# Supplementary material for: A UMLS-based spell checker for natural language processing in vaccine safety
Source: BMC Med Inform Decis Mak. 2007 Feb 12;7:3. doi: 10.1186/1472-6947-7-3 (PMC1805499; doi:10.1186/1472-6947-7-3)
Supplement: Additional file 3 — README text file. Instructions for setting up the database and application [file 1472-6947-7-3-S3.txt]

Software Requirements for installation (exact environment)

1. Mandriva Linux 10.3 (Linux localhost 2.6.12-12mdk)
2. PHP version 5.1.2
3. Apache/2.2.2 (Mandriva Linux/PREFORK-1mdk) web server
4. MySQL 4.1.12 with InnoDB table type loaded (or use MySQLMax)

Warning: Setting up these files requires extreme familiarity with software mentioned above.

Files in the distribution:

1. Bundled database files:

1.1 These two files need to be concatenated then loaded into a MySQL database called 'nlp'
nlp1.sql.tar.gz - first half of NLP database
nlp2.sql.tar.gz - second half of NLP database 

1.2 These two files need to be concatenated and loaded into a MySQL database called 'umls' (UMLS lexicon)
LEXICON2a.sql.tar.gz UMLS Lexicon 2005AA tables
LEXICON2b.sql.tar.gz UMLS Lexicon 2005AA tables

1.3 This file needs to be loaded into a database called 'umls' (UMLS semantic network)
SEMANTICNET.sql.tar.gz UMLS 2005AA Semantic Network tables loaded as tables in database called 'umls'

1.4 This file needs to be loaded into a database called 'wn' (wordnet)
wn.sql.tar.gz - Wordnet tables in MySQL loaded as a separate database called 'wn'

2. What is not here but needed in the database:
UMLS Metathesaurus 2005AA - follow instructions on UMLS web site for installation and load MySQL tables in database called 'umls'

File structure of web application:

-ROOT DIRECTORY
-- game (extract from game.tar.gz)
-- graphviz (extract from graphviz.tar.gz)
-- images (extract from images.tar.gz -serves as cache)
-- jpgraph (extract from jpgraph.tar.gz, note license requirements for this application)
-- medpost (extract from medpost.tar.gz - may need to recompile application)
-- owl (extract from owl.tar.gz)
-- rap (extract from rap.tar.gz)
-- textdiff (extract from textdiff.tar.gz)
index.php (main index file)
