# Supplementary material for: A UMLS-based spell checker for natural language processing in vaccine safety
Source: BMC Med Inform Decis Mak. 2007 Feb 12;7:3. doi: 10.1186/1472-6947-7-3 (PMC1805499; doi:10.1186/1472-6947-7-3)
Supplement: Additional file 4 — Source code. Software platform used to launch modules for spell checker [file 1472-6947-7-3-S4.gz]

Archive with 222 entries (194 files):
- game
- game/config
- game/config/config.xml
- game/config/db.xml
- game/config/menu.xml
- game/dump
- game/dump/20050830-215139-document.sql
- game/dump/20050830-220559-document.sql
- game/dump/20050904-184538-document.sql
- game/dump/20050904-184736-document.sql
- game/dump/20050904-184807-document.sql
- game/dump/20050905-221443-document.sql
- game/dump/20050907-224846-document.sql
- game/dump/20050907-224942-dictionary.sql
- game/dump/20050911-171131-document.sql
- game/dump/20050911-171135-dictionary.sql
- game/dump/20051002-224639-negation.sql
- game/dump/20051002-224727-negation.sql
- game/dump/20051003-211916-negation.sql
- game/dump/20051026-160813-document.sql
- game/dump/20051026-160827-dictionary.sql
- game/dump/20051026-160832-negation.sql
- game/dump/20051127-025157-document.sql
- game/dump/20051127-025207-dictionary.sql
- game/dump/20051127-025211-negation.sql
- game/dump/biologicals.globulin
- game/dump/biologicals.toxoid
- game/dump/biologicals.vaccine
- game/dump/test.asc
- game/graph
- game/graph/.dot
- game/graph/0119755.dot
- game/graph/0119755.dot.png
- game/graph/0119904.dot
- game/graph/0119904.dot.png
- game/graph/0400034.dot
- game/graph/0400034.dot.png
- game/graph/10.dot
- game/graph/10.dot.png
- game/graph/103.dot
- game/graph/103.dot.png
- game/graph/10394.dot
- game/graph/10394.dot.png
- game/graph/106.dot.png
- game/graph/113.dot
- game/graph/113.dot.png
- game/graph/121.dot
- game/graph/121.dot.png
- game/graph/99.dot
- game/graph/99.dot.png
- game/graph/aefi.dot
- game/graph/aefi.dot.png
- game/graph/aefi.rdf.dot
- game/graph/aefi_rdf.dot
- game/graph/bar_simple_horizontal.php
- game/graph/bar_simple_vertical.php
- game/graph/bNode1.dot
- game/graph/crying.dot
- game/graph/crying.dot.png
- game/graph/fever.dot
- game/graph/fever.dot.png
- game/graph/HBAR1_CONCEPT_0400034.png
- game/graph/HBAR1_CONCEPT_10.png
- game/graph/HBAR1_CONCEPT_103.png
- game/graph/HBAR1_CONCEPT_10394.png
- game/graph/HBAR1_CONCEPT_106.png
- game/graph/HBAR1_CONCEPT_113.png
- game/graph/HBAR1_CONCEPT_121.png
- game/graph/HBAR1_CONCEPT_99.png
- game/graph/HBAR1_STY_0119755.png
- game/graph/HBAR1_STY_0119904.png
- game/graph/HBAR1_STY_0400034.png
- game/graph/HBAR1_STY_10.png
- game/graph/HBAR1_STY_103.png
- game/graph/HBAR1_STY_10394.png
- game/graph/HBAR1_STY_106.png
- game/graph/HBAR1_STY_121.png
- game/graph/HBAR1_STY_99.png
- game/graph/HBAR1_TAG_0119755.png
- game/graph/HBAR1_TAG_0119904.png
- game/graph/HBAR1_TAG_0400034.png
- game/graph/HBAR1_TAG_10.png
- game/graph/HBAR1_TAG_103.png
- game/graph/HBAR1_TAG_10394.png
- game/graph/HBAR1_TAG_106.png
- game/graph/HBAR1_TAG_113.png
- game/graph/HBAR1_TAG_121.png
- game/graph/HBAR1_TAG_99.png
- game/graph/HBAR2_TAG_0119904.png
- game/graph/HBAR2_TAG_0400034.png
- game/graph/HBAR2_TAG_10.png
- game/graph/HBAR2_TAG_103.png
- game/graph/HBAR2_TAG_10394.png
- game/graph/HBAR2_TAG_106.png
- game/graph/HBAR2_TAG_113.png
- game/graph/HBAR2_TAG_121.png
- game/graph/HBAR2_TAG_99.png
- game/graph/HBAR2_VOCABULARY_0119755.png
- game/graph/HBAR2_VOCABULARY_0119904.png
- game/graph/HBAR2_VOCABULARY_0400034.png
- game/graph/HBAR2_VOCABULARY_10.png
- game/graph/HBAR2_VOCABULARY_103.png
- game/graph/HBAR2_VOCABULARY_10394.png
- game/graph/HBAR1_0119904.png
- game/graph/HBAR1_CONCEPT_0119755.png
- game/graph/106.dot
- game/graph/HBAR1_CONCEPT_0119904.png
- game/graph/HBAR1_STY_113.png
- game/graph/HBAR2_TAG_0119755.png
- game/graph/HBAR2_VOCABULARY_106.png
- game/graph/HBAR2_VOCABULARY_113.png
- game/graph/HBAR2_VOCABULARY_121.png
- game/graph/HBAR2_VOCABULARY_99.png
- game/graph/hhe.dot
- game/graph/hhe.dot.png
- game/graph/line_filled_2plots.php
- game/graph/nodule.dot
- game/graph/nodule.dot.png
- game/graph/pg_seizure.dot
- game/graph/pg_seizure.dot.png
- game/graph/pg_seizure2.dot
- game/graph/pg_seizure2.dot.png
- game/graph/pie_simple.php
- game/graph/seizure.dot
- game/graph/seizure.dot.png
- game/graph/seizure2.dot
- game/graph/seizure2.dot.png
- game/graph/test.dot
- game/graph/test.php
- game/graph/test.png
- game/modules
- game/modules/medpost
- game/modules/medpost/medpost.php
- game/modules/medpost/medpost.php~
- game/modules/negtracker
- game/modules/negtracker/class.negtracker.php
- game/modules/negtracker/class.negtracker.php~
- game/modules/ontomap
- game/modules/ontomap/class.ontomap.php
- game/modules/spelling
- game/modules/spelling/class.spelling.php
- game/modules/tagger
- game/modules/tagger/class.tagger.php
- game/modules/textlab
- game/modules/textlab/class.textlab.php
- game/modules/umlsmeta
- game/modules/umlsmeta/class.umlsmeta.php
- game/modules/umlstools
- game/modules/umlstools/class.umlstools.php
- game/modules/umlstools/class.umlstools.php.18382.backup
- game/modules/umlstools/class.umlstools.php.31113.backup
- game/modules/visualize
- game/modules/visualize/class.visualize.php
- game/modules/_uploads
- game/modules/_uploads/class.negtracker.php.gz
- game/modules/_uploads/class.ontomap.php.gz
- game/modules/_uploads/class.spelling.php.gz
- game/modules/_uploads/class.tagger.php.gz
- game/modules/_uploads/class.textlab.php.gz
- game/modules/_uploads/class.umlsmeta.php.gz
- game/modules/_uploads/class.umlstools.php.gz
- game/modules/_uploads/class.visualize.php.gz
- game/modules/_dbselect.php
- game/modules/_menu.php
- game/modules/_modules.php
- game/modules/_modules.php.bak
- game/ont
- game/ont/aefi.rdf
- game/ont/crying.rdf
- game/ont/fever.rdf
- game/ont/hhe.rdf
- game/ont/nodule.rdf
- game/ont/pg_seizure.rdf
- game/ont/pg_seizure.rdf~
- game/ont/seizure.rdf
- game/source
- game/source/graph
- game/source/graph/class.graph.php
- game/source/graph/class.graph.php.gz
- game/source/negtracker
- game/source/negtracker/class.negtracker.php
- game/source/negtracker/class.negtracker.php.gz
- game/source/news
- game/source/news/class.news.php
- game/source/news/class.news.php.gz
- game/source/ontomap
- game/source/ontomap/class.ontomap.php
- game/source/ontomap/class.ontomap.php.gz
- game/source/spelling
- game/source/spelling/class.spelling.php
- game/source/spelling/class.spelling.php.gz
- game/source/tagger
- game/source/tagger/class.tagger.php
- game/source/tagger/class.tagger.php.gz
- game/source/textlab
- game/source/textlab/class.textlab.php
- game/source/textlab/class.textlab.php.gz
- game/source/umlstools
- game/source/umlstools/class.umlstools.php
- game/source/umlstools/class.umlstools.php.gz
- game/source/visualize
- game/source/visualize/class.visualize.php
- game/source/visualize/class.visualize.php.gz
- game/source/_uploads
- game/sql
- game/sql/aefi.sql
- game/sql/documents.sql
- game/sql/lexicon_structure.sql
- game/sql/lragr_structure.sql
- game/sql/negation.sql
- game/class.gform.php
- game/class.module.php
- game/class.mysqldb.php
- game/class.site.php
- game/class.user.php
- game/class.xmlrpc.php
- game/initsession.php
- game/process_menu.php
- game/process_module.php
- game/side_bar.php
- game/source.php
- game/class.mysqldb.php~
