# Supplementary material for: A UMLS-based spell checker for natural language processing in vaccine safety
Source: BMC Med Inform Decis Mak. 2007 Feb 12;7:3. doi: 10.1186/1472-6947-7-3 (PMC1805499; doi:10.1186/1472-6947-7-3)
Supplement: Additional file 4 — Source code. Software platform used to launch modules for spell checker [file 1472-6947-7-3-S4.gz › game/config/config.xml]

<?xml version="1.0"?>
<config>
    <node>
        <name>Lagrosa</name>
        <code>001</code>
        <telephone>8310998</telephone>
        <level>self</level>
        <banner>chitsbanner.png </banner>
    </node>
    <node>
        <name>CHO</name>
        <code>001</code>
        <telephone>8310998</telephone>
        <level>parent</level>
    </node>
    <node>
        <name>Malibay</name>
        <code>001</code>
        <telephone>8310998</telephone>
        <level>child</level>
    </node>
</config>
