# Supplementary material for: A UMLS-based spell checker for natural language processing in vaccine safety
Source: BMC Med Inform Decis Mak. 2007 Feb 12;7:3. doi: 10.1186/1472-6947-7-3 (PMC1805499; doi:10.1186/1472-6947-7-3)
Supplement: Additional file 4 — Source code. Software platform used to launch modules for spell checker [file 1472-6947-7-3-S4.gz › game/config/db.xml]

<?xml version="1.0"?>
<db>
    <dbname>nlp</dbname>
    <dbhost>localhost</dbhost>
    <dbuser>root</dbuser>
    <dbpass></dbpass>
</db>
