# Supplementary material for: A UMLS-based spell checker for natural language processing in vaccine safety
Source: BMC Med Inform Decis Mak. 2007 Feb 12;7:3. doi: 10.1186/1472-6947-7-3 (PMC1805499; doi:10.1186/1472-6947-7-3)
Supplement: Additional file 4 — Source code. Software platform used to launch modules for spell checker [file 1472-6947-7-3-S4.gz › game/config/menu.xml]

<?xml version="1.0"?>
<menu>
    <item1>LIBRARIES</item1>
    <item2>PROCESSING</item2>
    <item3>REPORTS</item3>
    <item4>ONTOLOGY</item4>
</menu>
