# Supplementary material for: A UMLS-based spell checker for natural language processing in vaccine safety
Source: BMC Med Inform Decis Mak. 2007 Feb 12;7:3. doi: 10.1186/1472-6947-7-3 (PMC1805499; doi:10.1186/1472-6947-7-3)
Supplement: Additional file 4 — Source code. Software platform used to launch modules for spell checker [file 1472-6947-7-3-S4.gz › game/dump/20050904-184736-document.sql]

-- MySQL dump 10.9
--
-- Host: localhost    Database: game
-- ------------------------------------------------------
-- Server version	4.1.11

/*!40101 SET @OLD_CHARACTER_SET_CLIENT=@@CHARACTER_SET_CLIENT */;
/*!40101 SET @OLD_CHARACTER_SET_RESULTS=@@CHARACTER_SET_RESULTS */;
/*!40101 SET @OLD_COLLATION_CONNECTION=@@COLLATION_CONNECTION */;
/*!40101 SET NAMES utf8 */;
/*!40014 SET @OLD_UNIQUE_CHECKS=@@UNIQUE_CHECKS, UNIQUE_CHECKS=0 */;
/*!40014 SET @OLD_FOREIGN_KEY_CHECKS=@@FOREIGN_KEY_CHECKS, FOREIGN_KEY_CHECKS=0 */;
/*!40101 SET @OLD_SQL_MODE=@@SQL_MODE, SQL_MODE='NO_AUTO_VALUE_ON_ZERO' */;
/*!40111 SET @OLD_SQL_NOTES=@@SQL_NOTES, SQL_NOTES=0 */;

--
-- Table structure for table `m_textlab_document`
--

DROP TABLE IF EXISTS `m_textlab_document`;
CREATE TABLE `m_textlab_document` (
  `document_id` varchar(100) NOT NULL default '',
  `province_code` varchar(5) NOT NULL default 'UNK',
  `transcription_code` char(1) NOT NULL default 'H',
  `word_count` int(11) NOT NULL default '0',
  `concept_count` int(11) NOT NULL default '0',
  `negation_count` int(11) NOT NULL default '0',
  `raw_text` text,
  `input1` text,
  `input2` text,
  `cleaned_text` text,
  `spellchecked_text` text,
  `missedspellerrors_terms` text,
  `postagged_text` text,
  `missedpostagged_terms` text,
  `phrased_text` text,
  `cuitagged_text` text,
  `missedcuitagged_terms` text,
  `negation_terms` text,
  `missednegated_terms` text,
  `concept_terms` text,
  `document_log` text,
  `partition_status` char(1) default NULL,
  `train_text` text,
  `filtered_text` text,
  PRIMARY KEY  (`document_id`)
) ENGINE=InnoDB DEFAULT CHARSET=latin1;

--
-- Dumping data for table `m_textlab_document`
--


/*!40000 ALTER TABLE `m_textlab_document` DISABLE KEYS */;
LOCK TABLES `m_textlab_document` WRITE;
INSERT INTO `m_textlab_document` VALUES ('0119755','UNK','H',0,111,0,'2000.11.16  came to see me today, re sore arm & shouler following 2nd Hepatitis B immunization. Immediately following the injection she experienced numbness on the back & inner aspect of her upper arm that lasted about 1hr. Occasionally throughout the remainder of the day she noticed some tenderness & pain radiating to her lower arm. She awoke during the night & her hand was sore across the knuckles, especially of the middle & ring finger. Her hand was sore & a bit stiff all day on Nov 15. This morning, Nov 16 her whole arm is sore, her shoulder, her upper back on the left side and her ear is aching. There is a palpable lymph node behind her ear. She said it feels like soreness in the muscles & not the joints. There is some swelling on the palm of her hand below the fingers and the skin on the palm of that hand looked mottled and red in color compared to her other hand. The injection site is tender to touch and the skin is slightly red in an area the size of a loonie. Her L shoulder is higher then the R when observing from behind. She stated she had no noticeable reaction to her 1st Hepatitis B immunization.\r\n\r\nNoted: Arm, hand, shoulder pain & numbness following 2nd Hepatitis B shot. Will consult with BCCDC for advice re: 3rd dose.','2000.11.lb   came to see me today, re sore arm & shouler following 2nd Hepatitis B immunization. Immediately following the injection she experienced numbness on the back & inner aspect if her upper arm that lasted about 1hr. Occasionally throughout the remainder of the day she noticed some tenderness & pain radiating to her lower arm. She awoke during the night & her hand was sore across the knuckles, especially of the middle & ring finger. Her hand was sore & a bit stiff all day on Nov 15. This morning, Nov 16 her whole arm is sore, her shoulder, her upper back on the left side and her ear is aching. There is a palpable lymph node behind her ear. She said it feels like soreness in the muscles & not the joints. There is some swelling on the palm of her hand below the fingers and the skin on the palm of that hand looked mottled and red in color compared to her other hand. The injection site is tender to touch and the skin is slightly red in an area the size of a loonie. Her L shoulder is higher then the R when observing from behind. She stated she had no noticeable reaction to her 1st Hepatitis Bimmunization.\r\n\r\nNoted: Arm, hand, shoulder pain & numbness following 2nd Hepatitis shot. Will consult with BCCDC for advise re: 3rd dose.','2000.11.16  came to see me today, re sore arm & shouler following 2nd Hepatitis B immunization. Immediately following the injection she experienced numbness on the back & inner aspect of her upper arm that lasted about 1hr. Occasionally throughout the remainder of the day she noticed some tenderness & pain radiating to her lower arm. She awoke during the night & her hand was sore across the knuckles, especially of the middle & ring finger. Her hand was sore & a bit stiff all day on Nov 15. This morning, Nov 16 her whole arm is sore, her shoulder, her upper back on the left side and her ear is aching. There is a palpable lymph node behind her ear. She said it feels like soreness in the muscles & not the joints. There is some swelling on the palm of her hand below the fingers and the skin on the palm of that hand looked mottled and red in color compared to her other hand. The injection site is tender to touch and the skin is slightly red in an area the size of a loonie. Her L shoulder is higher then the R when observing from behind. She stated she had no noticeable reaction to her 1st Hepatitis B immunization.\r\n\r\nNoted: Arm, hand, shoulder pain & numbness following 2nd Hepatitis B shot. Will consult with BCCDC for advice re: 3rd dose.','','2000.11.16  came to see me today, regarding sore arm and shoulder following second Hepatitis B immunization. Immediately following the injection she experienced numbness on the back and inner aspect of her upper arm that lasted about 1hr. Occasionally throughout the remainder of the day she noticed some tenderness and pain radiating to her lower arm. She awoke during the night and her hand was sore across the knuckles, especially of the middle and ring finger. Her hand was sore and a bit stiff all day on November 15. This morning, November 16 her whole arm is sore, her shoulder, her upper back on the left side and her ear is aching. There is a palpable lymph node behind her ear. She said it feels like soreness in the muscles and not the joints. There is some swelling on the palm of her hand below the fingers and the skin on the palm of that hand looked mottled and red in color compared to her other hand. The injection site is tender to touch and the skin is slightly red in an area the size of a loonie. Her left shoulder is higher then the right when observing from behind. She stated she had no noticeable reaction to her first Hepatitis B immunization.\r\n\r\nNoted: Arm, hand, shoulder pain and numbness following second Hepatitis B shot. Will consult with BCCDC for advice regarding third dose.',NULL,'2000.11.16_MC came_VVD to_TO see_VVI me_PN today_NN ,_, regarding_VVG sore_JJ arm_NN and_CC shoulder_NN following_VVG second_JJ Hepatitis_NN B_NN immunization_NN ._.\nImmediately_RR following_VVG the_DD injection_NN she_PN experienced_VVD numbness_NN on_II the_DD back_NN and_CC inner_JJ aspect_NN of_II her_PNG upper_JJ arm_NN that_CST lasted_VVN about_II 1_MC hour_NN ._.\nOccasionally_RR throughout_II the_DD remainder_NN of_II the_DD day_NN she_PN noticed_VVD some_DD tenderness_NN and_CC pain_NN radiating_VVGN to_II her_PNG lower_JJR arm_NN ._.\nShe_PN awoke_VVB during_II the_DD night_NN and_CC her_PNG hand_NN was_VBD sore_VVN across_II the_DD knuckles_NNS ,_, especially_RR of_II the_DD middle_NN and_CC ring_NN finger_NN ._.\nHer_PNG hand_NN was_VBD sore_JJ and_CC a_DD bit_NN stiff_VVD all_DD day_NN on_II November_NN 15_MC ._.\nThis_DD morning_NN ,_, November_NN 16_MC her_PNG whole_JJ arm_NN is_VBZ sore_RR ,_, her_PNG shoulder_NN ,_, her_PNG upper_JJ back_NN on_II the_DD left_JJ side_NN and_CC her_PNG ear_NN is_VBZ aching_VVGN ._.\nThere_EX is_VBZ a_DD palpable_JJ lymph_NN node_NN behind_II her_PNG ear_NN ._.\nShe_PN said_VVD it_PN feels_NNS like_II soreness_NN in_II the_DD muscles_NNS and_CC not_RR the_DD joints_NNS ._.\nThere_EX is_VBZ some_DD swelling_VVGN on_II the_DD palm_NN of_II her_PNG hand_NN below_II the_DD fingers_NNS and_CC the_DD skin_NN on_II the_DD palm_NN of_II that_CST hand_NN looked_VVD mottled_VVNJ and_CC red_NN in_II color_NN compared_VVN to_II her_PNG other_JJ hand_NN ._.\nThe_DD injection_NN site_NN is_VBZ tender_VVN to_II touch_NN and_CC the_DD skin_NN is_VBZ slightly_RR red_JJ in_II an_DD area_NN the_DD size_NN of_II a_DD loonie_NN ._.\nHer_PNG left_JJ shoulder_NN is_VBZ higher_JJR then_RR the_DD right_NN when_CS observing_VVG from_II behind_II ._.\nShe_PN stated_VVD she_PN had_VHD no_DD noticeable_JJ reaction_NN to_II her_PNG first_JJ Hepatitis_NN B_NN immunization_NN ._.\nNoted_VVN :_: Arm_NN ,_, hand_NN ,_, shoulder_NN pain_NN and_CC numbness_NN following_VVG second_JJ Hepatitis_NN B_NN shot_NN ._.\nWill_VM consult_VVB with_II BCCDC_NN for_II advice_NN regarding_VVGN :_: third_JJ dose_NN ._.\n',NULL,'Hepatitis|B_NNPHR_C0019163 upper|arm_NNPHR_C0446516 1|hour_NNPHR_C1442450 ring|finger_NNPHR_C0230398 upper|back_NNPHR_C0230101 left|side_NNPHR_C0205091 palpable|lymph|node_NNPHR_C1112395 lymph|node_NNPHR_C0024204 injection|site_NNPHR_C0221208 left|shoulder_NNPHR_C0524469 shoulder|pain_NNPHR_C0037011','2000.11.16_MC came_VVD_C0205115 to_TO see_VVI_C0042789 me_PN today_RR_C0750526 ,_, regarding_VVG sore_JJ_C1455785 arm_NN_C1140618 and_CC shoulder_NN_C0037004 following_VVG_C0332282 second_JJ_C0205436 Hepatitis_NN_C0019158 B_NN_C0006030 immunization_NN_C0020971 ._. Immediately_RR following_VVG_C0332282 the_DD injection_NN_C0021485 she_PN experienced_VVD numbness_NN_C0020580 on_II the_DD back_NN_C0004600 and_CC inner_JJ_C0205102 aspect_NN of_II her_PNG upper_JJ_C1282910 arm_NN_C1140618 that_CST lasted_VVN about_II 1_MC hour_NN_C0439227 ._. Occasionally_RR throughout_II the_DD remainder_NN of_II the_DD day_NN_C0439228 she_PN noticed_VVD some_DD tenderness_NN_C0234233 and_CC pain_NN_C0030193 radiating_VVGN_C0332301 to_II her_PNG lower_JJR_C0441994 arm_NN_C1140618 ._. She_PN awoke_VVB_C0234422 during_II the_DD night_NN_C0439552 and_CC her_PNG hand_NN_C0018563 was_VBD_C0441913 sore_JJ_C1455785 across_II the_DD knuckles_NNS_C0025525 ,_, especially_RR of_II the_DD middle_JJ_C0549183 and_CC ring_JJ finger_NN_C0016129 ._. Her_PNG hand_NN_C0018563 was_VBD_C0441913 sore_JJ_C1455785 and_CC a_DD bit_NN_C0045724 stiff_VVD all_DD day_NN_C0439228 on_II November_NN 15_MC ._. This_DD morning_NN_C0332170 ,_, November_NN 16_MC her_PNG whole_JJ_C0444667 arm_NN_C1140618 is_VBZ_C0441913 sore_JJ_C1455785 ,_, her_PNG shoulder_NN_C0037004 ,_, her_PNG upper_JJ_C1282910 back_NN_C0004600 on_II the_DD left_JJ_C0205091 side_NN_C0441987 and_CC her_PNG ear_NN_C0013443 is_VBZ_C0441913 aching_VVGN_C0234238 ._. There_EX is_VBZ_C0441913 a_DD palpable_JJ_C0522499 lymph_NN_C0024202 node_NN behind_II her_PNG ear_NN_C0013443 ._. She_PN said_VVD it_PN feels_NNS_C0013987 like_II soreness_NN_C0234233 in_II the_DD muscles_NNS_C0026845 and_CC not_RR the_DD joints_NNS_C0022417 ._. There_EX is_VBZ_C0441913 some_DD swelling_VVGN_C0038999 on_II the_DD palm_NN_C0230373 of_II her_PNG hand_NN_C0018563 below_II the_DD fingers_NNS_C0016129 and_CC the_DD skin_NN_C0496955 on_II the_DD palm_NN_C0230373 of_II that_CST hand_NN_C0018563 looked_VVD_C0233426 mottled_VVNJ and_CC red_NN_C0332575 in_II color_NN_C0009393 compared_VVN to_II her_PNG other_JJ_C0205394 hand_NN_C0018563 ._. The_DD injection_NN_C0021485 site_NN_C0205145 is_VBZ_C0441913 tender_VVN_C0234234 to_II touch_NN_C0152054 and_CC the_DD skin_NN_C0496955 is_VBZ_C0441913 slightly_RR red_JJ_C0332575 in_II an_DD area_NN_C0205146 the_DD size_NN_C0456389 of_II a_DD loonie_NN ._. Her_PNG left_JJ_C0205091 shoulder_NN_C0037004 is_VBZ_C0441913 higher_JJR_C0205250 then_RR the_DD right_NN_C0035621 when_CS observing_VVG_C1441672 from_II behind_II ._. She_PN stated_VVD_C1301808 she_PN had_VHD no_DD noticeable_JJ reaction_NN_C0443286 to_II her_PNG first_JJ_C0205435 Hepatitis_NN_C0019158 B_NN_C0006030 immunization_NN_C0020971 ._. Noted_VVN_C1317574 :_: Arm_NN_C0446516 ,_, hand_NN_C0018563 ,_, shoulder_NN_C0037004 pain_NN_C0030193 and_CC numbness_NN_C0020580 following_VVG_C0332282 second_JJ_C0205436 Hepatitis_NN_C0019158 B_NN_C0006030 shot_NN_C1444774 ._. Will_VM_C0042950 consult_VVB_C0557054 with_II BCCDC_NN for_II advice_NN_C0150600 regarding_VVGN :_: third_JJ_C0205437 dose_NN_C1446466 ._.',NULL,NULL,NULL,'came_VVD_C0205115\nsee_VVI_C0042789\ntoday_NN_C0310367\nsore_JJ_C1455785\narm_NN_C0446516\nshoulder_NN_C0037004\nfollowing_VVG_C0332282\nsecond_JJ_C0205436\nHepatitis_NN_C0019158\nB_NN_C0006030\nimmunization_NN_C0020971\nfollowing_VVG_C0332282\ninjection_NN_C0021485\nnumbness_NN_C0020580\nback_NN_C0004600\ninner_JJ_C0205102\nupper_JJ_C1282910\narm_NN_C0446516\nhour_NN_C0439227\nday_NN_C0439228\ntenderness_NN_C0234233\npain_NN_C0030193\nradiating_VVGN_C0332301\nlower_JJR_C0441994\narm_NN_C0446516\nawoke_VVB_C0234422\nnight_NN_C0439552\nhand_NN_C0018563\nwas_VBD_C0441913\nsore_VVN_C1455785\nknuckles_NNS_C0025525\nmiddle_NN_C0549183\nring_NN_C1260969\nfinger_NN_C0016129\nhand_NN_C0018563\nwas_VBD_C0441913\nsore_JJ_C1455785\nbit_NN_C0045724\nday_NN_C0439228\nmorning_NN_C0332170\nwhole_JJ_C0444667\narm_NN_C0446516\nis_VBZ_C0441913\nsore_RR_C1455785\nshoulder_NN_C0037004\nupper_JJ_C1282910\nback_NN_C0004600\nleft_JJ_C0205091\nside_NN_C0441987\near_NN_C0013443\nis_VBZ_C0441913\naching_VVGN_C0234238\nis_VBZ_C0441913\npalpable_JJ_C0522499\nlymph_NN_C0024202\near_NN_C0013443\nfeels_NNS_C0013987\nsoreness_NN_C0234233\nmuscles_NNS_C0026845\njoints_NNS_C0022417\nis_VBZ_C0441913\nswelling_VVGN_C0013604\npalm_NN_C0230373\nhand_NN_C0018563\nfingers_NNS_C0016129\nskin_NN_C0496955\npalm_NN_C0230373\nhand_NN_C0018563\nlooked_VVD_C0233426\nred_NN_C0332575\ncolor_NN_C0009393\nother_JJ_C0205394\nhand_NN_C0018563\ninjection_NN_C0021485\nsite_NN_C0205145\nis_VBZ_C0441913\ntender_VVN_C0234234\ntouch_NN_C0152054\nskin_NN_C0496955\nis_VBZ_C0441913\nred_JJ_C0332575\narea_NN_C0205146\nsize_NN_C0456389\nleft_JJ_C0205091\nshoulder_NN_C0037004\nis_VBZ_C0441913\nhigher_JJR_C0205250\nright_NN_C0035621\nobserving_VVG_C1441672\nstated_VVD_C1301808\nreaction_NN_C0443286\nfirst_JJ_C0205435\nHepatitis_NN_C0019158\nB_NN_C0006030\nimmunization_NN_C0020971\nNoted_VVN_C1317574\nArm_NN_C0446516\nhand_NN_C0018563\nshoulder_NN_C0037004\npain_NN_C0030193\nnumbness_NN_C0020580\nfollowing_VVG_C0332282\nsecond_JJ_C0205436\nHepatitis_NN_C0019158\nB_NN_C0006030\nshot_NN_C1444774\nWill_VM_C0042950\nconsult_VVB_C0557054\nadvice_NN_C0150600\nthird_JJ_C0205437\ndose_NN_C1446466',NULL,'R',NULL,'<filtered><br />\r\n<sentence><br />\r\n@@@_MC came_VVD_C0205115 to_TO see_VVI_C0042789 ***_PN today_NN_C0310367  regarding_VVG sore_JJ_C1455785 arm_NN_C0446516 and_CC shoulder_NN_C0037004 following_VVG_C0332282 second_JJ_C0205436 Hepatitis_NN_C0019158 B_NN_C0006030 immunization_NN_C0020971 <br />\r\n</sentence><br />\r\n<phrases><br />\r\n<phrase_item>B Hepatitis|C0019163</phrase_item><br />\r\n<phrase_item>B Hepatitis|C0019169</phrase_item><br />\r\n<phrase_item>B Hepatitis immunization|C0474232</phrase_item><br />\r\n<phrase_item>B Hepatitis immunization|C0474232</phrase_item><br />\r\n</phrases><br />\r\n</filtered><filtered><br />\r\n<sentence><br />\r\n Immediately_RR following_VVG_C0332282 the_DD injection_NN_C0021485 ***_PN experienced_VVD numbness_NN_C0020580 on_II the_DD back_NN_C0004600 and_CC inner_JJ_C0205102 aspect_NN of_II ***_PNG upper_JJ_C1282910 arm_NN_C0446516 that_CST lasted_VVN about_II @@@_MC hour_NN_C0439227 <br />\r\n</sentence><br />\r\n<phrases><br />\r\n<phrase_item>arm upper|C0446516</phrase_item><br />\r\n<phrase_item>arm upper|C1269612</phrase_item><br />\r\n</phrases><br />\r\n</filtered><filtered><br />\r\n<sentence><br />\r\n There_EX is_VBZ_C0441913 a_DD palpable_JJ_C0522499 lymph_NN_C0024202 node_NN behind_II ***_PNG ear_NN_C0013443 <br />\r\n</sentence><br />\r\n<phrases><br />\r\n<phrase_item>lymph node palpable|C1112395</phrase_item><br />\r\n<phrase_item>lymph node|C0024204</phrase_item><br />\r\n<phrase_item>lymph node|C0154054</phrase_item><br />\r\n<phrase_item>lymph node|C1269047</phrase_item><br />\r\n</phrases><br />\r\n</filtered><filtered><br />\r\n<sentence><br />\r\n The_DD injection_NN_C0021485 site_NN_C0205145 is_VBZ_C0441913 tender_VVN_C0234234 to_II touch_NN_C0152054 and_CC the_DD skin_NN_C0496955 is_VBZ_C0441913 slightly_RR red_JJ_C0332575 in_II an_DD area_NN_C0205146 the_DD size_NN_C0456389 of_II a_DD loonie_NN <br />\r\n</sentence><br />\r\n<phrases><br />\r\n<phrase_item>injection site|C0221208</phrase_item><br />\r\n<phrase_item>injection site|C0600077</phrase_item><br />\r\n</phrases><br />\r\n</filtered><filtered><br />\r\n<sentence><br />\r\n ***_PN stated_VVD_C1301808 ***_PN had_VHD no_DD noticeable_JJ reaction_NN_C0443286 to_II ***_PNG first_JJ_C0205435 Hepatitis_NN_C0019158 B_NN_C0006030 immunization_NN_C0020971 <br />\r\n</sentence><br />\r\n<phrases><br />\r\n<phrase_item>B Hepatitis|C0019163</phrase_item><br />\r\n<phrase_item>B Hepatitis|C0019169</phrase_item><br />\r\n<phrase_item>B Hepatitis immunization|C0474232</phrase_item><br />\r\n<phrase_item>B Hepatitis immunization|C0474232</phrase_item><br />\r\n</phrases><br />\r\n</filtered><filtered><br />\r\n<sentence><br />\r\n Noted_VVN_C1317574  Arm_NN_C0446516  hand_NN_C0018563  shoulder_NN_C0037004 pain_NN_C0030193 and_CC numbness_NN_C0020580 following_VVG_C0332282 second_JJ_C0205436 Hepatitis_NN_C0019158 B_NN_C0006030 shot_NN_C1444774 <br />\r\n</sentence><br />\r\n<phrases><br />\r\n<phrase_item>pain shoulder|C0037011</phrase_item><br />\r\n<phrase_item>B Hepatitis|C0019163</phrase_item><br />\r\n<phrase_item>B Hepatitis|C0019169</phrase_item><br />\r\n</phrases><br />\r\n</filtered>'),('0119904','UNK','H',0,90,0,'DAY 0- Within hours of vaccination - was feeling ill - general malaise - dizzy, \"bad headache\", fatigue, with an upset and sore stomach. By the evening she also c/o RUQ pain. No fever, no rash, no resp. system involvement, no vomiting or diarrhea.\r\n\r\nDAY 1- Stayed home from school c/o above symptoms. Saw physician who confirmed RUQ pain and advised not to continue with vaccination series. Mom reports Jane looked a little \"yellow tinged\". PMN not clear if this sign was physician diagnozed. Anorexic.\r\n\r\nDAY 2- Began improving.\r\n\r\nDAY 3- Returned to school.\r\n\r\nDAY 4- Mom reports complete resolution of symptoms.\r\n\r\nI.B: Unremarkable local reaction at injection site. In grade 1 contracted Hepatitis A. Mom remembered her symptomatology. has decided to withdraw her consent re:completion of Hep. B series.\r\n\r\nNot a contraindication finishing series.\r\nNeed support from B.C.C.D.C. - See Dr. Adams comment to mother - might be best to do in emergency to reassure.','DAY 0- Within hours of vaccination - was feeling ill - general malaise - dizzy, \"bad headache\", fatigue, with an upset and sore stomach. By the evening she also c/o RUQ pain. No fever, no rash, no resp. system involvement, no vomiting or diarrhea.\r\n\r\nDAY 1- Stayed home from school c/o above symptoms. Saw physician who confirmed RUQ pain and advised not to continue with vaccination series. Mom reports Jane looked a little \"yellow tinged\". PMN not clear if this sign was physician diagnozed. Anorexic.\r\n\r\nDAY 2- Began improving.\r\n\r\nDAY 3- Returned to school.\r\n\r\nDAY 4- Mom reports complete resolution of symptoms.\r\n\r\nI.B: Unremarkable local reaction at injection site. In grade 1 contracted Hepatitis A. Mom remembered her symptomatology. has decided to withdraw her consent re:completion of Hep. B series.\r\n\r\nNot a contraindication finishing series.\r\nNeed support from B.C.C.D.C. - See Dr. Adams comment to mother - might be best to do in emergency to reassure.','DAY 0- Within hours of vaccination - was feeling ill - general malaise - dizzy, \"bad headache\", fatigue, with an upset and sore stomach. By the evening she also c/o RUQ pain. No fever, no rash, no resp. system involvement, no vomiting or diarrhea.\r\n\r\nDAY 1- Stayed home from school c/o above symptoms. Saw physician who confirmed RUQ pain and advised not to continue with vaccination series. Mom reports Jane looked a little \"yellow tinged\". PMN not clear if this sign was physician diagnozed. Anorexic.\r\n\r\nDAY 2- Began improving.\r\n\r\nDAY 3- Returned to school.\r\n\r\nDAY 4- Mom reports complete resolution of symptoms.\r\n\r\nI.B: Unremarkable local reaction at injection site. In grade 1 contracted Hepatitis A. Mom remembered her symptomatology. has decided to withdraw her consent re:completion of Hep. B series.\r\n\r\nNot a contraindication finishing series.\r\nNeed support from B.C.C.D.C. - See Dr. Adams comment to mother - might be best to do in emergency to reassure.','','DAY 0- Within hours of vaccination - was feeling ill - general malaise - dizzy, bad headache, fatigue, with an upset and sore stomach. By the evening she also complained of right upper quadrant pain. No fever, no rash, no respiratory system involvement, no vomiting or diarrhea.\r\n\r\nDAY 1- Stayed home from school complained of above symptoms. Saw physician who confirmed right upper quadrant pain and advised not to continue with vaccination series. Mother reports Jane looked a little yellow tinged. PMN not clear if this sign was physician diagnosed. Anorexic.\r\n\r\nDAY 2- Began improving.\r\n\r\nDAY 3- Returned to school.\r\n\r\nDAY 4- Mother reports complete resolution of symptoms.\r\n\r\nI.B: Unremarkable local reaction at injection site. In grade 1 contracted Hepatitis A. Mother remembered her symptomatology. has decided to withdraw her consent regarding completion of Hepatitis B series.\r\n\r\nNot a contraindication finishing series.\r\nNeed support from B.C.C.D.C. - See Doctor Adams comment to mother - might be best to do in emergency to reassure.',NULL,'DAY_NN 0-_MC Within_II hours_NNS of_II vaccination_NN -_: was_VBD feeling_VVGJ ill_NN -_: general_JJ malaise_NN -_SYM dizzy_NN ,_, bad_JJ headache_NN ,_, fatigue_NN ,_, with_II an_DD upset_NN and_CC sore_JJ stomach_NN ._.\nBy_II the_DD evening_VVGN she_PN also_RR complained_VVN of_II right_JJ upper_JJ quadrant_JJ pain_NN ._.\nNo_DD fever_NN ,_, no_DD rash_NN ,_, no_DD respiratory_JJ system_NN involvement_NN ,_, no_DD vomiting_VVGN or_CC diarrhea_NN ._.\nDAY_NN 1-_MC Stayed_NN home_NN from_II school_NN complained_VVN of_II above_JJ symptoms_NNS ._.\nSaw_JJ physician_NN who_PNR confirmed_VVD right_JJ upper_JJ quadrant_JJ pain_NN and_CC advised_VVN not_RR to_TO continue_VVI with_II vaccination_NN series_NN ._.\nMother_NN reports_VVZ Jane_NN looked_VVD a_DD little_JJ yellow_JJ tinged_NN ._.\nPMN_NN not_RR clear_VVB if_CST this_DD sign_NN was_VBD physician_NN diagnosed_VVN ._.\nAnorexic_JJ ._.\nDAY_NN 2-_MC Began_VVD improving_VVGN ._.\nDAY_NN 3-_MC Returned_VVD to_II school_NN ._.\nDAY_NN 4-_MC Mother_NN reports_VVZ complete_JJ resolution_NN of_II symptoms_NNS ._.\nI.B_NN :_: Unremarkable_NN local_JJ reaction_NN at_II injection_NN site_NN ._.\nIn_II grade_NN 1_MC contracted_VVNJ Hepatitis_NN A_NN ._.\nMother_NN remembered_VVD her_PNG symptomatology_NN ._.\nhas_VHZ decided_VVN to_TO withdraw_VVI her_PNG consent_NN regarding_VVGJ completion_NN of_II Hepatitis_NN B_NN series_NN ._.\nNot_RR a_DD contraindication_NN finishing_VVGJ series_NN ._.\nNeed_NN support_NN from_II B.C.C.D.C._NN -_: See_VVI Doctor_NN Adams_NN comment_NN to_II mother_NN -_: might_VM be_VBB best_JJT to_II do_VDI in_II emergency_NN to_II reassure_NN ._.\n',NULL,'feeling|ill_NNPHR_C0231218 general|malaise_NNPHR_C0231218 right|upper|quadrant_NNPHR_C0439734 respiratory|system_NNPHR_C0035237 not|clear_NNPHR_C0521098 local|reaction_NNPHR_C0853813 injection|site_NNPHR_C0221208 grade|1_NNPHR_C0547053 Hepatitis|A_NNPHR_C0019159 Hepatitis|B_NNPHR_C0019163','DAY_NN_C0439228 0-_MC Within_II hours_NNS_C0439227 of_II vaccination_NN_C0042196 -_: was_VBD feeling_VVGJ_C0013987 ill_NN_C1279889 -_: general_JJ_C0205246 malaise_NN_C0231218 -_SYM dizzy_NN_C0012833 ,_, bad_JJ_C0205169 headache_NN_C0018681 ,_, fatigue_NN_C0015672 ,_, with_II an_DD upset_NN_C0700361 and_CC sore_JJ_C1455785 stomach_NN_C0038351 ._. By_II the_DD evening_VVGN_C0587117 she_PN also_RR complained_VVN of_II right_JJ_C0205090 upper_JJ_C1282910 quadrant_JJ pain_NN_C0030193 ._. No_DD fever_NN_C0015967 ,_, no_DD rash_NN_C0015230 ,_, no_DD respiratory_JJ system_NN_C0449913 involvement_NN_C0205428 ,_, no_DD vomiting_VVGN_C0042963 or_CC diarrhea_NN_C0011991 ._. DAY_NN_C0439228 1-_MC Stayed_NN home_NN_C0442519 from_II school_NN_C0036375 complained_VVN of_II above_JJ_C1282910 symptoms_NNS_C0683368 ._. Saw_JJ_C0183089 physician_NN_C0031831 who_PNR confirmed_VVD_C0521093 right_JJ_C0205090 upper_JJ_C1282910 quadrant_JJ pain_NN_C0030193 and_CC advised_VVN not_RR to_TO continue_VVI with_II vaccination_NN_C0042196 series_NN_C0205549 ._. Mother_NN_C0026591 reports_VVZ_C0700287 Jane_NN looked_VVD_C0233426 a_DD little_JJ_C0553768 yellow_JJ_C0221205 tinged_NN ._. PMN_NN not_RR clear_VVB_C0521097 if_CST this_DD sign_NN_C0220912 was_VBD physician_NN_C0031831 diagnosed_VVN_C0011900 ._. Anorexic_JJ_C0003123 ._. DAY_NN_C0439228 2-_MC Began_VVD_C0439659 improving_VVGN_C0184511 ._. DAY_NN_C0439228 3-_MC Returned_VVD_C0332156 to_II school_NN_C0036375 ._. DAY_NN_C0439228 4-_MC Mother_NN_C0026591 reports_VVZ_C0700287 complete_JJ_C0205197 resolution_NN of_II symptoms_NNS_C0683368 ._. I.B_NN :_: Unremarkable_NN_C0205307 local_JJ_C0205276 reaction_NN_C0443286 at_II injection_NN_C0021485 site_NN_C0205145 ._. In_II grade_NN_C0441800 1_MC contracted_VVNJ Hepatitis_NN_C0019158 A_NN ._. Mother_NN_C0026591 remembered_VVD_C0679062 her_PNG symptomatology_NN ._. has_VHZ decided_VVN to_TO withdraw_VVI_C0424092 her_PNG consent_NN regarding_VVGJ completion_NN of_II Hepatitis_NN_C0019158 B_NN series_NN_C0205549 ._. Not_RR a_DD contraindication_NN_C0079164 finishing_VVGJ series_NN_C0205549 ._. Need_NN_C0027552 support_NN_C0344211 from_II B.C.C.D.C._NN -_: See_VVI_C0205397 Doctor_NN_C0031831 Adams_NN comment_NN_C0282411 to_II mother_NN_C0026591 -_: might_VM be_VBB_C0441913 best_JJT_C1411990 to_II do_VDI in_II emergency_NN_C0013956 to_II reassure_NN_C0557055 ._.',NULL,NULL,NULL,'DAY_NN_C0439228\nhours_NNS_C0439227\nvaccination_NN_C0042196\nwas_VBD_C0441913\nfeeling_VVGJ_C0013987\nill_NN_C1279889\ngeneral_JJ_C0205246\nmalaise_NN_C0231218\ndizzy_NN_C0012833\nbad_JJ_C0205169\nheadache_NN_C0018681\nfatigue_NN_C0015672\nupset_NN_C0700361\nsore_JJ_C1455785\nstomach_NN_C0038351\nevening_VVGN_C0587117\nright_JJ_C0035621\nupper_JJ_C1282910\npain_NN_C0030193\nfever_NN_C0015967\nrash_NN_C0015230\nsystem_NN_C0449913\ninvolvement_NN_C0205428\nvomiting_VVGN_C0042963\ndiarrhea_NN_C0011991\nDAY_NN_C0439228\nhome_NN_C0442519\nschool_NN_C0013621\nabove_JJ_C1282910\nsymptoms_NNS_C0683368\nSaw_JJ_C0183089\nphysician_NN_C0031831\nconfirmed_VVD_C0521093\nright_JJ_C0035621\nupper_JJ_C1282910\npain_NN_C0030193\nvaccination_NN_C0042196\nseries_NN_C0205549\nMother_NN_C0026591\nreports_VVZ_C0684224\nlooked_VVD_C0233426\nlittle_JJ_C0553768\nyellow_JJ_C0221205\ntinged_NN_C0723760\nclear_VVB_C0521097\nsign_NN_C0220912\nwas_VBD_C0441913\nphysician_NN_C0031831\ndiagnosed_VVN_C0011900\nAnorexic_JJ_C0003123\nDAY_NN_C0439228\nBegan_VVD_C0439659\nimproving_VVGN_C0184511\nDAY_NN_C0439228\nReturned_VVD_C0332156\nschool_NN_C0013621\nDAY_NN_C0439228\nMother_NN_C0026591\nreports_VVZ_C0684224\ncomplete_JJ_C0205197\nsymptoms_NNS_C0683368\nUnremarkable_NN_C0205307\nlocal_JJ_C0205276\nreaction_NN_C0443286\ninjection_NN_C0021485\nsite_NN_C0205145\ngrade_NN_C0441800\ncontracted_VVNJ_C0332522\nHepatitis_NN_C0019158\nA_NN_C1442985\nMother_NN_C0026591\nremembered_VVD_C0679062\nwithdraw_VVI_C0424092\nHepatitis_NN_C0019158\nB_NN_C0006030\nseries_NN_C0205549\ncontraindication_NN_C0079164\nseries_NN_C0205549\nNeed_NN_C0027552\nsupport_NN_C0183683\nSee_VVI_C0042789\nDoctor_NN_C0031831\ncomment_NN_C0282411\nmother_NN_C0026591\nmight_VM_C0340978\nbe_VBB_C0441913\nbest_JJT_C1411990\ndo_VDI_C1272695\nemergency_NN_C0013956\nreassure_NN_C0557055',NULL,'R',NULL,NULL),('0400034','UNK','H',0,65,0,'Received imms (grade 6) on Wed Nov 26th.\r\nCame home from school irritable, tired, did not eat supper & went to bed @ 6pm which was unusual for him. Got up Thurs Nov 27 felt \"sick to his stomach\" went back to bed slept off & on all day. No fever. No vomitting. Each time he attempted to eat/drink his stomach became upset. Experienced swelling in right arm 8hrs post imms, which worsened until the next morning swelling was 8\" x 1\" just below site with some bruising.\r\n\r\nMother states son had influenza symptoms Sat Nov 15 to Sat Nov 22 returning to school showing improvement Mon & Tues until imms given Wed\r\nd/c to mother on Mon., Dec 8 she states he has not fully recovered.\r\n\r\nWon\'t be receiving meningococcal C again.\r\nNo contraindication to next Hepatitis B.','Received imms (grade 6) on Wed Nov 26th.\r\nCame home from school irritable, tired, did not eat supper & went to bed @ 6pm which was unusual for him. Got up Thurs Nov 27 felt \"sick to his stomach\" went back to bed slept off & on all day. No fever. No vomitting. Each time he attempted to eat/drink his stomach became upset. Experienced swelling in right arm 8hrs post imms, which worsened until the next morning swelling was 8\" x 1\" just below site with some bruising.\r\n\r\nMother states son had influenza symptoms Sat Nov 15 to Sat Nov 22 returning to school showing improvement Mon & Tues until imms given Wed\r\nd/c to mother on Mon., Dec 8 she sates he has not fully recovered.\r\n\r\nWon\'t be receiving meningicoccal C again.\r\nNo contraindication to next Hepatitis B.','Received imms (grade 6) on Wed Nov 26th.\r\nCame home from school irritable, tired, did not eat supper & went to bed @ 6pm which was unusual for him. Got up Thurs Nov 27 felt \"sick to his stomach\" went back to bed slept off & on all day. No fever. No vomitting. Each time he attempted to eat/drink his stomach became upset. Experienced swelling in right arm 8hrs post imms, which worsened until the next morning swelling was 8\" x 1\" just below site with some bruising.\r\n\r\nMother states son had influenza symptoms Sat Nov 15 to Sat Nov 22 returning to school showing improvement Mon & Tues until imms given Wed\r\nd/c to mother on Mon., Dec 8 she states he has not fully recovered.\r\n\r\nWon\'t be receiving meningococcal C again.\r\nNo contraindication to next Hepatitis B.','','Received immunizations grade 6 on Wednesday November 26th.\r\nCame home from school irritable, tired, did not eat supper and went to bed at 6 pm which was unusual for him. Got up Thursday November 27 felt sick to his stomach went back to bed slept off and on all day. No fever. No vomiting. Each time he attempted to eat/drink his stomach became upset. Experienced swelling in right arm 8hrs post immunizations, which worsened until the next morning swelling was 8-inch by 1-inch just below site with some bruising.\r\n\r\nMother states son had influenza symptoms Saturday November 15 to Saturday November 22 returning to school showing improvement Monday and Tuesday until immunizations given Wednesday\r\ndischarge to mother on Monday., December 8 she states he has not fully recovered.\r\n\r\nWould not be receiving meningococcal C again.\r\nNo contraindication to next Hepatitis B.',NULL,'Received_VVNJ immunizations_NNS grade_VVB 6_MC on_II Wednesday_NN November_NN 26th_JJ ._.\nCame_VVD home_NN from_II school_NN irritable_JJ ,_, tired_VVN ,_, did_VDD not_RR eat_VVI supper_NN and_CC went_VVD to_II bed_NN at_II 6_MC pm_JJ which_PNR was_VBD unusual_JJ for_II him_PN ._.\nGot_VVN up_II Thursday_NN November_NN 27_MC felt_VVNJ sick_NN to_II his_PNG stomach_NN went_VVD back_NN to_II bed_NN slept_NN off_II and_CC on_II all_DD day_NN ._.\nNo_DD fever_NN ._.\nNo_DD vomiting_VVGN ._.\nEach_DD time_NN he_PN attempted_VVD to_TO eat_VVI /_SYM drink_VVI his_PNG stomach_NN became_VVD upset_NN ._.\nExperienced_VVN swelling_VVG in_II right_JJ arm_NN 8hrs_NNS post_II immunizations_NNS ,_, which_PNR worsened_VVD until_II the_DD next_JJ morning_NN swelling_VVGN was_VBD 8-inch_RR by_II 1-inch_RR just_RR below_II site_NN with_II some_PND bruising_VVG ._.\nMother_NN states_VVZ son_NN had_VHD influenza_NN symptoms_NNS Saturday_NN November_NN 15_MC to_II Saturday_NN November_NN 22_MC returning_VVG to_II school_NN showing_VVG improvement_NN Monday_NN and_CC Tuesday_NN until_II immunizations_NNS given_VVN Wednesday_NN\ndischarge_NN to_II mother_NN on_II Monday_NN ._.\n,_, December_NN 8_MC she_PN states_VVZ he_PN has_VHZ not_RR fully_RR recovered_VVN ._.\nWould_VM not_RR be_VBB receiving_VVG meningococcal_JJ C_NN again_RR ._.\nNo_DD contraindication_NN to_II next_JJ Hepatitis_NN B_NN ._.\n',NULL,'C0681407|6 grade<br> C0230346|arm right<br> C1268255|arm right<br>','Received_VVNJ immunizations_NNS_C0020971 grade_VVB_C0441800 6_MC on_II Wednesday_NN_C0585027 November_NN 26th_JJ ._. Came_VVD_C0205115 home_NN_C0442519 from_II school_NN_C0036375 irritable_JJ_C0022107 ,_, tired_JJ_C0557875 ,_, did_VDD not_RR eat_VVI_C0013470 supper_NN and_CC went_VVD to_II bed_NN_C0004916 at_II 6_MC pm_JJ which_PNR was_VBD unusual_JJ for_II him_PN ._. Got_VVN up_II Thursday_NN_C0585028 November_NN 27_MC felt_VVNJ_C0013987 sick_NN to_II his_PNG stomach_NN_C0038351 went_VVD back_RR to_II bed_NN_C0004916 slept_NN_C0037313 off_II and_CC on_II all_DD day_NN_C0439228 ._. No_DD fever_NN_C0015967 ._. No_DD vomiting_VVGN_C0042963 ._. Each_DD time_NN_C0040223 he_PN attempted_VVD to_TO eat_VVI_C0013470 /_SYM drink_VVI_C0013123 his_PNG stomach_NN_C0038351 became_VVD upset_NN_C0700361 ._. Experienced_VVN swelling_VVG_C0038999 in_II right_JJ_C0205090 arm_NN_C1140618 8hrs_NNS post_II immunizations_NNS_C0020971 ,_, which_PNR worsened_VVD_C0332271 until_II the_DD next_JJ_C0205117 morning_NN_C0332170 swelling_VVGN_C0038999 was_VBD 8-inch_RR by_II 1-inch_RR just_RR below_II site_NN_C0205145 with_II some_PND bruising_VVG_C0009938 ._. Mother_NN_C0026591 states_VVZ_C1442792 son_NN_C0037683 had_VHD influenza_NN_C0021400 symptoms_NNS_C1457887 Saturday_NN_C0585030 November_NN 15_MC to_II Saturday_NN_C0585030 November_NN 22_MC returning_VVG_C0332156 to_II school_NN_C0036375 showing_VVG improvement_NN Monday_NN_C0585024 and_CC Tuesday_NN_C0585026 until_II immunizations_NNS_C0020971 given_VVN_C1442162 Wednesday_NN_C0585027 discharge_NN to_II mother_NN_C0026591 on_II Monday_NN_C0585024 ._. ,_, December_NN 8_MC she_PN states_VVZ he_PN has_VHZ not_RR fully_RR recovered_VVN ._. Would_VM not_RR be_VBB receiving_VVG meningococcal_JJ_C0521018 C_NN again_RR ._. No_DD contraindication_NN_C0522473 to_II next_JJ_C0205117 Hepatitis_NN_C0019158 B_NN ._.',NULL,NULL,NULL,'immunizations_NNS_C0020971\ngrade_VVB_C0441800\nWednesday_NN_C0585027\nCame_VVD_C0205115\nhome_NN_C0442519\nschool_NN_C0013621\nirritable_JJ_C0022107\ntired_VVN_C0231229\ndid_VDD_C1272695\neat_VVI_C0013470\nbed_NN_C0004914\npm_JJ_C0033046\nwas_VBD_C0441913\nGot_VVN_C0004002\nThursday_NN_C0585028\nfelt_VVNJ_C0013987\nstomach_NN_C0038351\nback_NN_C0004600\nbed_NN_C0004914\nslept_NN_C0037313\nday_NN_C0439228\nfever_NN_C0015967\nvomiting_VVGN_C0042963\ntime_NN_C0040223\neat_VVI_C0013470\ndrink_VVI_C0001948\nstomach_NN_C0038351\nupset_NN_C0700361\nswelling_VVG_C0013604\nright_JJ_C0035621\narm_NN_C0446516\nimmunizations_NNS_C0020971\nworsened_VVD_C0332271\nnext_JJ_C0205117\nmorning_NN_C0332170\nswelling_VVGN_C0013604\nwas_VBD_C0441913\nsite_NN_C0205145\nbruising_VVG_C0009938\nMother_NN_C0026591\nstates_VVZ_C1301808\nson_NN_C0037683\ninfluenza_NN_C0021400\nsymptoms_NNS_C0683368\nSaturday_NN_C0585030\nSaturday_NN_C0585030\nreturning_VVG_C0332156\nschool_NN_C0013621\nMonday_NN_C0585024\nTuesday_NN_C0585026\nimmunizations_NNS_C0020971\ngiven_VVN_C1442162\nWednesday_NN_C0585027\ndischarge_NN_C0012621\nmother_NN_C0026591\nMonday_NN_C0585024\nstates_VVZ_C1301808\nWould_VM_C0042950\nbe_VBB_C0441913\nmeningococcal_JJ_C0521018\nC_NN_C0007886\ncontraindication_NN_C0079164\nnext_JJ_C0205117\nHepatitis_NN_C0019158\nB_NN_C0006030',NULL,'R',NULL,NULL),('10','UNK','H',0,0,0,'Child received MMR vaccine July 13 2001. During the night of July 18 2001 he woke up & was cranky. She said he was sweating and red faced, his skin was hot. She gave Tylenol and a sponge bath to cool him down. He also developed a croupy type cough. She did not check his temperature with a thermometer. She has had to give him Tylenol and a sponge bath, twice a night since. His cough stopped July 21 2001. He does not seem to be feverish during the daytime, but doesn\'t much have of an appetite. Called today July 24/01 as he still had a high fever again during last night. Advised to call F. Dr. re reaction and check his temperature if the fever recurs again tonight. He also vomited 2-3x per day from July 19- July 21 2001.\r\n\r\n-TPC from mom she took John to see Dr. M. McPherson (replacement for Dr. Bridger) July 24 2001, child developed blotchy type rash on his lower back & buttocks yesterday after seeing Dr. , no fever last night and rash less prominent today.\r\n\r\n\r\nFever, rash may be due to intercurrent illness or vaccine virus. continue with scheduled immunizations.','Child received MMR vaccine July 13 2001. During the night of July 18 2001 he woke up & was cranky. She said he was sweating and red faced, his skin was hot. She gave Tylenol and a sponge bath to cool him down. He also develpoed a croupy type cough. She did not check his temperature with a thermometer. She has had to give him Tylenol and a sponge bath, twice a night since. His cough stopped July 21 2001. He does not seem to be feverish during the daytime, but doesn\'t much have of an appetite. Called today July 24 01 as he still had a high fever again during last night. Advised to call F. Dr. re reaction and check his temperature if the fever recurs again tonight. He also vomited 2-3x per day from July 19- July 21 2001.\r\n\r\n-TPC from she took to see Dr. M. McPherson (replacement for Dr. Bridger) July 24 2001, child developed blotchy type rash on his lower back & buttocks yesterday after seeing Dr. , no fever last night and rash less prominent today.\r\n\r\n\r\nFever, rash may be due to intercurrent illness or vaccine virus. continue with scheduled immunizations.','Child received MMR vaccine July 13 2001. During the night of July 18 2001 he woke up & was cranky. She said he was sweating and red faced, his skin was hot. She gave Tylenol and a sponge bath to cool him down. He also developed a croupy type cough. She did not check his temperature with a thermometer. She has had to give him Tylenol and a sponge bath, twice a night since. His cough stopped July 21 2001. He does not seem to be feverish during the daytime, but doesn\'t much have of an appetite. Called today July 24/01 as he still had a high fever again during last night. Advised to call F. Dr. re reaction and check his temperature if the fever recurs again tonight. He also vomited 2-3x per day from July 19- July 21 2001.\r\n\r\n-TPC from mom she took John to see Dr. M. McPherson (replacement for Dr. Bridger) July 24 2001, child developed blotchy type rash on his lower back & buttocks yesterday after seeing Dr. , no fever last night and rash less prominent today.\r\n\r\n\r\nFever, rash may be due to intercurrent illness or vaccine virus. continue with scheduled immunizations.',NULL,NULL,NULL,NULL,NULL,NULL,NULL,NULL,NULL,NULL,NULL,NULL,'S',NULL,NULL),('101','UNK','',0,0,0,'0900 Hrs Vaccine given L arm IM\r\n0927 Lower Lip itchy\r\n0930 eyes, Lips feeling tingly\r\nAmbulance called P-80 Breathing fine\r\nLay down, feet up.\r\n0932 Epinephrine 0.5ml. sc. Rt arm\r\nTongue thick, Throat feling \"phlegmy\"\r\nno more progression, Pulse + resp stable\r\n0943 Ambulance arrived.\r\n950 Chills, feels cold\r\n10 Taken to hosp. Doctor dx severe allergic reaction\r\n#1 given Jan 18/2000\r\n\r\nRecovered in 12 hrs - last symptom to go was numbness of L side of face. Reaction brought on exacerbation of fibromyalgia and chronic fatigue, for at least 10 days\r\n\r\nThe Hepatitis A series is now complete. If patient were to ever require additional doses of the vaccine in the future, she should be referred to any allergist for assessment prior to further doses being given.','0900 Hrs Vaccine given L arm IM\r\n0927 Lower Lip itchy\r\n0930 eyes, Lips feeling tingly\r\nAmbulance called P-80 Breathing fine\r\nLay down, feet up.\r\n0932 Epinephrine 0.5ml. sc. Rt arm\r\nTongue thick, Throat feling \"phlegmy\"\r\nno more progression, Pulse + resp stable\r\n0943 Ambulance arrived.\r\n950 Chills, feels cold\r\n10 Taken to hosp. Doctor dx severe allergic reaction\r\n#1 given Jan 18/2000\r\n\r\n\r\nRecovered in 12 hrs - last symptom to go was numbness of L side of face. Reaction brought on exacerbation of fibromyalgic and chronic fatigue, for at least 10 days\r\n\r\nThe Hepatitis A series is now complete. If ______ were to ever require additional doses of the vaccine in the future, she should be referred to any allergist for assessment prior to further doses being given.','0900 Hrs Vaccine given L arm IM\r\n0927 Lower Lip itchy\r\n0930 eyes, Lips feeling tingly\r\nAmbulance called P-80 Breathing fine\r\nLay down, feet up.\r\n0932 Epinephrine 0.5ml. sc. Rt arm\r\nTongue thick, Throat feling \"phlegmy\"\r\nno more progression, Pulse + resp stable\r\n0943 Ambulance arrived.\r\n950 Chills, feels cold\r\n10 Taken to hosp. Doctor dx severe allergic reaction\r\n#1 given Jan 18/2000\r\n\r\nRecovered in 12 hrs - last symptom to go was numbness of L side of face. Reaction brought on exacerbation of fibromyalgia and chronic fatigue, for at least 10 days\r\n\r\nThe Hepatitis A series is now complete. If patient were to ever require additional doses of the vaccine in the future, she should be referred to any allergist for assessment prior to further doses being given.',NULL,NULL,NULL,NULL,NULL,NULL,NULL,NULL,NULL,NULL,NULL,NULL,'S',NULL,NULL),('103','UNK','',0,0,0,'Mom reports:\r\n1) no reaction day of immunization (01/02/26 - Monday)\r\n2) 5 days after immunization (01/03/03 - Saturday)\r\n  -diarrhea x 1 diaper\r\n    -about 40 seconds of looking pale/ about to faint\r\n   -fever about 101 degrees that night\r\n     -no tylenol given (Mom wanted it to \'break\' on its own)\r\n3) Sunday am (01/03/04)\r\n    -woke up - no fever\r\n -decrease intake of food and fluids (\"very little solid food but some liquids\")\r\n  Sunday pm\r\n    -looked like she was feeling somewhat better\r\n4) Monday am (01/03/05)\r\n -woke up tossing and turning / calling out in sleep\r\n -very difficult to arouse / body limp\r\n   -could barely open her eyes\r\n5) Called ambulance (KGH)\r\n    -admitted - IV/bloodwar K/X-ray (see attached report)\r\n   -x 1 diarrhea x 1 vomit\r\n6) Tuesday (01/03/06)\r\n  -discharge\r\n  -x 4 diarrhea\r\n7) Wednesday (01/03/07)\r\n -x 2 diarrhea\r\n8) Thrusday (01/03/08)\r\n  -x 1 diarrhea\r\n9) Friday (date of report)\r\n  -almost better\r\n\r\n\r\nMom does not want child to have any more immunizations.\r\nMom insisted on adverse report being done even though reaction not likely to meet temporal criteria.\r\n\r\n\r\nThis child has a viral infection with dehydration - not related immunization ? P.H.N discuss management of child with dehydration with mother.','Mom reports:\r\n1) no reaction day of immunization (01/02/26 - Monday)\r\n2) 5 days after immunization (01/03/03 - Saturday)\r\n  -diarrhea x 1 diaper\r\n    -about 40 seconds of looking pale/ about to faint\r\n   -fever about 101 degrees that night\r\n     -no tylenol given (Mom wanted it to \'break\' on its own)\r\n3) Sunday am (01/03/04)\r\n    -woke up - no fever\r\n -decrease intake of food and fluids (\"very little solid food but some liquids\")\r\n  Sunday pm\r\n    -looked like she was feeling somewhat better\r\n4) Monday am (01/03/05)\r\n -woke up tossing and turning / calling out in sleep\r\n -very difficult to arouse / body limp\r\n   -could barely open her eyes\r\n5) Called ambulance (KGH)\r\n    -admitted - IV/bloodwar K/X-ray (see attached report)\r\n   -XI diarrhea XIV vomit\r\n6) Tuesday (01/03/06)\r\n -discharge\r\n  -X4 diarrhea\r\n7) Wednesday (01/03/07)\r\n -X2 diarrhea\r\n8) Thrusday (01/03/08)\r\n  -X1 diarrhea\r\n9) Friday (date of report)\r\n  -almost better\r\n\r\n\r\nMom does not want child to have any more immunizations.\r\nMom insisted on adverse report being done even though reaction not likely to meet temporal criteria.\r\n\r\n\r\nThis child has a viral infection with dehydration - not related immunization ? P.H.N discuss management of child with dehydration with mother.','Mom reports:\r\n1) no reaction day of immunization (01/02/26 - Monday)\r\n2) 5 days after immunization (01/03/03 - Saturday)\r\n  -diarrhea x 1 diaper\r\n    -about 40 seconds of looking pale/ about to faint\r\n   -fever about 101 degrees that night\r\n     -no tylenol given (Mom wanted it to \'break\' on its own)\r\n3) Sunday am (01/03/04)\r\n    -woke up - no fever\r\n -decrease intake of food and fluids (\"very little solid food but some liquids\")\r\n  Sunday pm\r\n    -looked like she was feeling somewhat better\r\n4) Monday am (01/03/05)\r\n -woke up tossing and turning / calling out in sleep\r\n -very difficult to arouse / body limp\r\n   -could barely open her eyes\r\n5) Called ambulance (KGH)\r\n    -admitted - IV/bloodwar K/X-ray (see attached report)\r\n   -x 1 diarrhea x 1 vomit\r\n6) Tuesday (01/03/06)\r\n  -discharge\r\n  -x 4 diarrhea\r\n7) Wednesday (01/03/07)\r\n -x 2 diarrhea\r\n8) Thrusday (01/03/08)\r\n  -x 1 diarrhea\r\n9) Friday (date of report)\r\n  -almost better\r\n\r\n\r\nMom does not want child to have any more immunizations.\r\nMom insisted on adverse report being done even though reaction not likely to meet temporal criteria.\r\n\r\n\r\nThis child has a viral infection with dehydration - not related immunization ? P.H.N discuss management of child with dehydration with mother.','','Mother reports:\r\n1 no reaction day of immunization 01/02/26 - Monday\r\n2 5 days after immunization 01/03/03 - Saturday\r\n - diarrhea x 1 diaper\r\n    - about 40 seconds of looking pale/ about to faint\r\n   - fever about 101 degrees that night\r\n     - no tylenol given Mother wanted it to break on its own\r\n3 Sunday am 01/03/04\r\n    - woke up - no fever\r\n - decrease intake of food and fluids very little solid food but some liquids\r\n  Sunday pm\r\n    - looked like she was feeling somewhat better\r\n4 Monday am 01/03/05\r\n - woke up tossing and turning / calling out in sleep\r\n - very difficult to arouse / body limp\r\n   - could barely open her eyes\r\n5 Called ambulance KGH\r\n    - admitted - Intravenous/bloodwar K/X-ray see attached report\r\n   - XI diarrhea XI vomit\r\n6 Tuesday 01/03/06\r\n  - discharge\r\n  - X4 diarrhea\r\n7 Wednesday 01/03/07\r\n - X2 diarrhea\r\n8 Thursday 01/03/08\r\n  - X1 diarrhea\r\n9 Friday date of report\r\n  - almost better\r\n\r\n\r\nMother does not want child to have any more immunizations.\r\nMother insisted on adverse report being done even though reaction not likely to meet temporal criteria.\r\n\r\n\r\nThis child has a viral infection with dehydration - not related immunization ? Public Health Nurse discuss management of child with dehydration with mother.',NULL,NULL,NULL,NULL,NULL,NULL,NULL,NULL,NULL,NULL,'R',NULL,NULL),('10394','UNK','',0,0,0,'12 hours after getting the shot, developed wretching, diarrhea, chest heaviness, difficulty breathing, and swelling of face. Called ambulance, vomited all over paramedics. Taken to ER at NRGH and seen by Dr. John Grabher. Received 4 litres of IV fluids and was given Gravol, Morphine, Maxeran and Benadryl and Demea.  Kept in ER for 12 hrs. Today, Nov 01 eyes and lips and hands are still swollen. Dr. advised her this was an unusual but probable adverse reaction to the shot and client was advised never to have one again.\r\nB.P. ranged from 70/40-90/60 before IV fluids were given.\r\n\r\n\r\nTel. call to client. She feels fully recovered\r\n2001/11/09 T/P to client to complete Influenza supplementary Questionaire. No further problems-is working again\r\n\r\n\r\n\r\n\r\nYes, we really do want a consult\r\nPlease collect Emerg visit record (copy) before sending for consult.','12 hours after getting the shot, developed wretching diarrhea, chest heaviness, difficulty breathing, and swelling of face. Called ambulance vomited all over paramedics. Taken to ER at NRGH and seen by Dr. John Grabher. Received 4 litres of IV fluids and was given Gravol, Morphine, Maxeran and Benadryl. Dames Kept in ER for 12 hrs. Today, Nov 01 eyes and lips and hands are still swollen. Dr. advised her this was an unusual but probable adverse reaction to the shot and client was advised never to have one again.\r\nB.P ranged from 70/40-90/60 before IV fluids were given.\r\n\r\n\r\nTel. call to client. She feels fully recovered\r\n2001/11/09 T/P to Mrs. Vaichen to complete Influenza supplementary Questionare. No further problems-is working again\r\n\r\n\r\nYes, we really want a consult\r\nPlease collect Emerg visit record (copy) before sending for consult.','12 hours after getting the shot, developed wretching, diarrhea, chest heaviness, difficulty breathing, and swelling of face. Called ambulance, vomited all over paramedics. Taken to ER at NRGH and seen by Dr. John Grabher. Received 4 litres of IV fluids and was given Gravol, Morphine, Maxeran and Benadryl and Demea.  Kept in ER for 12 hrs. Today, Nov 01 eyes and lips and hands are still swollen. Dr. advised her this was an unusual but probable adverse reaction to the shot and client was advised never to have one again.\r\nB.P. ranged from 70/40-90/60 before IV fluids were given.\r\n\r\n\r\nTel. call to client. She feels fully recovered\r\n2001/11/09 T/P to client to complete Influenza supplementary Questionaire. No further problems-is working again\r\n\r\n\r\n\r\n\r\nYes, we really do want a consult\r\nPlease collect Emerg visit record (copy) before sending for consult.','','12 hours after getting the shot, developed retching, diarrhea, chest heaviness, difficulty breathing, and swelling of face. Called ambulance, vomited all over paramedics. Taken to Emergency Room at NRGH and seen by Doctor John Grabher. Received 4 litres of Intravenous fluids and was given Gravol, Morphine, Maxeran and Benadryl and Demea.  Kept in Emergency Room for 12 hours. Today, November 01 eyes and lips and hands are still swollen. Doctor advised her this was an unusual but probable adverse reaction to the shot and client was advised never to have one again.\r\nBlood Pressure. ranged from 70/40-90/60 before Intravenous fluids were given.\r\n\r\n\r\nTelephone call to client. She feels fully recovered\r\n2001/11/09 Telephone call to client to complete Influenza supplementary Questionnaire. No further problems-is working again\r\n\r\n\r\n\r\n\r\nYes, we really do want a consult\r\nPlease collect Emergency visit record copy before sending for consult.',NULL,'12_MC hours_NNS after_II getting_VVGN the_DD shot_NN ,_, developed_VVNJ retching_VVGN ,_, diarrhea_NN ,_, chest_NN heaviness_NN ,_, difficulty_NN breathing_VVGN ,_, and_CC swelling_VVGN of_II face_NN ._.\nCalled_VVNJ ambulance_NN ,_, vomited_VVD all_PND over_II paramedics_NNS ._.\nTaken_VVN to_II Emergency_NN Room_NN at_II NRGH_NN and_CC seen_VVN by_II Doctor_NN John_NN Grabher_NN ._.\nReceived_VVD 4_MC litres_NNS of_II Intravenous_JJ fluids_NNS and_CC was_VBD given_VVN Gravol_NN ,_, Morphine_NN ,_, Maxeran_NN and_CC Benadryl_NN and_CC Demea_NN ._.\nKept_VVN in_II Emergency_NN Room_NN for_II 12_MC hours_NNS ._.\nToday_NN ,_, November_NN 01_MC eyes_NNS and_CC lips_NN and_CC hands_NNS are_VBB still_RR swollen_JJ ._.\nDoctor_NN advised_VVD her_PNG this_DD was_VBD an_DD unusual_JJ but_CC probable_JJ adverse_JJ reaction_NN to_II the_DD shot_NN and_CC client_NN was_VBD advised_VVN never_RR to_TO have_VHI one_MC again_RR ._.\nBlood_NN Pressure_NN ._.\nranged_VVN from_II 70_MC /_SYM 40-90_MC /_SYM 60_MC before_II Intravenous_JJ fluids_NNS were_VBD given_VVN ._.\nTelephone_NN call_NN to_II client_NN ._.\nShe_PN feels_VVB fully_RR recovered_VVN\n2001_MC /_SYM 11_MC /_SYM 09_MC Telephone_NN call_NN to_II client_NN to_TO complete_VVI Influenza_NN supplementary_JJ Questionaire_NN ._.\nNo_DD further_JJ problems-is_NN working_VVG again_RR\nYes_NNS ,_, we_PN really_RR do_VDB want_RR a_DD consult_NN\nPlease_NN collect_NN Emergency_NN visit_NN record_NN copy_NN before_II sending_VVGN for_II consult_NN ._.\n',NULL,NULL,NULL,NULL,NULL,NULL,NULL,NULL,'R',NULL,NULL),('104','UNK','H',0,0,0,'1st dose MMR given in LA Feb 13/01. On Feb 22/01 around 12:30pm Mom noticed fever in child - gave Tylenol - @ 4:00 same day Fever was low grade as reported by Mom. At 5:00 pm same day Fever spiked to 103.5 remained same after cool bath. Mom gave 2ml Tylenol & fever decreased to 102 degrees. At 8:00 pm same day Mom gave 2ml Tylenol. Mom stated skin was very flushed, cheeks dry & cracked & skin very warm to touch. At 10:00pm same day Temp had to 99.5 decreased to 99.5 degrees. Babe slept well but @ midnight mom gave 2ml Tylenol due to Temp increased to 101 degrees. On Feb 23/01, Babe awoke with temp 98 degrees - skin still flushed & warm to touch. Another dose Tylenol given, Babe pulling @ ear. To see family Dr. this afternoon.\r\n\r\nMarch 9/01 - Mom states both mom & child had strep throat -> @ same time as starting antibiotics - pinpoint rash appeared on body & face. Mom suspects rash from MMR but unsure - possibly from Amoxicillin. Rash began to improve near Day 9 & 10 of course of Amoxicillin. Disappeared after antibiotics were stopped - Day 22 from MMR imms. child healthy & happy @ present.\r\n\r\nFebrile illness Feb. 22 more likely related to mother\'s strep throat Rash appearing all day 10 (+-) considered viral/ allergic to Amoxil/ secondary to MMR. Imp unlikely MMR reactions continue.','1st dose MMR given in LA Feb 13/01. On Feb 22/01 around 12:30pm Mom noticed fever in child - gave Tylenol - @ 4:00 same day Fever was low grade as reported by Mom. At 5:00 pm same day Fever spiked to 103.5 remained same after cool bath. Mom gave 2ml Tylenol & fever decreased to 102 degrees. At 8:00 pm same day Mom gave 2ml Tylenol. Mom stated skin was very flushed, cheeks dry & cracked & skin very warm to touch. At 10:00pm same day Temp had to 99.5 decreased to 99.5 degrees. Babe slept well but @ midnight mom gave 2ml Tylenol due to Temp increased to 101 degrees. On Feb 23/01, Babe awoke with temp 98 degrees - skin still flushed & warm to touch. Another dose Tylenol given, Babe pulling @ ear. To see family Dr. this afternoon.\r\n\r\nMarch 9/01 - Mom states both mom & child had strep throat -> @ same time as starting antibiotics - pinpoint rash appeared on body & face. Mom suspects rash from MMR but unsure - possibly from Amoxicillin. Rash began to improve near Day 9 & 10 of course of Amoxicillin. Disappeared after antibiotics were stopped - Day 22 from MMR imms. child healthy & happy @ present.\r\n\r\nFebrile illness Feb. 22 more likely related to mother\'s strep throat Rash appearing all day 10 (+-) considered viral/ allergic to Amoxil/ secondary to MMR. Imp unlikely MMR reactions continue.','1st dose MMR given in LA Feb 13/01. On Feb 22/01 around 12:30pm Mom noticed fever in child - gave Tylenol - @ 4:00 same day Fever was low grade as reported by Mom. At 5:00 pm same day Fever spiked to 103.5 remained same after cool bath. Mom gave 2ml Tylenol & fever decreased to 102 degrees. At 8:00 pm same day Mom gave 2ml Tylenol. Mom stated skin was very flushed, cheeks dry & cracked & skin very warm to touch. At 10:00pm same day Temp had to 99.5 decreased to 99.5 degrees. Babe slept well but @ midnight mom gave 2ml Tylenol due to Temp increased to 101 degrees. On Feb 23/01, Babe awoke with temp 98 degrees - skin still flushed & warm to touch. Another dose Tylenol given, Babe pulling @ ear. To see family Dr. this afternoon.\r\n\r\nMarch 9/01 - Mom states both mom & child had strep throat -> @ same time as starting antibiotics - pinpoint rash appeared on body & face. Mom suspects rash from MMR but unsure - possibly from Amoxicillin. Rash began to improve near Day 9 & 10 of course of Amoxicillin. Disappeared after antibiotics were stopped - Day 22 from MMR imms. child healthy & happy @ present.\r\n\r\n\r\nFebrile illness Feb. 22 more likely related to mother\'s strep throat Rash appearing all day 10 (+-) considered viral/ allergic to Amoxil/ secondary to MMR. Imp unlikely MMR reactions continue.',NULL,NULL,NULL,NULL,NULL,NULL,NULL,NULL,NULL,NULL,NULL,NULL,'S',NULL,NULL),('105','UNK','H',0,0,0,'01-02-23 Mr. John Doe father of Jane phoned the health unit\r\n- severe pain and stiffness of \"neck and spine\" area. Started 24 hrs after imm. done at the school. No redness or swelling on injection area. Has fever and headache and cold symptoms. Missed school since Wed because of above symptoms. Advised to have checked by their family physician.\r\n- I talked to John - spine pain and fever - started wed - 01-02-21 cold symptoms and fever started. Thursday - 01-01-22.\r\nToday - all symptoms still present.\r\n- Sun at North Hills walk in Clinic - Dr Wong Bruce\r\nNo definite diagnosis accdg. to parents. Dx of to Torticollis - see Drs\'. report.\r\n01-02-26 Jane went back to school. Spine area still “sensitive.\" Dr at walk-in clinic suggested - seing a chiropractor for Jane back. \r\n01-02-28 Jane is recovering from cold symptoms - neck and \"spine area\" still \"sensitive\" - sore\r\n\r\n\r\nClient has a hx of neck and back symptoms. It may be that a concurrent viral illness and tissue irritation (although there is no local redness/swelling at the injection site) from the Td booster aggravated an existing condition. The next scheduled immunization for Canadian adults is 10 years from now (i.e. a Td). No contraindication to keeping Td booster schedule as routinely recommended for Canadians','01-02-23 Mr. ______ father of ______ phoned the health unit\r\n- severe pain and stiffness of \"neck and spine\" area. Started 24 hrs after imm done at the school. No redness or swelling on injection area. Has fever and headache and cold symptoms. Missed school since Wed because of above symptoms. Advised to have checked by their family physician.\r\n- I talked to ______ - spine pain and fever - started wed - 01-02-21 cold symptoms and fever started. Thursday - 01-01-22.\r\nToday - all symptoms still present.\r\n- Sun at North Hills walk in Clinic - Dr Wong Bruce\r\nNo definite diagnosis accdg. to parents. Dx of to Torticollis - see Drs\'. report.\r\n01-02-26 ______ went back to school. Spine area still \'sensitive.\" Dr at walk-in clinic suggested - seing a chiropractor for ______ back. \r\n01-02-28 ______ is recovering from cold symptoms - neck and \"spine area\" still \"sensitive\" - sore\r\n\r\n\r\nClient has a hx of neck and back symptoms. It may be that a concurrent viral illness and tissue imitation (although there is no local redness/swelling a the injection site) from the Td booster aggravated an existing condition. The next scheduled immunization for Canadian adults is 10 years from now (i.e. a Td). No contraindication to keeping Td booster schedule as routinely recommended for Canadians','01-02-23 Mr. John Doe father of Jane phoned the health unit\r\n- severe pain and stiffness of \"neck and spine\" area. Started 24 hrs after imm. done at the school. No redness or swelling on injection area. Has fever and headache and cold symptoms. Missed school since Wed because of above symptoms. Advised to have checked by their family physician.\r\n- I talked to John - spine pain and fever - started wed - 01-02-21 cold symptoms and fever started. Thursday - 01-01-22.\r\nToday - all symptoms still present.\r\n- Sun at North Hills walk in Clinic - Dr Wong Bruce\r\nNo definite diagnosis accdg. to parents. Dx of to Torticollis - see Drs\'. report.\r\n01-02-26 Jane went back to school. Spine area still “sensitive.\" Dr at walk-in clinic suggested - seing a chiropractor for Jane back. \r\n01-02-28 Jane is recovering from cold symptoms - neck and \"spine area\" still \"sensitive\" - sore\r\n\r\n\r\nClient has a hx of neck and back symptoms. It may be that a concurrent viral illness and tissue irritation (although there is no local redness/swelling at the injection site) from the Td booster aggravated an existing condition. The next scheduled immunization for Canadian adults is 10 years from now (i.e. a Td). No contraindication to keeping Td booster schedule as routinely recommended for Canadians',NULL,NULL,NULL,NULL,NULL,NULL,NULL,NULL,NULL,NULL,NULL,NULL,'S',NULL,NULL),('106','UNK','',0,0,0,'Immunization administered at 1300 hrs. By 1900 hrs L arm weakness, felt dizzy, short of breath and wheezy (had to use inhaler). Swelling in L arm from shoulder to elbow. Pain in elbow joint. Nausea but no vomiting.\r\nInformation received from RN at Dr\'s office.\r\n\r\nThe potential for fever, local reaction and nausea exists with a 2nd pneumoncoccal vaccine dose given a year after the initial dose. The wheezing is probably not an indication of an allergic response - it may even be related to anxiety as a result of the marked local reaction, dizziness and nausea.\r\nRECOMMEND: 1. In accordance with the immunization schedule for pneumococcal vaccine, NO additional doses are recommended. Re-vaccination is not routinely recommended, a second dose at 5 years being indicated only for specific medical conditions.\r\n2. This reaction is not a contraindication to receiving other adult vaccines such as Td or Influenza vaccines. continue in accordance with adult vaccine schedules.','Immunization administered at 1300 hrs. By 1900 hrs L arm weakness, felt dizzy, short of breath and wheezy (had to use inhaler). Swelling in L arm from shoulder to elbow. Pain in elbow joint. Nausea but no vomiting.\r\nInformation received from RN at Dr\'s office.\r\n\r\n\r\nThe potential for fever, local reaction and nausea exists with a 2nd pneumoncoccal vaccine dose given a year after the initial dose. The wheezing is probably not an indication of an allergic response - it may even be related to anxiety as a result of the marked local reaction, \r\nRECOMMEND: 1. In accordance with the immunization schedule for pneumococcal vaccine, NO aditional doses are recommended. Re-vaccination is not routinely recommended, a second dose at 5 years being indicated only for specific medical conditions.\r\n2. This reaction is not a contraindication to receiving other adult vaccines such as Td or Influenza vaccines. continue in accordance with adult vaccine schedules.','Immunization administered at 1300 hrs. By 1900 hrs L arm weakness, felt dizzy, short of breath and wheezy (had to use inhaler). Swelling in L arm from shoulder to elbow. Pain in elbow joint. Nausea but no vomiting.\r\nInformation received from RN at Dr\'s office.\r\n\r\nThe potential for fever, local reaction and nausea exists with a 2nd pneumoncoccal vaccine dose given a year after the initial dose. The wheezing is probably not an indication of an allergic response - it may even be related to anxiety as a result of the marked local reaction, dizziness and nausea.\r\nRECOMMEND: 1. In accordance with the immunization schedule for pneumococcal vaccine, NO additional doses are recommended. Re-vaccination is not routinely recommended, a second dose at 5 years being indicated only for specific medical conditions.\r\n2. This reaction is not a contraindication to receiving other adult vaccines such as Td or Influenza vaccines. continue in accordance with adult vaccine schedules.','','Immunization administered at 1300  hours. By 1900  hours left arm weakness, felt dizzy, short of breath and wheezy had to use inhaler. Swelling in left arm from shoulder to elbow. Pain in elbow joint. Nausea but no vomiting.\r\nInformation received from Registered Nurse at Doctors office.\r\n\r\nThe potential for fever, local reaction and nausea exists with a second pneumococcal vaccine dose given a year after the initial dose. The wheezing is probably not an indication of an allergic response - it may even be related to anxiety as a result of the marked local reaction, dizziness and nausea.\r\nRECOMMEND: 1. In accordance with the immunization schedule for pneumococcal vaccine, NO additional doses are recommended. Re-vaccination is not routinely recommended, a second dose at 5 years being indicated only for specific medical conditions.\r\n2. This reaction is not a contraindication to receiving other adult vaccines such as Td or Influenza vaccines. continue in accordance with adult vaccine schedules.',NULL,NULL,NULL,NULL,NULL,NULL,NULL,NULL,NULL,NULL,'R',NULL,NULL),('108','UNK','',0,0,0,'Thurs nov 4 2100 - reported by mother\r\nc/o - severe pain behind both eyes\r\n- vision altered - \"missing parts\" of objects in visual field - seeing \"flashing lights\" in periphery\r\n- 2300 pain increase in intensity, mom concerned as \"panting to breathe\" in restless sleep.\r\n- difficulty arousing\r\n->hospital by ambulance\r\nO2 - ? analgesia/antiemitic - did vomit\r\nRemained ER x 3 hrs\r\nDx - migraine\r\nFri Nov 5 - tired - no pain or visual problems\r\nSat Nov 6 - \"back to normal\"\r\n99.12.6 P/c to Retra to confirm: - No migraine headaches prior to Engirin immunization; ER Dr Dx migrane NOT mother; Dr ER suggested may be a link to vaccine.\r\n\r\n\r\nLikely a coincidental, first migrain attack not causally related to vaccine.','Thurs nov 4 2100 - reported by mother\r\nc/o - severe pain behind both eyes\r\n- vision altered - \"missing parts\" of objects in visual field - seeing \"flashing lights\" in periphery\r\n- 2300 pain increase in intensity, mom concerned as \"panting to breathe\" in restless sleep.\r\n- difficulty arousing\r\nhospital by ambulance\r\nO2 - ? analgesia/antiematic - did vomit\r\nRemained ER x 3 hrs\r\nDx - migraine\r\nFri Nov 5 - tired - no pain or visual problems\r\nSat Nov 6 - \"back to normal\"\r\n99.12.6 P/c to Retra to confirm: - No migraine headaches prior to Engirin immunization; ER Dr Dx migrane NOT mother; Dr ER suggested may be a link to vaccine.\r\n\r\n\r\nLikely a coincidental, first migrain cousally related to vaccine.','Thurs nov 4 2100 - reported by mother\r\nc/o - severe pain behind both eyes\r\n- vision altered - \"missing parts\" of objects in visual field - seeing \"flashing lights\" in periphery\r\n- 2300 pain increase in intensity, mom concerned as \"panting to breathe\" in restless sleep.\r\n- difficulty arousing\r\n->hospital by ambulance\r\nO2 - ? analgesia/antiemitic - did vomit\r\nRemained ER x 3 hrs\r\nDx - migraine\r\nFri Nov 5 - tired - no pain or visual problems\r\nSat Nov 6 - \"back to normal\"\r\n99.12.6 P/c to Retra to confirm: - No migraine headaches prior to Engirin immunization; ER Dr Dx migrane NOT mother; Dr ER suggested may be a link to vaccine.\r\n\r\n\r\nLikely a coincidental, first migrain attack not causally related to vaccine.',NULL,NULL,NULL,NULL,NULL,NULL,NULL,NULL,NULL,NULL,NULL,NULL,'S',NULL,NULL),('109','UNK','H',0,0,0,'99.12.14 - 4:30 pm. P.C. from client with following complaints:\r\n1.) Headache started shortly after & continues till present.\r\n2.) Felt cold within 1/2 hr, & hands & feet felt weak, cold & numb.\r\n3.) Felt lethargic when she got home.\r\n4.) Noticed a rash at 7 p.m. after taking a shower (from shoulders to elbow) thought it might be from water hitting her arms - did not check arms again until morning & rash was gone.\r\n5.) Throat felt like she had a \'rock\' on the rt side of her throat, had difficulty swallowing - throat also sore.\r\n6.) Having trouble breathing - feels it down into the chest.\r\n7.) Fever- 38 degrees Celcius in a.m. - has not taken temp. since \r\n99.12.15 a.m. P.C. to say last night her chest felt \'very constricting\', but woke up this morning & says she feels fine - no further constricting feeling, nor sore throat, nor lump in throat.\r\nNo local reaction GRA\r\nHer allergist is Dr. Schaffsin 604-526-9622 ( has had numerous allergy inj. since \'85)\r\n\r\nHas completed vaccine series.\r\nProvide patient EP & allergist with list of vaccine ingredients to file in chart(s).','99.12.14 - 4:30 pm. P.C. from client with following complaints:\r\n1.) Headache started shortly after & continues till present.\r\n2.) Felt cold within 1/2 hr, & hands & feet felt weak, cold & numb.\r\n3.) Felt lethargic when she got home.\r\n4.) Noticed a rash at 7 p.m. after taking a shower (from shoulders to elbow) thought it might be from water hitting her arms - did not check arms again until morning & rash was gone.\r\n5.) Throat felt like she had a \'rock\' on the rt side of her throat, had difficulty swallowing - throat also sore.\r\n6.) Having trouble breathing - feels it down into the chest.\r\n7.) Fever- 38 degrees Celcius in a.m. - has not taken temp. since 99.12.15 a.m. P.C. to say last night her chest felt \'very constricting\', but woke up this morning & says she feels fine - no further constricting feeling, nor sore throat, nor lump in throat.\r\nNo local reaction GRA\r\nHer allergist is Dr. Schaffsin 604-526-9622 ( has had numerous allergy inj. since \'95)\r\n\r\n\r\nHas completed vaccine series.\r\nProvide patient with EP & allergist with list of vaccine ingredients to file in chart(s).','99.12.14 - 4:30 pm. P.C. from client with following complaints:\r\n1.) Headache started shortly after & continues till present.\r\n2.) Felt cold within 1/2 hr, & hands & feet felt weak, cold & numb.\r\n3.) Felt lethargic when she got home.\r\n4.) Noticed a rash at 7 p.m. after taking a shower (from shoulders to elbow) thought it might be from water hitting her arms - did not check arms again until morning & rash was gone.\r\n5.) Throat felt like she had a \'rock\' on the rt side of her throat, had difficulty swallowing - throat also sore.\r\n6.) Having trouble breathing - feels it down into the chest.\r\n7.) Fever- 38 degrees Celcius in a.m. - has not taken temp. since \r\n99.12.15 a.m. P.C. to say last night her chest felt \'very constricting\', but woke up this morning & says she feels fine - no further constricting feeling, nor sore throat, nor lump in throat.\r\nNo local reaction GRA\r\nHer allergist is Dr. Schaffsin 604-526-9622 ( has had numerous allergy inj. since \'85)\r\n\r\nHas completed vaccine series.\r\nProvide patient EP & allergist with list of vaccine ingredients to file in chart(s).','99.12.14 - 4:30 pm. Phone call from client with following complaints:\r\n1. Headache started shortly after and continues till present.\r\n2. Felt cold within 1/2  hour, and hands and feet felt weak, cold and numb.\r\n3. Felt lethargic when she got home.\r\n4. Noticed a rash at 7 p.m. after taking a shower from shoulders to elbow thought it might be from water hitting her arms - did not check arms again until morning and rash was gone.\r\n5. Throat felt like she had a rock on the right side of her throat, had difficulty swallowing - throat also sore.\r\n6. Having trouble breathing - feels it down into the chest.\r\n7. Fever- 38 degrees Celcius in a.m. - has not taken temperature. since \r\n99.12.15 a.m. Phone call to say last night her chest felt very constricting, but woke up this morning and says she feels fine - no further constricting feeling, nor sore throat, nor lump in throat.\r\nNo local reaction GRA\r\nHer allergist is Doctor Schaffsin 604-526-9622  has had numerous allergy injection since 85\r\n\r\nHas completed vaccine series.\r\nProvide patient Emergency Physician and allergist with list of vaccine ingredients to file in charts.','99.12.14 - 4:30 pm. Phone call from client with following complaints:\r\n1. Headache started shortly after and continues till present.\r\n2. Felt cold within 1/2  hour, and hands and feet felt weak, cold and numb.\r\n3. Felt lethargic when she got home.\r\n4. Noticed a rash at 7 p.m. after taking a shower from shoulders to elbow thought it might be from water hitting her arms - did not check arms again until morning and rash was gone.\r\n5. Throat felt like she had a rock on the right side of her throat, had difficulty swallowing - throat also sore.\r\n6. Having trouble breathing - feels it down into the chest.\r\n7. Fever- 38 degrees Celsius in a.m. - has not taken temperature. since \r\n99.12.15 a.m. Phone call to say last night her chest felt very constricting, but woke up this morning and says she feels fine - no further constricting feeling, nor sore throat, nor lump in throat.\r\nNo local reaction GRA\r\nHer allergist is Doctor Schaffsin 604-526-9622  has had numerous allergy injection since 85\r\n\r\nHas completed vaccine series.\r\nProvide patient Emergency Physician and allergist with list of vaccine ingredients to file in charts.',NULL,NULL,NULL,NULL,NULL,NULL,NULL,NULL,NULL,NULL,'R',NULL,NULL),('10984','UNK','H',0,0,0,'Treated in Wrinch Memorial Hospital emerg. Nov.5.01, - 2 to 3 hours after receiving vaccine.\r\n\r\nPt. did not know what medications were used in his treatment. He was given Benadryl tablets for follow-up use @ home.\r\n\r\nHas suffered no lasting effects from this episode - or at least reports no lasting effects.\r\n\r\n\r\nI would not discontinue future influenza vaccine immunization, but I would check for the latest recommendations regarding persons with prior ORs before immunizing for influenza next year.','Treated in Wrinch Memorial Hospital emerg. Nov.5.01, - 2 to 3 hours after receiving vaccine.\r\n\r\nPt. did not know what medication were used in his treatment. He was given Benadryl tablets for follow-up use @ home.\r\n\r\nHas suffered no lasting effects from this episode - or at least reports no lasting effects.\r\n\r\n\r\nI would not discontinue future influenza vaccine immunization, but i would check for the latest recommendations regarding persons with prior ORs before immunizing for influenza next year.','Treated in Wrinch Memorial Hospital emerg. Nov.5.01, - 2 to 3 hours after receiving vaccine.\r\n\r\nPt. did not know what medications were used in his treatment. He was given Benadryl tablets for follow-up use @ home.\r\n\r\nHas suffered no lasting effects from this episode - or at least reports no lasting effects.\r\n\r\n\r\nI would not discontinue future influenza vaccine immunization, but I would check for the latest recommendations regarding persons with prior ORs before immunizing for influenza next year.',NULL,NULL,NULL,NULL,NULL,NULL,NULL,NULL,NULL,NULL,NULL,NULL,'S',NULL,NULL),('110','UNK','H',0,41,0,'Approximately 20 min. following injection. Client c/o nausea, headache, feeling warm, numbness on (L) side and back of tongue; Swelling in (L) cheek & mouth reported by instructor. PHN not contacted until approx. 5 hrs later. It was recommended that client go to emergency dept. Benadryl PO given x5 days. Symptoms disappeared the same evening. Client c/o stiff neck (posterior) for approx. 24 hrs.','Approximately 20 min. following injection. Client c/o nausea, headache, feeling warm, numbness on (L) side and back of tongue; Swelling in (L) cheek & mouth reported by instructor. PHN not contacted until approx. 5 hrs later. It was recommended that client go to emergency dept. Benadryl PO given x5 days. Symptoms disappeared the same evening. Client c/o stiff neck (posterior) for approx. 24 hrs.','Approximately 20 min. following injection. Client c/o nausea, headache, feeling warm, numbness on (L) side and back of tongue; Swelling in (L) cheek & mouth reported by instructor. PHN not contacted until approx. 5 hrs later. It was recommended that client go to emergency dept. Benadryl PO given x5 days. Symptoms disappeared the same evening. Client c/o stiff neck (posterior) for approx. 24 hrs.','Approximately 20  minute following injection. Client complained of nausea, headache, feeling warm, numbness on left side and back of tongue; Swelling in left cheek and mouth reported by instructor. Public Health Nurse not contacted until approximately 5  hours later. It was recommended that client go to emergency dept. Benadryl per orem given x5 days. Symptoms disappeared the same evening. Client complained of stiff neck posterior for approximately 24  hours.','Approximately 20  minute following injection. Client complained of nausea, headache, feeling warm, numbness on left side and back of tongue; Swelling in left cheek and mouth reported by instructor. Public Health Nurse not contacted until approximately 5  hours later. It was recommended that client go to emergency dept. Benadryl per orem given x5 days. Symptoms disappeared the same evening. Client complained of stiff neck posterior for approximately 24  hours.',NULL,'Approximately_RR 20_MC minute_NN following_VVG injection_NN ._.\nClient_NN complained_VVN of_II nausea_NN ,_, headache_NN ,_, feeling_VVG warm_JJ ,_, numbness_NN on_II left_VVNJ side_NN and_CC back_NN of_II tongue_NN ;_: Swelling_VVG in_II left_VVNJ cheek_NN and_CC mouth_NN reported_VVN by_II instructor_NN ._.\nPublic_JJ Health_NN Nurse_VVB not_RR contacted_VVN until_II approximately_RR 5_MC hours_NNS later_RR ._.\nIt_PN was_VBD recommended_VVN that_CST client_NN go_VVB to_II emergency_NN dept_NN ._.\nBenadryl_NN per_II orem_NN given_VVNJ x5_NN days_NNS ._.\nSymptoms_NNS disappeared_VVD the_DD same_JJ evening_VVGN ._.\nClient_NN complained_VVN of_II stiff_NN neck_NN posterior_JJ for_II approximately_RR 24_MC hours_NNS ._.\n',NULL,'C1442454|20 minute<br> C0205091|left side<br> C0443246|left side<br> C0925963|cheek left<br> C0034019|health public<br> C0699943|health public<br> C0034022|health nurse public<br> C0034023|health nurse public<br> C0151315|neck stiff<br>','Approximately_RR_C0332232 20_MC minute_NN_C0439232 following_VVG_C0332282 injection_NN_C0021485 ._. Client_NN_C0008942 complained_VVN of_II nausea_NN_C0027497 ,_, headache_NN_C0018681 ,_, feeling_VVG_C0013987 warm_JJ_C0184348 ,_, numbness_NN_C0020580 on_II left_VVNJ_C0205091 side_NN_C0441987 and_CC back_NN_C0004600 of_II tongue_NN_C0040408 ;_: Swelling_VVG_C0013604 in_II left_VVNJ_C0205091 cheek_NN_C0007966 and_CC mouth_NN_C0205531 reported_VVN_C0684224 by_II instructor_NN_C0556993 ._. Public_JJ_C0678367 Health_NN_C0018684 Nurse_VVB_C0006147 not_RR contacted_VVN_C0332158 until_II approximately_RR_C0332232 5_MC hours_NNS_C0439227 later_RR_C0205087 ._. It_PN was_VBD_C0441913 recommended_VVN that_CST client_NN_C0008942 go_VVB to_II emergency_NN_C0013956 dept_NN ._. Benadryl_NN_C0700899 per_II orem_NN given_VVNJ_C1442162 x5_NN days_NNS_C0439228 ._. Symptoms_NNS_C0683368 disappeared_VVD the_DD same_JJ_C0445247 evening_VVGN_C0587117 ._. Client_NN_C0008942 complained_VVN of_II stiff_NN neck_NN_C0027530 posterior_JJ_C0205095 for_II approximately_RR_C0332232 24_MC hours_NNS_C0439227 ._.',NULL,NULL,NULL,'Approximately_RR_C0332232\nminute_NN_C0439232\nfollowing_VVG_C0332282\ninjection_NN_C0021485\nClient_NN_C0008942\nnausea_NN_C0027497\nheadache_NN_C0018681\nfeeling_VVG_C0013987\nwarm_JJ_C0184348\nnumbness_NN_C0020580\nleft_VVNJ_C0205091\nside_NN_C0441987\nback_NN_C0004600\ntongue_NN_C0040408\nSwelling_VVG_C0013604\nleft_VVNJ_C0205091\ncheek_NN_C0007966\nmouth_NN_C0205531\nreported_VVN_C0684224\ninstructor_NN_C0556993\nPublic_JJ_C0678367\nHealth_NN_C0018684\nNurse_VVB_C0006147\ncontacted_VVN_C0332158\napproximately_RR_C0332232\nhours_NNS_C0439227\nlater_RR_C0205087\nwas_VBD_C0441913\nclient_NN_C0008942\nemergency_NN_C0013956\nBenadryl_NN_C0700899\ngiven_VVNJ_C1442162\ndays_NNS_C0439228\nSymptoms_NNS_C0683368\nsame_JJ_C0445247\nevening_VVGN_C0587117\nClient_NN_C0008942\nneck_NN_C0027530\nposterior_JJ_C0205095\napproximately_RR_C0332232\nhours_NNS_C0439227',NULL,'R',NULL,NULL),('11060','UNK','H',0,0,0,'Mother came to health unit, reports that symptoms started on Sunday and that fever was 103 degreed F.\r\nRash described as welts, coming and going along arms and legs. The rash lasted for about 24 hours and had disappeard by the time Dr. Mcgregor saw her on October 29th\r\nOn October 30th ---- was healthy until evening when she developped chest symptoms. She had a very chesty cough when I saw her on Nov 1, but no fever.\r\nThe report from father documented by Susan Repath is enclosed.\r\n\r\n\r\nHives more than 48h after immunization unlikely to be causally related. Probably due to viral infection.','Mother came to health unit, reports that symptoms started on Sunday and that fever was 103 degreed F.\r\nRash described as welts, coming and going along arms and legs. The rash lasted for about 24 hours and had disappeard by the time Dr. Mcgregor saw her on October 29th\r\nOn October 30th ---- was healthy until evening when she developped chest symptoms. She had a very chesty cough when I saw her on Nov 1, but no fever.\r\nThe report from father documented by Susan Repath is enclosed.\r\n\r\n\r\nHives more than 48h after immunization unlikely to be causally related. Probably due to viral infection.','Mother came to health unit, reports that symptoms started on Sunday and that fever was 103 degreed F.\r\nRash described as welts, coming and going along arms and legs. The rash lasted for about 24 hours and had disappeard by the time Dr. Mcgregor saw her on October 29th\r\nOn October 30th ---- was healthy until evening when she developped chest symptoms. She had a very chesty cough when I saw her on Nov 1, but no fever.\r\nThe report from father documented by Susan Repath is enclosed.\r\n\r\n\r\nHives more than 48h after immunization unlikely to be causally related. Probably due to viral infection.',NULL,NULL,NULL,NULL,NULL,NULL,NULL,NULL,NULL,NULL,NULL,NULL,'S',NULL,NULL),('111','UNK','H',0,0,0,'00/04/27 P/C From client. States had Hep B on 00/04/25. States on 00/04/26 L arm became painful describes pain as \"coming in waves\" and a \"sore pain.\" States today that she is slightly feverish, tired and L side of upper body very sore. States unable to put her purse on L shoulder. States it is painful to breath on L side of chest and back. Denies any air exchange difficulties. States has asthma but not asthma attack. States pain below elbow as well. \r\nNo redness, swelling but arm is warm to touch. Describes pain as a \"tightness that comes and goes.\r\n00/05/01 P/c message left to call.\r\n00/05/05 HV to Ravinder : States she still has pain in her arm + left side – chest pain.  Also having headaches now.   Feeling very tired.  Going to school (OVC) from 8 am – 12:30 (M-Fri), comes home and sleeps.  Says shot was given very high up on arm.  \r\n00/05/12 PC to Ravinder:  Stated symptoms gone by Tuesday may 9th, both headache + pain in arm. She is well now.\r\nWhat to do re 2nd hep B? Proceed?\r\nI advised her not to have second dose until MHO consultation!\r\n\r\nLeft shoulder girdle neuralgia assoc with left deltoid immunization. 18th April - vaccine administered 25th. Symptoms 26th April - 9th May Give 2nd dose.','00/04/27 P/C From client. States had Hep B on 00/04/25. States on 00/04/26 L arm became painful describes pain as \"coming in waves\" and a \"sore pain.\" States today that she is slightly feverish, tired and L side of upper body very sore. States unable to put her purse on L shoulder. States it is painful to breath on L side of chest and back. Denies any air exchange difficulties. States has asthma but not asthma attack. States pain below elbow as well. \r\nNo redness, selling but arm is warm to touch. Describes pain as a \"tightness that comes and goes.\r\n00/05/01 P/c message left to call.\r\n00/05/05 HV to Ravinder : Stated symptoms gone by Tuesday may 9th, both headache, pain in arm. She is well now.\r\nWhat to do re 2nd hep B? Proceed?\r\nI advised her not to have second dose until MHO consultation!\r\n\r\nLeft shoulder girdle neuralgia assoc with left deltoid immunization. 18th April - vaccine admisistered 25th. Symptoms 26th April - 9th May Give 2nd dose.','00/04/27 P/C From client. States had Hep B on 00/04/25. States on 00/04/26 L arm became painful describes pain as \"coming in waves\" and a \"sore pain.\" States today that she is slightly feverish, tired and L side of upper body very sore. States unable to put her purse on L shoulder. States it is painful to breath on L side of chest and back. Denies any air exchange difficulties. States has asthma but not asthma attack. States pain below elbow as well. \r\nNo redness, swelling but arm is warm to touch. Describes pain as a \"tightness that comes and goes.\r\n00/05/01 P/c message left to call.\r\n00/05/05 HV to Ravinder : States she still has pain in her arm + left side – chest pain.  Also having headaches now.   Feeling very tired.  Going to school (OVC) from 8 am – 12:30 (M-Fri), comes home and sleeps.  Says shot was given very high up on arm.  \r\n00/05/12 PC to Ravinder:  Stated symptoms gone by Tuesday may 9th, both headache + pain in arm. She is well now.\r\nWhat to do re 2nd hep B? Proceed?\r\nI advised her not to have second dose until MHO consultation!\r\n\r\nLeft shoulder girdle neuralgia assoc with left deltoid immunization. 18th April - vaccine administered 25th. Symptoms 26th April - 9th May Give 2nd dose.','00/04/27 Phone call From client. States had Hepatitis B on 00/04/25. States on 00/04/26 left arm became painful describes pain as coming in waves and a sore pain. States today that she is slightly feverish, tired and left side of upper body very sore. States unable to put her purse on left shoulder. States it is painful to breath on left side of chest and back. Denies any air exchange difficulties. States has asthma but not asthma attack. States pain below elbow as well. \r\nNo redness, swelling but arm is warm to touch. Describes pain as a tightness that comes and goes.\r\n00/05/01 Phone call message left to call.\r\n00/05/05 HV to Ravinder : States she still has pain in her arm and left side – chest pain.  Also having headaches now.   Feeling very tired.  Going to school OVC from 8 am – 12:30 M-Friday, comes home and sleeps.  Says shot was given very high up on arm.  \r\n00/05/12 Phone call to Ravinder:  Stated symptoms gone by Tuesday may 9th, both headache and pain in arm. She is well now.\r\nWhat to do regarding second hep B? Proceed?\r\nI advised her not to have second dose until MHO consultation!\r\n\r\nLeft shoulder girdle neuralgia assoc with left deltoid immunization. 18th April - vaccine administered 25th. Symptoms 26th April - 9th May Give second dose.',NULL,NULL,NULL,NULL,NULL,NULL,NULL,NULL,NULL,NULL,NULL,'R',NULL,NULL),('112','UNK','H',0,0,0,'hx of asthma, very anxious about vaccination. Mom reported that her son had previously passed out D/T needles but never experienced incontinences\r\n\r\n#1 Hep B received 7 Dec 1999. The student reacted by being nauseated and vomited. Observed, and up about it in 1 hour.\r\n14 April 00 According to dad\'s comments, Dr Khaladkar thought symptoms were due to anxiety. The Dr did not know why John received the vaccination since Dr Khaladkar does not believe in them.\r\n\r\nBased on above, plus fact that as believes it was anxiety - no reason not to receive Hep B #3 - lying down, and in clinic if they want it','hx of asthma, very anxious about vaccination. Mom reported that her son had previously passed out D/T needles but never experienced incontinences\r\n\r\n#1 Hep B received 7 Dec 1999. The student reacted by being nauseated and vomited. Discussed, and up about it in 1 hour.\r\n14 April 00 According to dad\'s comments, Dr Khaladkar thought symptoms were due to anxiety. The Dr did not know why ______ received the vaccination since Dr Khaladkar does not believe in them.\r\n\r\nBased on above, plus fact that as believes it was anxiety - no reason not to receive Hep B #3 - lying down, and i - clinic if they want it','hx of asthma, very anxious about vaccination. Mom reported that her son had previously passed out D/T needles but never experienced incontinences\r\n\r\n#1 Hep B received 7 Dec 1999. The student reacted by being nauseated and vomited. Observed, and up about it in 1 hour.\r\n14 April 00 According to dad\'s comments, Dr Khaladkar thought symptoms were due to anxiety. The Dr did not know why John received the vaccination since Dr Khaladkar does not believe in them.\r\n\r\nBased on above, plus fact that as believes it was anxiety - no reason not to receive Hep B #3 - lying down, and in clinic if they want it',NULL,NULL,NULL,NULL,NULL,NULL,NULL,NULL,NULL,NULL,NULL,NULL,'S',NULL,NULL),('112470','UNK','H',0,71,0,'Sept 4-99- c/o fever - chills, hot and cold episodes, aching muscles; head felt like it was squeezed in a vice (sinus congestion which was relieved by Sunday). Full body muscular pain has intensified since Sat. Today the worst. Difficulty with fine motor movements. Instantaneous occurance of symptoms. Diarrhea on Sat. No HA, N, v. increased tiredness. No rash.\r\n99-11-01 Symptoms of sinus congestion and diarrhea are signs of a concurrent viral infection. Low grade fever, malaise, and headache are noted and expected reactions with Hepatitis B\" vaccine. These reactions are likely indicative of a concurrent viral infection. Continue with routine immunization and also comfort measures. They must assess the reason one receives Hep B vaccinations versus these expected reactions.','Sept 4.99 - 90 fever - chills, hot and cold episodes, aching muscles; head felt like it was squeezed in a vice (sinus congestion which was relieved by Sunday). Full body musclar pain has intensified since Sat. Today the worst. Difficulty with fine motor movements. Instantaneous occurance of symptoms. Diarrhea on Sat. No HA, N, v. increased tiredness. No rash.\r\n\r\n99-11-01 Symptoms of sinus congestion and diarrhea are signs of a concurrent viral infection. Low grade fever, malaise, and headache are noted and expected reactions with Hepatitis B\" vaccine. These reactions are likely indicative of a concurrent viral infection. Continue with routine immunization and also comfort measures. They must assess the reason one receives Hep B vaccinations versus these expected reactions.','Sept 4-99- c/o fever - chills, hot and cold episodes, aching muscles; head felt like it was squeezed in a vice (sinus congestion which was relieved by Sunday). Full body muscular pain has intensified since Sat. Today the worst. Difficulty with fine motor movements. Instantaneous occurance of symptoms. Diarrhea on Sat. No HA, N, v. increased tiredness. No rash.\r\n99-11-01 Symptoms of sinus congestion and diarrhea are signs of a concurrent viral infection. Low grade fever, malaise, and headache are noted and expected reactions with Hepatitis B\" vaccine. These reactions are likely indicative of a concurrent viral infection. Continue with routine immunization and also comfort measures. They must assess the reason one receives Hep B vaccinations versus these expected reactions.','September 4-99- complained of fever - chills, hot and cold episodes, aching muscles; head felt like it was squeezed in a vice sinus congestion which was relieved by Sunday. Full body muscular pain has intensified since Saturday. Today the worst. Difficulty with fine motor movements. Instantaneous occurance of symptoms. Diarrhea on Saturday. No Headache, Nausea, vomiting. increased tiredness. No rash.\r\n99-11-01 Symptoms of sinus congestion and diarrhea are signs of a concurrent viral infection. Low grade fever, malaise, and headache are noted and expected reactions with Hepatitis B vaccine. These reactions are likely indicative of a concurrent viral infection. Continue with routine immunization and also comfort measures. They must assess the reason one receives Hepatitis B vaccinations versus these expected reactions.','September 4-99- complained of fever - chills, hot and cold episodes, aching muscles; head felt like it was squeezed in a vice sinus congestion which was relieved by Sunday. Full body muscular pain has intensified since Saturday. Today the worst. Difficulty with fine motor movements. Instantaneous occurrence of symptoms. Diarrhea on Saturday. No Headache, Nausea, vomiting. increased tiredness. No rash.\r\n99-11-01 Symptoms of sinus congestion and diarrhea are signs of a concurrent viral infection. Low grade fever, malaise, and headache are noted and expected reactions with Hepatitis B vaccine. These reactions are likely indicative of a concurrent viral infection. Continue with routine immunization and also comfort measures. They must assess the reason one receives Hepatitis B vaccinations versus these expected reactions.',NULL,'September_NN 4-99-_MC complained_VVD of_II fever_NN -_SYM chills_NNS ,_, hot_JJ and_CC cold_JJ episodes_NNS ,_, aching_VVG muscles_NNS ;_: head_NN felt_VVN like_II it_PN was_VBD squeezed_VVN in_II a_DD vice_NN sinus_NN congestion_NN which_PNR was_VBD relieved_VVN by_II Sunday_NN ._.\nFull_JJ body_NN muscular_JJ pain_NN has_VHZ intensified_VVN since_CS Saturday_NN ._.\nToday_NN the_DD worst_NN ._.\nDifficulty_NN with_II fine_JJ motor_NN movements_NNS ._.\nInstantaneous_JJ occurrence_NN of_II symptoms_NNS ._.\nDiarrhea_NN on_II Saturday_NN ._.\nNo_DD Headache_NN ,_, Nausea_NN ,_, vomiting_VVG ._.\nincreased_VVNJ tiredness_NN ._.\nNo_DD rash_NN ._.\n99-11-01_MC Symptoms_NNS of_II sinus_NN congestion_NN and_CC diarrhea_NN are_VBB signs_NNS of_II a_DD concurrent_JJ viral_JJ infection_NN ._.\nLow_JJ grade_NN fever_NN ,_, malaise_RR ,_, and_CC headache_NN are_VBB noted_VVN and_CC expected_VVNJ reactions_NNS with_II Hepatitis_NN B_NN vaccine_NN ._.\nThese_DD reactions_NNS are_VBB likely_RR indicative_JJ of_II a_DD concurrent_JJ viral_JJ infection_NN ._.\nContinue_VVB with_II routine_JJ immunization_NN and_CC also_RR comfort_VVB measures_NNS ._.\nThey_PN must_VM assess_VVB the_DD reason_NN one_MC receives_VVZ Hepatitis_NN B_NN vaccinations_NNS versus_CC these_DD expected_VVNJ reactions_NNS ._.\n',NULL,'C0152029|congestion sinus<br> C0231528|muscular pain<br> C0423624|headache no<br> C0042769|infection viral<br> C0019163|b hepatitis<br> C0019169|b hepatitis<br> C0062527|b hepatitis vaccine<br> C0857208|immunization routine<br>','September_NN 4-99-_MC complained_VVD of_II fever_NN_C0015967 -_SYM chills_NNS_C0085593 ,_, hot_JJ_C0444519 and_CC cold_JJ_C0009264 episodes_NNS_C0332189 ,_, aching_VVG_C0234238 muscles_NNS_C0026845 ;_: head_NN_C0018670 felt_VVN_C0013987 like_II it_PN was_VBD_C0441913 squeezed_VVN_C0413258 in_II a_DD vice_NN_C0814670 sinus_NN_C0030471 congestion_NN_C0700148 which_PNR was_VBD_C0441913 relieved_VVN_C0332303 by_II Sunday_NN_C0585025 ._. Full_JJ_C0443225 body_NN_C0242821 muscular_JJ_C0442025 pain_NN_C0030193 has_VHZ intensified_VVN since_CS Saturday_NN_C0585030 ._. Today_NN_C0310367 the_DD worst_NN ._. Difficulty_NN_C0332218 with_II fine_JJ_C0205232 motor_NN movements_NNS_C0026649 ._. Instantaneous_JJ occurrence_NN_C0243132 of_II symptoms_NNS_C0683368 ._. Diarrhea_NN_C0011991 on_II Saturday_NN_C0585030 ._. No_DD Headache_NN_C0018681 ,_, Nausea_NN_C0027497 ,_, vomiting_VVG_C0042963 ._. increased_VVNJ_C0205217 tiredness_NN_C0015672 ._. No_DD rash_NN_C0015230 ._. 99-11-01_MC Symptoms_NNS_C0683368 of_II sinus_NN_C0030471 congestion_NN_C0700148 and_CC diarrhea_NN_C0011991 are_VBB_C0441913 signs_NNS_C0220912 of_II a_DD concurrent_JJ_C0205420 viral_JJ_C0521026 infection_NN_C0021311 ._. Low_JJ_C0205251 grade_NN_C0441800 fever_NN_C0015967 ,_, malaise_RR_C0231218 ,_, and_CC headache_NN_C0018681 are_VBB_C0441913 noted_VVN_C1317574 and_CC expected_VVNJ reactions_NNS_C0443286 with_II Hepatitis_NN_C0019158 B_NN_C0006030 vaccine_NN_C0042210 ._. These_DD reactions_NNS_C0443286 are_VBB_C0441913 likely_RR_C0332148 indicative_JJ of_II a_DD concurrent_JJ_C0205420 viral_JJ_C0521026 infection_NN_C0021311 ._. Continue_VVB with_II routine_JJ_C0205547 immunization_NN_C0020971 and_CC also_RR comfort_VVB_C1310585 measures_NNS_C0079809 ._. They_PN must_VM assess_VVB the_DD reason_NN_C0392360 one_MC receives_VVZ Hepatitis_NN_C0019158 B_NN_C0006030 vaccinations_NNS_C0042196 versus_CC these_DD expected_VVNJ reactions_NNS_C0443286 ._.',NULL,NULL,NULL,'fever_NN_C0015967\nchills_NNS_C0085593\nhot_JJ_C0444519\ncold_JJ_C0009264\nepisodes_NNS_C0332189\naching_VVG_C0234238\nmuscles_NNS_C0026845\nhead_NN_C0018670\nfelt_VVN_C0013987\nwas_VBD_C0441913\nsqueezed_VVN_C0413258\nvice_NN_C0814670\nsinus_NN_C0030471\ncongestion_NN_C0700148\nwas_VBD_C0441913\nrelieved_VVN_C0332303\nSunday_NN_C0585025\nFull_JJ_C0443225\nbody_NN_C0242821\nmuscular_JJ_C0442025\npain_NN_C0030193\nSaturday_NN_C0585030\nToday_NN_C0310367\nDifficulty_NN_C0332218\nfine_JJ_C0205232\nmovements_NNS_C0026649\noccurrence_NN_C0243132\nsymptoms_NNS_C0683368\nDiarrhea_NN_C0011991\nSaturday_NN_C0585030\nHeadache_NN_C0018681\nNausea_NN_C0027497\nvomiting_VVG_C0042963\nincreased_VVNJ_C0205217\ntiredness_NN_C0015672\nrash_NN_C0015230\nSymptoms_NNS_C0683368\nsinus_NN_C0030471\ncongestion_NN_C0700148\ndiarrhea_NN_C0011991\nare_VBB_C0441913\nsigns_NNS_C0220912\nconcurrent_JJ_C0205420\nviral_JJ_C0521026\ninfection_NN_C0021311\nLow_JJ_C0205251\ngrade_NN_C0441800\nfever_NN_C0015967\nmalaise_RR_C0231218\nheadache_NN_C0018681\nare_VBB_C0441913\nnoted_VVN_C1317574\nreactions_NNS_C0443286\nHepatitis_NN_C0019158\nB_NN_C0006030\nvaccine_NN_C0042210\nreactions_NNS_C0443286\nare_VBB_C0441913\nlikely_RR_C0332148\nconcurrent_JJ_C0205420\nviral_JJ_C0521026\ninfection_NN_C0021311\nroutine_JJ_C0205547\nimmunization_NN_C0020971\ncomfort_VVB_C1310585\nmeasures_NNS_C0079809\nreason_NN_C0392360\nHepatitis_NN_C0019158\nB_NN_C0006030\nvaccinations_NNS_C0042196\nreactions_NNS_C0443286',NULL,'R',NULL,NULL),('1128','UNK','H',0,0,0,'Ventolin x 2 puffs at 3 min. post immunization.\r\n\r\nCt. Stated pre-immunization that she had eaten very little today and was feeling ill 2 days ago. Afebrile. Enc to have something to eat pre-immunization refused same. Immediatly after immunization ct c/o itchyness to site proceeded to scratch causing redness to area. Cold compress applied to site. Hx of asthma c/o chest discomfort. took ventolin per self with + results. observed x 45 minutes, itchness resolved to arm, Resp N at 22 b/m color good pulse 84 without hives present to body. left with youth worker aware of need to go to ER dept if feeling unwell this evening and to contact Public Health Unit to report same. Youth worker aware of Rx and reported that he will report to residence supervisor and to take to hospital/urgent care as needed.\r\n\r\nNot a contraindication to further immunization if indicated.','entolin x 2 puffs at 3 min. post immunization.\r\n\r\nCt. Stated pre-immunization that she had eaten very little today and was feeling ill 2 days ago. Afebrile. Enc to have something to eat pre-immunization refused some. Immediatly after immunization ct c/o itchyness to site proceeded to scratch causing redness to area. Cold compress applied to site. Hx of asthma c/o chest discomfort. took ventolin per self with + results. observed x 45 minutes, itchness resolved to arm, Resp N at 22 b/m color good pulse 84 without hives present to body. left with youth worker aware of need to go to ER dept if feeling unwell this evening and to contact Public Health Unit to report same. Youth worker aware of px and reported that he will report to resistence supervisor and to take to hospital/urgent care as needed.\r\n\r\nNot a contraindication to further immunization if indicated.','Ventolin x 2 puffs at 3 min. post immunization.\r\n\r\nCt. Stated pre-immunization that she had eaten very little today and was feeling ill 2 days ago. Afebrile. Enc to have something to eat pre-immunization refused same. Immediatly after immunization ct c/o itchyness to site proceeded to scratch causing redness to area. Cold compress applied to site. Hx of asthma c/o chest discomfort. took ventolin per self with + results. observed x 45 minutes, itchness resolved to arm, Resp N at 22 b/m color good pulse 84 without hives present to body. left with youth worker aware of need to go to ER dept if feeling unwell this evening and to contact Public Health Unit to report same. Youth worker aware of Rx and reported that he will report to residence supervisor and to take to hospital/urgent care as needed.\r\n\r\nNot a contraindication to further immunization if indicated.','',NULL,NULL,NULL,NULL,NULL,NULL,NULL,NULL,NULL,NULL,NULL,'R',NULL,NULL),('113','UNK','H',0,82,0,'Had vaccine at 1400hrs\r\nCame to health room (immunization room) at 1430hrs with complaints of feeling \"sick\"\r\nWas warm to the touch and flushed cheeks\r\n1445hrs said tongue felt \"strange\" and around her mouth felt like she had been to the dentist\r\nPulse steady and regular - Resps easy - no wheezing\r\nStomach \"hurt\" with deep inspirations - color good\r\n911 called\r\n1450hrs Ambulance arrived - not transported to hospital\r\n1500hrs patient arrived\r\nagreed to take to FP or hospital for medical assessment - Left ambulatory with father\r\n- no adrenalin administered\r\n\'6.04.15 TPC to patient: symptoms were gone by 3 pm. She was taken to FP at 5 pm to ck\' her - parents were told it was a possible anxious reaction - he (FP) could see no S + S of adverse reaction.\r\n\r\nProceed with series.\r\n\r\nTPC to Parents. 1800hrs\r\nto Dr - poss anxiety reaction acc to Dr\r\n- ck\'d her at 5pm\r\n- no further reaction - now clear\r\n- s + s gone by 3 pm\r\n- will watch and advised by Dr if any concerns to call him','Had vaccine at 1400hrs\r\nCame to health room (immunization room) at 1430hrs with complaints of feeling \"sick\"\r\nWas warm to the touch and flushed cheeks\r\n1445hrs said tongue felt \"strange\" and around her mouth felt like she had been to the dentist\r\nPulse steady and regular - Resps easy - no wheezing\r\nStomach \"hurt\" with deep inspirations - color good\r\n911 called\r\n1450hrs Ambulance arrived - not transported to hospital\r\n1500hrs ______ arrived\r\nagreed to take to FP or hospital for medical assessment - Left ambulatory with father\r\n- no adrenalin administered\r\n\'6.04.15 TPC to _______: signs and symptoms were gone by 3 pm. She was taken to FP at 5 pm to ck\' her - parents were told it was a possible anxious reaction - he (FP) could see no S + S of adverse reaction.\r\n\r\nProceed with series.\r\n\r\nTPC to Parents. 1800hrs\r\nto Dr - poss anxious reaction acc to Dr\r\n- ck\'d her at 5pm\r\n- no further reaction - now clear\r\n- s + s got by 3 pm\r\n- will watch and advised by Dr if any concerns to call him','Had vaccine at 1400hrs\r\nCame to health room (immunization room) at 1430hrs with complaints of feeling \"sick\"\r\nWas warm to the touch and flushed cheeks\r\n1445hrs said tongue felt \"strange\" and around her mouth felt like she had been to the dentist\r\nPulse steady and regular - Resps easy - no wheezing\r\nStomach \"hurt\" with deep inspirations - color good\r\n911 called\r\n1450hrs Ambulance arrived - not transported to hospital\r\n1500hrs patient arrived\r\nagreed to take to FP or hospital for medical assessment - Left ambulatory with father\r\n- no adrenalin administered\r\n\'6.04.15 TPC to patient: symptoms were gone by 3 pm. She was taken to FP at 5 pm to ck\' her - parents were told it was a possible anxious reaction - he (FP) could see no S + S of adverse reaction.\r\n\r\nProceed with series.\r\n\r\nTPC to Parents. 1800hrs\r\nto Dr - poss anxiety reaction acc to Dr\r\n- ck\'d her at 5pm\r\n- no further reaction - now clear\r\n- s + s gone by 3 pm\r\n- will watch and advised by Dr if any concerns to call him','ad vaccine at 1400 hours\r\nCame to health room immunization room at 1430 hours with complaints of feeling sick\r\nWas warm to the touch and flushed cheeks\r\n1445 hours said tongue felt strange and around her mouth felt like she had been to the dentist\r\nPulse steady and regular - Breathes easy - no wheezing\r\nStomach hurt with deep inspirations - color good\r\n911 called\r\n1450 hours Ambulance arrived - not transported to hospital\r\n1500 hours patient arrived\r\nagreed to take to Family Physician or hospital for medical assessment - Left ambulatory with father\r\n- no adrenalin administered\r\n6.04.15 Telephone call to patient: symptoms were gone by 3 pm. She was taken to Family Physician at 5 pm to check her - parents were told it was a possible anxious reaction - he Family Physician could see no Signs and Symptoms of adverse reaction.\r\n\r\nProceed with series.\r\n\r\nTelephone call to Parents. 1800 hours\r\nto Doctor - possible anxious reaction according to Doctor\r\n- checked her at 5 pm\r\n- no further reaction - now clear\r\n- signs and symptoms gone by 3 pm\r\n- will watch and advised by Doctor if any concerns to call him','ad vaccine at 1400 hours\r\nCame to health room immunization room at 1430 hours with complaints of feeling sick\r\nWas warm to the touch and flushed cheeks\r\n1445 hours said tongue felt strange and around her mouth felt like she had been to the dentist\r\nPulse steady and regular - Breathes easy - no wheezing\r\nStomach hurt with deep inspirations - color good\r\n911 called\r\n1450 hours Ambulance arrived - not transported to hospital\r\n1500 hours patient arrived\r\nagreed to take to Family Physician or hospital for medical assessment - Left ambulatory with father\r\n- no adrenalin administered\r\n6.04.15 Telephone call to patient: symptoms were gone by 3 pm. She was taken to Family Physician at 5 pm to check her - parents were told it was a possible anxious reaction - he Family Physician could see no Signs and Symptoms of adverse reaction.\r\n\r\nProceed with series.\r\n\r\nTelephone call to Parents. 1800 hours\r\nto Doctor - possible anxious reaction according to Doctor\r\n- checked her at 5 pm\r\n- no further reaction - now clear\r\n- signs and symptoms gone by 3 pm\r\n- will watch and advised by Doctor if any concerns to call him',NULL,'ad_II vaccine_NN at_II 1400_MC hours_NNS\nCame_VVD to_II health_NN room_NN immunization_NN room_NN at_II 1430_MC hours_NNS with_II complaints_NNS of_II feeling_VVGJ sick_NN\nWas_VBD warm_JJ to_II the_DD touch_NN and_CC flushed_VVNJ cheeks_NNS\n1445_MC hours_NNS said_VVD tongue_NN felt_VVD strange_NN and_CC around_II her_PNG mouth_NN felt_VVN like_II she_PN had_VHD been_VBN to_II the_DD dentist_NN\nPulse_NN steady_JJ and_CC regular_JJ -_: Breathes_NN easy_JJ -_: no_DD wheezing_VVGJ\nStomach_NN hurt_NN with_II deep_JJ inspirations_NNS -_: color_VVI good_JJ\n911_MC called_VVD\n1450_MC hours_NNS Ambulance_NN arrived_VVD -_: not_RR transported_VVN to_II hospital_NN\n1500_MC hours_NNS patient_NN arrived_VVD\nagreed_VVN to_TO take_VVI to_II Family_NN Physician_NN or_CC hospital_NN for_II medical_JJ assessment_NN -_: Left_VVNJ ambulatory_JJ with_II father_NN\n-_: no_DD adrenalin_NN administered_VVD\n6.04.15_MC Telephone_NN call_NN to_II patient_NN :_: symptoms_NNS were_VBD gone_VVN by_II 3_MC pm_JJ ._.\nShe_PN was_VBD taken_VVN to_II Family_NN Physician_NN at_II 5_MC pm_JJ to_TO check_VVI her_PNG -_: parents_NNS were_VBD told_RR it_PN was_VBD a_DD possible_JJ anxious_JJ reaction_NN -_: he_PN Family_NN Physician_NN could_VM see_VVB no_DD Signs_NNS and_CC Symptoms_NNS of_II adverse_JJ reaction_NN ._.\nProceed_VVB with_II series_NN ._.\nTelephone_NN call_NN to_II Parents_NNS ._.\n1800_MC hours_NNS\nto_II Doctor_NN -_: possible_JJ anxious_JJ reaction_NN according_II+ to_II Doctor_NN\n-_: checked_VVD her_PNG at_II 5_MC pm_JJ\n-_: no_DD further_JJ reaction_NN -_: now_RR clear_VVB\n-_: signs_NNS and_CC symptoms_NNS gone_VVN by_II 3_MC pm_JJ\n-_: will_VM watch_RR and_CC advised_VVN by_II Doctor_NN if_CS any_PND concerns_VVZ to_TO call_VVI him_PN\n',NULL,'C0815215|health room<br> C0027497|feeling sick<br> C0857027|feeling sick<br> C0017319|family physician<br> C0582103|assessment medical<br> C0559546|adverse reaction<br>','ad_II vaccine_NN_C0042210 at_II 1400_MC hours_NNS_C0439227 Came_VVD_C0205115 to_II health_NN_C0018684 room_NN immunization_NN_C0020971 room_NN at_II 1430_MC hours_NNS_C0439227 with_II complaints_NNS_C0231216 of_II feeling_VVGJ_C0013987 sick_NN Was_VBD_C0441913 warm_JJ_C0184348 to_II the_DD touch_NN_C0152054 and_CC flushed_VVNJ_C0016382 cheeks_NNS_C0007966 1445_MC hours_NNS_C0439227 said_VVD tongue_NN_C0040408 felt_VVD_C0013987 strange_NN and_CC around_II her_PNG mouth_NN_C0205531 felt_VVN_C0013987 like_II she_PN had_VHD been_VBN_C0441913 to_II the_DD dentist_NN_C0011441 Pulse_NN_C0034107 steady_JJ_C0205361 and_CC regular_JJ_C0021641 -_: Breathes_NN_C0004048 easy_JJ_C0332219 -_: no_DD wheezing_VVGJ_C0043144 Stomach_NN_C0038351 hurt_NN with_II deep_JJ_C0205125 inspirations_NNS_C0004048 -_: color_VVI_C0009393 good_JJ_C0205170 911_MC called_VVD 1450_MC hours_NNS_C0439227 Ambulance_NN_C0002422 arrived_VVD -_: not_RR transported_VVN_C0005528 to_II hospital_NN_C0019994 1500_MC hours_NNS_C0439227 patient_NN_C0030705 arrived_VVD agreed_VVN to_TO take_VVI to_II Family_NN_C0015576 Physician_NN_C0031831 or_CC hospital_NN_C0019994 for_II medical_JJ_C0205476 assessment_NN_C0679207 -_: Left_VVNJ_C0205091 ambulatory_JJ_C0439841 with_II father_NN_C0015671 -_: no_DD adrenalin_NN_C0014563 administered_VVD 6.04.15_MC Telephone_NN_C0039457 call_NN to_II patient_NN_C0030705 :_: symptoms_NNS_C0683368 were_VBD_C0441913 gone_VVN by_II 3_MC pm_JJ_C0033046 ._. She_PN was_VBD_C0441913 taken_VVN to_II Family_NN_C0015576 Physician_NN_C0031831 at_II 5_MC pm_JJ_C0033046 to_TO check_VVI her_PNG -_: parents_NNS_C0030551 were_VBD_C0441913 told_RR it_PN was_VBD_C0441913 a_DD possible_JJ_C0332149 anxious_JJ reaction_NN_C0443286 -_: he_PN Family_NN_C0015576 Physician_NN_C0031831 could_VM see_VVB_C0042789 no_DD Signs_NNS_C0220912 and_CC Symptoms_NNS_C0683368 of_II adverse_JJ reaction_NN_C0443286 ._. Proceed_VVB with_II series_NN_C0205549 ._. Telephone_NN_C0039457 call_NN to_II Parents_NNS_C0030551 ._. 1800_MC hours_NNS_C0439227 to_II Doctor_NN_C0031831 -_: possible_JJ_C0332149 anxious_JJ reaction_NN_C0443286 according_II+ to_II Doctor_NN_C0031831 -_: checked_VVD her_PNG at_II 5_MC pm_JJ_C0033046 -_: no_DD further_JJ reaction_NN_C0443286 -_: now_RR clear_VVB_C0521097 -_: signs_NNS_C0220912 and_CC symptoms_NNS_C0683368 gone_VVN by_II 3_MC pm_JJ_C0033046 -_: will_VM_C0042950 watch_RR and_CC advised_VVN by_II Doctor_NN_C0031831 if_CS any_PND concerns_VVZ to_TO call_VVI him_PN',NULL,NULL,NULL,'vaccine_NN_C0042210\nhours_NNS_C0439227\nCame_VVD_C0205115\nhealth_NN_C0018684\nimmunization_NN_C0020971\nhours_NNS_C0439227\ncomplaints_NNS_C0231216\nfeeling_VVGJ_C0013987\nWas_VBD_C0441913\nwarm_JJ_C0184348\ntouch_NN_C0152054\nflushed_VVNJ_C0016382\ncheeks_NNS_C0007966\nhours_NNS_C0439227\ntongue_NN_C0040408\nfelt_VVD_C0013987\nmouth_NN_C0205531\nfelt_VVN_C0013987\nbeen_VBN_C0441913\ndentist_NN_C0011441\nPulse_NN_C0034107\nsteady_JJ_C0205361\nregular_JJ_C0021641\nBreathes_NN_C0004048\neasy_JJ_C0332219\nwheezing_VVGJ_C0043144\nStomach_NN_C0038351\ndeep_JJ_C0205125\ninspirations_NNS_C0004048\ncolor_VVI_C0009393\ngood_JJ_C0205170\nhours_NNS_C0439227\nAmbulance_NN_C0002422\ntransported_VVN_C0005528\nhospital_NN_C0019994\nhours_NNS_C0439227\npatient_NN_C0030705\nFamily_NN_C0015576\nPhysician_NN_C0031831\nhospital_NN_C0019994\nmedical_JJ_C0205476\nassessment_NN_C0679207\nLeft_VVNJ_C0205091\nambulatory_JJ_C0439841\nfather_NN_C0015671\nadrenalin_NN_C0014563\nTelephone_NN_C0039457\npatient_NN_C0030705\nsymptoms_NNS_C0683368\nwere_VBD_C0441913\npm_JJ_C0033046\nwas_VBD_C0441913\nFamily_NN_C0015576\nPhysician_NN_C0031831\npm_JJ_C0033046\nparents_NNS_C0030551\nwere_VBD_C0441913\nwas_VBD_C0441913\npossible_JJ_C0332149\nreaction_NN_C0443286\nFamily_NN_C0015576\nPhysician_NN_C0031831\nsee_VVB_C0042789\nSigns_NNS_C0220912\nSymptoms_NNS_C0683368\nreaction_NN_C0443286\nseries_NN_C0205549\nTelephone_NN_C0039457\nParents_NNS_C0030551\nhours_NNS_C0439227\nDoctor_NN_C0031831\npossible_JJ_C0332149\nreaction_NN_C0443286\nDoctor_NN_C0031831\npm_JJ_C0033046\nreaction_NN_C0443286\nclear_VVB_C0521097\nsigns_NNS_C0220912\nsymptoms_NNS_C0683368\npm_JJ_C0033046\nwill_VM_C0042950\nDoctor_NN_C0031831',NULL,'R',NULL,NULL),('118','UNK','H',0,75,0,'Oct 19/00 - 1 1/2-2 hrs after shot.\r\nno local reaction\r\nupper body shaky both arms affected few seconds\r\non walking legs heavy and weak. (muscles tight)\r\nat 20 hrs - upper back and neck stiff (whiplash like)\r\nfatigue\r\n- not normal self saying odd things initially\r\n- left side face red face puffy tears after glazy.\r\npale and black circles under eyes. (when mom picked him up at 3 pm (immunization at approx 1 pm.)\r\noct 19/00\r\n- seen by Dr Brisco, thought was possibly virus and mom will report any new symptoms to Dr JC.\r\n* morning of Oct 20/00.\r\nPC to - concerned about the \"shaking\" episode 2 hrs after shot. went to teacher and asked if he was having a \"seizure\"\r\n\r\nUnlikely that reported shaking was a seizure. I would recommend that he continue with the Hep B immunization as per normal schedule. Possible moderate general reaction to vaccine. Use of analgesics/antypyretic with future doses.','Oct 19/00 - 1 1/2-2 hrs after shot.\r\nno local reaction\r\nupper body shaky both arms affected few seconds\r\non walking legs heavy and weak. (muscles tight)\r\nat 20 hrs - upper back and neck stiff (whiplash like)\r\nfatigue\r\n- not normal self saying odd things initially\r\n- left side face red face puffy tears after glazy.\r\npale and black circles under eyes. (when mom picked him up at 3 pm (immunization at approx 1 pm.)\r\noct 19/00\r\n- seen by Dr Brisco, thought was possibly virus and mom will report any new symptoms to Dr JC.\r\n* morning of Oct 20/00.\r\nPC to - concerned about the \"shaking\" episode 2 hrs after shot. went to teacher and asked if he was having a \"seizure\"\r\n\r\nUnlikely that reported shaking was a seizure. I would recommend that he continue with the Hep B immunization as per normal schedule. Possible moderate general reation to vaccine. Use of analgesics/antypyretic with future doses.','Oct 19/00 - 1 1/2-2 hrs after shot.\r\nno local reaction\r\nupper body shaky both arms affected few seconds\r\non walking legs heavy and weak. (muscles tight)\r\nat 20 hrs - upper back and neck stiff (whiplash like)\r\nfatigue\r\n- not normal self saying odd things initially\r\n- left side face red face puffy tears after glazy.\r\npale and black circles under eyes. (when mom picked him up at 3 pm (immunization at approx 1 pm.)\r\noct 19/00\r\n- seen by Dr Brisco, thought was possibly virus and mom will report any new symptoms to Dr JC.\r\n* morning of Oct 20/00.\r\nPC to - concerned about the \"shaking\" episode 2 hrs after shot. went to teacher and asked if he was having a \"seizure\"\r\n\r\nUnlikely that reported shaking was a seizure. I would recommend that he continue with the Hep B immunization as per normal schedule. Possible moderate general reaction to vaccine. Use of analgesics/antypyretic with future doses.','October 19/00 - 1 1/2-2 hours after shot.\r\nno local reaction\r\nupper body shaky both arms affected few seconds\r\non walking legs heavy and weak. muscles tight\r\nat 20 hours - upper back and neck stiff whiplash like\r\nfatigue\r\n- not normal self saying odd things initially\r\n- left side face red face puffy tears after glazy.\r\npale and black circles under eyes. when mom picked him up at 3 pm immunization at approximately 1 pm.\r\nOctober 19/00\r\n- seen by Doctor Brisco, thought was possibly virus and mom will report any new symptoms to Doctor JC.\r\n- morning of October 20/00.\r\nPhone call to - concerned about the shaking episode 2 hours after shot. went to teacher and asked if he was having a seizure\r\n\r\nUnlikely that reported shaking was a seizure. I would recommend that he continue with the Hepatitis B immunization as per normal schedule. Possible moderate general reaction to vaccine. Use of analgesics/antypyretic with future doses.','October 19/00 - 1 1/2-2 hours after shot.\r\nno local reaction\r\nupper body shaky both arms affected few seconds\r\non walking legs heavy and weak. muscles tight\r\nat 20 hours - upper back and neck stiff whiplash like\r\nfatigue\r\n- not normal self saying odd things initially\r\n- left side face red face puffy tears after glazy.\r\npale and black circles under eyes. when mom picked him up at 3 pm immunization at approximately 1 pm.\r\nOctober 19/00\r\n- seen by Doctor Brisco, thought was possibly virus and mom will report any new symptoms to Doctor JC.\r\n- morning of October 20/00.\r\nPhone call to - concerned about the shaking episode 2 hours after shot. went to teacher and asked if he was having a seizure\r\n\r\nUnlikely that reported shaking was a seizure. I would recommend that he continue with the Hepatitis B immunization as per normal schedule. Possible moderate general reaction to vaccine. Use of analgesics/antipyretic with future doses.',NULL,'October_NN 19_MC /_SYM 00_MC -_SYM 1_MC 1_MC /_SYM 2-2_MC hours_NNS after_II shot_NN ._.\nno_DD local_JJ reaction_NN\nupper_JJ body_NN shaky_NN both_CC arms_NNS affected_VVD few_JJ seconds_NNS\non_II walking_VVGJ legs_NNS heavy_JJ and_CC weak_JJ ._.\nmuscles_NNS tight_JJ\nat_II 20_MC hours_NNS -_: upper_JJ back_NN and_CC neck_NN stiff_NN whiplash_NN like_II\nfatigue_NN\n-_: not_RR normal_JJ self_PN saying_VVGJ odd_NN things_NNS initially_RR\n-_: left_VVNJ side_NN face_VVB red_JJ face_NN puffy_NN tears_NNS after_II glazy_NN ._.\npale_NN and_CC black_JJ circles_NNS under_II eyes_NNS ._.\nwhen_CS mom_NN picked_VVD him_PN up_II at_II 3_MC pm_JJ immunization_NN at_II approximately_RR 1_MC pm_JJ ._.\nOctober_NN 19_MC /_SYM 00_MC\n-_: seen_VVN by_II Doctor_NN Brisco_NN ,_, thought_VVD was_VBD possibly_RR virus_NN and_CC mom_NN will_VM report_VVB any_DD new_JJ symptoms_NNS to_II Doctor_NN JC_NN ._.\n-_SYM morning_NN of_II October_NN 20_MC /_SYM 00_MC ._.\nPhone_NN call_NN to_II -_: concerned_VVN about_II the_DD shaking_VVGJ episode_NN 2_MC hours_NNS after_II shot_NN ._.\nwent_VVD to_II teacher_NN and_CC asked_VVD if_CST he_PN was_VBD having_VHG a_DD seizure_NN\nUnlikely_RR that_CST reported_VVNJ shaking_VVGN was_VBD a_DD seizure_NN ._.\nI_NN would_VM recommend_VVB that_CST he_PN continue_VVB with_II the_DD Hepatitis_NN B_NN immunization_NN as_II+ per_II normal_JJ schedule_NN ._.\nPossible_JJ moderate_JJ general_JJ reaction_NN to_II vaccine_NN ._.\nUse_NN of_II analgesics_NNS /_SYM antipyretic_JJ with_II future_JJ doses_NNS ._.\n',NULL,'C0853813|local reaction<br> C1268087|body upper<br> C0230101|back upper<br> C0151315|neck stiff<br> C0205091|left side<br> C0443246|left side<br> C0230026|face left side<br> C0857245|face red<br> C0531383|1 pm<br> C1441094|1 pm<br> C0019163|b hepatitis<br> C0019169|b hepatitis<br> C0474232|b hepatitis immunization<br>','October_NN 19_MC /_SYM 00_MC -_SYM 1_MC 1_MC /_SYM 2-2_MC hours_NNS_C0439227 after_II shot_NN_C1444774 ._. no_DD local_JJ_C0205276 reaction_NN_C0443286 upper_JJ_C1282910 body_NN_C0242821 shaky_NN both_CC arms_NNS_C0446516 affected_VVD_C0001721 few_JJ_C0205388 seconds_NNS_C0205436 on_II walking_VVGJ_C0080331 legs_NNS_C1140621 heavy_JJ_C0439539 and_CC weak_JJ_C0004093 ._. muscles_NNS_C0026845 tight_JJ_C0439816 at_II 20_MC hours_NNS_C0439227 -_: upper_JJ_C1282910 back_NN_C0004600 and_CC neck_NN_C0027530 stiff_NN whiplash_NN_C0043145 like_II fatigue_NN_C0015672 -_: not_RR normal_JJ_C0205307 self_PN saying_VVGJ odd_NN things_NNS initially_RR_C0205265 -_: left_VVNJ_C0205091 side_NN_C0441987 face_VVB_C0015450 red_JJ_C0332575 face_NN_C0015450 puffy_NN tears_NNS_C0035955 after_II glazy_NN ._. pale_NN_C0554991 and_CC black_JJ_C0005680 circles_NNS under_II eyes_NNS_C0015392 ._. when_CS mom_NN picked_VVD him_PN up_II at_II 3_MC pm_JJ_C0033046 immunization_NN_C0020971 at_II approximately_RR_C0332232 1_MC pm_JJ_C0033046 ._. October_NN 19_MC /_SYM 00_MC -_: seen_VVN_C0042789 by_II Doctor_NN_C0031831 Brisco_NN ,_, thought_VVD_C0039869 was_VBD_C0441913 possibly_RR_C0332149 virus_NN_C0042769 and_CC mom_NN will_VM_C0042950 report_VVB_C0684224 any_DD new_JJ_C0205314 symptoms_NNS_C0683368 to_II Doctor_NN_C0031831 JC_NN ._. -_SYM morning_NN_C0332170 of_II October_NN 20_MC /_SYM 00_MC ._. Phone_NN call_NN to_II -_: concerned_VVN about_II the_DD shaking_VVGJ episode_NN_C0332189 2_MC hours_NNS_C0439227 after_II shot_NN_C1444774 ._. went_VVD to_II teacher_NN_C0221457 and_CC asked_VVD if_CST he_PN was_VBD_C0441913 having_VHG a_DD seizure_NN_C0036572 Unlikely_RR that_CST reported_VVNJ_C0684224 shaking_VVGN was_VBD_C0441913 a_DD seizure_NN_C0036572 ._. I_NN_C0439068 would_VM_C0042950 recommend_VVB that_CST he_PN continue_VVB with_II the_DD Hepatitis_NN_C0019158 B_NN_C0006030 immunization_NN_C0020971 as_II+ per_II normal_JJ_C0205307 schedule_NN_C0086960 ._. Possible_JJ_C0332149 moderate_JJ_C0205081 general_JJ_C0205246 reaction_NN_C0443286 to_II vaccine_NN_C0042210 ._. Use_NN_C0042153 of_II analgesics_NNS_C0002771 /_SYM antipyretic_JJ_C0003419 with_II future_JJ_C0016884 doses_NNS_C1446466 ._.',NULL,NULL,NULL,'hours_NNS_C0439227\nshot_NN_C1444774\nlocal_JJ_C0205276\nreaction_NN_C0443286\nupper_JJ_C1282910\nbody_NN_C0242821\narms_NNS_C0446516\naffected_VVD_C0001721\nfew_JJ_C0205388\nseconds_NNS_C0205436\nwalking_VVGJ_C0080331\nlegs_NNS_C1140621\nheavy_JJ_C0439539\nweak_JJ_C0004093\nmuscles_NNS_C0026845\ntight_JJ_C0439816\nhours_NNS_C0439227\nupper_JJ_C1282910\nback_NN_C0004600\nneck_NN_C0027530\nwhiplash_NN_C0043145\nfatigue_NN_C0015672\nnormal_JJ_C0205307\ninitially_RR_C0205265\nleft_VVNJ_C0205091\nside_NN_C0441987\nface_VVB_C0015450\nred_JJ_C0332575\nface_NN_C0015450\ntears_NNS_C0035955\npale_NN_C0554991\nblack_JJ_C0005680\neyes_NNS_C0015392\npm_JJ_C0033046\nimmunization_NN_C0020971\napproximately_RR_C0332232\npm_JJ_C0033046\nseen_VVN_C0042789\nDoctor_NN_C0031831\nthought_VVD_C0039869\nwas_VBD_C0441913\npossibly_RR_C0332149\nvirus_NN_C0042769\nwill_VM_C0042950\nreport_VVB_C0684224\nnew_JJ_C0205314\nsymptoms_NNS_C0683368\nDoctor_NN_C0031831\nmorning_NN_C0332170\nepisode_NN_C0332189\nhours_NNS_C0439227\nshot_NN_C1444774\nteacher_NN_C0221457\nwas_VBD_C0441913\nseizure_NN_C0036572\nreported_VVNJ_C0684224\nwas_VBD_C0441913\nseizure_NN_C0036572\nI_NN_C0439068\nwould_VM_C0042950\nHepatitis_NN_C0019158\nB_NN_C0006030\nimmunization_NN_C0020971\nnormal_JJ_C0205307\nschedule_NN_C0086960\nPossible_JJ_C0332149\nmoderate_JJ_C0205081\ngeneral_JJ_C0205246\nreaction_NN_C0443286\nvaccine_NN_C0042210\nUse_NN_C0042153\nanalgesics_NNS_C0002771\nantipyretic_JJ_C0003419\nfuture_JJ_C0016884\ndoses_NNS_C1446466',NULL,'R',NULL,NULL),('119','UNK','H',0,0,0,'00-09-06 PC from mom.\r\nMom reports son has been desperately ill for several days following imm. 5 days ago. Immediately following shot had redness, pain at site. Upon waking next day had +40 degrees Celcius fever which was difficult to reduce with acetaminophen. Was extremely weak, wimpered, cried to be carried. Catnapped all day with no proper sleep due to \"writhing, twisting, screaming\" which seemed to be caused by abdominal pain. Explosive diarrhea 2 days following x 3 days. Vomited 5-6x 2 days following.\r\nTo Care Clinic (North Shore) for fever. Dr took throat culture.\r\n5th day rash developing - \"flat splotchy with pinpricks\" \r\nNo chickenpox contact known.\r\nHas moved to Alberta (Monday). To see Dr today to further assess s + s + diagnose rash. \r\nPC to Dr Lim re: throat culture report not received. Will call if report (465-9977) comes in. PC to mother 1610h - has had child seen by dr. Dr feels its something “viral”. Will f/u with dr if no improvement.\r\n\r\n - portion of fever could be due to vaccination but likely concurrent viral gastroenteritis/exanthem\r\n-> no change in immunization schedule','Mom reports son has been desperately ill for several days following imm 5 days ago. Immediately following shot had redness, pain at site. Upon waking next day had +40 degrees Celcius fever which was difficult to reduce with acetaminophen. Was extremely weak, wimpered, cried to be carried. Catnapped all day with no proper sleep due to \"writhing, twisting, screaming\" which seemed to be caused by abdominal pain. Explosive diarrhea 2 days following x 3 days. Vomited 5-6x 2 days following.\r\nTo Care Clinic (North Shore) for fever. Dr took throat culture.\r\n5th day rash developing - \"flat splotchy with penpricks\" \r\nNo chickenpox contact known.\r\nHas moved to Alberta (Monday). To see Dr today to further assess s + s + diagnose rash. \r\nPC to Dr Lim re: throat culture report not received. Will call if report (465-9977) comes in. PC to mother 1610h - has had child seen by dr. Dr feels its something viral. Will f/u with dr if no improvement.\r\n\r\n - portion of fever could be due ot vaccination but likely concurrent viral gastroenteritis/exanthem\r\n-> no change in immunization schedule','00-09-06 PC from mom.\r\nMom reports son has been desperately ill for several days following imm. 5 days ago. Immediately following shot had redness, pain at site. Upon waking next day had +40 degrees Celcius fever which was difficult to reduce with acetaminophen. Was extremely weak, wimpered, cried to be carried. Catnapped all day with no proper sleep due to \"writhing, twisting, screaming\" which seemed to be caused by abdominal pain. Explosive diarrhea 2 days following x 3 days. Vomited 5-6x 2 days following.\r\nTo Care Clinic (North Shore) for fever. Dr took throat culture.\r\n5th day rash developing - \"flat splotchy with pinpricks\" \r\nNo chickenpox contact known.\r\nHas moved to Alberta (Monday). To see Dr today to further assess s + s + diagnose rash. \r\nPC to Dr Lim re: throat culture report not received. Will call if report (465-9977) comes in. PC to mother 1610h - has had child seen by dr. Dr feels its something “viral”. Will f/u with dr if no improvement.\r\n\r\n - portion of fever could be due to vaccination but likely concurrent viral gastroenteritis/exanthem\r\n-> no change in immunization schedule','00-09-06 Phone call from mom.\r\nMother reports son has been desperately ill for several days following immunization. 5 days ago. Immediately following shot had redness, pain at site. Upon waking next day had more than 40 degrees Celcius fever which was difficult to reduce with acetaminophen. Was extremely weak, wimpered, cried to be carried. Catnapped all day with no proper sleep due to writhing, twisting, screaming which seemed to be caused by abdominal pain. Explosive diarrhea 2 days following x 3 days. Vomited 5-6x 2 days following.\r\nTo Care Clinic North Shore for fever. Doctor took throat culture.\r\n5th day rash developing - flat splotchy with pinpricks \r\nNo chickenpox contact known.\r\nHas moved to Alberta Monday. To see Doctor today to further assess signs and symptoms and diagnose rash. \r\nPhone call to Doctor Lim regarding throat culture report not received. Will call if report 465-9977 comes in. Phone call to mother 1610h - has had child seen by dr. Doctor feels its something “viral”. Will follow up with dr if no improvement.\r\n\r\n - portion of fever could be due to vaccination but likely concurrent viral gastroenteritis/exanthem\r\n-  no change in immunization schedule','00-09-06 Phone call from mom.\r\nMother reports son has been desperately ill for several days following immunization. 5 days ago. Immediately following shot had redness, pain at site. Upon waking next day had more than 40 degrees Celsius fever which was difficult to reduce with acetaminophen. Was extremely weak, whimpered, cried to be carried. Catnapped all day with no proper sleep due to writhing, twisting, screaming which seemed to be caused by abdominal pain. Explosive diarrhea 2 days following x 3 days. Vomited 5-6x 2 days following.\r\nTo Care Clinic North Shore for fever. Doctor took throat culture.\r\n5th day rash developing - flat splotchy with pinpricks \r\nNo chickenpox contact known.\r\nHas moved to Alberta Monday. To see Doctor today to further assess signs and symptoms and diagnose rash. \r\nPhone call to Doctor Lim regarding throat culture report not received. Will call if report 465-9977 comes in. Phone call to mother 1610h - has had child seen by dr. Doctor feels its something “viral”. Will follow up with dr if no improvement.\r\n\r\n - portion of fever could be due to vaccination but likely concurrent viral gastroenteritis/exanthem\r\n-  no change in immunization schedule',NULL,NULL,NULL,NULL,NULL,NULL,NULL,NULL,NULL,NULL,'R',NULL,NULL),('12','UNK','H',0,0,0,'01-05-15 Gr. 8 student developed nausea, vomitting, diarrhea 6 hrs after immunization. No fever. Generalized muscular aching. Stiff neck, some chest tightness but not difficult to breathe.\r\n\r\nToday still has stiff neck & headache (throbbing), no fever. Still nauseated. No further vomitting. some chest tightness but breathing OK. Left side \"feels a little numb\".\r\n\r\nDoes have the Hx asthma & takes flovent & ventilin in spring time. Has not started yet for this year.\r\nNo local reaction around site. No rash.\r\n\r\nConsistent with intercurrent viral illness unrelated to vaccination.','01-05-15 Gr. 8 student developed nausea, vomitting, diarrhea 6 hrs after immunization. No fever. Generalized muscular aching. Stiff neck, some chest tightness but not difficult to breathe.\r\n\r\nToday still has stiff neck & headache (throbbing), no fever. Still nauseated. No further vomitting. some chest tightness but breathing OK. Left side \"feels a little numb\".\r\n\r\nDoes have the Hx asthma & takes flovent & ventilin in spring time. Has not started yet for this year.\r\nNo local reaction around site. No rash.\r\n\r\nConsistent with intercurrent viral illness unrelated to vaccination.','01-05-15 Gr. 8 student developed nausea, vomitting, diarrhea 6 hrs after immunization. No fever. Generalized muscular aching. Stiff neck, some chest tightness but not difficult to breathe.\r\n\r\nToday still has stiff neck & headache (throbbing), no fever. Still nauseated. No further vomitting. some chest tightness but breathing OK. Left side \"feels a little numb\".\r\n\r\nDoes have the Hx asthma & takes flovent & ventilin in spring time. Has not started yet for this year.\r\nNo local reaction around site. No rash.\r\n\r\nConsistent with intercurrent viral illness unrelated to vaccination.',NULL,NULL,NULL,NULL,NULL,NULL,NULL,NULL,NULL,NULL,NULL,NULL,'S',NULL,NULL),('120','UNK','H',0,0,0,'Rash worse Thurs 13th.\r\nImmunized Thursday 6th a.m. The next day child\'s lips were swollen \"all puffy\". Breathing was \"wheezy\". No fever observed. Rash red, separate, quite uniform and slightly raised noted on both cheeks, face, neck, a bit on backs, arms & hands.\r\n\r\nSunday 9th- taken to Dr. at dropin Peninsula Clinic as child seemed worse Sunday a.m. Dr. listened to child\'s chest & felt it was rx\'n to Imm\'n. Vomited with Dr\'s app.\r\n\r\nTuesday 11th- Head warm. Temperature noted (never taken however) & since has been given Tylenol at 2x/day. Fever \"off & on\". Child not sleeping well - \"very restless, wakes up crying a lot, tosses and turns\". ? swollen glands. Breathing is worse @ night - congested and sounds \"very snorty\" & he snores. Appetite ok; not real thirsty. Wed -> thursday rash became larger, red & raised (=1/4\"size). On cheeks, chest & smaller ones on wrist and hands; earlobes.*\r\n\r\nPC:00-5-12 - Mom not given blood test results.\r\nPediatrician tx. rash with polysporin - rash still apparent & improving slowly??\r\n\r\nSpoke with Dr. King on Aug. 29, 2000. Child saw 4 physicians for the above illness, including a pediatrician. Hx: febrile illness with URisx exanthem noticed the morning following the illness. ASOT(-) Measles IgG (-)3 wks later. Exanthem rxn to measles vaccine is mild & occurs => 5 days post immunization. This illness appears to be an incidental viral illness.\r\n\r\nContinue with immunization schedule.','Rash worse Thurs 13th.\r\nImmunized Thursday 16th a.m. The next day child\'s lips were swollen \"all puffy\". Breathing was \"wheezy\". No fever observed. Rash red, separate, quite uniform and slightly raised noted on both cheeks, face, neck, a bit on backs, arms & hands.\r\n\r\nSunday 9th- taken to Dr. at drop in Peninsula Clinic as child seemed worse Sunday a.m. Dr. listened to child\'s & felt it was rx\'n to Imm\'n. Vomited with Dr\'s app.\r\n\r\nTuesday 11th- Head warm. Temperature noted (never taken however) & since has been given Tylenol 2x/day. Fever \"off & on\". Child not sleeping well - \"very restless, wakes up crying a lot, tosses and turns\". ? swollen glands. Breathing is worse @ night - congested and sounds \"very snorty\" & he snores. Appetite ok; not real thirsty. Wed 7 thursday rash became larger, red & raised (=1/4\"size). On cheeks, chest & smaller ones on wrist and hands; earlobes.*\r\n\r\nPC:00 5-12 - Man not given blood test results.\r\nPediatrician tx. rash with polysporin - rash still apparent & improving slowly??\r\n\r\nSpoke with Dr. King on Aug. 29, 2000. Child saw 4 physicians for the above illness, including a pediatrician. Hx: febrile illness with URisx exanthem noticed the morning following the illness. ASOT(-) Measles IgG (-)3 wks later. Exanthem rxn to measles vaccine is mild & occurs => 5 days post immunization. This illness appears to be an incidental viral illness.\r\n\r\nContinue with immunization schedule.','Rash worse Thurs 13th.\r\nImmunized Thursday 6th a.m. The next day child\'s lips were swollen \"all puffy\". Breathing was \"wheezy\". No fever observed. Rash red, separate, quite uniform and slightly raised noted on both cheeks, face, neck, a bit on backs, arms & hands.\r\n\r\nSunday 9th- taken to Dr. at dropin Peninsula Clinic as child seemed worse Sunday a.m. Dr. listened to child\'s chest & felt it was rx\'n to Imm\'n. Vomited with Dr\'s app.\r\n\r\nTuesday 11th- Head warm. Temperature noted (never taken however) & since has been given Tylenol at 2x/day. Fever \"off & on\". Child not sleeping well - \"very restless, wakes up crying a lot, tosses and turns\". ? swollen glands. Breathing is worse @ night - congested and sounds \"very snorty\" & he snores. Appetite ok; not real thirsty. Wed -> thursday rash became larger, red & raised (=1/4\"size). On cheeks, chest & smaller ones on wrist and hands; earlobes.*\r\n\r\nPC:00-5-12 - Mom not given blood test results.\r\nPediatrician tx. rash with polysporin - rash still apparent & improving slowly??\r\n\r\nSpoke with Dr. King on Aug. 29, 2000. Child saw 4 physicians for the above illness, including a pediatrician. Hx: febrile illness with URisx exanthem noticed the morning following the illness. ASOT(-) Measles IgG (-)3 wks later. Exanthem rxn to measles vaccine is mild & occurs => 5 days post immunization. This illness appears to be an incidental viral illness.\r\n\r\nContinue with immunization schedule.',NULL,NULL,NULL,NULL,NULL,NULL,NULL,NULL,NULL,NULL,NULL,NULL,'S',NULL,NULL),('121','UNK','H',0,0,0,'Hep. B vaccine given at school blitz Friday Oct. 15/99. Mother states John had symptoms of Tourette\'s Monday. Dr. Spacey diagnosed condition as Tourette\'s.\r\nJohn had  a cough for some time before immunization was given. He was taken to the doctor and it was felt the cough could be related to his asthma. \r\nSymptoms displayed at time of diagnosis included: cough, head shaking, and sounds. Dr. Spacey feels (according to Mrs. Woodson\'s report) that Thomas was predisposed to Tourette\'s and the Hep. B immunization brought on the symptoms. 99/11/17 P/c to Mrs. Doe: John\'s symptoms are subsiding but he still tires very easily.\r\n\r\nTourette\'s Syndrome\r\n\r\nTourette\'s unlikely to be related to hepatitis B immunization. Withhold further doses until consultation with BCCDC.','Hep. B vaccine given at school blitz Friday Oct. 15/99. Mother states John had symptoms of Tourette\'s Monday. Dr. Spacey diagnosed condition as Tourette\'s.\r\nJohn had a cough for some time before immunization was given. He was taken to the doctor and it was felt the cough could be related to his asthma. \r\nSymptoms displayed at time of diagnosis included: cough, head inhaling, and sounds. Dr. Spacey feels (according to Mrs. Woodson\'s report) that Thomas was predisposed to Tourette\'s and the Hep. B immunization brought on the symptoms. 99/11/17 P/c to Mrs. Doe: John\'s symptoms are subsiding but he still tires very easily.\r\n\r\nTourette\'s Syndrome\r\n\r\nTourette\'s unlikely to be related to hepatitis B immunization. Withhold further doses until consultation with BCCDC.','Hep. B vaccine given at school blitz Friday Oct. 15/99. Mother states John had symptoms of Tourette\'s Monday. Dr. Spacey diagnosed condition as Tourette\'s.\r\nJohn had  a cough for some time before immunization was given. He was taken to the doctor and it was felt the cough could be related to his asthma. \r\nSymptoms displayed at time of diagnosis included: cough, head shaking, and sounds. Dr. Spacey feels (according to Mrs. Woodson\'s report) that Thomas was predisposed to Tourette\'s and the Hep. B immunization brought on the symptoms. 99/11/17 P/c to Mrs. Doe: John\'s symptoms are subsiding but he still tires very easily.\r\n\r\nTourette\'s Syndrome\r\n\r\nTourette\'s unlikely to be related to hepatitis B immunization. Withhold further doses until consultation with BCCDC.',NULL,NULL,NULL,NULL,NULL,NULL,NULL,NULL,NULL,NULL,NULL,NULL,'R',NULL,NULL),('122','UNK','H',0,0,0,'Student immunized at 1145. Within minutes felt dizzy, light-headed and nausea. Placed on floor with feet elevated. Symptoms did not improve. Given orange juice to drink. After 1 hour student stated his throat felt \"funny\" when he swallowed and his lips felt \"fuzzy\". Transported to hospital 1 hour later and seen by physician who diagnosed an allergic reaction to Hep B vaccination. Physician noted wheeze bilaterally in chest. \r\nReport from RN at hospital: Student discharged after 6 hours in hospital. Green sputum present after 2 nebulization treatments. Wheeze thought to be due to chest infection. Discharged on antibiotcs. \r\n\r\nStrange story for anaphylaxis (1 hour later). Cautious attempt re-immunization in the ER can be tried for Hep B. ','Student immunized at 1145. Within minutes felt dizzy, light-headed and nausea. Placed on floor with feet elevated. Symptoms did not improve. Given orange juice to drink. After 1 hour student stated his throat felt \"funny\" when he swallowed and his lips felt \"fuzzy\". Transported to hospital 1 hour later and seen by physician who diagnosed an allergic reaction to Hep B vaccination. Physician noted wheeze bilaterally in chest. \r\nReport from RN at hospital: Student discharged after 6 hours in hospital. Green sputum present after 2 nebulization treatments. Wheeze thought to be due to chest infection. Discharged on antibiotcs. \r\n\r\nStrange story for anaphylaxis (1 hour later). Cautious attempt re-immunization in the ER can be tried for Hep B. ','Student immunized at 1145. Within minutes felt dizzy, light-headed and nausea. Placed on floor with feet elevated. Symptoms did not improve. Given orange juice to drink. After 1 hour student stated his throat felt \"funny\" when he swallowed and his lips felt \"fuzzy\". Transported to hospital 1 hour later and seen by physician who diagnosed an allergic reaction to Hep B vaccination. Physician noted wheeze bilaterally in chest. \r\nReport from RN at hospital: Student discharged after 6 hours in hospital. Green sputum present after 2 nebulization treatments. Wheeze thought to be due to chest infection. Discharged on antibiotcs. \r\n\r\nStrange story for anaphylaxis (1 hour later). Cautious attempt re-immunization in the ER can be tried for Hep B. ',NULL,NULL,NULL,NULL,NULL,NULL,NULL,NULL,NULL,NULL,NULL,NULL,'R',NULL,NULL),('123','UNK','H',0,0,0,'Child had first MMR mar 28/00\r\n+/- 22 hours later has broken out in hives where several areas of body, puffiness where hives were over one eye.\r\nDr. Sonal: Henoch Shenlein purpura + coryza\r\n\r\nNo other s/s apparent.\r\n-no local reaction\r\n-no history of previous allergic reactions\r\nMar. 29/00\r\nat 27 HRS post vaccine see notes attached:\r\n-eyes swollen\r\n-increased hives\r\n-fever\r\n-hands and feet swollen\r\nApril 11/00 requested. Copies of B.W. and peads report. -obtained.\r\nThroughout parents report childs dispotition did not change\r\nstayed active, alert, happy appearing boy.\r\n\r\n6p.m. Mar 28\r\nwent to Emerg because eyes swollen, increased hives, fever, hands and feet swollen. Started on Benadryl 6.2 mg (1 tsp) q4h. in Emerg.\r\nFeet so swollen in the evening that they elevated feet\r\nMar. 30 a.m.\r\nLeft eye still swollen shut (almost)\r\n-still has hives. hands and feet less swollen\r\nNo major improvement with Benadryl, but up walking/playing this am.\r\nAdvised to go to MSA Emerg and see pediatrician.  Thought at MSA that it was due to MMR.\r\n-must be allergic to eggs.\r\nSeeing peadiatrician at 4:30 p.m. Advised to talk to him re: Epipen. for possible future reactions to ??.\r\n\r\nApril 4/00\r\nSpoke with John\'s dad, says \"saw ped. on Wednesday went for B.W./urinalysis, ped. feels it is related to MMR vaccine, hives have disappeared. But been replaced with \"bruising\", have cut back to almost no benadryl and otherwise Brody has not displayed any uncharacteristic behavior or s/s.\r\np) seeing Ped April 5/00 PHN will call-April 7/2000 \r\nApril 11/2000\r\nSpoke with mom, states 2nd visit to pead. Just confirmed that Brody was O.K. and that BW/urinalysis showed no liver or kidney damage. -Mom states she will not be proceding with any further immunizing, Mom informed. that should she ever procede/investigate further vaccination that Brody can continue series and not have to start over\r\nHelen Braun PHN had also expressed concerns to father that reaction /hives etc. may have been something other than vaccine and considering father has an hx of anaphylactic like reactions\r\nInformation sent to MHO Grilian Arsenauet BW and pediatricians report attached \r\n\r\n29th visit to emerg 2 visits to peadiatrician? \r\n\r\nRequest consult\r\nNot reprtble by policy as allergic. However (please see attached medline results) TP is linked to MMR- \"is causal relationship highly plausible.\" This child had thrombocytoseis (\'half of cases of HS do) -? any link between HS with thrombocytoseis + MMR? Recurrence risk?','Child had first MMR mar 28/00\r\n+/- 22 hours later has broken out in hives where several areas of body, puffiness where hives were over one eye.\r\nDr. Sonal: Henoch Shenlein purpura + coryza\r\n\r\nNo other s/s apparent.\r\n-no local reaction\r\n-no history of previous allergic reactions\r\nMar. 29/00\r\nat 27 HRS post vaccine see notes attached:\r\n-eyes swollen\r\n-increased hives\r\n-fever\r\n-hands and feet swollen\r\nApril 11/00 requested. Copies of B.W. and peads report. -obtained.\r\nThroughout parents report childs dispotition did not change\r\nstayed active, alert, happy appearing boy.\r\n\r\n6p.m. Mar 28\r\nwent to Emerg because eyes swollen, increased hives, fever, hands and feet swollen. Started on Benadryl 6.2 mg (1 tsp) q4h. in Emerg.\r\nFeet so swollen in the evening that they elevated feet\r\nMar. 30 a.m.\r\nLeft eye still swollen shut (almost)\r\n-still has hives. hands and feet less swollen\r\nNo major improvement with Benadryl, but up walking/playing this am.\r\nAdvised to go to MSA Emerg ___pediatics.  Thought at MSA that it was due to MMR.\r\n-must be allergic to eggs.\r\nSeeing peadiatrician at 4:30 p.m. Advised to talk to him re: Epipen. for possible future reactions to ??.\r\n\r\nApril 4/00\r\nSpoke with ______ dad, says \"saw ped. on Wednesday went for B.W./urinalysis, ped. feels it is related to MMR vaccine, hives have disappeared. But been replaced with \"bruising\", have cut back to almost no benadryl and otherwise Brody has not displayed any uncharacteristic behavior or s/s.\r\np) seeing Ped April 5/00 PHN will call-April 7/00 ___\r\nApril 11/00\r\nSpoke with mom, states 2nd visit to pead. Just confirmed that Brody was O.K. and that BW/urinalysis showed no liver or kidney damage. -Mom states she will not be proceding with any further immunizing, Mom informed. that should she ever procede/investigate further vaccination that Brody can continue series and not have to start over\r\nHelen Braun PHN had also expressed concerns to father that reaction /hives etc. may have been something other than vaccine and considering father has an hx of anaphylactic like reactions\r\nInformation sent to MHO Grilian Arsenauet BW and pediatricians report attached ________________\r\n\r\n29th visit to emerg 2 visits to peadiatrician? \r\n\r\nRequest consult\r\nNot reprtble by policy as allergic. However (please see attached medline results) TP is linked to MMR- \"is causal relationship highly plausible.\" This child had thrombocytoseis (\'half of cases of HS do) -? any link between HS with thrombocytoseis + MMR? Recurrence risk?','Child had first MMR mar 28/00\r\n+/- 22 hours later has broken out in hives where several areas of body, puffiness where hives were over one eye.\r\nDr. Sonal: Henoch Shenlein purpura + coryza\r\n\r\nNo other s/s apparent.\r\n-no local reaction\r\n-no history of previous allergic reactions\r\nMar. 29/00\r\nat 27 HRS post vaccine see notes attached:\r\n-eyes swollen\r\n-increased hives\r\n-fever\r\n-hands and feet swollen\r\nApril 11/00 requested. Copies of B.W. and peads report. -obtained.\r\nThroughout parents report childs dispotition did not change\r\nstayed active, alert, happy appearing boy.\r\n\r\n6p.m. Mar 28\r\nwent to Emerg because eyes swollen, increased hives, fever, hands and feet swollen. Started on Benadryl 6.2 mg (1 tsp) q4h. in Emerg.\r\nFeet so swollen in the evening that they elevated feet\r\nMar. 30 a.m.\r\nLeft eye still swollen shut (almost)\r\n-still has hives. hands and feet less swollen\r\nNo major improvement with Benadryl, but up walking/playing this am.\r\nAdvised to go to MSA Emerg and see pediatrician.  Thought at MSA that it was due to MMR.\r\n-must be allergic to eggs.\r\nSeeing peadiatrician at 4:30 p.m. Advised to talk to him re: Epipen. for possible future reactions to ??.\r\n\r\nApril 4/00\r\nSpoke with John\'s dad, says \"saw ped. on Wednesday went for B.W./urinalysis, ped. feels it is related to MMR vaccine, hives have disappeared. But been replaced with \"bruising\", have cut back to almost no benadryl and otherwise Brody has not displayed any uncharacteristic behavior or s/s.\r\np) seeing Ped April 5/00 PHN will call-April 7/2000 \r\nApril 11/2000\r\nSpoke with mom, states 2nd visit to pead. Just confirmed that Brody was O.K. and that BW/urinalysis showed no liver or kidney damage. -Mom states she will not be proceding with any further immunizing, Mom informed. that should she ever procede/investigate further vaccination that Brody can continue series and not have to start over\r\nHelen Braun PHN had also expressed concerns to father that reaction /hives etc. may have been something other than vaccine and considering father has an hx of anaphylactic like reactions\r\nInformation sent to MHO Grilian Arsenauet BW and pediatricians report attached \r\n\r\n29th visit to emerg 2 visits to peadiatrician? \r\n\r\nRequest consult\r\nNot reprtble by policy as allergic. However (please see attached medline results) TP is linked to MMR- \"is causal relationship highly plausible.\" This child had thrombocytoseis (\'half of cases of HS do) -? any link between HS with thrombocytoseis + MMR? Recurrence risk?',NULL,NULL,NULL,NULL,NULL,NULL,NULL,NULL,NULL,NULL,NULL,NULL,'R',NULL,NULL),('124','UNK','H',0,0,0,'Awoke= 0230 am 00/09/29 following receiving Hepatitis A vaccination with severe abdominal cramps, \"seized” neck and shoulders, reports episodes of \"blacking out\". Followed by dark urine, clay colored stools, persistent overall/generalized itching and yellowish discoloration of skin. was taken to emergency via ambulance given analgesic and antiemetics and sent home= 5 hours later.\r\nReports nausea, vomitting and clay colored stools (diarrhea) onset at 0100 am following vaccination. -nausea settled following antiemetic.\r\n-> spoke with Dr. is being investigasted for biliary colic, scheduled for ultrasound, no results yet available.\r\n\r\nRECOMMENDATION\r\nReaction noted. Appears to be a Concurrent Illness.\r\n\r\nNURSING ASSESSMENT\r\nSudden onset generalized Abd. pain became very severe and almost fainted\r\nstates pain will go away but shortly returns. Not nauseated at present in obvious discomfort.\r\n\r\nPHYSICIAN\'S ASSESSMENT\r\nC/o sudden onset of crampy abdo pain\r\nnausea no vomiting no diarrhea\r\nSome assocd pain in neck + shoulders\r\nhad hep. A injection yesterday\r\nno fever no vag d/c no dysuria\r\nPHx of depression, otherwise healthy\r\n\r\nO/E\r\nchest clean, Hs normal\r\nabd soft, no rebound no guarding\r\nmild epigastric with and periumbilical tenderness\r\nBS+','Awoke= 0230 am 00/09/29 following receiving Hepatitis A vaccination with severe abdominal cramps, \"seized neck and shoulders, reports episodes of \"blacking out\". Followed by dark urine, clay colored stools, persistent overall/generalized itching and yellowish discoloration of skin. was taken to emergency via ambulance given analgesic and antiemetics and sent home= 5 hours later.\r\nReports nausea, vomitting and clay colored stools (diarrihea) onset at 0100 am following vaccintion. -nausea settled following antimedic.\r\n-> spoke with Dr. is being investigasted for bilianycolic, scheduled for ultrasound, no results yet available.\r\n\r\nRECOMMENDATION\r\nReaction noted. Appears to be a Concurrent Illness.\r\n\r\nNURSING ASSESSMENT\r\nSudden onset generalized and pain because very severe and almost fainted\r\nstates pain will go away bu shortly returns. Not nauseated at present in obvious discomfort.\r\n\r\nPHYSICIAN\'S ASSESSMENT\r\nC/o sudden onset of crampy abdo pain\r\nnausea no vomiting no diarrhea\r\nSome assocd pain in neck + shoulders\r\nhad hep. A injection yesterday\r\nno fever no vag d/c no dysuria\r\nPHx of depression, otherwise healthy\r\n\r\nO/E\r\nchest clean, Hs ____\r\nabd soft, no rebound no guarding\r\nmild opigastric with and periumbilical tenderness\r\nBS+','Awoke= 0230 am 00/09/29 following receiving Hepatitis A vaccination with severe abdominal cramps, \"seized” neck and shoulders, reports episodes of \"blacking out\". Followed by dark urine, clay colored stools, persistent overall/generalized itching and yellowish discoloration of skin. was taken to emergency via ambulance given analgesic and antiemetics and sent home= 5 hours later.\r\nReports nausea, vomitting and clay colored stools (diarrhea) onset at 0100 am following vaccination. -nausea settled following antiemetic.\r\n-> spoke with Dr. is being investigasted for biliary colic, scheduled for ultrasound, no results yet available.\r\n\r\nRECOMMENDATION\r\nReaction noted. Appears to be a Concurrent Illness.\r\n\r\nNURSING ASSESSMENT\r\nSudden onset generalized Abd. pain became very severe and almost fainted\r\nstates pain will go away but shortly returns. Not nauseated at present in obvious discomfort.\r\n\r\nPHYSICIAN\'S ASSESSMENT\r\nC/o sudden onset of crampy abdo pain\r\nnausea no vomiting no diarrhea\r\nSome assocd pain in neck + shoulders\r\nhad hep. A injection yesterday\r\nno fever no vag d/c no dysuria\r\nPHx of depression, otherwise healthy\r\n\r\nO/E\r\nchest clean, Hs normal\r\nabd soft, no rebound no guarding\r\nmild epigastric with and periumbilical tenderness\r\nBS+',NULL,NULL,NULL,NULL,NULL,NULL,NULL,NULL,NULL,NULL,NULL,NULL,'S',NULL,NULL),('13','UNK','H',0,0,0,'Client received MMR vaccine in Lt arm on Mon May 7 @ approx 10:30am. Had no initial complaints. On Thurs., May 17 woke up in am with muscle achiness & noticed swollen glands at the base of her skull with the appearance/feel of \"marbles\". Friday May 18 joints became increasingly painful & she woke up vomiting @ 03:30-04:00am. Woke up Sat May 19 with extremely sore eyes. Unable to move them. Had temp. of 103 degrees F describes joints as \"throbbing\". Was experiencing hot/cold flashes, with diaphoresis & shivering. Fever \"broke\" at about 1930. Noticed a generalized pinpoint reddened rash covering face, neck, back, torso & thighs. Rash began to subside, disappearing on Wednesday, May 23. Glands at base of skull remained swollen until about 1 week post onset of symptoms.\r\n\r\nArthralgia - probably related to rubella component.\r\n\r\nFever / rash - possibly related to measles component\r\nNeither are a contraindication to further vaccine.','Client received MMR vaccine in Lt arm on Mon May 7 @ approx 10:30am. Had no initial complaints. On Thurs., May 17 woke up in am with muscle achiness & noticed swollen glands at the base of her skull with the appearance/feel of \"marble\". Friday May 18 joints became increasingly painful & she woke up vomiting @ 03:30-04:00am. Woke up Sat May 19 with extremely sore eyes. Unable to move them. Had temp. of 103 degrees F describes joints as \"throbbing\". Was experienceing hot/cold flashes, with diaphoresis & shivering. Fever \"broke\" at 1930. Noticed a generalized pinpoint reddened rash covering face, neck, back, torso & thighs. Rash began to subside, disappearing on Wednesday, May 23. Glands at base of skull remained swollen until 1 week post onset of symptoms.\r\n\r\nArthralgia - probably related to rubella component.\r\n\r\nFever / rash - possibly related to measles component\r\nNeither are a contraindication to further vaccine.','Client received MMR vaccine in Lt arm on Mon May 7 @ approx 10:30am. Had no initial complaints. On Thurs., May 17 woke up in am with muscle achiness & noticed swollen glands at the base of her skull with the appearance/feel of \"marbles\". Friday May 18 joints became increasingly painful & she woke up vomiting @ 03:30-04:00am. Woke up Sat May 19 with extremely sore eyes. Unable to move them. Had temp. of 103 degrees F describes joints as \"throbbing\". Was experiencing hot/cold flashes, with diaphoresis & shivering. Fever \"broke\" at about 1930. Noticed a generalized pinpoint reddened rash covering face, neck, back, torso & thighs. Rash began to subside, disappearing on Wednesday, May 23. Glands at base of skull remained swollen until about 1 week post onset of symptoms.\r\n\r\nArthralgia - probably related to rubella component.\r\n\r\nFever / rash - possibly related to measles component\r\nNeither are a contraindication to further vaccine.',NULL,NULL,NULL,NULL,NULL,NULL,NULL,NULL,NULL,NULL,NULL,NULL,'S',NULL,NULL),('131037','UNK','H',0,0,0,'AM 10:30 to 10:45 approximately given #2 dose of hepatitis B vaccine in L deltoid. After injection he looked pale and said he felt unwell. He was laid on couch. He became flushed. Breathing was calm and regular. Pulse was steady at approx 100 his colour was normal. He asked for juice but said it tasted like \"paste\". He  complained of tummy discomfort - no vomiting, and a sore throat, no difficulty swallowing, at about 11-11:15 his speech was slow, slushy,. He said he could not sit-up because of his \"back.\" He was again very flushed, breathing and pulse stead but responses slow, called 911 and his mother at 11:20am. Paramedics arrived about 11:40 - assessed his vital signs as normal. He was feeling improved at this time and transported to emergency. His mother follow in her vehicle. his mother said he had been on medication for add which slowed his reactions and speech so she had stopped medication. John phoned emerg at 3:15 pm. He was still there\r\n2003.4.17 Phone call to Mrs Doe\r\nre: condition of John He is fine today.\r\nER physician stated a vagal effect','AM 10:30 to 10:45 approximately given #2 dose of hepatitis B vaccine in L deltoid. After injection he looked pale and said he felt unwell. He was laid on couch. He became flushed. Breathing was calm and regular. Pulse was steady at approx 100 his colour was normal. He asked for juice but said it tasted like \"paste\". He  complained of tummy discomfort - no vomiting, and a sore throat, no difficulty swallowing, at about 11-11:15 his speech was slow, slushy,. He said he could not sit-up because of his \"back.\" He was again very flushed, breathing and pulse stead but responses slow, called 911 and his mother at 11:20am. Paramedics arrived about 11:40 - assessed his vital signs as normal. He was feeling improved at this time and transported to emergency. His mother follow in her vehicle. his mother said he had been on medication for add which slowed his reactions and speech so she had stopped medication. John phoned emerg at 3:15 pm. He was still there\r\n2003.4.17 Phone call to Mrs Doe\r\nre: condition of John He is fine today.\r\nER physician stated a vagal effect','AM 10:30 to 10:45 approximately given #2 dose of hepatitis B vaccine in L deltoid. After injection he looked pale and said he felt unwell. He was laid on couch. He became flushed. Breathing was calm and regular. Pulse was steady at approx 100 his colour was normal. He asked for juice but said it tasted like \"paste\". He  complained of tummy discomfort - no vomiting, and a sore throat, no difficulty swallowing, at about 11-11:15 his speech was slow, slushy,. He said he could not sit-up because of his \"back.\" He was again very flushed, breathing and pulse stead but responses slow, called 911 and his mother at 11:20am. Paramedics arrived about 11:40 - assessed his vital signs as normal. He was feeling improved at this time and transported to emergency. His mother follow in her vehicle. his mother said he had been on medication for add which slowed his reactions and speech so she had stopped medication. John phoned emerg at 3:15 pm. He was still there\r\n2003.4.17 Phone call to Mrs Doe\r\nre: condition of John He is fine today.\r\nER physician stated a vagal effect',NULL,NULL,NULL,NULL,NULL,NULL,NULL,NULL,NULL,NULL,NULL,NULL,'S',NULL,NULL),('14','UNK','H',0,0,0,'June 6, 2001 TC from mother. Noticed that child\'s upper eyelids were puffy (swollen) this morning. He had his 1st immunization yesterday afternoon and he went to bed at 7 pm and woke up at 8 pm crying hard and looking pale. He cried hard for 10 min. He was given tylenol 80mg and fussed until 8 pm. Settled back to sleep and then awoke one more time prior to midnight and fussed. The puffy, swollen eyelids had resolved by bed time on June 6, 01. Tylenol was given again on June 6 at 8 am - 80mg. he has had tylenol previoulsy and had no noticeable reaction to it. On June 8, 01. he vomited 4-5 times (small amts) and seemed to have a slight fever. He played but seemed less energetic. On June 9 he seemed better and now June 11 he is back to his usual self.\r\n\r\nNoted: \"Puffy\" eyelids not likely to represent an allergic reaction to vaccine - \"Fussiness\' and crying are within the \"expected\" limits. Will request opinion from BCCDC as to any needed precautions until dose #2','June 6, 2001 TC from mother. Noticed that child\'s upper eyelids were puffy (swollen) this morning. He had his 1st immunization yesterday afternoon and he went to bed at 7 pm and woke up at 8 pm crying hard and looking pale. He cried hard for 10 min. He was given tylenol 80mg and fussed until 8 pm. Settled back to sleep and then awoke one more time prior to midnight and fussed. The puffy, swollen eyelids had resolved by bed time on June 6, 01. Tylenol was given again on June 6 at 8 am - 80mg. he has had tylenol previoulsy and had no noticeable reaction to it. On June 8, 01. he vomited 4-5 times (small amts) and seemed to have a slight fever. He played but seemed less energitic. On June 9 he seemed better and now June 11 he is back to his usual self.\r\n\r\nNoted: \"Puffy\" eyelids not likely to represent an allergic reaction to vaccine - \"Fussiness\' and crying are within the \"expected\" limits. Will request opinion from BCCDC as to any needed precautions until dose #2','June 6, 2001 TC from mother. Noticed that child\'s upper eyelids were puffy (swollen) this morning. He had his 1st immunization yesterday afternoon and he went to bed at 7 pm and woke up at 8 pm crying hard and looking pale. He cried hard for 10 min. He was given tylenol 80mg and fussed until 8 pm. Settled back to sleep and then awoke one more time prior to midnight and fussed. The puffy, swollen eyelids had resolved by bed time on June 6, 01. Tylenol was given again on June 6 at 8 am - 80mg. he has had tylenol previoulsy and had no noticeable reaction to it. On June 8, 01. he vomited 4-5 times (small amts) and seemed to have a slight fever. He played but seemed less energetic. On June 9 he seemed better and now June 11 he is back to his usual self.\r\n\r\nNoted: \"Puffy\" eyelids not likely to represent an allergic reaction to vaccine - \"Fussiness\' and crying are within the \"expected\" limits. Will request opinion from BCCDC as to any needed precautions until dose #2',NULL,NULL,NULL,NULL,NULL,NULL,NULL,NULL,NULL,NULL,NULL,NULL,'S',NULL,NULL),('15','UNK','',0,0,0,'Jane received vaccination of April 5/01. Mother states that child experienced:\r\nfever, chills, rash, sore throat, skin pruritus, feeling of weakness and being tired.\r\nOn April 6/01, I have examined and found: Tonsillitis\r\nPrescription Given:\r\natarax 25mg QID x 3days\r\nAmoxil 250mg TTD x 7 days\r\nImpression: Tonsillitis\r\npossible mild reaction to vac.\r\n\r\nDifficult to determine if related to vaccine or concurrent illness. If further immunization indicated with Menomune or vaccine with same components in future, administer under medical supervision with prolonged observation, or refer for allergy testing.','Jane received vaccination of April 5/01. Mother states that child experienced:\r\nfever, chills, rash, sore throat, skin pruritus, feeling of weakness and being tired.\r\nOn April 6/01, I have examined and found: Tonsillitis\r\nPrescription Given:\r\natarax 25mg QID x 3days\r\nAmoxil 250mg TTD x 7 days\r\nImpression: Tonsillitis\r\npossible mild reaction to vac.\r\n\r\nDifficult to determine if related to vaccine or concurrent illness. If further immunization indicated with ____ in future, administer under medical supervision with prolonged observation, or refer for allergy testing of vaccine with same components','Jane received vaccination of April 5/01. Mother states that child experienced:\r\nfever, chills, rash, sore throat, skin pruritus, feeling of weakness and being tired.\r\nOn April 6/01, I have examined and found: Tonsillitis\r\nPrescription Given:\r\natarax 25mg QID x 3days\r\nAmoxil 250mg TTD x 7 days\r\nImpression: Tonsillitis\r\npossible mild reaction to vac.\r\n\r\nDifficult to determine if related to vaccine or concurrent illness. If further immunization indicated with Menomune or vaccine with same components in future, administer under medical supervision with prolonged observation, or refer for allergy testing.',NULL,NULL,NULL,NULL,NULL,NULL,NULL,NULL,NULL,NULL,NULL,NULL,'R',NULL,NULL),('1505','UNK','H',0,0,0,'April 11/2000 Seven days post immunization client felt over feverish (red cheeks, flushed). Lt Deltoid around injection site 6\"x3\" became red swollen and very itchy. Borders of redness blotchy. Client reports a mild headache and sore at base of neck. April 12/2000 - Redness and swelling still present. Less malaise and itchness today. PC April 18/2000, Redness resolved April 17 and pain resolved Apr 15.\r\n\r\nRedness and swelling in 7 days following Td booster and lasting 5 days possibly due to tentanus and/or diphtheria components of vaccine. Recommend TAT and DAT prior to booster at 10 years. ','April 11/2000 Seven days post immunization client felt over feverish (red cheeks, flushed). Lt Deltoid around injection site 6\"x3\" became red swollen and very itchy. Borders of redness blotchy. Client reports a mild headache and sore at base of neck. April 12/2000 - Redness and swelling still present. Less malaise and itchness today. PC April 18/2000, Redness resolved April 17 and pain resolved Apr 15.\r\n\r\nRedness and swelling in 7 days following Td booster and lasting 5 days possibly due to tentanus and/or diphtheria components of vaccine. Recommend TAT and DAT prior to booster at 10 years. ','April 11/2000 Seven days post immunization client felt over feverish (red cheeks, flushed). Lt Deltoid around injection site 6\"x3\" became red swollen and very itchy. Borders of redness blotchy. Client reports a mild headache and sore at base of neck. April 12/2000 - Redness and swelling still present. Less malaise and itchness today. PC April 18/2000, Redness resolved April 17 and pain resolved Apr 15.\r\n\r\nRedness and swelling in 7 days following Td booster and lasting 5 days possibly due to tentanus and/or diphtheria components of vaccine. Recommend TAT and DAT prior to booster at 10 years. ',NULL,NULL,NULL,NULL,NULL,NULL,NULL,NULL,NULL,NULL,NULL,NULL,'S',NULL,NULL),('16','UNK','H',0,0,0,'01/05/17 PC from Mom stating that Jane had a temperature of 101 degrees Farenheit and was given Tylenol. States she has been very fussy, scared easily ie by dog which she knows, decreased appetite and that her balance has been off today ie she\'s toppling over quite often. Also, that her breathing has been \"laboured\" and she\'s been \"panting.\" Mom states she has asthma and her breathing is usually noticeable but this seems more exaggerated.\r\n01/05/09\r\n01/05/23 PC msg from mom today reporting that even on 01/05/19 temperature was up to 102 degrees and it did a few times between the report of 01/05/17 and between Tylenol doses. States she took Jane to Dr Brown and she was diagnosed with a \"sinus infection in her eyes and a yeast infection in diaper area.\" Mom also reports that she has started sleep walking since immunization and that she has had a few night terrors, which she has had previously.\r\n\r\nContinue with vaccination as scheduled.','01.05.17 PC from Mom stating that Jane had a temperature of 101 degrees Farenheit and was given Tylenol. States she has been very fussy, scared easily ie by dog which she knows, decreased appetite and that her balance has been off today ie she\'s toppling over quite often. Also, that her breathing has been \"laboured\" and she\'s been \"panting.\" Mom states she has asthma and her breathing is usually noticeable but this seems more exaggerated.\r\n01/05/09\r\n01/05/23 PC msg from mom today reporting that even on 01/05/19 temperature was up to 102 degrees and it did a few times between the report of 01/05/17 and between Tylenol doses. States she took Jane to Dr Brown and she was diagnosed with a \"sinus infection in her eyes and a yeast infection in diaper area.\" Mom also reports that she has started sleep walking since immunization and that she has had a few night terrors, which she has had previously.\r\n\r\nContinue with vaccination as scheduled.','01/05/17 PC from Mom stating that Jane had a temperature of 101 degrees Farenheit and was given Tylenol. States she has been very fussy, scared easily ie by dog which she knows, decreased appetite and that her balance has been off today ie she\'s toppling over quite often. Also, that her breathing has been \"laboured\" and she\'s been \"panting.\" Mom states she has asthma and her breathing is usually noticeable but this seems more exaggerated.\r\n01/05/09\r\n01/05/23 PC msg from mom today reporting that even on 01/05/19 temperature was up to 102 degrees and it did a few times between the report of 01/05/17 and between Tylenol doses. States she took Jane to Dr Brown and she was diagnosed with a \"sinus infection in her eyes and a yeast infection in diaper area.\" Mom also reports that she has started sleep walking since immunization and that she has had a few night terrors, which she has had previously.\r\n\r\nContinue with vaccination as scheduled.',NULL,NULL,NULL,NULL,NULL,NULL,NULL,NULL,NULL,NULL,NULL,NULL,'R',NULL,NULL),('1651','UNK','H',0,0,0,'Splenectomy client who was referred to MD to receive pneumonia vaccine. Symptoms include sore joints, muscles, fever, chills, headache, took tylenol with relief. Next day \"didn\'t feel normal\", \"head felt funny\", fever, hot flashes, chills, profuse sweating, \"entire body ached\", \"even my hair hurts\", I feel like I did like I was getting \"shingels\" (last episode 3 yrs ago) head feels \"stuffed and throat feels swollen hard to swallow\"\r\n\r\nNo contraindication to further vaccination, including pneumovax','Splenectomy client who was referred to MD to receive pneumonia vaccine. Symptoms include sore joints, muscles, fever, chills, headache, took tylenol with relieve. Next day \"didn\'t feel normal\", \"head felt funny\", fever, hot flashes, chills, profuse sweating, \"entire body ached\", \"even my hair hurts\", I feel like I did like I was getting \"shingels\" (last episode 3 days ago) head feels \"stuffed and throat feels swollen hard to swallow\"\r\n\r\nNo contraindication to further vaccination, including pneumonia','Splenectomy client who was referred to MD to receive pneumonia vaccine. Symptoms include sore joints, muscles, fever, chills, headache, took tylenol with relief. Next day \"didn\'t feel normal\", \"head felt funny\", fever, hot flashes, chills, profuse sweating, \"entire body ached\", \"even my hair hurts\", I feel like I did like I was getting \"shingels\" (last episode 3 yrs ago) head feels \"stuffed and throat feels swollen hard to swallow\"\r\n\r\nNo contraindication to further vaccination, including pneumovax',NULL,NULL,NULL,NULL,NULL,NULL,NULL,NULL,NULL,NULL,NULL,NULL,'R',NULL,NULL),('17','UNK','H',0,0,0,'Adrenlin .5mL IM\r\nBenadryl 2mL IM\r\n\r\nSent to Children\'s Hospital via ambulance at 1145 hrs. \r\n5 min. after immunization, ct. to nurse with c/o severe HA and feeling very warm. itchiness and pain to injection site. Redness, swelling and rash extending 5 am from site down towards hand cold compress applied without effect. Ct. anxiety very high. C/o SOB and lightheadedness stated difficult breathing. Adrenlin .5mL given R deltoid, ambulance called Benadryl 2mL given R Ventro ______ ambulance arrived taken to Children\'s hospital via ambulance\r\n\r\nMD assessment at Children\'s ER - allergic reaction. Rx - prednisone\r\nvitals stable. Facial swelling. Erythema and tenderness on arm.\r\n\r\nLikely allergic reaction. Recommend referred to allergist. Further doses of vaccine or vaccines with same components contraindicated until further assessment.','Adrenlin .5mL IM\r\nBenadryl 2mL IM\r\n\r\nSent to Children\'s Hospital via ambulance at 1145 hrs. \r\n5 min. after immunization, ct. to nurse with c/o severe HA and feeling very warm. itchiness and pain to injection site. Redness, swelling and rash extending 5 am from site dwon towards hand cold compress applied without effect. Ct. anxiety very high. C/o SOB and lightheadedness started difficulty breathing. Adrenlin .5mL given R deltoid, ambulance called Benadryl 2mL given R Ventro ______ ambulance arrived taken to Children\'s hospital via ambulance\r\n\r\nMD assessment at Children\'s ER - allergic reaction. Rx - prednisone\r\nvirals stable. FAcial swelling. Erythema and tenderness on arm.\r\n\r\nLikely allergic reaction. Recommend referred to allergist. Further doses of vaccine on vaccines with same components contraindicated until further assessment.','Adrenlin .5mL IM\r\nBenadryl 2mL IM\r\n\r\nSent to Children\'s Hospital via ambulance at 1145 hrs. \r\n5 min. after immunization, ct. to nurse with c/o severe HA and feeling very warm. itchiness and pain to injection site. Redness, swelling and rash extending 5 am from site down towards hand cold compress applied without effect. Ct. anxiety very high. C/o SOB and lightheadedness stated difficult breathing. Adrenlin .5mL given R deltoid, ambulance called Benadryl 2mL given R Ventro ______ ambulance arrived taken to Children\'s hospital via ambulance\r\n\r\nMD assessment at Children\'s ER - allergic reaction. Rx - prednisone\r\nvitals stable. Facial swelling. Erythema and tenderness on arm.\r\n\r\nLikely allergic reaction. Recommend referred to allergist. Further doses of vaccine or vaccines with same components contraindicated until further assessment.',NULL,NULL,NULL,NULL,NULL,NULL,NULL,NULL,NULL,NULL,NULL,NULL,'S',NULL,NULL),('1778','UNK','H',0,0,0,'Left eye bloodshot from 1 hr post vaccine till day of report. Childs hands turned purple, fever, chills, lethargic, sort of breath at 2000 on 02-29 no cyanosis no emergency medical treatment. Tylenol and fluids given. 2nd SOB episoid 03-01 \"early hours\"\r\n\r\n2000/05/04 Local redness and tenderness are noted and expected reactions after #4 DTCP-IPV-Hib. Since Anna had no cyanosis this is NOT a hypotonic/hyperesponsive episode as she was also babbling and rolling her eyes. Fever is also a noted response after this vaccine\r\nI feel this Mom needs to be reassured these reactions anna experienced are normal. The blood shot eye may be due to an injury or scratch. The purple hands may be just because of coolness. Continue with routine immunization.','eft eye bloodshot from 1 hr post vaccine till day of report. Childs hands turned purple, fever, chills, lethargic, sort of breath at 2000 on 02-29 no cyanosis no emergency medical treatment. Tylenol and fluids given. 2nd SOB episoid 03-01 \"early hours\"\r\n\r\n2000/05/04 Local redness and tenderness are noted and expected reactions after #DTAP-IPV-Hib. Since Anna had no cyanosis this is NOT a hypotonic/hyperesponsive episode as she was also babbling and rolling her eyes. Fever is also a spotted response after this vaccine\r\nI feel this Mom needs to be reassured these reactions anna experienced are normal. The blood shot eye may be due to an injury or scratch. The purple hands may be just because of coolness. Continue with routine immunization.','Left eye bloodshot from 1 hr post vaccine till day of report. Childs hands turned purple, fever, chills, lethargic, sort of breath at 2000 on 02-29 no cyanosis no emergency medical treatment. Tylenol and fluids given. 2nd SOB episoid 03-01 \"early hours\"\r\n\r\n2000/05/04 Local redness and tenderness are noted and expected reactions after #4 DTCP-IPV-Hib. Since Anna had no cyanosis this is NOT a hypotonic/hyperesponsive episode as she was also babbling and rolling her eyes. Fever is also a noted response after this vaccine\r\nI feel this Mom needs to be reassured these reactions anna experienced are normal. The blood shot eye may be due to an injury or scratch. The purple hands may be just because of coolness. Continue with routine immunization.',NULL,NULL,NULL,NULL,NULL,NULL,NULL,NULL,NULL,NULL,NULL,NULL,'S',NULL,NULL),('18','UNK','H',0,0,0,'001-02.02\r\n1330- DaPTP-Hib given R thigh Tax- 100 degrees F before Tylenol, 1hr crying/fussy\r\n1900- Mom noted redness covering entire front of thigh (about 3\"x4”)\r\n001-02.21\r\n600-700- when child awoke, red thigh completely resolved later in day -  child had cough and runny nose\r\n001-02.22\r\nSaw FP for cough nose- told had bright red tonsils\r\n001-02.24\r\nreturned to doctor as sounded \"rattly\". Doctor said lungs sounded \"fluidy\" and child put on antibiotics\r\n\r\nSignificant swelling (R) thigh -- Resolved 12hrs. NOT a contraindication further immunization','001-02.02\r\n1330- DaPTP-Hib given R thigh Tax- 100 degrees F before Tylenol, 1hr crying/fussy\r\n1900- Mom noted redness covering entire front of thigh (about 3\"x4\')\r\n001-02.21\r\n600-700- when child awoke, red thigh completely resolved later in day -  child had cough and runny nose\r\n001-02.22\r\nSaw FP for cough nose- told had bright red tonsils\r\n001-02.24\r\nreturned to doctor as sounded \"rattly\". Doctor said lungs sounded \"fluidly\" and child put on antibiotics\r\n\r\nSignificant swelling (R) thigh -- Resolved 12hrs. NOT a contraindication further immunization','001-02.02\r\n1330- DaPTP-Hib given R thigh Tax- 100 degrees F before Tylenol, 1hr crying/fussy\r\n1900- Mom noted redness covering entire front of thigh (about 3\"x4”)\r\n001-02.21\r\n600-700- when child awoke, red thigh completely resolved later in day -  child had cough and runny nose\r\n001-02.22\r\nSaw FP for cough nose- told had bright red tonsils\r\n001-02.24\r\nreturned to doctor as sounded \"rattly\". Doctor said lungs sounded \"fluidy\" and child put on antibiotics\r\n\r\nSignificant swelling (R) thigh -- Resolved 12hrs. NOT a contraindication further immunization',NULL,NULL,NULL,NULL,NULL,NULL,NULL,NULL,NULL,NULL,NULL,NULL,'S',NULL,NULL),('1873','UNK','H',0,0,0,'Mom states Jane had earache Thurs and Friday (July) neck L side which began on Friday pm. Saturday Jane felt achey hrod and remained in bed. Also sore neck on Saturday and insomnia (for same)\r\nSunday began vomitting x 1, abdominal pain anorexia  Mom gave Gravol on Sunday x 1. Mom took to see physician on Sunday because of sore neck and swollen glands (suspected ear infection) Physician stated it was likely viral infection and ? obstructed eustacian tube and recommended Sudafed. fever of about 100-101.4 on Sunday also  this morning Jane awoke with rash on neck, face chest and back, no fever this morning. Arthralgia on sunday x 24 hrs. haven\'t given acetominophen \r\nReccomended Mom contact family physician today to R/O other illnesses etc.\r\n\r\nContinue with vaccination as scheduled','Mom states Jane had earache Thurs and Friday (July) neck L side which began on Friday pm. Saturday Jane felt achey hrod and remained in bed. Also sore neck on Saturday and insomnia (for same)\r\nSunday began vomitting x 1, abdominal pain anorexia  Mom gave Gravol on Sunday x 1. Mom took to see physician on Sunday because of sore neck and swollen glands (suspended ear infection) Physician stated it was likely viral infection and ? obstructed eustacian tube and recommended Sudafed. fever of about 100-101.4 on Sunday also  this morning Jane awoke with rash on neck, face chest and back, no fever this morning. Arthralgia on sunday x 24 hrs. haven\'t given acetominophen \r\nReccomended Mom contact family physician today to R/O other illnesses etc.\r\n\r\nContinue with vaccination as scheduled','Mom states Jane had earache Thurs and Friday (July) neck L side which began on Friday pm. Saturday Jane felt achey hrod and remained in bed. Also sore neck on Saturday and insomnia (for same)\r\nSunday began vomitting x 1, abdominal pain anorexia  Mom gave Gravol on Sunday x 1. Mom took to see physician on Sunday because of sore neck and swollen glands (suspected ear infection) Physician stated it was likely viral infection and ? obstructed eustacian tube and recommended Sudafed. fever of about 100-101.4 on Sunday also  this morning Jane awoke with rash on neck, face chest and back, no fever this morning. Arthralgia on sunday x 24 hrs. haven\'t given acetominophen \r\nReccomended Mom contact family physician today to R/O other illnesses etc.\r\n\r\nContinue with vaccination as scheduled',NULL,NULL,NULL,NULL,NULL,NULL,NULL,NULL,NULL,NULL,NULL,NULL,'S',NULL,NULL),('19','UNK','H',0,0,0,'10 days following MMR child became inconsolable.\r\n11 days following developed rash, low grade fever and apparent joint pain (cried if limbs were bumped) rash lasted 2 days\r\nOn day 14 childs still has low grade (100 degrees F) fever and is quite fussy and more lethargic. Child reacts to Tylenol with Diarrhea so mom gave Advil which initially seemed effective but now isn\'t seeming to help. Mom planning to contact G.P. today (01/03/08)\r\n01/03/09 P/c from mom- saw Dr.-will see if condition worsens. Today child is still unwell but slightly better than yesterday\r\n\r\nAware of info going to CDC and follow up process\r\n\r\nProceed with routine schedule','10 days following MMR child became inconsolable.\r\n11 days following developed rash, low grade fever and apparent joint pain (cried if limbs were bumped) rash lasted 2 days\r\nOn day 14 childs still has low grade (100 degrees F) fever and is quite fussy more lethargic. Child reacts to Tlyenol with Diarrhea so mom gave Advil which initially seemed effective but now isn\'t seeming to help. Mom planning to contact G.P. today (01/03/08)\r\n01?03/)9 P/c from mom- saw Dr.-will see if condition worsens. Today child is still unwell but slightly better than yesterday\r\n\r\nAware of info going to CDC and follow up process\r\n\r\nParent with routine schedule','10 days following MMR child became inconsolable.\r\n11 days following developed rash, low grade fever and apparent joint pain (cried if limbs were bumped) rash lasted 2 days\r\nOn day 14 childs still has low grade (100 degrees F) fever and is quite fussy and more lethargic. Child reacts to Tylenol with Diarrhea so mom gave Advil which initially seemed effective but now isn\'t seeming to help. Mom planning to contact G.P. today (01/03/08)\r\n01/03/09 P/c from mom- saw Dr.-will see if condition worsens. Today child is still unwell but slightly better than yesterday\r\n\r\nAware of info going to CDC and follow up process\r\n\r\nProceed with routine schedule',NULL,NULL,NULL,NULL,NULL,NULL,NULL,NULL,NULL,NULL,NULL,NULL,'R',NULL,NULL),('21','UNK','H',0,0,0,'Feb 17,04: Mom phoned to say that had hives (flat, red & blotchy). Hives started on his abdomen & moved to diaper area & on to his back. The hives started to appear 4 days after the MMR - Meningococcal Vaccine. He had a mild fever. Was very cranky. Up at least 4 x that night. Poor appetite. Was groggy during the day. This lasted 4 days. 9 days after the shot, he had diarrhea for 2 days. By this time the rash had disappeared. He seemed fine, even with diarrhea. He had been seen by Dr. Brooks (for Dr. Lebel) who said the hives were a normal reaction to his shot.\r\n\r\nFeb 24 :04 am p.c. Mom called to say he now has red, bumpy spots on his abdomen, back, neck, in hair & some on face, and down into diaper area. None on his legs.\r\n13 days.\r\n\r\n1:20 office visit! parents brought to clinic. PHN observed raised red rash, (4-5 mm diameter size measured) on areas as described. \r\n\r\nRai occasionally scratches at the rash on his neck, presumably itchy. His eyes appear glassy & sensitive to light.\r\n\r\nFeb 26,04 @ 1:20 PC to Dad : says rash got worse after coming to clinic 2 days ago. Spots spread together on his back & some together on his front. He also has some on his face, arms, legs. Today they are starting to turn brown in color, still itchy, but no blisters. He has no fever. Is otherwise fine, eating well. Slept all night last night for first time in days. (Yesterday he had diarrhea x3).\r\n\r\nMarch 1,04 - 2:25. PC to Dad : Rash is gone but you can still see where the spots were. No symptom. Recovered.\r\n\r\nWhat is suggested re second MMR?\r\n\r\nFeb 17th episode - Urticaria - Not related to M.M.R. -- ?Viral illness\r\nFeb 24th - Vaccine M.M.R. rash - not a contraindication to 2nd M.M.R. - report back.','Feb 17,04: Mom phoned to say that had hives (flat, red & blotchy). Hives started on his abdomen & moved to diaper area & on to his back. The hives started to appear 4 days after the MMR - Meningococcal Vaccine. He had a mild fever. Was very cranky. Up at least 4 x that night. Poor appetite. Was groggy during the day. This lasted 4 days. 9 days after the shot, he had diarrhea for 2 days. By this time the rash had disappeared. He seemed fine, even with diarrhea. He had been seen by Dr. Brooks (for Dr. Lebel) who said the hives were a normal reaction to his shot.\r\n\r\nFeb 24 :04 am p.c. Mom called to say he now has red, bumpy spots on his abdomen, back, neck, in hair & some on face, and down into diaper area. None on his legs.\r\n13 days.\r\n\r\n1:20 office visit! parents brought to clinic. PHN observed raised red rash, (4-5mm diameter size measured) on areas as described. \r\n\r\nRai occasionally scratches t the rash on his neck, presumably itchy. His eyes appear glassy & sensitive to light.\r\n\r\nFeb 26,04 @ 1:20 PC to Dad : says rash got worse after coming to clinic 2 days ago. Spots spread together on his back & some together on his front. He also has some on his face, arms, legs. Today thay are starting to turn brown in color, still itchy, but no blisters. He has no fever. Is otherwise fine, eating well. Slept all night last night for first time in days. (Yesterday he had diarrhea x3).\r\n\r\nMarch 1,04 - 2:25. PC to Dad : Rash is gone but you can still see where the spots were. No symptom. Recovered.\r\n\r\nWhat is suggested re second MMR?\r\n\r\nFeb 17th episode - Urticaria - Not related to M.M.R. -- ?Viral illness\r\nFeb 24th - Vaccine M.M.R. rash - not a contraindication to 2nd M.M.R. - report back.','Feb 17,04: Mom phoned to say that had hives (flat, red & blotchy). Hives started on his abdomen & moved to diaper area & on to his back. The hives started to appear 4 days after the MMR - Meningococcal Vaccine. He had a mild fever. Was very cranky. Up at least 4 x that night. Poor appetite. Was groggy during the day. This lasted 4 days. 9 days after the shot, he had diarrhea for 2 days. By this time the rash had disappeared. He seemed fine, even with diarrhea. He had been seen by Dr. Brooks (for Dr. Lebel) who said the hives were a normal reaction to his shot.\r\n\r\nFeb 24 :04 am p.c. Mom called to say he now has red, bumpy spots on his abdomen, back, neck, in hair & some on face, and down into diaper area. None on his legs.\r\n13 days.\r\n\r\n1:20 office visit! parents brought to clinic. PHN observed raised red rash, (4-5 mm diameter size measured) on areas as described. \r\n\r\nRai occasionally scratches at the rash on his neck, presumably itchy. His eyes appear glassy & sensitive to light.\r\n\r\nFeb 26,04 @ 1:20 PC to Dad : says rash got worse after coming to clinic 2 days ago. Spots spread together on his back & some together on his front. He also has some on his face, arms, legs. Today they are starting to turn brown in color, still itchy, but no blisters. He has no fever. Is otherwise fine, eating well. Slept all night last night for first time in days. (Yesterday he had diarrhea x3).\r\n\r\nMarch 1,04 - 2:25. PC to Dad : Rash is gone but you can still see where the spots were. No symptom. Recovered.\r\n\r\nWhat is suggested re second MMR?\r\n\r\nFeb 17th episode - Urticaria - Not related to M.M.R. -- ?Viral illness\r\nFeb 24th - Vaccine M.M.R. rash - not a contraindication to 2nd M.M.R. - report back.',NULL,NULL,NULL,NULL,NULL,NULL,NULL,NULL,NULL,NULL,NULL,NULL,'R',NULL,NULL),('22','UNK','H',0,0,0,'Within 24hrs- felt pain ++ at site extending to whole neck with headache,\r\n-lethargic ++,\r\n-edema at site, no redness, warm +,\r\n-did not take temp- due to lethargy but felt hot + cold, chills- believes temp. about 38 degrees C.\r\n-pain relieved with Advil 2TBS X 1\r\n-48 hrs later pain, itching, edema still present site warm to touch, edema clearly visible no redness\r\n\r\nMs. Dhalival experienced a marked local reaction following a Td booster. This is not a contraindication to additional vaccine as indicated.\r\nRECOMMEND: Continue Td booster in accordance with adult immunization schedule. ','Within 24hrs- felt pain ++ at site extending to whole neck with headache,\r\n-lethargic ++,\r\n-edema at site, no redness, warm +,\r\n-did not take temp- due to lethargy but felt hot + cold, chills- believes temp. about 38 degrees C.\r\n-48 hrs later pain, itching, edema still present site warm to touch, edema clearly visible no  redness\r\n\r\nMs. Dhalival experienced a marked local reaction following a Td booster. This is not a contraindicion to additional vaccine as indicated.\r\nRECOMMEND: Continue Td booster in accordance with adult immunization schedule. ','Within 24hrs- felt pain ++ at site extending to whole neck with headache,\r\n-lethargic ++,\r\n-edema at site, no redness, warm +,\r\n-did not take temp- due to lethargy but felt hot + cold, chills- believes temp. about 38 degrees C.\r\n-pain relieved with Advil 2TBS X 1\r\n-48 hrs later pain, itching, edema still present site warm to touch, edema clearly visible no redness\r\n\r\nMs. Dhalival experienced a marked local reaction following a Td booster. This is not a contraindication to additional vaccine as indicated.\r\nRECOMMEND: Continue Td booster in accordance with adult immunization schedule. ',NULL,NULL,NULL,NULL,NULL,NULL,NULL,NULL,NULL,NULL,NULL,NULL,'S',NULL,NULL),('23','UNK','H',0,0,0,'Wed Mar 24 0700hrs awake and not feeling well - Looked pale, clammy and cold sweat. Laid on couch 10 min and then vomited, continued vomitting until 2000 hrs (approx 6-7 times throughout the day).\r\nNo fever.\r\nThurs. - very tired, warm and lethargic. Not hot - just warm. \r\nCheeks flushed - head and neck warm but not hot to touch.\r\nFri and Sat - tired and no appetite\r\nSun - feeling better - eating, slept well. ','Wed Mar 24 0700hrs awake and not feeling well - Looked pale, clammy and cold sweat. Laid on couch 10 min and then vomited, continued vomitting until 2000 hrs (aprox 6-7 times throughout the day).\r\nNo fever.\r\nThurs. - very tired, warm and lethargic. Not hot - just warm. \r\nCheeks flushed - head and neck warm but not hot to touch.\r\nFri and Sat - tired and no appetite\r\nSun - feeling better - eating, slept well. ','Wed Mar 24 0700hrs awake and not feeling well - Looked pale, clammy and cold sweat. Laid on couch 10 min and then vomited, continued vomitting until 2000 hrs (approx 6-7 times throughout the day).\r\nNo fever.\r\nThurs. - very tired, warm and lethargic. Not hot - just warm. \r\nCheeks flushed - head and neck warm but not hot to touch.\r\nFri and Sat - tired and no appetite\r\nSun - feeling better - eating, slept well. ',NULL,NULL,NULL,NULL,NULL,NULL,NULL,NULL,NULL,NULL,NULL,NULL,'S',NULL,NULL),('25','UNK','H',0,0,0,'2 days after vaccine ---- began vomitting with increased sputum production. Has a red \"bumpy\" rash on abdomen and groin area and mild sore throat- referred to M.D.\r\n\r\nLikely intercurrent infection. Continue with Immunizations. ','2 days after vaccine ---- began vomitting with increased sputum production. Has a red \"bumpy\" rash on abdomen and groin area and mild sore throat- referred to M.D.\r\n\r\nLikely intercurrent infection. Continue with Immunizations. ','2 days after vaccine ---- began vomitting with increased sputum production. Has a red \"bumpy\" rash on abdomen and groin area and mild sore throat- referred to M.D.\r\n\r\nLikely intercurrent infection. Continue with Immunizations. ',NULL,NULL,NULL,NULL,NULL,NULL,NULL,NULL,NULL,NULL,NULL,NULL,'S',NULL,NULL),('26','UNK','',0,0,0,'Reaction reported by mother; events as follows; approximately 24 hours following measles vaccine, child experienced slightly red, raised, itchy \"eczema like\" rash to her L forearm only. No prescriptive topicals applied every day topical \"cream\" cont\'d\r\n980227 (cont\'d) applied to area with no effect. Size has stayed within approximately 5cm x 7cm (mother measured the area involved) Mother has noticed some resolving of area this morning. Additional symptoms as follows: Six days following immunization child felt very achey, headache, slight dizziness, malaise; 7 days later, starting vomiting \"bile like\" substance x 2 days, stayed home from school for 2 days child remains very tired, nauseated, \"dizzy\" although vomiting has subsided. Mother plans on taking child in to see family physician today.  **History of allergies in patient. 1 Severe local reaction at birth to eye ointment. (erythromycin/ silver nitrate) 2 Severe local reaction to eye ointment prescribed to child when she was in preschool (mother unsure of what was prescribed) **History of allergies in family. Childs mother allergic to penicillen as well as environmental allergies. Childs maternal aunt allergic to penicillen. \r\n1998 MAR 20 PC from mother saying child has now been experiencing intermittent very itchy hives mostly on arms and is questioning whether immunization could have triggered this. Recommended that mother consult with pediatrician and get referral to allergist.\r\n\r\nRash occuring 24 hours after measles immunization and persisting intermittently for more than five weeks may not be related to the vaccine. However this child should not need further measle vaccine. Mother is taking child to allergist for sensitivity testing.','Reaction reported by mother; events as follows; approximately 24 hours following measles vaccine, child experienced slightly red, raised, itchy \"eczema like\" rash to her L forearm only. No prescriptive topicals applied every day topical \"ream\" cont\'d\r\n980227 (cont\'d) applied to area with no effect. Size has stayed within approximately 5cm x 7cm (mother measured the area involved) Mother has noticed some resolving of area this morning. Additional symptoms as follows: Six days following immunization child felt very achey, headache, slight dizziness, malaise; 7 days later, starting vomiting \"bile like\" substance x 2 days, stayed home from school for 2 days child remains very tired, nauseated, \"dizzy\" although vomiting has subsided. Mother plans on taking child in to see family physician today. ______ **History of allergies inpahent. 1 Severe local reaction at birth to eye ointment. (erythromycin/ silver nitrate) 2 Severe local reaction to eye ointment prescribed to child when she wwas in preschool (md her unsure of what was prescribed) **History of allergies in family. Childs mother allergic to penicillen as well as environmental allergies. Childs maternal aunt allergic to penicillen. \r\n1998 MAR 20 PC from mother saying child has now been experiencing intermittent very itchy hives mostly on arms and is questioning whether _______ could have triggered this. Recommended that mother consult with pediatrician and get referal to allergist.\r\n\r\nRash occuring 24 hours after measles immunization and persisting intermittently for more than five weeks may not be related to the vaccine. However this child should not need further measle vaccine. Mother is taking child to allergist for sensitivity testing.','Reaction reported by mother; events as follows; approximately 24 hours following measles vaccine, child experienced slightly red, raised, itchy \"eczema like\" rash to her L forearm only. No prescriptive topicals applied every day topical \"cream\" cont\'d\r\n980227 (cont\'d) applied to area with no effect. Size has stayed within approximately 5cm x 7cm (mother measured the area involved) Mother has noticed some resolving of area this morning. Additional symptoms as follows: Six days following immunization child felt very achey, headache, slight dizziness, malaise; 7 days later, starting vomiting \"bile like\" substance x 2 days, stayed home from school for 2 days child remains very tired, nauseated, \"dizzy\" although vomiting has subsided. Mother plans on taking child in to see family physician today.  **History of allergies in patient. 1 Severe local reaction at birth to eye ointment. (erythromycin/ silver nitrate) 2 Severe local reaction to eye ointment prescribed to child when she was in preschool (mother unsure of what was prescribed) **History of allergies in family. Childs mother allergic to penicillen as well as environmental allergies. Childs maternal aunt allergic to penicillen. \r\n1998 MAR 20 PC from mother saying child has now been experiencing intermittent very itchy hives mostly on arms and is questioning whether immunization could have triggered this. Recommended that mother consult with pediatrician and get referral to allergist.\r\n\r\nRash occuring 24 hours after measles immunization and persisting intermittently for more than five weeks may not be related to the vaccine. However this child should not need further measle vaccine. Mother is taking child to allergist for sensitivity testing.',NULL,NULL,NULL,NULL,NULL,NULL,NULL,NULL,NULL,NULL,NULL,NULL,'R',NULL,NULL),('2634','UNK','H',0,0,0,'99-06-23 Immunization given at 1900. Fever started 6 -8 hours later Tylenol was given every 4h during the night and the following day, 99-06-24. Tylenol was effective in bringing the fever down but it would begin to rise again before the four hours were up. 99-06-25 child woke up complaining of arm, head, and throat hurting. Lt. deltoid was red, swollen, and firm to touch - area approximately 2\"x2\". Recommended compressing and giving tylenol for pain. Mother will monitor over weekend. 99-06-28 Fever still present-worse at night temp 38.9 degrees Celcius last evening. 99-06-29 Still c/o cough, neck hurts, head hurts. Redness + swelling to arm mostly gone Sat (99-06-26). Today 1\" bruised area @ inj. site & warm to touch.\r\n\r\nFever and local reaction following 5th DaPTP immunization not a contraindication to further immunization. Continue with booster as  tetanus and diptheria antitoxin levels not necessary, but patient may have serology done if they wish.','99-06-23 Immunization given at 1900. Fever started 6 -8 hours later Tylenol was given every 4h during the night and the following day, 99-06-24. Tylenol was effective in bringing the fever down but it would begin to rise again before the four hours were up. 99-06-25 child woke up complaining of arm, head, and throat hurting. Lt. deltoid was red, swollen, and firm to touch - area approximately 2\"x2\". Recommended compressing and giving tylenol for pain. Mother will monitor over weekend. 99-06-28 Fever still present-worse at night temp 38.9 degrees Celcius last evening. 99-06-29 Still c/o cough, neck hurts, head hurts. Redness + swelling to arm mostly gone Sat (99-06-26). Today 1\" bruised area @ inj. site & warm to touch.\r\n\r\nFever and local reaction following 5th DaPTP immunization not a contraindication to further immunization. Continue with booster as _ _ _ _ _ and deptheria antitoxin levels not necessary _____, but patient may have _____ done if they wish.','99-06-23 Immunization given at 1900. Fever started 6 -8 hours later Tylenol was given every 4h during the night and the following day, 99-06-24. Tylenol was effective in bringing the fever down but it would begin to rise again before the four hours were up. 99-06-25 child woke up complaining of arm, head, and throat hurting. Lt. deltoid was red, swollen, and firm to touch - area approximately 2\"x2\". Recommended compressing and giving tylenol for pain. Mother will monitor over weekend. 99-06-28 Fever still present-worse at night temp 38.9 degrees Celcius last evening. 99-06-29 Still c/o cough, neck hurts, head hurts. Redness + swelling to arm mostly gone Sat (99-06-26). Today 1\" bruised area @ inj. site & warm to touch.\r\n\r\nFever and local reaction following 5th DaPTP immunization not a contraindication to further immunization. Continue with booster as  tetanus and diptheria antitoxin levels not necessary, but patient may have serology done if they wish.',NULL,NULL,NULL,NULL,NULL,NULL,NULL,NULL,NULL,NULL,NULL,NULL,'R',NULL,NULL),('29','UNK','H',0,0,0,'allergies - penicillin, mold, honey\r\nCHF hypertension anxiety\r\n\r\ndiabetic arthritis\r\n\r\nRes told Dr. Before Pneumovax 23 vaccination, that she \"got sick once after the flu shot.\"\r\n\r\nAug 19/04 1800 c/o feeling cold, weak and tired since pneumovax given. Refused supper. Insulin withheld. C/S 12.0 @ 1655. Dr. notified- ordered Chlorotripolonpin, which res did not use. Dr. ordered res to never have another vaccination d/t reaction.\r\n\r\nAug 20/04 0700 Nauseated and c/o pain between shoulders. Resolved with 7-up.\r\n\r\nAug 21/04 0430 Exacerbation of existing anxiety. Treated with prn Lorazepam.\r\n\r\nAug 21/04 Approximately 1900 - appearance of \"tiny red splotches on back and upper arms\", per SCA charting.\r\n\r\nAug 22/04 Approximately 1900 - \"Red splotches all over body, esp abdomen, \" per SCA charting.\r\n\r\nAug 23/04 Remains weak and unwell; eating poorly. Rash on torso and arms improving.\r\n\r\nAug 24/04 0100 c/o pain in upper R arm (vaccination arm). Prn Tylenol taken -> relief.\r\n\r\nAug 24/04 0400 02 started for SOB (new c/o)\r\n\r\nAug 24/04 Approximately 1900 - visited by Dr. Prognosis - \"grave\". Remained SOB, poor appetite, weak.\r\n\r\nAug 27/04 Admitted to acute care for possible blood poisoning in L arm (opposite arm to vaccination)\r\n\r\nSept 2/04 Returned to LTC no further c/o.\r\n\r\nThis person do not need another pneumoccocal vaccine. This might not be due to the vaccine ( 98 hours later), but due to the underlying condition that sent her to hospital.','allergies - penicillin, mold, honey\r\nCHF hypertension anxiety\r\n\r\ndiabetic arthritis\r\n\r\nRes told Dr. Before Pneumorax x 23 vaccination, that she \"got sick once after the flu shot.\"\r\n\r\nAug 19/04 1800 c/o feeling cold, weak and tired since pneumorax given. Refused supper. Insulin withheld. C/S 12.0 @ 1655. Dr. notified- ordered Chlorotripolonpin, which res did not use. Dr. ordered res to never have another vaccination d/t reaction.\r\n\r\nAug 20/04 0700 Nauseated and c/o pain between shoulders. Resolved with 7-up.\r\n\r\nAug 21/04 0430 Exacerbatron of existing anxiety. Treated with prn Lorazepam.\r\n\r\nAug 21/04 Approximately 1900 - appearance of \"tiny red splotches on back and upper arms\", per SCA charting.\r\n\r\nAug 22/04 Approximately 1900 - \"Red splotches all over body, esp abdomen, \" per SCA charting.\r\n\r\nAug 23/04 Remains weak and unwell; eating poorly. Rash on torso and arms improving.\r\n\r\nAug 24/04 0100 c/o pain in upper R arm (vaccination arm). Prn Tylenol taken - relief.\r\n\r\nAug 24/04 0400 02 started for SOB (new c/o)\r\n\r\nAug 24/04 Approximately 1900 - visited by Dr. Prognosis - \"grave\". Remained SOB, poor appetite, weak.\r\n\r\nAug 27/04 Admitted to acute care for possible blood poisoning in L arm (opposite arm _ vaccination)\r\n\r\nSept 2/04 Returned to LTC no further c/o.\r\n\r\nThis person do not need another pneumoccocal vaccine. This might not be due to the vaccine ( 98 hours later), but due to the _ condition that sent her to hospital.','allergies - penicillin, mold, honey\r\nCHF hypertension anxiety\r\n\r\ndiabetic arthritis\r\n\r\nRes told Dr. Before Pneumovax 23 vaccination, that she \"got sick once after the flu shot.\"\r\n\r\nAug 19/04 1800 c/o feeling cold, weak and tired since pneumovax given. Refused supper. Insulin withheld. C/S 12.0 @ 1655. Dr. notified- ordered Chlorotripolonpin, which res did not use. Dr. ordered res to never have another vaccination d/t reaction.\r\n\r\nAug 20/04 0700 Nauseated and c/o pain between shoulders. Resolved with 7-up.\r\n\r\nAug 21/04 0430 Exacerbation of existing anxiety. Treated with prn Lorazepam.\r\n\r\nAug 21/04 Approximately 1900 - appearance of \"tiny red splotches on back and upper arms\", per SCA charting.\r\n\r\nAug 22/04 Approximately 1900 - \"Red splotches all over body, esp abdomen, \" per SCA charting.\r\n\r\nAug 23/04 Remains weak and unwell; eating poorly. Rash on torso and arms improving.\r\n\r\nAug 24/04 0100 c/o pain in upper R arm (vaccination arm). Prn Tylenol taken -> relief.\r\n\r\nAug 24/04 0400 02 started for SOB (new c/o)\r\n\r\nAug 24/04 Approximately 1900 - visited by Dr. Prognosis - \"grave\". Remained SOB, poor appetite, weak.\r\n\r\nAug 27/04 Admitted to acute care for possible blood poisoning in L arm (opposite arm to vaccination)\r\n\r\nSept 2/04 Returned to LTC no further c/o.\r\n\r\nThis person do not need another pneumoccocal vaccine. This might not be due to the vaccine ( 98 hours later), but due to the underlying condition that sent her to hospital.',NULL,NULL,NULL,NULL,NULL,NULL,NULL,NULL,NULL,NULL,NULL,NULL,'S',NULL,NULL),('3','UNK','H',0,0,0,'Papular Rash, Vomiting, Coughing, Appetite Lost\r\n\r\nSUPPLEMETARY INFORMATION\r\nEvent Description: From e-mail correspondence received at Aventis Pasteur Ltd. on 27-Aug-2002: E-mail attachment of CIOMS form from Merck\r\n\r\nThis is a follow-up report(s) previously submitted on 04Jun02; 07Jun02\r\n\r\nSafety, Tolerability, and Immunogenecity of 3 Different Formulations of a Liquid Hexavalant Combination Vaccine, HR5I (Haemophilus Influenzae Type b Conjugate, Recombinant Hepatitis B Surface Antigen, Diptheria Toxoid, Tetanus Toxoid, 5-Component Acellular Pertussis Vaccine, and Inactivated Poliovirus Type 1, 2, and 3). When adminsitered to Healthy Hepatitits B Vaccine-Naive Infants at 2, 4, 6, and 12 to 14 Months of Age.\r\n\r\nInformation has been received from an investigator concerning a 21 week old white male child with right lepharal nevus with telangiectasia and umbilical hernia and a history of jaundice neonatal who entered a study, title as stated above.\r\n\r\nOn 28-Nov-2001, the patient was allocated and randomized to either one of the three formulations of HR5I vaccine (diptheria toxoid (+) haemophilus b conjugate vaccine. (carrier unspecified) (+) hepatitis b vaccine recombinant (breast) (+) pertussis vaccine (acellular 5 component) (+) poliovirus vaccine inactivated (+) tetanus toxoid) or PENTACEL (diptheria toxoid (+) haemophilus b conjugate vaccine (carrier unspecified) (+) pertussis vaccine (cellular 5 component) (+) poilovirus vaccine inactivated (+) tetanus toxoid) and hepatitis b vaccine combinant (yeast) (MSD Drug) control vaccines. Patient was randomized to receive control vaccines (PENTACEL) and hepatitis b vaccine recombinant (Yeast) (MSD Drug) and was vaccinated on 28-NOV-2001 with the first dose and 11-FEB-2002 with the second dose. Concomitant therapy included vitamin D (unspecified).\r\n\r\nAfter vaccination, the patient experienced fever (NSAE) with a peak at 39.8 degrees C for 5-6 days controlled with Acetaminophen (TYLENOL). He subsequently developed papular rash (NSAE) on the neck and viral infection (NSAE) associated with vomiting (x2), dry cough, loss of appetite and increased crying.','Papular Rash, Vomiting, Coughing, Appetite Lost\r\n\r\nSUPPLEMETARY INFORMATION\r\nEvent Description: From e-mail correspondence received at Aventis Pasteur Ltd. on 27-Aug-2002: E-mail attachment of CIOMS form from Merck\r\n\r\nThis is a follow-up report(s) previously submitted on 04Jun02; 07Jun02\r\n\r\nSafety, Tolerability, and Immunogenecity of 3 Different Formulations of a Liquid Hexavalant Combination Vaccine, HR5I (Haemophilus Influenzae Type b Conjugate, Recombinant Hepatitis B Surface Antigen, Diptheria Toxoid, Tetanus Toxoid, 5-Component Acellular Pertussis Vaccine, and Inactivated Poliovirus Type 1, 2, and 3). When adminsitered to Healthy Hepatitits B Vaccine-Naive Infants at 2, 4, 6, and 12 to 14 Months of Age.\r\n\r\nInformation has been received from an investigator concerning a 21 week old white male child with right lepharal nevus with telangiectasia and umbilical hernia and a history of jaundice neonatal who entered a study, ____ as stated above.\r\n\r\nOn 28-Nov-2001, the patient was allocated and randomized to either one of the three formulations of HR5I vaccine (diptheria toxoid (+) haemophilus b conjugate vaccine. (carrier unspecified) (+) hepatitis b vaccine recombinant (breast) (+) pertussis vcine (acellular 5 component) (+) poliovirus vccine inactivated (+) tetanus toxoid) or PENTACEL (diptheria toxoid (+) haemophilus b conjugate vaccine (carrier unspecified) (+) pertussis vaccine (cellular 5 component) (+) poilovirus vaccine inactivated (+) tetanus toxoid) and hepatitis b vaccine combinant (yeast) (MSD Drug) control vaccines. Patient was randomized to receive control vaccines (PENTACEL) and hepatitis b vaccine recombinant (Yeast) (MSD Drug) and was vaccinated on 28-NOV-2001 with the first dose and 11-FEB-2002 with the second dose. Concomitant therapy included vitamin D (unspecified).\r\n\r\nAfter vaccination, the patient experieced fever (NSAE) with a peak at 39.8 degrees C for 5-6 days controlled with Asetaminphen (TYLENOL). He subsequently developed papular rash (NSAE) on the neck and viral infection (NSAE) associated with vomiting (x2), dry cough, loss of appetite and increased crying.','Papular Rash, Vomiting, Coughing, Appetite Lost\r\n\r\nSUPPLEMETARY INFORMATION\r\nEvent Description: From e-mail correspondence received at Aventis Pasteur Ltd. on 27-Aug-2002: E-mail attachment of CIOMS form from Merck\r\n\r\nThis is a follow-up report(s) previously submitted on 04Jun02; 07Jun02\r\n\r\nSafety, Tolerability, and Immunogenecity of 3 Different Formulations of a Liquid Hexavalant Combination Vaccine, HR5I (Haemophilus Influenzae Type b Conjugate, Recombinant Hepatitis B Surface Antigen, Diptheria Toxoid, Tetanus Toxoid, 5-Component Acellular Pertussis Vaccine, and Inactivated Poliovirus Type 1, 2, and 3). When adminsitered to Healthy Hepatitits B Vaccine-Naive Infants at 2, 4, 6, and 12 to 14 Months of Age.\r\n\r\nInformation has been received from an investigator concerning a 21 week old white male child with right lepharal nevus with telangiectasia and umbilical hernia and a history of jaundice neonatal who entered a study, title as stated above.\r\n\r\nOn 28-Nov-2001, the patient was allocated and randomized to either one of the three formulations of HR5I vaccine (diptheria toxoid (+) haemophilus b conjugate vaccine. (carrier unspecified) (+) hepatitis b vaccine recombinant (breast) (+) pertussis vaccine (acellular 5 component) (+) poliovirus vaccine inactivated (+) tetanus toxoid) or PENTACEL (diptheria toxoid (+) haemophilus b conjugate vaccine (carrier unspecified) (+) pertussis vaccine (cellular 5 component) (+) poilovirus vaccine inactivated (+) tetanus toxoid) and hepatitis b vaccine combinant (yeast) (MSD Drug) control vaccines. Patient was randomized to receive control vaccines (PENTACEL) and hepatitis b vaccine recombinant (Yeast) (MSD Drug) and was vaccinated on 28-NOV-2001 with the first dose and 11-FEB-2002 with the second dose. Concomitant therapy included vitamin D (unspecified).\r\n\r\nAfter vaccination, the patient experienced fever (NSAE) with a peak at 39.8 degrees C for 5-6 days controlled with Acetaminophen (TYLENOL). He subsequently developed papular rash (NSAE) on the neck and viral infection (NSAE) associated with vomiting (x2), dry cough, loss of appetite and increased crying.',NULL,NULL,NULL,NULL,NULL,NULL,NULL,NULL,NULL,NULL,NULL,NULL,'R',NULL,NULL),('30','UNK','H',0,0,0,'No medications but child had a bath with bubble bath night before the rash appeared, was only in bath x5 mins. Had never used bubble bath before.\r\n\r\nnone\r\n\r\n2004-08-26 Phone call received from the mother advising me her child has develop a rash 6 days 22 hours (2004-08-25 at 7 am) after her immunisation. The rash started on the abd and by the end of the day the rash had spread all over her body except her face but the next day the rash had spread to the face also. The mother describes the rash as red itchy dots. Child was irritable but afibrile. The child also had agitated sleep with cries and screams on the night of Aug 24-25 and Aug 25-26. The mother applied calamine lotion and gave benadryl for the itchyness. Child was seen by Dr Melanson but he wasn\'t sure of the cause of the rash. 2004-09-13 Phone call to mother. She states rash lasted 3 days and agitated sleep with cries and screams lasted 4 nights on Aug 28/04 rash was resolved but child had a fever and was seen by Dr in ER\r\n\r\nMay continue with routine vaccine schedule.','No medications but child had a bath with bubble bath night before the rash appeared, was only in bath x5 mins. Had ever used bubble bath before.\r\n\r\nnone\r\n\r\n2004-08-26 Phone call received from the mother advising me her child has develop a rash 6 days 22 hours (2004-08-25 at 7 am) after her immunisation. The rash started on the abd and by the end of the day the rash had spread all over her body except her face but the next day the rash had spread to the face also. The mother describes ther ash as red itchy dots. Child was irritable but afibrile. The child also had agitated sleep with cries and screams on the night of Aug 24-25 and Aug 25-26. The mother applied calamine lotion and gave benadryl for the itchyness. Child was seen by Dr Melanson but he wasn\'t sure of the cause of the rash. 2004-09-13 Phone call to mother. She states rash lasted 3 days and agitated sleep with cries and screams lasted 4 nights on Aug 28/04 rash was resolved but child had a fever and was seen by Dr in ER\r\n\r\nMay continue with routine vaccine schedule.','No medications but child had a bath with bubble bath night before the rash appeared, was only in bath x5 mins. Had never used bubble bath before.\r\n\r\nnone\r\n\r\n2004-08-26 Phone call received from the mother advising me her child has develop a rash 6 days 22 hours (2004-08-25 at 7 am) after her immunisation. The rash started on the abd and by the end of the day the rash had spread all over her body except her face but the next day the rash had spread to the face also. The mother describes the rash as red itchy dots. Child was irritable but afibrile. The child also had agitated sleep with cries and screams on the night of Aug 24-25 and Aug 25-26. The mother applied calamine lotion and gave benadryl for the itchyness. Child was seen by Dr Melanson but he wasn\'t sure of the cause of the rash. 2004-09-13 Phone call to mother. She states rash lasted 3 days and agitated sleep with cries and screams lasted 4 nights on Aug 28/04 rash was resolved but child had a fever and was seen by Dr in ER\r\n\r\nMay continue with routine vaccine schedule.',NULL,NULL,NULL,NULL,NULL,NULL,NULL,NULL,NULL,NULL,NULL,NULL,'R',NULL,NULL),('31','UNK','H',0,0,0,'c/o sore arm right (pneu) lower back pain and chest pain, nausea, loss of appetite and malaise. T 40 orally Dizzy ++, spent 2 days in bed. Even now - 6 days later tiring more easily - just want to sleep, starting to cough. Started eating solids again on\r\n\r\nPHYSICIAN RECOMMENDATION\r\nDISCONTINUE USE OF VACCINE (OTHER THAN PERTUSSIS) (SPECIFY)\r\n\r\nRECOMMENDATIONS/DESCRIPTION\r\nLOCAL PAIN SUGGESTS THE SYSTEMIC REACTION IS MOST LIKELY DUE TO THE PNEUMOCOCCAL 23 VACCINE. SUGGEST THAT THIS NOT BE REPEATED. AS THERE IS A CHRONIC MEDICAL CONDITION I WOULD ADVISE THAT THE FLU SHOT BE GIVEN EACH YEAR.','c/o sore arm right (pneu) lower back pain and chest pain, nausea, loss of appetite and malaise. T 40 orally Dizzy ++, spent 2 days in bed. Even now - 6 days later tiring more easily - just want to sleep, starting to cough. Started eating solids again on\r\n\r\nPHYSICIAN RECOMMENDATION\r\nDISCONTINUE USE OF VACCINE (OTHER THAN PERTUSSIS) (SPECIFY)\r\n\r\nRECOMMENDATIONS/DESCRIPTION\r\nLOCAL PAIN SUGGESTS THE SYSTEMIC REACTION IS MOST LIKELY DUE TO THE PNEUMOCOCCAL 23 VACCINE. SUGGEST THAT THIS NOT BE REPEATED. AS THERE IS A CHRONIC MEDICAL CONDITION I WOULD ADVISE THAT THE FLU SHOT BE GIVEN EACH YEAR.','c/o sore arm right (pneu) lower back pain and chest pain, nausea, loss of appetite and malaise. T 40 orally Dizzy ++, spent 2 days in bed. Even now - 6 days later tiring more easily - just want to sleep, starting to cough. Started eating solids again on\r\n\r\nPHYSICIAN RECOMMENDATION\r\nDISCONTINUE USE OF VACCINE (OTHER THAN PERTUSSIS) (SPECIFY)\r\n\r\nRECOMMENDATIONS/DESCRIPTION\r\nLOCAL PAIN SUGGESTS THE SYSTEMIC REACTION IS MOST LIKELY DUE TO THE PNEUMOCOCCAL 23 VACCINE. SUGGEST THAT THIS NOT BE REPEATED. AS THERE IS A CHRONIC MEDICAL CONDITION I WOULD ADVISE THAT THE FLU SHOT BE GIVEN EACH YEAR.',NULL,NULL,NULL,NULL,NULL,NULL,NULL,NULL,NULL,NULL,NULL,NULL,'R',NULL,NULL),('32','UNK','',0,0,0,'N/A\r\n\r\nHealthy\r\n\r\nSept 24/03 Vaccination by Kelowna Public Health nurse MMR II dose #2/ Pentacel dose #4\r\n\r\nOct 4/03 - Fever/ irritability/ weakness in lower limbs/ L neck edema presented @ walk in clinic - admitted Kelowna General Hosp. increased platlets = 509 / ESR = 73/ cultures (-), diagnosed with atypical kawasakis x2 IVIG given, some improvement noted, d/c Oct 12/03 & treated as out patient.\r\n\r\nOct 22/03 - Deterioration - weakness, increased size of L neck mass by u/s.\r\n\r\nOct 24/03 - Stopped standing / Crawling\r\n\r\nNov. 7/03 - Admitted to BCCH - marked L cervical adenopathy, MRI = dymelination of white matter, neurological weakness, spasticity, BC (-), stool samples (-), intermittent fever Tx with IV antibiotics d/c Nov. 21/03 plan to readmit Dec 8/03 for - muscle biopsy - L cervical lymphectomy.\r\n\r\nDec 8/03 - Readmitted BCCH for surgery and f/u (exision Lt lymph), Tx with biaxin & prednisone consults with rheumatology / infectious diseases/ neurology d/c diagnoses : 1) Acute disseminated encephalomyelitis 2) encephalopathy diffuse white matter changes 3) cervical lymphadenopathy . d/c Dec 15/03 i/u Mar 11/03 see CRF section L # 1 and #2.','N/A\r\n\r\nHealthy\r\n\r\nSept 24/03 Vaccination by Kelowna Public Health nurse MMR II dose #2/ Pentacel dose #4\r\n\r\nOct 4/03 - Fever/ irritability/ L neck edema presented @ walk in clinic - admitted Kelowna General Hosp. increased platlets = 509 / ESR = 73/ cultures (-), diagnosed with atypical kawasakis x2 IVIG given, some improvement noted, d/c Oct 12/03 & treated as out patient.\r\n\r\nOct 22/03 - Deterioration - weakness, increased size of L neck mass by u/s.\r\n\r\nOct 24/03 - Stopped standing / Crawling\r\n\r\nNov. 7/03 - Admitted to BCCH - marked L cervical adenopathy, MRI = dymelination of white matter, neurological weakness, spasticity, BC (-), stool samplets (-), intermittent fever Tx with IV antibiotics d/c Nov. 21/03 plan to readmit Dec 8/03 for - muscle biopsy - L cervical lymphectomy.\r\n\r\nDec 8/03 - Readmitted BCCH for surgent and f/u (exision Lt lymph), Tx with biaxin & prednisone consults with pheumatology / infectious diseases/ neurology dic diagnoses : 1) Acute disseminated encephalomyelitis 2) encephalophaty diffuse white matter changes 3) cervical lymphadenopathy . d/c Dec 15/03 i/u Mar 11/03 see CRF section L # 1 of #2.','N/A\r\n\r\nHealthy\r\n\r\nSept 24/03 Vaccination by Kelowna Public Health nurse MMR II dose #2/ Pentacel dose #4\r\n\r\nOct 4/03 - Fever/ irritability/ weakness in lower limbs/ L neck edema presented @ walk in clinic - admitted Kelowna General Hosp. increased platlets = 509 / ESR = 73/ cultures (-), diagnosed with atypical kawasakis x2 IVIG given, some improvement noted, d/c Oct 12/03 & treated as out patient.\r\n\r\nOct 22/03 - Deterioration - weakness, increased size of L neck mass by u/s.\r\n\r\nOct 24/03 - Stopped standing / Crawling\r\n\r\nNov. 7/03 - Admitted to BCCH - marked L cervical adenopathy, MRI = dymelination of white matter, neurological weakness, spasticity, BC (-), stool samples (-), intermittent fever Tx with IV antibiotics d/c Nov. 21/03 plan to readmit Dec 8/03 for - muscle biopsy - L cervical lymphectomy.\r\n\r\nDec 8/03 - Readmitted BCCH for surgery and f/u (exision Lt lymph), Tx with biaxin & prednisone consults with rheumatology / infectious diseases/ neurology d/c diagnoses : 1) Acute disseminated encephalomyelitis 2) encephalopathy diffuse white matter changes 3) cervical lymphadenopathy . d/c Dec 15/03 i/u Mar 11/03 see CRF section L # 1 and #2.',NULL,NULL,NULL,NULL,NULL,NULL,NULL,NULL,NULL,NULL,NULL,NULL,'R',NULL,NULL),('33','UNK','H',0,0,0,'Vaccinated June 10th, received tempra every 4 h on that day. Stopped tempra during the night, on the 11th of June, realised that baby had a fever around 1300 h, mom administered tempra. Left for the hospital around 13; mom administed the tempra. Left for the hospital around 14 hours hours because baby was shaking and still had a fever. T degrees was at 40 degrees Celsius at hospital according to mom. Received tempra again at ER in Caraguet and was transferred to Dr Loubani in Bathurst. See report of hospitalization.\r\nDr Loubani told mom that baby shouldn\'t receive whooping cough vaccine again.\r\n\r\nBased upon clarification received from Dr Loubani, child may continue with routine vaccine schedule.','Vaccinated June 10th, received tempra every 4 h on that day. Stopped tempra during the night, on the 11th of June, realised that baby had a fever around 1300 h, mom administered tempra. Left for the hospital around 14 hours because baby was shaking and still had a fever. T degrees was at 40 degrees Celsius at hospital according to mom. Received tempra again at ER in Caraguet and was transferred to Dr Loubani in Bathurst. See report of hospitalization.\r\nDr Loubani told mom that baby shouldn\'t receive whooping cough vaccine again.\r\n\r\nBased upon clarification received from Dr Loubani, child may continue with routine vaccine schedule.','Vaccinated June 10th, received tempra every 4 h on that day. Stopped tempra during the night, on the 11th of June, realised that baby had a fever around 1300 h, mom administered tempra. Left for the hospital around 13; mom administed the tempra. Left for the hospital around 14 hours hours because baby was shaking and still had a fever. T degrees was at 40 degrees Celsius at hospital according to mom. Received tempra again at ER in Caraguet and was transferred to Dr Loubani in Bathurst. See report of hospitalization.\r\nDr Loubani told mom that baby shouldn\'t receive whooping cough vaccine again.\r\n\r\nBased upon clarification received from Dr Loubani, child may continue with routine vaccine schedule.',NULL,NULL,NULL,NULL,NULL,NULL,NULL,NULL,NULL,NULL,NULL,NULL,'S',NULL,NULL),('34','UNK','H',0,0,0,'MMR not reported\r\n\r\nNot reported\r\n\r\nEvent Description:\r\nSubject 00102741\r\nInitial SAE report received on 21 July 2004\r\nAdditional information received on July 2004\r\n\r\nThe subject is an 18 month old female who was admitted to the hospital due to Atypical Kawasaki Syndrome, cervical adenitis, acute disseminating encephalopathy and hypotonia while enrolled in the study M5A08 - Retrospective Safety Survey of Selected Events in the 6 Months Following the 4th dose of the Pentacel Vaccination Series in Children.\r\n\r\nThe subject received the last dose of Pentacel on 24 September 2003.\r\n\r\nThe subject developed enlarged lymph node 12 days post immunization on 6 October 2003 and was admitted to the hospital same day. The subject also developed loss of coordination, conjunctivitis, puffiness and dry lips 1 month post - immunization in October 2003. Treatment includes IV IG, Aspirin and IV Clindamycin. The subject was discharged from the hospital 4 days later on 10 October 2003. The subject was re-admitted to the hospital on 2 November 2003 and discharged 19 days later on 21 November 2003, and then re-admitted to the hospital on 8 December 2003 and discharged 9 days later on 17 December 2003.\r\n\r\nThe subjects outcome is ongoing.\r\n\r\nThe subject also received MMR, lot number and dosage not reported.\r\n\r\nThe atypical Kawasaki Syndrome was reported by the Investigator as possibly related to Pentacel vaccination and MMR vaccination.\r\n\r\nLaboratory results:','MMR not reported\r\n\r\nNot reported\r\n\r\nEvent Description:\r\nSubject 00102741\r\nInitial SAE report received on 21 July 2004\r\nAdditional information received on July 2004\r\n\r\nThe subject is an 18 month old female who was admitted to the hospital due to Atypical Kawasaki Syndrome, carvical adenitis, acute disseminating encephalopathy and hypotonia while enrolled in the study M5A08 - Retrospective Safety Survey of Selected Events in the 6 Months Following the 4th dose of the Pentacel Vaccination Series in Children.\r\n\r\nThe subject received the last dose of Pentacel on 24 September 2003.\r\n\r\nThe subject developed enlarged lymph node 12 days post immunization on 6 October 2003 and was admitted to the hospital same day. The subject also developed loss of coordination, conjunctivitis, puffiness and dry lips 1 month post - immunization in October 2003. Treatment includes IV IG, Aspirin and IV Clindamycin. The subject was discharged from the hospital 4 days later on 10 October 2003. The subject was re-admitted to the hospital on 2 November 2003 and discharged 19 days later on 21 November 2003, and then re-admitted to the hospital on 8 December 2003 and discharged 9 days later on 17 December 2003.\r\n\r\nThe subjects outcome is ongoing.\r\n\r\nThe subject also received MMR, lot number and dosage not reported.\r\n\r\nThe atypical Kawasaki Syndrome was reported by the Investigator as possibly related to Pentacel vaccination and MMR vaccination.\r\n\r\nLaboratory results:','MMR not reported\r\n\r\nNot reported\r\n\r\nEvent Description:\r\nSubject 00102741\r\nInitial SAE report received on 21 July 2004\r\nAdditional information received on July 2004\r\n\r\nThe subject is an 18 month old female who was admitted to the hospital due to Atypical Kawasaki Syndrome, cervical adenitis, acute disseminating encephalopathy and hypotonia while enrolled in the study M5A08 - Retrospective Safety Survey of Selected Events in the 6 Months Following the 4th dose of the Pentacel Vaccination Series in Children.\r\n\r\nThe subject received the last dose of Pentacel on 24 September 2003.\r\n\r\nThe subject developed enlarged lymph node 12 days post immunization on 6 October 2003 and was admitted to the hospital same day. The subject also developed loss of coordination, conjunctivitis, puffiness and dry lips 1 month post - immunization in October 2003. Treatment includes IV IG, Aspirin and IV Clindamycin. The subject was discharged from the hospital 4 days later on 10 October 2003. The subject was re-admitted to the hospital on 2 November 2003 and discharged 19 days later on 21 November 2003, and then re-admitted to the hospital on 8 December 2003 and discharged 9 days later on 17 December 2003.\r\n\r\nThe subjects outcome is ongoing.\r\n\r\nThe subject also received MMR, lot number and dosage not reported.\r\n\r\nThe atypical Kawasaki Syndrome was reported by the Investigator as possibly related to Pentacel vaccination and MMR vaccination.\r\n\r\nLaboratory results:',NULL,NULL,NULL,NULL,NULL,NULL,NULL,NULL,NULL,NULL,NULL,NULL,'S',NULL,NULL),('35','UNK','H',0,0,0,'Fever started approx 1 1/2 hrs post vaccine. Up as high as 39.9 degrees Celsius but would decrease as low as 37 degrees with Tylenol. Spongebathing etc then within 2 hrs fever would be increased again.\r\n\r\nChild vaccinated on Tuesday at 1350 hrs. Vomited x 3 _____ Tuesday night and had 1 green diarrhea stool. Child did not eat all day Wednesday and had minimal fluids irritable ++ and very sleepy injection site red and warm to touch started approx 1 hr post injection. Childs mother stated that the child was touching her tongue and hitting her tongue often which was unusual for her. Childs mother stated that she kept checking Jane\'s tongue for swelling but none was noted. Fever broke around 8 pm Wednesday evening approx 30 hrs post vaccine. By Thursday am Jannewoke up bright and active. no fever. no warmth/redness to injection site. Eating and drinking well and happy no further vomiting or diarrhea. no longer (touching/playing with her tongue!). Mom stated child did have a fever around 39 degrees with MMR and only fever with 2.4 and 6 ____ ____.\r\n\r\nReaction not a contraindication for future vaccinations. Complete series at age 4-6 yr.','Fever started approx 1 1/2 hrs post vaccine. Up as high as 39.9 degrees Celsius but would decrease as low as 37 degrees with Tylenol. Spongebathing etc then within 2 hrs fever would be increased again.\r\n\r\nChild vaccinated on Tuesday at 1350 hrs. Vomited x 3 _____ Tuesday night and had 1 green diarrhea stool. Child did not eat all day Wednesday and had minimal fluids irritable ++ and very sleepy injection site red and warm to touch started approx 1 hr post injection. Childs mother stated that the child was touching her tongue and hitting her tongue often which was unusual for her. Childs mother stated that she kept checking Emily\'s tongue for swelling but none was noted. Fever broke around 8 pm Wednesday evening approx 30 hrs post vaccine. By Thursday am Emily woke up bright and active. no fever. no warmth/redness to injection site. Eating and drinking well and happy no further vomiting or diarrhea. no longer (touching/playing with her tongue!). Mom stated child did have a fever around 39 degrees with MMR and only fever with 2.4 and 6 _____ _____.\r\n\r\nReaction not a contraindication for future vaccinations. Complete series at age 4-6 yr.','Fever started approx 1 1/2 hrs post vaccine. Up as high as 39.9 degrees Celsius but would decrease as low as 37 degrees with Tylenol. Spongebathing etc then within 2 hrs fever would be increased again.\r\n\r\nChild vaccinated on Tuesday at 1350 hrs. Vomited x 3 _____ Tuesday night and had 1 green diarrhea stool. Child did not eat all day Wednesday and had minimal fluids irritable ++ and very sleepy injection site red and warm to touch started approx 1 hr post injection. Childs mother stated that the child was touching her tongue and hitting her tongue often which was unusual for her. Childs mother stated that she kept checking Jane\'s tongue for swelling but none was noted. Fever broke around 8 pm Wednesday evening approx 30 hrs post vaccine. By Thursday am Jane woke up bright and active. no fever. no warmth/redness to injection site. Eating and drinking well and happy no further vomiting or diarrhea. no longer (touching/playing with her tongue!). Mom stated child did have a fever around 39 degrees with MMR and only fever with 2.4 and 6 ____ ____.\r\n\r\nReaction not a contraindication for future vaccinations. Complete series at age 4-6 yr.',NULL,NULL,NULL,NULL,NULL,NULL,NULL,NULL,NULL,NULL,NULL,NULL,'S',NULL,NULL),('36','UNK','H',0,0,0,'April 15th 2004: Received Td vaccine at 10:50 AM. Returned to classroom after a 20 minute post- injection waiting period. Said she fell asleep during class and was awakened by school mates at noon. Attempted to call grandfather but couldn\'t remember telephone number. Said that friends described her as being desoriented. Stated having numbness and tingling at injection site (left arm). Neither redness nor swelling was noticed at the site.\r\nGot home and described feeling nauseated, hot, dizzy. Had diarrhea. Didn\'t check to see if she had a fever. Went directly to bed at 0100 pm and roomate woke her up at 11:30 pm.\r\nApril 16th 2004: Went to school the next day. Took Tylenol Etra Strenght every 6 hours. Described having difficulty remembering things. Reported the adverse event to Public Health.  Was advised to seek medical attention and report back to us.\r\nApril 22nd 2004: Follow-up call from Public Health. Said that she had completely recovered. Did not seek medical attention as suggested by Public Health. \r\nApril 22 2004: Mother informed us that her daughter always had adverse events when she received DPT-P. (High fever, nausea, etc.) In primary series.\r\n\r\nNot sure what to make of this. I do not think it is final to defer her next \"booster\" in 10 years.','April 15th 2004: Received Td vaccine at 10:50 AM. Returned to classroom after a 20 minute post- injection waiting period. Said she fell asleep during class and was awakened by school mates at noon. Attempted to call grandfather but couldn\'t remember telephone number. Said that friends described her as being desoriented. Stated having numbness and tingling at injection site (left arm). Neither redness nor swelling was noticed at the site.\r\nGot home and described feeling nauseated, hot, dizzy. Had diarrhea. Didn\'t check to see if she had a fever. Went directly to bed at 0100 pm and roomate woke her up at 11:30 pm.\r\nApril 16th 2004: Went to school the next day. Took Tylenol Etra Strenght every 6 hours. Described having difficulty remembering things. Reported attention and report back to us.\r\nApril 22nd 2004: Follow-up call from Public Health. Said that she had completely recovered. Did not seek medical attention as suggested by Public Health. \r\nApril 22 2004: Mother informed us that her daughter always had adverse events when she received DPT-P. (High fever, nausea, etc.)\r\n\r\nNot sure what to make of this. I do not think it is final to defer her next \"booster\" in 10 years.','April 15th 2004: Received Td vaccine at 10:50 AM. Returned to classroom after a 20 minute post- injection waiting period. Said she fell asleep during class and was awakened by school mates at noon. Attempted to call grandfather but couldn\'t remember telephone number. Said that friends described her as being desoriented. Stated having numbness and tingling at injection site (left arm). Neither redness nor swelling was noticed at the site.\r\nGot home and described feeling nauseated, hot, dizzy. Had diarrhea. Didn\'t check to see if she had a fever. Went directly to bed at 0100 pm and roomate woke her up at 11:30 pm.\r\nApril 16th 2004: Went to school the next day. Took Tylenol Etra Strenght every 6 hours. Described having difficulty remembering things. Reported the adverse event to Public Health.  Was advised to seek medical attention and report back to us.\r\nApril 22nd 2004: Follow-up call from Public Health. Said that she had completely recovered. Did not seek medical attention as suggested by Public Health. \r\nApril 22 2004: Mother informed us that her daughter always had adverse events when she received DPT-P. (High fever, nausea, etc.) In primary series.\r\n\r\nNot sure what to make of this. I do not think it is final to defer her next \"booster\" in 10 years.',NULL,NULL,NULL,NULL,NULL,NULL,NULL,NULL,NULL,NULL,NULL,NULL,'R',NULL,NULL),('37','UNK','H',0,0,0,'Per mother\'s report:\r\nApril 27/04 - Child cried off and on throughout night.\r\n\r\nApril 28/04 - Rash on cheeks, fever ranging from 101 - 103 degrees F, irritable and fussy, shrugging/rotating L shoulder (infrequently), diarrhea.\r\n\r\nApril 29/04 - Fever and rash continue, diarrhea improving, rash resolving.\r\n\r\nApril 30/04 - Fever to 103 degrees, irritable, anorexia at dinner time, vomitted 2x, rash resolved. Later evening diarrhea resolving and taking sips.\r\n\r\nMay 1/04 - Fever resolved by afternoon, no diarrhea or vomiting. Irritable. Fussy with food. Continues involuntary shrugging of shoulder (rises up toward head & starts to roll back). Left mid arm, just above elbow, painful. (When) lifted or carried or weight/pressure is applied, child cries loudly & holds arm. When sleeping or rolling if she puts weight on her arm, she cries loudly and rubs her arm.\r\n\r\nMay 2/04 - Continues to be fussy with food. Mood improving. Arm continues painful when pressure is applied.\r\n\r\nPhysician diagnosed adverse event related to nerve damage at site due to techniques. On examination injection site could be visualized. Expect up to six weeks to resolve.\r\n\r\nNo contraindication to routine vaccination schedule. It seems unlikely to me that technique could account for the symptoms in this child\'s L arm.','er mother\'s report:\r\nApril 27/04 - Child cried off and on throughout night.\r\n\r\nApril 28/04 - Rash on cheeks, fever ranging from 101 - 103 degrees F, irritable and fussy, shrugging/rotating L shoulder (infrequently), diarrhea.\r\n\r\nApril 29/04 - Fever and rash continue, diarrhea improving, rash resolving.\r\n\r\nApril 30/04 - Fever to 103 degrees, irritable, anorexia at dinner time, vomitted 2x, rash resolved. Later evening diarrhea resolving and taking sips.\r\n\r\nMay 1/04 - Fever resolved by afternoon, no diarrhea or vomiting. Irritable. Fussy with food. Continues involuntary shrugging of shoulder (rises up toward head & starts to roll back). Left mid arm, just above elbow, painful. (When) lifted or carried or weight/pressure is applied, child cries loudly & holds arm. When sleeping or rolling if she puts weight on her arm, she cries loudly and rubs her arm.\r\n\r\nMay 2/04 - Continues to be fussy with food. Mood improving. Arm continues painful when pressure is applied.\r\n\r\nPhysician diagnosed adverse event related to nerve damage at site due to techniques. On examination injection site could be visualized. Expect up to six weeks to resolve.\r\n\r\nNo contraindication to routine vaccination schedule. It seems unlikely to me that technique could account for the symptoms in this child\'s L arm.','Per mother\'s report:\r\nApril 27/04 - Child cried off and on throughout night.\r\n\r\nApril 28/04 - Rash on cheeks, fever ranging from 101 - 103 degrees F, irritable and fussy, shrugging/rotating L shoulder (infrequently), diarrhea.\r\n\r\nApril 29/04 - Fever and rash continue, diarrhea improving, rash resolving.\r\n\r\nApril 30/04 - Fever to 103 degrees, irritable, anorexia at dinner time, vomitted 2x, rash resolved. Later evening diarrhea resolving and taking sips.\r\n\r\nMay 1/04 - Fever resolved by afternoon, no diarrhea or vomiting. Irritable. Fussy with food. Continues involuntary shrugging of shoulder (rises up toward head & starts to roll back). Left mid arm, just above elbow, painful. (When) lifted or carried or weight/pressure is applied, child cries loudly & holds arm. When sleeping or rolling if she puts weight on her arm, she cries loudly and rubs her arm.\r\n\r\nMay 2/04 - Continues to be fussy with food. Mood improving. Arm continues painful when pressure is applied.\r\n\r\nPhysician diagnosed adverse event related to nerve damage at site due to techniques. On examination injection site could be visualized. Expect up to six weeks to resolve.\r\n\r\nNo contraindication to routine vaccination schedule. It seems unlikely to me that technique could account for the symptoms in this child\'s L arm.',NULL,NULL,NULL,NULL,NULL,NULL,NULL,NULL,NULL,NULL,NULL,NULL,'R',NULL,NULL),('38','UNK','H',0,0,0,'March 15th - 10:45 - Received Td.\r\n\r\n11:10- Noted \'blotchy\' areas at upper back, chest, neck and face. Areas warm to touch. Ears fiery red and warm to touch. Denies feeling any discomfort at this time. Asked student to stay a few minutes longer after her 20 minute waiting period had gone by. Eventually, at approx. 11: 40 am, student asked if she could leave. Once she stood up she fell to the ground stating \"I can\'t move my legs.....I can\'t walk.\" Student had not fainted but simply fell to the ground as a result of not being able to move her legs.\r\n\r\n12:15 - Student began to walk again with little difficulty. Complaining of severe headache across the forehead. Did end staying at the school for the rest of the day.\r\n\r\nMarch 17th - Followed up with student who stated she continues to suffer with what she labeled as a \'migraine\'. \"My head just throbes\" Student states she woke up with a fever on the 16th but wasn\'t aware of what the actual temperature was. \"My mother told me I felt hot\". Client very emotional during follow up session at which time she stated \"It was so scary not having control of my legs. I don\'t ever want that to happen to me again\". During this discussion, noted student to become \'blotchy\' again in the upper chest, back, neck and face. Areas, again, warm to touch. Visibly shaking at different times throughout conversation. Student states she hasn\'t stopped shaking since Monday. \"Every once in a while I just start shaking\". Also complaining of feeling \"exhausted\" and \"doppie\".\r\n\r\nMarch 19th - Followed up with student again on the 19th and according to her she feels 100% better. Headache gone. States \"I actually slept last night\".','March 15th - 10:45 - Received Td.\r\n\r\n11:10- Noted \'blotchy\' areas at upper back, chest, neck and face. Areas warm to touch. Ears fiery red and warm to touch. Denies feeling any discomfort at this time. Asked student to stay a few minutes longer after her 20 minute waiting period had gone by. Eventually, at approx. 11: 40 am, student asked if she could leave. Once she stood up she fell to the ground stating \"I can\'t move my legs.....I can\'t walk.\" Student had not fainted but simply fell to the ground as a result of not being able to move her legs.\r\n\r\n12:15 - Student began to walk again with little difficulty. Complaining of severe headache across the forehead. Did end staying at the school for the rest of the day.\r\n\r\nMarch 17th - Followed up with student who stated she continues to suffer with what she labeled as a \'migraine\'. \"My head just throbes\" Student states she woke up with a fever on the 16th but wasn\'t aware of what the actual temperature was. \"My mother told me I felt hot\". Client very emotional during follow up session at which time she stated \"It was so scary not having control of my legs. I don\'t ever want that to happen to me again\". During this discussion, noted student to become \'blotchy\' again in the upper chest, back, neck and face. Areas, again, warm to touch. Visibly shaking at different times throughout conversation. Student states she hasn\'t stopped shaking since Monday. \"Every once in a while I just start shaking\". Also complaining of feeling \"exhausted\" and \"doppie\".\r\n\r\nMarch 19th - Followed up with student again on the 19th and according to her she feels 100% better. Headache gone. States \"I actually slept last night\".','March 15th - 10:45 - Received Td.\r\n\r\n11:10- Noted \'blotchy\' areas at upper back, chest, neck and face. Areas warm to touch. Ears fiery red and warm to touch. Denies feeling any discomfort at this time. Asked student to stay a few minutes longer after her 20 minute waiting period had gone by. Eventually, at approx. 11: 40 am, student asked if she could leave. Once she stood up she fell to the ground stating \"I can\'t move my legs.  I can\'t walk.\" Student had not fainted but simply fell to the ground as a result of not being able to move her legs.\r\n\r\n12:15 - Student began to walk again with little difficulty. Complaining of severe headache across the forehead. Did end staying at the school for the rest of the day.\r\n\r\nMarch 17th - Followed up with student who stated she continues to suffer with what she labeled as a \'migraine\'. \"My head just throbes\" Student states she woke up with a fever on the 16th but wasn\'t aware of what the actual temperature was. \"My mother told me I felt hot\". Client very emotional during follow up session at which time she stated \"It was so scary not having control of my legs. I don\'t ever want that to happen to me again\". During this discussion, noted student to become \'blotchy\' again in the upper chest, back, neck and face. Areas, again, warm to touch. Visibly shaking at different times throughout conversation. Student states she hasn\'t stopped shaking since Monday. \"Every once in a while I just start shaking\". Also complaining of feeling \"exhausted\" and \"doppie\".\r\n\r\nMarch 19th - Followed up with student again on the 19th and according to her she feels 100% better. Headache gone. States \"I actually slept last night\".',NULL,NULL,NULL,NULL,NULL,NULL,NULL,NULL,NULL,NULL,NULL,NULL,'R',NULL,NULL),('39','UNK','H',0,0,0,'Mom called Nov 10 about John\'s shots stating John\'s arm swelled 1-2\" above his L side injection site and was hot and red 1-2; below L side injection site within a few hours but was otherwise well. The next day (22nd wednesday) a fever and runny nose developed and continued on and off for 3 more days. Fever was more noticable at night and had night sweats. Tylenol given throughout time had a fever. Also the next day (22nd Wednesday), the L arm developed \"a huge circular rash.\" The injection site looked fine, but about an 1\" around the perimeter of the injection site, a red bumpy rash developed in an oblong circle to the lateral aspect of the upper arm from shoulder to elbow, similiar to a \"bulls eye.\" Also had a similiar rash around the mouth. The mouth\'s rash was gone by Sunday (26th), but the arm rash wasn\'t totally gone until the following Sunday (Nov 2). Also on Sunday 26th, he developed a cough. He saw Dr Marais on Monday the 27th because of cough, rash and on examination had wheezing throat swollen and drooling. No diagnosis made. By Thursday Oct 30, he was well, other than the rash to arm remained, but had mostly faded.\r\n\r\nSounds like an intercurrent illness on top of a localized reaction to immunization','Mr Doe called Nov 10 about John\'s shots stating John\'s arm swelled 1-2\" above his L side injection site and was hot and red 1-2; below L side injection site within a few hours but was otherwise well. The next day (22nd wednesday) a fever and runny nose developed and continued on and off for 3 more days. Fever was more noticable at night and had night sweats. Tylenol given throughout time had a fever. Also the next day (22nd Wednesday), the L arm developed \"a huge circular rash.\" The injection site looked fine, but about an 1\" around the perimeter of the injection site, a red bumpy rash developed in an oblong circle to the lateral aspect of the upper arm from shoulder to elbow, similiar to a \"bulls eye.\" Also had a similiar rash around the mouth. The mouth\'s rash was gone by Sunday (26th), but the arm rash wasn\'t totally gone until the following Sunday (Nov 2). Also on Sunday 26th, he developed a cough. He saw Dr Marais on Monday the 27th because of cough, rash and on examination had wheezing throat swollen and drooling. No diagnosis made. By Thursday Oct 30, he was well, other than the rash to arm remained, but had mostly faded.\r\n\r\nSounds like an intercurrent illness on top of a localized reaction to immunization','Mom called Nov 10 about John\'s shots stating John\'s arm swelled 1-2\" above his L side injection site and was hot and red 1-2; below L side injection site within a few hours but was otherwise well. The next day (22nd wednesday) a fever and runny nose developed and continued on and off for 3 more days. Fever was more noticable at night and had night sweats. Tylenol given throughout time had a fever. Also the next day (22nd Wednesday), the L arm developed \"a huge circular rash.\" The injection site looked fine, but about an 1\" around the perimeter of the injection site, a red bumpy rash developed in an oblong circle to the lateral aspect of the upper arm from shoulder to elbow, similiar to a \"bulls eye.\" Also had a similiar rash around the mouth. The mouth\'s rash was gone by Sunday (26th), but the arm rash wasn\'t totally gone until the following Sunday (Nov 2). Also on Sunday 26th, he developed a cough. He saw Dr Marais on Monday the 27th because of cough, rash and on examination had wheezing throat swollen and drooling. No diagnosis made. By Thursday Oct 30, he was well, other than the rash to arm remained, but had mostly faded.\r\n\r\nSounds like an intercurrent illness on top of a localized reaction to immunization',NULL,NULL,NULL,NULL,NULL,NULL,NULL,NULL,NULL,NULL,NULL,NULL,'R',NULL,NULL),('46','UNK','H',0,0,0,'Hypertension - on medication\r\n\r\nHeadache, dizziness began on 2003 March 15 night. Symptoms still persistent today(2003 Mar 17) Client states she does not \"feel like eating or drinking\" feeling nauseated off and on for past 2 days. Symptoms have subsided today. Had chills, fever beginning from midnight of 2003 March 15 lasting for 24 hours. Client states that she has low grade fever today (2003 Mar17)\r\n\r\nOnset of symptoms above in evening after immunization in a.m. Not a contraindication to further immunization with above vaccine as required. As an added precaution, client to be observed x30 minutes after next immunization with above.','Hypertension - on medication\r\n\r\nHeadache, dizziness began on 2003 March 15 night. Symptoms still persistent today(2003 Mar 17) Client states she does not \"feel like eating or drinking\" feeling nauseated off and on for past 2 days. Symptoms have subsided today. Had chills, fever beginning from midnight of 2003 March 15 lasting for 24 hours. Client states that she has low grade fever today (2003 Mar17)\r\n\r\nOnset of symptoms above in evening after immunization in a.m. Not a contraindication to further immunization with above vaccine as required. As an added precaution, client to be observed x30 minutes after next immunization with above.','Hypertension - on medication\r\n\r\nHeadache, dizziness began on 2003 March 15 night. Symptoms still persistent today(2003 Mar 17) Client states she does not \"feel like eating or drinking\" feeling nauseated off and on for past 2 days. Symptoms have subsided today. Had chills, fever beginning from midnight of 2003 March 15 lasting for 24 hours. Client states that she has low grade fever today (2003 Mar17)\r\n\r\nOnset of symptoms above in evening after immunization in a.m. Not a contraindication to further immunization with above vaccine as required. As an added precaution, client to be observed x30 minutes after next immunization with above.',NULL,NULL,NULL,NULL,NULL,NULL,NULL,NULL,NULL,NULL,NULL,NULL,'S',NULL,NULL),('47','UNK','T',0,0,0,'MEASLES VIRUS VACCINE LIVE (MORATEN) (+) MUMPS VIRUS VACCINE\r\nInformation has been received from a 34 year old female with a history of rubella immunisation who on 28-JUL-2003 was vaccinated with measles virus vacine live (moraten) (+) mumps virus vaccine live (Jeryl Lynn) (+) rubella virus vaccine live (Wistar RA 27/3). Concomitant therapy included diptheria toxoid (+) pertussis vaccine (unspecified) (+) tetanus toxoid.\r\nA few days afte vaccination with measles virus vaccine (moraten) (+) mumps virus vaccine live (Jeryl Lynn) (+) rubella virus vaccine live (Wistar RA 27/3),(moraten) (+) mumps virus vaccine live in approximately July 2003, the patient experienced nasal congestion and pain in right knee. In September 2003, the patient experienced intense pain in all joints and 2 knees. The patient reported that, at a certain point, she was not able to walk.  The patient also reported experiencing extreme fatigue, weakness, tingling, numbness not able to work and not able to conduct a normal life. The patient\'s nasal congestion and pain in right knee and pain in all joints and not able to walk and extreme fatigue and weakness and tingling and numbness and not able to work and not able to conduct a normal life persisited. \r\nThe patient felt that nasal congestion, pain in right knee, pain in all joints, not able to walk, extreme fatigue, weakness, tingling, numbness, not able to work and not able to conduct a normal life were related to therapy with measles virus vaccine live (Moraten) (+) mumps virus vaccine live (Jeryl Lynn) (+) rubella virus vaccine live (Wistar RA 27/3).\r\nNot able to walk, not able to work and not able to conduct a normal life were considered to be disabling by the patient.\r\nNo further information available.','MEASLES VIRUS VACCINE LIVE (MORATEN) (+) MUMPS VIRUS VACCINE\r\nInformation has been received from a 34 year old female with a history of rubella immunisation who on 28-JUL-2003 was vaccinated with measles virus vacine live (moraten) (+) mumps virus vaccine live (Jeryl Lynn) (+) rubella virus vaccine live (Wistar RA 27/3). Concomitant therapy included diptheria toxoid (+) pertussis vaccine (unspecified) (+) tetanus toxoid.\r\nA few days afte vaccination with measles virus vaccine (moraten) (+) mumps virus vaccine live (Jeryl Lynn) (+) rubella virus vaccine live (Wistar RA 27/3),(moraten) (+) mumps virus vaccine live in approximately July 2003, the patient experienced nasal congestion and pain in right knee. September 2003, the patient experienced intense pain in all joints and 2 knees. The reported experiencing extreme fatigue, weakness, tingling, numbness not able to work and not able to conduct a normal life. The patient\'s nasal congestion and pain in right knee and pain in all joints and not able to walk and extreme fatigue and weakness and tingling and numbness and not able to work and not able to conduct a normal life persisited. \r\nThe patinet felt that nasal congestion, pain in right knee, pain in all joints, not able to walk, extreme fatigue, weakness, tingling, numbness, not able to work and not able to conduct a normal life were related to therapy with measles virus vacine live (moraten) (+) mumps virus vaccine live (Jeryl Lynn) (+) rubella virus vaccine live (Wistar RA 27/3).\r\nNot able to walk, not able to work and not able to conduct a normal life were considered to be disabling by the patient.\r\nNo further information available.','MEASLES VIRUS VACCINE LIVE (MORATEN) (+) MUMPS VIRUS VACCINE\r\nInformation has been received from a 34 year old female with a history of rubella immunisation who on 28-JUL-2003 was vaccinated with measles virus vacine live (moraten) (+) mumps virus vaccine live (Jeryl Lynn) (+) rubella virus vaccine live (Wistar RA 27/3). Concomitant therapy included diptheria toxoid (+) pertussis vaccine (unspecified) (+) tetanus toxoid.\r\nA few days afte vaccination with measles virus vaccine (moraten) (+) mumps virus vaccine live (Jeryl Lynn) (+) rubella virus vaccine live (Wistar RA 27/3),(moraten) (+) mumps virus vaccine live in approximately July 2003, the patient experienced nasal congestion and pain in right knee. In September 2003, the patient experienced intense pain in all joints and 2 knees. The patient reported that, at a certain point, she was not able to walk.  The patient also reported experiencing extreme fatigue, weakness, tingling, numbness not able to work and not able to conduct a normal life. The patient\'s nasal congestion and pain in right knee and pain in all joints and not able to walk and extreme fatigue and weakness and tingling and numbness and not able to work and not able to conduct a normal life persisited. \r\nThe patient felt that nasal congestion, pain in right knee, pain in all joints, not able to walk, extreme fatigue, weakness, tingling, numbness, not able to work and not able to conduct a normal life were related to therapy with measles virus vaccine live (Moraten) (+) mumps virus vaccine live (Jeryl Lynn) (+) rubella virus vaccine live (Wistar RA 27/3).\r\nNot able to walk, not able to work and not able to conduct a normal life were considered to be disabling by the patient.\r\nNo further information available.',NULL,NULL,NULL,NULL,NULL,NULL,NULL,NULL,NULL,NULL,NULL,NULL,'R',NULL,NULL),('48','UNK','H',0,0,0,'Nov 18\r\n-(LA) swollen, red, warm to touch - swelling extends 3 inches around immunization, raised area 1/4\"\r\n-c/o pain (LA) radiating down left arm, across chest and back, down right arm to elbow. No vomiting, no nausea, no fainting, slightly dizzy, headache\r\n-Mom gave Benadryl 11\'s and Avil 11\'s - some relief by 1430 but still c/o pain across chest to (Rt) elbow.\r\n-he has an anaphylaxis reaction to peanuts\r\nNov. 19/02\r\n-c/o headache, hurts to swallow \'itchy throat\'- seen by Dr. Cutler \'uvula swollen\'\r\n-continues to take Benadryl\r\n-swelling half the size\r\nNov. 20/02\r\n-\'can\'t swallow\' ++++ anxiety to Dr. Cutler --> Cranbrook Hospital. +++ bronchospasm.\r\n-given Oxygen, ventolin + atrovent with relief\r\n-Dr. Cutler reports chest X-ray and blood work normal\r\n-Dr. Cutler informed PHN that he is going to contact pt. immunologist in Calgary Dr. Tom Bowen\r\nNov 27-02\r\n-still has bad headache across forhead and temples.\r\n-mom reports conversation Dr. Cutler had with Dr. Bowen-(immunologist)- Dr Bowen\'s recommendations\r\n  -bld test after 6 wks post immunization (Hep B antibody titre\'s)\r\n  -if over 10- no further immunization\r\n  -if < 10- give test dose about 1/10 strength of Hep B dose - have client on Benadryl prior to dose- check reaction before considering more immunization\r\nDec 9/02- still has headache. ?sinus problems. CAT scan Nov 30- Dr\'s not clear on persistent cause of headache\r\n\r\n-residual headache across forhead and temples- started after immunization and has continued\r\nDr Jewett- headaches caused by sinus problems- (03, 01, 06) \r\n03, 06, 01- Mother states that Hep B antibody greater than 10- no further imm.\r\n\r\nVerbal report from mother that anti Hep B titre >10. No further Hep B. vaccine indicated at this time. Long term immunity after one dose is not known, so may need to consider Hep B vaccine in distant future','Nov 18\r\n-(LA) swollen, red, warm to touch - swelling extends 3 inches around immunization, rised area 1/4\r\n-c/o pain (LA) radiating down left arm, across chest and back, down right arm to elbow. No vomiting, no nausea, no fainting, slightly dizzy, headache\r\n-Mom gave Benadryl 11\'s and Avil 11\'s - some relief by 1430 but still c/o pain across chest to (Rt) elbow.\r\n-he has an anaphylaxis reaction to peanuts\r\nNov. 19/0\r\n-c/o headache, hurts to swallow \'itchy throat\'- seen by Dr. Cutler \'uvula swollen\'\r\n-continues to take Bendryl\r\n-swelling half the size\r\nNov. 20/02\r\n-\'can\'t swallow\' ++++ anxiety to Dr. Cutler --> Cranbrook Hospital. +++ bronchospasm.\r\n-given Oxygen, ventolun tatrovent with relief\r\n-Dr. Cutler reports chest X-ray and blood work normal\r\n-Dr. Cutler informed PHN that he is going to contact pt. immunologist in Calgary Dr. Tom Bowen\r\nNov 27-02\r\n-still has bad headache across forhead and temples.\r\n-mom reports conversation Dr. Cutler had with Dr. Bowen-(immunologist)- Dr Bowen\'s recommendations\r\n  -bld test after 6 wks post immunization (Hep B antibody titre\'s)\r\n  -if over 10- no further immunization\r\n  -if < 10- give test dose about 1/10 strength of Hep B dose - have client on Benadryl prior to    dose- check reaction before  considering more immunization\r\nDec 9/02- still has headache. ?sinus problems. CAT scan Nov 30- Dr\'s not clear on persistent cause of headache\r\n\r\n-reidual headache across forhead and temples- started after immunization and has continued\r\nDr Jewett- headaches caused by sinus problems- (03, 01, 06) \r\n03, 06, 01- Mother states that Hep B antibody greater than 10- no further immun.\r\n\r\nVerbal report from mother that anti Hep B titre >10. No futher Hep B. vaccine indicated at this time. Long term immunity after one dose is not known, so may need to consider Hep B vaccine in distant future','Nov 18\r\n-(LA) swollen, red, warm to touch - swelling extends 3 inches around immunization, raised area 1/4\"\r\n-c/o pain (LA) radiating down left arm, across chest and back, down right arm to elbow. No vomiting, no nausea, no fainting, slightly dizzy, headache\r\n-Mom gave Benadryl 11\'s and Avil 11\'s - some relief by 1430 but still c/o pain across chest to (Rt) elbow.\r\n-he has an anaphylaxis reaction to peanuts\r\nNov. 19/02\r\n-c/o headache, hurts to swallow \'itchy throat\'- seen by Dr. Cutler \'uvula swollen\'\r\n-continues to take Benadryl\r\n-swelling half the size\r\nNov. 20/02\r\n-\'can\'t swallow\' ++++ anxiety to Dr. Cutler --> Cranbrook Hospital. +++ bronchospasm.\r\n-given Oxygen, ventolin + atrovent with relief\r\n-Dr. Cutler reports chest X-ray and blood work normal\r\n-Dr. Cutler informed PHN that he is going to contact pt. immunologist in Calgary Dr. Tom Bowen\r\nNov 27-02\r\n-still has bad headache across forhead and temples.\r\n-mom reports conversation Dr. Cutler had with Dr. Bowen-(immunologist)- Dr Bowen\'s recommendations\r\n  -bld test after 6 wks post immunization (Hep B antibody titre\'s)\r\n  -if over 10- no further immunization\r\n  -if < 10- give test dose about 1/10 strength of Hep B dose - have client on Benadryl prior to dose- check reaction before considering more immunization\r\nDec 9/02- still has headache. ?sinus problems. CAT scan Nov 30- Dr\'s not clear on persistent cause of headache\r\n\r\n-residual headache across forhead and temples- started after immunization and has continued\r\nDr Jewett- headaches caused by sinus problems- (03, 01, 06) \r\n03, 06, 01- Mother states that Hep B antibody greater than 10- no further imm.\r\n\r\nVerbal report from mother that anti Hep B titre >10. No further Hep B. vaccine indicated at this time. Long term immunity after one dose is not known, so may need to consider Hep B vaccine in distant future',NULL,NULL,NULL,NULL,NULL,NULL,NULL,NULL,NULL,NULL,NULL,NULL,'R',NULL,NULL),('49','UNK','H',0,0,0,'p/c from mom - 2-3 days following school imms, client c/o feeling faint, dizzy, \"burning head, heavy legs\" while at school. Taken to RN room to lie down (lasted few min.).\r\n\r\nNov 7 -> same feelings as above no dizziness. Also c/o feeling hot, sweaty, then freezing. Mom was called to school to p/u client - Mom reported son was very pale. Mom took son to GP\'s office. Mom reported that both episodes occured while son was preforming at school (child tends to be nervous). Episodes are new for child following imms.','p/c from mom - 2-3 days following school imms, client c/o feeling faint, dizzy, \"burning head, heavy legs\" while at school. Taken to RN room to lie down (lasted few min.).\r\n\r\nNov 7 - same feelings as above no dizziness. Also c/o feeling hot, sweaty, then freezing. Mom was called to school to plu client - Mom reported son was very pale. Mom took son to GP\'s office. Mom reported that both episodes occured while son was preforming at school (child tends to be nervous). Episodes are new for child following imms.','p/c from mom - 2-3 days following school imms, client c/o feeling faint, dizzy, \"burning head, heavy legs\" while at school. Taken to RN room to lie down (lasted few min.).\r\n\r\nNov 7 -> same feelings as above no dizziness. Also c/o feeling hot, sweaty, then freezing. Mom was called to school to p/u client - Mom reported son was very pale. Mom took son to GP\'s office. Mom reported that both episodes occured while son was preforming at school (child tends to be nervous). Episodes are new for child following imms.',NULL,NULL,NULL,NULL,NULL,NULL,NULL,NULL,NULL,NULL,NULL,NULL,'S',NULL,NULL),('51','UNK','H',0,0,0,'Feb 6/03 - Mother phoned in\r\nFeb 3/03 - 2:30 pm immunized with MMR at North\r\n4 - 4 am, temp 103 degrees, (tympanic) restless sleep\r\n- all day - temp 101 degrees - 103 degrees\r\n- 10 pm - temp 104.5 degrees, fussy, irritable, beet - red skin, slight cough\r\n-> Emerg - nothing found, to get urine specimen\r\n5 - temp 101 degrees - 104.5 degrees, got tiny urine specimen, not eating or drinking\r\n- 2 pm - yellow diarrhea started\r\n6 - temp 101 degrees - 104 degrees\r\n3 pm - Dr called them to hospital to look her over and do more tests - urinalysis, blood\r\n- thought it could be infection but WBC not high - sent home\r\n10 pm - vomited\r\n-> Emerg - temp 39.2 degrees (axilla) - hospitalized - IV with different antibiotics\r\n7 - am temp 40 degrees\r\n8 - am temp starting to come down, normal temp later in day\r\n\r\nThis could have been due to concommitant viral infection. \r\nNo contraindication to further immunization.','Feb 6/03 - Mother phoned in\r\nFeb 3/03 - 2:30 pm immunized with MMR at North\r\n4 - 4 am, temp 103 degrees, (tymponic) restless sleep\r\n- all day - temp 101 degrees - 1-3 degrees\r\n- 10 pm - temp 104.5 degrees, fussy, irritable, best - red skin, slight cough\r\n-> Emerg - nothing found, to get urine specimen\r\n5 - temp 101 degrees - 104.5 degrees, got tiny urine specimen, not eating or drinking\r\n- 2 pm - yellow diarrhea started\r\n6 - temp 101 degrees - 104 degrees\r\n3 pm - Dr called them to hospital to look her over and do more tests - urinalysis, blood\r\n- thought it could be infection but wise not high - sent home\r\n10 pm - vomited\r\n-> Emerg - temp 39.2 degrees (axilla) - hospitalyzed - IV with different antibiotics\r\n7 - am temp 40 degrees\r\n8 - am temp starting to come down, normal temp later in day\r\n\r\nThis could have been due to concommitant viral infection. \r\nNo contraindication to further immunization.','Feb 6/03 - Mother phoned in\r\nFeb 3/03 - 2:30 pm immunized with MMR at North\r\n4 - 4 am, temp 103 degrees, (tympanic) restless sleep\r\n- all day - temp 101 degrees - 103 degrees\r\n- 10 pm - temp 104.5 degrees, fussy, irritable, beet - red skin, slight cough\r\n-> Emerg - nothing found, to get urine specimen\r\n5 - temp 101 degrees - 104.5 degrees, got tiny urine specimen, not eating or drinking\r\n- 2 pm - yellow diarrhea started\r\n6 - temp 101 degrees - 104 degrees\r\n3 pm - Dr called them to hospital to look her over and do more tests - urinalysis, blood\r\n- thought it could be infection but WBC not high - sent home\r\n10 pm - vomited\r\n-> Emerg - temp 39.2 degrees (axilla) - hospitalized - IV with different antibiotics\r\n7 - am temp 40 degrees\r\n8 - am temp starting to come down, normal temp later in day\r\n\r\nThis could have been due to concommitant viral infection. \r\nNo contraindication to further immunization.',NULL,NULL,NULL,NULL,NULL,NULL,NULL,NULL,NULL,NULL,NULL,NULL,'S',NULL,NULL),('52','UNK','H',0,0,0,'Tylenol ocassionally.\r\n\r\nno concurrent illnes.\r\n\r\nThe first 28 hrs following immunization was feeling fine. Then she developed chills and a fever, (mom did not take temperature). She was feeling \"slack\" and felt as though her heart was racing Pulse was 108 bpm. She was feeling pain in her joints mom states and the lower back was where her greatness soreness was. On Feb 25.03 she went to see her G.P. Dr. Magennis. Concerns were this feeling of fatigue and a poor attepite for one week. Blood work was done and mom hasn\'t heard back from these results yet.','Tylenol ocassionally.\r\n\r\nno concurrent illnes.\r\n\r\nThe first 28 hrs following immunization was feeling fine. Then she developed chills and a fever, (mom did not take temperature). She was feeling \"slack\" and felt as though her heart was racing pulse was 108bpm. She was feeling pain in her joints mom states and the lowerback was where her greatness soreness was. On Feb 25.03 she went to see her G.P. Dr. Magennis. Concerns were this feeling of fatigue and a poor attepite for one week. Blood work was done and mom hasn\'t heard back from these results yet.','Tylenol ocassionally.\r\n\r\nno concurrent illnes.\r\n\r\nThe first 28 hrs following immunization was feeling fine. Then she developed chills and a fever, (mom did not take temperature). She was feeling \"slack\" and felt as though her heart was racing Pulse was 108 bpm. She was feeling pain in her joints mom states and the lower back was where her greatness soreness was. On Feb 25.03 she went to see her G.P. Dr. Magennis. Concerns were this feeling of fatigue and a poor attepite for one week. Blood work was done and mom hasn\'t heard back from these results yet.',NULL,NULL,NULL,NULL,NULL,NULL,NULL,NULL,NULL,NULL,NULL,NULL,'R',NULL,NULL),('53','UNK','H',0,0,0,'03/01/16 P/c with\r\nChild had immunization @ _ Jan7.03. States child cranky all day. Went to bed @ 7:30pm (usual 8- 8:30pm). At 11pm child \"shivering\" thought child was cold. Wrapped in a blanket. At 12am brought child into parent\'s bedroom noted @ 12:10am child went hot, wouldn\'t wake up (eyes only opened a sliver). Eyes not rolling. Called Hosp recommended bringing him in. Child @ hosp 1 am temp taken b/n 102-103 degrees F as per mom. Child given double dose of Tylenol + kept + 2hr + D/C. Mom kept _ with Tylenol & next am \"seemed fine & himself\".\r\nParent describes child @ 12:10am as noodle like (floppy), disorientated, skintone-pale, hot & shaking.\r\n\r\nRed x 3 day noted next am. Describe size of a twoonie, did not impact child (no guarding & interuption in play)\r\n\r\nLocal & systemic reaction? Co existing viral infection. Not a contraindication to continuing immunization.','03/01/16 P/c with\r\nChild had immunization @ _ Jan7.03. Status child cranky all day. Went to bed @ 7:30pm (usual 8- 8:30pm). At 11pm child \"shivering\" thought child was cold. Wrapped in a blanket. At 12am brought child into parent\'s bedroom noted @ 12:10am child went hot, wouldn\'t wake up (eyes only opened a _). Eyes not rolling. Called Hosp recommended bringing him in. Child @ hosp 1 am temp taken b/n 102-103 degrees F as per mom. Child given double dose of Tylenol + _ + 2hr + Dk. Mom kept _ Tylenol & next am \"seemed fine & himself\".\r\nParent describes child @ 12:10am as noodle like (floppy), disorientated, skintone-pale, hot & shaking.\r\n\r\nRed x 3 day noted next am. Describe size of a twoonie, did not impact child (no guarding & _)\r\n\r\nLocal & systemic reaction? Co existing viral infection. Not a contraindication to continuing immunization.','03/01/16 P/c with\r\nChild had immunization @ _ Jan7.03. States child cranky all day. Went to bed @ 7:30pm (usual 8- 8:30pm). At 11pm child \"shivering\" thought child was cold. Wrapped in a blanket. At 12am brought child into parent\'s bedroom noted @ 12:10am child went hot, wouldn\'t wake up (eyes only opened a sliver). Eyes not rolling. Called Hosp recommended bringing him in. Child @ hosp 1 am temp taken b/n 102-103 degrees F as per mom. Child given double dose of Tylenol + kept + 2hr + D/C. Mom kept _ with Tylenol & next am \"seemed fine & himself\".\r\nParent describes child @ 12:10am as noodle like (floppy), disorientated, skintone-pale, hot & shaking.\r\n\r\nRed x 3 day noted next am. Describe size of a twoonie, did not impact child (no guarding & interuption in play)\r\n\r\nLocal & systemic reaction? Co existing viral infection. Not a contraindication to continuing immunization.',NULL,NULL,NULL,NULL,NULL,NULL,NULL,NULL,NULL,NULL,NULL,NULL,'R',NULL,NULL),('54','UNK','H',0,0,0,'Called on Tuesday May 7, 2002 describing concern about increase of temperature that lasted 2 1/4 days. Axilla temp at 39.8 - brought down to 38.9 with Advil. Was giving this q6-8 hours. On May 9, 2002 the fever broke and small red rash appeared. 37.5 baby has hacking cough, runny nose, swollen eyes, general malaise. Her hands and feet became purple. They are always cool to touch but not usually purple. The colour of her hands improved once the rash became apparent. May 7 - May 9 = purple extremities.  5 1/4 illness. Mom is wondering about why child had this severe a reaction? What to expect for the next immunization. \r\n\r\nMother stated Dr. Wall thought there was a concurrent viral infection. Poor circulation not a reaction to vaccine.\r\n\r\nNo more fever after friday afternoon May 10, 2002\r\nCC : BCCDC Dr. Wall Julie Damore\r\n\r\nUnless there is an underlying health condition unique to this child. No contraindication to future routine immunization. If symptoms were due to MMR, a similar reaction is most unlikely. Agree with Dr. Wall\'s assessment.','Called on _ Tuesday May 7, 2002 describing concern about increase of temperature that lasted 2 1/4 days. Axilla temp at 39.8 - brought down to 38.9 with Advil. Was giving this q6-8 hours. On May 9, 2002 the fever broke and small red rash appeared. 37.5 baby has hacking cough, runny nose, swollen eyes, general malaise. Her hands and feet became purple. They are always cool to touch but not usually purple. The colour of her hands improved once the rash became apparent. May 7 - May 9 = purple extremities.  1/4 illness. Mom is wondering about why child had this severe a reaction? What to expect from the next immunization. \r\n\r\nMother stated Dr. Wall thought there was a concurrent viral infection. Poor circulation not a reaction to vaccine.\r\n\r\nNo more fever after friday afternoon May 10, 2002\r\nCC : BCCDC Dr. Wall Julie Damore\r\n\r\nUnless there is an undefying health condition unique to this child. No contraindication to future routine immunization. If symptoms were due to MMR, a similar reaction is most unlikely. Agree with Dr. Wall\'s assessment.','Called on Tuesday May 7, 2002 describing concern about increase of temperature that lasted 2 1/4 days. Axilla temp at 39.8 - brought down to 38.9 with Advil. Was giving this q6-8 hours. On May 9, 2002 the fever broke and small red rash appeared. 37.5 baby has hacking cough, runny nose, swollen eyes, general malaise. Her hands and feet became purple. They are always cool to touch but not usually purple. The colour of her hands improved once the rash became apparent. May 7 - May 9 = purple extremities.  5 1/4 illness. Mom is wondering about why child had this severe a reaction? What to expect for the next immunization. \r\n\r\nMother stated Dr. Wall thought there was a concurrent viral infection. Poor circulation not a reaction to vaccine.\r\n\r\nNo more fever after friday afternoon May 10, 2002\r\nCC : BCCDC Dr. Wall Julie Damore\r\n\r\nUnless there is an underlying health condition unique to this child. No contraindication to future routine immunization. If symptoms were due to MMR, a similar reaction is most unlikely. Agree with Dr. Wall\'s assessment.',NULL,NULL,NULL,NULL,NULL,NULL,NULL,NULL,NULL,NULL,NULL,NULL,'R',NULL,NULL),('55','UNK','H',0,0,0,'The mother noticed the child was flushed & quite hot about 6 hours after imms & she gave Tylenol @ the same time.\r\nThe next day he still felt hot & face was red. He was sweaty & had 1 very large volume diarrhea - like green stool. The mom & grandparents noticed a cough. There was no rash/hives. Localized redness with no swelling (about the size of a quarter) at both sites. That day mom gave 2 doses of Tylenol. The temperature was not taken. The child has been generally fussier, sleeping less & not eating much. He is drinking water & breastfeeding. Today he still feels hot & is red in the face. The cough sounds \"wheezy\" or \"like croup\". He has not had a bm today yet so mob unable to evaluate diarrhea. Recommended child be seen by FP & that mob take T.\r\n\r\nSaw FP Dr. Hatchwell later in day- felt reaction was due to imms. but baby recovering today.\r\n\r\nPicture fits that of a coincident viral illness. (\"wheezy cough\" not necessarily a sign of systemic reaction - no mention of difficulty breathing, etc.) ','The mother noticed the child was flushed & quite hot about 6 hours after imms & she gave Tylenol @ the same time.\r\nThe next day he still felt hot & face was red. He was sweaty & had 1 very large volume diarrhea - like green stool. The mom & grandparents noticed a cough. There was no rash/hives. Localized redness with no swelling (about the size of a quarter) at both sites. That day mom gave 2 doses of Tylenol. The temperature was not taken. The child has been generally fussier, sleeping less & not eating much. He is drinking water & breastfeeding. Today he still feels hot & is red in the face. The cough sounds \"wheezy\" or \"like croup\". He has not had a bm today yet so mob unable to evaluate diarrhea. Recommended child be seen by FP & that mob take T.\r\n\r\nSaw FP Dr. Hatchwell later in day- felt reaction was due to imms. but baby recovering today.\r\n\r\nPicture fits that of a coincident with illness. (\"wheezy cough\" not necessarily a sign of systemic reaction - no mention of difficulty breathing, etc.) ','The mother noticed the child was flushed & quite hot about 6 hours after imms & she gave Tylenol @ the same time.\r\nThe next day he still felt hot & face was red. He was sweaty & had 1 very large volume diarrhea - like green stool. The mom & grandparents noticed a cough. There was no rash/hives. Localized redness with no swelling (about the size of a quarter) at both sites. That day mom gave 2 doses of Tylenol. The temperature was not taken. The child has been generally fussier, sleeping less & not eating much. He is drinking water & breastfeeding. Today he still feels hot & is red in the face. The cough sounds \"wheezy\" or \"like croup\". He has not had a bm today yet so mob unable to evaluate diarrhea. Recommended child be seen by FP & that mob take T.\r\n\r\nSaw FP Dr. Hatchwell later in day- felt reaction was due to imms. but baby recovering today.\r\n\r\nPicture fits that of a coincident viral illness. (\"wheezy cough\" not necessarily a sign of systemic reaction - no mention of difficulty breathing, etc.) ',NULL,NULL,NULL,NULL,NULL,NULL,NULL,NULL,NULL,NULL,NULL,NULL,'R',NULL,NULL),('56','UNK','H',0,0,0,'Child noted (by mom) to be feverish ~ 11:00pm July 4/02, T taken by axilla was 102.9 degress F. Acetominophen administered for temporary relief but fever continued \"on+off\" during that night. Child vomited x 1 ~ 2:30am, diarrhea ~ 2:00am + again ~ 10:00am. Child described as \"restless\" & \"talking nonsense in his sleep\" during that night.\r\n\r\nMom noted redness ~ 3\" diameter from just below injection site (Rt. arm) & swelling \"1/2 way to elbow\" at ~ 7:30am July 5/02. Mom contacted health unit ~ 11:30am & spoke with me.\r\n\r\nI phoned mom again @ 2:00pm July 5/02 & fever was 101.7 degrees F by axilla; child moaning, shivering, clingy, cat naps only, little oral intake. Receiving acetaminophen q3h ; dosage corrected to 160mg as per weight chart. Redness increased to ~ 3 1/2; swelling remained the same. No further vomiting or diarrhea. I advised mom to seek medical attention if Sx worsened, any neuro changes, dehydration. Child refused to keep compresses on in effort to decrease swelling.\r\n\r\nI phoned mom July 8/02 & she said child\'s fever broke early hours July 6/02 & child slept from midnight to 10:00am. Child\'s arm still slightly reddened today (July 8/02) but swelling gone as of July 7/02 & now obvious bruise @ injection site. Mom says child had recovered by July 7/02 (no further fever, decreased redness, normal temperament, eating and drinking).\r\n\r\n1) Redness swelling R arm consistent with local reaction to PENTACEL components. ensure dose 5 give after full recommended interval.\r\n2) Fever & other symptoms: unclear whether reaction to vaccine or concurrent illness. Certainly no contraindication to further vaccines. ','Child noted (by mom) to be feverish ~ 11:00pm July 4/02, T taken by axilla was 102.9 degress F. Acetominophen administered for temporary relief but fever continued \"on+off\" during that night. Child vomited x 1 ~ 2:30am, diarrhea ~ 2:00am + again ~ 10:00am. Child described as \"restless\" & \"talking nonsense in his sleep\" during that night.\r\n\r\nMom noted redness ~ 3\" diameter from just below injection site (Rt. arm) & swelling \"1/2 way to elbow\" at ~ 7:30am July 5/02. Mom contacted health unit ~ 11:30am & spoke with me.\r\n\r\nI phoned mom again @ 2:00pm July 5/02 & fever was 101.7 degrees F by axilla; child moaning, shivering, clingy, cat naps only, little oral intake. Receiving acetaminophen of 3qh ; dosage corrected to 160mg as per weight chart. Redness increased to ~ 3 1/2; swelling remained the same. No further vomiting or diarrhea. I advised mom to seek medical attention if Sx worsened, any neuro changes, dehydration. Child refused to keep compresses on in effort to decrease swelling.\r\n\r\nI phoned mom July 8/02 & she said child\'s fever broke early hours July 6/02 & child slept from midnight to 10:00am. Child\'s arm still slightly reddened today (July 8/02) but swelling gone as of July 7/02 & now obvious bruise @ injection site. Mom says child had recovered by July 7/02 (no further fever, decreased redness, normal temperament, eating and drinking).\r\n\r\n1) Redness swelling R arm consistent with local reaction to PENTACEL components. _ dose 5 give after full recommended interval.\r\n2) Fever & other symptoms: _ whether reaction to vaccine or concurrent illness. Certainly no contraindication to further vaccines. ','Child noted (by mom) to be feverish ~ 11:00pm July 4/02, T taken by axilla was 102.9 degress F. Acetominophen administered for temporary relief but fever continued \"on+off\" during that night. Child vomited x 1 ~ 2:30am, diarrhea ~ 2:00am + again ~ 10:00am. Child described as \"restless\" & \"talking nonsense in his sleep\" during that night.\r\n\r\nMom noted redness ~ 3\" diameter from just below injection site (Rt. arm) & swelling \"1/2 way to elbow\" at ~ 7:30am July 5/02. Mom contacted health unit ~ 11:30am & spoke with me.\r\n\r\nI phoned mom again @ 2:00pm July 5/02 & fever was 101.7 degrees F by axilla; child moaning, shivering, clingy, cat naps only, little oral intake. Receiving acetaminophen q3h ; dosage corrected to 160mg as per weight chart. Redness increased to ~ 3 1/2; swelling remained the same. No further vomiting or diarrhea. I advised mom to seek medical attention if Sx worsened, any neuro changes, dehydration. Child refused to keep compresses on in effort to decrease swelling.\r\n\r\nI phoned mom July 8/02 & she said child\'s fever broke early hours July 6/02 & child slept from midnight to 10:00am. Child\'s arm still slightly reddened today (July 8/02) but swelling gone as of July 7/02 & now obvious bruise @ injection site. Mom says child had recovered by July 7/02 (no further fever, decreased redness, normal temperament, eating and drinking).\r\n\r\n1) Redness swelling R arm consistent with local reaction to PENTACEL components. ensure dose 5 give after full recommended interval.\r\n2) Fever & other symptoms: unclear whether reaction to vaccine or concurrent illness. Certainly no contraindication to further vaccines. ',NULL,NULL,NULL,NULL,NULL,NULL,NULL,NULL,NULL,NULL,NULL,NULL,'R',NULL,NULL),('58','UNK','H',0,0,0,'History from mother attached.\r\n\r\n4 hours after immunizing cried for an hour.\r\n\r\npatient R leg site swollen & red @ 4 hours, but 90 mins later reddness gone \r\n\r\nRunny nose & cough developed next day.\r\n\r\nFrom \"sigh\"\r\n\r\nFeb 28th\r\n\r\nReaction 1st immunization shots\r\n\r\nadministered approx 1:30-1:45\r\nRebecca cried at the time & continued to cry till she fell asleep 10-15 mins later.\r\n\r\n2:30 gave 5ml of tylenol. Went to sleep 3:30 woke for feed - seemed fine.\r\n\r\n5:30 -woke up screaming and continued to do so for an hour - till we got into the car - intermittant cries then seemed ok & drowsy by about 7:15.\r\n\r\n5:30 - checked injection site (R leg) Very swollen from groin to knee - especially @ site & livid in colour ie very red & very hot about 600 took temp with thermometer underarm 38 degrees C.\r\n\r\n6:15 - gave 5ml of tylenol\r\n\r\n6:50 - by the time we got to hospital she had calmed down & the redness was gone. (felt a bit foolish by then!)\r\n\r\nThe next day she had a runny nose & developed a cough that is just going now - could be just a coincidence, but I thought I\'d let you know.\r\n\r\nSmall hard lump at injection site now. hope this is helpful. 14th Mar 2002','History from mother attached.\r\n\r\n4 hours after immunizing cried for an hour.\r\n\r\npatient R leg site swollen & red @ 4 hours, but 90 mins later reddness gone \r\n\r\nRunny nose & cough developed next day.\r\n\r\nFrom \"sigh\"\r\n\r\nFeb 28th\r\n\r\nReaction 1st immunization shots\r\n\r\nadministered approx 1:30-1:45\r\nRebecca cried at the time & continued to cry till she fell asleep 10-15 mins later.\r\n\r\n2:30 gave 5ml tylenol. Went to sleep 3:30 woke up for feed - seemed fine.\r\n\r\n5:30 -woke up screaming and continued to do so for an hour - till we got into the car     \r\n-intermittant cries then seemed ok & drowsy by about 7:15.\r\n\r\n5:30 - checked injection site (R leg) Very swollen from groin to knee - especially @ site & livid in colour is very red & very hot above 600 took temp with thermometer underarm 38 degrees C.\r\n\r\n6:15 - gave 5ml tylenol\r\n\r\n6:50 - by the time we got to hospital she had calmed down & the redden was gone. (felt a bit foolish by there!)\r\n\r\nThe next day she had a runny nose & developed a cough that is just going now - could be poor a coincidence, but i thought i\'d let you know.\r\n\r\nSmall hard lump at injection site now. hope this is helpful. 14th Mar 2002','History from mother attached.\r\n\r\n4 hours after immunizing cried for an hour.\r\n\r\npatient R leg site swollen & red @ 4 hours, but 90 mins later reddness gone \r\n\r\nRunny nose & cough developed next day.\r\n\r\nFrom \"sigh\"\r\n\r\nFeb 28th\r\n\r\nReaction 1st immunization shots\r\n\r\nadministered approx 1:30-1:45\r\nRebecca cried at the time & continued to cry till she fell asleep 10-15 mins later.\r\n\r\n2:30 gave 5ml of tylenol. Went to sleep 3:30 woke for feed - seemed fine.\r\n\r\n5:30 -woke up screaming and continued to do so for an hour - till we got into the car - intermittant cries then seemed ok & drowsy by about 7:15.\r\n\r\n5:30 - checked injection site (R leg) Very swollen from groin to knee - especially @ site & livid in colour ie very red & very hot about 600 took temp with thermometer underarm 38 degrees C.\r\n\r\n6:15 - gave 5ml of tylenol\r\n\r\n6:50 - by the time we got to hospital she had calmed down & the redness was gone. (felt a bit foolish by then!)\r\n\r\nThe next day she had a runny nose & developed a cough that is just going now - could be just a coincidence, but I thought I\'d let you know.\r\n\r\nSmall hard lump at injection site now. hope this is helpful. 14th Mar 2002',NULL,NULL,NULL,NULL,NULL,NULL,NULL,NULL,NULL,NULL,NULL,NULL,'S',NULL,NULL),('59','UNK','H',0,0,0,'01-12-11 - In discussing series of events today with mom, she gave me the following scenario:\r\nApril 12/01 - MMR given by Dr Lam\r\nApril 19 - parents took child to emerg at LMH - fever 38-40 degrees Celsius x 2 days (18th and 19th) during time in emerg (2200->0800) baby had emesis x 5. Could not keep formula or tylenol in stomach - at 0330, doctor saw baby briefly, baby admitted to paed dept 0800, had Tyl supp in emerg. Parents were told baby probably had a fever due to MMR and possible ear infection - Baby was put on antibiotics and IV fluids Apr 20 and 21.\r\nApril 20 - Dr C Van Schagen saw baby - ear infection confimed - urine sample taken continued on Tyl rectally - parents noted 5 red dots on face and body - baby\'s lips were blistered and dry, baby was cranky on 20th. (Can\'t remember if dots raised)\r\nApril 21 - IV interstitial, baby crying ++ - seen by Dr Chan (paed) - Dx - fever? due to MMR? ear infection - lips blistered, baby started having nosebleeds on 21st. Still on antibiotics, IV, tylenol - urine sample - ? pus cells (not sure)\r\nApril 22 - urine culture neg after 24 hrs - lips better, eye red, nosebleeds kidney infection ruled out - pain overnight - ? IV site - had emesis with some blood - took 1-1 1/2 oz. formula, had some wet diapers - CXR done\r\nApril 23 - lips swollen and bleeding - nose bleeding - irritable - ruled out Kawasaki virus -old tests - good results - Dx - still feel MMR contributed to fever, rash and emesis or/and virus attacking soft tissues - ? herpes as well\r\n- was given Tyl with codeine - still on antibiotics and electrolyte solution\r\nAt visit to Dr Chan after discharge, parents were told probable reaction to MMR, and virus.\r\nAbove is from notes read to me my phone by Mrs. Doe concerned about : whether to give 2nd MMR.\r\n\r\nContinue immunization in accordance with immunization schedule. See attached letter to Dr Van Schagen.','01-12-11 - In discussing series of events today with mom, she gave me the following scenario:\r\nApril 12/01 - MMR given by Dr Lam\r\nApril 19 - parents took child to emerg at LMH - fever 38-40 degrees Celsius x 2 days (18th and 19th) during time in emerg (2200->0820) baby had emesis x 5. Could not keep formula or tylenol in stomach - at 0330, doctor saw baby briefly, baby admitted to paed dept 0800, had Tyl supp in emerg. Parents were told baby probably had a fever due to MMR and possible ear infection - Baby was put on antibiotics and IV fluids Apr 20 and 21.\r\nApril 20 - Dr C Van Schagen saw baby - ear infection confimed - urine sample taken continued on Tyl rectally - parents noted 5 red dots on face and body - baby\'s lips were blistered and dry, baby was cranky on 20th. (Can\'t remember of dots raised)\r\nApril 21 - IV interstitial, baby crying ++ - seen by Dr Chan (paed) - Dx - fever? due to MMR? ear infection - lips blistered, baby started having nosebleeds on 21st. Still on antibiotics, IV, tylenol - urine sample - ? pus cells (not sure)\r\nApril 22 - urine culture neg after 24 hrs - lips better, eye red, nosebleeds kidney infection ruled out - pain overnight - ? IV site - had emesis with some blood - took 1-1 1/2 oz. formula, had some wet diapers - CXR done\r\nApril 23 - lips swollen and bleeding - nose bleeding - irritable - ruled out Kawasaki virus -old tests - good results - Dx - still feel MMR contributed to fever, rash and emesis\r\n- was given Tyl with codeine - still on antibiotics and electrolyte solution\r\nAt visit to Dr Chan after discharge, parents were told probable reaction to MMR, and virus.\r\nAbove is from notes read to me my phone by Mrs. Doe concerned about : whether to give 2nd MMR.\r\n\r\nContinue immunization in accordance with immunization schedule. See attached letter to Dr Van Schagen.','01-12-11 - In discussing series of events today with mom, she gave me the following scenario:\r\nApril 12/01 - MMR given by Dr Lam\r\nApril 19 - parents took child to emerg at LMH - fever 38-40 degrees Celsius x 2 days (18th and 19th) during time in emerg (2200->0800) baby had emesis x 5. Could not keep formula or tylenol in stomach - at 0330, doctor saw baby briefly, baby admitted to paed dept 0800, had Tyl supp in emerg. Parents were told baby probably had a fever due to MMR and possible ear infection - Baby was put on antibiotics and IV fluids Apr 20 and 21.\r\nApril 20 - Dr C Van Schagen saw baby - ear infection confimed - urine sample taken continued on Tyl rectally - parents noted 5 red dots on face and body - baby\'s lips were blistered and dry, baby was cranky on 20th. (Can\'t remember if dots raised)\r\nApril 21 - IV interstitial, baby crying ++ - seen by Dr Chan (paed) - Dx - fever? due to MMR? ear infection - lips blistered, baby started having nosebleeds on 21st. Still on antibiotics, IV, tylenol - urine sample - ? pus cells (not sure)\r\nApril 22 - urine culture neg after 24 hrs - lips better, eye red, nosebleeds kidney infection ruled out - pain overnight - ? IV site - had emesis with some blood - took 1-1 1/2 oz. formula, had some wet diapers - CXR done\r\nApril 23 - lips swollen and bleeding - nose bleeding - irritable - ruled out Kawasaki virus -old tests - good results - Dx - still feel MMR contributed to fever, rash and emesis or/and virus attacking soft tissues - ? herpes as well\r\n- was given Tyl with codeine - still on antibiotics and electrolyte solution\r\nAt visit to Dr Chan after discharge, parents were told probable reaction to MMR, and virus.\r\nAbove is from notes read to me my phone by Mrs. Doe concerned about : whether to give 2nd MMR.\r\n\r\nContinue immunization in accordance with immunization schedule. See attached letter to Dr Van Schagen.',NULL,NULL,NULL,NULL,NULL,NULL,NULL,NULL,NULL,NULL,NULL,NULL,'R',NULL,NULL),('60','UNK','H',0,0,0,'02/01/17\r\n- Grade 9 Td administered in AM - once home from school c/o sore muscles all over. Around 10:00pm developed chills -> febrile -> Mom did not take temp. Around 2:00am 02/01/17 had sharp pains in stomach (solar plexus area) area and lasted through to morning. Today muscles feeling slightly better but having heacache and nausea. Went to school -> was too ill and went back home at noon. Colds also present in other family members in household.\r\n02/01/18\r\n- back \"to normal\" today, Mom reports, No acetaminophen was given.\r\n\r\n*May/may not fit temporal criteria, however PHN completed as may be useful info for monitoring batch #\'s of vaccine*','02/01/17\r\n- Grade 9 Td administered in AM - once home from school c/o sore muscles all over. Around 10:00pm developed chills -> febrile -> Mom did not take temp. Around 2:00am 02/01/17 had sharp pains in stomach (solar plexus area) area and lasted through to morning. Today muscles feeling slightly better but having heacache and nausea. Went to school -> was too ill and went back home at noon. Colds also present in other family members in household.\r\n02/01/18\r\n- back \"to normal\" today, Mom reports, No acetaminophen was given.\r\n\r\n*May/may not fit temporal criteria, however PHN completed as may be useful info for monitoring later #\'s of vaccine*','02/01/17\r\n- Grade 9 Td administered in AM - once home from school c/o sore muscles all over. Around 10:00pm developed chills -> febrile -> Mom did not take temp. Around 2:00am 02/01/17 had sharp pains in stomach (solar plexus area) area and lasted through to morning. Today muscles feeling slightly better but having heacache and nausea. Went to school -> was too ill and went back home at noon. Colds also present in other family members in household.\r\n02/01/18\r\n- back \"to normal\" today, Mom reports, No acetaminophen was given.\r\n\r\n*May/may not fit temporal criteria, however PHN completed as may be useful info for monitoring batch #\'s of vaccine*','',NULL,NULL,NULL,NULL,NULL,NULL,NULL,NULL,NULL,NULL,NULL,'R',NULL,NULL),('61','UNK','H',0,0,0,'2-3 year history of migraines accompanied by numbness and vomiting. Also asthma and learning disability\r\n\r\nReceived vaccine at 3pm. 26/10/00 At 6:30 the same day developed numbness left arm and leg. Within one hour developed right sided headache, nausea, vomiting, slurred speech and word finding difficulty. Resolved by 0200 27/10/00. Admitted for observation during the episode, neuro consult. Diagnosed as complicated migraine Rx zomig prn with aura onset.','2-3 year history of migraines accompanied by numbness and vomiting. Also asthma and learning disability\r\n\r\nReceived vaccine at 3pm. 26/10/00 At 6:30 the same day developed numbness left arm and leg. Within one hour developed right sided headache, nausea, vomiting, slurred speech and word finding difficulty. Resolved by 0200 27/10/00. Admitted for observation during the episode, neuro consult. Diagnosed as complicated migraine Rx zomig prn with aura onset.','2-3 year history of migraines accompanied by numbness and vomiting. Also asthma and learning disability\r\n\r\nReceived vaccine at 3pm. 26/10/00 At 6:30 the same day developed numbness left arm and leg. Within one hour developed right sided headache, nausea, vomiting, slurred speech and word finding difficulty. Resolved by 0200 27/10/00. Admitted for observation during the episode, neuro consult. Diagnosed as complicated migraine Rx zomig prn with aura onset.',NULL,NULL,NULL,NULL,NULL,NULL,NULL,NULL,NULL,NULL,NULL,NULL,'S',NULL,NULL),('62540','UNK','T',0,0,0,'Vasovagal reaction, dizzines, light-headed feeling, weakness\r\nGeneralized, Dyspnoea, Headache, Nausea, fatigue\r\n\r\nOn 11-OCt-2001, she received TD Adsorbed, IPV and Typhim Vi. Reported nothing. Her arm was not even sore.\r\n\r\nEvent Description:\r\nFemale, born 1956, 45 years old received Hep A Vaqta, Hep B Recombivax, JEV lot# EJN195A sc in left arm and Tuberculin lot# C0730AA ID left forearm on 15-Oct-2001. Immediately she experienced a vasovagal episode. She felt dizzy, light-headed, weak, some shortness of breath but did not faint. She recovered. Kept her for 1/2 hour after injection in clinic. On 16-Oct-2001, she had a headache, nausea, fatigue, dizziness. She was well on 17-Oct-2001. When she came to the clinic on 18-Oct-2001, she told the physician she felt unwell for 24 hours after vaccinations.\r\n','Vasovagal reaction, dizzines, light-headed feeling, weakness\r\nGeneralized, Dysponea, Nausea, fatigue\r\n\r\nOn 11-OCt-2001, she received TD Adsorbed, IPV and Typhin Vi. Reported nothing. Her arm was not even sore.\r\n\r\nEvent Description:\r\nFemale, born 1956, 45 years old recieved Hep A Vaqta, Hep B Recombivax, JEV lot# EJN195A sc in left arm and Tuberculin lot# C0730AA ID left forearm on 15-Oct-2001. Immediately she experienced a vasogaval episode. She felt dizzy, light-headed, weak, some shortness of breath but did not faint. She recovered. Kept her for 1/2 hour after injection in clinic. On 16-Oct-2001, she had a headache , nausea, figue, dizziness. She was well on 17-Oct-2001. When she came to the clinic on 18-Oct-2001, she told the physician she felt unwell for 24 hours after vaccinations.','Vasovagal reaction, dizzines, light-headed feeling, weakness\r\nGeneralized, Dyspnoea, Headache, Nausea, fatigue\r\n\r\nOn 11-OCt-2001, she received TD Adsorbed, IPV and Typhim Vi. Reported nothing. Her arm was not even sore.\r\n\r\nEvent Description:\r\nFemale, born 1956, 45 years old received Hep A Vaqta, Hep B Recombivax, JEV lot# EJN195A sc in left arm and Tuberculin lot# C0730AA ID left forearm on 15-Oct-2001. Immediately she experienced a vasovagal episode. She felt dizzy, light-headed, weak, some shortness of breath but did not faint. She recovered. Kept her for 1/2 hour after injection in clinic. On 16-Oct-2001, she had a headache, nausea, fatigue, dizziness. She was well on 17-Oct-2001. When she came to the clinic on 18-Oct-2001, she told the physician she felt unwell for 24 hours after vaccinations.\r\n','Vasovagal reaction, dizzines, light-headed feeling, weakness\r\nGeneralized, Dyspnoea, Headache, Nausea, fatigue\r\n\r\nOn 11-OCt-2001, she received TD Adsorbed, IPV and Typhim Vi. Reported nothing. Her arm was not even sore.\r\n\r\nEvent Description:\r\nFemale, born 1956, 45 years old received Hepatitis A Vaqta, Hepatitis B Recombivax, JEV lot number EJN195A sc in left arm and Tuberculin lot number C0730AA ID left forearm on 15-October -2001. Immediately she experienced a vasovagal episode. She felt dizzy, light-headed, weak, some shortness of breath but did not faint. She recovered. Kept her for 1/2 hour after injection in clinic. On 16-October -2001, she had a headache, nausea, fatigue, dizziness. She was well on 17-October -2001. When she came to the clinic on 18-October -2001, she told the physician she felt unwell for 24 hours after vaccinations.',NULL,NULL,NULL,NULL,NULL,NULL,NULL,NULL,NULL,NULL,NULL,'R',NULL,NULL),('63','UNK','H',0,0,0,'Mother reported when Jane came home from school at 1500 - he had a headache and felt dizzy. As the night progressed he had vomiting which lasted till Saturday - started around 1700. Jane\'s temperature was slightly elevated - mother thought it was about 100.2 degrees Farenheit. She did give Jane tylenol as soon as he came home at 1500 and repeated it once on Sat Apr 21/01. Mother states Jane had no energy all weekend and had loss of appetite. Mother spoke to emergency physician Friday Apr 20 night who advised coming to emergency - she declined to do so Jane went on a school field trip on Monday Apr 23 with class and returned home Wednesday. Mother stated Jane still had no energy on Monday but went on field trip only because his uncle was supervising the class. On his arrival at Silver Lake, they told mom his spirits picked up. On his return Wednes Apr 25/01 he was complaining of mild headache. Mother stated Jane arm was tender on Apr 20/01 but she did not check for redness, swelling.\r\n\r\nCo-existing viral infection - NOT related to immunization. NOT a contraindication to further immunization','COMMENTS FURTHER DESCRIBING ADVERSE EVENT(S)\r\nMother reported when Jane came home from school at 1500 - he had a headache and felt dizzy. As the night progressed he had vomiting which lasted till Saturday - started around 1700. Jane\'s temperature was slightly elevated - mother thought it was about 100 degrees Farenheit. She did give Jane tylenol as soon as he came home at 1500 and repeated it once on Sat Apr 21/01. Mother states Jane had no energy all weekend and had loss of appetite. Mother spoke to emergency physician Friday Apr 20 night who advised coming to emergency - she declined to do so Jane went on a school field trip on Monday with class and returned home Wednesday. Mother stated Jane still had no energy on Monday but went on field trip only because his uncle was supervising the class. On his arrival at Silver Lake, the told mom his spirits picked up. On his return Wednes Apr 25/01 he was complaining of mild headache. Mother stated Jane arm was tender on Apr 20/01 but she did not check fo redness, swelling.\r\n\r\nCo-existing viral infection - NOT related to immunization. NOT a contraindication to further immunization','Mother reported when Jane came home from school at 1500 - he had a headache and felt dizzy. As the night progressed he had vomiting which lasted till Saturday - started around 1700. Jane\'s temperature was slightly elevated - mother thought it was about 100.2 degrees Farenheit. She did give Jane tylenol as soon as he came home at 1500 and repeated it once on Sat Apr 21/01. Mother states Jane had no energy all weekend and had loss of appetite. Mother spoke to emergency physician Friday Apr 20 night who advised coming to emergency - she declined to do so Jane went on a school field trip on Monday Apr 23 with class and returned home Wednesday. Mother stated Jane still had no energy on Monday but went on field trip only because his uncle was supervising the class. On his arrival at Silver Lake, they told mom his spirits picked up. On his return Wednes Apr 25/01 he was complaining of mild headache. Mother stated Jane arm was tender on Apr 20/01 but she did not check for redness, swelling.\r\n\r\nCo-existing viral infection - NOT related to immunization. NOT a contraindication to further immunization',NULL,NULL,NULL,NULL,NULL,NULL,NULL,NULL,NULL,NULL,NULL,NULL,'S',NULL,NULL),('65789','UNK','H',0,0,0,'Received vaccine Sunday. On Monday evening his right arm from shoulder to elbow started feeling achy, gradually got worse.  At about noon on Tuesday his other arm, neck muscles and knees started feeling achy as well. Right arm continues to feel the worst with achy feeling going down towards the wrist. Feeling generally unwell, no fever. Had slight stomach cramp last night and has been sneezing.\r\nHis mother states he had measles as a child\r\nOct. 25/01 - T/C (Rt) arm feeling much better but still slightly achy + stomach cramps still present but improving. No fever. MAD\r\n\r\nLocal reaction to MMR\r\nPresume this is 2nd dose therefore no further follow-up','Received vaccine Sunday. On Monday evening his right arm from shoulder to elbow started feeling achy, gradually got worse.  At about noon on Tuesday his other arm, neck muscles and knees started feeling achy as well. Right arm continues to feel the worst with achy feeling going down towards the wrist. Feeling generally unwell, no fever. Had slight stomach cramp last night and has been sneezing.\r\nHis mother states he had measles as a child\r\nOct. 25/01 - T/C (Rt) arm feeling much better but still slightly achy + stomach cramps still present but improving. No fever. MAD\r\n\r\nLocal reaction to MMR\r\nPresume this is 2nd dose therefore no further follow-up','Received vaccine Sunday. On Monday evening his right arm from shoulder to elbow started feeling achy, gradually got worse.  At about noon on Tuesday his other arm, neck muscles and knees started feeling achy as well. Right arm continues to feel the worst with achy feeling going down towards the wrist. Feeling generally unwell, no fever. Had slight stomach cramp last night and has been sneezing.\r\nHis mother states he had measles as a child\r\nOct. 25/01 - T/C (Rt) arm feeling much better but still slightly achy + stomach cramps still present but improving. No fever. MAD\r\n\r\nLocal reaction to MMR\r\nPresume this is 2nd dose therefore no further follow-up',NULL,NULL,NULL,NULL,NULL,NULL,NULL,NULL,NULL,NULL,NULL,NULL,'R',NULL,NULL),('66808','UNK','H',0,0,0,'Received dose at approx 1630 on 5/2/02. Immediately felt it \"stinging and burning like a bee sting\". by that evening upper arm and shoulder joint was \"sore\". The next day upper arm and shoulder remained \"sore\" and itch developed on upper arm. By 7/2/02 - was quite sick - missed work - diarrhea no emesis but nauseated. headache but NO extraordinary fever - did not take her temperature. Went back to work on 8/02 but still feeling unwell and arm still hurting. on 10/2 noticed red rash arm painful and injection site swollen. On 12/2 came to show me the reaction. area on the R arm red warm to touch still painful, area measured W-16cm L-17 1/2cm mid upper arm.\r\n14/2/02 area is much less reddened less warm to touch and less painful. advised to see her family physician\r\n\r\nCan receive further immunization. Please note the reaction on his record (Reaction probably due to hypothyroidism)','Received dose at approx 1630 on 5/2/02. Immediately felt it \"stinging and burning like a bee sting\". by that evening upper arm and shoulder joint was \"sore\". The next day upper arm and shoulder remained \"sore\" and itch developed on upper arm. By 7/2/02 - was quite sick - missed work - diarrhea no emesis but nauseated. headache but NO extraordinary fever - did not take her temperature. Went back to work on 8/02 but still feeling unwell and arm still hurting. on 10/2 noticed red rash arm painful and injection site swollen. On 12/2 came to show me the reaction. area o the R arm red warm to touch still painful, area measured W-16cm L-17 1/2cm mid upper arm.\r\n14/2/02 area is much less reddened less warm to touch and less painful. advised to see her family physician\r\n\r\nCan receive further immunization. Please note the reaction on his record (Reaction probably due to hypothyroidism)','Received dose at approx 1630 on 5/2/02. Immediately felt it \"stinging and burning like a bee sting\". by that evening upper arm and shoulder joint was \"sore\". The next day upper arm and shoulder remained \"sore\" and itch developed on upper arm. By 7/2/02 - was quite sick - missed work - diarrhea no emesis but nauseated. headache but NO extraordinary fever - did not take her temperature. Went back to work on 8/02 but still feeling unwell and arm still hurting. on 10/2 noticed red rash arm painful and injection site swollen. On 12/2 came to show me the reaction. area on the R arm red warm to touch still painful, area measured W-16cm L-17 1/2cm mid upper arm.\r\n14/2/02 area is much less reddened less warm to touch and less painful. advised to see her family physician\r\n\r\nCan receive further immunization. Please note the reaction on his record (Reaction probably due to hypothyroidism)',NULL,NULL,NULL,NULL,NULL,NULL,NULL,NULL,NULL,NULL,NULL,NULL,'R',NULL,NULL),('66838','UNK','H',0,0,0,'Child immunized 11:30am. Start running a fever that evening (Jan 17). Arm sore, but not red or warm. By night of Apr 18 child\'s nose was stuffy at night and fever continued. Jan 20 child complained of headache and vomited at night. Fever continued until low grade Jan 22 and no longer present. Jan 23. Cough developed Jan 23. Saw physician Jan 21 who stated ears & throat were clear. Fever managed by Tylenol.\r\n\r\n4/2/2002. Symptoms are present suggesting an infection affecting the respiratory tract. The next vaccinations are in grades 6 and 8. The grade 8 Td immunization should be preceded by a dose of Tylenol, and Tylenol continued for 24 hours, if needed, thereafter.','Child immunized 11:30am. Start running a fever that evening (Jan 17). Arm sore, but not red or warm. By night of Apr 18 child\'s nose was stuffy at night and fever continued. Jan 20 child complained of headache and vomitted at night. Fever continued until low grade Jan 22 and no longer present. Jan 23. Cough developed Jan 23. Saw physician Jan 21 who stated ears & throat were clear. Fever managed by Tylenol.\r\n\r\n4/2/2002. Symptoms are present suggesting an infection affecting the respiratory tract. The next vaccinations are in grades 6 and 8. The grade 8 Td immunization should be preceded by a dose of Tylenol, and Tylenol continued for 24 hours if needed, thereafter.','Child immunized 11:30am. Start running a fever that evening (Jan 17). Arm sore, but not red or warm. By night of Apr 18 child\'s nose was stuffy at night and fever continued. Jan 20 child complained of headache and vomited at night. Fever continued until low grade Jan 22 and no longer present. Jan 23. Cough developed Jan 23. Saw physician Jan 21 who stated ears & throat were clear. Fever managed by Tylenol.\r\n\r\n4/2/2002. Symptoms are present suggesting an infection affecting the respiratory tract. The next vaccinations are in grades 6 and 8. The grade 8 Td immunization should be preceded by a dose of Tylenol, and Tylenol continued for 24 hours, if needed, thereafter.',NULL,NULL,NULL,NULL,NULL,NULL,NULL,NULL,NULL,NULL,NULL,NULL,'R',NULL,NULL),('67','UNK','H',0,0,0,'Client in to NSHR in am after receiving Td in clinic. c/o pain to arm, feelings of body heat +++. Site red and swollen. Site at extreme low end of deltoid. Client c/o soreness to under arm (lymph nodes). Taking asprin (extra strength) 3x/day. Client stated that he \"felt like I was dying\" on Sat, following immunization previous day.\r\nbody heat - Sat evening\r\n- 24 hrs after imm started to feel \"not himself\"\r\nno nausea\r\nno dizziness\r\ndrowsy on Sat (mid afternoon)\r\nlymphs Sat night (dinner time)\r\nconstipations (not usual for client)\r\nFriday night -> very cold (chills)\r\ngave blood Sat am\r\nfelt like flu coming on - Sat afternoon\r\n- advised client continue to take asprin as per manufacturer\'s instructions and to call NSHR or seek medical attention if symptoms worsen.\r\n*Client unsure as to exact time redness began but noted redness at 48-60 hrs\r\n\r\nNo \"routine\" TD booster recommended for at least 10 yrs\r\n\r\nReceived 2 p/c\'s from client re increase pain at injection site. c/o increase redness and swelling. Client denied heat to rest of body (fever), but heat at site. After applying ice, c/o more pain (client did not place ice directly on skin). lymph nodes reported to be OK by client. Client stated that he had to sleep on opposite arm as every other position was too painful (including supine). client reported that friend observed site to be \"wrinkled\" Strongly encouraged client to seek physician advise (either GP or drop in clinic). Asked client to report back after further assessment / and/or treatment.','Client in to NSHR in am after receiving Td in clinic. c/o pain to arm, feelings of body heat +++. Site red and swollen. Site at extreme low end of deltoid. Client c/o soreness to under arm (lymph nodes). Taking asprin (extra strength) 3x/day. Client stated that he \"felt like I was dying\" on Sat, following immunization previous day.\r\nbody heat - Sat evening\r\n- 24 hrs after imm started to feel \"not himself\"\r\nno nausea\r\nno dizziness\r\ndrowsy on Sat (mid afternoon)\r\nlymphs Sat night (dinner time)\r\nconstipations (not usual for client)\r\nFriday night -> very cold (chills)\r\ngve blood Sat am\r\nfelt like flu coming on - Sat afternoon\r\n- advised client continue to take asprin as per manufacturer\'s instructions and to call NSHR or seek medical attention if symptoms worsen.\r\n*Client unsure as to exact time redness began but noted redness at 48.60 hrs\r\n\r\nNo \"routine\" TD booster recommended for at least 10 yrs\r\n\r\nReceived 2 p/c\'s from client re increase pain at injection site. c/o increase redness and swelling. Client denied heat to rest of body (fever), but heat at site. After applying ice, c/o more pain (client did not place ice directly on skin). lymph nodes reported to be OK by client. Client stated that he had to sleep on opposite arm as every other position was too painful (including supine). client reported that friend observed site to be \"wrinkled\" Strongly encouraged client to seek physician advise (either GP or drop in clinic). Asked client to report back after further assessment / and/or treatment.','Client in to NSHR in am after receiving Td in clinic. c/o pain to arm, feelings of body heat +++. Site red and swollen. Site at extreme low end of deltoid. Client c/o soreness to under arm (lymph nodes). Taking asprin (extra strength) 3x/day. Client stated that he \"felt like I was dying\" on Sat, following immunization previous day.\r\nbody heat - Sat evening\r\n- 24 hrs after imm started to feel \"not himself\"\r\nno nausea\r\nno dizziness\r\ndrowsy on Sat (mid afternoon)\r\nlymphs Sat night (dinner time)\r\nconstipations (not usual for client)\r\nFriday night -> very cold (chills)\r\ngave blood Sat am\r\nfelt like flu coming on - Sat afternoon\r\n- advised client continue to take asprin as per manufacturer\'s instructions and to call NSHR or seek medical attention if symptoms worsen.\r\n*Client unsure as to exact time redness began but noted redness at 48-60 hrs\r\n\r\nNo \"routine\" TD booster recommended for at least 10 yrs\r\n\r\nReceived 2 p/c\'s from client re increase pain at injection site. c/o increase redness and swelling. Client denied heat to rest of body (fever), but heat at site. After applying ice, c/o more pain (client did not place ice directly on skin). lymph nodes reported to be OK by client. Client stated that he had to sleep on opposite arm as every other position was too painful (including supine). client reported that friend observed site to be \"wrinkled\" Strongly encouraged client to seek physician advise (either GP or drop in clinic). Asked client to report back after further assessment / and/or treatment.',NULL,NULL,NULL,NULL,NULL,NULL,NULL,NULL,NULL,NULL,NULL,NULL,'R',NULL,NULL),('67140','UNK','T',0,0,0,'Aches and pain (left arm), arm warm, cold sweat, Erythema (injection site), felt feverish, headache, injection site reaction, nausea.\r\n\r\nReport 2001025042-1 describes aches and pain in the arm of a 13-year-old female who received an injection of hepatitis B vaccine recombinant (Engerix-B)\r\n\r\nMedical history included \"a similar reaction\" to Purified Protein Derivative (PPD) tuberculosis test and two episodes of hives of unknown cause. Concurrent medications and concurrent conditions were not specified. In the fall of 1999 (exact date not known), the patient received her first injection of Energix-B. The patient immediately a warm feeling in her arm which began at the injection site and spread through the entire arm. Within a few minutes of post-immunization, she experienced a headache. At an unspecified time following immunization, the patient also experienced mild erythema of less than two centimeters at the injection site, aches and pains in her left arm, nausea, cold sweating, and she felt feverish. The Energix-B immunization series was discontinued. The events resolved within 24 hours. The reporting physician considered the events to be possibly related to the preservative in Energix-B.\r\n\r\nLocal ID: CD/2001/5508.\r\n\r\nSUSPECT DRUG\r\nEnergix-B (Hepatitis B Vaccine)\r\nGlaxosmithkline\r\n\r\nRace: Caucasian\r\n\r\n\"Reaction\" to Purified Protein Derivative (PPD) Tuberculosis Test, two episodes of Hives (cause unknown)\r\nMedical history included \"a similar reaction\" to Purified Protein Derivative (PPD) Tuberculosis Test and two episodes of Hives of unknown cause. Concurrent conditions and concurrent medications were not specified. ','Aches and pain (left arm), arm warm, cold sweat, Erythema (injection site), felt feverish, headache, injection site reaction, nausea.\r\nMedical history included \"a similar reaction\" to Purified Protein Derivative (PPD) tuberculosis test and two episodes of hives of unknown cause. Concurrent medications and concurrent conditions were not specified. In the fall of 1999 (exact date not known), the patient received her first injection of Energix-B. The patient immediately a warm feeling in her arm which began at the injection site and spread through the entire arm. Within a few minutes of post-immunization, she experienced a headache. At the unspecified time following immunization, the patient also experienced mild erythema of less than two centimeters at the injection site, aches and pains in her left arm, nausea, cold sweating, and she felt feverish. the Energix-B immunization series was discontinued. The events resolved within 24 hours. The reporting physician considered the eventsto be possibly related to the preservative in Energix-B.\r\n\r\nLocal ID: CD/2001/5508.\r\n\r\nSUSPECT DRUG\r\nEnergix-B (Hepatitis B Vaccine)\r\nGlaxosmithkline\r\n\r\nOTHER RELEVANT HISTORY (EG. DIAGNOSIS, ALLERGIES, PREGNANCY WITH LMP, ETC)\r\nRace: Caucasian\r\n\r\n\"Reaction\" to Purified Protein Derivative (PPD) Tuberculosis Test, two episodes of Hives (cause unknown)\r\nMedical history included \"a similar reaction\" to Purified Protein Derivative (PPD) Tuberculosis Test and two episodes of Hives of unknown cause. Concurrent conditions and concurrent medications were not specified. ','Aches and pain (left arm), arm warm, cold sweat, Erythema (injection site), felt feverish, headache, injection site reaction, nausea.\r\n\r\nReport 2001025042-1 describes aches and pain in the arm of a 13-year-old female who received an injection of hepatitis B vaccine recombinant (Engerix-B)\r\n\r\nMedical history included \"a similar reaction\" to Purified Protein Derivative (PPD) tuberculosis test and two episodes of hives of unknown cause. Concurrent medications and concurrent conditions were not specified. In the fall of 1999 (exact date not known), the patient received her first injection of Energix-B. The patient immediately a warm feeling in her arm which began at the injection site and spread through the entire arm. Within a few minutes of post-immunization, she experienced a headache. At an unspecified time following immunization, the patient also experienced mild erythema of less than two centimeters at the injection site, aches and pains in her left arm, nausea, cold sweating, and she felt feverish. The Energix-B immunization series was discontinued. The events resolved within 24 hours. The reporting physician considered the events to be possibly related to the preservative in Energix-B.\r\n\r\nLocal ID: CD/2001/5508.\r\n\r\nSUSPECT DRUG\r\nEnergix-B (Hepatitis B Vaccine)\r\nGlaxosmithkline\r\n\r\nRace: Caucasian\r\n\r\n\"Reaction\" to Purified Protein Derivative (PPD) Tuberculosis Test, two episodes of Hives (cause unknown)\r\nMedical history included \"a similar reaction\" to Purified Protein Derivative (PPD) Tuberculosis Test and two episodes of Hives of unknown cause. Concurrent conditions and concurrent medications were not specified. ',NULL,NULL,NULL,NULL,NULL,NULL,NULL,NULL,NULL,NULL,NULL,NULL,'S',NULL,NULL),('67314','UNK','T',0,0,0,'Case Description: Information has been received from a nurse concerning a 15 year old male who was vaccinated with Menjugate. The patient had supper in a restaurant the evening of the vaccination. Subsequently, the same evening the patient experienced abdominal pain and nausea.\r\nThe patient saw a physician who diagnosed an episode of food poisoning.\r\nSubsequently at 3 a.m., patient experienced rash, swelling of the mouth and throat and itchy feet. The patient was seen by a physician and an allergic reaction was diagnosed. The patient was treated with epinepherine and diphenhydramine hydrochloride (Benadryl).\r\nThe nurse reported the physician felt uncertain that allergic reaction was related to therapy with meningococcal c vaccine.\r\nAdditional information has been requested.\r\nMore information received on 21 JUN 2002:\r\nInformation has been received from nurse concerning a 15 year old male with migraine who on 06 JUN 2002 was vaccinated with Menjugate. The patient had supper in a restaurant the evening of the vaccination. Subsequently, the same evening the patient experienced abdominal pain and nausea.\r\nThe patient saw a physician who diagnosed an episode of food poisoning on 07 JUN 2002.\r\nSubsequently, at 3 a.m. on 08 JUN 2002, patient experienced a rash, swelling of the mouth and throat and itchy feet. The patient was seen by a physician and an allergic reaction was diagnosed. The patient was treated with epinephrine and diphenhydramine chloride (Benadryl).\r\nSubsequently the patient recovered from food poisoning and allergic reaction. The nurse felt that allergic reaction was likely not related to therapy with Menjugate.\r\nThe nurse felt that allergic reaction was likely not related to therapy with Menjugate.\r\nThe nurse reported that the physician who examined the patient in the emergency department felt that allergic reaction was likely related to therapy with Menjugate.\r\nNo further information available.\r\n\r\nAssessment\r\nSeriousness criteria: medically significant\r\nCausality: not related\r\nWe believed that all the reported reactions could be related to the reported food poisoning.','Case Description: Information has been received from a nurse concerning a 15 year old male who was vaccinated with Menjugate. The patient had supper in a restaurant the evening of the vaccination. Subsequently, the same evening the patient experienced abdominal pain and nausea.\r\nThe patient saw a phyician who diagnosed an episode of food poisoning.\r\nSubsequently at 3 a.m., patient expirienced rash, swelling of the mouth and throat and itchy feet. The patient was seen by a physician and an allergic reaction was diagnosed. The patient was treated wiht epinepherine and diphenenhydramine hydrochloride (Benadryl).\r\nThe nurse reported the physician felt uncertain that allergic reaction was related to therapy with meningococcal c vaccine.\r\nAdditional information has been requested.\r\nMore information received on 21 JUN 2002:\r\nInformation has been received from nurse concernng a 15 year old male with migraine who on 06 JUN 2002 was vaccinated with Menjugate. The patient had supper in a resturnt the evening of the vaccination. Subsequently, the same evening the patient experienced abdominal pain and nausea.\r\nThe patient saw a physician who diagnosed an episode of food poisoning on 07 JUN 2002.\r\nSubsequently, at 3 a.m. on 08 JUN 2002, patient experienced a rash, swelling of the mouth and throat  and ithcy feet. The patient was seen by a physician and an allergic reaction was diagnosed. The patient was treated with epinephrine and diphenhydramine chloride (Benadryl).\r\nSubsequently the patient recovered from food poisoning and allergic reaction. The nurse felt that allergic reaction was likely not related to therapy with Menjugate.\r\nThe nurse felt that allergic reaction was likely not related to therapy with Menjugate.\r\nThe nurse reported that the physician who examined the patient in the emergency department felt that allergic reaction was likely related to therapy with Menjugate.\r\nNo further information availabe.\r\n\r\nAssessment\r\nSeriousnes criteria: medically significant\r\nCausality: not related\r\nWe believed that all the reported reactions could be related to the reported food poisoning.','Case Description: Information has been received from a nurse concerning a 15 year old male who was vaccinated with Menjugate. The patient had supper in a restaurant the evening of the vaccination. Subsequently, the same evening the patient experienced abdominal pain and nausea.\r\nThe patient saw a physician who diagnosed an episode of food poisoning.\r\nSubsequently at 3 a.m., patient experienced rash, swelling of the mouth and throat and itchy feet. The patient was seen by a physician and an allergic reaction was diagnosed. The patient was treated with epinepherine and diphenhydramine hydrochloride (Benadryl).\r\nThe nurse reported the physician felt uncertain that allergic reaction was related to therapy with meningococcal c vaccine.\r\nAdditional information has been requested.\r\nMore information received on 21 JUN 2002:\r\nInformation has been received from nurse concerning a 15 year old male with migraine who on 06 JUN 2002 was vaccinated with Menjugate. The patient had supper in a restaurant the evening of the vaccination. Subsequently, the same evening the patient experienced abdominal pain and nausea.\r\nThe patient saw a physician who diagnosed an episode of food poisoning on 07 JUN 2002.\r\nSubsequently, at 3 a.m. on 08 JUN 2002, patient experienced a rash, swelling of the mouth and throat and itchy feet. The patient was seen by a physician and an allergic reaction was diagnosed. The patient was treated with epinephrine and diphenhydramine chloride (Benadryl).\r\nSubsequently the patient recovered from food poisoning and allergic reaction. The nurse felt that allergic reaction was likely not related to therapy with Menjugate.\r\nThe nurse felt that allergic reaction was likely not related to therapy with Menjugate.\r\nThe nurse reported that the physician who examined the patient in the emergency department felt that allergic reaction was likely related to therapy with Menjugate.\r\nNo further information available.\r\n\r\nAssessment\r\nSeriousness criteria: medically significant\r\nCausality: not related\r\nWe believed that all the reported reactions could be related to the reported food poisoning.',NULL,NULL,NULL,NULL,NULL,NULL,NULL,NULL,NULL,NULL,NULL,NULL,'R',NULL,NULL),('67511','UNK','H',0,0,0,'One hour following his first set of immunizations became very fretful.(Each injection site was slightly tender to pressure and pink, but otherwise there was no remarkable local reaction over the subsequent 3 days.) During the evening of the 26th Kalem developed a \"moderate fever\" (no thermometer reading available) and symptoms like a \"bad flu\": he appeared to show signs of an upset stomach by regurgitating easily whatever he was fed, his appetite was decreasing; he \"cried a lot\", cranky & irritable throughout this episode, sleep needs were increasing. Mom had given acetominophen prior to clinic app\'t and administered acetominophen 8 5h over the next 2 days. Mom contacted the hospital on the evening of the 26th and advice was given over the phone re:symptomatic treatment. No physician assessment or trip to the ER became necessary. Mom states Kalem continued with these complaints until the afternoon of March 29. By the morning of March 30, his constitution had returned to normal.\r\n\r\nMom would like direction/reassurance re:safety to proceed with second set of immunizations.\r\n\r\nMinor local reactions with systemic symptoms - not a contra-indication to continue immunization - pre med with Tylenol and continue 4 hourly - please report back.','One hour following his first set of immunizations became very fretful.(Each injection site was slightly tender to pressure and pink, but otherwise there was no remarkable local reaction over the subsequent 3 days.) During the evening of the 26th Kalem developed a \"moderate fever\" (no thermometer reading available) and symptoms like a \"bad flu\": he appeared to show signs of an upset stomach by regurgitating easily whatever he was fed, his appetite was decreasing; he \"cried a lot\", cranky & irritable throughout this episode, sleep needs were increasing. Mom had given acetominophen prior to clinic app\'t and administered acetominophen 8 5h over the next 2 days. Mom contacted the hospital on the evening of the 26th and advice was given over the phone re:symptomatic treatment. No physician assessment or trip to the ER became necessary. Mom states Kalem continued with these complaints until the afternoon of March 29. By the morning of March 30, his constitution had returned to normal.\r\n\r\nMom would like direction/reassurance re:safety to proceed with second set of immunizations.\r\n\r\nMinor local reactions with systemic symptoms - not a contra-indication to continue immunization - pre med with Tylenol and continue 4 hourly - please report back.','One hour following his first set of immunizations became very fretful.(Each injection site was slightly tender to pressure and pink, but otherwise there was no remarkable local reaction over the subsequent 3 days.) During the evening of the 26th Kalem developed a \"moderate fever\" (no thermometer reading available) and symptoms like a \"bad flu\": he appeared to show signs of an upset stomach by regurgitating easily whatever he was fed, his appetite was decreasing; he \"cried a lot\", cranky & irritable throughout this episode, sleep needs were increasing. Mom had given acetominophen prior to clinic app\'t and administered acetominophen 8 5h over the next 2 days. Mom contacted the hospital on the evening of the 26th and advice was given over the phone re:symptomatic treatment. No physician assessment or trip to the ER became necessary. Mom states Kalem continued with these complaints until the afternoon of March 29. By the morning of March 30, his constitution had returned to normal.\r\n\r\nMom would like direction/reassurance re:safety to proceed with second set of immunizations.\r\n\r\nMinor local reactions with systemic symptoms - not a contra-indication to continue immunization - pre med with Tylenol and continue 4 hourly - please report back.',NULL,NULL,NULL,NULL,NULL,NULL,NULL,NULL,NULL,NULL,NULL,NULL,'R',NULL,NULL),('67742','UNK','H',0,0,0,'March 25- Taken in to M.D. Dr. because of fussiness and pulling at ears. Diagnosed with ear infection. No fever. Started on Nu- Amoxicillin. \r\nMarch 26- Diarrhea- 4 episodes. (diarrhea continued as long as John received antibiotic) – March 26th was worst episode of diarrhea.\r\nMarch 27- P/C to PHN. Temperature between 38\'-39\' axilla. Fussy. Diarrhea. PHN recommended to see M.D. to evaluate status of ear infection\r\nMarch 28- P/C to PHN. John was seen by M.D. (someone else in Dr. ---- practice). M.D. confirmed ear infection resolving and felt fever r/t another viral infection. Temp about 38.5. Nose runny. Slight cough, fussy, diarrhea. No rash\r\nMarch 29- No fever. Tired but happier\r\nMarch 30- Very tired. Nose-runny, slight cough, no fever\r\nMarch 31- Mom reported John felt warm and by afternoon had \"red, macular spots to neck and face mainly- with very few on trunk\". Got progressively worse in # and color during day\r\nApril 01- Mom stated rash exploded to trunk and face. Very red, Rash spot like with areas where hives all seemed to blend together. Today slightly raised and very red. Taken to Dr. Stalker\'s office swab done of throat. Dr Stalker\r\nApril 01 (cont\'d)- diagnosed antibiotic allergic reaction\r\nAs week progressed legs became more affected by rash extending all the way to toes. \r\nApril 04- First day when redness in face beginning to diminish\r\nApril 09-10- First day when legs beginning to improve.\r\n*Mother takes photos of rash\r\nNo other history of allergies known to the family\r\nApril 25/02. Phone conversation witn Dr. P. ---\r\nDr. Stalker felt ---- symptoms could be possibly be attributed to:\r\n 1. a viral infecton (such as roseola)\r\n 2. a drug reaction to Amoxil\r\n 3. a vaccine related reaction to MMR or a combination thereof\r\n \r\nShe plans to do allergy testing once John\r\n is older. A throat swab performed April 01/02 was negative for strep\r\n\r\nRash could be due to vaccine, or antibiotic or viral infection, No contraindication to 2nd dose MMR.','March 25- Taken in to M.D. Dr. because of fussiness and pulling at ears. Diagnosed with ear infection. No fever. Started on Nu- Amoxicillin. \r\nMarch 26- Diarrhea- 4 episodes. (diarrhea continued as long as Easton received antibiotic) Was worst episode of diarrhea \r\nMarch 27- P/C to PHN. Temperature between 38\'-39\' axilla. Fussy. Diarrhea. PHN recommended to see M.D. to evaluate status of ear infection\r\nMarch 28- P/C to PHN. Easton was seen by M.D. (someone else in Dr. ---- practice). M.D. confirmed ear infection resolving and felt fever r/t another viral infection. Temp about 38.5. Nose runny. Slight cough, fussy, diarrhea. No rash\r\nMarch 29- No fever. Tired but happier\r\nMarch 30- Very tired. Nose-runny, slight cough, no fever\r\nMarch 31- Mom reported Easton felt warm and by afternoon had \"red, macular spots to neck and face mainly- with very few on trunk\". Got progressively worse in # and color during day\r\nApril 01- Mom stated rash exploded to trunk and face. Very red, Rash spot like with areas where hives all seemed to blend together. Today slightly raised and very red. Taken to Dr. Stalker\'s office swab done of throat. Dr Stalker\r\nApril 01 (cont\'d)- diagnosed antibiotic allergic reaction\r\nAs week progressed legs became more affected by rash extending all the way to toes. \r\nApril 04- First day when redness in face beginning to diminish\r\nApril 09-10- First day when legs beginning to improve.\r\n*Mother takes photos of rash\r\nNo other history of allergies known to family\r\nApril 25/02. Phone conversation witn Dr. P. ---\r\nDr. Stalker felt ---- symptoms could be possibly be attributed to:\r\n 1. a viral infecton (such as roseola)\r\n 2. a drug reaction to Amoxil\r\n 3. a vaccine related reaction to MMR or a combination thereof\r\n \r\nShe plans to do allergy testing once Easton is older. A throat swab performed April 01/02 was negative for strep\r\n\r\nRash could be due to vaccine, or antibiotic or viral infection, No contraindication to 2nd dose MMR.','March 25- Taken in to M.D. Dr. because of fussiness and pulling at ears. Diagnosed with ear infection. No fever. Started on Nu- Amoxicillin. \r\nMarch 26- Diarrhea- 4 episodes. (diarrhea continued as long as John received antibiotic) – March 26th was worst episode of diarrhea.\r\nMarch 27- P/C to PHN. Temperature between 38\'-39\' axilla. Fussy. Diarrhea. PHN recommended to see M.D. to evaluate status of ear infection\r\nMarch 28- P/C to PHN. John was seen by M.D. (someone else in Dr. ---- practice). M.D. confirmed ear infection resolving and felt fever r/t another viral infection. Temp about 38.5. Nose runny. Slight cough, fussy, diarrhea. No rash\r\nMarch 29- No fever. Tired but happier\r\nMarch 30- Very tired. Nose-runny, slight cough, no fever\r\nMarch 31- Mom reported John felt warm and by afternoon had \"red, macular spots to neck and face mainly- with very few on trunk\". Got progressively worse in # and color during day\r\nApril 01- Mom stated rash exploded to trunk and face. Very red, Rash spot like with areas where hives all seemed to blend together. Today slightly raised and very red. Taken to Dr. Stalker\'s office swab done of throat. Dr Stalker\r\nApril 01 (cont\'d)- diagnosed antibiotic allergic reaction\r\nAs week progressed legs became more affected by rash extending all the way to toes. \r\nApril 04- First day when redness in face beginning to diminish\r\nApril 09-10- First day when legs beginning to improve.\r\n*Mother takes photos of rash\r\nNo other history of allergies known to the family\r\nApril 25/02. Phone conversation witn Dr. P. ---\r\nDr. Stalker felt ---- symptoms could be possibly be attributed to:\r\n 1. a viral infecton (such as roseola)\r\n 2. a drug reaction to Amoxil\r\n 3. a vaccine related reaction to MMR or a combination thereof\r\n \r\nShe plans to do allergy testing once John\r\n is older. A throat swab performed April 01/02 was negative for strep\r\n\r\nRash could be due to vaccine, or antibiotic or viral infection, No contraindication to 2nd dose MMR.',NULL,NULL,NULL,NULL,NULL,NULL,NULL,NULL,NULL,NULL,NULL,NULL,'S',NULL,NULL),('68','UNK','H',0,0,0,NULL,'6 hours after flu vaccination itchy - both eyes, chills, achey,\r\n12 hours scratchy sore throat, puffy eyes lasting 48 hours (felt achey, weak - but did work)\r\nafter 12 hours nasal congestion plugging started to drain after steam and saline lavage to nostrils - headache\r\nexperienced exercise wheezing when running for exercise 6 days after the shot - no similar since.\r\n10 days still nasal congestion - doesn\'t \'feel herself\' (low energy)\r\nJan 25/02 PC from client. Recommendations received copy from John Doe\r\n\r\nVaccine related ORS. Decisions on future influenza immunization to be made by patient and family physician following the Health Canada guideline decision tree, published in CCDR, 15 November 2001 (attached).\r\n','6 hours after flu vaccination itchy - both eyes, chills, achey,\r\n12 hours scratchy sore throat, puffy eyes lasting 48 hours (felt achey, weak - but did work)\r\nafter 12 hours nasal congestion plugging started to drain after steam and saline lavage to nostrils - headache\r\nexperienced exercise wheezing when running for exercise 6 days after the shot - no similar since.\r\n10 days still nasal congestion - doesn\'t \'feel herself\' (low energy)\r\nJan 25/02 PC from client. Recommendations received copy from John Doe\r\n\r\nVaccine related ORS. Decisions on future influenza immunization to be made by patient and family physician following the Health Canada guideline decision tree, published in CCDR, 15 November 2001 (attached).',NULL,NULL,NULL,NULL,NULL,NULL,NULL,NULL,NULL,NULL,NULL,NULL,'S',NULL,NULL),('68192','UNK','H',0,0,0,NULL,'2/06/29\r\n1. Rash 1st noted behind ears & face 25 days after immunization. Spread to shoulders, back of neck. Red raised \"bumps\". Became confluent by end of day - continuing to spread down arm & legs. Fever noticeable on following day after appearance of rash occuring over next 2 days then no fever x2 days. Fever has now recurred. Eyes red, tired looking - child rubbing as well. Coughing & lethargic x7 days ++ thirst x7 days. Irritable x6 days - needing more comforting. No diet changes noted except Strawberries off & on x 3wks (no noted change to rash after strawberries given). Mom noted baby cried inconsolably x 1hr after initial immunization. Took baby to Dr on June 24/02 - given 2.5 % cortisone - got red of redness but \"roughness\" to skin persists & face appears swollen. Entire body appears swollen for entire period since start of rash. \"Doesn\'t look like our baby\". Consent to _ to family Dr obtained.\r\n\r\n-Mom notes wheezy x3 days - on & off : plans to try Benadryl.\r\n\r\n07/09. Redness gone since June 26/02 - Roughness persists - remains on hydrocol.\r\n\r\nReaction consistent with MMR vaccine. Confine with immunization.','2/06/29\r\n1. Rash 1st noted behind ears & face 25 days after immunization. Spread to shoulders, back of neck. Red raised \"bumps\". Became confluent by end of day - continuing to spread down arm & legs. Fever noticeable on following day after appearance of rash occuring over next 2 days then no fever x2 days. Fever has now recurred. Eyes red, tired looking - child rubbing as well. Coughing & lethargic x7 days ++ thirst x7 days. Irritable x6 days - needing more comforting. No diet changes noted except Strawberries off & on x 3wks (no noted change to rash after strawberries given). Mom noted baby cried inconsolably x 1hr after initial immunization. Took baby to Dr on June 24/02 - given 2.5 % cortisone - got rid of redness but \"roughness\" to skin persists & face appears swollen. Entire body appears swollen for entire period since start of rash. \"Doesn\'t look like our baby\". Consent to pass info to family Dr obtained.\r\n\r\n-Mom notes wheezy x3 days - on & off : plans to try Benadryl.\r\n\r\n07/09. Redness gone since June 26/02 - Roughness persists - remains on hydrocort.\r\n\r\nReaction consistent with MMR vaccine. Continue with immunization.',NULL,NULL,NULL,NULL,NULL,NULL,NULL,NULL,NULL,NULL,NULL,NULL,'S',NULL,NULL),('692','UNK','H',0,0,0,'7-10 Days after Imm She had slight fever and rash\r\nSubsided after few days.\r\nday 17 - she developed high fever (can\'t remember)\r\n- hospitalized - WBC high\r\n- tested for UTI\r\nmeningitis\r\npneumonia\r\n- all negative\r\n- hospitalized x 4 days\r\n- Drs felt this Rx related to her MMR and recommended not to have 2nd MMR.\r\n\r\nPM Hx:\r\nA genesis corpus collosum; Turner\'s syndrome; Uro - reflux\r\n(Spoke with Jane\'s father and Drs Chapman and Ward)\r\nImpression: 13 month female received 1st dose MMR with fever and transient rash at 7-10 days, likely due to vaccine. Fever, irritability, runny nose, and cough occurred at 17 days with subsequent hospitalization and antibiotic administration (i.v. + oral). Negative urine and blood cultures. Symptoms at 17 days were likely due to concurrent viral infection, NOT vaccine-related. (No petechial rash or thrombocytopenia was experienced.)\r\nRecommendation: 2nd dose of MMR is not contraindicated. Likelihood of fever and rash occurring after 2nd MMR is less.','COMMENTS FURTHER DESCRIBING ADVERSE EVENT(S)\r\n7-10 Days after Imm She had slight fever and rash\r\nSubsided after few days.\r\nday 17 - she developed high fever (can\'t remember)\r\n- hospitalized - WBC high\r\n- tested for UTI\r\nmeningitis\r\npneumonia\r\n- all negative\r\n- hospitalized x 4 days\r\n- Drs felt this Rx related to her MMR and recommended not to have 2nd MMR.\r\n\r\nPM Hx:\r\nA genesis corpus collosum; Turner\'s syndrome; Uro - reflux\r\n(Spoke with Jane\'s father and Drs Chapman and Ward)\r\nImpression: 13 month child received 1st dose MMR with fever and transient rash at 7-10 days, likely due to vaccine. Fever, irritability, runny nose, and cough occurred at 17 days with subsequent hospitalization and antibiotic administration (i.v. + oral). Negative urine and blood cultures. Symptoms at 17 days were likely due to concurrent viral infection, NOT vaccine-related. (No petechial rash or thrombocytopenia was experienced.)\r\nRecommendation: 2nd dose of MMR is not contraindicated. Likelihood of fever and rash occurring after 2nd MMR is less.','7-10 Days after Imm She had slight fever and rash\r\nSubsided after few days.\r\nday 17 - she developed high fever (can\'t remember)\r\n- hospitalized - WBC high\r\n- tested for UTI\r\nmeningitis\r\npneumonia\r\n- all negative\r\n- hospitalized x 4 days\r\n- Drs felt this Rx related to her MMR and recommended not to have 2nd MMR.\r\n\r\nPM Hx:\r\nA genesis corpus collosum; Turner\'s syndrome; Uro - reflux\r\n(Spoke with Jane\'s father and Drs Chapman and Ward)\r\nImpression: 13 month female received 1st dose MMR with fever and transient rash at 7-10 days, likely due to vaccine. Fever, irritability, runny nose, and cough occurred at 17 days with subsequent hospitalization and antibiotic administration (i.v. + oral). Negative urine and blood cultures. Symptoms at 17 days were likely due to concurrent viral infection, NOT vaccine-related. (No petechial rash or thrombocytopenia was experienced.)\r\nRecommendation: 2nd dose of MMR is not contraindicated. Likelihood of fever and rash occurring after 2nd MMR is less.',NULL,NULL,NULL,NULL,NULL,NULL,NULL,NULL,NULL,NULL,NULL,NULL,'R',NULL,NULL),('7','UNK','T',0,0,0,NULL,'Wheezes, Cyanosis, Vomiting, Dizzines, Balance Difficulty\r\n\r\nEvent Description: An 19 month old female child received Pentacel, lot# CO870AA, dose # 4 on 18-Jul-01 at 1320 hours. 2 hours and 25 minutes after the vaccine was administered (1545 hours) the child vomited, c/o being dizzy, was shaky, had loss of balance, developed hives and wheezing. 2 hours and 30 minutes after the vaccine (1550 hours) the child turned blue. Mother called 911 and child was taken to hospital by ambulance. Child was intubated at the hospital.  Child was admitted to hospital and recovered.  Same reporter and same lot # in cases C2001-00408, C2001-00410, C2001-00411.\r\n\r\nInformation from telephone follow-up on 12-Oct-2001: No information reported on length of stay in hospital. No hospital report provided to Ministry of Health. At Ministry of Health level this case is reported as an hypnotic-hyporesponsive episode.','Wheezes, Cyanosis, Vomiting, Dizzines, Balance Difficulty\r\n\r\nEvent Description: An 19 month old female child received Pentacel, lot# CO870AA, dose # 4 on 18-Jul-01 at 1320 hours. 2 hours and 25 minutes after the vaccine was administered (1545 hours) the child vomited, c/o being dizzy, was shaky, had loss of balance, developed hives and wheezing. 2 hours and 30 minutes after the vaccine (1550 hours) the child turned blue. Mother called 911 and child was taken to hospital by ambulance. Child was intubated at the hospital.  Child was admitted to hospital and recovered.  Same reporter and same lot # in cases C2001-00408, C2001-00410, C2001-00411.\r\n\r\nInformation from telephone follow-up on 12-Oct-2001: No information reported on length of stay in hospital. No hospital report provided to Ministry of Health. At Ministry of Health level this case is reported as an hypnotic-hyporesponsive episode.',NULL,NULL,NULL,NULL,NULL,NULL,NULL,NULL,NULL,NULL,NULL,NULL,'S',NULL,NULL),('70','UNK','H',0,0,0,NULL,'Individual was treated with amoxicillin then Rocephin IV BId x 3 days and Pentamycetin eye ointment. Diarrhea which occurred 30days past vaccine is still present. Other symptoms began 45days past vaccination and cleared within 5-14 days\r\n45 days past vaccination makes these symptoms implausible as a vaccine reaction\r\n\r\nUnlikely vaccine related. No contraindication to future immunization','Individual was treated with amoxicillin then Rocephin IV BId x 3 days and Pentamycetin eye ointment. Diarrhea which occurred 30days past vaccine is still present. Other symptoms began 45 days past vaccination and cleared within 5-14 days\r\n45 days past vaccination makes these symptoms implausible as a vaccine reaction\r\n\r\nUnlikely vaccine related. No contraindication to future immunization',NULL,NULL,NULL,NULL,NULL,NULL,NULL,NULL,NULL,NULL,NULL,NULL,'S',NULL,NULL),('7119','UNK','H',0,0,0,'Mom reports: 5 hours after shot became fussy, very red, sweaty and very very hot and it got worse very quickly, only over a 10 minute period, was crying franticly. became even warmer didn\'t want to be touched appear to be in pain all over. Mom then gave - 1st dose tylenol appropriate dose for wt. It took about 30 mins calmed down and temperature appeared normal. For the rest of the evening Jane was pale lethargic and whimpering every time Mom moved her as if she was in pain. The next morning was her old self.\r\n\r\nFever pain after immunization. Give prophylactic acitamenophen with next dose.','Mom reports. 5 hours after shot became fussy, very red, sweaty and very very hot and it got worse very quickly, only over a 10 minute peroid, was crying frantically. became even warmer didn\'t want to be touched appear to be in pain all over. Mom then gave - 1st dose tylenol appropriate dose for wt. It took about 30 mins calmed down and temperature appeared normal. For the rest of the evening was pale lethargic and whimpering every time Mom moved her as if she was in pain. The next morning was her old self.\r\n\r\nFever pain after immunization. Give prophylactic aciitamenophen with next dose.','Mom reports: 5 hours after shot became fussy, very red, sweaty and very very hot and it got worse very quickly, only over a 10 minute period, was crying franticly. became even warmer didn\'t want to be touched appear to be in pain all over. Mom then gave - 1st dose tylenol appropriate dose for wt. It took about 30 mins calmed down and temperature appeared normal. For the rest of the evening Jane was pale lethargic and whimpering every time Mom moved her as if she was in pain. The next morning was her old self.\r\n\r\nFever pain after immunization. Give prophylactic acitamenophen with next dose.',NULL,NULL,NULL,NULL,NULL,NULL,NULL,NULL,NULL,NULL,NULL,NULL,'R',NULL,NULL),('7294','UNK','H',0,0,0,'+HRS post vaccine : low grade fever -not measured, nausia, headache (eyebrows, back of neck). The above symptoms persisted throughout the first week post vaccine, increasing & decreasing in severity. Pt. self medicated with Advil which gave her some relief with her headache.\r\n\r\n2nd week post vaccine her symptoms persisted as follows: 1) increased nausia 2) increased fatigue 3) headache 4) achiness -back of neck -R shoulder -R leg \"feels like it\'s in my bones\" 5) FEVER: July 27, 28, 29 (day 11, 12, 13 post vac.) fever of 102 degrees increasing & decreasing over these 3 days.\r\n\r\nJuly 31 (day 15): severe nausia, low grade fever, headache, unable to concentrate; attended GP\'s office for assessment.\r\nSome of her classmates have had \"flu-like\" symptoms lasting several days. They have not recently been immunized) fever, diarrhea.\r\n\r\nugl- currently nausiated but receiving some relief from meds, headache relieved with Advil but still has R sided achiness.\r\n\r\nLikely this is not related to hep B\r\nSpoke with doc. No objective findings.\r\nCBC normal. Resolved.','+HRS post vaccine : low grade fever -not measured, nausia, headache (eyebrows, back of neck). The above symptoms persisted throughout the first week post vaccine, increasing & decreasing in severity. Pt. self medicated with Advil which gave her some relief with her headache.\r\n\r\n2nd week post vaccine her symptoms persisted as follows: 1) increased nausia 2) increased fatigue 3) headache 4) acheness -back of neck -R shoulder -R leg \"feels like it\'s in my bones\" 5) FEVER: July 27, 28, 29 (day 11, 12, 13 post vac.) fever of 102 degrees increasing & decreasing over these 3 days.\r\n\r\nJuly 31 (day 15): severe nausia, low grade fever, headache, unable to concentrate; attended GP\'s office for assessment.\r\nSome of her classmates have had \"flu-like\" symptoms lasting several days. They have not recently been immunized) fever, diarrhea.\r\n\r\nugl- currently nausiated but receiving some relief from meds, headache relieved with Advil but still has R sided acheness.\r\n\r\nLikely not related to hep B\r\nSpoke with doc. No objective findings.\r\nCBC normal. Resolved.','+HRS post vaccine : low grade fever -not measured, nausia, headache (eyebrows, back of neck). The above symptoms persisted throughout the first week post vaccine, increasing & decreasing in severity. Pt. self medicated with Advil which gave her some relief with her headache.\r\n\r\n2nd week post vaccine her symptoms persisted as follows: 1) increased nausia 2) increased fatigue 3) headache 4) achiness -back of neck -R shoulder -R leg \"feels like it\'s in my bones\" 5) FEVER: July 27, 28, 29 (day 11, 12, 13 post vac.) fever of 102 degrees increasing & decreasing over these 3 days.\r\n\r\nJuly 31 (day 15): severe nausia, low grade fever, headache, unable to concentrate; attended GP\'s office for assessment.\r\nSome of her classmates have had \"flu-like\" symptoms lasting several days. They have not recently been immunized) fever, diarrhea.\r\n\r\nugl- currently nausiated but receiving some relief from meds, headache relieved with Advil but still has R sided achiness.\r\n\r\nLikely this is not related to hep B\r\nSpoke with doc. No objective findings.\r\nCBC normal. Resolved.',NULL,NULL,NULL,NULL,NULL,NULL,NULL,NULL,NULL,NULL,NULL,NULL,'R',NULL,NULL),('7297','UNK','H',0,0,0,'Mom called in to HU around 3:30 Pm to say baby was limp on and off + pale and crying on and off since waking up from sleeping (PM). Immunizations given at HU in AM. Told to take baby directly to Dr\'s office. Saw Dr. Obrien Bell who sent her directly to SMH emerg. Baby by then had circumoral cyanosis yet 02 Sat according to Mom was 98%. Baby\'s temp at SMH was 38 and baby was extremely fussy according to nurse attending baby.\r\n(I called emerg to see how baby was). Baby was given abenol supp and ice pack to swollen raised area at injection site (RL - Penta) Mom also said that bridge of nose was swollen for a couple of hours and hosp. didn\'t know if it was from too much crying or the vaccine. It was interesting to note that Mom said Dr. O\'Brien-Bell recommended giving Penta at 2 months and then having babies come back at 3 months for the Hep B vaccine!\r\nMom said that baby received a 2nd Abenol at 10 PM and has been fine since (PC to Mom in AM) no fever today. Emerg Doc said to give baby Adenol supp 1 hour prior to immun. baby next time. I told mom that we would immunize her baby at 4 months as per recommendations made by our MHO. Mom says that no further F/u has been recommended re this adverse event.  I plan on a F/U P/C next Monday or Tues\r\n\r\n- Mom says that no further F/u has been recommended re this adverse event. (Mom gave bath this AM)\r\n-no fever\r\n-no swollen bridge of nose\r\n\r\n2 1/2 months old male had symptoms suggestive of hypnotic-hyporesponsive episode and local reaction.\r\nBoth reactions likely related to the Pentacel Vaccine.\r\nRecommendation: These reactions do not contraindicate further vaccine doses. Continue routine vaccination schedule. Acetaminophen dose about 15-20 mg/kg may be given about 1/2-1hr prior to vaccination (p.o. or rectally) and q4h PRN to maximum of 5 doses. Apply cool/ice pack to injection site(s) at first sign of irritability or irritation.','Mom called in to HU around 3:30 Pm to say baby was limp on and off + pale and crying on and off since waking up from sleeping (PM). Immunization given at HU in AM. Told to take baby directly to Dr\'s office. Saw Dr. Obrien Bell who sent her directly to SMH emerg. Baby by then had circumoral cypnosis yet 02 Sat according to Mom was 98%. Baby\'s temp at SMH was 38 and baby was extremely fussy according to nurse attending baby.\r\n(I called emerg to see how baby was). Baby was given abenol supp and ice pack to swollen raised area at injection site (RL - Penta) Mom also said that bridge of nose was swollen for a couple of hours and hosp. didn\'t know if it was from too much crying or the vaccine. It was interesting to note that Mom said Dr. O\'brien-Bell recommended giving Penta at 2 months and then having babies come back at 3 months for the Hep B vaccine!\r\nMom said that baby received a Wnd Abenol at 10 PM and has been fine since (PC to Mom in AM) no fever today. Emerg Doc said to give baby Adenol supp 1 hour prior to immun. baby next time. D told mom that we would immunize her baby at 4 months. as per recommendations made by our MHO. Mom says that no further F/u P/cc next Monday or Tues\r\n\r\n-swollen, redness has disappeared today (Mom gave bath this AM)\r\n-no fever\r\n-no swollen bridge of nose\r\n\r\n2 1/2 months old male had symptoms suggestive of hypnotic-hyporesposive episode and local reaction.\r\nBoth reactions likely related to the Pentcol Vaccine.\r\nRecommendation: These reactions do not contraindicate further vaccine doses. Continue routine vaccination schedule. Acataminophen dose about 15-20 mg/kg may be given about 1/2-1hr prior to vaccination (p.o. or rectally) and q4h PRN to maximim of 5 doses. Apply cool/ice pack to injection site(s) at first sign of irritability or irritation.\r\n','Mom called in to HU around 3:30 Pm to say baby was limp on and off + pale and crying on and off since waking up from sleeping (PM). Immunizations given at HU in AM. Told to take baby directly to Dr\'s office. Saw Dr. Obrien Bell who sent her directly to SMH emerg. Baby by then had circumoral cyanosis yet 02 Sat according to Mom was 98%. Baby\'s temp at SMH was 38 and baby was extremely fussy according to nurse attending baby.\r\n(I called emerg to see how baby was). Baby was given abenol supp and ice pack to swollen raised area at injection site (RL - Penta) Mom also said that bridge of nose was swollen for a couple of hours and hosp. didn\'t know if it was from too much crying or the vaccine. It was interesting to note that Mom said Dr. O\'Brien-Bell recommended giving Penta at 2 months and then having babies come back at 3 months for the Hep B vaccine!\r\nMom said that baby received a 2nd Abenol at 10 PM and has been fine since (PC to Mom in AM) no fever today. Emerg Doc said to give baby Adenol supp 1 hour prior to immun. baby next time. I told mom that we would immunize her baby at 4 months as per recommendations made by our MHO. Mom says that no further F/u has been recommended re this adverse event.  I plan on a F/U P/C next Monday or Tues\r\n\r\n- Mom says that no further F/u has been recommended re this adverse event. (Mom gave bath this AM)\r\n-no fever\r\n-no swollen bridge of nose\r\n\r\n2 1/2 months old male had symptoms suggestive of hypnotic-hyporesponsive episode and local reaction.\r\nBoth reactions likely related to the Pentacel Vaccine.\r\nRecommendation: These reactions do not contraindicate further vaccine doses. Continue routine vaccination schedule. Acetaminophen dose about 15-20 mg/kg may be given about 1/2-1hr prior to vaccination (p.o. or rectally) and q4h PRN to maximum of 5 doses. Apply cool/ice pack to injection site(s) at first sign of irritability or irritation.',NULL,NULL,NULL,NULL,NULL,NULL,NULL,NULL,NULL,NULL,NULL,NULL,'R',NULL,NULL),('73','UNK','H',0,0,0,'10:15 am. Immunized. Five minutes after immunization she complained of \"not feeling well\". She went from standing position to sitting (slid against door to the floor). She complained about feeling hot, very pale, very sweaty, complained of \"ringing in her ears\". She improved after placing head down between knees and taking several deep breaths. She refused apple \r\n\r\njuice and/or cracker following her faint, we went to the staffroom in school to get her a drink of water. Ten minutes later she returned to her classroom and said she felt better. 12:00 noon, the principal came to inform PHN she was sick and had vomitted twice since immunization done. She complained \"my stomach feels funny\". She and PHN phoned mom to pick her up from school. PHN examined her injection sites- no inflammation, no redness, no itchiness- no other symptoms. She said all she had for breakfast was an apple and that she had been very worried about getting immunization. I phoned mother at 2:15 pm, mother stated she had dinner, still complained her stomach did not feel good. Discussed possible reactions to immunization if vomiting persists or other symptoms develop PHN advised mom to consult physician. Discussed with mom on March 20/2001 at 12:00 noon regarding follow up to immunization. Mom states she had slurred speech (mom felt she was acting like she had an injury to the head). She continued to complain her stomach was bothering her the day of the immunization. She did not return to school in the afternoon, did not go to her skating in the evening. She was alright the next morning. Mom thought she might have hit her head. She saw a scrape on her back (the daughter said scrape was done by door handle when she went) down the floor. \r\n\r\nBoth Hep B and Measles series complete. Ok to immunize in future* (see note)\r\n\r\nPlease assess this event and inform me regarding future immunizations. Thank you.\r\n\r\nApril 18, 2001 MHD Note\r\n3rd dose in Hep B complete\r\n2nd dose in Measles complete\r\nThis is an atypical reaction and initially appears to be a fainting episode.\r\nFor future immunizations (Td), I would consider having her recline and lie down for a couple of minutes after immunization to prevent a 2nd fall/slump. Watch for 1/2 hour post-vaccination.\r\nShauna Hudson','10:15 am. Immunized. Five minutes later after immunization she complained of \"not feeling well\". She went from standing position to sitting (sat against door to the floor). She complained about feeling hot, very pale, very sweaty, complained of \"ringing in her ears\". She improved after placing head down between knees and taking several deep breaths. She refused apple \r\n\r\njuice and/or cracker following her faint, we went to the staffroom in school to get her a drink of water. Ten minutes later she returned to her classroom and said she felt better. 12:00 noon, the principal came to inform PHN she was sick and had vomitted twice since immunization done. She complained \"my stomach feels funny\". She and PHN phoned mom to pick her up from school. PHN examined her injection sites- no inflamation, no redness, no itchiness- no other symptoms. She said all she had for breakfast was an apple and that she had been very worried about getting immunization. I phoned mother at 2:15 pm, mother stated she had dinner, still complained her stomach did not feel good. Discussed possible reactions to immunization if vomitng persists or other symptoms develop PHN advised mom to consult physician. Discussed with mom on March 20/2001 at 12:00 noon regarding follow up to immunization. Mom states she had slurred speech (mom felt she was acting like she had an injury to the head). She continued to complain her stomach was bothering her the day of the imunization. She did not return to school in the afternoon, did not go to her skating in the evening. She was alright next morning. Mom thought she might have hit her head. She saw a scrape on her back (the daughter said scrape was done by door handle when she went) the floor. \r\n\r\nBoth Hep B and Measles series complete. Ok to immunize in future* (see note)\r\n\r\nPlease assess this event and inform me regarding future immunizations. Thank you.\r\n\r\nApril 18, 2001 MHD Note\r\n3rd dose in Hep B complete\r\n2nd dose in Measles complete\r\nThis is an atypical reaction and initially appears to be a fainting episode.\r\nFor future immunizations (Td), I would consider having her recline and lie down for a couple of minutes after immunization to prevent a 2nd fall/slump. Watch for 1/2 hour post-vaccination.\r\nShauna Hudson','10:15 am. Immunized. Five minutes after immunization she complained of \"not feeling well\". She went from standing position to sitting (slid against door to the floor). She complained about feeling hot, very pale, very sweaty, complained of \"ringing in her ears\". She improved after placing head down between knees and taking several deep breaths. She refused apple \r\n\r\njuice and/or cracker following her faint, we went to the staffroom in school to get her a drink of water. Ten minutes later she returned to her classroom and said she felt better. 12:00 noon, the principal came to inform PHN she was sick and had vomitted twice since immunization done. She complained \"my stomach feels funny\". She and PHN phoned mom to pick her up from school. PHN examined her injection sites- no inflammation, no redness, no itchiness- no other symptoms. She said all she had for breakfast was an apple and that she had been very worried about getting immunization. I phoned mother at 2:15 pm, mother stated she had dinner, still complained her stomach did not feel good. Discussed possible reactions to immunization if vomiting persists or other symptoms develop PHN advised mom to consult physician. Discussed with mom on March 20/2001 at 12:00 noon regarding follow up to immunization. Mom states she had slurred speech (mom felt she was acting like she had an injury to the head). She continued to complain her stomach was bothering her the day of the immunization. She did not return to school in the afternoon, did not go to her skating in the evening. She was alright the next morning. Mom thought she might have hit her head. She saw a scrape on her back (the daughter said scrape was done by door handle when she went) down the floor. \r\n\r\nBoth Hep B and Measles series complete. Ok to immunize in future* (see note)\r\n\r\nPlease assess this event and inform me regarding future immunizations. Thank you.\r\n\r\nApril 18, 2001 MHD Note\r\n3rd dose in Hep B complete\r\n2nd dose in Measles complete\r\nThis is an atypical reaction and initially appears to be a fainting episode.\r\nFor future immunizations (Td), I would consider having her recline and lie down for a couple of minutes after immunization to prevent a 2nd fall/slump. Watch for 1/2 hour post-vaccination.\r\nShauna Hudson',NULL,NULL,NULL,NULL,NULL,NULL,NULL,NULL,NULL,NULL,NULL,NULL,'R',NULL,NULL),('73610','UNK','H',0,0,0,'Strange taste (transitory), dizziness, mild headache, fatigue, sensation of warmth\r\nAll symptoms were gone by the next morning\r\n\r\nClient has allergies to ASA and several Prescription Anagesics\r\n\r\nFlushing? Swelling around eyes, strange taste and headache began within hours of the immunization, Flushing was noted 45 minutes to 1 hr post-vaccination.\r\nThis client is not at risk of acquiring Hepatitis B. ---- in a long-term monogamous relationship (married). When he\'s not working at the mine site, he drives a school bus.\r\n\r\nGiven that this client is not at any particular risk of contracting Hepatitis B, I have suggested that the vaccine series be interrupted.','Strange taste (transitory), mild headache, fatigue, sensation of warmth\r\nAll symptoms were gone by the next morning\r\n\r\nClient has allergies to ASA and several Prescription Anagesics\r\n\r\nFlushing? Swelling around eyes, strange taste and headache began within hours of the immunization, Flushing was noted 45 minutes to 1 hr post-vaccination.\r\nThis client is not at risk of acquiring Hepatitis B. ---- in a long-term monogamous relationship (married). When he\'s not working at the mine site, he drives a school bus.\r\n\r\nGiven that this client is not at any particular risk of contracting Hepatitis B, I have suggested that the vaccine series be interrupted.','Strange taste (transitory), dizziness, mild headache, fatigue, sensation of warmth\r\nAll symptoms were gone by the next morning\r\n\r\nClient has allergies to ASA and several Prescription Anagesics\r\n\r\nFlushing? Swelling around eyes, strange taste and headache began within hours of the immunization, Flushing was noted 45 minutes to 1 hr post-vaccination.\r\nThis client is not at risk of acquiring Hepatitis B. ---- in a long-term monogamous relationship (married). When he\'s not working at the mine site, he drives a school bus.\r\n\r\nGiven that this client is not at any particular risk of contracting Hepatitis B, I have suggested that the vaccine series be interrupted.',NULL,NULL,NULL,NULL,NULL,NULL,NULL,NULL,NULL,NULL,NULL,NULL,'R',NULL,NULL),('7370','UNK','H',0,0,0,NULL,'PHONED DUTY NURSE Apr 24 1445 (Day following imm.) to report following:\r\n\r\nApr. 23- Within 1 hour of immunization his arm was very sore and he was reluctant to move it. (from area of injection site to shoulder, he developed diarrhea & vomitting, and when he went to patio to sit by self he blackened out (doesn\'t know how long-) He aroused, went into house and slept a further 2 hrs. His neck and back were sore. His temperature was normal at no time was he wheezy or short of breath. No rash noted. Continued to throw up.\r\n\r\nApr. 24- Continued to have vomitting and diarrhea.\r\n         His upper body ached.\r\n         His arm from site of injection to shoulder was sore (area of about 1\" diameter around injection site reddenned).\r\n\r\nApr. 25- Felt much improved. no diarrhea or vomitting. Arm ok - just a little sore.\r\n\r\n04-24 saw a Dr. @ Dahlstrom clinic (walk-in) who prescribed imodium & gravol for vomitting & diarrhea. Gr. did not know if it was reaction to imm. or \"stomach\" flu.\r\n\r\n04-25 Dr. Chan told him he didn\'t know if S & S were a reaction to vaccine or an infection.\r\n\r\nConsistent with anaphylactic reaction- local reaction & septemic Sx (N,D,V, loss of conciousness, no fever to suggest intercurrent illness) - onset within 1 hour of vaccination.','PHONED DUTY NURSE Apr 24 1445 (Day following imm.) to report following:\r\n\r\nApr. 23- Within 1 hour of immunization his arm was very sore and he was reluctant to move it. (from area of injection site to shoulder, he developed diarrhea & vomitting, and when he went to patio to sit by self he blackened out (doesn\'t know how long-) He roused, went into house and slept a further 2 hrs. His neck and back were sore. His temperature was normal at no time was he wheezy or short of breath. No rash noted. Continued to throw up.\r\n\r\nApr. 24- Continued to have vomitting and diarrhea.\r\n         His upper body ached.\r\n         His arm from site of injection to shoulder was sore (area of about 1\" diameter around injection site reddenned).\r\n\r\nApr. 25- Felt much improved. no diarrhea or vomitting. Arm ok - just a little sore.\r\n\r\n04-24 saw a Dr. @ Dahlstrom clinic (walk-in) who prescribed imodium & gravol for vomitting & diarrhea. Dr. did not know if it was reaction to imm. or \"stomach\" flu.\r\n\r\n04-25 Dr. Chan told him he didn\'t know if S & S were a reaction to vaccine or an infection.\r\n\r\nConsistent with anaphylactic reaction- local reaction & systemic Sx (N,D,V, loss of consciousness, no fever to suggest intercurrent illness) - onset within 1 hour of vaccination.',NULL,NULL,NULL,NULL,NULL,NULL,NULL,NULL,NULL,NULL,NULL,NULL,'S',NULL,NULL),('75','UNK','H',0,0,0,NULL,'Mother reports. Approximately 10 minutes after receiving immunization child began to feel unwell. By that evening had developed fever with chills and hallucinations. Also complained of earache, headache, extreme lethargy, nausea and sore stomach. Treated with Tylenol q3-4 h.x 3 days. On fourth day began to feel better- no fever and more energy. On fifth day returned to school.\r\n\r\nGSK (many active Eng. B) contacted: \"Hallucinations rare occurence\". Plan: Continue series. Benadryl + Tylenol 45 minutes prior to immunization. ','Mother reports. Approximately 10 minutes after receiving immunization child began to feel unwell. By that evening had developed fever with chills and hallucinations. Also complained of earache, headache, extreme lethargy, nausea and sore stomach. Treated with Tylenol q3-4 h.x 3 days. On fourth day began to feel better- no fever and more energy. On fifth day returned to school.\r\n\r\nGSK (many active Eng. B) contacted: \"Hallucinations rare occurrence\". Plan: Continue series. Benadryl + Tylenol 45 minutes prior to immunization. ',NULL,NULL,NULL,NULL,NULL,NULL,NULL,NULL,NULL,NULL,NULL,NULL,'S',NULL,NULL),('75166','UNK','H',0,0,0,NULL,'21 Fever 102 for a few hours. Starting in evening  of vaccination. Had chills, was sleepy, and right arm had the following: 1 toonie size swelling and redness x 1\". 2 site red, warm, sensitive to touch \r\nsymptoms were gone by next day\r\n7-22 Says red area on arm had a white centre, she also had a headache and diarrhea. PHN spoke with Dr J Dubord re above\r\n7-22 Says she had emesis\r\n\r\nRECOMMENDATION\r\nThough obviously unpleasant for Jane her fever, local reaction, headache emesis and diarrhea are not a contraindicaiton to further doses of vaccine. \r\nRECOMMEND: Proceed with next scheduled doses of Hepatitis B and Hepatitis A vaccines.\r\nADVISE: Observe for one hour following next vaccine dose. If there is no contraindication  for Jane to, consider acetaminophen as a dose prior to immunization, then every 6 to 8 hours for 24 hours. \r\nThe total acetaminophen use should not exdeed 2 grams per 24 hours without consultation with her physician.','21 Fever 102 for a few hours. Starting in evening  of vaccination. Had chills, was sleepy, and right arm had the following: 1 toonie size swelling and redness x 1\". 2 site red, warm, sensitive to touch \r\nsymptoms were gone by next day\r\n7-22 Says red area on arm had a white centre, she also had a headache and diarrhea. PHN spoke with Dr J Dubord re above\r\n7-22 Says she had emesis\r\n\r\nRECOMMENDATION\r\nThough obviously unpleasant for Jane her fever, local reaction, headache emesis and diarrhea are not a contraindicaiton to further doses of vaccine. \r\nRECOMMEND: Proceed with next scheduled doses of Hepatitis B and Hepatitis A vaccines.\r\nADVISE: Observe for one hour following next vaccine dose. If there is no contraindication  for Jane to, consider acetaminophen as a dose prior to immunization, then every 6 to 8 hours for 24 hours. \r\nThe total acetaminophen use should not exdeed 2 grams per 24 hours without consultation with her physician.',NULL,NULL,NULL,NULL,NULL,NULL,NULL,NULL,NULL,NULL,NULL,NULL,'S',NULL,NULL),('75893','UNK','H',0,0,0,'This gr 6 student at SomeLocation was in good health, though was somewhat nervous when presenting for her second Hep B 2003.04.17. This writer was called back to the school to see the student 1.5 hours after her shot, because of concern about her injection arm. The student reported she went back to class - that classmates commented her Lt arm was looking red-purple. Jane reported she felt \"shivery (dressed in shorts) and that while her hand was red-purple and mottled, it was cold from the elbow to the hand. Above the elbow, the skin was warm and normal color. The student then went to P.E. where she was outside running and reported to the office 1 hour after the shot. PHN examined child 1.5 hrs post shot. No signs of anaphylaxis. Injection site unremarkable. Student calm. Student only able to raise Lt arm to waistline begins experiencing aching at the top of the shoulder and very small amt of tingling at injection site. Lt arm from elbow to fingers slightly swollen, cold to touch, purplish-mottled. Student describes fingers as stiff. Student encouraged to move limb. Parent contacted, took child home, gave advil for sore shoulder and has longed to see doctor. Hand still cold - discolored 4 hours post injection. Doctor informed PHN to follow next week. Reports of 2 similar incidents in school yet to be investigated. \r\n04/03 - P/C to mother of Jane, was seen by Dr Claremont afternoon of injection and mother states that Dr reassured them of no signs of physiologic or neurologic complications. Mother states that arm weakness, coolness of arm, and swelling took about 48 hrs resolve. Jane was also very tired and poor appetite during tis time period -> see attached\r\n\r\n3 RD student with similar complaints with local reaction after outdoor physical activity. Not a contraindication to continuing immunization in grade 9','This gr 6 student at SomeLocation was in good health, though was somewhat nervous when presenting for her second Hep B 2003.04.17. This writer was called back to the school to see the student 1.5 hours after her shot, because of concern about her injection arm. The student reported she went back to class - that classmates commented her Lt arm was looking red-purple. Jane reported she felt \"shivery (dressed in shorts) and that while her hand was red-purple and mottled, it was cold from the elbow to the hand. Above the elbow, the skin was warm and normal color. The student then went to P.E. where she was outside running and reported to the office 1 hour after the shot. PHN examined child 1.5 hrs post shot. No signs of anaphylaxis. Injection site unremarkable. Student calm. Student only able to raise Lt arm to waistline Begins experiencing aching at the top of the shoulder and very small ant of tingling at injection site. Lt arm from elbow to fingers slightly swollen, cold to touch, purplish-mottled. Student describes fingers as stiff. Student encouraged to nose limb. Parent contacted, took child home, gave advil for sore shoulder and has longed to see doctor. Hand still cold - discolored 4 hours post injection. Doctor informed PHN to follow next week. Reports of 2 similar incidents in school yet to be investigated. \r\n04/03 - P/C to mother of Jane was seen by Dr Claremont afternoon of injection and mother states that Dr reassured them of no signs of physiologic or neurologic complications. Mother states that arm weakness, coolness of arm, and swelling took about 48 hrs resolve. Jane was also very tired and poor appetite during tis time period -> see attached\r\n\r\n3 RD student with similar complaints with local reaciton after outdoor physical activity. Not a contraindication to continuing immunization in grade 9','This gr 6 student at SomeLocation was in good health, though was somewhat nervous when presenting for her second Hep B 2003.04.17. This writer was called back to the school to see the student 1.5 hours after her shot, because of concern about her injection arm. The student reported she went back to class - that classmates commented her Lt arm was looking red-purple. Jane reported she felt \"shivery (dressed in shorts) and that while her hand was red-purple and mottled, it was cold from the elbow to the hand. Above the elbow, the skin was warm and normal color. The student then went to P.E. where she was outside running and reported to the office 1 hour after the shot. PHN examined child 1.5 hrs post shot. No signs of anaphylaxis. Injection site unremarkable. Student calm. Student only able to raise Lt arm to waistline begins experiencing aching at the top of the shoulder and very small amt of tingling at injection site. Lt arm from elbow to fingers slightly swollen, cold to touch, purplish-mottled. Student describes fingers as stiff. Student encouraged to move limb. Parent contacted, took child home, gave advil for sore shoulder and has longed to see doctor. Hand still cold - discolored 4 hours post injection. Doctor informed PHN to follow next week. Reports of 2 similar incidents in school yet to be investigated. \r\n04/03 - P/C to mother of Jane, was seen by Dr Claremont afternoon of injection and mother states that Dr reassured them of no signs of physiologic or neurologic complications. Mother states that arm weakness, coolness of arm, and swelling took about 48 hrs resolve. Jane was also very tired and poor appetite during tis time period -> see attached\r\n\r\n3 RD student with similar complaints with local reaction after outdoor physical activity. Not a contraindication to continuing immunization in grade 9',NULL,NULL,NULL,NULL,NULL,NULL,NULL,NULL,NULL,NULL,NULL,NULL,'R',NULL,NULL),('76','UNK','T',0,0,0,NULL,'Tachycardia, breath shortness, light-headed feeling, dizziness, nausea, tongue movement impaired, blood pressure increased\r\n\r\nEvent Description:\r\nSerious Criteria based on Medical Judgement\r\n\r\nIt was reported by nurse in Canada that female adult experienced the sensation of head lightness, dizziness, \"toung fell\", lump in her throat, nausea, shortness of breath, and tachycardia after receiving her 3rd dose of Rabies vaccine in August 2003.\r\n\r\nPatient experienced the symptoms approximately 10 minutes after the immunization while driving home and had to stop. She was taken to the emergency department where her blood pressure was reported as 200/120. She was prescribed Benadryl and after several hours went home still light headed.\r\n\r\nAt time of this report patient was still complaining of light headiness and dizziness.\r\n\r\nAdditional information received 23 April 2004. \r\nThree attempts have been made to contact patient up to 22 April 2004. Patient cannot be reached since apparently the wrong telephone was provided. As per e-mail of 15 September 2003, the reporter was not willing to report this case. She refused to give detailed information about the patient. No further information expected. Case closed.\r\n\r\nAdditional information 28 April 2004\r\nPatient received post exposure RIG and first dose of Imovax on 28 August 2003. The second dose of Imovax was received in 1 September 2003 which was 2 days late and 3rd dose was given 3 September 2003.','Tachycardia, breath shortness, light-headed feeling, dizziness, nausea, tongue movement impaired, blood pressure increased\r\n\r\nEvent Description:\r\nSerious Criteria based on Medical Judgement\r\n\r\nIt was reported by nurse in Canada that female adult experienced the sensation of head lightness, dizziness, \"tongue fell\", lump in her throat, nausea, shortness of breath, and tachycardia after receiving her 3rd dose of Rabies vaccine in August 2003.\r\n\r\nPatient experienced the symptoms approximately 10 minutes after the immunization while driving home and had to stop. She was taken to the emergency department where her blood pressure was reported as 200/120. She was prescribed Benadryl and after several hours went home still light headed.\r\n\r\nAt time of this report patient was still complaining of light headiness and dizziness.\r\n\r\nAdditional information received 23 April 2004. \r\nThree attempts have been made to contact patient up to 22 April 2004. Patient cannot be reached since apparently the wrong telephone number was provided. As per e-mail of 15 September 2003, the reporter was not willing to report this case. She refused to give detailed information about the patient. No further information expected. Case closed.\r\n\r\nAdditional information 28 April 2004\r\nPatient received post exposure RIG and first dose of Imovax on 28 August 2003. The second dose of Imovax was received on 1 September 2003 which was 2 days late and 3rd dose was given 3 September 2003.',NULL,NULL,NULL,NULL,NULL,NULL,NULL,NULL,NULL,NULL,NULL,NULL,'S',NULL,NULL),('77','UNK','H',0,0,0,NULL,'Red watery eyes\r\n\r\nSUPPLEMEMTARY INFORMATION\r\n \r\nPrioux and Recombivax were given May 20 in am. By 3 pm, upon waking up, his eyelids were red, eyes were watery, cheeks and back of hands had fine, red, elevated pin-point rash, and temperature was 38.7 degrees C by ear. Fever and rash continued until May 23. Tylenol 1.5 ml had been given prior to vaccination and was given 5.4 hr regularly thereafter until May 21. Advil 1.4 ml was then started every 6 hours, from May 21 afternoon until May 23 pm. All this time child was fussy and sleep was affected. Appetite, however, was still good throughout the 3 days. Child was seen at afterhours clinic on May 21, evening, no diagnosis was made. Urine culture was negative, ears and lungs intact. Fever persisted until May 23, not exceeding 38.7 degrees C (ear). On May 24 am no further signs and symptoms were present. On May 26 he had a fine red pin-point rash on thorax until May 27. He showed no signs of teethings. Note - He had been in contact (days prior vacc.) with an adult who had a cold.\r\n\r\nThis would not contraindicate the 18th month 2nd MMR vaccination.','Red watery eyes\r\n\r\nSUPPLEMEMTARY INFORMATION\r\n \r\nPriorix and Recombivax were given May 20 in am. By 3 pm, upon waking up, his eyelids were red, eyes were watery, cheeks and back of hands had fine, red, elevated pin-point rash, and temperature was 38.7 degrees C by ear. Fever and rash continued until May 23. Tylenol 1.5 ml had been given prior to vaccination and was given q.4 hr regularly thereafter until May 21. Advil 1.4 ml was then started every 6 hours, from May 21 afternoon until May 23 pm. All this time child was fussy and sleep was affected. Appetite, however, was still good throughout the 3 days. Child was seen at afterhours clinic on May 21, evening, No diagnosis was made. Urine culture was negative, ears and lungs intact. Fever persisted until evening May 23, not exceeding 38.7 degrees C (ear). On May 24 am no further signs and symptoms were present. On May 26 he had a fine red pin-point rash on thorax until May 27. He showed no signs of teething. Note - He had been in contact (days prior vacc.) with an adult who had a cold.\r\n\r\nThis would not contraindicate the 18th month 2nd MMR vaccination.',NULL,NULL,NULL,NULL,NULL,NULL,NULL,NULL,NULL,NULL,NULL,NULL,'S',NULL,NULL),('7740','UNK','H',0,0,0,'','','Had MMR Tuesday. Sat night - cranky, irritable, moaning, wasn\'t eating. Feverish axi.36.9. Sunday - 2pm seizures that lasted 10 minutes. Admitted to hospital Fighting cold/cough before seizures. No seizures since  Temp Monday 38-39.\r\n\r\nFeb. 28 \'00 Appears to be a fever-related seizure.\r\nContinue routine immunization.\r\nGive prophylactic acetaminophen with next immunization including preschool immunization.',NULL,NULL,NULL,NULL,NULL,NULL,NULL,NULL,NULL,NULL,NULL,NULL,'R',NULL,NULL),('77400','UNK','H',0,0,0,'Immunized at 8:50 am. Client had an appt with Dr. Doe at 09:30. According to mother babe was fine at the Dr. Appt. Babe BF well at 10:15. At 11:30 am Babe began to whine and fuss. Mom attempted to BF but babe would not settle to do so. At 11:50 am babe\'s eyes rolled back in his head and he turned \"white\" including his lips, tongue, fingers and toes. Parent thinks he may have stopped breathing briefly which was followed by very \"light\" breathing and babe appeared to have difficulty, swallowing. Parent took babe to RGH Emergency at about 12:00 pm. Oxygen was placed by babe\'s face and his colour improved shortly thereafter. Chest xray and blood work was done. A urine sample was attempted but child did not void in Emergency. Child was discharged home at 2:15 pm.\r\nRN spoke with mom at 1600, Babe has not voided since 08:45 am, has not voided since 08:45 am, has not BF/eaten since 10:15 am. Babe is difficult to rouse and cries out occasionally with a high pitched squeal.\r\n\r\nSpoke to mother? Convulsion. Nothing since then. Go to pediatrican mid of July- unrelated. My recommendation is to immunize #3 Penta. Mom will contact if pediatrician feels differently. Keep baby for 45 min post immunization. Discuss all adverse events. ','Immunized at 8:50 am. Client had an appt with Dr. ---- at 09:30. According to mother babe was fine at the Dr. Appt. Babe BF well at 10:15. At 11:30 am Babe began to whine and fuss. Moma attempted to BF but babe would not settle to do so. At 11:50 am babe\'s eyes rolled back in his head and he turned \"white\" including his lips, tongue, fingers and toes. Parent thinks he may have stopped breathing briefly which was followed by very \"light\" breathing and babe appeared to have difficulty, swallowing. Parent took babe to RGH Emergency at 12:00 pm. Oxygen was placed by babe\'s face and his colour improved shortly thereafter. Chest xray and blood work was done. A urine sample was attempted but child did not void in Emergency. Child was discharged home at 2:15 pm.\r\nRN spoke with mom at 1600, Babe has not voided since 08:45 am, has not voided since 08:45 am, has not BF/eaten since 10:15 am. Babe is difficult to rouse and cries out occasionaly with a high pitch squeal.\r\n\r\nSpoke to mother? Convulsion. Nothing since then. Go to pediatrican mid of July- unrelated. My recommendation is to immunize #3 Penta. Mom will contact if pediatrician feels differently. Keep baby for 45 min post immunization. Discuss all adverse events. ','Immunized at 8:50 am. Client had an appt with Dr. Doe at 09:30. According to mother babe was fine at the Dr. Appt. Babe BF well at 10:15. At 11:30 am Babe began to whine and fuss. Mom attempted to BF but babe would not settle to do so. At 11:50 am babe\'s eyes rolled back in his head and he turned \"white\" including his lips, tongue, fingers and toes. Parent thinks he may have stopped breathing briefly which was followed by very \"light\" breathing and babe appeared to have difficulty, swallowing. Parent took babe to RGH Emergency at about 12:00 pm. Oxygen was placed by babe\'s face and his colour improved shortly thereafter. Chest xray and blood work was done. A urine sample was attempted but child did not void in Emergency. Child was discharged home at 2:15 pm.\r\nRN spoke with mom at 1600, Babe has not voided since 08:45 am, has not voided since 08:45 am, has not BF/eaten since 10:15 am. Babe is difficult to rouse and cries out occasionally with a high pitched squeal.\r\n\r\nSpoke to mother? Convulsion. Nothing since then. Go to pediatrican mid of July- unrelated. My recommendation is to immunize #3 Penta. Mom will contact if pediatrician feels differently. Keep baby for 45 min post immunization. Discuss all adverse events. ',NULL,NULL,NULL,NULL,NULL,NULL,NULL,NULL,NULL,NULL,NULL,NULL,'R',NULL,NULL),('77738','UNK','H',0,0,0,NULL,'Admitted after having 3 tonic clonic seizures (one witnessed in ER) treated with Ativan and Phenobarb. The child had history of cough/runny nose for 2 days prior to admission, lethargy on the day of admission, and \"felt warm\". On arrival to the ER the temp. was 38 4. the physical exam revealed bilateral otitis media and chest Xray showed left lower lobe consolidation. EEG and CT head are normal. Nasopharyngeal aspirate is positive for parainfluenza (DFA and culture).\r\n\r\nCSF - normal but initial gram stain positive for gram positive cocci in chains, although the culture is negative. The child improved on IV Cefotaxime, Vancomycin and Acyclovir, and was discharged. 2004/02/26.\r\n\r\nThe child had received MMR and varicella immunization on Feb 13, 2004.','Admitted after having 3 tonic clonic seizures (one witnessed in ER) treated with Ativan and Phenobarb. The child had history of cough/runny nose for 2 days prior to admission, lethargy on the day of admission, and \"felt warm\". On arrival to the ER the temp. was 38 4. the physical exam revealed bilateral otitis media and chest Xray showed left lower lobe consolidation. EEG and CT head are normal. Nasopharyngeal aspirate is positive for parainfluenza (DFA and culture).\r\n\r\nCSF - normal but initial gram stain positive for gram positive cocci in chains, although the culture is negative. The child improved on IV Cefotaxime, Vancomycin and Acyclovir, and was discharged. 2004/02/26.\r\n\r\nThe child had received MMR and varicella immunization on Feb 13, 2004.',NULL,NULL,NULL,NULL,NULL,NULL,NULL,NULL,NULL,NULL,NULL,NULL,'S',NULL,NULL),('78','UNK','H',0,0,0,'Patient present at clinic on the 8th day following immunization with fatigue starting at day three (3) followed by nausea and joint pains on day 4. DAY 5- malaise with continue headache and joint pain. No fever, no induration, area at injection site red, warm to touch measuring 11 cm x 8 cm. No abscess, no enlarged nodes.  ','Patient present at clinic on the 8th day following immunization with fatigue and nausea and joint pains on day 4. DAY 5- malaise with continue headache and joint pain. No fever, no induration, are at injection site red, warm to touch measuring 11 cm x 8 cm. No abscess, no enlarged nodes.  ','Patient present at clinic on the 8th day following immunization with fatigue starting at day three (3) followed by nausea and joint pains on day 4. DAY 5- malaise with continue headache and joint pain. No fever, no induration, area at injection site red, warm to touch measuring 11 cm x 8 cm. No abscess, no enlarged nodes.  ',NULL,NULL,NULL,NULL,NULL,NULL,NULL,NULL,NULL,NULL,NULL,NULL,'R',NULL,NULL),('79','UNK','H',0,0,0,NULL,'Patient preparing for trip to Bolivia. Has had YF in past but not within 10 years. I had long talk with him re mos and cons of vaccination.\r\nSeveral weeks after vaccine complained of injection site soreness, bilateral shoulder and neck pain. Profoundly fatigued and \"miserable\". Pain went away about 2 weeks after vaccine but fatigue remained. 1 week later, 3 weeks post vaccine, previous symptoms returned: neck pain, shoulder pain accompanied by feeling feverish (had low grade temp when measured himself) uncomfortable throat, pain around eyes. Fatigue still profound, \"miserable\" and had to cancel trip.\r\nHas been worked up by specialist for polymyalgia rheumatica bu ESR normal and patient states \"it\'s been ruled out now.\"\r\nHe feels symptoms started from date of vaccination.\r\n\r\nNo further YF vaccine','Patient preparing for trip to Bolivia. Has had YF in past but not within 10 years. I had long talk with him re pros and cons of vaccination.\r\nSeveral weeks after vaccine complained of injection site soreness, bilateral shoulder and neck pain. Profoundly fatigued and \"miserable\". Pain went away about 2 weeks after vaccine but fatigue remained. 1 week later, 3 weeks post vaccine, previous symptoms returned: neck pain, shoulder pain accompanied by feeling feverish (had low grade temp when measured himself) uncomfortable throat, pain around eyes. Fatigue still profound, \"miserable\" and had to cancel trip.\r\nHas been worked up by specialist for polymyalgia rheumatica but ESR normal and patient states \"it\'s been ruled out now.\"\r\nHe feels symptoms started from date of vaccination.\r\n\r\nNo further YF vaccine',NULL,NULL,NULL,NULL,NULL,NULL,NULL,NULL,NULL,NULL,NULL,NULL,'S',NULL,NULL),('8','UNK','H',0,0,0,'Vaccinee became nauseated approx. 2 hrs post vaccination. She also had a headache, throat felt tight and was having difficulty breathing. She felt flushed with a \"hot feeling over entire body\". She was seen in E.R. and was told blood pressure was elevated. She received o2 and IV medication (she does not know what medication was and I am still awaiting the attending physicians report). She was released very shortly after and was at work the next day feeling tired but no ill effects.\r\n\r\nAccording to the report from ER this has been diagnosed as acute allergic reaction. Patient just received Benadryl - no indication of adrenaline. First Hep B apparently  without incident. Difficult to say whether true allergic reaction. Would not give Hep B #3, except if under very controlled circumstances. i.e. Emerg. But hesitant overall.\r\n\r\nWould not recommend that client gets Hep B #3. Test _ and inform to that she is not fully protected.','Vaccinee became nauseated approx. 2 hrs post vaccination. She also had a headache, throat felt tight and was having difficulty breathing. She felt flushed with a \"hot feeling over entire body\". She was seen in E.R. and was told blood pressure was elevated. She received o2 and IV medication (she does not know what medication was and I am still awaiting the attending physicians report). She was released very shortly after and was at work the next day feeling tired but no ill effects.\r\n\r\nAccording to the report from ER this has been diagnosed on acute allergic reaction. Patient just received Benadryl - no indication of adrenaline. First Hep B apparently  without incident. Difficult to say whether true allergic reaction. Would not give Hep B #3, except if under very controlled circumstances. i.c Emerg. But hesitant overall.\r\n\r\nWould not recommend that client gets Hep B #3. Test _ and inform to that she is not fully protected.','Vaccinee became nauseated approx. 2 hrs post vaccination. She also had a headache, throat felt tight and was having difficulty breathing. She felt flushed with a \"hot feeling over entire body\". She was seen in E.R. and was told blood pressure was elevated. She received o2 and IV medication (she does not know what medication was and I am still awaiting the attending physicians report). She was released very shortly after and was at work the next day feeling tired but no ill effects.\r\n\r\nAccording to the report from ER this has been diagnosed as acute allergic reaction. Patient just received Benadryl - no indication of adrenaline. First Hep B apparently  without incident. Difficult to say whether true allergic reaction. Would not give Hep B #3, except if under very controlled circumstances. i.e. Emerg. But hesitant overall.\r\n\r\nWould not recommend that client gets Hep B #3. Test _ and inform to that she is not fully protected.',NULL,NULL,NULL,NULL,NULL,NULL,NULL,NULL,NULL,NULL,NULL,NULL,'R',NULL,NULL),('80','UNK','H',0,0,0,NULL,'This Gr. 6 sudent at SomeLocation had her second Hep B shot between 0845 and 0915 2003.04.17. This writer was alerted to a reaction to the shot by school secretary at 1300 hours. A phone interview was conducted with the parent at 1430.\r\nMrs. Little reports that Jane developed a headache while on the bus to school this A.M.\r\nJane relays that she felt extremely tired and nauseated 5 minutes after the shot. Told no one. She proceeded to go outdoors in shorts on a cool day and participate in discus throwing. She relayed she felt her arm sore at that time (nonthrowing arm) and or she was cold. Mrs. Little was at the school and saw her daughter at 11 A.M. She felt Jane\'s arm and could feel swelling at the injection site but it was covered and visualized. Jane showed her her left arm, which was cold and  purple from elbow to the fingers. Jane told her mom she experienced the cold hand 30 minutes after shot. Mrs. Little then examined the injection site and found a deep blue bruise. Halle went home and after resting and warming under a blanket, Mrs Little says Halle is still a little tired and has a slightly sore arm, though the discoloration and limb have resolved.  Encouraged to see doctor if concerned.\r\n\r\nLocal Reacton - Not a contraindication to continuing immunization -> Gr. 9','This Gr. 6 sudent at SomeLocation had her second Hep B shot between 0845 and 0915 2003.04.17. This writer was alerted to a reaction to the shot by school secretary at 1300 hours. A phone interview was conducted with the parent at 1430.\r\nMrs. Little reports that Jane developed a headache while on the bus to school this A.M.\r\nJane relays that she felt extremely tired and nauseated 5 minutes after the shot. Told no one. She proceeded to go outdoors in shorts on a cool day and participate in discus throwing. She relayed she felt her arm sore at that time (nonthrowing arm) and or she was cold. Mrs. Little was at the school and saw her daughter at 11 A.M. She felt Jane\'s arm and could feel swelling at the injection site but it was covered and visualized. Jane showed her her left arm, which was cold and purple from elbow to the fingers. Jane told her mom she experienced the cold hand 30 minutes after shot. Mrs. Little then examined the injection site and found a deep blue bruise. Jane went home and after resting and warming under a blanket, Mrs Little says Jane is still a little tired and has a slightly sore arm, though the discoloration and limb have resolved.  Encouraged to see doctor if concerned.\r\n\r\nLocal Reaction - Not a contraindication to continuing immunization -> Gr. 9',NULL,NULL,NULL,NULL,NULL,NULL,NULL,NULL,NULL,NULL,NULL,NULL,'S',NULL,NULL),('8120','UNK','H',0,0,0,NULL,'Allergic to dust and dogs (spring hayfever)\r\n\r\nMar 12/01 - T/C to SK Biecham to ask if had had any previous occurrence of enteric G.I. cramps, as we were assembling an adverse event report. They did not recall any similar reports of reactions-.\r\n\r\nMarch 12/01 - T/C to Dr. Vicki Holmes re : med Hx. Has Hx of menstrual cramps commenced oral contraceptives in Oct/00, to try to alleviate. No other medical conditions or concerns that Dr. Holmes felt were relevant. -\r\n\r\nMarch 12/01 - T/C to Claire ; has had no reoccurence of symptoms. Said the pain was not spasmodic ; that it was steady extreme pain , lasting 45 minutes or more (9:45 - 10:30 or so). Gauged pain to be 10/10 ; said if it had been more intense , she would have passed out. Felt sweaty yet chilly at time. Her period began the next day. The late afternoon/evening of March 7, she came home from school, took Tylenol and slept (felt tired, achy). the next day she felt fine. - \r\n\r\nMarch 12/01 - T/C to SC.H Records; Emerg Dept MD notes, hematology and chemistry reports attached - \r\n\r\nMarch 25/01 - Rec\'d MHC recommendations & _ client for Hep B # 2 on Apr 4/01\r\n\r\nThis event is not an anaphylactic reaction hence not a contraindication to further immunization. The client will continue her Hep B schedule which will be administered by the immunization supervisor in my presence or in the presence of an MHC. Client should be advised to take Tylenol at the time.\r\n\r\nHep B imm. administered @ 0940am ; usual screening questions asked - no previous allergic rxs, not allergic to yeast, not pregnant, well today.\r\n\r\n- Client walked to waiting room counter, then feet a little dizy. Instructed to sit down, put head down between knees. Asked if she would like juice - given. Sat up, stated she felt better ; has felt similar in past with having blood drawn.\r\n\r\n- About 9:55, told secretary she didn\'t feel well, went to washroom.\r\nReturned, & stated she still wasn\'t feeling well - nurses called (@ 1000)\r\n\r\n- Client sitting in waiting room, with abdominal pain, shivering and saying she felt like she needed the washroom. Taken to clinic room to lie down. Client still with continuous low abdominal/pelvic pain, diaphoretic; agitated & drawing knees up to chest. Pulse - 60 steady\r\nNo swelling, hives, difficulty breathing.\r\n\r\n- Accompanied to washroom - stating she felt bowel pressure, pain continued. Ambulance called ; departed for hospital 10:15 - 10:20a.m.\r\n\r\n- Called SCH @ 11:30 - client there, but M.D running tests.\r\n\r\n- Called SCH @ 1500 - client had been discharged.\r\n\r\n- 1620 - spoke with Dr. A. Brilz @ SCH - pain had subsided spontaneus shortly after patient arrived. No drugs administered, white blood counts normal; they did not determine any reason for the episode.\r\n\r\n- 1630 Called client\'s home - family member answered ; client at school ; left message to tell her we called to follow-up.','Allergic to dust and dogs (spring hayfever)\r\n\r\nMar 12/01 - T/C to SK Biecham to ask if had had any previous occurrence of enteric G.I. cramps, as we were assembling an adverse event report. They did not recall any similar reports of reactions-.\r\n\r\nMarch 12/01 - T/C to Dr. Vicki Holmes re : med Hx. Has Hx of menstrual cramps commenced oral contraceptives in Oct/00, to try to alleviate. No other medical conditions or concerns that Dr. Holmes felt were relevant. -\r\n\r\nMarch 12/01 - T/C to Claire ; has had no reoccurence of symptoms. Said the pain was not spasmodic ; that it was steady extreme pain , lasting 45 minutes or more (9:45 - 10:30 or so). Gauged pain to be 10/10 ; said if it had been more intense , she would have passed out. Felt sweaty yet chilly at time. Her period began the next day. The late afternoon/evening of March 7, she came home from school, took Tylenol and slept (felt tired, achy). the next day she felt fine. - \r\n\r\nMarch 12/01 - T/C to SC.H Records; Emerg Dept MD notes, hematology and chemistry reports attached - \r\n\r\nMarch 25/01 - Rec\'d MHC recommendations & _ client for Hep B # 2 on Apr 4/01\r\n\r\nThis event is not an anaphylactic reaction hence not a contraindication to further immunization. The client will continue her Hep B schedule which will be administered by the immunization supervisor in my presence or in the presence of an MHC. Client should be advised to take Tylenol at the time.\r\n\r\nHep B imm. administered @ 0940am ; usual screening questions asked - no previous allergic rxs, not allergic to yeast, not pregnant, well today.\r\n\r\n- Client walked to waiting room counter, then felt a little dizzy. Instructed to sit down, put head down between knees. Asked if she would like juice - given. Sat up, stated she felt better
[truncated: 53,491 more chars]
