# Supplementary material for: A UMLS-based spell checker for natural language processing in vaccine safety
Source: BMC Med Inform Decis Mak. 2007 Feb 12;7:3. doi: 10.1186/1472-6947-7-3 (PMC1805499; doi:10.1186/1472-6947-7-3)
Supplement: Additional file 4 — Source code. Software platform used to launch modules for spell checker [file 1472-6947-7-3-S4.gz › game/dump/20050907-224942-dictionary.sql]

-- MySQL dump 10.9
--
-- Host: localhost    Database: game
-- ------------------------------------------------------
-- Server version	4.1.11

/*!40101 SET @OLD_CHARACTER_SET_CLIENT=@@CHARACTER_SET_CLIENT */;
/*!40101 SET @OLD_CHARACTER_SET_RESULTS=@@CHARACTER_SET_RESULTS */;
/*!40101 SET @OLD_COLLATION_CONNECTION=@@COLLATION_CONNECTION */;
/*!40101 SET NAMES utf8 */;
/*!40014 SET @OLD_UNIQUE_CHECKS=@@UNIQUE_CHECKS, UNIQUE_CHECKS=0 */;
/*!40014 SET @OLD_FOREIGN_KEY_CHECKS=@@FOREIGN_KEY_CHECKS, FOREIGN_KEY_CHECKS=0 */;
/*!40101 SET @OLD_SQL_MODE=@@SQL_MODE, SQL_MODE='NO_AUTO_VALUE_ON_ZERO' */;
/*!40111 SET @OLD_SQL_NOTES=@@SQL_NOTES, SQL_NOTES=0 */;

--
-- Table structure for table `m_spelling_dictaux`
--

DROP TABLE IF EXISTS `m_spelling_dictaux`;
CREATE TABLE `m_spelling_dictaux` (
  `word_id` float NOT NULL auto_increment,
  `word_str` varchar(255) NOT NULL default '',
  `word_ngram` varchar(255) default '',
  `word_header` varchar(4) default '',
  `word_metaphone` varchar(25) default '',
  PRIMARY KEY  (`word_id`),
  UNIQUE KEY `word_str` (`word_str`),
  KEY `word_header` (`word_header`),
  KEY `word_metaphone` (`word_metaphone`)
) ENGINE=MyISAM DEFAULT CHARSET=latin1;

--
-- Dumping data for table `m_spelling_dictaux`
--


/*!40000 ALTER TABLE `m_spelling_dictaux` DISABLE KEYS */;
LOCK TABLES `m_spelling_dictaux` WRITE;
INSERT INTO `m_spelling_dictaux` VALUES (1,'feet',' f|fe|ee|et|t','feet','FT'),(2,'loonie',' l|lo|oo|on|ni|ie|e','loon','LN');
UNLOCK TABLES;
/*!40000 ALTER TABLE `m_spelling_dictaux` ENABLE KEYS */;

--
-- Table structure for table `m_spelling_ignorelist`
--

DROP TABLE IF EXISTS `m_spelling_ignorelist`;
CREATE TABLE `m_spelling_ignorelist` (
  `ignore_str` varchar(50) NOT NULL default '',
  PRIMARY KEY  (`ignore_str`)
) ENGINE=MyISAM DEFAULT CHARSET=latin1;

--
-- Dumping data for table `m_spelling_ignorelist`
--


/*!40000 ALTER TABLE `m_spelling_ignorelist` DISABLE KEYS */;
LOCK TABLES `m_spelling_ignorelist` WRITE;
INSERT INTO `m_spelling_ignorelist` VALUES ('Pentacel');
UNLOCK TABLES;
/*!40000 ALTER TABLE `m_spelling_ignorelist` ENABLE KEYS */;

/*!40101 SET SQL_MODE=@OLD_SQL_MODE */;
/*!40014 SET FOREIGN_KEY_CHECKS=@OLD_FOREIGN_KEY_CHECKS */;
/*!40014 SET UNIQUE_CHECKS=@OLD_UNIQUE_CHECKS */;
/*!40101 SET CHARACTER_SET_CLIENT=@OLD_CHARACTER_SET_CLIENT */;
/*!40101 SET CHARACTER_SET_RESULTS=@OLD_CHARACTER_SET_RESULTS */;
/*!40101 SET COLLATION_CONNECTION=@OLD_COLLATION_CONNECTION */;
/*!40111 SET SQL_NOTES=@OLD_SQL_NOTES */;
