# Supplementary material for: A UMLS-based spell checker for natural language processing in vaccine safety
Source: BMC Med Inform Decis Mak. 2007 Feb 12;7:3. doi: 10.1186/1472-6947-7-3 (PMC1805499; doi:10.1186/1472-6947-7-3)
Supplement: Additional file 4 — Source code. Software platform used to launch modules for spell checker [file 1472-6947-7-3-S4.gz › game/dump/20051026-160827-dictionary.sql]

-- MySQL dump 10.9
--
-- Host: localhost    Database: game
-- ------------------------------------------------------
-- Server version	4.1.11

/*!40101 SET @OLD_CHARACTER_SET_CLIENT=@@CHARACTER_SET_CLIENT */;
/*!40101 SET @OLD_CHARACTER_SET_RESULTS=@@CHARACTER_SET_RESULTS */;
/*!40101 SET @OLD_COLLATION_CONNECTION=@@COLLATION_CONNECTION */;
/*!40101 SET NAMES utf8 */;
/*!40014 SET @OLD_UNIQUE_CHECKS=@@UNIQUE_CHECKS, UNIQUE_CHECKS=0 */;
/*!40014 SET @OLD_FOREIGN_KEY_CHECKS=@@FOREIGN_KEY_CHECKS, FOREIGN_KEY_CHECKS=0 */;
/*!40101 SET @OLD_SQL_MODE=@@SQL_MODE, SQL_MODE='NO_AUTO_VALUE_ON_ZERO' */;
/*!40111 SET @OLD_SQL_NOTES=@@SQL_NOTES, SQL_NOTES=0 */;

--
-- Table structure for table `m_spelling_dictaux`
--

DROP TABLE IF EXISTS `m_spelling_dictaux`;
CREATE TABLE `m_spelling_dictaux` (
  `word_id` float NOT NULL auto_increment,
  `word_str` varchar(255) NOT NULL default '',
  `word_ngram` varchar(255) default '',
  `word_header` varchar(4) default '',
  `word_metaphone` varchar(25) default '',
  `word_anterior` varchar(5) default NULL,
  `word_posterior` varchar(5) default NULL,
  `word_fragment` varchar(10) default '',
  `frequency` int(11) NOT NULL default '0',
  `neighbors` varchar(20) NOT NULL default '',
  PRIMARY KEY  (`word_id`),
  UNIQUE KEY `word_str` (`word_str`),
  KEY `word_header` (`word_header`),
  KEY `word_metaphone` (`word_metaphone`),
  KEY `word_anterior` (`word_anterior`),
  KEY `word_posterior` (`word_posterior`),
  KEY `word_fragment` (`word_fragment`)
) ENGINE=MyISAM DEFAULT CHARSET=latin1;

--
-- Dumping data for table `m_spelling_dictaux`
--


/*!40000 ALTER TABLE `m_spelling_dictaux` DISABLE KEYS */;
LOCK TABLES `m_spelling_dictaux` WRITE;
INSERT INTO `m_spelling_dictaux` VALUES (1,'feet',' f|fe|ee|et|t','feet','FT',NULL,NULL,'',0,''),(2,'loonie',' l|lo|oo|on|ni|ie|e','loon','LN',NULL,NULL,'',0,''),(3,'tingling',' t|ti|in|ng|gl|li|in|ng|g','','TNKLNK',NULL,NULL,'',0,''),(4,'pneumococcal',' p|pn|ne|eu|um|mo|oc|co|oc|cc|ca|al|l','','NMKKKL',NULL,NULL,'',0,''),(5,'combinant',' c|co|om|mb|bi|in|na|an|nt|t','','KMNNT','ombi','inan','',0,''),(6,'abenol',' a|ab|be|en|no|ol|l','aben','ABNL','beno','beno','abenol',1,''),(8,'aspirin',' a|as|sp|pi|ir|ri|in|n','aspi','ASPRN','spir','piri','aspiri',1,''),(9,'constipation',' c|co|on|ns|st|ti|ip|pa|at|ti|io|on|n','cons','KNSTPXN','onst','atio','constipati',1,''),(10,'headache',' h|he|ea|ad|da|ac|ch|he|e','head','HTX','eada','dach','headache',1,''),(11,'confirmed',' c|co|on|nf|fi|ir|rm|me|ed|d','conf','KNFRMT','onfi','irme','confirme',1,''),(12,'vaccine',' v|va|ac|cc|ci|in|ne|e','vacc','FKSN','acci','ccin','vaccin',1,''),(13,'diphtheria',' d|di|ip|ph|ht|th|he|er|ri|ia|a','diph','TF0R','ipht','heri','diphtheria',1,''),(14,'after',' a|af|ft|te|er|r','afte','AFTR','fter','afte','afte',2,''),(15,'persisted',' p|pe|er|rs|si|is|st|te|ed|d','pers','PRSSTT','ersi','iste','persiste',1,''),(16,'occasionally',' o|oc|cc|ca|as|si|io|on|na|al|ll|ly|y','occa','OKKXNL','ccas','nall','occasional',2,''),(17,'twoonie',' t|tw|wo|oo|on|ni|ie|e','twoo','TWN','woon','ooni','twooni',1,''),(18,'dizziness',' d|di|iz|zz|zi|in|ne|es|ss|s','dizz','TSNS','izzi','ines','dizzines',1,''),(19,'receiving',' r|re|ec|ce|ei|iv|vi|in|ng|g','rece','RSFNK','ecei','ivin','receivin',2,''),(20,'proceeding',' p|pr|ro|oc|ce|ee|ed|di|in|ng|g','proc','PRSTNK','roce','edin','proceeding',1,''),(21,'proceed',' p|pr|ro|oc|ce|ee|ed|d','proc','PRST','roce','ocee','procee',1,''),(22,'Extra',' E|Ex|xt|tr|ra|a','Extr','EKSTR','xtra','Extr','Extr',1,''),(23,'Strength',' S|St|tr|re|en|ng|gt|th|h','Stre','STRNK0','tren','engt','Strength',1,''),(24,'Adenol',' A|Ad|de|en|no|ol|l','Aden','ATNL','deno','deno','Adenol',1,''),(25,'TdP',' T|Td|dP|P','TdP','TTP','dP','TdP','Td',1,''),(26,'ChlorTriplon',' C|Ch|hl|lo|or|rT|Tr|ri|ip|pl|lo|on|n','Chlo','XLRTRPLN','hlor','iplo','ChlorTripl',1,''),(27,'vomiting',' v|vo|om|mi|it|ti|in|ng|g','vomi','FMTNK','omit','itin','vomiting',2,''),(28,'Typhim',' T|Ty|yp|ph|hi|im|m','Typh','TFM','yphi','yphi','Typhim',1,''),(29,'Vaqta',' V|Va|aq|qt|ta|a','Vaqt','FKT','aqta','Vaqt','Vaqt',1,''),(30,'Menjugate',' M|Me|en|nj|ju|ug|ga|at|te|e','Menj','MNJKT','enju','ugat','Menjugat',1,''),(31,'feeling',' f|fe|ee|el|li|in|ng|g','feel','FLNK','eeli','elin','feelin',1,''),(33,'came',' c|ca|am|me|e','came','KM','ame','came','came',1,''),(34,'see',' s|se|ee|e','see','S','ee','see','se',1,''),(35,'today',' t|to|od|da|ay|y','toda','TT','oday','toda','toda',1,''),(36,'regarding',' r|re|eg|ga|ar|rd|di|in|ng|g','rega','RKRTNK','egar','rdin','regardin',1,''),(37,'sore',' s|so|or|re|e','sore','SR','ore','sore','sore',1,''),(38,'arm',' a|ar|rm|m','arm','ARM','rm','arm','ar',1,''),(39,'following',' f|fo|ol|ll|lo|ow|wi|in|ng|g','foll','FLWNK','ollo','owin','followin',1,''),(40,'second',' s|se|ec|co|on|nd|d','seco','SKNT','econ','econ','second',1,''),(41,'hepatitis',' h|he|ep|pa|at|ti|it|ti|is|s','hepa','HPTTS','epat','titi','hepatiti',1,''),(42,'b',' b|b','b','B','','b','',1,''),(43,'immunization',' i|im|mm|mu|un|ni|iz|za|at|ti|io|on|n','immu','IMNSXN','mmun','atio','immunizati',1,''),(44,'immediately',' i|im|mm|me|ed|di|ia|at|te|el|ly|y','imme','IMTTL','mmed','atel','immediatel',1,''),(45,'injection',' i|in|nj|je|ec|ct|ti|io|on|n','inje','INJKXN','njec','ctio','injectio',1,''),(46,'experienced',' e|ex|xp|pe|er|ri|ie|en|nc|ce|ed|d','expe','EKSPRNST','xper','ence','experience',1,''),(47,'numbness',' n|nu|um|mb|bn|ne|es|ss|s','numb','NMNS','umbn','bnes','numbness',1,''),(48,'back',' b|ba|ac|ck|k','back','BK','ack','back','back',1,''),(49,'inner',' i|in|nn|ne|er|r','inne','INR','nner','inne','inne',1,''),(50,'aspect',' a|as|sp|pe|ec|ct|t','aspe','ASPKT','spec','spec','aspect',1,''),(51,'upper',' u|up|pp|pe|er|r','uppe','UPR','pper','uppe','uppe',1,''),(52,'lasted',' l|la|as|st|te|ed|d','last','LSTT','aste','aste','lasted',1,''),(53,'hour',' h|ho|ou|ur|r','hour','HR','our','hour','hour',1,''),(54,'remainder',' r|re|em|ma|ai|in|nd|de|er|r','rema','RMNTR','emai','inde','remainde',1,''),(55,'day',' d|da|ay|y','day','T','ay','day','da',1,''),(56,'noticed',' n|no|ot|ti|ic|ce|ed|d','noti','NTST','otic','tice','notice',1,''),(57,'tenderness',' t|te|en|nd|de|er|rn|ne|es|ss|s','tend','TNTRNS','ende','rnes','tenderness',1,''),(58,'pain',' p|pa|ai|in|n','pain','PN','ain','pain','pain',1,''),(59,'radiating',' r|ra|ad|di|ia|at|ti|in|ng|g','radi','RTTNK','adia','atin','radiatin',1,''),(60,'lower',' l|lo|ow|we|er|r','lowe','LWR','ower','lowe','lowe',1,''),(61,'awoke',' a|aw|wo|ok|ke|e','awok','AWK','woke','awok','awok',1,''),(62,'night',' n|ni|ig|gh|ht|t','nigh','NFT','ight','nigh','nigh',1,''),(63,'hand',' h|ha|an|nd|d','hand','HNT','and','hand','hand',1,''),(64,'knuckles',' k|kn|nu|uc|ck|kl|le|es|s','knuc','NKLS','nuck','ckle','knuckles',1,''),(65,'especially',' e|es|sp|pe|ec|ci|ia|al|ll|ly|y','espe','ESPXL','spec','iall','especially',1,''),(66,'middle',' m|mi|id|dd|dl|le|e','midd','MTL','iddl','iddl','middle',1,''),(67,'ring',' r|ri|in|ng|g','ring','RNK','ing','ring','ring',1,''),(68,'finger',' f|fi|in|ng|ge|er|r','fing','FNJR','inge','inge','finger',1,''),(69,'bit',' b|bi|it|t','bit','BT','it','bit','bi',1,''),(70,'stiff',' s|st|ti|if|ff|f','stif','STF','tiff','stif','stif',1,''),(71,'November',' N|No|ov|ve|em|mb|be|er|r','Nove','NFMR','ovem','embe','November',1,''),(72,'morning',' m|mo|or|rn|ni|in|ng|g','morn','MRNNK','orni','rnin','mornin',1,''),(73,'whole',' w|wh|ho|ol|le|e','whol','HL','hole','whol','whol',1,''),(74,'shoulder',' s|sh|ho|ou|ul|ld|de|er|r','shou','XLTR','houl','ulde','shoulder',1,''),(75,'left',' l|le|ef|ft|t','left','LFT','eft','left','left',1,''),(76,'side',' s|si|id|de|e','side','ST','ide','side','side',1,''),(77,'ear',' e|ea|ar|r','ear','ER','ar','ear','ea',1,''),(78,'aching',' a|ac|ch|hi|in|ng|g','achi','AXNK','chin','chin','aching',1,''),(79,'palpable',' p|pa|al|lp|pa|ab|bl|le|e','palp','PLPBL','alpa','pabl','palpable',1,''),(80,'lymph',' l|ly|ym|mp|ph|h','lymp','LMF','ymph','lymp','lymp',1,''),(81,'node',' n|no|od|de|e','node','NT','ode','node','node',1,''),(82,'said',' s|sa|ai|id|d','said','ST','aid','said','said',1,''),(83,'feels',' f|fe|ee|el|ls|s','feel','FLS','eels','feel','feel',1,''),(84,'soreness',' s|so|or|re|en|ne|es|ss|s','sore','SRNS','oren','enes','soreness',1,''),(85,'muscles',' m|mu|us|sc|cl|le|es|s','musc','MSKLS','uscl','scle','muscle',1,''),(86,'not',' n|no|ot|t','not','NT','ot','not','no',1,''),(87,'joints',' j|jo|oi|in|nt|ts|s','join','JNTS','oint','oint','joints',1,''),(88,'swelling',' s|sw|we|el|ll|li|in|ng|g','swel','SWLNK','well','llin','swelling',1,''),(89,'palm',' p|pa|al|lm|m','palm','PLM','alm','palm','palm',1,''),(90,'fingers',' f|fi|in|ng|ge|er|rs|s','fing','FNJRS','inge','nger','finger',1,''),(91,'skin',' s|sk|ki|in|n','skin','SKN','kin','skin','skin',1,''),(92,'looked',' l|lo|oo|ok|ke|ed|d','look','LKT','ooke','ooke','looked',1,''),(93,'mottled',' m|mo|ot|tt|tl|le|ed|d','mott','MTLT','ottl','ttle','mottle',1,''),(94,'red',' r|re|ed|d','red','RT','ed','red','re',1,''),(95,'color',' c|co|ol|lo|or|r','colo','KLR','olor','colo','colo',1,''),(96,'compared',' c|co|om|mp|pa|ar|re|ed|d','comp','KMPRT','ompa','pare','compared',1,''),(97,'other',' o|ot|th|he|er|r','othe','O0R','ther','othe','othe',1,''),(98,'site',' s|si|it|te|e','site','ST','ite','site','site',1,''),(99,'tender',' t|te|en|nd|de|er|r','tend','TNTR','ende','ende','tender',1,''),(100,'touch',' t|to|ou|uc|ch|h','touc','TX','ouch','touc','touc',1,''),(101,'slightly',' s|sl|li|ig|gh|ht|tl|ly|y','slig','SLFTL','ligh','ghtl','slightly',1,''),(102,'area',' a|ar|re|ea|a','area','AR','rea','area','area',1,''),(103,'size',' s|si|iz|ze|e','size','SS','ize','size','size',1,''),(104,'higher',' h|hi|ig|gh|he|er|r','high','HFR','ighe','ighe','higher',1,''),(105,'then',' t|th|he|en|n','then','0N','hen','then','then',1,''),(106,'right',' r|ri|ig|gh|ht|t','righ','RFT','ight','righ','righ',1,''),(107,'observing',' o|ob|bs|se|er|rv|vi|in|ng|g','obse','OBSRFNK','bser','rvin','observin',1,''),(108,'stated',' s|st|ta|at|te|ed|d','stat','STTT','tate','tate','stated',1,''),(109,'noticeable',' n|no|ot|ti|ic|ce|ea|ab|bl|le|e','noti','NTSBL','otic','eabl','noticeable',1,''),(110,'reaction',' r|re|ea|ac|ct|ti|io|on|n','reac','RKXN','eact','ctio','reaction',1,''),(111,'first',' f|fi|ir|rs|st|t','firs','FRST','irst','firs','firs',1,''),(112,'noted',' n|no|ot|te|ed|d','note','NTT','oted','note','note',1,''),(113,'vaccination',' v|va|ac|cc|ci|in|na|at|ti|io|on|n','vacc','FKSNXN','acci','atio','vaccinatio',1,''),(114,'consult',' c|co|on|ns|su|ul|lt|t','cons','KNSLT','onsu','nsul','consul',1,''),(115,'advice',' a|ad|dv|vi|ic|ce|e','advi','ATFS','dvic','dvic','advice',1,''),(116,'third',' t|th|hi|ir|rd|d','thir','0RT','hird','thir','thir',1,''),(117,'dose',' d|do|os|se|e','dose','TS','ose','dose','dose',1,''),(118,'hours',' h|ho|ou|ur|rs|s','hour','HRS','ours','hour','hour',1,''),(119,'ill',' i|il|ll|l','ill','IL','ll','ill','il',1,''),(120,'general',' g|ge|en|ne|er|ra|al|l','gene','JNRL','ener','nera','genera',1,''),(121,'malaise',' m|ma|al|la|ai|is|se|e','mala','MLS','alai','lais','malais',1,''),(122,'dizzy',' d|di|iz|zz|zy|y','dizz','TS','izzy','dizz','dizz',1,''),(123,'bad',' b|ba|ad|d','bad','BT','ad','bad','ba',1,''),(124,'fatigue',' f|fa|at|ti|ig|gu|ue|e','fati','FTK','atig','tigu','fatigu',1,''),(125,'upset',' u|up|ps|se|et|t','upse','UPST','pset','upse','upse',1,''),(126,'stomach',' s|st|to|om|ma|ac|ch|h','stom','STMX','toma','omac','stomac',1,''),(127,'evening',' e|ev|ve|en|ni|in|ng|g','even','EFNNK','veni','enin','evenin',1,''),(128,'also',' a|al|ls|so|o','also','ALS','lso','also','also',1,''),(129,'complained',' c|co|om|mp|pl|la|ai|in|ne|ed|d','comp','KMPLNT','ompl','aine','complained',1,''),(130,'quadrant',' q|qu|ua|ad|dr|ra|an|nt|t','quad','KTRNT','uadr','dran','quadrant',1,''),(131,'fever',' f|fe|ev|ve|er|r','feve','FFR','ever','feve','feve',1,''),(132,'rash',' r|ra|as|sh|h','rash','RX','ash','rash','rash',1,''),(133,'respiratory',' r|re|es|sp|pi|ir|ra|at|to|or|ry|y','resp','RSPRTR','espi','ator','respirator',1,''),(134,'system',' s|sy|ys|st|te|em|m','syst','SSTM','yste','yste','system',1,''),(135,'involvement',' i|in|nv|vo|ol|lv|ve|em|me|en|nt|t','invo','INFLFMNT','nvol','emen','involvemen',1,''),(136,'diarrhea',' d|di|ia|ar|rr|rh|he|ea|a','diar','TRH','iarr','rrhe','diarrhea',1,''),(137,'stayed',' s|st|ta|ay|ye|ed|d','stay','STYT','taye','taye','stayed',1,''),(138,'home',' h|ho|om|me|e','home','HM','ome','home','home',1,''),(139,'school',' s|sc|ch|ho|oo|ol|l','scho','SXL','choo','choo','school',1,''),(140,'above',' a|ab|bo|ov|ve|e','abov','ABF','bove','abov','abov',1,''),(141,'symptoms',' s|sy|ym|mp|pt|to|om|ms|s','symp','SMPTMS','ympt','ptom','symptoms',1,''),(142,'saw',' s|sa|aw|w','saw','S','aw','saw','sa',1,''),(143,'physician',' p|ph|hy|ys|si|ic|ci|ia|an|n','phys','FSXN','hysi','icia','physicia',1,''),(144,'advised',' a|ad|dv|vi|is|se|ed|d','advi','ATFST','dvis','vise','advise',1,''),(145,'continue',' c|co|on|nt|ti|in|nu|ue|e','cont','KNTN','onti','tinu','continue',1,''),(146,'series',' s|se|er|ri|ie|es|s','seri','SRS','erie','erie','series',1,''),(147,'mother',' m|mo|ot|th|he|er|r','moth','M0R','othe','othe','mother',1,''),(148,'reports',' r|re|ep|po|or|rt|ts|s','repo','RPRTS','epor','port','report',1,''),(149,'Jane',' J|Ja|an|ne|e','Jane','JN','ane','Jane','Jane',1,''),(150,'Little',' L|Li|it|tt|tl|le|e','Litt','LTL','ittl','ittl','Little',1,''),(151,'yellow',' y|ye|el|ll|lo|ow|w','yell','YL','ello','ello','yellow',1,''),(152,'tinged',' t|ti|in|ng|ge|ed|d','ting','TNJT','inge','inge','tinged',1,''),(153,'PMN',' P|PM|MN|N','PMN','PMN','MN','PMN','PM',1,''),(154,'clear',' c|cl|le|ea|ar|r','clea','KLR','lear','clea','clea',1,''),(155,'sign',' s|si|ig|gn|n','sign','SN','ign','sign','sign',1,''),(156,'anorexic',' a|an|no|or|re|ex|xi|ic|c','anor','ANRKSK','nore','rexi','anorexic',1,''),(157,'began',' b|be|eg|ga|an|n','bega','BKN','egan','bega','bega',1,''),(158,'improving',' i|im|mp|pr|ro|ov|vi|in|ng|g','impr','IMPRFNK','mpro','ovin','improvin',1,''),(159,'returned',' r|re|et|tu|ur|rn|ne|ed|d','retu','RTRNT','etur','urne','returned',1,''),(160,'complete',' c|co|om|mp|pl|le|et|te|e','comp','KMPLT','ompl','plet','complete',1,''),(161,'resolution',' r|re|es|so|ol|lu|ut|ti|io|on|n','reso','RSLXN','esol','utio','resolution',1,''),(162,'unremarkable',' u|un|nr|re|em|ma|ar|rk|ka|ab|bl|le|e','unre','UNRMRKBL','nrem','kabl','unremarkab',1,''),(163,'local',' l|lo|oc|ca|al|l','loca','LKL','ocal','loca','loca',1,''),(164,'grade',' g|gr|ra|ad|de|e','grad','KRT','rade','grad','grad',1,''),(165,'contracted',' c|co|on|nt|tr|ra|ac|ct|te|ed|d','cont','KNTRKTT','ontr','acte','contracted',1,''),(166,'a',' a|a','a','A','','a','',1,''),(167,'remembered',' r|re|em|me|em|mb|be|er|re|ed|d','reme','RMMRT','emem','bere','remembered',1,''),(168,'symptomatology',' s|sy|ym|mp|pt|to|om|ma|at|to|ol|lo|og|gy|y','symp','SMPTMTLJ','ympt','olog','symptomato',1,''),(169,'decided',' d|de|ec|ci|id|de|ed|d','deci','TSTT','ecid','cide','decide',1,''),(170,'withdraw',' w|wi|it|th|hd|dr|ra|aw|w','with','W0TR','ithd','hdra','withdraw',1,''),(171,'consent',' c|co|on|ns|se|en|nt|t','cons','KNSNT','onse','nsen','consen',1,''),(172,'completion',' c|co|om|mp|pl|le|et|ti|io|on|n','comp','KMPLXN','ompl','etio','completion',1,''),(173,'contraindication',' c|co|on|nt|tr|ra|ai|in|nd|di|ic|ca|at|ti|io|on|n','cont','KNTRNTKXN','ontr','atio','contraindi',1,''),(174,'finishing',' f|fi|in|ni|is|sh|hi|in|ng|g','fini','FNXNK','inis','shin','finishin',1,''),(175,'need',' n|ne|ee|ed|d','need','NT','eed','need','need',1,''),(176,'support',' s|su|up|pp|po|or|rt|t','supp','SPRT','uppo','ppor','suppor',1,''),(177,'doctor',' d|do|oc|ct|to|or|r','doct','TKTR','octo','octo','doctor',1,''),(178,'Adams',' A|Ad|da|am|ms|s','Adam','ATMS','dams','Adam','Adam',1,''),(179,'comment',' c|co|om|mm|me|en|nt|t','comm','KMNT','omme','mmen','commen',1,''),(180,'Best',' B|Be|es|st|t','Best','BST','est','Best','Best',1,''),(181,'emergency',' e|em|me|er|rg|ge|en|nc|cy|y','emer','EMRJNS','merg','genc','emergenc',1,''),(182,'reassure',' r|re|ea|as|ss|su|ur|re|e','reas','RSR','eass','ssur','reassure',1,''),(183,'received',' r|re|ec|ce|ei|iv|ve|ed|d','rece','RSFT','ecei','eive','received',1,''),(184,'immunizations',' i|im|mm|mu|un|ni|iz|za|at|ti|io|on|ns|s','immu','IMNSXNS','mmun','tion','immunizati',1,''),(185,'Wednesday',' W|We|ed|dn|ne|es|sd|da|ay|y','Wedn','WTNST','edne','esda','Wednesda',1,''),(186,'26th',' 2|26|6t|th|h','26th','0','6th','26th','26th',1,''),(187,'irritable',' i|ir|rr|ri|it|ta|ab|bl|le|e','irri','IRTBL','rrit','tabl','irritabl',1,''),(188,'tired',' t|ti|ir|re|ed|d','tire','TRT','ired','tire','tire',1,''),(189,'eat',' e|ea|at|t','eat','ET','at','eat','ea',1,''),(190,'supper',' s|su|up|pp|pe|er|r','supp','SPR','uppe','uppe','supper',1,''),(191,'went',' w|we|en|nt|t','went','WNT','ent','went','went',1,''),(192,'bed',' b|be|ed|d','bed','BT','ed','bed','be',1,''),(193,'PM',' P|PM|M','PM','PM','M','PM','PM',1,''),(194,'unusual',' u|un|nu|us|su|ua|al|l','unus','UNSL','nusu','usua','unusua',1,''),(195,'got',' g|go|ot|t','got','KT','ot','got','go',1,''),(196,'Thursday',' T|Th|hu|ur|rs|sd|da|ay|y','Thur','0RST','hurs','rsda','Thursday',1,''),(197,'felt',' f|fe|el|lt|t','felt','FLT','elt','felt','felt',1,''),(198,'sick',' s|si|ic|ck|k','sick','SK','ick','sick','sick',1,''),(199,'slept',' s|sl|le|ep|pt|t','slep','SLPT','lept','slep','slep',1,''),(200,'time',' t|ti|im|me|e','time','TM','ime','time','time',1,''),(201,'attempted',' a|at|tt|te|em|mp|pt|te|ed|d','atte','ATMPTT','ttem','mpte','attempte',1,''),(202,'drink',' d|dr|ri|in|nk|k','drin','TRNK','rink','drin','drin',1,''),(203,'became',' b|be|ec|ca|am|me|e','beca','BKM','ecam','ecam','became',1,''),(204,'worsened',' w|wo|or|rs|se|en|ne|ed|d','wors','WRSNT','orse','sene','worsened',1,''),(205,'next',' n|ne|ex|xt|t','next','NKST','ext','next','next',1,''),(206,'inch',' i|in|nc|ch|h','inch','INX','nch','inch','inch',1,''),(207,'just',' j|ju|us|st|t','just','JST','ust','just','just',1,''),(208,'bruising',' b|br|ru|ui|is|si|in|ng|g','brui','BRSNK','ruis','isin','bruising',1,''),(209,'states',' s|st|ta|at|te|es|s','stat','STTS','tate','tate','states',1,''),(210,'son',' s|so|on|n','son','SN','on','son','so',1,''),(211,'influenza',' i|in|nf|fl|lu|ue|en|nz|za|a','infl','INFLNS','nflu','uenz','influenz',1,''),(212,'Saturday',' S|Sa|at|tu|ur|rd|da|ay|y','Satu','STRT','atur','urda','Saturday',1,''),(213,'returning',' r|re|et|tu|ur|rn|ni|in|ng|g','retu','RTRNNK','etur','rnin','returnin',1,''),(214,'showing',' s|sh|ho|ow|wi|in|ng|g','show','XWNK','howi','owin','showin',1,''),(215,'improvement',' i|im|mp|pr|ro|ov|ve|em|me|en|nt|t','impr','IMPRFMNT','mpro','emen','improvemen',1,''),(216,'Monday',' M|Mo|on|nd|da|ay|y','Mond','MNT','onda','onda','Monday',1,''),(217,'Tuesday',' T|Tu|ue|es|sd|da|ay|y','Tues','TST','uesd','esda','Tuesda',1,''),(218,'given',' g|gi|iv|ve|en|n','give','JFN','iven','give','give',1,''),(219,'discharge',' d|di|is|sc|ch|ha|ar|rg|ge|e','disc','TSXRJ','isch','harg','discharg',1,''),(220,'December',' D|De|ec|ce|em|mb|be|er|r','Dece','TSMR','ecem','embe','December',1,''),(221,'fully',' f|fu|ul|ll|ly|y','full','FL','ully','full','full',1,''),(222,'recovered',' r|re|ec|co|ov|ve|er|re|ed|d','reco','RKFRT','ecov','vere','recovere',1,''),(223,'meningococcal',' m|me|en|ni|in|ng|go|oc|co|oc|cc|ca|al|l','meni','MNNKKKKL','enin','occa','meningococ',1,''),(224,'C',' C|C','C','K','','C','',1,''),(225,'again',' a|ag|ga|ai|in|n','agai','AKN','gain','agai','agai',1,''),(226,'days',' d|da|ay|ys|s','days','TS','ays','days','days',1,''),(227,'diaper',' d|di|ia|ap|pe|er|r','diap','TPR','iape','iape','diaper',1,''),(228,'about',' a|ab|bo|ou|ut|t','abou','ABT','bout','abou','abou',1,''),(229,'seconds',' s|se|ec|co|on|nd|ds|s','seco','SKNTS','econ','cond','second',1,''),(230,'looking',' l|lo|oo|ok|ki|in|ng|g','look','LKNK','ooki','okin','lookin',1,''),(231,'pale',' p|pa|al|le|e','pale','PL','ale','pale','pale',1,''),(232,'faint',' f|fa|ai|in|nt|t','fain','FNT','aint','fain','fain',1,''),(233,'degrees',' d|de|eg|gr|re|ee|es|s','degr','TKRS','egre','gree','degree',1,''),(234,'Tylenol',' T|Ty|yl|le|en|no|ol|l','Tyle','TLNL','ylen','leno','Tyleno',1,''),(235,'wanted',' w|wa|an|nt|te|ed|d','want','WNTT','ante','ante','wanted',1,''),(236,'break',' b|br|re|ea|ak|k','brea','BRK','reak','brea','brea',1,''),(237,'own',' o|ow|wn|n','own','ON','wn','own','ow',1,''),(238,'Sunday',' S|Su|un|nd|da|ay|y','Sund','SNT','unda','unda','Sunday',1,''),(239,'woke',' w|wo|ok|ke|e','woke','WK','oke','woke','woke',1,''),(240,'decrease',' d|de|ec|cr|re|ea|as|se|e','decr','TKRS','ecre','reas','decrease',1,''),(241,'intake',' i|in|nt|ta|ak|ke|e','inta','INTK','ntak','ntak','intake',1,''),(242,'food',' f|fo|oo|od|d','food','FT','ood','food','food',1,''),(243,'fluids',' f|fl|lu|ui|id|ds|s','flui','FLTS','luid','luid','fluids',1,''),(244,'very',' v|ve|er|ry|y','very','FR','ery','very','very',1,''),(245,'solid',' s|so|ol|li|id|d','soli','SLT','olid','soli','soli',1,''),(246,'liquids',' l|li|iq|qu|ui|id|ds|s','liqu','LKTS','iqui','quid','liquid',1,''),(247,'somewhat',' s|so|om|me|ew|wh|ha|at|t','some','SMHT','omew','ewha','somewhat',1,''),(248,'better',' b|be|et|tt|te|er|r','bett','BTR','ette','ette','better',1,''),(249,'tossing',' t|to|os|ss|si|in|ng|g','toss','TSNK','ossi','ssin','tossin',1,''),(250,'turning',' t|tu|ur|rn|ni|in|ng|g','turn','TRNNK','urni','rnin','turnin',1,''),(251,'calling',' c|ca|al|ll|li|in|ng|g','call','KLNK','alli','llin','callin',1,''),(252,'out',' o|ou|ut|t','out','OT','ut','out','ou',1,''),(253,'sleep',' s|sl|le|ee|ep|p','slee','SLP','leep','slee','slee',1,''),(254,'difficult',' d|di|if|ff|fi|ic|cu|ul|lt|t','diff','TFKLT','iffi','icul','difficul',1,''),(255,'arouse',' a|ar|ro|ou|us|se|e','arou','ARS','rous','rous','arouse',1,''),(256,'body',' b|bo|od|dy|y','body','BT','ody','body','body',1,''),(257,'limp',' l|li|im|mp|p','limp','LMP','imp','limp','limp',1,''),(258,'barely',' b|ba|ar|re|el|ly|y','bare','BRL','arel','arel','barely',1,''),(259,'open',' o|op|pe|en|n','open','OPN','pen','open','open',1,''),(260,'eyes',' e|ey|ye|es|s','eyes','EYS','yes','eyes','eyes',1,''),(261,'called',' c|ca|al|ll|le|ed|d','call','KLT','alle','alle','called',1,''),(262,'ambulance',' a|am|mb|bu|ul|la|an|nc|ce|e','ambu','AMLNS','mbul','lanc','ambulanc',1,''),(263,'admitted',' a|ad|dm|mi|it|tt|te|ed|d','admi','ATMTT','dmit','itte','admitted',1,''),(264,'bloodwork',' b|bl|lo|oo|od|dw|wo|or|rk|k','bloo','BLTWRK','lood','dwor','bloodwor',1,''),(265,'ray',' r|ra|ay|y','ray','R','ay','ray','ra',1,''),(266,'attached',' a|at|tt|ta|ac|ch|he|ed|d','atta','ATXT','ttac','ache','attached',1,''),(267,'report',' r|re|ep|po|or|rt|t','repo','RPRT','epor','epor','report',1,''),(268,'vomit',' v|vo|om|mi|it|t','vomi','FMT','omit','vomi','vomi',1,''),(269,'Friday',' F|Fr|ri|id|da|ay|y','Frid','FRT','rida','rida','Friday',1,''),(270,'date',' d|da|at|te|e','date','TT','ate','date','date',1,''),(271,'almost',' a|al|lm|mo|os|st|t','almo','ALMST','lmos','lmos','almost',1,''),(272,'want',' w|wa|an|nt|t','want','WNT','ant','want','want',1,''),(273,'child',' c|ch|hi|il|ld|d','chil','XLT','hild','chil','chil',1,''),(274,'insisted',' i|in|ns|si|is|st|te|ed|d','insi','INSSTT','nsis','iste','insisted',1,''),(275,'adverse',' a|ad|dv|ve|er|rs|se|e','adve','ATFRS','dver','vers','advers',1,''),(276,'even',' e|ev|ve|en|n','even','EFN','ven','even','even',1,''),(277,'likely',' l|li|ik|ke|el|ly|y','like','LKL','ikel','ikel','likely',1,''),(278,'meet',' m|me|ee|et|t','meet','MT','eet','meet','meet',1,''),(279,'temporal',' t|te|em|mp|po|or|ra|al|l','temp','TMPRL','empo','pora','temporal',1,''),(280,'criteria',' c|cr|ri|it|te|er|ri|ia|a','crit','KRTR','rite','teri','criteria',1,''),(281,'viral',' v|vi|ir|ra|al|l','vira','FRL','iral','vira','vira',1,''),(282,'infection',' i|in|nf|fe|ec|ct|ti|io|on|n','infe','INFKXN','nfec','ctio','infectio',1,''),(283,'dehydration',' d|de|eh|hy|yd|dr|ra|at|ti|io|on|n','dehy','TTRXN','ehyd','atio','dehydratio',1,''),(284,'related',' r|re|el|la|at|te|ed|d','rela','RLTT','elat','late','relate',1,''),(285,'public',' p|pu|ub|bl|li|ic|c','publ','PBLK','ubli','ubli','public',1,''),(286,'health',' h|he|ea|al|lt|th|h','heal','HL0','ealt','ealt','health',1,''),(287,'nurse',' n|nu|ur|rs|se|e','nurs','NRS','urse','nurs','nurs',1,''),(288,'discuss',' d|di|is|sc|cu|us|ss|s','disc','TSKS','iscu','scus','discus',1,''),(289,'management',' m|ma|an|na|ag|ge|em|me|en|nt|t','mana','MNJMNT','anag','emen','management',1,''),(290,'getting',' g|ge|et|tt|ti|in|ng|g','gett','JTNK','etti','ttin','gettin',1,''),(291,'developed',' d|de|ev|ve|el|lo|op|pe|ed|d','deve','TFLPT','evel','lope','develope',1,''),(292,'chest',' c|ch|he|es|st|t','ches','XST','hest','ches','ches',1,''),(293,'heaviness',' h|he|ea|av|vi|in|ne|es|ss|s','heav','HFNS','eavi','ines','heavines',1,''),(294,'difficulty',' d|di|if|ff|fi|ic|cu|ul|lt|ty|y','diff','TFKLT','iffi','cult','difficulty',1,''),(295,'breathing',' b|br|re|ea|at|th|hi|in|ng|g','brea','BR0NK','reat','thin','breathin',1,''),(296,'face',' f|fa|ac|ce|e','face','FS','ace','face','face',1,''),(297,'vomited',' v|vo|om|mi|it|te|ed|d','vomi','FMTT','omit','mite','vomite',1,''),(298,'paramedics',' p|pa|ar|ra|am|me|ed|di|ic|cs|s','para','PRMTKS','aram','edic','paramedics',1,''),(299,'taken',' t|ta|ak|ke|en|n','take','TKN','aken','take','take',1,''),(300,'room',' r|ro|oo|om|m','room','RM','oom','room','room',1,''),(301,'seen',' s|se|ee|en|n','seen','SN','een','seen','seen',1,''),(302,'John',' J|Jo|oh|hn|n','John','JN','ohn','John','John',1,''),(303,'litres',' l|li|it|tr|re|es|s','litr','LTRS','itre','itre','litres',1,''),(304,'intravenous',' i|in|nt|tr|ra|av|ve|en|no|ou|us|s','intr','INTRFNS','ntra','enou','intravenou',1,''),(305,'morphine',' m|mo|or|rp|ph|hi|in|ne|e','morp','MRFN','orph','phin','morphine',1,''),(306,'Benadryl',' B|Be|en|na|ad|dr|ry|yl|l','Bena','BNTRL','enad','adry','Benadryl',1,''),(307,'kept',' k|ke|ep|pt|t','kept','KPT','ept','kept','kept',1,''),(308,'lips',' l|li|ip|ps|s','lips','LPS','ips','lips','lips',1,''),(309,'hands',' h|ha|an|nd|ds|s','hand','HNTS','ands','hand','hand',1,''),(310,'still',' s|st|ti|il|ll|l','stil','STL','till','stil','stil',1,''),(311,'swollen',' s|sw|wo|ol|ll|le|en|n','swol','SWLN','woll','olle','swolle',1,''),(312,'probable',' p|pr|ro|ob|ba|ab|bl|le|e','prob','PRBBL','roba','babl','probable',1,''),(313,'client',' c|cl|li|ie|en|nt|t','clie','KLNT','lien','lien','client',1,''),(314,'never',' n|ne|ev|ve|er|r','neve','NFR','ever','neve','neve',1,''),(315,'blood',' b|bl|lo|oo|od|d','bloo','BLT','lood','bloo','bloo',1,''),(316,'pressure',' p|pr|re|es|ss|su|ur|re|e','pres','PRSR','ress','ssur','pressure',1,''),(317,'ranged',' r|ra|an|ng|ge|ed|d','rang','RNJT','ange','ange','ranged',1,''),(318,'telephone',' t|te|el|le|ep|ph|ho|on|ne|e','tele','TLFN','elep','phon','telephon',1,''),(319,'call',' c|ca|al|ll|l','call','KL','all','call','call',1,''),(320,'supplementary',' s|su|up|pp|pl|le|em|me|en|nt|ta|ar|ry|y','supp','SPLMNTR','uppl','ntar','supplement',1,''),(321,'further',' f|fu|ur|rt|th|he|er|r','furt','FR0R','urth','rthe','furthe',1,''),(322,'is',' i|is|s','is','IS','s','is','is',1,''),(323,'working',' w|wo|or|rk|ki|in|ng|g','work','WRKNK','orki','rkin','workin',1,''),(324,'yes',' y|ye|es|s','yes','YS','es','yes','ye',1,''),(325,'really',' r|re|ea|al|ll|ly|y','real','RL','eall','eall','really',1,''),(326,'please',' p|pl|le|ea|as|se|e','plea','PLS','leas','leas','please',1,''),(327,'collect',' c|co|ol|ll|le|ec|ct|t','coll','KLKT','olle','llec','collec',1,''),(328,'visit',' v|vi|is|si|it|t','visi','FST','isit','visi','visi',1,''),(329,'record',' r|re|ec|co|or|rd|d','reco','RKRT','ecor','ecor','record',1,''),(330,'copy',' c|co|op|py|y','copy','KP','opy','copy','copy',1,''),(331,'sending',' s|se|en|nd|di|in|ng|g','send','SNTNK','endi','ndin','sendin',1,''),(332,'Marcus',' M|Ma|ar|rc|cu|us|s','Marc','MRKS','arcu','arcu','Marcus',1,''),(333,'administered',' a|ad|dm|mi|in|ni|is|st|te|er|re|ed|d','admi','ATMNSTRT','dmin','tere','administer',1,''),(334,'weakness',' w|we|ea|ak|kn|ne|es|ss|s','weak','WKNS','eakn','knes','weakness',1,''),(335,'short',' s|sh|ho|or|rt|t','shor','XRT','hort','shor','shor',1,''),(336,'breath',' b|br|re|ea|at|th|h','brea','BR0','reat','reat','breath',1,''),(337,'wheezy',' w|wh|he|ee|ez|zy|y','whee','HS','heez','heez','wheezy',1,''),(338,'use',' u|us|se|e','use','US','se','use','us',1,''),(339,'inhaler',' i|in|nh|ha|al|le|er|r','inha','INHLR','nhal','hale','inhale',1,''),(340,'elbow',' e|el|lb|bo|ow|w','elbo','ELB','lbow','elbo','elbo',1,''),(341,'joint',' j|jo|oi|in|nt|t','join','JNT','oint','join','join',1,''),(342,'nausea',' n|na|au|us|se|ea|a','naus','NS','ause','ause','nausea',1,''),(343,'information',' i|in|nf|fo|or|rm|ma|at|ti|io|on|n','info','INFRMXN','nfor','atio','informatio',1,''),(344,'registered',' r|re|eg|gi|is|st|te|er|re|ed|d','regi','RJSTRT','egis','tere','registered',1,''),(345,'office',' o|of|ff|fi|ic|ce|e','offi','OFS','ffic','ffic','office',1,''),(346,'potential',' p|po|ot|te|en|nt|ti|ia|al|l','pote','PTNXL','oten','ntia','potentia',1,''),(347,'exists',' e|ex|xi|is|st|ts|s','exis','EKSSTS','xist','xist','exists',1,''),(348,'year',' y|ye|ea|ar|r','year','YR','ear','year','year',1,''),(349,'initial',' i|in|ni|it|ti|ia|al|l','init','INXL','niti','itia','initia',1,''),(350,'wheezing',' w|wh|he|ee|ez|zi|in|ng|g','whee','HSNK','heez','ezin','wheezing',1,''),(351,'probably',' p|pr|ro|ob|ba|ab|bl|ly|y','prob','PRBBL','roba','babl','probably',1,''),(352,'indication',' i|in|nd|di|ic|ca|at|ti|io|on|n','indi','INTKXN','ndic','atio','indication',1,''),(353,'allergic',' a|al|ll|le|er|rg|gi|ic|c','alle','ALRJK','ller','ergi','allergic',1,''),(354,'response',' r|re|es|sp|po|on|ns|se|e','resp','RSPNS','espo','pons','response',1,''),(355,'anxiety',' a|an|nx|xi|ie|et|ty|y','anxi','ANKST','nxie','xiet','anxiet',1,''),(356,'result',' r|re|es|su|ul|lt|t','resu','RSLT','esul','esul','result',1,''),(357,'marked',' m|ma|ar|rk|ke|ed|d','mark','MRKT','arke','arke','marked',1,''),(358,'recommend',' r|re|ec|co|om|mm|me|en|nd|d','reco','RKMNT','ecom','mmen','recommen',1,''),(359,'accordance',' a|ac|cc|co|or|rd|da|an|nc|ce|e','acco','AKKRTNS','ccor','danc','accordance',1,''),(360,'schedule',' s|sc|ch|he|ed|du|ul|le|e','sche','SXTL','ched','edul','schedule',1,''),(361,'no',' n|no|o','no','N','o','no','no',1,''),(362,'additional',' a|ad|dd|di|it|ti|io|on|na|al|l','addi','ATXNL','ddit','iona','additional',1,''),(363,'doses',' d|do|os|se|es|s','dose','TSS','oses','dose','dose',1,''),(364,'recommended',' r|re|ec|co|om|mm|me|en|nd|de|ed|d','reco','RKMNTT','ecom','ende','recommende',1,''),(365,'routinely',' r|ro|ou|ut|ti|in|ne|el|ly|y','rout','RTNL','outi','inel','routinel',1,''),(366,'years',' y|ye|ea|ar|rs|s','year','YRS','ears','year','year',1,''),(367,'indicated',' i|in|nd|di|ic|ca|at|te|ed|d','indi','INTKTT','ndic','cate','indicate',1,''),(368,'only',' o|on|nl|ly|y','only','ONL','nly','only','only',1,''),(369,'specific',' s|sp|pe|ec|ci|if|fi|ic|c','spec','SPSFK','peci','cifi','specific',1,''),(370,'medical',' m|me|ed|di|ic|ca|al|l','medi','MTKL','edic','dica','medica',1,''),(371,'conditions',' c|co|on|nd|di|it|ti|io|on|ns|s','cond','KNTXNS','ondi','tion','conditions',1,''),(372,'adult',' a|ad|du|ul|lt|t','adul','ATLT','dult','adul','adul',1,''),(373,'vaccines',' v|va|ac|cc|ci|in|ne|es|s','vacc','FKSNS','acci','cine','vaccines',1,''),(374,'TD',' T|TD|D','TD','TT','D','TD','TD',1,''),(375,'schedules',' s|sc|ch|he|ed|du|ul|le|es|s','sche','SXTLS','ched','dule','schedule',1,''),(376,'phone',' p|ph|ho|on|ne|e','phon','FN','hone','phon','phon',1,''),(377,'complaints',' c|co|om|mp|pl|la|ai|in|nt|ts|s','comp','KMPLNTS','ompl','aint','complaints',1,''),(378,'started',' s|st|ta|ar|rt|te|ed|d','star','STRTT','tart','arte','starte',1,''),(379,'continues',' c|co|on|nt|ti|in|nu|ue|es|s','cont','KNTNS','onti','inue','continue',1,''),(380,'present',' p|pr|re|es|se|en|nt|t','pres','PRSNT','rese','esen','presen',1,''),(381,'cold',' c|co|ol|ld|d','cold','KLT','old','cold','cold',1,''),(382,'weak',' w|we|ea|ak|k','weak','WK','eak','weak','weak',1,''),(383,'numb',' n|nu|um|mb|b','numb','NM','umb','numb','numb',1,''),(384,'lethargic',' l|le|et|th|ha|ar|rg|gi|ic|c','leth','L0RJK','etha','argi','lethargi',1,''),(385,'taking',' t|ta|ak|ki|in|ng|g','taki','TKNK','akin','akin','taking',1,''),(386,'shower',' s|sh|ho|ow|we|er|r','show','XWR','howe','howe','shower',1,''),(387,'shoulders',' s|sh|ho|ou|ul|ld|de|er|rs|s','shou','XLTRS','houl','lder','shoulder',1,''),(388,'thought',' t|th|ho|ou|ug|gh|ht|t','thou','0T','houg','ough','though',1,''),(389,'water',' w|wa|at|te|er|r','wate','WTR','ater','wate','wate',1,''),(390,'hitting',' h|hi|it|tt|ti|in|ng|g','hitt','HTNK','itti','ttin','hittin',1,''),(391,'arms',' a|ar|rm|ms|s','arms','ARMS','rms','arms','arms',1,''),(392,'check',' c|ch|he|ec|ck|k','chec','XK','heck','chec','chec',1,''),(393,'gone',' g|go|on|ne|e','gone','KN','one','gone','gone',1,''),(394,'throat',' t|th|hr|ro|oa|at|t','thro','0RT','hroa','hroa','throat',1,''),(395,'rock',' r|ro|oc|ck|k','rock','RK','ock','rock','rock',1,''),(396,'swallowing',' s|sw|wa|al|ll|lo|ow|wi|in|ng|g','swal','SWLWNK','wall','owin','swallowing',1,''),(397,'trouble',' t|tr|ro|ou|ub|bl|le|e','trou','TRBL','roub','oubl','troubl',1,''),(398,'temperature',' t|te|em|mp|pe|er|ra|at|tu|ur|re|e','temp','TMPRTR','empe','atur','temperatur',1,''),(399,'since',' s|si|in|nc|ce|e','sinc','SNS','ince','sinc','sinc',1,''),(400,'say',' s|sa|ay|y','say','S','ay','say','sa',1,''),(401,'last',' l|la|as|st|t','last','LST','ast','last','last',1,''),(402,'constricting',' c|co|on|ns|st|tr|ri|ic|ct|ti|in|ng|g','cons','KNSTRKTNK','onst','ctin','constricti',1,''),(403,'says',' s|sa|ay|ys|s','says','SS','ays','says','says',1,''),(404,'fine',' f|fi|in|ne|e','fine','FN','ine','fine','fine',1,''),(405,'lump',' l|lu|um|mp|p','lump','LMP','ump','lump','lump',1,''),(406,'allergist',' a|al|ll|le|er|rg|gi|is|st|t','alle','ALRJST','ller','rgis','allergis',1,''),(407,'numerous',' n|nu|um|me|er|ro|ou|us|s','nume','NMRS','umer','erou','numerous',1,''),(408,'allergy',' a|al|ll|le|er|rg|gy|y','alle','ALRJ','ller','lerg','allerg',1,''),(409,'completed',' c|co|om|mp|pl|le|et|te|ed|d','comp','KMPLTT','ompl','lete','complete',1,''),(410,'provide',' p|pr|ro|ov|vi|id|de|e','prov','PRFT','rovi','ovid','provid',1,''),(411,'patient',' p|pa|at|ti|ie|en|nt|t','pati','PTNT','atie','tien','patien',1,''),(412,'list',' l|li|is|st|t','list','LST','ist','list','list',1,''),(413,'ingredients',' i|in|ng|gr|re|ed|di|ie|en|nt|ts|s','ingr','INKRTNTS','ngre','ient','ingredient',1,''),(414,'file',' f|fi|il|le|e','file','FL','ile','file','file',1,''),(415,'charts',' c|ch|ha|ar|rt|ts|s','char','XRTS','hart','hart','charts',1,''),(416,'approximately',' a|ap|pp|pr|ro|ox|xi|im|ma|at|te|el|ly|y','appr','APRKSMTL','ppro','atel','approximat',1,''),(417,'minutes',' m|mi|in|nu|ut|te|es|s','minu','MNTS','inut','nute','minute',1,''),(418,'warm',' w|wa|ar|rm|m','warm','WRM','arm','warm','warm',1,''),(419,'tongue',' t|to|on|ng|gu|ue|e','tong','TNK','ongu','ongu','tongue',1,''),(420,'cheek',' c|ch|he|ee|ek|k','chee','XK','heek','chee','chee',1,''),(421,'mouth',' m|mo|ou|ut|th|h','mout','M0','outh','mout','mout',1,''),(422,'reported',' r|re|ep|po|or|rt|te|ed|d','repo','RPRTT','epor','orte','reported',1,''),(423,'instructor',' i|in|ns|st|tr|ru|uc|ct|to|or|r','inst','INSTRKTR','nstr','ucto','instructor',1,''),(424,'contacted',' c|co|on|nt|ta|ac|ct|te|ed|d','cont','KNTKTT','onta','acte','contacte',1,''),(425,'later',' l|la|at|te|er|r','late','LTR','ater','late','late',1,''),(426,'go',' g|go|o','go','K','o','go','go',1,''),(427,'department',' d|de|ep|pa|ar|rt|tm|me|en|nt|t','depa','TPRTMNT','epar','tmen','department',1,''),(428,'Orem',' O|Or|re|em|m','Orem','ORM','rem','Orem','Orem',1,''),(429,'X',' X|X','X','S','','X','',1,''),(430,'disappeared',' d|di|is|sa|ap|pp|pe|ea|ar|re|ed|d','disa','TSPRT','isap','eare','disappeare',1,''),(431,'same',' s|sa|am|me|e','same','SM','ame','same','same',1,''),(432,'neck',' n|ne|ec|ck|k','neck','NK','eck','neck','neck',1,''),(433,'posterior',' p|po|os|st|te|er|ri|io|or|r','post','PSTRR','oste','erio','posterio',1,''),(434,'painful',' p|pa|ai|in|nf|fu|ul|l','pain','PNFL','ainf','infu','painfu',1,''),(435,'describes',' d|de|es|sc|cr|ri|ib|be|es|s','desc','TSKRBS','escr','ribe','describe',1,''),(436,'coming',' c|co|om|mi|in|ng|g','comi','KMNK','omin','omin','coming',1,''),(437,'waves',' w|wa|av|ve|es|s','wave','WFS','aves','wave','wave',1,''),(438,'feverish',' f|fe|ev|ve|er|ri|is|sh|h','feve','FFRX','ever','eris','feverish',1,''),(439,'unable',' u|un|na|ab|bl|le|e','unab','UNBL','nabl','nabl','unable',1,''),(440,'put',' p|pu|ut|t','put','PT','ut','put','pu',1,''),(441,'purse',' p|pu|ur|rs|se|e','purs','PRS','urse','purs','purs',1,''),(442,'denies',' d|de|en|ni|ie|es|s','deni','TNS','enie','enie','denies',1,''),(443,'air',' a|ai|ir|r','air','AR','ir','air','ai',1,''),(444,'exchange',' e|ex|xc|ch|ha|an|ng|ge|e','exch','EKSXNJ','xcha','hang','exchange',1,''),(445,'difficulties',' d|di|if|ff|fi|ic|cu|ul|lt|ti|ie|es|s','diff','TFKLTS','iffi','ltie','difficulti',1,''),(446,'asthma',' a|as|st|th|hm|ma|a','asth','AS0M','sthm','sthm','asthma',1,''),(447,'attack',' a|at|tt|ta|ac|ck|k','atta','ATK','ttac','ttac','attack',1,''),(448,'as',' a|as|s','as','AS','s','as','as',1,''),(449,'well',' w|we|el|ll|l','well','WL','ell','well','well',1,''),(450,'redness',' r|re|ed|dn|ne|es|ss|s','redn','RTNS','edne','dnes','rednes',1,''),(451,'tightness',' t|ti|ig|gh|ht|tn|ne|es|ss|s','tigh','TFTNS','ight','tnes','tightnes',1,''),(452,'comes',' c|co|om|me|es|s','come','KMS','omes','come','come',1,''),(453,'goes',' g|go|oe|es|s','goes','KS','oes','goes','goes',1,''),(454,'message',' m|me|es|ss|sa|ag|ge|e','mess','MSJ','essa','ssag','messag',1,''),(455,'HV',' H|HV|V','HV','F','V','HV','HV',1,''),(456,'headaches',' h|he|ea|ad|da|ac|ch|he|es|s','head','HTXS','eada','ache','headache',1,''),(457,'now',' n|no|ow|w','now','N','ow','now','no',1,''),(458,'going',' g|go|oi|in|ng|g','goin','KNK','oing','goin','goin',1,''),(459,'sleeps',' s|sl|le|ee|ep|ps|s','slee','SLPS','leep','leep','sleeps',1,''),(460,'high',' h|hi|ig|gh|h','high','HF','igh','high','high',1,''),(461,'9th',' 9|9t|th|h','9th','0','th','9th','9t',1,''),(462,'I',' I|I','I','I','','I','',1,''),(463,'mho',' m|mh|ho|o','mho','MH','ho','mho','mh',1,''),(464,'consultation',' c|co|on|ns|su|ul|lt|ta|at|ti|io|on|n','cons','KNSLTXN','onsu','atio','consultati',1,''),(465,'girdle',' g|gi|ir|rd|dl|le|e','gird','JRTL','irdl','irdl','girdle',1,''),(466,'neuralgia',' n|ne|eu|ur|ra|al|lg|gi|ia|a','neur','NRLJ','eura','algi','neuralgi',1,''),(467,'associated',' a|as|ss|so|oc|ci|ia|at|te|ed|d','asso','ASXTT','ssoc','iate','associated',1,''),(468,'deltoid',' d|de|el|lt|to|oi|id|d','delt','TLTT','elto','ltoi','deltoi',1,''),(469,'18th',' 1|18|8t|th|h','18th','0','8th','18th','18th',1,''),(470,'April',' A|Ap|pr|ri|il|l','Apri','APRL','pril','Apri','Apri',1,''),(471,'25th',' 2|25|5t|th|h','25th','0','5th','25th','25th',1,''),(472,'May',' M|Ma|ay|y','May','M','ay','May','Ma',1,''),(473,'give',' g|gi|iv|ve|e','give','JF','ive','give','give',1,''),(474,'chills',' c|ch|hi|il|ll|ls|s','chil','XLS','hill','hill','chills',1,''),(475,'hot',' h|ho|ot|t','hot','HT','ot','hot','ho',1,''),(476,'episodes',' e|ep|pi|is|so|od|de|es|s','epis','EPSTS','piso','sode','episodes',1,''),(477,'head',' h|he|ea|ad|d','head','HT','ead','head','head',1,''),(478,'squeezed',' s|sq|qu|ue|ee|ez|ze|ed|d','sque','SKST','quee','eeze','squeezed',1,''),(479,'vice',' v|vi|ic|ce|e','vice','FS','ice','vice','vice',1,''),(480,'sinus',' s|si|in|nu|us|s','sinu','SNS','inus','sinu','sinu',1,''),(481,'congestion',' c|co|on|ng|ge|es|st|ti|io|on|n','cong','KNJSXN','onge','stio','congestion',1,''),(482,'relieved',' r|re|el|li|ie|ev|ve|ed|d','reli','RLFT','elie','ieve','relieved',1,''),(483,'full',' f|fu|ul|ll|l','full','FL','ull','full','full',1,''),(484,'muscular',' m|mu|us|sc|cu|ul|la|ar|r','musc','MSKLR','uscu','cula','muscular',1,''),(485,'intensified',' i|in|nt|te|en|ns|si|if|fi|ie|ed|d','inte','INTNSFT','nten','ifie','intensifie',1,''),(486,'worst',' w|wo|or|rs|st|t','wors','WRST','orst','wors','wors',1,''),(487,'motor',' m|mo|ot|to|or|r','moto','MTR','otor','moto','moto',1,''),(488,'movements',' m|mo|ov|ve|em|me|en|nt|ts|s','move','MFMNTS','ovem','ment','movement',1,''),(489,'instantaneous',' i|in|ns|st|ta|an|nt|ta|an|ne|eo|ou|us|s','inst','INSTNTNS','nsta','neou','instantane',1,''),(490,'increased',' i|in|nc|cr|re|ea|as|se|ed|d','incr','INKRST','ncre','ease','increase',1,''),(491,'tiredness',' t|ti|ir|re|ed|dn|ne|es|ss|s','tire','TRTNS','ired','dnes','tirednes',1,''),(492,'signs',' s|si|ig|gn|ns|s','sign','SKNS','igns','sign','sign',1,''),(493,'concurrent',' c|co|on|nc|cu|ur|rr|re|en|nt|t','conc','KNKRNT','oncu','rren','concurrent',1,''),(494,'low',' l|lo|ow|w','low','L','ow','low','lo',1,''),(495,'expected',' e|ex|xp|pe|ec|ct|te|ed|d','expe','EKSPKTT','xpec','ecte','expected',1,''),(496,'reactions',' r|re|ea|ac|ct|ti|io|on|ns|s','reac','RKXNS','eact','tion','reaction',1,''),(497,'indicative',' i|in|nd|di|ic|ca|at|ti|iv|ve|e','indi','INTKTF','ndic','ativ','indicative',1,''),(498,'routine',' r|ro|ou|ut|ti|in|ne|e','rout','RTN','outi','utin','routin',1,''),(499,'comfort',' c|co|om|mf|fo|or|rt|t','comf','KMFRT','omfo','mfor','comfor',1,''),(500,'measures',' m|me|ea|as|su|ur|re|es|s','meas','MSRS','easu','sure','measures',1,''),(501,'assess',' a|as|ss|se|es|ss|s','asse','ASS','sses','sses','assess',1,''),(502,'reason',' r|re|ea|as|so|on|n','reas','RSN','easo','easo','reason',1,''),(503,'receives',' r|re|ec|ce|ei|iv|ve|es|s','rece','RSFS','ecei','eive','receives',1,''),(504,'vaccinations',' v|va|ac|cc|ci|in|na|at|ti|io|on|ns|s','vacc','FKSNXNS','acci','tion','vaccinatio',1,''),(505,'puffs',' p|pu|uf|ff|fs|s','puff','PFS','uffs','puff','puff',1,''),(506,'minute',' m|mi|in|nu|ut|te|e','minu','MNT','inut','inut','minute',1,''),(507,'eaten',' e|ea|at|te|en|n','eate','ETN','aten','eate','eate',1,''),(508,'ago',' a|ag|go|o','ago','AK','go','ago','ag',1,''),(509,'afebrile',' a|af|fe|eb|br|ri|il|le|e','afeb','AFBRL','febr','bril','afebrile',1,''),(510,'encouraged',' e|en|nc|co|ou|ur|ra|ag|ge|ed|d','enco','ENKRJT','ncou','rage','encouraged',1,''),(511,'refused',' r|re|ef|fu|us|se|ed|d','refu','RFST','efus','fuse','refuse',1,''),(512,'proceeded',' p|pr|ro|oc|ce|ee|ed|de|ed|d','proc','PRSTT','roce','eede','proceede',1,''),(513,'scratch',' s|sc|cr|ra|at|tc|ch|h','scra','SKRTX','crat','ratc','scratc',1,''),(514,'causing',' c|ca|au|us|si|in|ng|g','caus','KSNK','ausi','usin','causin',1,''),(515,'compress',' c|co|om|mp|pr|re|es|ss|s','comp','KMPRS','ompr','pres','compress',1,''),(516,'applied',' a|ap|pp|pl|li|ie|ed|d','appl','APLT','ppli','plie','applie',1,''),(517,'history',' h|hi|is|st|to|or|ry|y','hist','HSTR','isto','stor','histor',1,''),(518,'discomfort',' d|di|is|sc|co|om|mf|fo|or|rt|t','disc','TSKMFRT','isco','mfor','discomfort',1,''),(519,'took',' t|to|oo|ok|k','took','TK','ook','took','took',1,''),(520,'Ventolin',' V|Ve|en|nt|to|ol|li|in|n','Vent','FNTLN','ento','toli','Ventolin',1,''),(521,'results',' r|re|es|su|ul|lt|ts|s','resu','RSLTS','esul','sult','result',1,''),(522,'resolved',' r|re|es|so|ol|lv|ve|ed|d','reso','RSLFT','esol','olve','resolved',1,''),(523,'respiration',' r|re|es|sp|pi|ir|ra|at|ti|io|on|n','resp','RSPRXN','espi','atio','respiratio',1,''),(524,'normal',' n|no|or|rm|ma|al|l','norm','NRML','orma','orma','normal',1,''),(525,'beats',' b|be|ea|at|ts|s','beat','BTS','eats','beat','beat',1,''),(526,'good',' g|go|oo|od|d','good','KT','ood','good','good',1,''),(527,'pulse',' p|pu|ul|ls|se|e','puls','PLS','ulse','puls','puls',1,''),(528,'hives',' h|hi|iv|ve|es|s','hive','HFS','ives','hive','hive',1,''),(529,'youth',' y|yo|ou|ut|th|h','yout','Y0','outh','yout','yout',1,''),(530,'worker',' w|wo|or|rk|ke|er|r','work','WRKR','orke','orke','worker',1,''),(531,'aware',' a|aw|wa|ar|re|e','awar','AWR','ware','awar','awar',1,''),(532,'unwell',' u|un|nw|we|el|ll|l','unwe','UNWL','nwel','nwel','unwell',1,''),(533,'contact',' c|co|on|nt|ta|ac|ct|t','cont','KNTKT','onta','ntac','contac',1,''),(534,'unit',' u|un|ni|it|t','unit','UNT','nit','unit','unit',1,''),(535,'urgent',' u|ur|rg|ge|en|nt|t','urge','URJNT','rgen','rgen','urgent',1,''),(536,'care',' c|ca|ar|re|e','care','KR','are','care','care',1,''),(537,'needed',' n|ne|ee|ed|de|ed|d','need','NTT','eede','eede','needed',1,''),(538,'flushed',' f|fl|lu|us|sh|he|ed|d','flus','FLXT','lush','ushe','flushe',1,''),(539,'cheeks',' c|ch|he|ee|ek|ks|s','chee','XKS','heek','heek','cheeks',1,''),(540,'strange',' s|st|tr|ra|an|ng|ge|e','stra','STRNJ','tran','rang','strang',1,''),(541,'dentist',' d|de|en|nt|ti|is|st|t','dent','TNTST','enti','ntis','dentis',1,''),(542,'steady',' s|st|te|ea|ad|dy|y','stea','STT','tead','tead','steady',1,''),(543,'regular',' r|re|eg|gu|ul|la|ar|r','regu','RKLR','egul','gula','regula',1,''),(544,'breathes',' b|br|re|ea|at|th|he|es|s','brea','BR0S','reat','athe','breathes',1,''),(545,'easy',' e|ea|as|sy|y','easy','ES','asy','easy','easy',1,''),(546,'hurt',' h|hu|ur|rt|t','hurt','HRT','urt','hurt','hurt',1,''),(547,'deep',' d|de|ee|ep|p','deep','TP','eep','deep','deep',1,''),(548,'inspirations',' i|in|ns|sp|pi|ir|ra|at|ti|io|on|ns|s','insp','INSPRXNS','nspi','tion','inspiratio',1,''),(549,'arrived',' a|ar|rr|ri|iv|ve|ed|d','arri','ARFT','rriv','rive','arrive',1,''),(550,'transported',' t|tr|ra|an|ns|sp|po|or|rt|te|ed|d','tran','TRNSPRTT','rans','orte','transporte',1,''),(551,'hospital',' h|ho|os|sp|pi|it|ta|al|l','hosp','HSPTL','ospi','pita','hospital',1,''),(552,'agreed',' a|ag|gr|re|ee|ed|d','agre','AKRT','gree','gree','agreed',1,''),(553,'take',' t|ta|ak|ke|e','take','TK','ake','take','take',1,''),(554,'family',' f|fa|am|mi|il|ly|y','fami','FML','amil','amil','family',1,''),(555,'assessment',' a|as|ss|se|es|ss|sm|me|en|nt|t','asse','ASSMNT','sses','smen','assessment',1,''),(556,'ambulatory',' a|am|mb|bu|ul|la|at|to|or|ry|y','ambu','AMLTR','mbul','ator','ambulatory',1,''),(557,'Father',' F|Fa|at|th|he|er|r','Fath','F0R','athe','athe','Father',1,''),(558,'adrenalin',' a|ad|dr|re|en|na|al|li|in|n','adre','ATRNLN','dren','nali','adrenali',1,''),(559,'parents',' p|pa|ar|re|en|nt|ts|s','pare','PRNTS','aren','rent','parent',1,''),(560,'told',' t|to|ol|ld|d','told','TLT','old','told','told',1,''),(561,'possible',' p|po|os|ss|si|ib|bl|le|e','poss','PSBL','ossi','sibl','possible',1,''),(562,'anxious',' a|an|nx|xi|io|ou|us|s','anxi','ANKSS','nxio','xiou','anxiou',1,''),(563,'checked',' c|ch|he|ec|ck|ke|ed|d','chec','XKT','heck','ecke','checke',1,''),(564,'watch',' w|wa|at|tc|ch|h','watc','WTX','atch','watc','watc',1,''),(565,'concerns',' c|co|on|nc|ce|er|rn|ns|s','conc','KNSRNS','once','cern','concerns',1,''),(566,'frontal',' f|fr|ro|on|nt|ta|al|l','fron','FRNTL','ront','onta','fronta',1,''),(567,'earache',' e|ea|ar|ra|ac|ch|he|e','eara','ERX','arac','rach','earach',1,''),(568,'ears',' e|ea|ar|rs|s','ears','ERS','ars','ears','ears',1,''),(569,'popping',' p|po|op|pp|pi|in|ng|g','popp','PPNK','oppi','ppin','poppin',1,''),(570,'scratchy',' s|sc|cr|ra|at|tc|ch|hy|y','scra','SKRTX','crat','atch','scratchy',1,''),(571,'irritated',' i|ir|rr|ri|it|ta|at|te|ed|d','irri','IRTTT','rrit','tate','irritate',1,''),(572,'sweat',' s|sw|we|ea|at|t','swea','SWT','weat','swea','swea',1,''),(573,'week',' w|we|ee|ek|k','week','WK','eek','week','week',1,''),(574,'notes',' n|no|ot|te|es|s','note','NTS','otes','note','note',1,''),(575,'daughter',' d|da|au|ug|gh|ht|te|er|r','daug','TTR','augh','ghte','daughter',1,''),(576,'severe',' s|se|ev|ve|er|re|e','seve','SFR','ever','ever','severe',1,''),(577,'eggs',' e|eg|gg|gs|s','eggs','EKS','ggs','eggs','eggs',1,''),(578,'however',' h|ho|ow|we|ev|ve|er|r','howe','HWFR','owev','weve','howeve',1,''),(579,'eats',' e|ea|at|ts|s','eats','ETS','ats','eats','eats',1,''),(580,'problem',' p|pr|ro|ob|bl|le|em|m','prob','PRBLM','robl','oble','proble',1,''),(581,'denied',' d|de|en|ni|ie|ed|d','deni','TNT','enie','enie','denied',1,''),(582,'illness',' i|il|ll|ln|ne|es|ss|s','illn','ILNS','llne','lnes','illnes',1,''),(583,'retrospect',' r|re|et|tr|ro|os|sp|pe|ec|ct|t','retr','RTRSPKT','etro','spec','retrospect',1,''),(584,'sniffles',' s|sn|ni|if|ff|fl|le|es|s','snif','SNFLS','niff','ffle','sniffles',1,''),(585,'prior',' p|pr|ri|io|or|r','prio','PRR','rior','prio','prio',1,''),(586,'couple',' c|co|ou|up|pl|le|e','coup','KPL','oupl','oupl','couple',1,''),(587,'people',' p|pe|eo|op|pl|le|e','peop','PPL','eopl','eopl','people',1,''),(588,'once',' o|on|nc|ce|e','once','ONS','nce','once','once',1,''),(589,'laid',' l|la|ai|id|d','laid','LT','aid','laid','laid',1,''),(590,'others',' o|ot|th|he|er|rs|s','othe','O0RS','ther','ther','others',1,''),(591,'nauseated',' n|na|au|us|se|ea|at|te|ed|d','naus','NSTT','ause','eate','nauseate',1,''),(592,'etc',' e|et|tc|c','etc','ETK','tc','etc','et',1,''),(593,'quite',' q|qu|ui|it|te|e','quit','KT','uite','quit','quit',1,''),(594,'drank',' d|dr|ra|an|nk|k','dran','TRNK','rank','dran','dran',1,''),(595,'juice',' j|ju|ui|ic|ce|e','juic','JS','uice','juic','juic',1,''),(596,'sat',' s|sa|at|t','sat','ST','at','sat','sa',1,''),(597,'lunch',' l|lu|un|nc|ch|h','lunc','LNX','unch','lunc','lunc',1,''),(598,'swallow',' s|sw|wa|al|ll|lo|ow|w','swal','SWL','wall','allo','swallo',1,''),(599,'talking',' t|ta|al|lk|ki|in|ng|g','talk','TLKNK','alki','lkin','talkin',1,''),(600,'parent',' p|pa|ar|re|en|nt|t','pare','PRNT','aren','aren','parent',1,''),(601,'necessary',' n|ne|ec|ce|es|ss|sa|ar|ry|y','nece','NSSR','eces','ssar','necessar',1,''),(602,'stopped',' s|st|to|op|pp|pe|ed|d','stop','STPT','topp','oppe','stoppe',1,''),(603,'shaking',' s|sh|ha|ak|ki|in|ng|g','shak','XKNK','haki','akin','shakin',1,''),(604,'ate',' a|at|te|e','ate','AT','te','ate','at',1,''),(605,'popsicle',' p|po|op|ps|si|ic|cl|le|e','pops','PPSKL','opsi','sicl','popsicle',1,''),(606,'arrange',' a|ar|rr|ra|an|ng|ge|e','arra','ARNJ','rran','rang','arrang',1,''),(607,'administration',' a|ad|dm|mi|in|ni|is|st|tr|ra|at|ti|io|on|n','admi','ATMNSTRXN','dmin','atio','administra',1,''),(608,'offered',' o|of|ff|fe|er|re|ed|d','offe','OFRT','ffer','fere','offere',1,''),(609,'complaining',' c|co|om|mp|pl|la|ai|in|ni|in|ng|g','comp','KMPLNNK','ompl','inin','complainin',1,''),(610,'lay',' l|la|ay|y','lay','L','ay','lay','la',1,''),(611,'clammy',' c|cl|la|am|mm|my|y','clam','KLM','lamm','lamm','clammy',1,''),(612,'elevated',' e|el|le|ev|va|at|te|ed|d','elev','ELFTT','leva','vate','elevated',1,''),(613,'aid',' a|ai|id|d','aid','AT','id','aid','ai',1,''),(614,'attendant',' a|at|tt|te|en|nd|da|an|nt|t','atte','ATNTNT','tten','ndan','attendan',1,''),(615,'oxygen',' o|ox|xy|yg|ge|en|n','oxyg','OKSJN','xyge','xyge','oxygen',1,''),(616,'nasal',' n|na|as|sa|al|l','nasa','NSL','asal','nasa','nasa',1,''),(617,'prong',' p|pr|ro|on|ng|g','pron','PRNK','rong','pron','pron',1,''),(618,'decision',' d|de|ec|ci|is|si|io|on|n','deci','TSXN','ecis','isio','decision',1,''),(619,'made',' m|ma|ad|de|e','made','MT','ade','made','made',1,''),(620,'staff',' s|st|ta|af|ff|f','staf','STF','taff','staf','staf',1,''),(621,'epinephrine',' e|ep|pi|in|ne|ep|ph|hr|ri|in|ne|e','epin','EPNFRN','pine','hrin','epinephrin',1,''),(622,'improved',' i|im|mp|pr|ro|ov|ve|ed|d','impr','IMPRFT','mpro','rove','improved',1,''),(623,'incident',' i|in|nc|ci|id|de|en|nt|t','inci','INSTNT','ncid','iden','incident',1,''),(624,'circumstances',' c|ci|ir|rc|cu|um|ms|st|ta|an|nc|ce|es|s','circ','SRKMSTNSS','ircu','ance','circumstan',1,''),(625,'involving',' i|in|nv|vo|ol|lv|vi|in|ng|g','invo','INFLFNK','nvol','lvin','involvin',1,''),(626,'members',' m|me|em|mb|be|er|rs|s','memb','MMRS','embe','mber','member',1,''),(627,'feel',' f|fe|ee|el|l','feel','FL','eel','feel','feel',1,''),(628,'suggestive',' s|su|ug|gg|ge|es|st|ti|iv|ve|e','sugg','SKSTF','ugge','stiv','suggestive',1,''),(629,'anaphylaxis',' a|an|na|ap|ph|hy|yl|la|ax|xi|is|s','anap','ANFLKSS','naph','laxi','anaphylaxi',1,''),(630,'continued',' c|co|on|nt|ti|in|nu|ue|ed|d','cont','KNTNT','onti','inue','continue',1,''),(631,'funny',' f|fu|un|nn|ny|y','funn','FN','unny','funn','funn',1,''),(632,'notified',' n|no|ot|ti|if|fi|ie|ed|d','noti','NTFT','otif','ifie','notified',1,''),(633,'help',' h|he|el|lp|p','help','HLP','elp','help','help',1,''),(634,'speaking',' s|sp|pe|ea|ak|ki|in|ng|g','spea','SPKNK','peak','akin','speaking',1,''),(635,'palpitations',' p|pa|al|lp|pi|it|ta|at|ti|io|on|ns|s','palp','PLPTXNS','alpi','tion','palpitatio',1,''),(636,'few',' f|fe|ew|w','few','F','ew','few','fe',1,''),(637,'coughs',' c|co|ou|ug|gh|hs|s','coug','KFS','ough','ough','coughs',1,''),(638,'thick',' t|th|hi|ic|ck|k','thic','0K','hick','thic','thic',1,''),(639,'able',' a|ab|bl|le|e','able','ABL','ble','able','able',1,''),(640,'speak',' s|sp|pe|ea|ak|k','spea','SPK','peak','spea','spea',1,''),(641,'stay',' s|st|ta|ay|y','stay','ST','tay','stay','stay',1,''),(642,'monitored',' m|mo|on|ni|it|to|or|re|ed|d','moni','MNTRT','onit','tore','monitore',1,''),(643,'stable',' s|st|ta|ab|bl|le|e','stab','STBL','tabl','tabl','stable',1,''),(644,'released',' r|re|el|le|ea|as|se|ed|d','rele','RLST','elea','ease','released',1,''),(645,'Mrs.',' M|Mr|rs|s.|.','Mrs.','MRS','rs.','Mrs.','Mrs.',1,''),(646,'doe',' d|do|oe|e','doe','T','oe','doe','do',1,''),(647,'number',' n|nu|um|mb|be|er|r','numb','NMR','umbe','umbe','number',1,''),(648,'problems',' p|pr|ro|ob|bl|le|em|ms|s','prob','PRBLMS','robl','blem','problems',1,''),(649,'Japanese',' J|Ja|ap|pa|an|ne|es|se|e','Japa','JPNS','apan','anes','Japanese',1,''),(650,'encephalitis',' e|en|nc|ce|ep|ph|ha|al|li|it|ti|is|s','ence','ENSFLTS','ncep','liti','encephalit',1,''),(651,'injected',' i|in|nj|je|ec|ct|te|ed|d','inje','INJKTT','njec','ecte','injected',1,''),(652,'unsure',' u|un|ns|su|ur|re|e','unsu','UNSR','nsur','nsur','unsure',1,''),(653,'away',' a|aw|wa|ay|y','away','AW','way','away','away',1,''),(654,'environmental',' e|en|nv|vi|ir|ro|on|nm|me|en|nt|ta|al|l','envi','ENFRNMNTL','nvir','enta','environmen',1,''),(655,'allergies',' a|al|ll|le|er|rg|gi|ie|es|s','alle','ALRJS','ller','rgie','allergie',1,''),(656,'dust',' d|du|us|st|t','dust','TST','ust','dust','dust',1,''),(657,'pollen',' p|po|ol|ll|le|en|n','poll','PLN','olle','olle','pollen',1,''),(658,'recalls',' r|re|ec|ca|al|ll|ls|s','reca','RKLS','ecal','call','recall',1,''),(659,'medication',' m|me|ed|di|ic|ca|at|ti|io|on|n','medi','MTKXN','edic','atio','medication',1,''),(660,'healthy',' h|he|ea|al|lt|th|hy|y','heal','HL0','ealt','alth','health',1,''),(661,'travel',' t|tr|ra|av|ve|el|l','trav','TRFL','rave','rave','travel',1,''),(662,'Thailand',' T|Th|ha|ai|il|la|an|nd|d','Thai','0LNT','hail','ilan','Thailand',1,''),(663,'weeks',' w|we|ee|ek|ks|s','week','WKS','eeks','week','week',1,''),(664,'backpacking',' b|ba|ac|ck|kp|pa|ac|ck|ki|in|ng|g','back','BKPKNK','ackp','ckin','backpackin',1,''),(665,'living',' l|li|iv|vi|in|ng|g','livi','LFNK','ivin','ivin','living',1,''),(666,'hostels',' h|ho|os|st|te|el|ls|s','host','HSTLS','oste','stel','hostel',1,''),(667,'unknown',' u|un|nk|kn|no|ow|wn|n','unkn','UNKNN','nkno','know','unknow',1,''),(668,'itinerary',' i|it|ti|in|ne|er|ra|ar|ry|y','itin','ITNRR','tine','erar','itinerar',1,''),(669,'leaving',' l|le|ea|av|vi|in|ng|g','leav','LFNK','eavi','avin','leavin',1,''),(670,'absolute',' a|ab|bs|so|ol|lu|ut|te|e','abso','ABSLT','bsol','olut','absolute',1,''),(671,'future',' f|fu|ut|tu|ur|re|e','futu','FTR','utur','utur','future',1,''),(672,'implicates',' i|im|mp|pl|li|ic|ca|at|te|es|s','impl','IMPLKTS','mpli','cate','implicates',1,''),(673,'component',' c|co|om|mp|po|on|ne|en|nt|t','comp','KMPNNT','ompo','onen','componen',1,''),(674,'responsible',' r|re|es|sp|po|on|ns|si|ib|bl|le|e','resp','RSPNSBL','espo','sibl','responsibl',1,''),(675,'refer',' r|re|ef|fe|er|r','refe','RFR','efer','refe','refe',1,''),(676,'testing',' t|te|es|st|ti|in|ng|g','test','TSTNK','esti','stin','testin',1,''),(677,'fussy',' f|fu|us|ss|sy|y','fuss','FS','ussy','fuss','fuss',1,''),(678,'crying',' c|cr|ry|yi|in|ng|g','cryi','KRYNK','ryin','ryin','crying',1,''),(679,'gave',' g|ga|av|ve|e','gave','KF','ave','gave','gave',1,''),(680,'white',' w|wh|hi|it|te|e','whit','HT','hite','whit','whit',1,''),(681,'walked',' w|wa|al|lk|ke|ed|d','walk','WLKT','alke','alke','walked',1,''),(682,'extremely',' e|ex|xt|tr|re|em|me|el|ly|y','extr','EKSTRML','xtre','emel','extremel',1,''),(683,'turned',' t|tu|ur|rn|ne|ed|d','turn','TRNT','urne','urne','turned',1,''),(684,'bluish',' b|bl|lu|ui|is|sh|h','blui','BLX','luis','luis','bluish',1,''),(685,'phoned',' p|ph|ho|on|ne|ed|d','phon','FNT','hone','hone','phoned',1,''),(686,'brought',' b|br|ro|ou|ug|gh|ht|t','brou','BRFT','roug','ough','brough',1,''),(687,'TRH',' T|TR|RH|H','TRH','TR','RH','TRH','TR',1,''),(688,'hypotonic',' h|hy|yp|po|ot|to|on|ni|ic|c','hypo','PTNK','ypot','toni','hypotoni',1,''),(689,'phase',' p|ph|ha|as|se|e','phas','FS','hase','phas','phas',1,''),(690,'reached',' r|re|ea|ac|ch|he|ed|d','reac','RXT','each','ache','reache',1,''),(691,'attendants',' a|at|tt|te|en|nd|da|an|nt|ts|s','atte','ATNTNTS','tten','dant','attendants',1,''),(692,'Cody',' C|Co|od|dy|y','Cody','KT','ody','Cody','Cody',1,''),(693,'cyanosis',' c|cy|ya|an|no|os|si|is|s','cyan','SYNSS','yano','nosi','cyanosis',1,''),(694,'colored',' c|co|ol|lo|or|re|ed|d','colo','KLRT','olor','lore','colore',1,''),(695,'screaming',' s|sc|cr|re|ea|am|mi|in|ng|g','scre','SKRMNK','crea','amin','screamin',1,''),(696,'colour',' c|co|ol|lo|ou|ur|r','colo','KLR','olou','olou','colour',1,''),(697,'shortly',' s|sh|ho|or|rt|tl|ly|y','shor','XRTL','hort','ortl','shortl',1,''),(698,'saturation',' s|sa|at|tu|ur|ra|at|ti|io|on|n','satu','STRXN','atur','atio','saturation',1,''),(699,'increasing',' i|in|nc|cr|re|ea|as|si|in|ng|g','incr','INKRSNK','ncre','asin','increasing',1,''),(700,'pinhead',' p|pi|in|nh|he|ea|ad|d','pinh','PNHT','inhe','nhea','pinhea',1,''),(701,'sized',' s|si|iz|ze|ed|d','size','SST','ized','size','size',1,''),(702,'leg',' l|le|eg|g','leg','LK','eg','leg','le',1,''),(703,'spaced',' s|sp|pa|ac|ce|ed|d','spac','SPST','pace','pace','spaced',1,''),(704,'inches',' i|in|nc|ch|he|es|s','inch','INXS','nche','nche','inches',1,''),(705,'apart',' a|ap|pa|ar|rt|t','apar','APRT','part','apar','apar',1,''),(706,'more',' m|mo|or|re|e','more','MR','ore','more','more',1,''),(707,'faded',' f|fa|ad|de|ed|d','fade','FTT','aded','fade','fade',1,''),(708,'looks',' l|lo|oo|ok|ks|s','look','LKS','ooks','look','look',1,''),(709,'bruises',' b|br|ru|ui|is|se|es|s','brui','BRSS','ruis','uise','bruise',1,''),(710,'abdominal',' a|ab|bd|do|om|mi|in|na|al|l','abdo','ABTMNL','bdom','mina','abdomina',1,''),(711,'pains',' p|pa|ai|in|ns|s','pain','PNS','ains','pain','pain',1,''),(712,'pattern',' p|pa|at|tt|te|er|rn|n','patt','PTRN','atte','tter','patter',1,''),(713,'active',' a|ac|ct|ti|iv|ve|e','acti','AKTF','ctiv','ctiv','active',1,''),(714,'sucking',' s|su|uc|ck|ki|in|ng|g','suck','SKNK','ucki','ckin','suckin',1,''),(715,'rigorously',' r|ri|ig|go|or|ro|ou|us|sl|ly|y','rigo','RKRSL','igor','ousl','rigorously',1,''),(716,'diagnosis',' d|di|ia|ag|gn|no|os|si|is|s','diag','TKNSS','iagn','nosi','diagnosi',1,''),(717,'gastroenteritis',' g|ga|as|st|tr|ro|oe|en|nt|te|er|ri|it|ti|is|s','gast','KSTRNTRTS','astr','riti','gastroente',1,''),(718,'dehydrated',' d|de|eh|hy|yd|dr|ra|at|te|ed|d','dehy','TTRTT','ehyd','rate','dehydrated',1,''),(719,'rate',' r|ra|at|te|e','rate','RT','ate','rate','rate',1,''),(720,'ketoacidosis',' k|ke|et|to|oa|ac|ci|id|do|os|si|is|s','keto','KTSTSS','etoa','dosi','ketoacidos',1,''),(721,'evaluated',' e|ev|va|al|lu|ua|at|te|ed|d','eval','EFLTT','valu','uate','evaluate',1,''),(722,'on',' o|on|n','on','ON','n','on','on',1,''),(723,'pediatrician',' p|pe|ed|di|ia|at|tr|ri|ic|ci|ia|an|n','pedi','PTTRXN','edia','icia','pediatrici',1,''),(724,'royal',' r|ro|oy|ya|al|l','roya','RYL','oyal','roya','roya',1,''),(725,'Columbian',' C|Co|ol|lu|um|mb|bi|ia|an|n','Colu','KLMN','olum','mbia','Columbia',1,''),(726,'transferred',' t|tr|ra|an|ns|sf|fe|er|rr|re|ed|d','tran','TRNSFRT','rans','erre','transferre',1,''),(727,'centre',' c|ce|en|nt|tr|re|e','cent','SNTR','entr','entr','centre',1,''),(728,'stool',' s|st|to|oo|ol|l','stoo','STL','tool','stoo','stoo',1,''),(729,'samples',' s|sa|am|mp|pl|le|es|s','samp','SMPLS','ampl','mple','sample',1,''),(730,'negative',' n|ne|eg|ga|at|ti|iv|ve|e','nega','NKTF','egat','ativ','negative',1,''),(731,'adenovirus',' a|ad|de|en|no|ov|vi|ir|ru|us|s','aden','ATNFRS','deno','viru','adenovirus',1,''),(732,'retrovirus',' r|re|et|tr|ro|ov|vi|ir|ru|us|s','retr','RTRFRS','etro','viru','retrovirus',1,''),(733,'youngest',' y|yo|ou|un|ng|ge|es|st|t','youn','YNJST','oung','nges','youngest',1,''),(734,'diabetic',' d|di|ia|ab|be|et|ti|ic|c','diab','TBTK','iabe','beti','diabetic',1,''),(735,'diagnosed',' d|di|ia|ag|gn|no|os|se|ed|d','diag','TKNST','iagn','nose','diagnose',1,''),(736,'gestational',' g|ge|es|st|ta|at|ti|io|on|na|al|l','gest','JSTXNL','esta','iona','gestationa',1,''),(737,'diabetes',' d|di|ia|ab|be|et|te|es|s','diab','TBTS','iabe','bete','diabetes',1,''),(738,'insulin',' i|in|ns|su|ul|li|in|n','insu','INSLN','nsul','suli','insuli',1,''),(739,'level',' l|le|ev|ve|el|l','leve','LFL','evel','leve','leve',1,''),(740,'units',' u|un|ni|it|ts|s','unit','UNTS','nits','unit','unit',1,''),(741,'July',' J|Ju|ul|ly|y','July','JL','uly','July','July',1,''),(742,'known',' k|kn|no|ow|wn|n','know','NN','nown','know','know',1,''),(743,'relationship',' r|re|el|la|at|ti|io|on|ns|sh|hi|ip|p','rela','RLXNXP','elat','nshi','relationsh',1,''),(744,'IDDM',' I|ID|DD|DM|M','IDDM','ITM','DDM','IDDM','IDDM',1,''),(745,'components',' c|co|om|mp|po|on|ne|en|nt|ts|s','comp','KMPNNTS','ompo','nent','components',1,''),(746,'literature',' l|li|it|te|er|ra|at|tu|ur|re|e','lite','LTRTR','iter','atur','literature',1,''),(747,'important',' i|im|mp|po|or|rt|ta|an|nt|t','impo','IMPRTNT','mpor','rtan','importan',1,''),(748,'immunized',' i|im|mm|mu|un|ni|iz|ze|ed|d','immu','IMNST','mmun','nize','immunize',1,''),(749,'change',' c|ch|ha|an|ng|ge|e','chan','XNJ','hang','hang','change',1,''),(750,'children',' c|ch|hi|il|ld|dr|re|en|n','chil','XLTRN','hild','ldre','children',1,''),(751,'appeared',' a|ap|pp|pe|ea|ar|re|ed|d','appe','APRT','ppea','eare','appeared',1,''),(752,'MMR',' M|MM|MR|R','MMR','MR','MR','MMR','MM',1,''),(753,'so',' s|so|o','so','S','o','so','so',1,''),(754,'seated',' s|se|ea|at|te|ed|d','seat','STT','eate','eate','seated',1,''),(755,'small',' s|sm|ma|al|ll|l','smal','SML','mall','smal','smal',1,''),(756,'amounts',' a|am|mo|ou|un|nt|ts|s','amou','AMNTS','moun','ount','amount',1,''),(757,'sweating',' s|sw|we|ea|at|ti|in|ng|g','swea','SWTNK','weat','atin','sweating',1,''),(758,'profusely',' p|pr|ro|of|fu|us|se|el|ly|y','prof','PRFSL','rofu','usel','profusel',1,''),(759,'normally',' n|no|or|rm|ma|al|ll|ly|y','norm','NRML','orma','mall','normally',1,''),(760,'cloth',' c|cl|lo|ot|th|h','clot','KL0','loth','clot','clot',1,''),(761,'adrenaline',' a|ad|dr|re|en|na|al|li|in|ne|e','adre','ATRNLN','dren','alin','adrenaline',1,''),(762,'loose',' l|lo|oo|os|se|e','loos','LS','oose','loos','loos',1,''),(763,'vasovagal',' v|va|as|so|ov|va|ag|ga|al|l','vaso','FSFKL','asov','vaga','vasovaga',1,''),(764,'due',' d|du|ue|e','due','T','ue','due','du',1,''),(765,'month',' m|mo|on|nt|th|h','mont','MN0','onth','mont','mont',1,''),(766,'otherwise',' o|ot|th|he|er|rw|wi|is|se|e','othe','O0RWS','ther','rwis','otherwis',1,''),(767,'lying',' l|ly|yi|in|ng|g','lyin','LYNK','ying','lyin','lyin',1,''),(768,'jumping',' j|ju|um|mp|pi|in|ng|g','jump','JMPNK','umpi','mpin','jumpin',1,''),(769,'hold',' h|ho|ol|ld|d','hold','HLT','old','hold','hold',1,''),(770,'progressing',' p|pr|ro|og|gr|re|es|ss|si|in|ng|g','prog','PRKRSNK','rogr','ssin','progressin',1,''),(771,'experiences',' e|ex|xp|pe|er|ri|ie|en|nc|ce|es|s','expe','EKSPRNSS','xper','ence','experience',1,''),(772,'walking',' w|wa|al|lk|ki|in|ng|g','walk','WLKNK','alki','lkin','walkin',1,''),(773,'works',' w|wo|or|rk|ks|s','work','WRKS','orks','work','work',1,''),(774,'tremor',' t|tr|re|em|mo|or|r','trem','TRMR','remo','remo','tremor',1,''),(775,'legs',' l|le|eg|gs|s','legs','LKS','egs','legs','legs',1,''),(776,'predominantly',' p|pr|re|ed|do|om|mi|in|na|an|nt|tl|ly|y','pred','PRTMNNTL','redo','antl','predominan',1,''),(777,'tremors',' t|tr|re|em|mo|or|rs|s','trem','TRMRS','remo','emor','tremor',1,''),(778,'becoming',' b|be|ec|co|om|mi|in|ng|g','beco','BKMNK','ecom','omin','becoming',1,''),(779,'worse',' w|wo|or|rs|se|e','wors','WRS','orse','wors','wors',1,''),(780,'arthritis',' a|ar|rt|th|hr|ri|it|ti|is|s','arth','AR0RTS','rthr','riti','arthriti',1,''),(781,'speaks',' s|sp|pe|ea|ak|ks|s','spea','SPKS','peak','peak','speaks',1,''),(782,'frequently',' f|fr|re|eq|qu|ue|en|nt|tl|ly|y','freq','FRKNTL','requ','entl','frequently',1,''),(783,'recommendation',' r|re|ec|co|om|mm|me|en|nd|da|at|ti|io|on|n','reco','RKMNTXN','ecom','atio','recommenda',1,''),(784,'secondary',' s|se|ec|co|on|nd|da|ar|ry|y','seco','SKNTR','econ','ndar','secondar',1,''),(785,'agree',' a|ag|gr|re|ee|e','agre','AKR','gree','agre','agre',1,''),(786,'advise',' a|ad|dv|vi|is|se|e','advi','ATFS','dvis','dvis','advise',1,''),(787,'require',' r|re|eq|qu|ui|ir|re|e','requ','RKR','equi','quir','requir',1,''),(788,'arising',' a|ar|ri|is|si|in|ng|g','aris','ARSNK','risi','isin','arisin',1,''),(789,'vaccinee',' v|va|ac|cc|ci|in|ne|ee|e','vacc','FKSN','acci','cine','vaccinee',1,''),(790,'tight',' t|ti|ig|gh|ht|t','tigh','TFT','ight','tigh','tigh',1,''),(791,'entire',' e|en|nt|ti|ir|re|e','enti','ENTR','ntir','ntir','entire',1,''),(792,'know',' k|kn|no|ow|w','know','N','now','know','know',1,''),(793,'awaiting',' a|aw|wa|ai|it|ti|in|ng|g','awai','AWTNK','wait','itin','awaiting',1,''),(794,'attending',' a|at|tt|te|en|nd|di|in|ng|g','atte','ATNTNK','tten','ndin','attendin',1,''),(795,'physicians',' p|ph|hy|ys|si|ic|ci|ia|an|ns|s','phys','FSXNS','hysi','cian','physicians',1,''),(796,'work',' w|wo|or|rk|k','work','WRK','ork','work','work',1,''),(797,'effects',' e|ef|ff|fe|ec|ct|ts|s','effe','EFKTS','ffec','fect','effect',1,''),(798,'acute',' a|ac|cu|ut|te|e','acut','AKT','cute','acut','acut',1,''),(799,'apparently',' a|ap|pp|pa|ar|re|en|nt|tl|ly|y','appa','APRNTL','ppar','entl','apparently',1,''),(800,'true',' t|tr|ru|ue|e','true','TR','rue','true','true',1,''),(801,'controlled',' c|co|on|nt|tr|ro|ol|ll|le|ed|d','cont','KNTRLT','ontr','olle','controlled',1,''),(802,'hesitant',' h|he|es|si|it|ta|an|nt|t','hesi','HSTNT','esit','itan','hesitant',1,''),(803,'overall',' o|ov|ve|er|ra|al|ll|l','over','OFRL','vera','eral','overal',1,''),(804,'gets',' g|ge|et|ts|s','gets','JTS','ets','gets','gets',1,''),(805,'test',' t|te|es|st|t','test','TST','est','test','test',1,''),(806,'inform',' i|in|nf|fo|or|rm|m','info','INFRM','nfor','nfor','inform',1,''),(807,'protected',' p|pr|ro|ot|te|ec|ct|te|ed|d','prot','PRTKTT','rote','ecte','protecte',1,''),(808,'clinic',' c|cl|li|in|ni|ic|c','clin','KLNK','lini','lini','clinic',1,''),(809,'8th',' 8|8t|th|h','8th','0','th','8th','8t',1,''),(810,'starting',' s|st|ta|ar|rt|ti|in|ng|g','star','STRTNK','tart','rtin','starting',1,''),(811,'followed',' f|fo|ol|ll|lo|ow|we|ed|d','foll','FLWT','ollo','lowe','followed',1,''),(812,'CM',' C|CM|M','CM','KM','M','CM','CM',1,''),(813,'abscess',' a|ab|bs|sc|ce|es|ss|s','absc','ABSS','bsce','sces','absces',1,''),(814,'enlarged',' e|en|nl|la|ar|rg|ge|ed|d','enla','ENLRJT','nlar','arge','enlarged',1,''),(815,'nodes',' n|no|od|de|es|s','node','NTS','odes','node','node',1,''),(816,'appointment',' a|ap|pp|po|oi|in|nt|tm|me|en|nt|t','appo','APNTMNT','ppoi','tmen','appointmen',1,''),(817,'baby',' b|ba|ab|by|y','baby','BB','aby','baby','baby',1,''),(818,'breastfed',' b|br|re|ea|as|st|tf|fe|ed|d','brea','BRSTFT','reas','stfe','breastfe',1,''),(819,'whine',' w|wh|hi|in|ne|e','whin','HN','hine','whin','whin',1,''),(820,'fuss',' f|fu|us|ss|s','fuss','FS','uss','fuss','fuss',1,''),(821,'breastfeed',' b|br|re|ea|as|st|tf|fe|ee|ed|d','brea','BRSTFT','reas','tfee','breastfeed',1,''),(822,'settle',' s|se|et|tt|tl|le|e','sett','STL','ettl','ettl','settle',1,''),(823,'rolled',' r|ro|ol|ll|le|ed|d','roll','RLT','olle','olle','rolled',1,''),(824,'including',' i|in|nc|cl|lu|ud|di|in|ng|g','incl','INKLTNK','nclu','udin','includin',1,''),(825,'toes',' t|to|oe|es|s','toes','TS','oes','toes','toes',1,''),(826,'thinks',' t|th|hi|in|nk|ks|s','thin','0NKS','hink','hink','thinks',1,''),(827,'briefly',' b|br|ri|ie|ef|fl|ly|y','brie','BRFL','rief','iefl','briefl',1,''),(828,'light',' l|li|ig|gh|ht|t','ligh','LFT','ight','ligh','ligh',1,''),(829,'placed',' p|pl|la|ac|ce|ed|d','plac','PLST','lace','lace','placed',1,''),(830,'thereafter',' t|th|he|er|re|ea|af|ft|te|er|r','ther','0RFTR','here','afte','thereafter',1,''),(831,'xray',' x|xr|ra|ay|y','xray','SR','ray','xray','xray',1,''),(832,'urine',' u|ur|ri|in|ne|e','urin','URN','rine','urin','urin',1,''),(833,'sample',' s|sa|am|mp|pl|le|e','samp','SMPL','ampl','ampl','sample',1,''),(834,'void',' v|vo|oi|id|d','void','FT','oid','void','void',1,''),(835,'discharged',' d|di|is|sc|ch|ha|ar|rg|ge|ed|d','disc','TSXRJT','isch','arge','discharged',1,''),(836,'rouse',' r|ro|ou|us|se|e','rous','RS','ouse','rous','rous',1,''),(837,'cries',' c|cr|ri|ie|es|s','crie','KRS','ries','crie','crie',1,''),(838,'pitched',' p|pi|it|tc|ch|he|ed|d','pitc','PTXT','itch','tche','pitche',1,''),(839,'squeal',' s|sq|qu|ue|ea|al|l','sque','SKL','quea','quea','squeal',1,''),(840,'spoke',' s|sp|po|ok|ke|e','spok','SPK','poke','spok','spok',1,''),(841,'convulsion',' c|co|on|nv|vu|ul|ls|si|io|on|n','conv','KNFLXN','onvu','lsio','convulsion',1,''),(842,'mid',' m|mi|id|d','mid','MT','id','mid','mi',1,''),(843,'unrelated',' u|un|nr|re|el|la|at|te|ed|d','unre','UNRLTT','nrel','late','unrelate',1,''),(844,'immunize',' i|im|mm|mu|un|ni|iz|ze|e','immu','IMNS','mmun','uniz','immunize',1,''),(845,'penta',' p|pe|en|nt|ta|a','pent','PNT','enta','pent','pent',1,''),(846,'differently',' d|di|if|ff|fe|er|re|en|nt|tl|ly|y','diff','TFRNTL','iffe','entl','differentl',1,''),(847,'keep',' k|ke|ee|ep|p','keep','KP','eep','keep','keep',1,''),(848,'events',' e|ev|ve|en|nt|ts|s','even','EFNTS','vent','vent','events',1,''),(849,'cranky',' c|cr|ra|an|nk|ky|y','cran','KRNK','rank','rank','cranky',1,''),(850,'moaning',' m|mo|oa|an|ni|in|ng|g','moan','MNNK','oani','anin','moanin',1,''),(851,'eating',' e|ea|at|ti|in|ng|g','eati','ETNK','atin','atin','eating',1,''),(852,'axilla',' a|ax|xi|il|ll|la|a','axil','AKSL','xill','xill','axilla',1,''),(853,'seizures',' s|se|ei|iz|zu|ur|re|es|s','seiz','SSRS','eizu','zure','seizures',1,''),(854,'cough',' c|co|ou|ug|gh|h','coug','KF','ough','coug','coug',1,''),(855,'seizure',' s|se|ei|iz|zu|ur|re|e','seiz','SSR','eizu','izur','seizur',1,''),(856,'February',' F|Fe|eb|br|ru|ua|ar|ry|y','Febr','FBRR','ebru','ruar','February',1,''),(857,'appears',' a|ap|pp|pe|ea|ar|rs|s','appe','APRS','ppea','pear','appear',1,''),(858,'prophylactic',' p|pr|ro|op|ph|hy|yl|la|ac|ct|ti|ic|c','prop','PRFLKTK','roph','acti','prophylact',1,''),(859,'acetaminophen',' a|ac|ce|et|ta|am|mi|in|no|op|ph|he|en|n','acet','ASTMNFN','ceta','ophe','acetaminop',1,''),(860,'preschool',' p|pr|re|es|sc|ch|ho|oo|ol|l','pres','PRSXL','resc','choo','preschoo',1,''),(861,'student',' s|st|tu|ud|de|en|nt|t','stud','STTNT','tude','uden','studen',1,''),(862,'nervous',' n|ne|er|rv|vo|ou|us|s','nerv','NRFS','ervo','rvou','nervou',1,''),(863,'presenting',' p|pr|re|es|se|en|nt|ti|in|ng|g','pres','PRSNTNK','rese','ntin','presenting',1,''),(864,'writer',' w|wr|ri|it|te|er|r','writ','RTR','rite','rite','writer',1,''),(865,'concern',' c|co|on|nc|ce|er|rn|n','conc','KNSRN','once','ncer','concer',1,''),(866,'class',' c|cl|la|as|ss|s','clas','KLS','lass','clas','clas',1,''),(867,'classmates',' c|cl|la|as|ss|sm|ma|at|te|es|s','clas','KLSMTS','lass','mate','classmates',1,''),(868,'commented',' c|co|om|mm|me|en|nt|te|ed|d','comm','KMNTT','omme','ente','commente',1,''),(869,'purple',' p|pu|ur|rp|pl|le|e','purp','PRPL','urpl','urpl','purple',1,''),(870,'shivery',' s|sh|hi|iv|ve|er|ry|y','shiv','XFR','hive','iver','shiver',1,''),(871,'dressed',' d|dr|re|es|ss|se|ed|d','dres','TRST','ress','esse','dresse',1,''),(872,'shorts',' s|sh|ho|or|rt|ts|s','shor','XRTS','hort','hort','shorts',1,''),(873,'P.E.',' P|P.|.E|E.|.','P.E.','P','.E.','P.E.','P.E.',1,''),(874,'running',' r|ru|un|nn|ni|in|ng|g','runn','RNNK','unni','nnin','runnin',1,''),(875,'examined',' e|ex|xa|am|mi|in|ne|ed|d','exam','EKSMNT','xami','mine','examined',1,''),(876,'calm',' c|ca|al|lm|m','calm','KLM','alm','calm','calm',1,''),(877,'raise',' r|ra|ai|is|se|e','rais','RS','aise','rais','rais',1,''),(878,'waistline',' w|wa|ai|is|st|tl|li|in|ne|e','wais','WSTLN','aist','tlin','waistlin',1,''),(879,'begins',' b|be|eg|gi|in|ns|s','begi','BJNS','egin','egin','begins',1,''),(880,'experiencing',' e|ex|xp|pe|er|ri|ie|en|nc|ci|in|ng|g','expe','EKSPRNSNK','xper','ncin','experienci',1,''),(881,'top',' t|to|op|p','top','TP','op','top','to',1,''),(882,'amount',' a|am|mo|ou|un|nt|t','amou','AMNT','moun','moun','amount',1,''),(883,'move',' m|mo|ov|ve|e','move','MF','ove','move','move',1,''),(884,'limb',' l|li|im|mb|b','limb','LM','imb','limb','limb',1,''),(885,'Advil',' A|Ad|dv|vi|il|l','Advi','ATFL','dvil','Advi','Advi',1,''),(886,'longed',' l|lo|on|ng|ge|ed|d','long','LNJT','onge','onge','longed',1,''),(887,'discolored',' d|di|is|sc|co|ol|lo|or|re|ed|d','disc','TSKLRT','isco','lore','discolored',1,''),(888,'informed',' i|in|nf|fo|or|rm|me|ed|d','info','INFRMT','nfor','orme','informed',1,''),(889,'follow',' f|fo|ol|ll|lo|ow|w','foll','FL','ollo','ollo','follow',1,''),(890,'similar',' s|si|im|mi|il|la|ar|r','simi','SMLR','imil','mila','simila',1,''),(891,'incidents',' i|in|nc|ci|id|de|en|nt|ts|s','inci','INSTNTS','ncid','dent','incident',1,''),(892,'yet',' y|ye|et|t','yet','YT','et','yet','ye',1,''),(893,'investigated',' i|in|nv|ve|es|st|ti|ig|ga|at|te|ed|d','inve','INFSTKTT','nves','gate','investigat',1,''),(894,'afternoon',' a|af|ft|te|er|rn|no|oo|on|n','afte','AFTRNN','fter','rnoo','afternoo',1,''),(895,'reassured',' r|re|ea|as|ss|su|ur|re|ed|d','reas','RSRT','eass','sure','reassure',1,''),(896,'physiologic',' p|ph|hy|ys|si|io|ol|lo|og|gi|ic|c','phys','FXLJK','hysi','logi','physiologi',1,''),(897,'neurologic',' n|ne|eu|ur|ro|ol|lo|og|gi|ic|c','neur','NRLJK','euro','logi','neurologic',1,''),(898,'complications',' c|co|om|mp|pl|li|ic|ca|at|ti|io|on|ns|s','comp','KMPLKXNS','ompl','tion','complicati',1,''),(899,'coolness',' c|co|oo|ol|ln|ne|es|ss|s','cool','KLNS','ooln','lnes','coolness',1,''),(900,'resolve',' r|re|es|so|ol|lv|ve|e','reso','RSLF','esol','solv','resolv',1,''),(901,'poor',' p|po|oo|or|r','poor','PR','oor','poor','poor',1,''),(902,'appetite',' a|ap|pp|pe|et|ti|it|te|e','appe','APTT','ppet','etit','appetite',1,''),(903,'Tis',' T|Ti|is|s','Tis','TS','is','Tis','Ti',1,''),(904,'period',' p|pe|er|ri|io|od|d','peri','PRT','erio','erio','period',1,''),(905,'Rd',' R|Rd|d','Rd','RT','d','Rd','Rd',1,''),(906,'outdoor',' o|ou|ut|td|do|oo|or|r','outd','OTTR','utdo','tdoo','outdoo',1,''),(907,'physical',' p|ph|hy|ys|si|ic|ca|al|l','phys','FSKL','hysi','sica','physical',1,''),(908,'activity',' a|ac|ct|ti|iv|vi|it|ty|y','acti','AKTFT','ctiv','ivit','activity',1,''),(909,'continuing',' c|co|on|nt|ti|in|nu|ui|in|ng|g','cont','KNTNNK','onti','nuin','continuing',1,''),(910,'taste',' t|ta|as|st|te|e','tast','TST','aste','tast','tast',1,''),(911,'transitory',' t|tr|ra|an|ns|si|it|to|or|ry|y','tran','TRNSTR','rans','itor','transitory',1,''),(912,'mild',' m|mi|il|ld|d','mild','MLT','ild','mild','mild',1,''),(913,'sensation',' s|se|en|ns|sa|at|ti|io|on|n','sens','SNSXN','ensa','atio','sensatio',1,''),(914,'warmth',' w|wa|ar|rm|mt|th|h','warm','WRM0','armt','armt','warmth',1,''),(915,'ASA',' A|AS|SA|A','ASA','AS','SA','ASA','AS',1,''),(916,'several',' s|se|ev|ve|er|ra|al|l','seve','SFRL','ever','vera','severa',1,''),(917,'prescription',' p|pr|re|es|sc|cr|ri|ip|pt|ti|io|on|n','pres','PRSKRPXN','resc','ptio','prescripti',1,''),(918,'flushing',' f|fl|lu|us|sh|hi|in|ng|g','flus','FLXNK','lush','shin','flushing',1,''),(919,'risk',' r|ri|is|sk|k','risk','RSK','isk','risk','risk',1,''),(920,'acquiring',' a|ac|cq|qu|ui|ir|ri|in|ng|g','acqu','AKKRNK','cqui','irin','acquirin',1,''),(921,'term',' t|te|er|rm|m','term','TRM','erm','term','term',1,''),(922,'monogamous',' m|mo|on|no|og|ga|am|mo|ou|us|s','mono','MNKMS','onog','amou','monogamous',1,''),(923,'married',' m|ma|ar|rr|ri|ie|ed|d','marr','MRT','arri','rrie','marrie',1,''),(924,'drives',' d|dr|ri|iv|ve|es|s','driv','TRFS','rive','rive','drives',1,''),(925,'BUS',' B|BU|US|S','BUS','BS','US','BUS','BU',1,''),(926,'particular',' p|pa|ar|rt|ti|ic|cu|ul|la|ar|r','part','PRTKLR','arti','cula','particular',1,''),(927,'contracting',' c|co|on|nt|tr|ra|ac|ct|ti|in|ng|g','cont','KNTRKTNK','ontr','ctin','contractin',1,''),(928,'suggested',' s|su|ug|gg|ge|es|st|te|ed|d','sugg','SKSTT','ugge','este','suggeste',1,''),(929,'interrupted',' i|in|nt|te|er|rr|ru|up|pt|te|ed|d','inte','INTRPTT','nter','upte','interrupte',1,''),(930,'standing',' s|st|ta|an|nd|di|in|ng|g','stan','STNTNK','tand','ndin','standing',1,''),(931,'position',' p|po|os|si|it|ti|io|on|n','posi','PSXN','osit','itio','position',1,''),(932,'sitting',' s|si|it|tt|ti|in|ng|g','sitt','STNK','itti','ttin','sittin',1,''),(933,'slid',' s|sl|li|id|d','slid','SLT','lid','slid','slid',1,''),(934,'door',' d|do|oo|or|r','door','TR','oor','door','door',1,''),(935,'floor',' f|fl|lo|oo|or|r','floo','FLR','loor','floo','floo',1,''),(936,'sweaty',' s|sw|we|ea|at|ty|y','swea','SWT','weat','weat','sweaty',1,''),(937,'ringing',' r|ri|in|ng|gi|in|ng|g','ring','RNJNK','ingi','ngin','ringin',1,''),(938,'placing',' p|pl|la|ac|ci|in|ng|g','plac','PLSNK','laci','acin','placin',1,''),(939,'knees',' k|kn|ne|ee|es|s','knee','NS','nees','knee','knee',1,''),(940,'breaths',' b|br|re|ea|at|th|hs|s','brea','BR0S','reat','eath','breath',1,''),(941,'apple',' a|ap|pp|pl|le|e','appl','APL','pple','appl','appl',1,''),(942,'cracker',' c|cr|ra|ac|ck|ke|er|r','crac','KRKR','rack','acke','cracke',1,''),(943,'get',' g|ge|et|t','get','JT','et','get','ge',1,''),(944,'classroom',' c|cl|la|as|ss|sr|ro|oo|om|m','clas','KLSRM','lass','sroo','classroo',1,''),(945,'noon',' n|no|oo|on|n','noon','NN','oon','noon','noon',1,''),(946,'principal',' p|pr|ri|in|nc|ci|ip|pa|al|l','prin','PRNSPL','rinc','cipa','principa',1,''),(947,'twice',' t|tw|wi|ic|ce|e','twic','TWS','wice','twic','twic',1,''),(948,'Pick',' P|Pi|ic|ck|k','Pick','PK','ick','Pick','Pick',1,''),(949,'inflammation',' i|in|nf|fl|la|am|mm|ma|at|ti|io|on|n','infl','INFLMXN','nfla','atio','inflammati',1,''),(950,'breakfast',' b|br|re|ea|ak|kf|fa|as|st|t','brea','BRKFST','reak','kfas','breakfas',1,''),(951,'worried',' w|wo|or|rr|ri|ie|ed|d','worr','WRT','orri','rrie','worrie',1,''),(952,'dinner',' d|di|in|nn|ne|er|r','dinn','TNR','inne','inne','dinner',1,''),(953,'discussed',' d|di|is|sc|cu|us|ss|se|ed|d','disc','TSKST','iscu','usse','discusse',1,''),(954,'persists',' p|pe|er|rs|si|is|st|ts|s','pers','PRSSTS','ersi','sist','persists',1,''),(955,'develop',' d|de|ev|ve|el|lo|op|p','deve','TFLP','evel','velo','develo',1,''),(956,'slurred',' s|sl|lu|ur|rr|re|ed|d','slur','SLRT','lurr','urre','slurre',1,''),(957,'speech',' s|sp|pe|ee|ec|ch|h','spee','SPX','peec','peec','speech',1,''),(958,'acting',' a|ac|ct|ti|in|ng|g','acti','AKTNK','ctin','ctin','acting',1,''),(959,'injury',' i|in|nj|ju|ur|ry|y','inju','INJR','njur','njur','injury',1,''),(960,'complain',' c|co|om|mp|pl|la|ai|in|n','comp','KMPLN','ompl','plai','complain',1,''),(961,'bothering',' b|bo|ot|th|he|er|ri|in|ng|g','both','B0RNK','othe','erin','botherin',1,''),(962,'return',' r|re|et|tu|ur|rn|n','retu','RTRN','etur','etur','return',1,''),(963,'skating',' s|sk|ka|at|ti|in|ng|g','skat','SKTNK','kati','atin','skatin',1,''),(964,'alright',' a|al|lr|ri|ig|gh|ht|t','alri','ALRFT','lrig','righ','alrigh',1,''),(965,'HIT',' H|HI|IT|T','HIT','HT','IT','HIT','HI',1,''),(966,'scrape',' s|sc|cr|ra|ap|pe|e','scra','SKRP','crap','crap','scrape',1,''),(967,'handle',' h|ha|an|nd|dl|le|e','hand','HNTL','andl','andl','handle',1,''),(968,'measles',' m|me|ea|as|sl|le|es|s','meas','MSLS','easl','asle','measle',1,''),(969,'OK',' O|OK|K','OK','OK','K','OK','OK',1,''),(970,'note',' n|no|ot|te|e','note','NT','ote','note','note',1,''),(971,'event',' e|ev|ve|en|nt|t','even','EFNT','vent','even','even',1,''),(972,'thank',' t|th|ha|an|nk|k','than','0NK','hank','than','than',1,''),(973,'atypical',' a|at|ty|yp|pi|ic|ca|al|l','atyp','ATPKL','typi','pica','atypical',1,''),(974,'initially',' i|in|ni|it|ti|ia|al|ll|ly|y','init','INXL','niti','iall','initiall',1,''),(975,'fainting',' f|fa|ai|in|nt|ti|in|ng|g','fain','FNTNK','aint','ntin','fainting',1,''),(976,'episode',' e|ep|pi|is|so|od|de|e','epis','EPST','piso','isod','episod',1,''),(977,'slump',' s|sl|lu|um|mp|p','slum','SLMP','lump','slum','slum',1,''),(978,'Hudson',' H|Hu|ud|ds|so|on|n','Huds','HTSN','udso','udso','Hudson',1,''),(979,'HU',' H|HU|U','HU','H','U','HU','HU',1,''),(980,'waking',' w|wa|ak|ki|in|ng|g','waki','WKNK','akin','akin','waking',1,''),(981,'sleeping',' s|sl|le|ee|ep|pi|in|ng|g','slee','SLPNK','leep','epin','sleeping',1,''),(982,'directly',' d|di|ir|re|ec|ct|tl|ly|y','dire','TRKTL','irec','ectl','directly',1,''),(983,'sent',' s|se|en|nt|t','sent','SNT','ent','sent','sent',1,''),(984,'bridge',' b|br|ri|id|dg|ge|e','brid','BRJ','ridg','ridg','bridge',1,''),(985,'nose',' n|no|os|se|e','nose','NS','ose','nose','nose',1,''),(986,'too',' t|to|oo|o','too','T','oo','too','to',1,''),(987,'much',' m|mu|uc|ch|h','much','MX','uch','much','much',1,''),(988,'interesting',' i|in|nt|te|er|re|es|st|ti|in|ng|g','inte','INTRSTNK','nter','stin','interestin',1,''),(989,'bell',' b|be|el|ll|l','bell','BL','ell','bell','bell',1,''),(990,'giving',' g|gi|iv|vi|in|ng|g','givi','JFNK','ivin','ivin','giving',1,''),(991,'months',' m|mo|on|nt|th|hs|s','mont','MN0S','onth','onth','months',1,''),(992,'babies',' b|ba|ab|bi|ie|es|s','babi','BBS','abie','abie','babies',1,''),(993,'come',' c|co|om|me|e','come','KM','ome','come','come',1,''),(994,'suppository',' s|su|up|pp|po|os|si|it|to|or|ry|y','supp','SPSTR','uppo','itor','suppositor',1,''),(995,'recommendations',' r|re|ec|co|om|mm|me|en|nd|da|at|ti|io|on|ns|s','reco','RKMNTXNS','ecom','tion','recommenda',1,''),(996,'plan',' p|pl|la|an|n','plan','PLN','lan','plan','plan',1,''),(997,'bath',' b|ba|at|th|h','bath','B0','ath','bath','bath',1,''),(998,'old',' o|ol|ld|d','old','OLT','ld','old','ol',1,''),(999,'male',' m|ma|al|le|e','male','ML','ale','male','male',1,''),(1000,'hyporesponsive',' h|hy|yp|po|or|re|es|sp|po|on|ns|si|iv|ve|e','hypo','PRSPNSF','ypor','nsiv','hyporespon',1,''),(1001,'contraindicate',' c|co|on|nt|tr|ra|ai|in|nd|di|ic|ca|at|te|e','cont','KNTRNTKT','ontr','icat','contraindi',1,''),(1002,'rectally',' r|re|ec|ct|ta|al|ll|ly|y','rect','RKTL','ecta','tall','rectally',1,''),(1003,'maximum',' m|ma|ax|xi|im|mu|um|m','maxi','MKSMM','axim','ximu','maximu',1,''),(1004,'ice',' i|ic|ce|e','ice','IS','ce','ice','ic',1,''),(1005,'pack',' p|pa|ac|ck|k','pack','PK','ack','pack','pack',1,''),(1006,'sites',' s|si|it|te|es|s','site','STS','ites','site','site',1,''),(1007,'irritability',' i|ir|rr|ri|it|ta|ab|bi|il|li|it|ty|y','irri','IRTBLT','rrit','ilit','irritabili',1,''),(1008,'irritation',' i|ir|rr|ri|it|ta|at|ti|io|on|n','irri','IRTXN','rrit','atio','irritation',1,''),(1009,'measured',' m|me|ea|as|su|ur|re|ed|d','meas','MSRT','easu','sure','measured',1,''),(1010,'eyebrows',' e|ey|ye|eb|br|ro|ow|ws|s','eyeb','EYBRS','yebr','brow','eyebrows',1,''),(1011,'decreasing',' d|de|ec|cr|re|ea|as|si|in|ng|g','decr','TKRSNK','ecre','asin','decreasing',1,''),(1012,'severity',' s|se|ev|ve|er|ri|it|ty|y','seve','SFRT','ever','erit','severity',1,''),(1013,'medicated',' m|me|ed|di|ic|ca|at|te|ed|d','medi','MTKTT','edic','cate','medicate',1,''),(1014,'relief',' r|re|el|li|ie|ef|f','reli','RLF','elie','elie','relief',1,''),(1015,'vac',' v|va|ac|c','vac','FK','ac','vac','va',1,''),(1016,'concentrate',' c|co|on|nc|ce|en|nt|tr|ra|at|te|e','conc','KNSNTRT','once','trat','concentrat',1,''),(1017,'attended',' a|at|tt|te|en|nd|de|ed|d','atte','ATNTT','tten','ende','attended',1,''),(1018,'GP',' G|GP|P','GP','KP','P','GP','GP',1,''),(1019,'like',' l|li|ik|ke|e','like','LK','ike','like','like',1,''),(1020,'lasting',' l|la|as|st|ti|in|ng|g','last','LSTNK','asti','stin','lastin',1,''),(1021,'recently',' r|re|ec|ce|en|nt|tl|ly|y','rece','RSNTL','ecen','entl','recently',1,''),(1022,'currently',' c|cu|ur|rr|re|en|nt|tl|ly|y','curr','KRNTL','urre','entl','currentl',1,''),(1023,'medications',' m|me|ed|di|ic|ca|at|ti|io|on|ns|s','medi','MTKXNS','edic','tion','medication',1,''),(1024,'sided',' s|si|id|de|ed|d','side','STT','ided','side','side',1,''),(1025,'achiness',' a|ac|ch|hi|in|ne|es|ss|s','achi','AXNS','chin','ines','achiness',1,''),(1026,'DOC',' D|DO|OC|C','DOC','TK','OC','DOC','DO',1,''),(1027,'objective',' o|ob|bj|je|ec|ct|ti|iv|ve|e','obje','OBJKTF','bjec','ctiv','objectiv',1,''),(1028,'findings',' f|fi|in|nd|di|in|ng|gs|s','find','FNTNKS','indi','ding','findings',1,''),(1029,'CBC',' C|CB|BC|C','CBC','KBK','BC','CBC','CB',1,''),(1030,'quickly',' q|qu|ui|ic|ck|kl|ly|y','quic','KKL','uick','ickl','quickl',1,''),(1031,'warmer',' w|wa|ar|rm|me|er|r','warm','WRMR','arme','arme','warmer',1,''),(1032,'touched',' t|to|ou|uc|ch|he|ed|d','touc','TXT','ouch','uche','touche',1,''),(1033,'appear',' a|ap|pp|pe|ea|ar|r','appe','APR','ppea','ppea','appear',1,''),(1034,'over',' o|ov|ve|er|r','over','OFR','ver','over','over',1,''),(1035,'appropriate',' a|ap|pp|pr|ro|op|pr|ri|ia|at|te|e','appr','APRPRT','ppro','riat','appropriat',1,''),(1036,'weight',' w|we|ei|ig|gh|ht|t','weig','WFT','eigh','eigh','weight',1,''),(1037,'calmed',' c|ca|al|lm|me|ed|d','calm','KLMT','alme','alme','calmed',1,''),(1038,'rest',' r|re|es|st|t','rest','RST','est','rest','rest',1,''),(1039,'whimpering',' w|wh|hi|im|mp|pe|er|ri|in|ng|g','whim','HMPRNK','himp','erin','whimpering',1,''),(1040,'moved',' m|mo|ov|ve|ed|d','move','MFT','oved','move','move',1,''),(1041,'slight',' s|sl|li|ig|gh|ht|t','slig','SLFT','ligh','ligh','slight',1,''),(1042,'subsided',' s|su|ub|bs|si|id|de|ed|d','subs','SBSTT','ubsi','side','subsided',1,''),(1043,'remember',' r|re|em|me|em|mb|be|er|r','reme','RMMR','emem','embe','remember',1,''),(1044,'hospitalized',' h|ho|os|sp|pi|it|ta|al|li|iz|ze|ed|d','hosp','HSPTLST','ospi','lize','hospitaliz',1,''),(1045,'WBC',' W|WB|BC|C','WBC','BK','BC','WBC','WB',1,''),(1046,'tested',' t|te|es|st|te|ed|d','test','TSTT','este','este','tested',1,''),(1047,'UTI',' U|UT|TI|I','UTI','UT','TI','UTI','UT',1,''),(1048,'meningitis',' m|me|en|ni|in|ng|gi|it|ti|is|s','meni','MNNJTS','enin','giti','meningitis',1,''),(1049,'pneumonia',' p|pn|ne|eu|um|mo|on|ni|ia|a','pneu','NMN','neum','moni','pneumoni',1,''),(1050,'doctors',' d|do|oc|ct|to|or|rs|s','doct','TKTRS','octo','ctor','doctor',1,''),(1051,'RX',' R|RX|X','RX','RKS','X','RX','RX',1,''),(1052,'reflux',' r|re|ef|fl|lu|ux|x','refl','RFLKS','eflu','eflu','reflux',1,''),(1053,'chapman',' c|ch|ha|ap|pm|ma|an|n','chap','XPMN','hapm','apma','chapma',1,''),(1054,'ward',' w|wa|ar|rd|d','ward','WRT','ard','ward','ward',1,''),(1055,'impression',' i|im|mp|pr|re|es|ss|si|io|on|n','impr','IMPRSN','mpre','ssio','impression',1,''),(1056,'female',' f|fe|em|ma|al|le|e','fema','FML','emal','emal','female',1,''),(1057,'transient',' t|tr|ra|an|ns|si|ie|en|nt|t','tran','TRNSNT','rans','sien','transien',1,''),(1058,'runny',' r|ru|un|nn|ny|y','runn','RN','unny','runn','runn',1,''),(1059,'occurred',' o|oc|cc|cu|ur|rr|re|ed|d','occu','OKKRT','ccur','urre','occurred',1,''),(1060,'subsequent',' s|su|ub|bs|se|eq|qu|ue|en|nt|t','subs','SBSKNT','ubse','quen','subsequent',1,''),(1061,'hospitalization',' h|ho|os|sp|pi|it|ta|al|li|iz|za|at|ti|io|on|n','hosp','HSPTLSXN','ospi','atio','hospitaliz',1,''),(1062,'antibiotic',' a|an|nt|ti|ib|bi|io|ot|ti|ic|c','anti','ANTBTK','ntib','ioti','antibiotic',1,''),(1063,'oral',' o|or|ra|al|l','oral','ORL','ral','oral','oral',1,''),(1064,'cultures',' c|cu|ul|lt|tu|ur|re|es|s','cult','KLTRS','ultu','ture','cultures',1,''),(1065,'petechial',' p|pe|et|te|ec|ch|hi|ia|al|l','pete','PTXL','etec','chia','petechia',1,''),(1066,'thrombocytopenia',' t|th|hr|ro|om|mb|bo|oc|cy|yt|to|op|pe|en|ni|ia|a','thro','0RMSTPN','hrom','peni','thrombocyt',1,''),(1067,'contraindicated',' c|co|on|nt|tr|ra|ai|in|nd|di|ic|ca|at|te|ed|d','cont','KNTRNTKTT','ontr','cate','contraindi',1,''),(1068,'likelihood',' l|li|ik|ke|el|li|ih|ho|oo|od|d','like','LKLHT','ikel','ihoo','likelihood',1,''),(1069,'occurring',' o|oc|cc|cu|ur|rr|ri|in|ng|g','occu','OKKRNK','ccur','rrin','occurrin',1,''),(1070,'less',' l|le|es|ss|s','less','LS','ess','less','less',1,''),(1071,'set',' s|se|et|t','set','ST','et','set','se',1,''),(1072,'fretful',' f|fr|re|et|tf|fu|ul|l','fret','FRTFL','retf','etfu','fretfu',1,''),(1073,'pink',' p|pi|in|nk|k','pink','PNK','ink','pink','pink',1,''),(1074,'remarkable',' r|re|em|ma|ar|rk|ka|ab|bl|le|e','rema','RMRKBL','emar','kabl','remarkable',1,''),(1075,'moderate',' m|mo|od|de|er|ra|at|te|e','mode','MTRT','oder','erat','moderate',1,''),(1076,'thermometer',' t|th|he|er|rm|mo|om|me|et|te|er|r','ther','0RMMTR','herm','mete','thermomete',1,''),(1077,'reading',' r|re|ea|ad|di|in|ng|g','read','RTNK','eadi','adin','readin',1,''),(1078,'available',' a|av|va|ai|il|la|ab|bl|le|e','avai','AFLBL','vail','labl','availabl',1,''),(1079,'flu',' f|fl|lu|u','flu','FL','lu','flu','fl',1,''),(1080,'show',' s|sh|ho|ow|w','show','X','how','show','show',1,''),(1081,'regurgitating',' r|re|eg|gu|ur|rg|gi|it|ta|at|ti|in|ng|g','regu','RKRJTTNK','egur','atin','regurgitat',1,''),(1082,'easily',' e|ea|as|si|il|ly|y','easi','ESL','asil','asil','easily',1,''),(1083,'fed',' f|fe|ed|d','fed','FT','ed','fed','fe',1,''),(1084,'cried',' c|cr|ri|ie|ed|d','crie','KRT','ried','crie','crie',1,''),(1085,'lot',' l|lo|ot|t','lot','LT','ot','lot','lo',1,''),(1086,'needs',' n|ne|ee|ed|ds|s','need','NTS','eeds','need','need',1,''),(1087,'acetominophen',' a|ac|ce|et|to|om|mi|in|no|op|ph|he|en|n','acet','ASTMNFN','ceto','ophe','acetominop',1,''),(1088,'symptomatic',' s|sy|ym|mp|pt|to|om|ma|at|ti|ic|c','symp','SMPTMTK','ympt','mati','symptomati',1,''),(1089,'treatment',' t|tr|re|ea|at|tm|me|en|nt|t','trea','TRTMNT','reat','tmen','treatmen',1,''),(1090,'trip',' t|tr|ri|ip|p','trip','TRP','rip','trip','trip',1,''),(1091,'March',' M|Ma|ar|rc|ch|h','Marc','MRX','arch','Marc','Marc',1,''),(1092,'constitution',' c|co|on|ns|st|ti|it|tu|ut|ti|io|on|n','cons','KNSTTXN','onst','utio','constituti',1,''),(1093,'reassurance',' r|re|ea|as|ss|su|ur|ra|an|nc|ce|e','reas','RSRNS','eass','ranc','reassuranc',1,''),(1094,'safety',' s|sa|af|fe|et|ty|y','safe','SFT','afet','afet','safety',1,''),(1095,'case',' c|ca|as|se|e','case','KS','ase','case','case',1,''),(1096,'description',' d|de|es|sc|cr|ri|ip|pt|ti|io|on|n','desc','TSKRPXN','escr','ptio','descriptio',1,''),(1097,'concerning',' c|co|on|nc|ce|er|rn|ni|in|ng|g','conc','KNSRNNK','once','rnin','concerning',1,''),(1098,'vaccinated',' v|va|ac|cc|ci|in|na|at|te|ed|d','vacc','FKSNTT','acci','nate','vaccinated',1,''),(1099,'restaurant',' r|re|es|st|ta|au|ur|ra|an|nt|t','rest','RSTRNT','esta','uran','restaurant',1,''),(1100,'subsequently',' s|su|ub|bs|se|eq|qu|ue|en|nt|tl|ly|y','subs','SBSKNTL','ubse','entl','subsequent',1,''),(1101,'poisoning',' p|po|oi|is|so|on|ni|in|ng|g','pois','PSNNK','oiso','onin','poisonin',1,''),(1102,'a.m.',' a|a.|.m|m.|.','a.m.','AM','.m.','a.m.','a.m.',1,''),(1103,'itchy',' i|it|tc|ch|hy|y','itch','ITX','tchy','itch','itch',1,''),(1104,'treated',' t|tr|re|ea|at|te|ed|d','trea','TRTT','reat','eate','treate',1,''),(1105,'diphenhydramine',' d|di|ip|ph|he|en|nh|hy|yd|dr|ra|am|mi|in|ne|e','diph','TFNTRMN','iphe','amin','diphenhydr',1,''),(1106,'hydrochloride',' h|hy|yd|dr|ro|oc|ch|hl|lo|or|ri|id|de|e','hydr','TRXLRT','ydro','orid','hydrochlor',1,''),(1107,'uncertain',' u|un|nc|ce|er|rt|ta|ai|in|n','unce','UNSRTN','ncer','rtai','uncertai',1,''),(1108,'therapy',' t|th|he|er|ra|ap|py|y','ther','0RP','hera','erap','therap',1,''),(1109,'requested',' r|re|eq|qu|ue|es|st|te|ed|d','requ','RKSTT','eque','este','requeste',1,''),(1110,'June',' J|Ju|un|ne|e','June','JN','une','June','June',1,''),(1111,'migraine',' m|mi|ig|gr|ra|ai|in|ne|e','migr','MKRN','igra','rain','migraine',1,''),(1112,'chloride',' c|ch|hl|lo|or|ri|id|de|e','chlo','XLRT','hlor','orid','chloride',1,''),(1113,'seriousness',' s|se|er|ri|io|ou|us|sn|ne|es|ss|s','seri','SRSNS','erio','snes','seriousnes',1,''),(1114,'medically',' m|me|ed|di|ic|ca|al|ll|ly|y','medi','MTKL','edic','call','medicall',1,''),(1115,'significant',' s|si|ig|gn|ni|if|fi|ic|ca|an|nt|t','sign','SKNFKNT','igni','ican','significan',1,''),(1116,'causality',' c|ca|au|us|sa|al|li|it|ty|y','caus','KSLT','ausa','alit','causalit',1,''),(1117,'believed',' b|be|el|li|ie|ev|ve|ed|d','beli','BLFT','elie','ieve','believed',1,''),(1118,'feelings',' f|fe|ee|el|li|in|ng|gs|s','feel','FLNKS','eeli','ling','feelings',1,''),(1119,'heat',' h|he|ea|at|t','heat','HT','eat','heat','heat',1,''),(1120,'extreme',' e|ex|xt|tr|re|em|me|e','extr','EKSTRM','xtre','trem','extrem',1,''),(1121,'end',' e|en|nd|d','end','ENT','nd','end','en',1,''),(1122,'dying',' d|dy|yi|in|ng|g','dyin','TYNK','ying','dyin','dyin',1,''),(1123,'previous',' p|pr|re|ev|vi|io|ou|us|s','prev','PRFS','revi','viou','previous',1,''),(1124,'drowsy',' d|dr|ro|ow|ws|sy|y','drow','TRS','rows','rows','drowsy',1,''),(1125,'lymphs',' l|ly|ym|mp|ph|hs|s','lymp','LMFS','ymph','ymph','lymphs',1,''),(1126,'usual',' u|us|su|ua|al|l','usua','USL','sual','usua','usua',1,''),(1127,'manufacturer',' m|ma|an|nu|uf|fa|ac|ct|tu|ur|re|er|r','manu','MNFKTRR','anuf','ture','manufactur',1,''),(1128,'instructions',' i|in|ns|st|tr|ru|uc|ct|ti|io|on|ns|s','inst','INSTRKXNS','nstr','tion','instructio',1,''),(1129,'seek',' s|se|ee|ek|k','seek','SK','eek','seek','seek',1,''),(1130,'attention',' a|at|tt|te|en|nt|ti|io|on|n','atte','ATNXN','tten','ntio','attentio',1,''),(1131,'worsen',' w|wo|or|rs|se|en|n','wors','WRSN','orse','orse','worsen',1,''),(1132,'exact',' e|ex|xa|ac|ct|t','exac','EKSKT','xact','exac','exac',1,''),(1133,'booster',' b|bo|oo|os|st|te|er|r','boos','BSTR','oost','oste','booste',1,''),(1134,'At',' A|At|t','At','AT','t','At','At',1,''),(1135,'least',' l|le|ea|as|st|t','leas','LST','east','leas','leas',1,''),(1136,'increase',' i|in|nc|cr|re|ea|as|se|e','incr','INKRS','ncre','reas','increase',1,''),(1137,'applying',' a|ap|pp|pl|ly|yi|in|ng|g','appl','APLYNK','pply','lyin','applying',1,''),(1138,'place',' p|pl|la|ac|ce|e','plac','PLS','lace','plac','plac',1,''),(1139,'opposite',' o|op|pp|po|os|si|it|te|e','oppo','OPST','ppos','osit','opposite',1,''),(1140,'supine',' s|su|up|pi|in|ne|e','supi','SPN','upin','upin','supine',1,''),(1141,'friend',' f|fr|ri|ie|en|nd|d','frie','FRNT','rien','rien','friend',1,''),(1142,'observed',' o|ob|bs|se|er|rv|ve|ed|d','obse','OBSRFT','bser','erve','observed',1,''),(1143,'wrinkled',' w|wr|ri|in|nk|kl|le|ed|d','wrin','RNKLT','rink','nkle','wrinkled',1,''),(1144,'strongly',' s|st|tr|ro|on|ng|gl|ly|y','stro','STRNKL','tron','ongl','strongly',1,''),(1145,'drop',' d|dr|ro|op|p','drop','TRP','rop','drop','drop',1,''),(1146,'Th',' T|Th|h','Th','0','h','Th','Th',1,''),(1147,'it',' i|it|t','it','IT','t','it','it',1,''),(1148,'stuffy',' s|st|tu|uf|ff|fy|y','stuf','STF','tuff','tuff','stuffy',1,''),(1149,'January',' J|Ja|an|nu|ua|ar|ry|y','Janu','JNR','anua','nuar','Januar',1,''),(1150,'longer',' l|lo|on|ng|ge|er|r','long','LNJR','onge','onge','longer',1,''),(1151,'managed',' m|ma|an|na|ag|ge|ed|d','mana','MNJT','anag','nage','manage',1,''),(1152,'suggesting',' s|su|ug|gg|ge|es|st|ti|in|ng|g','sugg','SKSTNK','ugge','stin','suggesting',1,''),(1153,'affecting',' a|af|ff|fe|ec|ct|ti|in|ng|g','affe','AFKTNK','ffec','ctin','affectin',1,''),(1154,'tract',' t|tr|ra|ac|ct|t','trac','TRKT','ract','trac','trac',1,''),(1155,'grades',' g|gr|ra|ad|de|es|s','grad','KRTS','rade','rade','grades',1,''),(1156,'preceded',' p|pr|re|ec|ce|ed|de|ed|d','prec','PRSTT','rece','cede','preceded',1,''),(1157,'stinging',' s|st|ti|in|ng|gi|in|ng|g','stin','STNJNK','ting','ngin','stinging',1,''),(1158,'burning',' b|bu|ur|rn|ni|in|ng|g','burn','BRNNK','urni','rnin','burnin',1,''),(1159,'bee',' b|be|ee|e','bee','B','ee','bee','be',1,''),(1160,'sting',' s|st|ti|in|ng|g','stin','STNK','ting','stin','stin',1,''),(1161,'remained',' r|re|em|ma|ai|in|ne|ed|d','rema','RMNT','emai','aine','remained',1,''),(1162,'itch',' i|it|tc|ch|h','itch','ITX','tch','itch','itch',1,''),(1163,'emesis',' e|em|me|es|si|is|s','emes','EMSS','mesi','mesi','emesis',1,''),(1164,'extraordinary',' e|ex|xt|tr|ra|ao|or|rd|di|in|na|ar|ry|y','extr','EKSTRRTNR','xtra','inar','extraordin',1,''),(1165,'hurting',' h|hu|ur|rt|ti|in|ng|g','hurt','HRTNK','urti','rtin','hurtin',1,''),(1166,'reddened',' r|re|ed|dd|de|en|ne|ed|d','redd','RTNT','edde','dene','reddened',1,''),(1167,'receive',' r|re|ec|ce|ei|iv|ve|e','rece','RSF','ecei','ceiv','receiv',1,''),(1168,'hypothyroidism',' h|hy|yp|po|ot|th|hy|yr|ro|oi|id|di|is|sm|m','hypo','P0RTSM','ypot','idis','hypothyroi',1,''),(1169,'gradually',' g|gr|ra|ad|du|ua|al|ll|ly|y','grad','KRTL','radu','uall','graduall',1,''),(1170,'achy',' a|ac|ch|hy|y','achy','AX','chy','achy','achy',1,''),(1171,'wrist',' w|wr|ri|is|st|t','wris','RST','rist','wris','wris',1,''),(1172,'generally',' g|ge|en|ne|er|ra|al|ll|ly|y','gene','JNRL','ener','rall','generall',1,''),(1173,'cramp',' c|cr|ra|am|mp|p','cram','KRMP','ramp','cram','cram',1,''),(1174,'sneezing',' s|sn|ne|ee|ez|zi|in|ng|g','snee','SNSNK','neez','ezin','sneezing',1,''),(1175,'cramps',' c|cr|ra|am|mp|ps|s','cram','KRMPS','ramp','ramp','cramps',1,''),(1176,'MAD',' M|MA|AD|D','MAD','MT','AD','MAD','MA',1,''),(1177,'presume',' p|pr|re|es|su|um|me|e','pres','PRSM','resu','esum','presum',1,''),(1178,'therefore',' t|th|he|er|re|ef|fo|or|re|e','ther','0RFR','here','efor','therefor',1,''),(1179,'up',' u|up|p','up','UP','p','up','up',1,''),(1180,'headed',' h|he|ea|ad|de|ed|d','head','HTT','eade','eade','headed',1,''),(1181,'generalized',' g|ge|en|ne|er|ra|al|li|iz|ze|ed|d','gene','JNRLST','ener','lize','generalize',1,''),(1182,'dyspnoea',' d|dy|ys|sp|pn|no|oe|ea|a','dysp','TSPN','yspn','pnoe','dyspnoea',1,''),(1183,'OCT',' O|OC|CT|T','OCT','OKT','CT','OCT','OC',1,''),(1184,'adsorbed',' a|ad|ds|so|or|rb|be|ed|d','adso','ATSRBT','dsor','orbe','adsorbed',1,''),(1185,'IPV',' I|IP|PV|V','IPV','IPF','PV','IPV','IP',1,''),(1186,'VI',' V|VI|I','VI','F','I','VI','VI',1,''),(1187,'born',' b|bo|or|rn|n','born','BRN','orn','born','born',1,''),(1188,'SC',' S|SC|C','SC','SK','C','SC','SC',1,''),(1189,'tuberculin',' t|tu|ub|be|er|rc|cu|ul|li|in|n','tube','TBRKLN','uber','culi','tuberculin',1,''),(1190,'id',' i|id|d','id','IT','d','id','id',1,''),(1191,'forearm',' f|fo|or|re|ea|ar|rm|m','fore','FRRM','orea','rear','forear',1,''),(1192,'October',' O|Oc|ct|to|ob|be|er|r','Octo','OKTBR','ctob','tobe','Octobe',1,''),(1193,'shortness',' s|sh|ho|or|rt|tn|ne|es|ss|s','shor','XRTNS','hort','tnes','shortnes',1,''),(1194,'febrile',' f|fe|eb|br|ri|il|le|e','febr','FBRL','ebri','bril','febril',1,''),(1195,'sharp',' s|sh|ha|ar|rp|p','shar','XRP','harp','shar','shar',1,''),(1196,'solar',' s|so|ol|la|ar|r','sola','SLR','olar','sola','sola',1,''),(1197,'plexus',' p|pl|le|ex|xu|us|s','plex','PLKSS','lexu','lexu','plexus',1,''),(1198,'colds',' c|co|ol|ld|ds|s','cold','KLTS','olds','cold','cold',1,''),(1199,'household',' h|ho|ou|us|se|eh|ho|ol|ld|d','hous','HSHLT','ouse','ehol','househol',1,''),(1200,'fit',' f|fi|it|t','fit','FT','it','fit','fi',1,''),(1201,'useful',' u|us|se|ef|fu|ul|l','usef','USFL','sefu','sefu','useful',1,''),(1202,'info',' i|in|nf|fo|o','info','INF','nfo','info','info',1,''),(1203,'monitoring',' m|mo|on|ni|it|to|or|ri|in|ng|g','moni','MNTRNK','onit','orin','monitoring',1,''),(1204,'batch',' b|ba|at|tc|ch|h','batc','BTX','atch','batc','batc',1,''),(1205,'numbers',' n|nu|um|mb|be|er|rs|s','numb','NMRS','umbe','mber','number',1,''),(1206,'discussing',' d|di|is|sc|cu|us|ss|si|in|ng|g','disc','TSKSNK','iscu','ssin','discussing',1,''),(1207,'scenario',' s|sc|ce|en|na|ar|ri|io|o','scen','SNR','cena','nari','scenario',1,''),(1208,'pediatric',' p|pe|ed|di|ia|at|tr|ri|ic|c','pedi','PTTRK','edia','atri','pediatri',1,''),(1209,'antibiotics',' a|an|nt|ti|ib|bi|io|ot|ti|ic|cs|s','anti','ANTBTKS','ntib','otic','antibiotic',1,''),(1210,'blistered',' b|bl|li|is|st|te|er|re|ed|d','blis','BLSTRT','list','tere','blistere',1,''),(1211,'dry',' d|dr|ry|y','dry','TR','ry','dry','dr',1,''),(1212,'20th',' 2|20|0t|th|h','20th','0','0th','20th','20th',1,''),(1213,'dots',' d|do|ot|ts|s','dots','TTS','ots','dots','dots',1,''),(1214,'raised',' r|ra|ai|is|se|ed|d','rais','RST','aise','aise','raised',1,''),(1215,'21st',' 2|21|1s|st|t','21st','ST','1st','21st','21st',1,''),(1216,'pus',' p|pu|us|s','pus','PS','us','pus','pu',1,''),(1217,'cells',' c|ce|el|ll|ls|s','cell','SLS','ells','cell','cell',1,''),(1218,'overnight',' o|ov|ve|er|rn|ni|ig|gh|ht|t','over','OFRNFT','vern','nigh','overnigh',1,''),(1219,'oz',' o|oz|z','oz','OS','z','oz','oz',1,''),(1220,'formula',' f|fo|or|rm|mu|ul|la|a','form','FRML','ormu','rmul','formul',1,''),(1221,'wet',' w|we|et|t','wet','WT','et','wet','we',1,''),(1222,'diapers',' d|di|ia|ap|pe|er|rs|s','diap','TPRS','iape','aper','diaper',1,''),(1223,'bleeding',' b|bl|le|ee|ed|di|in|ng|g','blee','BLTNK','leed','edin','bleeding',1,''),(1224,'ruled',' r|ru|ul|le|ed|d','rule','RLT','uled','rule','rule',1,''),(1225,'Kawasaki',' K|Ka|aw|wa|as|sa|ak|ki|i','Kawa','KWSK','awas','asak','Kawasaki',1,''),(1226,'virus',' v|vi|ir|ru|us|s','viru','FRS','irus','viru','viru',1,''),(1227,'tests',' t|te|es|st|ts|s','test','TSTS','ests','test','test',1,''),(1228,'contributed',' c|co|on|nt|tr|ri|ib|bu|ut|te|ed|d','cont','KNTRBTT','ontr','bute','contribute',1,''),(1229,'attacking',' a|at|tt|ta|ac|ck|ki|in|ng|g','atta','ATKNK','ttac','ckin','attackin',1,''),(1230,'soft',' s|so|of|ft|t','soft','SFT','oft','soft','soft',1,''),(1231,'tissues',' t|ti|is|ss|su|ue|es|s','tiss','TSS','issu','ssue','tissue',1,''),(1232,'herpes',' h|he|er|rp|pe|es|s','herp','HRPS','erpe','erpe','herpes',1,''),(1233,'codeine',' c|co|od|de|ei|in|ne|e','code','KTN','odei','dein','codein',1,''),(1234,'electrolyte',' e|el|le|ec|ct|tr|ro|ol|ly|yt|te|e','elec','ELKTRLT','lect','olyt','electrolyt',1,''),(1235,'solution',' s|so|ol|lu|ut|ti|io|on|n','solu','SLXN','olut','utio','solution',1,''),(1236,'read',' r|re|ea|ad|d','read','RT','ead','read','read',1,''),(1237,'concerned',' c|co|on|nc|ce|er|rn|ne|ed|d','conc','KNSRNT','once','erne','concerne',1,''),(1238,'letter',' l|le|et|tt|te|er|r','lett','LTR','ette','ette','letter',1,''),(1239,'F',' F|F','F','F','','F','',1,''),(1240,'temporary',' t|te|em|mp|po|or|ra|ar|ry|y','temp','TMPRR','empo','orar','temporar',1,''),(1241,'described',' d|de|es|sc|cr|ri|ib|be|ed|d','desc','TSKRBT','escr','ribe','describe',1,''),(1242,'restless',' r|re|es|st|tl|le|es|ss|s','rest','RSTLS','estl','tles','restless',1,''),(1243,'nonsense',' n|no|on|ns|se|en|ns|se|e','nons','NNSNS','onse','sens','nonsense',1,''),(1244,'Fahrenheit',' F|Fa|ah|hr|re|en|nh|he|ei|it|t','Fahr','FRNHT','ahre','nhei','Fahrenheit',1,''),(1245,'shivering',' s|sh|hi|iv|ve|er|ri|in|ng|g','shiv','XFRNK','hive','erin','shiverin',1,''),(1246,'clingy',' c|cl|li|in|ng|gy|y','clin','KLNJ','ling','ling','clingy',1,''),(1247,'cat',' c|ca|at|t','cat','KT','at','cat','ca',1,''),(1248,'naps',' n|na|ap|ps|s','naps','NPS','aps','naps','naps',1,''),(1249,'dosage',' d|do|os|sa|ag|ge|e','dosa','TSJ','osag','osag','dosage',1,''),(1250,'corrected',' c|co|or|rr|re|ec|ct|te|ed|d','corr','KRKTT','orre','ecte','correcte',1,''),(1251,'Mg',' M|Mg|g','Mg','MK','g','Mg','Mg',1,''),(1252,'chart',' c|ch|ha|ar|rt|t','char','XRT','hart','char','char',1,''),(1253,'changes',' c|ch|ha|an|ng|ge|es|s','chan','XNJS','hang','ange','change',1,''),(1254,'compresses',' c|co|om|mp|pr|re|es|ss|se|es|s','comp','KMPRSS','ompr','esse','compresses',1,''),(1255,'effort',' e|ef|ff|fo|or|rt|t','effo','EFRT','ffor','ffor','effort',1,''),(1256,'midnight',' m|mi|id|dn|ni|ig|gh|ht|t','midn','MTNT','idni','nigh','midnight',1,''),(1257,'obvious',' o|ob|bv|vi|io|ou|us|s','obvi','OBFS','bvio','viou','obviou',1,''),(1258,'bruise',' b|br|ru|ui|is|se|e','brui','BRS','ruis','ruis','bruise',1,''),(1259,'decreased',' d|de|ec|cr|re|ea|as|se|ed|d','decr','TKRST','ecre','ease','decrease',1,''),(1260,'temperament',' t|te|em|mp|pe|er|ra|am|me|en|nt|t','temp','TMPRMNT','empe','amen','temperamen',1,''),(1261,'drinking',' d|dr|ri|in|nk|ki|in|ng|g','drin','TRNKNK','rink','nkin','drinking',1,''),(1262,'consistent',' c|co|on|ns|si|is|st|te|en|nt|t','cons','KNSSTNT','onsi','sten','consistent',1,''),(1263,'ensure',' e|en|ns|su|ur|re|e','ensu','ENSR','nsur','nsur','ensure',1,''),(1264,'interval',' i|in|nt|te|er|rv|va|al|l','inte','INTRFL','nter','erva','interval',1,''),(1265,'unclear',' u|un|nc|cl|le|ea|ar|r','uncl','UNKLR','ncle','clea','unclea',1,''),(1266,'certainly',' c|ce|er|rt|ta|ai|in|nl|ly|y','cert','SRTNL','erta','ainl','certainl',1,''),(1267,'green',' g|gr|re|ee|en|n','gree','KRN','reen','gree','gree',1,''),(1268,'grandparents',' g|gr|ra|an|nd|dp|pa|ar|re|en|nt|ts|s','gran','KRNTPRNTS','rand','rent','grandparen',1,''),(1269,'localized',' l|lo|oc|ca|al|li|iz|ze|ed|d','loca','LKLST','ocal','lize','localize',1,''),(1270,'quarter',' q|qu|ua|ar|rt|te|er|r','quar','KRTR','uart','arte','quarte',1,''),(1271,'fussier',' f|fu|us|ss|si|ie|er|r','fuss','FSR','ussi','ssie','fussie',1,''),(1272,'breastfeeding',' b|br|re|ea|as|st|tf|fe|ee|ed|di|in|ng|g','brea','BRSTFTNK','reas','edin','breastfeed',1,''),(1273,'sounds',' s|so|ou|un|nd|ds|s','soun','SNTS','ound','ound','sounds',1,''),(1274,'croup',' c|cr|ro|ou|up|p','crou','KRP','roup','crou','crou',1,''),(1275,'BM',' B|BM|M','BM','BM','M','BM','BM',1,''),(1276,'mob',' m|mo|ob|b','mob','MB','ob','mob','mo',1,''),(1277,'evaluate',' e|ev|va|al|lu|ua|at|te|e','eval','EFLT','valu','luat','evaluate',1,''),(1278,'T',' T|T','T','T','','T','',1,''),(1279,'recovering',' r|re|ec|co|ov|ve|er|ri|in|ng|g','reco','RKFRNK','ecov','erin','recovering',1,''),(1280,'picture',' p|pi|ic|ct|tu|ur|re|e','pict','PKTR','ictu','ctur','pictur',1,''),(1281,'fits',' f|fi|it|ts|s','fits','FTS','its','fits','fits',1,''),(1282,'coincident',' c|co|oi|in|nc|ci|id|de|en|nt|t','coin','KNSTNT','oinc','iden','coincident',1,''),(1283,'necessarily',' n|ne|ec|ce|es|ss|sa|ar|ri|il|ly|y','nece','NSSRL','eces','aril','necessaril',1,''),(1284,'systemic',' s|sy|ys|st|te|em|mi|ic|c','syst','SSTMK','yste','temi','systemic',1,''),(1285,'mention',' m|me|en|nt|ti|io|on|n','ment','MNXN','enti','ntio','mentio',1,''),(1286,'wrapped',' w|wr|ra|ap|pp|pe|ed|d','wrap','RPT','rapp','appe','wrappe',1,''),(1287,'blanket',' b|bl|la|an|nk|ke|et|t','blan','BLNKT','lank','anke','blanke',1,''),(1288,'bedroom',' b|be|ed|dr|ro|oo|om|m','bedr','BTRM','edro','droo','bedroo',1,''),(1289,'wake',' w|wa|ak|ke|e','wake','WK','ake','wake','wake',1,''),(1290,'opened',' o|op|pe|en|ne|ed|d','open','OPNT','pene','pene','opened',1,''),(1291,'sliver',' s|sl|li|iv|ve|er|r','sliv','SLFR','live','live','sliver',1,''),(1292,'rolling',' r|ro|ol|ll|li|in|ng|g','roll','RLNK','olli','llin','rollin',1,''),(1293,'bringing',' b|br|ri|in|ng|gi|in|ng|g','brin','BRNJNK','ring','ngin','bringing',1,''),(1294,'double',' d|do|ou|ub|bl|le|e','doub','TBL','oubl','oubl','double',1,''),(1295,'seemed',' s|se|ee|em|me|ed|d','seem','SMT','eeme','eeme','seemed',1,''),(1296,'noodle',' n|no|oo|od|dl|le|e','nood','NTL','oodl','oodl','noodle',1,''),(1297,'floppy',' f|fl|lo|op|pp|py|y','flop','FLP','lopp','lopp','floppy',1,''),(1298,'disorientated',' d|di|is|so|or|ri|ie|en|nt|ta|at|te|ed|d','diso','TSRNTTT','isor','tate','disorienta',1,''),(1299,'describe',' d|de|es|sc|cr|ri|ib|be|e','desc','TSKRB','escr','crib','describe',1,''),(1300,'impact',' i|im|mp|pa|ac|ct|t','impa','IMPKT','mpac','mpac','impact',1,''),(1301,'guarding',' g|gu|ua|ar|rd|di|in|ng|g','guar','KRTNK','uard','rdin','guarding',1,''),(1302,'play',' p|pl|la|ay|y','play','PL','lay','play','play',1,''),(1303,'CO',' C|CO|O','CO','K','O','CO','CO',1,''),(1304,'existing',' e|ex|xi|is|st|ti|in|ng|g','exis','EKSSTNK','xist','stin','existing',1,''),(1305,'August',' A|Au|ug|gu|us|st|t','Augu','AKST','ugus','ugus','August',1,''),(1306,'September',' S|Se|ep|pt|te|em|mb|be|er|r','Sept','SPTMR','epte','embe','Septembe',1,''),(1307,'faced',' f|fa|ac|ce|ed|d','face','FST','aced','face','face',1,''),(1308,'sponge',' s|sp|po|on|ng|ge|e','spon','SPNJ','pong','pong','sponge',1,''),(1309,'cool',' c|co|oo|ol|l','cool','KL','ool','cool','cool',1,''),(1310,'croupy',' c|cr|ro|ou|up|py|y','crou','KRP','roup','roup','croupy',1,''),(1311,'type',' t|ty|yp|pe|e','type','TP','ype','type','type',1,''),(1312,'seem',' s|se|ee|em|m','seem','SM','eem','seem','seem',1,''),(1313,'daytime',' d|da|ay|yt|ti|im|me|e','dayt','TTM','ayti','ytim','daytim',1,''),(1314,'recurs',' r|re|ec|cu|ur|rs|s','recu','RKRS','ecur','ecur','recurs',1,''),(1315,'tonight',' t|to|on|ni|ig|gh|ht|t','toni','TNFT','onig','nigh','tonigh',1,''),(1316,'times',' t|ti|im|me|es|s','time','TMS','imes','time','time',1,''),(1317,'M',' M|M','M','M','','M','',1,''),(1318,'McPherson',' M|Mc|cP|Ph|he|er|rs|so|on|n','McPh','MKFRSN','cPhe','erso','McPherso',1,''),(1319,'replacement',' r|re|ep|pl|la|ac|ce|em|me|en|nt|t','repl','RPLSMNT','epla','emen','replacemen',1,''),(1320,'Bridger',' B|Br|ri|id|dg|ge|er|r','Brid','BRJR','ridg','idge','Bridge',1,''),(1321,'blotchy',' b|bl|lo|ot|tc|ch|hy|y','blot','BLTX','lotc','otch','blotch',1,''),(1322,'buttocks',' b|bu|ut|tt|to|oc|ck|ks|s','butt','BTKS','utto','tock','buttocks',1,''),(1323,'yesterday',' y|ye|es|st|te|er|rd|da|ay|y','yest','YSTRT','este','erda','yesterda',1,''),(1324,'seeing',' s|se|ee|ei|in|ng|g','seei','SNK','eein','eein','seeing',3,''),(1325,'prominent',' p|pr|ro|om|mi|in|ne|en|nt|t','prom','PRMNNT','romi','inen','prominen',1,''),(1326,'intercurrent',' i|in|nt|te|er|rc|cu|ur|rr|re|en|nt|t','inte','INTRKRNT','nter','rren','intercurre',1,''),(1327,'scheduled',' s|sc|ch|he|ed|du|ul|le|ed|d','sche','SXTLT','ched','dule','schedule',1,''),(1328,'shaky',' s|sh|ha|ak|ky|y','shak','XK','haky','shak','shak',1,''),(1329,'affected',' a|af|ff|fe|ec|ct|te|ed|d','affe','AFKTT','ffec','ecte','affected',1,''),(1330,'heavy',' h|he|ea|av|vy|y','heav','HF','eavy','heav','heav',1,''),(1331,'whiplash',' w|wh|hi|ip|pl|la|as|sh|h','whip','HPLX','hipl','plas','whiplash',1,''),(1332,'saying',' s|sa|ay|yi|in|ng|g','sayi','SYNK','ayin','ayin','saying',1,''),(1333,'odd',' o|od|dd|d','odd','OT','dd','odd','od',1,''),(1334,'things',' t|th|hi|in|ng|gs|s','thin','0NKS','hing','hing','things',1,''),(1335,'puffy',' p|pu|uf|ff|fy|y','puff','PF','uffy','puff','puff',1,''),(1336,'tears',' t|te|ea|ar|rs|s','tear','TRS','ears','tear','tear',1,''),(1337,'black',' b|bl|la|ac|ck|k','blac','BLK','lack','blac','blac',1,''),(1338,'circles',' c|ci|ir|rc|cl|le|es|s','circ','SRKLS','ircl','rcle','circle',1,''),(1339,'picked',' p|pi|ic|ck|ke|ed|d','pick','PKT','icke','icke','picked',1,''),(1340,'possibly',' p|po|os|ss|si|ib|bl|ly|y','poss','PSBL','ossi','sibl','possibly',1,''),(1341,'new',' n|ne|ew|w','new','N','ew','new','ne',1,''),(1342,'teacher',' t|te|ea|ac|ch|he|er|r','teac','TXR','each','ache','teache',1,''),(1343,'asked',' a|as|sk|ke|ed|d','aske','ASKT','sked','aske','aske',1,''),(1344,'unlikely',' u|un|nl|li|ik|ke|el|ly|y','unli','UNLKL','nlik','ikel','unlikely',1,''),(1345,'desperately',' d|de|es|sp|pe|er|ra|at|te|el|ly|y','desp','TSPRTL','espe','atel','desperatel',1,''),(1346,'reduce',' r|re|ed|du|uc|ce|e','redu','RTS','educ','educ','reduce',1,''),(1347,'carried',' c|ca|ar|rr|ri|ie|ed|d','carr','KRT','arri','rrie','carrie',1,''),(1348,'proper',' p|pr|ro|op|pe|er|r','prop','PRPR','rope','rope','proper',1,''),(1349,'writhing',' w|wr|ri|it|th|hi|in|ng|g','writ','R0NK','rith','thin','writhing',1,''),(1350,'twisting',' t|tw|wi|is|st|ti|in|ng|g','twis','TWSTNK','wist','stin','twisting',1,''),(1351,'caused',' c|ca|au|us|se|ed|d','caus','KST','ause','ause','caused',1,''),(1352,'North',' N|No|or|rt|th|h','Nort','NR0','orth','Nort','Nort',1,''),(1353,'shore',' s|sh|ho|or|re|e','shor','XR','hore','shor','shor',1,''),(1354,'culture',' c|cu|ul|lt|tu|ur|re|e','cult','KLTR','ultu','ltur','cultur',1,''),(1355,'5th',' 5|5t|th|h','5th','0','th','5th','5t',1,''),(1356,'developing',' d|de|ev|ve|el|lo|op|pi|in|ng|g','deve','TFLPNK','evel','opin','developing',1,''),(1357,'flat',' f|fl|la|at|t','flat','FLT','lat','flat','flat',1,''),(1358,'splotchy',' s|sp|pl|lo|ot|tc|ch|hy|y','splo','SPLTX','plot','otch','splotchy',1,''),(1359,'pinpricks',' p|pi|in|np|pr|ri|ic|ck|ks|s','pinp','PNPRKS','inpr','rick','pinprick',1,''),(1360,'chickenpox',' c|ch|hi|ic|ck|ke|en|np|po|ox|x','chic','XKNPKS','hick','enpo','chickenpox',1,''),(1361,'Alberta',' A|Al|lb|be|er|rt|ta|a','Albe','ALBRT','lber','bert','Albert',1,''),(1362,'diagnose',' d|di|ia|ag|gn|no|os|se|e','diag','TKNS','iagn','gnos','diagnose',1,''),(1363,'exanthem',' e|ex|xa|an|nt|th|he|em|m','exan','EKSN0M','xant','nthe','exanthem',1,''),(1364,'Tourette',' T|To|ou|ur|re|et|tt|te|e','Tour','TRT','oure','rett','Tourette',1,''),(1365,'spacey',' s|sp|pa|ac|ce|ey|y','spac','SPS','pace','pace','spacey',1,''),(1366,'condition',' c|co|on|nd|di|it|ti|io|on|n','cond','KNTXN','ondi','itio','conditio',1,''),(1367,'displayed',' d|di|is|sp|pl|la|ay|ye|ed|d','disp','TSPLYT','ispl','laye','displaye',1,''),(1368,'included',' i|in|nc|cl|lu|ud|de|ed|d','incl','INKLTT','nclu','lude','included',1,''),(1369,'Thomas',' T|Th|ho|om|ma|as|s','Thom','0MS','homa','homa','Thomas',1,''),(1370,'predisposed',' p|pr|re|ed|di|is|sp|po|os|se|ed|d','pred','PRTSPST','redi','pose','predispose',1,''),(1371,'subsiding',' s|su|ub|bs|si|id|di|in|ng|g','subs','SBSTNK','ubsi','idin','subsidin',1,''),(1372,'tires',' t|ti|ir|re|es|s','tire','TRS','ires','tire','tire',1,''),(1373,'syndrome',' s|sy|yn|nd|dr|ro|om|me|e','synd','SNTRM','yndr','drom','syndrome',1,''),(1374,'withhold',' w|wi|it|th|hh|ho|ol|ld|d','with','W0LT','ithh','hhol','withhold',1,''),(1375,'improve',' i|im|mp|pr|ro|ov|ve|e','impr','IMPRF','mpro','prov','improv',1,''),(1376,'orange',' o|or|ra|an|ng|ge|e','oran','ORNJ','rang','rang','orange',1,''),(1377,'swallowed',' s|sw|wa|al|ll|lo|ow|we|ed|d','swal','SWLWT','wall','lowe','swallowe',1,''),(1378,'fuzzy',' f|fu|uz|zz|zy|y','fuzz','FS','uzzy','fuzz','fuzz',1,''),(1379,'wheeze',' w|wh|he|ee|ez|ze|e','whee','HS','heez','heez','wheeze',1,''),(1380,'bilaterally',' b|bi|il|la|at|te|er|ra|al|ll|ly|y','bila','BLTRL','ilat','rall','bilaterall',1,''),(1381,'sputum',' s|sp|pu|ut|tu|um|m','sput','SPTM','putu','putu','sputum',1,''),(1382,'nebulization',' n|ne|eb|bu|ul|li|iz|za|at|ti|io|on|n','nebu','NBLSXN','ebul','atio','nebulizati',1,''),(1383,'treatments',' t|tr|re|ea|at|tm|me|en|nt|ts|s','trea','TRTMNTS','reat','ment','treatments',1,''),(1384,'story',' s|st|to|or|ry|y','stor','STR','tory','stor','stor',1,''),(1385,'cautious',' c|ca|au|ut|ti|io|ou|us|s','caut','KXS','auti','tiou','cautious',1,''),(1386,'attempt',' a|at|tt|te|em|mp|pt|t','atte','ATMPT','ttem','temp','attemp',1,''),(1387,'tried',' t|tr|ri|ie|ed|d','trie','TRT','ried','trie','trie',1,''),(1388,'broken',' b|br|ro|ok|ke|en|n','brok','BRKN','roke','roke','broken',1,''),(1389,'areas',' a|ar|re|ea|as|s','area','ARS','reas','area','area',1,''),(1390,'puffiness',' p|pu|uf|ff|fi|in|ne|es|ss|s','puff','PFNS','uffi','ines','puffines',1,''),(1391,'eye',' e|ey|ye|e','eye','EY','ye','eye','ey',1,''),(1392,'Henoch',' H|He|en|no|oc|ch|h','Heno','HNX','enoc','enoc','Henoch',1,''),(1393,'purpura',' p|pu|ur|rp|pu|ur|ra|a','purp','PRPR','urpu','rpur','purpur',1,''),(1394,'coryza',' c|co|or|ry|yz|za|a','cory','KRS','oryz','oryz','coryza',1,''),(1395,'apparent',' a|ap|pp|pa|ar|re|en|nt|t','appa','APRNT','ppar','aren','apparent',1,''),(1396,'hrs',' h|hr|rs|s','hrs','RS','rs','hrs','hr',1,''),(1397,'copies',' c|co|op|pi|ie|es|s','copi','KPS','opie','opie','copies',1,''),(1398,'obtained',' o|ob|bt|ta|ai|in|ne|ed|d','obta','OBTNT','btai','aine','obtained',1,''),(1399,'Childs',' C|Ch|hi|il|ld|ds|s','Chil','XLTS','hild','hild','Childs',1,''),(1400,'alert',' a|al|le|er|rt|t','aler','ALRT','lert','aler','aler',1,''),(1401,'happy',' h|ha|ap|pp|py|y','happ','HP','appy','happ','happ',1,''),(1402,'appearing',' a|ap|pp|pe|ea|ar|ri|in|ng|g','appe','APRNK','ppea','arin','appearin',1,''),(1403,'boy',' b|bo|oy|y','boy','B','oy','boy','bo',1,''),(1404,'teaspoon',' t|te|ea|as|sp|po|oo|on|n','teas','TSPN','easp','spoo','teaspoon',1,''),(1405,'shut',' s|sh|hu|ut|t','shut','XT','hut','shut','shut',1,''),(1406,'playing',' p|pl|la|ay|yi|in|ng|g','play','PLYNK','layi','ayin','playin',1,''),(1407,'MSA',' M|MS|SA|A','MSA','MS','SA','MSA','MS',1,''),(1408,'talk',' t|ta|al|lk|k','talk','TLK','alk','talk','talk',1,''),(1409,'EpiPen',' E|Ep|pi|iP|Pe|en|n','EpiP','EPPN','piPe','piPe','EpiPen',1,''),(1410,'urinalysis',' u|ur|ri|in|na|al|ly|ys|si|is|s','urin','URNLSS','rina','lysi','urinalysis',1,''),(1411,'replaced',' r|re|ep|pl|la|ac|ce|ed|d','repl','RPLST','epla','lace','replaced',1,''),(1412,'cut',' c|cu|ut|t','cut','KT','ut','cut','cu',1,''),(1413,'uncharacteristic',' u|un|nc|ch|ha|ar|ra|ac|ct|te|er|ri|is|st|ti|ic|c','unch','UNXRKTRSTK','ncha','isti','uncharacte',1,''),(1414,'behavior',' b|be|eh|ha|av|vi|io|or|r','beha','BHFR','ehav','avio','behavior',1,''),(1415,'P',' P|P','P','P','','P','',1,''),(1416,'showed',' s|sh|ho|ow|we|ed|d','show','XWT','howe','howe','showed',1,''),(1417,'liver',' l|li|iv|ve|er|r','live','LFR','iver','live','live',1,''),(1418,'kidney',' k|ki|id|dn|ne|ey|y','kidn','KTN','idne','idne','kidney',1,''),(1419,'damage',' d|da|am|ma|ag|ge|e','dama','TMJ','amag','amag','damage',1,''),(1420,'immunizing',' i|im|mm|mu|un|ni|iz|zi|in|ng|g','immu','IMNSNK','mmun','izin','immunizing',1,''),(1421,'investigate',' i|in|nv|ve|es|st|ti|ig|ga|at|te|e','inve','INFSTKT','nves','igat','investigat',1,''),(1422,'start',' s|st|ta|ar|rt|t','star','STRT','tart','star','star',1,''),(1423,'considering',' c|co|on|ns|si|id|de|er|ri|in|ng|g','cons','KNSTRNK','onsi','erin','considerin',1,''),(1424,'anaphylactic',' a|an|na|ap|ph|hy|yl|la|ac|ct|ti|ic|c','anap','ANFLKTK','naph','acti','anaphylact',1,''),(1425,'pediatricians',' p|pe|ed|di|ia|at|tr|ri|ic|ci|ia|an|ns|s','pedi','PTTRXNS','edia','cian','pediatrici',1,''),(1426,'29th',' 2|29|9t|th|h','29th','0','9th','29th','29th',1,''),(1427,'visits',' v|vi|is|si|it|ts|s','visi','FSTS','isit','isit','visits',1,''),(1428,'request',' r|re|eq|qu|ue|es|st|t','requ','RKST','eque','ques','reques',1,''),(1429,'policy',' p|po|ol|li|ic|cy|y','poli','PLS','olic','olic','policy',1,''),(1430,'MEDLINE',' M|ME|ED|DL|LI|IN|NE|E','MEDL','MTLN','EDLI','DLIN','MEDLIN',1,''),(1431,'TP',' T|TP|P','TP','TP','P','TP','TP',1,''),(1432,'linked',' l|li|in|nk|ke|ed|d','link','LNKT','inke','inke','linked',1,''),(1433,'causal',' c|ca|au|us|sa|al|l','caus','KSL','ausa','ausa','causal',1,''),(1434,'highly',' h|hi|ig|gh|hl|ly|y','high','HFL','ighl','ighl','highly',1,''),(1435,'plausible',' p|pl|la|au|us|si|ib|bl|le|e','plau','PLSBL','laus','sibl','plausibl',1,''),(1436,'half',' h|ha|al|lf|f','half','HLF','alf','half','half',1,''),(1437,'cases',' c|ca|as|se|es|s','case','KSS','ases','case','case',1,''),(1438,'Hs',' H|Hs|s','Hs','S','s','Hs','Hs',1,''),(1439,'link',' l|li|in|nk|k','link','LNK','ink','link','link',1,''),(1440,'recurrence',' r|re|ec|cu|ur|rr|re|en|nc|ce|e','recu','RKRNS','ecur','renc','recurrence',1,''),(1441,'pruritus',' p|pr|ru|ur|ri|it|tu|us|s','prur','PRRTS','ruri','ritu','pruritus',1,''),(1442,'found',' f|fo|ou|un|nd|d','foun','FNT','ound','foun','foun',1,''),(1443,'tonsillitis',' t|to|on|ns|si|il|ll|li|it|ti|is|s','tons','TNSLTS','onsi','liti','tonsilliti',1,''),(1444,'determine',' d|de|et|te|er|rm|mi|in|ne|e','dete','TTRMN','eter','rmin','determin',1,''),(1445,'menomune',' m|me|en|no|om|mu|un|ne|e','meno','MNMN','enom','omun','menomune',1,''),(1446,'administer',' a|ad|dm|mi|in|ni|is|st|te|er|r','admi','ATMNSTR','dmin','iste','administer',1,''),(1447,'supervision',' s|su|up|pe|er|rv|vi|is|si|io|on|n','supe','SPRFXN','uper','isio','supervisio',1,''),(1448,'prolonged',' p|pr|ro|ol|lo|on|ng|ge|ed|d','prol','PRLNJT','rolo','onge','prolonge',1,''),(1449,'observation',' o|ob|bs|se|er|rv|va|at|ti|io|on|n','obse','OBSRFXN','bser','atio','observatio',1,''),(1450,'stating',' s|st|ta|at|ti|in|ng|g','stat','STTNK','tati','atin','statin',1,''),(1451,'scared',' s|sc|ca|ar|re|ed|d','scar','SKRT','care','care','scared',1,''),(1452,'dog',' d|do|og|g','dog','TK','og','dog','do',1,''),(1453,'knows',' k|kn|no|ow|ws|s','know','NS','nows','know','know',1,''),(1454,'balance',' b|ba|al|la|an|nc|ce|e','bala','BLNS','alan','lanc','balanc',1,''),(1455,'toppling',' t|to|op|pp|pl|li|in|ng|g','topp','TPLNK','oppl','plin','toppling',1,''),(1456,'often',' o|of|ft|te|en|n','ofte','OFTN','ften','ofte','ofte',1,''),(1457,'laboured',' l|la|ab|bo|ou|ur|re|ed|d','labo','LBRT','abou','oure','laboured',1,''),(1458,'panting',' p|pa|an|nt|ti|in|ng|g','pant','PNTNK','anti','ntin','pantin',1,''),(1459,'usually',' u|us|su|ua|al|ll|ly|y','usua','USL','sual','uall','usuall',1,''),(1460,'seems',' s|se|ee|em|ms|s','seem','SMS','eems','seem','seem',1,''),(1461,'exaggerated',' e|ex|xa|ag|gg|ge|er|ra|at|te|ed|d','exag','EKSKRTT','xagg','rate','exaggerate',1,''),(1462,'brown',' b|br|ro|ow|wn|n','brow','BRN','rown','brow','brow',1,''),(1463,'yeast',' y|ye|ea|as|st|t','yeas','YST','east','yeas','yeas',1,''),(1464,'terrors',' t|te|er|rr|ro|or|rs|s','terr','TRRS','erro','rror','terror',1,''),(1465,'previously',' p|pr|re|ev|vi|io|ou|us|sl|ly|y','prev','PRFSL','revi','ousl','previously',1,''),(1466,'splenectomy',' s|sp|pl|le|en|ne|ec|ct|to|om|my|y','sple','SPLNKTM','plen','ctom','splenectom',1,''),(1467,'referred',' r|re|ef|fe|er|rr|re|ed|d','refe','RFRT','efer','erre','referred',1,''),(1468,'md',' m|md|d','md','MT','d','md','md',1,''),(1469,'include',' i|in|nc|cl|lu|ud|de|e','incl','INKLT','nclu','clud','includ',1,''),(1470,'flashes',' f|fl|la|as|sh|he|es|s','flas','FLXS','lash','ashe','flashe',1,''),(1471,'profuse',' p|pr|ro|of|fu|us|se|e','prof','PRFS','rofu','ofus','profus',1,''),(1472,'ached',' a|ac|ch|he|ed|d','ache','AXT','ched','ache','ache',1,''),(1473,'hair',' h|ha|ai|ir|r','hair','HR','air','hair','hair',1,''),(1474,'hurts',' h|hu|ur|rt|ts|s','hurt','HRTS','urts','hurt','hurt',1,''),(1475,'stuffed',' s|st|tu|uf|ff|fe|ed|d','stuf','STFT','tuff','uffe','stuffe',1,''),(1476,'hard',' h|ha|ar|rd|d','hard','HRT','ard','hard','hard',1,''),(1477,'Pneumovax',' P|Pn|ne|eu|um|mo|ov|va|ax|x','Pneu','NMFKS','neum','mova','Pneumova',1,''),(1478,'inconsolable',' i|in|nc|co|on|ns|so|ol|la|ab|bl|le|e','inco','INKNSLBL','ncon','labl','inconsolab',1,''),(1479,'limbs',' l|li|im|mb|bs|s','limb','LMS','imbs','limb','limb',1,''),(1480,'bumped',' b|bu|um|mp|pe|ed|d','bump','BMPT','umpe','umpe','bumped',1,''),(1481,'reacts',' r|re|ea|ac|ct|ts|s','reac','RKTS','eact','eact','reacts',1,''),(1482,'effective',' e|ef|ff|fe|ec|ct|ti|iv|ve|e','effe','EFKTF','ffec','ctiv','effectiv',1,''),(1483,'seeming',' s|se|ee|em|mi|in|ng|g','seem','SMNK','eemi','emin','seemin',1,''),(1484,'will',' w|wi|il|ll|l','will','WL','ill','will','will',1,''),(1485,'worsens',' w|wo|or|rs|se|en|ns|s','wors','WRSNS','orse','rsen','worsen',1,''),(1486,'CDC',' C|CD|DC|C','CDC','KTK','DC','CDC','CD',1,''),(1487,'process',' p|pr|ro|oc|ce|es|ss|s','proc','PRSS','roce','oces','proces',1,''),(1488,'abdomen',' a|ab|bd|do|om|me|en|n','abdo','ABTMN','bdom','dome','abdome',1,''),(1489,'groggy',' g|gr|ro|og|gg|gy|y','grog','KRK','rogg','rogg','groggy',1,''),(1490,'brooks',' b|br|ro|oo|ok|ks|s','broo','BRKS','rook','rook','brooks',1,''),(1491,'bumpy',' b|bu|um|mp|py|y','bump','BMP','umpy','bump','bump',1,''),(1492,'spots',' s|sp|po|ot|ts|s','spot','SPTS','pots','spot','spot',1,''),(1493,'mm',' m|mm|m','mm','M','m','mm','mm',1,''),(1494,'diameter',' d|di|ia|am|me|et|te|er|r','diam','TMTR','iame','mete','diameter',1,''),(1495,'scratches',' s|sc|cr|ra|at|tc|ch|he|es|s','scra','SKRTXS','crat','tche','scratche',1,''),(1496,'presumably',' p|pr|re|es|su|um|ma|ab|bl|ly|y','pres','PRSMBL','resu','mabl','presumably',1,''),(1497,'glassy',' g|gl|la|as|ss|sy|y','glas','KLS','lass','lass','glassy',1,''),(1498,'sensitive',' s|se|en|ns|si|it|ti|iv|ve|e','sens','SNSTF','ensi','itiv','sensitiv',1,''),(1499,'spread',' s|sp|pr|re|ea|ad|d','spre','SPRT','prea','prea','spread',1,''),(1500,'together',' t|to|og|ge|et|th|he|er|r','toge','TJ0R','oget','ethe','together',1,''),(1501,'front',' f|fr|ro|on|nt|t','fron','FRNT','ront','fron','fron',1,''),(1502,'turn',' t|tu|ur|rn|n','turn','TRN','urn','turn','turn',1,''),(1503,'blisters',' b|bl|li|is|st|te|er|rs|s','blis','BLSTRS','list','ster','blisters',1,''),(1504,'symptom',' s|sy|ym|mp|pt|to|om|m','symp','SMPTM','ympt','mpto','sympto',1,''),(1505,'urticaria',' u|ur|rt|ti|ic|ca|ar|ri|ia|a','urti','URTKR','rtic','cari','urticari',1,''),(1506,'follows',' f|fo|ol|ll|lo|ow|ws|s','foll','FLS','ollo','llow','follow',1,''),(1507,'eczema',' e|ec|cz|ze|em|ma|a','ecze','EKSM','czem','czem','eczema',1,''),(1508,'prescriptive',' p|pr|re|es|sc|cr|ri|ip|pt|ti|iv|ve|e','pres','PRSKRPTF','resc','ptiv','prescripti',1,''),(1509,'topicals',' t|to|op|pi|ic|ca|al|ls|s','topi','TPKLS','opic','ical','topicals',1,''),(1510,'topical',' t|to|op|pi|ic|ca|al|l','topi','TPKL','opic','pica','topica',1,''),(1511,'cream',' c|cr|re|ea|am|m','crea','KRM','ream','crea','crea',1,''),(1512,'effect',' e|ef|ff|fe|ec|ct|t','effe','EFKT','ffec','ffec','effect',1,''),(1513,'involved',' i|in|nv|vo|ol|lv|ve|ed|d','invo','INFLFT','nvol','olve','involved',1,''),(1514,'resolving',' r|re|es|so|ol|lv|vi|in|ng|g','reso','RSLFNK','esol','lvin','resolvin',1,''),(1515,'remains',' r|re|em|ma|ai|in|ns|s','rema','RMNS','emai','main','remain',1,''),(1516,'plans',' p|pl|la|an|ns|s','plan','PLNS','lans','plan','plan',1,''),(1517,'birth',' b|bi|ir|rt|th|h','birt','BR0','irth','birt','birt',1,''),(1518,'ointment',' o|oi|in|nt|tm|me|en|nt|t','oint','ONTMNT','intm','tmen','ointment',1,''),(1519,'silver',' s|si|il|lv|ve|er|r','silv','SLFR','ilve','ilve','silver',1,''),(1520,'nitrate',' n|ni|it|tr|ra|at|te|e','nitr','NTRT','itra','trat','nitrat',1,''),(1521,'prescribed',' p|pr|re|es|sc|cr|ri|ib|be|ed|d','pres','PRSKRBT','resc','ribe','prescribed',1,''),(1522,'maternal',' m|ma|at|te|er|rn|na|al|l','mate','MTRNL','ater','erna','maternal',1,''),(1523,'aunt',' a|au|un|nt|t','aunt','ANT','unt','aunt','aunt',1,''),(1524,'intermittent',' i|in|nt|te|er|rm|mi|it|tt|te|en|nt|t','inte','INTRMTNT','nter','tten','intermitte',1,''),(1525,'mostly',' m|mo|os|st|tl|ly|y','most','MSTL','ostl','ostl','mostly',1,''),(1526,'questioning',' q|qu|ue|es|st|ti|io|on|ni|in|ng|g','ques','KSXNNK','uest','onin','questionin',1,''),(1527,'triggered',' t|tr|ri|ig|gg|ge|er|re|ed|d','trig','TRKRT','rigg','gere','triggere',1,''),(1528,'referral',' r|re|ef|fe|er|rr|ra|al|l','refe','RFRL','efer','erra','referral',1,''),(1529,'occuring',' o|oc|cc|cu|ur|ri|in|ng|g','occu','OKKRNK','ccur','urin','occuring',1,''),(1530,'persisting',' p|pe|er|rs|si|is|st|ti|in|ng|g','pers','PRSSTNK','ersi','stin','persisting',1,''),(1531,'intermittently',' i|in|nt|te|er|rm|mi|it|tt|te|en|nt|tl|ly|y','inte','INTRMTNTL','nter','entl','intermitte',1,''),(1532,'measle',' m|me|ea|as|sl|le|e','meas','MSL','easl','easl','measle',1,''),(1533,'sensitivity',' s|se|en|ns|si|it|ti|iv|vi|it|ty|y','sens','SNSTFT','ensi','ivit','sensitivit',1,''),(1534,'begin',' b|be|eg|gi|in|n','begi','BJN','egin','begi','begi',1,''),(1535,'rise',' r|ri|is|se|e','rise','RS','ise','rise','rise',1,''),(1536,'compressing',' c|co|om|mp|pr|re|es|ss|si|in|ng|g','comp','KMPRSNK','ompr','ssin','compressin',1,''),(1537,'monitor',' m|mo|on|ni|it|to|or|r','moni','MNTR','onit','nito','monito',1,''),(1538,'weekend',' w|we|ee|ek|ke|en|nd|d','week','WKNT','eeke','eken','weeken',1,''),(1539,'bruised',' b|br|ru|ui|is|se|ed|d','brui','BRST','ruis','uise','bruise',1,''),(1540,'tetanus',' t|te|et|ta|an|nu|us|s','teta','TTNS','etan','tanu','tetanu',1,''),(1541,'antitoxin',' a|an|nt|ti|it|to|ox|xi|in|n','anti','ANTTKSN','ntit','toxi','antitoxi',1,''),(1542,'levels',' l|le|ev|ve|el|ls|s','leve','LFLS','evel','evel','levels',1,''),(1543,'serology',' s|se|er|ro|ol|lo|og|gy|y','sero','SRLJ','erol','olog','serology',1,''),(1544,'wish',' w|wi|is|sh|h','wish','WX','ish','wish','wish',1,''),(1545,'papular',' p|pa|ap|pu|ul|la|ar|r','papu','PPLR','apul','pula','papula',1,''),(1546,'coughing',' c|co|ou|ug|gh|hi|in|ng|g','coug','KFNK','ough','ghin','coughing',1,''),(1547,'lost',' l|lo|os|st|t','lost','LST','ost','lost','lost',1,''),(1548,'mail',' m|ma|ai|il|l','mail','ML','ail','mail','mail',1,''),(1549,'correspondence',' c|co|or|rr|re|es|sp|po|on|nd|de|en|nc|ce|e','corr','KRSPNTNS','orre','denc','correspond',1,''),(1550,'Pasteur',' P|Pa|as|st|te|eu|ur|r','Past','PSTR','aste','steu','Pasteu',1,''),(1551,'LTD',' L|LT|TD|D','LTD','LTT','TD','LTD','LT',1,''),(1552,'attachment',' a|at|tt|ta|ac|ch|hm|me|en|nt|t','atta','ATXMNT','ttac','hmen','attachment',1,''),(1553,'form',' f|fo|or|rm|m','form','FRM','orm','form','form',1,''),(1554,'Merck',' M|Me|er|rc|ck|k','Merc','MRK','erck','Merc','Merc',1,''),(1555,'submitted',' s|su|ub|bm|mi|it|tt|te|ed|d','subm','SBMTT','ubmi','itte','submitte',1,''),(1556,'naive',' n|na|ai|iv|ve|e','naiv','NF','aive','naiv','naiv',1,''),(1557,'infants',' i|in|nf|fa|an|nt|ts|s','infa','INFNTS','nfan','fant','infant',1,''),(1558,'age',' a|ag|ge|e','age','AJ','ge','age','ag',1,''),(1559,'investigator',' i|in|nv|ve|es|st|ti|ig|ga|at|to|or|r','inve','INFSTKTR','nves','gato','investigat',1,''),(1560,'nevus',' n|ne|ev|vu|us|s','nevu','NFS','evus','nevu','nevu',1,''),(1561,'telangiectasia',' t|te|el|la|an|ng|gi|ie|ec|ct|ta|as|si|ia|a','tela','TLNJKTX','elan','tasi','telangiect',1,''),(1562,'umbilical',' u|um|mb|bi|il|li|ic|ca|al|l','umbi','UMLKL','mbil','lica','umbilica',1,''),(1563,'hernia',' h|he|er|rn|ni|ia|a','hern','HRN','erni','erni','hernia',1,''),(1564,'jaundice',' j|ja|au|un|nd|di|ic|ce|e','jaun','JNTS','aund','ndic','jaundice',1,''),(1565,'neonatal',' n|ne|eo|on|na|at|ta|al|l','neon','NNTL','eona','nata','neonatal',1,''),(1566,'entered',' e|en|nt|te|er|re|ed|d','ente','ENTRT','nter','tere','entere',1,''),(1567,'study',' s|st|tu|ud|dy|y','stud','STT','tudy','stud','stud',1,''),(1568,'title',' t|ti|it|tl|le|e','titl','TTL','itle','titl','titl',1,''),(1569,'allocated',' a|al|ll|lo|oc|ca|at|te|ed|d','allo','ALKTT','lloc','cate','allocate',1,''),(1570,'randomized',' r|ra|an|nd|do|om|mi|iz|ze|ed|d','rand','RNTMST','ando','mize','randomized',1,''),(1571,'formulations',' f|fo|or|rm|mu|ul|la|at|ti|io|on|ns|s','form','FRMLXNS','ormu','tion','formulatio',1,''),(1572,'toxoid',' t|to|ox|xo|oi|id|d','toxo','TKST','oxoi','oxoi','toxoid',1,''),(1573,'Haemophilus',' H|Ha|ae|em|mo|op|ph|hi|il|lu|us|s','Haem','HMFLS','aemo','hilu','Haemophilu',1,''),(1574,'conjugate',' c|co|on|nj|ju|ug|ga|at|te|e','conj','KNJKT','onju','ugat','conjugat',1,''),(1575,'carrier',' c|ca|ar|rr|ri|ie|er|r','carr','KRR','arri','rrie','carrie',1,''),(1576,'unspecified',' u|un|ns|sp|pe|ec|ci|if|fi|ie|ed|d','unsp','UNSPSFT','nspe','ifie','unspecifie',1,''),(1577,'recombinant',' r|re|ec|co|om|mb|bi|in|na|an|nt|t','reco','RKMNNT','ecom','inan','recombinan',1,''),(1578,'breast',' b|br|re|ea|as|st|t','brea','BRST','reas','reas','breast',1,''),(1579,'pertussis',' p|pe|er|rt|tu|us|ss|si|is|s','pert','PRTSS','ertu','ussi','pertussi',1,''),(1580,'acellular',' a|ac|ce|el|ll|lu|ul|la|ar|r','acel','ASLLR','cell','lula','acellula',1,''),(1581,'poliovirus',' p|po|ol|li|io|ov|vi|ir|ru|us|s','poli','PLFRS','olio','viru','poliovirus',1,''),(1582,'inactivated',' i|in|na|ac|ct|ti|iv|va|at|te|ed|d','inac','INKTFTT','nact','vate','inactivate',1,''),(1583,'cellular',' c|ce|el|ll|lu|ul|la|ar|r','cell','SLLR','ellu','lula','cellular',1,''),(1584,'drug',' d|dr|ru|ug|g','drug','TRK','rug','drug','drug',1,''),(1585,'control',' c|co|on|nt|tr|ro|ol|l','cont','KNTRL','ontr','ntro','contro',1,''),(1586,'concomitant',' c|co|on|nc|co|om|mi|it|ta|an|nt|t','conc','KNKMTNT','onco','itan','concomitan',1,''),(1587,'vitamin',' v|vi|it|ta|am|mi|in|n','vita','FTMN','itam','tami','vitami',1,''),(1588,'d',' d|d','d','T','','d','',1,''),(1589,'peak',' p|pe|ea|ak|k','peak','PK','eak','peak','peak',1,''),(1590,'Celsius',' C|Ce|el|ls|si|iu|us|s','Cels','SLSS','elsi','lsiu','Celsiu',1,''),(1591,'loss',' l|lo|os|ss|s','loss','LS','oss','loss','loss',1,''),(1592,'used',' u|us|se|ed|d','used','UST','sed','used','used',1,''),(1593,'bubble',' b|bu|ub|bb|bl|le|e','bubb','BBL','ubbl','ubbl','bubble',1,''),(1594,'before',' b|be|ef|fo|or|re|e','befo','BFR','efor','efor','before',1,''),(1595,'advising',' a|ad|dv|vi|is|si|in|ng|g','advi','ATFSNK','dvis','isin','advising',1,''),(1596,'immunisation',' i|im|mm|mu|un|ni|is|sa|at|ti|io|on|n','immu','IMNSXN','mmun','atio','immunisati',1,''),(1597,'agitated',' a|ag|gi|it|ta|at|te|ed|d','agit','AJTTT','gita','tate','agitated',1,''),(1598,'screams',' s|sc|cr|re|ea|am|ms|s','scre','SKRMS','crea','ream','scream',1,''),(1599,'calamine',' c|ca|al|la|am|mi|in|ne|e','cala','KLMN','alam','amin','calamine',1,''),(1600,'lotion',' l|lo|ot|ti|io|on|n','loti','LXN','otio','otio','lotion',1,''),(1601,'cause',' c|ca|au|us|se|e','caus','KS','ause','caus','caus',1,''),(1602,'orally',' o|or|ra|al|ll|ly|y','oral','ORL','rall','rall','orally',1,''),(1603,'spent',' s|sp|pe|en|nt|t','spen','SPNT','pent','spen','spen',1,''),(1604,'tiring',' t|ti|ir|ri|in|ng|g','tiri','TRNK','irin','irin','tiring',1,''),(1605,'solids',' s|so|ol|li|id|ds|s','soli','SLTS','olid','olid','solids',1,''),(1606,'discontinue',' d|di|is|sc|co|on|nt|ti|in|nu|ue|e','disc','TSKNTN','isco','tinu','discontinu',1,''),(1607,'specify',' s|sp|pe|ec|ci|if|fy|y','spec','SPSF','peci','ecif','specif',1,''),(1608,'suggests',' s|su|ug|gg|ge|es|st|ts|s','sugg','SKSTS','ugge','gest','suggests',1,''),(1609,'most',' m|mo|os|st|t','most','MST','ost','most','most',1,''),(1610,'suggest',' s|su|ug|gg|ge|es|st|t','sugg','SKST','ugge','gges','sugges',1,''),(1611,'repeated',' r|re|ep|pe|ea|at|te|ed|d','repe','RPTT','epea','eate','repeated',1,''),(1612,'chronic',' c|ch|hr|ro|on|ni|ic|c','chro','XRNK','hron','roni','chroni',1,''),(1613,'shot',' s|sh|ho|ot|t','shot','XT','hot','shot','shot',1,''),(1614,'edema',' e|ed|de|em|ma|a','edem','ETM','dema','edem','edem',1,''),(1615,'presented',' p|pr|re|es|se|en|nt|te|ed|d','pres','PRSNTT','rese','ente','presente',1,''),(1616,'walk',' w|wa|al|lk|k','walk','WLK','alk','walk','walk',1,''),(1617,'mass',' m|ma|as|ss|s','mass','MS','ass','mass','mass',1,''),(1618,'ultrasound',' u|ul|lt|tr|ra|as|so|ou|un|nd|d','ultr','ULTRSNT','ltra','soun','ultrasound',1,''),(1619,'crawling',' c|cr|ra|aw|wl|li|in|ng|g','craw','KRLNK','rawl','wlin','crawling',1,''),(1620,'muscle',' m|mu|us|sc|cl|le|e','musc','MSKL','uscl','uscl','muscle',1,''),(1621,'biopsy',' b|bi|io|op|ps|sy|y','biop','BPS','iops','iops','biopsy',1,''),(1622,'cervical',' c|ce|er|rv|vi|ic|ca|al|l','cerv','SRFKL','ervi','vica','cervical',1,''),(1623,'lymphadenopathy',' l|ly|ym|mp|ph|ha|ad|de|en|no|op|pa|at|th|hy|y','lymp','LMFTNP0','ymph','path','lymphadeno',1,''),(1624,'CRF',' C|CR|RF|F','CRF','KRF','RF','CRF','CR',1,''),(1625,'section',' s|se|ec|ct|ti|io|on|n','sect','SKXN','ecti','ctio','sectio',1,''),(1626,'15th',' 1|15|5t|th|h','15th','0','5th','15th','15th',1,''),(1627,'waiting',' w|wa|ai|it|ti|in|ng|g','wait','WTNK','aiti','itin','waitin',1,''),(1628,'fell',' f|fe|el|ll|l','fell','FL','ell','fell','fell',1,''),(1629,'asleep',' a|as|sl|le|ee|ep|p','asle','ASLP','slee','slee','asleep',1,''),(1630,'awakened',' a|aw|wa|ak|ke|en|ne|ed|d','awak','AWKNT','wake','kene','awakened',1,''),(1631,'mates',' m|ma|at|te|es|s','mate','MTS','ates','mate','mate',1,''),(1632,'grandfather',' g|gr|ra|an|nd|df|fa|at|th|he|er|r','gran','KRNTF0R','rand','athe','grandfathe',1,''),(1633,'friends',' f|fr|ri|ie|en|nd|ds|s','frie','FRNTS','rien','iend','friend',1,''),(1634,'16th',' 1|16|6t|th|h','16th','0','6th','16th','16th',1,''),(1635,'remembering',' r|re|em|me|em|mb|be|er|ri|in|ng|g','reme','RMMRNK','emem','erin','rememberin',1,''),(1636,'22nd',' 2|22|2n|nd|d','22nd','NT','2nd','22nd','22nd',1,''),(1637,'completely',' c|co|om|mp|pl|le|et|te|el|ly|y','comp','KMPLTL','ompl','etel','completely',1,''),(1638,'always',' a|al|lw|wa|ay|ys|s','alwa','ALWS','lway','lway','always',1,''),(1639,'primary',' p|pr|ri|im|ma|ar|ry|y','prim','PRMR','rima','imar','primar',1,''),(1640,'make',' m|ma|ak|ke|e','make','MK','ake','make','make',1,''),(1641,'think',' t|th|hi|in|nk|k','thin','0NK','hink','thin','thin',1,''),(1642,'final',' f|fi|in|na|al|l','fina','FNL','inal','fina','fina',1,''),(1643,'defer',' d|de|ef|fe|er|r','defe','TFR','efer','defe','defe',1,''),(1644,'throughout',' t|th|hr|ro|ou|ug|gh|ho|ou|ut|t','thro','0RT','hrou','ghou','throughout',1,''),(1645,'rotating',' r|ro|ot|ta|at|ti|in|ng|g','rota','RTTNK','otat','atin','rotating',1,''),(1646,'infrequently',' i|in|nf|fr|re|eq|qu|ue|en|nt|tl|ly|y','infr','INFRKNTL','nfre','entl','infrequent',1,''),(1647,'anorexia',' a|an|no|or|re|ex|xi|ia|a','anor','ANRKS','nore','rexi','anorexia',1,''),(1648,'sips',' s|si|ip|ps|s','sips','SPS','ips','sips','sips',1,''),(1649,'involuntary',' i|in|nv|vo|ol|lu|un|nt|ta|ar|ry|y','invo','INFLNTR','nvol','ntar','involuntar',1,''),(1650,'shrugging',' s|sh|hr|ru|ug|gg|gi|in|ng|g','shru','XRKNK','hrug','ggin','shruggin',1,''),(1651,'rises',' r|ri|is|se|es|s','rise','RSS','ises','rise','rise',1,''),(1652,'starts',' s|st|ta|ar|rt|ts|s','star','STRTS','tart','tart','starts',1,''),(1653,'roll',' r|ro|ol|ll|l','roll','RL','oll','roll','roll',1,''),(1654,'loudly',' l|lo|ou|ud|dl|ly|y','loud','LTL','oudl','oudl','loudly',1,''),(1655,'holds',' h|ho|ol|ld|ds|s','hold','HLTS','olds','hold','hold',1,''),(1656,'puts',' p|pu|ut|ts|s','puts','PTS','uts','puts','puts',1,''),(1657,'rubs',' r|ru|ub|bs|s','rubs','RBS','ubs','rubs','rubs',1,''),(1658,'mood',' m|mo|oo|od|d','mood','MT','ood','mood','mood',1,''),(1659,'nerve',' n|ne|er|rv|ve|e','nerv','NRF','erve','nerv','nerv',1,''),(1660,'techniques',' t|te|ec|ch|hn|ni|iq|qu|ue|es|s','tech','TXNKS','echn','ique','techniques',1,''),(1661,'examination',' e|ex|xa|am|mi|in|na|at|ti|io|on|n','exam','EKSMNXN','xami','atio','examinatio',1,''),(1662,'visualized',' v|vi|is|su|ua|al|li|iz|ze|ed|d','visu','FSLST','isua','lize','visualized',1,''),(1663,'expect',' e|ex|xp|pe|ec|ct|t','expe','EKSPKT','xpec','xpec','expect',1,''),(1664,'technique',' t|te|ec|ch|hn|ni|iq|qu|ue|e','tech','TXNK','echn','niqu','techniqu',1,''),(1665,'account',' a|ac|cc|co|ou|un|nt|t','acco','AKKNT','ccou','coun','accoun',1,''),(1666,'fiery',' f|fi|ie|er|ry|y','fier','FR','iery','fier','fier',1,''),(1667,'eventually',' e|ev|ve|en|nt|tu|ua|al|ll|ly|y','even','EFNTL','vent','uall','eventually',1,''),(1668,'leave',' l|le|ea|av|ve|e','leav','LF','eave','leav','leav',1,''),(1669,'stood',' s|st|to|oo|od|d','stoo','STT','tood','stoo','stoo',1,''),(1670,'ground',' g|gr|ro|ou|un|nd|d','grou','KRNT','roun','roun','ground',1,''),(1671,'fainted',' f|fa|ai|in|nt|te|ed|d','fain','FNTT','aint','inte','fainte',1,''),(1672,'simply',' s|si|im|mp|pl|ly|y','simp','SMPL','impl','impl','simply',1,''),(1673,'forehead',' f|fo|or|re|eh|he|ea|ad|d','fore','FRHT','oreh','ehea','forehead',1,''),(1674,'staying',' s|st|ta|ay|yi|in|ng|g','stay','STYNK','tayi','ayin','stayin',1,''),(1675,'17th',' 1|17|7t|th|h','17th','0','7th','17th','17th',1,''),(1676,'suffer',' s|su|uf|ff|fe|er|r','suff','SFR','uffe','uffe','suffer',1,''),(1677,'labeled',' l|la|ab|be|el|le|ed|d','labe','LBLT','abel','bele','labele',1,''),(1678,'actual',' a|ac|ct|tu|ua|al|l','actu','AKTL','ctua','ctua','actual',1,''),(1679,'emotional',' e|em|mo|ot|ti|io|on|na|al|l','emot','EMXNL','moti','iona','emotiona',1,''),(1680,'session',' s|se|es|ss|si|io|on|n','sess','SSN','essi','ssio','sessio',1,''),(1681,'scary',' s|sc|ca|ar|ry|y','scar','SKR','cary','scar','scar',1,''),(1682,'ever',' e|ev|ve|er|r','ever','EFR','ver','ever','ever',1,''),(1683,'happen',' h|ha|ap|pp|pe|en|n','happ','HPN','appe','appe','happen',1,''),(1684,'discussion',' d|di|is|sc|cu|us|ss|si|io|on|n','disc','TSKSN','iscu','ssio','discussion',1,''),(1685,'become',' b|be|ec|co|om|me|e','beco','BKM','ecom','ecom','become',1,''),(1686,'visibly',' v|vi|is|si|ib|bl|ly|y','visi','FSBL','isib','sibl','visibl',1,''),(1687,'different',' d|di|if|ff|fe|er|re|en|nt|t','diff','TFRNT','iffe','eren','differen',1,''),(1688,'conversation',' c|co|on|nv|ve|er|rs|sa|at|ti|io|on|n','conv','KNFRSXN','onve','atio','conversati',1,''),(1689,'exhausted',' e|ex|xh|ha|au|us|st|te|ed|d','exha','EKSHSTT','xhau','uste','exhauste',1,''),(1690,'actually',' a|ac|ct|tu|ua|al|ll|ly|y','actu','AKTL','ctua','uall','actually',1,''),(1691,'shots',' s|sh|ho|ot|ts|s','shot','XTS','hots','shot','shot',1,''),(1692,'swelled',' s|sw|we|el|ll|le|ed|d','swel','SWLT','well','elle','swelle',1,''),(1693,'sweats',' s|sw|we|ea|at|ts|s','swea','SWTS','weat','weat','sweats',1,''),(1694,'huge',' h|hu|ug|ge|e','huge','HJ','uge','huge','huge',1,''),(1695,'circular',' c|ci|ir|rc|cu|ul|la|ar|r','circ','SRKLR','ircu','cula','circular',1,''),(1696,'perimeter',' p|pe|er|ri|im|me|et|te|er|r','peri','PRMTR','erim','mete','perimete',1,''),(1697,'oblong',' o|ob|bl|lo|on|ng|g','oblo','OBLNK','blon','blon','oblong',1,''),(1698,'circle',' c|ci|ir|rc|cl|le|e','circ','SRKL','ircl','ircl','circle',1,''),(1699,'lateral',' l|la|at|te|er|ra|al|l','late','LTRL','ater','tera','latera',1,''),(1700,'bulls',' b|bu|ul|ll|ls|s','bull','BLS','ulls','bull','bull',1,''),(1701,'27th',' 2|27|7t|th|h','27th','0','7th','27th','27th',1,''),(1702,'drooling',' d|dr|ro|oo|ol|li|in|ng|g','droo','TRLNK','rool','olin','drooling',1,''),(1703,'live',' l|li|iv|ve|e','live','LF','ive','live','live',1,''),(1704,'mumps',' m|mu|um|mp|ps|s','mump','MMPS','umps','mump','mump',1,''),(1705,'knee',' k|kn|ne|ee|e','knee','N','nee','knee','knee',1,''),(1706,'intense',' i|in|nt|te|en|ns|se|e','inte','INTNS','nten','tens','intens',1,''),(1707,'certain',' c|ce|er|rt|ta|ai|in|n','cert','SRTN','erta','rtai','certai',1,''),(1708,'point',' p|po|oi|in|nt|t','poin','PNT','oint','poin','poin',1,''),(1709,'conduct',' c|co|on|nd|du|uc|ct|t','cond','KNTKT','ondu','nduc','conduc',1,''),(1710,'life',' l|li|if|fe|e','life','LF','ife','life','life',1,''),(1711,'considered',' c|co|on|ns|si|id|de|er|re|ed|d','cons','KNSTRT','onsi','dere','considered',1,''),(1712,'disabling',' d|di|is|sa|ab|bl|li|in|ng|g','disa','TSBLNK','isab','blin','disablin',1,''),(1713,'LA',' L|LA|A','LA','L','A','LA','LA',1,''),(1714,'Avil',' A|Av|vi|il|l','Avil','AFL','vil','Avil','Avil',1,''),(1715,'peanuts',' p|pe|ea|an|nu|ut|ts|s','pean','PNTS','eanu','anut','peanut',1,''),(1716,'Cutler',' C|Cu|ut|tl|le|er|r','Cutl','KTLR','utle','utle','Cutler',1,''),(1717,'uvula',' u|uv|vu|ul|la|a','uvul','UFL','vula','uvul','uvul',1,''),(1718,'can',' c|ca|an|n','can','KN','an','can','ca',1,''),(1719,'bronchospasm',' b|br|ro|on|nc|ch|ho|os|sp|pa|as|sm|m','bron','BRNXSPSM','ronc','spas','bronchospa',1,''),(1720,'Atrovent',' A|At|tr|ro|ov|ve|en|nt|t','Atro','ATRFNT','trov','oven','Atrovent',1,''),(1721,'immunologist',' i|im|mm|mu|un|no|ol|lo|og|gi|is|st|t','immu','IMNLJST','mmun','ogis','immunologi',1,''),(1722,'Calgary',' C|Ca|al|lg|ga|ar|ry|y','Calg','KLKR','alga','lgar','Calgar',1,''),(1723,'Tom',' T|To|om|m','Tom','TM','om','Tom','To',1,''),(1724,'Bowen',' B|Bo|ow|we|en|n','Bowe','BWN','owen','Bowe','Bowe',1,''),(1725,'temples',' t|te|em|mp|pl|le|es|s','temp','TMPLS','empl','mple','temple',1,''),(1726,'antibody',' a|an|nt|ti|ib|bo|od|dy|y','anti','ANTBT','ntib','ibod','antibody',1,''),(1727,'titre',' t|ti|it|tr|re|e','titr','TTR','itre','titr','titr',1,''),(1728,'scan',' s|sc|ca|an|n','scan','SKN','can','scan','scan',1,''),(1729,'persistent',' p|pe|er|rs|si|is|st|te|en|nt|t','pers','PRSSTNT','ersi','sten','persistent',1,''),(1730,'residual',' r|re|es|si|id|du|ua|al|l','resi','RSTL','esid','idua','residual',1,''),(1731,'greater',' g|gr|re|ea|at|te|er|r','grea','KRTR','reat','eate','greate',1,''),(1732,'verbal',' v|ve|er|rb|ba|al|l','verb','FRBL','erba','erba','verbal',1,''),(1733,'anti',' a|an|nt|ti|i','anti','ANT','nti','anti','anti',1,''),(1734,'long',' l|lo|on|ng|g','long','LNK','ong','long','long',1,''),(1735,'immunity',' i|im|mm|mu|un|ni|it|ty|y','immu','IMNT','mmun','unit','immunity',1,''),(1736,'consider',' c|co|on|ns|si|id|de|er|r','cons','KNSTR','onsi','side','consider',1,''),(1737,'distant',' d|di|is|st|ta|an|nt|t','dist','TSTNT','ista','stan','distan',1,''),(1738,'slack',' s|sl|la|ac|ck|k','slac','SLK','lack','slac','slac',1,''),(1739,'heart',' h|he|ea|ar|rt|t','hear','HRT','eart','hear','hear',1,''),(1740,'racing',' r|ra|ac|ci|in|ng|g','raci','RSNK','acin','acin','racing',1,''),(1741,'greatness',' g|gr|re|ea|at|tn|ne|es|ss|s','grea','KRTNS','reat','tnes','greatnes',1,''),(1742,'heard',' h|he|ea|ar|rd|d','hear','HRT','eard','hear','hear',1,''),(1743,'broke',' b|br|ro|ok|ke|e','brok','BRK','roke','brok','brok',1,''),(1744,'hacking',' h|ha|ac|ck|ki|in|ng|g','hack','HKNK','acki','ckin','hackin',1,''),(1745,'extremities',' e|ex|xt|tr|re|em|mi|it|ti|ie|es|s','extr','EKSTRMTS','xtre','itie','extremitie',1,''),(1746,'wondering',' w|wo|on|nd|de|er|ri|in|ng|g','wond','WNTRNK','onde','erin','wonderin',1,''),(1747,'circulation',' c|ci|ir|rc|cu|ul|la|at|ti|io|on|n','circ','SRKLXN','ircu','atio','circulatio',1,''),(1748,'CC',' C|CC|C','CC','KK','C','CC','CC',1,''),(1749,'underlying',' u|un|nd|de|er|rl|ly|yi|in|ng|g','unde','UNTRLYNK','nder','lyin','underlying',1,''),(1750,'unique',' u|un|ni|iq|qu|ue|e','uniq','UNK','niqu','niqu','unique',1,''),(1751,'past',' p|pa|as|st|t','past','PST','ast','past','past',1,''),(1752,'spiked',' s|sp|pi|ik|ke|ed|d','spik','SPKT','pike','pike','spiked',1,''),(1753,'ml',' m|ml|l','ml','ML','l','ml','ml',1,''),(1754,'cracked',' c|cr|ra|ac|ck|ke|ed|d','crac','KRKT','rack','acke','cracke',1,''),(1755,'pulling',' p|pu|ul|ll|li|in|ng|g','pull','PLNK','ulli','llin','pullin',1,''),(1756,'pinpoint',' p|pi|in|np|po|oi|in|nt|t','pinp','PNPNT','inpo','poin','pinpoint',1,''),(1757,'suspects',' s|su|us|sp|pe|ec|ct|ts|s','susp','SSPKTS','uspe','pect','suspects',1,''),(1758,'amoxicillin',' a|am|mo|ox|xi|ic|ci|il|ll|li|in|n','amox','AMKSSLN','moxi','illi','amoxicilli',1,''),(1759,'near',' n|ne|ea|ar|r','near','NR','ear','near','near',1,''),(1760,'course',' c|co|ou|ur|rs|se|e','cour','KRS','ours','ours','course',1,''),(1761,'Mr.',' M|Mr|r.|.','Mr.','MR','r.','Mr.','Mr',1,''),(1762,'stiffness',' s|st|ti|if|ff|fn|ne|es|ss|s','stif','STFNS','tiff','fnes','stiffnes',1,''),(1763,'spine',' s|sp|pi|in|ne|e','spin','SPN','pine','spin','spin',1,''),(1764,'missed',' m|mi|is|ss|se|ed|d','miss','MST','isse','isse','missed',1,''),(1765,'definite',' d|de|ef|fi|in|ni|it|te|e','defi','TFNT','efin','init','definite',1,''),(1766,'torticollis',' t|to|or|rt|ti|ic|co|ol|ll|li|is|s','tort','TRTKLS','orti','olli','torticolli',1,''),(1767,'in',' i|in|n','in','IN','n','in','in',1,''),(1768,'chiropractor',' c|ch|hi|ir|ro|op|pr|ra|ac|ct|to|or|r','chir','XRPRKTR','hiro','acto','chiropract',1,''),(1769,'aggravated',' a|ag|gg|gr|ra|av|va|at|te|ed|d','aggr','AKRFTT','ggra','vate','aggravated',1,''),(1770,'Canadian',' C|Ca|an|na|ad|di|ia|an|n','Cana','KNTN','anad','adia','Canadian',1,''),(1771,'adults',' a|ad|du|ul|lt|ts|s','adul','ATLTS','dult','dult','adults',1,''),(1772,'keeping',' k|ke|ee|ep|pi|in|ng|g','keep','KPNK','eepi','epin','keepin',1,''),(1773,'Canadians',' C|Ca|an|na|ad|di|ia|an|ns|s','Cana','KNTNS','anad','dian','Canadian',1,''),(1774,'missing',' m|mi|is|ss|si|in|ng|g','miss','MSNK','issi','ssin','missin',1,''),(1775,'parts',' p|pa|ar|rt|ts|s','part','PRTS','arts','part','part',1,''),(1776,'objects',' o|ob|bj|je|ec|ct|ts|s','obje','OBJKTS','bjec','ject','object',1,''),(1777,'visual',' v|vi|is|su|ua|al|l','visu','FSL','isua','isua','visual',1,''),(1778,'field',' f|fi|ie|el|ld|d','fiel','FLT','ield','fiel','fiel',1,''),(1779,'flashing',' f|fl|la|as|sh|hi|in|ng|g','flas','FLXNK','lash','shin','flashing',1,''),(1780,'lights',' l|li|ig|gh|ht|ts|s','ligh','LFTS','ight','ight','lights',1,''),(1781,'periphery',' p|pe|er|ri|ip|ph|he|er|ry|y','peri','PRFR','erip','pher','peripher',1,''),(1782,'intensity',' i|in|nt|te|en|ns|si|it|ty|y','inte','INTNST','nten','nsit','intensit',1,''),(1783,'breathe',' b|br|re|ea|at|th|he|e','brea','BR0','reat','eath','breath',1,''),(1784,'arousing',' a|ar|ro|ou|us|si|in|ng|g','arou','ARSNK','rous','usin','arousing',1,''),(1785,'confirm',' c|co|on|nf|fi|ir|rm|m','conf','KNFRM','onfi','nfir','confir',1,''),(1786,'coincidental',' c|co|oi|in|nc|ci|id|de|en|nt|ta|al|l','coin','KNSTNTL','oinc','enta','coincident',1,''),(1787,'causally',' c|ca|au|us|sa|al|ll|ly|y','caus','KSL','ausa','sall','causally',1,''),(1788,'Retra',' R|Re|et|tr|ra|a','Retr','RTR','etra','Retr','Retr',1,''),(1789,'Pherson',' P|Ph|he|er|rs|so|on|n','Pher','FRSN','hers','erso','Pherso',1,''),(1790,'Patche',' P|Pa|at|tc|ch|he|e','Patc','PTX','atch','atch','Patche',1,''),(1791,'intramuscular',' i|in|nt|tr|ra|am|mu|us|sc|cu|ul|la|ar|r','intr','INTRMSKLR','ntra','cula','intramuscu',1,''),(1792,'lip',' l|li|ip|p','lip','LP','ip','lip','li',1,''),(1793,'phlegmy',' p|ph|hl|le|eg|gm|my|y','phle','FLKM','hleg','legm','phlegm',1,''),(1794,'progression',' p|pr|ro|og|gr|re|es|ss|si|io|on|n','prog','PRKRSN','rogr','ssio','progressio',1,''),(1795,'exacerbation',' e|ex|xa|ac|ce|er|rb|ba|at|ti|io|on|n','exac','EKSSRBXN','xace','atio','exacerbati',1,''),(1796,'fibromyalgia',' f|fi|ib|br|ro|om|my|ya|al|lg|gi|ia|a','fibr','FBRMYLJ','ibro','algi','fibromyalg',1,''),(1797,'Memorial',' M|Me|em|mo|or|ri|ia|al|l','Memo','MMRL','emor','oria','Memorial',1,''),(1798,'tablets',' t|ta|ab|bl|le|et|ts|s','tabl','TBLTS','able','blet','tablet',1,''),(1799,'suffered',' s|su|uf|ff|fe|er|re|ed|d','suff','SFRT','uffe','fere','suffered',1,''),(1800,'latest',' l|la|at|te|es|st|t','late','LTST','ates','ates','latest',1,''),(1801,'persons',' p|pe|er|rs|so|on|ns|s','pers','PRSNS','erso','rson','person',1,''),(1802,'ORs',' O|OR|Rs|s','ORs','ORS','Rs','ORs','OR',1,''),(1803,'degreed',' d|de|eg|gr|re|ee|ed|d','degr','TKRT','egre','gree','degree',1,''),(1804,'welts',' w|we|el|lt|ts|s','welt','WLTS','elts','welt','welt',1,''),(1805,'30th',' 3|30|0t|th|h','30th','0','0th','30th','30th',1,''),(1806,'chesty',' c|ch|he|es|st|ty|y','ches','XST','hest','hest','chesty',1,''),(1807,'documented',' d|do|oc|cu|um|me|en|nt|te|ed|d','docu','TKMNTT','ocum','ente','documented',1,''),(1808,'Susan',' S|Su|us|sa|an|n','Susa','SSN','usan','Susa','Susa',1,''),(1809,'enclosed',' e|en|nc|cl|lo|os|se|ed|d','encl','ENKLST','nclo','lose','enclosed',1,''),(1810,'needles',' n|ne|ee|ed|dl|le|es|s','need','NTLS','eedl','edle','needle',1,''),(1811,'incontinences',' i|in|nc|co|on|nt|ti|in|ne|en|nc|ce|es|s','inco','INKNTNNSS','ncon','ence','incontinen',1,''),(1812,'reacted',' r|re|ea|ac|ct|te|ed|d','reac','RKTT','eact','acte','reacte',1,''),(1813,'comments',' c|co|om|mm|me|en|nt|ts|s','comm','KMNTS','omme','ment','comments',1,''),(1814,'believe',' b|be|el|li|ie|ev|ve|e','beli','BLF','elie','liev','believ',1,''),(1815,'based',' b|ba|as|se|ed|d','base','BST','ased','base','base',1,''),(1816,'fact',' f|fa|ac|ct|t','fact','FKT','act','fact','fact',1,''),(1817,'believes',' b|be|el|li|ie|ev|ve|es|s','beli','BLFS','elie','ieve','believes',1,''),(1818,'gr',' g|gr|r','gr','KR','r','gr','gr',1,''),(1819,'throbbing',' t|th|hr|ro|ob|bb|bi|in|ng|g','thro','0RBNK','hrob','bbin','throbbin',1,''),(1820,'takes',' t|ta|ak|ke|es|s','take','TKS','akes','take','take',1,''),(1821,'Flovent',' F|Fl|lo|ov|ve|en|nt|t','Flov','FLFNT','love','oven','Floven',1,''),(1822,'spring',' s|sp|pr|ri|in|ng|g','spri','SPRNK','prin','prin','spring',1,''),(1823,'13th',' 1|13|3t|th|h','13th','0','3th','13th','13th',1,''),(1824,'6th',' 6|6t|th|h','6th','0','th','6th','6t',1,''),(1825,'separate',' s|se|ep|pa|ar|ra|at|te|e','sepa','SPRT','epar','arat','separate',1,''),(1826,'uniform',' u|un|ni|if|fo|or|rm|m','unif','UNFRM','nifo','ifor','unifor',1,''),(1827,'backs',' b|ba|ac|ck|ks|s','back','BKS','acks','back','back',1,''),(1828,'peninsula',' p|pe|en|ni|in|ns|su|ul|la|a','peni','PNNSL','enin','nsul','peninsul',1,''),(1829,'listened',' l|li|is|st|te|en|ne|ed|d','list','LSTNT','iste','tene','listened',1,''),(1830,'app',' a|ap|pp|p','app','AP','pp','app','ap',1,''),(1831,'wakes',' w|wa|ak|ke|es|s','wake','WKS','akes','wake','wake',1,''),(1832,'tosses',' t|to|os|ss|se|es|s','toss','TSS','osse','osse','tosses',1,''),(1833,'turns',' t|tu|ur|rn|ns|s','turn','TRNS','urns','turn','turn',1,''),(1834,'glands',' g|gl|la|an|nd|ds|s','glan','KLNTS','land','land','glands',1,''),(1835,'congested',' c|co|on|ng|ge|es|st|te|ed|d','cong','KNJSTT','onge','este','congeste',1,''),(1836,'snorty',' s|sn|no|or|rt|ty|y','snor','SNRT','nort','nort','snorty',1,''),(1837,'snores',' s|sn|no|or|re|es|s','snor','SNRS','nore','nore','snores',1,''),(1838,'real',' r|re|ea|al|l','real','RL','eal','real','real',1,''),(1839,'thirsty',' t|th|hi|ir|rs|st|ty|y','thir','0RST','hirs','irst','thirst',1,''),(1840,'smaller',' s|sm|ma|al|ll|le|er|r','smal','SMLR','mall','alle','smalle',1,''),(1841,'ones',' o|on|ne|es|s','ones','ONS','nes','ones','ones',1,''),(1842,'Tx',' T|Tx|x','Tx','TKS','x','Tx','Tx',1,''),(1843,'slowly',' s|sl|lo|ow|wl|ly|y','slow','SLL','lowl','lowl','slowly',1,''),(1844,'IGG',' I|IG|GG|G','IGG','IK','GG','IGG','IG',1,''),(1845,'incidental',' i|in|nc|ci|id|de|en|nt|ta|al|l','inci','INSTNTL','ncid','enta','incidental',1,''),(1846,'seized',' s|se|ei|iz|ze|ed|d','seiz','SST','eize','eize','seized',1,''),(1847,'blacking',' b|bl|la|ac|ck|ki|in|ng|g','blac','BLKNK','lack','ckin','blacking',1,''),(1848,'itching',' i|it|tc|ch|hi|in|ng|g','itch','ITXNK','tchi','chin','itchin',1,''),(1849,'yellowish',' y|ye|el|ll|lo|ow|wi|is|sh|h','yell','YLWX','ello','owis','yellowis',1,''),(1850,'discoloration',' d|di|is|sc|co|ol|lo|or|ra|at|ti|io|on|n','disc','TSKLRXN','isco','atio','discolorat',1,''),(1851,'analgesic',' a|an|na|al|lg|ge|es|si|ic|c','anal','ANLJSK','nalg','gesi','analgesi',1,''),(1852,'antiemetics',' a|an|nt|ti|ie|em|me|et|ti|ic|cs|s','anti','ANTMTKS','ntie','etic','antiemetic',1,''),(1853,'clay',' c|cl|la|ay|y','clay','KL','lay','clay','clay',1,''),(1854,'stools',' s|st|to|oo|ol|ls|s','stoo','STLS','tool','tool','stools',1,''),(1855,'onset',' o|on|ns|se|et|t','onse','ONST','nset','onse','onse',1,''),(1856,'settled',' s|se|et|tt|tl|le|ed|d','sett','STLT','ettl','ttle','settle',1,''),(1857,'antiemetic',' a|an|nt|ti|ie|em|me|et|ti|ic|c','anti','ANTMTK','ntie','meti','antiemetic',1,''),(1858,'biliary',' b|bi|il|li|ia|ar|ry|y','bili','BLR','ilia','liar','biliar',1,''),(1859,'colic',' c|co|ol|li|ic|c','coli','KLK','olic','coli','coli',1,''),(1860,'nursing',' n|nu|ur|rs|si|in|ng|g','nurs','NRSNK','ursi','rsin','nursin',1,''),(1861,'sudden',' s|su|ud|dd|de|en|n','sudd','STN','udde','udde','sudden',1,''),(1862,'returns',' r|re|et|tu|ur|rn|ns|s','retu','RTRNS','etur','turn','return',1,''),(1863,'crampy',' c|cr|ra|am|mp|py|y','cram','KRMP','ramp','ramp','crampy',1,''),(1864,'vaginal',' v|va|ag|gi|in|na|al|l','vagi','FJNL','agin','gina','vagina',1,''),(1865,'dysuria',' d|dy|ys|su|ur|ri|ia|a','dysu','TSR','ysur','suri','dysuri',1,''),(1866,'depression',' d|de|ep|pr|re|es|ss|si|io|on|n','depr','TPRSN','epre','ssio','depression',1,''),(1867,'E',' E|E','E','E','','E','',1,''),(1868,'clean',' c|cl|le|ea|an|n','clea','KLN','lean','clea','clea',1,''),(1869,'rebound',' r|re|eb|bo|ou|un|nd|d','rebo','RBNT','ebou','boun','reboun',1,''),(1870,'epigastric',' e|ep|pi|ig|ga|as|st|tr|ri|ic|c','epig','EPKSTRK','piga','stri','epigastric',1,''),(1871,'periumbilical',' p|pe|er|ri|iu|um|mb|bi|il|li|ic|ca|al|l','peri','PRMLKL','eriu','lica','periumbili',1,''),(1872,'marbles',' m|ma|ar|rb|bl|le|es|s','marb','MRBLS','arbl','rble','marble',1,''),(1873,'increasingly',' i|in|nc|cr|re|ea|as|si|in|ng|gl|ly|y','incr','INKRSNKL','ncre','ingl','increasing',1,''),(1874,'diaphoresis',' d|di|ia|ap|ph|ho|or|re|es|si|is|s','diap','TFRSS','iaph','resi','diaphoresi',1,''),(1875,'covering',' c|co|ov|ve|er|ri|in|ng|g','cove','KFRNK','over','erin','covering',1,''),(1876,'torso',' t|to|or|rs|so|o','tors','TRS','orso','tors','tors',1,''),(1877,'thighs',' t|th|hi|ig|gh|hs|s','thig','0FS','high','high','thighs',1,''),(1878,'subside',' s|su|ub|bs|si|id|de|e','subs','SBST','ubsi','bsid','subsid',1,''),(1879,'disappearing',' d|di|is|sa|ap|pp|pe|ea|ar|ri|in|ng|g','disa','TSPRNK','isap','arin','disappeari',1,''),(1880,'base',' b|ba|as|se|e','base','BS','ase','base','base',1,''),(1881,'skull',' s|sk|ku|ul|ll|l','skul','SKL','kull','skul','skul',1,''),(1882,'arthralgia',' a|ar|rt|th|hr|ra|al|lg|gi|ia|a','arth','AR0RLJ','rthr','algi','arthralgia',1,''),(1883,'rubella',' r|ru|ub|be|el|ll|la|a','rube','RBL','ubel','bell','rubell',1,''),(1884,'couch',' c|co|ou|uc|ch|h','couc','KX','ouch','couc','couc',1,''),(1885,'tasted',' t|ta|as|st|te|ed|d','tast','TSTT','aste','aste','tasted',1,''),(1886,'paste',' p|pa|as|st|te|e','past','PST','aste','past','past',1,''),(1887,'tummy',' t|tu|um|mm|my|y','tumm','TM','ummy','tumm','tumm',1,''),(1888,'slow',' s|sl|lo|ow|w','slow','SL','low','slow','slow',1,''),(1889,'slushy',' s|sl|lu|us|sh|hy|y','slus','SLX','lush','lush','slushy',1,''),(1890,'stead',' s|st|te|ea|ad|d','stea','STT','tead','stea','stea',1,''),(1891,'responses',' r|re|es|sp|po|on|ns|se|es|s','resp','RSPNSS','espo','onse','response',1,''),(1892,'assessed',' a|as|ss|se|es|ss|se|ed|d','asse','ASST','sses','esse','assessed',1,''),(1893,'vital',' v|vi|it|ta|al|l','vita','FTL','ital','vita','vita',1,''),(1894,'vehicle',' v|ve|eh|hi|ic|cl|le|e','vehi','FHKL','ehic','hicl','vehicl',1,''),(1895,'add',' a|ad|dd|d','add','AT','dd','add','ad',1,''),(1896,'slowed',' s|sl|lo|ow|we|ed|d','slow','SLWT','lowe','lowe','slowed',1,''),(1897,'there',' t|th|he|er|re|e','ther','0R','here','ther','ther',1,''),(1898,'MRs',' M|MR|Rs|s','MRs','MRS','Rs','MRs','MR',1,''),(1899,'vagal',' v|va|ag|ga|al|l','vaga','FKL','agal','vaga','vaga',1,''),(1900,'eyelids',' e|ey|ye|el|li|id|ds|s','eyel','EYLTS','yeli','elid','eyelid',1,''),(1901,'fussed',' f|fu|us|ss|se|ed|d','fuss','FST','usse','usse','fussed',1,''),(1902,'played',' p|pl|la|ay|ye|ed|d','play','PLYT','laye','laye','played',1,''),(1903,'energetic',' e|en|ne|er|rg|ge|et|ti|ic|c','ener','ENRJTK','nerg','geti','energeti',1,''),(1904,'fussiness',' f|fu|us|ss|si|in|ne|es|ss|s','fuss','FSNS','ussi','ines','fussines',1,''),(1905,'limits',' l|li|im|mi|it|ts|s','limi','LMTS','imit','imit','limits',1,''),(1906,'opinion',' o|op|pi|in|ni|io|on|n','opin','OPNN','pini','inio','opinio',1,''),(1907,'precautions',' p|pr|re|ec|ca|au|ut|ti|io|on|ns|s','prec','PRKXNS','reca','tion','precaution',1,''),(1908,'borders',' b|bo|or|rd|de|er|rs|s','bord','BRTRS','orde','rder','border',1,''),(1909,'TAT',' T|TA|AT|T','TAT','TT','AT','TAT','TA',1,''),(1910,'DAT',' D|DA|AT|T','DAT','TT','AT','DAT','DA',1,''),(1911,'complaint',' c|co|om|mp|pl|la|ai|in|nt|t','comp','KMPLNT','ompl','lain','complain',1,''),(1912,'itchiness',' i|it|tc|ch|hi|in|ne|es|ss|s','itch','ITXNS','tchi','ines','itchines',1,''),(1913,'extending',' e|ex|xt|te|en|nd|di|in|ng|g','exte','EKSTNTNK','xten','ndin','extendin',1,''),(1914,'lightheadedness',' l|li|ig|gh|ht|th|he|ea|ad|de|ed|dn|ne|es|ss|s','ligh','LF0TTNS','ight','dnes','lightheade',1,''),(1915,'gluteal',' g|gl|lu|ut|te|ea|al|l','glut','KLTL','lute','utea','glutea',1,''),(1916,'prednisone',' p|pr|re|ed|dn|ni|is|so|on|ne|e','pred','PRTNSN','redn','ison','prednisone',1,''),(1917,'vitals',' v|vi|it|ta|al|ls|s','vita','FTLS','ital','ital','vitals',1,''),(1918,'facial',' f|fa|ac|ci|ia|al|l','faci','FXL','acia','acia','facial',1,''),(1919,'erythema',' e|er|ry|yt|th|he|em|ma|a','eryt','ER0M','ryth','them','erythema',1,''),(1920,'bloodshot',' b|bl|lo|oo|od|ds|sh|ho|ot|t','bloo','BLTXT','lood','dsho','bloodsho',1,''),(1921,'sort',' s|so|or|rt|t','sort','SRT','ort','sort','sort',1,''),(1922,'early',' e|ea|ar|rl|ly|y','earl','ERL','arly','earl','earl',1,''),(1923,'Hib',' H|Hi|ib|b','Hib','HB','ib','Hib','Hi',1,''),(1924,'babbling',' b|ba|ab|bb|bl|li|in|ng|g','babb','BBLNK','abbl','blin','babbling',1,''),(1925,'anna',' a|an|nn|na|a','anna','AN','nna','anna','anna',1,''),(1926,'thigh',' t|th|hi|ig|gh|h','thig','0F','high','thig','thig',1,''),(1927,'bright',' b|br|ri|ig|gh|ht|t','brig','BRT','righ','righ','bright',1,''),(1928,'tonsils',' t|to|on|ns|si|il|ls|s','tons','TNSLS','onsi','nsil','tonsil',1,''),(1929,'sounded',' s|so|ou|un|nd|de|ed|d','soun','SNTT','ound','unde','sounde',1,''),(1930,'lungs',' l|lu|un|ng|gs|s','lung','LNKS','ungs','lung','lung',1,''),(1931,'insomnia',' i|in|ns|so|om|mn|ni|ia|a','inso','INSMN','nsom','omni','insomnia',1,''),(1932,'suspected',' s|su|us|sp|pe|ec|ct|te|ed|d','susp','SSPKTT','uspe','ecte','suspecte',1,''),(1933,'obstructed',' o|ob|bs|st|tr|ru|uc|ct|te|ed|d','obst','OBSTRKTT','bstr','ucte','obstructed',1,''),(1934,'tube',' t|tu|ub|be|e','tube','TB','ube','tube','tube',1,''),(1935,'Sudafed',' S|Su|ud|da|af|fe|ed|d','Suda','STFT','udaf','dafe','Sudafe',1,''),(1936,'O',' O|O','O','O','','O','',1,''),(1937,'illnesses',' i|il|ll|ln|ne|es|ss|se|es|s','illn','ILNSS','llne','esse','illnesse',1,''),(1938,'lethargy',' l|le|et|th|ha|ar|rg|gy|y','leth','L0RJ','etha','harg','lethargy',1,''),(1939,'clearly',' c|cl|le|ea|ar|rl|ly|y','clea','KLRL','lear','earl','clearl',1,''),(1940,'visible',' v|vi|is|si|ib|bl|le|e','visi','FSBL','isib','sibl','visibl',1,''),(1941,'Ms.',' M|Ms|s.|.','Ms.','MS','s.','Ms.','Ms',1,''),(1942,'awake',' a|aw|wa|ak|ke|e','awak','AWK','wake','awak','awak',1,''),(1943,'production',' p|pr|ro|od|du|uc|ct|ti|io|on|n','prod','PRTKXN','rodu','ctio','production',1,''),(1944,'groin',' g|gr|ro|oi|in|n','groi','KRN','roin','groi','groi',1,''),(1945,'penicillin',' p|pe|en|ni|ic|ci|il|ll|li|in|n','peni','PNSLN','enic','illi','penicillin',1,''),(1946,'mold',' m|mo|ol|ld|d','mold','MLT','old','mold','mold',1,''),(1947,'honey',' h|ho|on|ne|ey|y','hone','HN','oney','hone','hone',1,''),(1948,'CHF',' C|CH|HF|F','CHF','XF','HF','CHF','CH',1,''),(1949,'hypertension',' h|hy|yp|pe|er|rt|te|en|ns|si|io|on|n','hype','PRTNXN','yper','nsio','hypertensi',1,''),(1950,'Res',' R|Re|es|s','Res','RS','es','Res','Re',1,''),(1951,'withheld',' w|wi|it|th|hh|he|el|ld|d','with','W0LT','ithh','hhel','withheld',1,''),(1952,'s',' s|s','s','S','','s','',1,''),(1953,'ordered',' o|or|rd|de|er|re|ed|d','orde','ORTRT','rder','dere','ordere',1,''),(1954,'PRN',' P|PR|RN|N','PRN','PRN','RN','PRN','PR',1,''),(1955,'lorazepam',' l|lo|or|ra|az|ze|ep|pa|am|m','lora','LRSPM','oraz','zepa','lorazepa',1,''),(1956,'appearance',' a|ap|pp|pe|ea|ar|ra|an|nc|ce|e','appe','APRNS','ppea','ranc','appearance',1,''),(1957,'tiny',' t|ti|in|ny|y','tiny','TN','iny','tiny','tiny',1,''),(1958,'splotches',' s|sp|pl|lo|ot|tc|ch|he|es|s','splo','SPLTXS','plot','tche','splotche',1,''),(1959,'charting',' c|ch|ha|ar|rt|ti|in|ng|g','char','XRTNK','hart','rtin','charting',1,''),(1960,'ESP',' E|ES|SP|P','ESP','ESP','SP','ESP','ES',1,''),(1961,'poorly',' p|po|oo|or|rl|ly|y','poor','PRL','oorl','oorl','poorly',1,''),(1962,'grave',' g|gr|ra|av|ve|e','grav','KRF','rave','grav','grav',1,''),(1963,'LTC',' L|LT|TC|C','LTC','LTK','TC','LTC','LT',1,''),(1964,'person',' p|pe|er|rs|so|on|n','pers','PRSN','erso','erso','person',1,''),(1965,'10th',' 1|10|0t|th|h','10th','0','0th','10th','10th',1,''),(1966,'tempra',' t|te|em|mp|pr|ra|a','temp','TMPR','empr','empr','tempra',1,''),(1967,'11th',' 1|11|1t|th|h','11th','0','1th','11th','11th',1,''),(1968,'realised',' r|re|ea|al|li|is|se|ed|d','real','RLST','eali','lise','realised',1,''),(1969,'H',' H|H','H','','','H','',1,''),(1970,'whooping',' w|wh|ho|oo|op|pi|in|ng|g','whoo','HPNK','hoop','opin','whooping',1,''),(1971,'clarification',' c|cl|la|ar|ri|if|fi|ic|ca|at|ti|io|on|n','clar','KLRFKXN','lari','atio','clarificat',1,''),(1972,'subject',' s|su|ub|bj|je|ec|ct|t','subj','SBJKT','ubje','bjec','subjec',1,''),(1973,'adenitis',' a|ad|de|en|ni|it|ti|is|s','aden','ATNTS','deni','niti','adenitis',1,''),(1974,'disseminating',' d|di|is|ss|se|em|mi|in|na|at|ti|in|ng|g','diss','TSMNTNK','isse','atin','disseminat',1,''),(1975,'encephalopathy',' e|en|nc|ce|ep|ph|ha|al|lo|op|pa|at|th|hy|y','ence','ENSFLP0','ncep','path','encephalop',1,''),(1976,'hypotonia',' h|hy|yp|po|ot|to|on|ni|ia|a','hypo','PTN','ypot','toni','hypotoni',1,''),(1977,'enrolled',' e|en|nr|ro|ol|ll|le|ed|d','enro','ENRLT','nrol','olle','enrolled',1,''),(1978,'retrospective',' r|re|et|tr|ro|os|sp|pe|ec|ct|ti|iv|ve|e','retr','RTRSPKTF','etro','ctiv','retrospect',1,''),(1979,'survey',' s|su|ur|rv|ve|ey|y','surv','SRF','urve','urve','survey',1,''),(1980,'selected',' s|se|el|le|ec|ct|te|ed|d','sele','SLKTT','elec','ecte','selected',1,''),(1981,'4th',' 4|4t|th|h','4th','0','th','4th','4t',1,''),(1982,'includes',' i|in|nc|cl|lu|ud|de|es|s','incl','INKLTS','nclu','lude','includes',1,''),(1983,'Ig',' I|Ig|g','Ig','IK','g','Ig','Ig',1,''),(1984,'clindamycin',' c|cl|li|in|nd|da|am|my|yc|ci|in|n','clin','KLNTMSN','lind','myci','clindamyci',1,''),(1985,'subjects',' s|su|ub|bj|je|ec|ct|ts|s','subj','SBJKTS','ubje','ject','subjects',1,''),(1986,'outcome',' o|ou|ut|tc|co|om|me|e','outc','OTKM','utco','tcom','outcom',1,''),(1987,'ongoing',' o|on|ng|go|oi|in|ng|g','ongo','ONKNK','ngoi','goin','ongoin',1,''),(1988,'laboratory',' l|la|ab|bo|or|ra|at|to|or|ry|y','labo','LBRTR','abor','ator','laboratory',1,''),(1989,'minimal',' m|mi|in|ni|im|ma|al|l','mini','MNML','inim','nima','minima',1,''),(1990,'sleepy',' s|sl|le|ee|ep|py|y','slee','SLP','leep','leep','sleepy',1,''),(1991,'touching',' t|to|ou|uc|ch|hi|in|ng|g','touc','TXNK','ouch','chin','touching',1,''),(1992,'checking',' c|ch|he|ec|ck|ki|in|ng|g','chec','XKNK','heck','ckin','checking',1,''),(1993,'beginning',' b|be|eg|gi|in|nn|ni|in|ng|g','begi','BJNNK','egin','nnin','beginnin',1,''),(1994,'required',' r|re|eq|qu|ui|ir|re|ed|d','requ','RKRT','equi','uire','required',1,''),(1995,'lie',' l|li|ie|e','lie','L','ie','lie','li',1,''),(1996,'MIN',' M|MI|IN|N','MIN','MN','IN','MIN','MI',1,''),(1997,'freezing',' f|fr|re|ee|ez|zi|in|ng|g','free','FRSNK','reez','ezin','freezing',1,''),(1998,'occured',' o|oc|cc|cu|ur|re|ed|d','occu','OKKRT','ccur','cure','occure',1,''),(1999,'preforming',' p|pr|re|ef|fo|or|rm|mi|in|ng|g','pref','PRFRMNK','refo','rmin','preforming',1,''),(2000,'tends',' t|te|en|nd|ds|s','tend','TNTS','ends','tend','tend',1,''),(2001,'tympanic',' t|ty|ym|mp|pa|an|ni|ic|c','tymp','TMPNK','ympa','pani','tympanic',1,''),(2002,'beet',' b|be|ee|et|t','beet','BT','eet','beet','beet',1,''),(2003,'specimen',' s|sp|pe|ec|ci|im|me|en|n','spec','SPSMN','peci','cime','specimen',1,''),(2004,'concommitant',' c|co|on|nc|co|om|mm|mi|it|ta|an|nt|t','conc','KNKMTNT','onco','itan','concommita',1,''),(2005,'sigh',' s|si|ig|gh|h','sigh','SF','igh','sigh','sigh',1,''),(2006,'28th',' 2|28|8t|th|h','28th','0','8th','28th','28th',1,''),(2007,'Rebecca',' R|Re|eb|be|ec|cc|ca|a','Rebe','RBKK','ebec','becc','Rebecc',1,''),(2008,'cry',' c|cr|ry|y','cry','KR','ry','cry','cr',1,''),(2009,'feed',' f|fe|ee|ed|d','feed','FT','eed','feed','feed',1,''),(2010,'car',' c|ca|ar|r','car','KR','ar','car','ca',1,''),(2011,'livid',' l|li|iv|vi|id|d','livi','LFT','ivid','livi','livi',1,''),(2012,'underarm',' u|un|nd|de|er|ra|ar|rm|m','unde','UNTRRM','nder','erar','underarm',1,''),(2013,'foolish',' f|fo|oo|ol|li|is|sh|h','fool','FLX','ooli','olis','foolis',1,''),(2014,'coincidence',' c|co|oi|in|nc|ci|id|de|en|nc|ce|e','coin','KNSTNS','oinc','denc','coincidenc',1,''),(2015,'let',' l|le|et|t','let','LT','et','let','le',1,''),(2016,'hope',' h|ho|op|pe|e','hope','HP','ope','hope','hope',1,''),(2017,'helpful',' h|he|el|lp|pf|fu|ul|l','help','HLPFL','elpf','lpfu','helpfu',1,''),(2018,'14th',' 1|14|4t|th|h','14th','0','4th','14th','14th',1,''),(2019,'migraines',' m|mi|ig|gr|ra|ai|in|ne|es|s','migr','MKRNS','igra','aine','migraine',1,''),(2020,'accompanied',' a|ac|cc|co|om|mp|pa|an|ni|ie|ed|d','acco','AKKMPNT','ccom','anie','accompanie',1,''),(2021,'learning',' l|le|ea|ar|rn|ni|in|ng|g','lear','LRNNK','earn','rnin','learning',1,''),(2022,'disability',' d|di|is|sa|ab|bi|il|li|it|ty|y','disa','TSBLT','isab','ilit','disability',1,''),(2023,'word',' w|wo|or|rd|d','word','WRT','ord','word','word',1,''),(2024,'finding',' f|fi|in|nd|di|in|ng|g','find','FNTNK','indi','ndin','findin',1,''),(2025,'neurology',' n|ne|eu|ur|ro|ol|lo|og|gy|y','neur','NRLJ','euro','olog','neurolog',1,''),(2026,'complicated',' c|co|om|mp|pl|li|ic|ca|at|te|ed|d','comp','KMPLKTT','ompl','cate','complicate',1,''),(2027,'Zomig',' Z|Zo|om|mi|ig|g','Zomi','SMK','omig','Zomi','Zomi',1,''),(2028,'aura',' a|au|ur|ra|a','aura','AR','ura','aura','aura',1,''),(2029,'progressed',' p|pr|ro|og|gr|re|es|ss|se|ed|d','prog','PRKRST','rogr','esse','progressed',1,''),(2030,'energy',' e|en|ne|er|rg|gy|y','ener','ENRJ','nerg','nerg','energy',1,''),(2031,'declined',' d|de|ec|cl|li|in|ne|ed|d','decl','TKLNT','ecli','line','declined',1,''),(2032,'uncle',' u|un|nc|cl|le|e','uncl','UNKL','ncle','uncl','uncl',1,''),(2033,'supervising',' s|su|up|pe|er|rv|vi|is|si|in|ng|g','supe','SPRFSNK','uper','isin','supervisin',1,''),(2034,'arrival',' a|ar|rr|ri|iv|va|al|l','arri','ARFL','rriv','riva','arriva',1,''),(2035,'lake',' l|la|ak|ke|e','lake','LK','ake','lake','lake',1,''),(2036,'spirits',' s|sp|pi|ir|ri|it|ts|s','spir','SPRTS','piri','irit','spirit',1,''),(2037,'AChEs',' A|AC|Ch|hE|Es|s','AChE','AXS','ChEs','AChE','AChE',1,''),(2038,'purified',' p|pu|ur|ri|if|fi|ie|ed|d','puri','PRFT','urif','ifie','purified',1,''),(2039,'protein',' p|pr|ro|ot|te|ei|in|n','prot','PRTN','rote','otei','protei',1,''),(2040,'derivative',' d|de|er|ri|iv|va|at|ti|iv|ve|e','deri','TRFTF','eriv','ativ','derivative',1,''),(2041,'PPD',' P|PP|PD|D','PPD','PT','PD','PPD','PP',1,''),(2042,'tuberculosis',' t|tu|ub|be|er|rc|cu|ul|lo|os|si|is|s','tube','TBRKLSS','uber','losi','tuberculos',1,''),(2043,'specified',' s|sp|pe|ec|ci|if|fi|ie|ed|d','spec','SPSFT','peci','ifie','specifie',1,''),(2044,'fall',' f|fa|al|ll|l','fall','FL','all','fall','fall',1,''),(2045,'centimeters',' c|ce|en|nt|ti|im|me|et|te|er|rs|s','cent','SNTMTRS','enti','eter','centimeter',1,''),(2046,'discontinued',' d|di|is|sc|co|on|nt|ti|in|nu|ue|ed|d','disc','TSKNTNT','isco','inue','discontinu',1,''),(2047,'reporting',' r|re|ep|po|or|rt|ti|in|ng|g','repo','RPRTNK','epor','rtin','reportin',1,''),(2048,'preservative',' p|pr|re|es|se|er|rv|va|at|ti|iv|ve|e','pres','PRSRFTF','rese','ativ','preservati',1,''),(2049,'suspect',' s|su|us|sp|pe|ec|ct|t','susp','SSPKT','uspe','spec','suspec',1,''),(2050,'GlaxoSmithKline',' G|Gl|la|ax|xo|oS|Sm|mi|it|th|hK|Kl|li|in|ne|e','Glax','KLKSSM0KLN','laxo','Klin','GlaxoSmith',1,''),(2051,'race',' r|ra|ac|ce|e','race','RS','ace','race','race',1,''),(2052,'Caucasian',' C|Ca|au|uc|ca|as|si|ia|an|n','Cauc','KKXN','auca','asia','Caucasia',1,''),(2053,'M.D.',' M|M.|.D|D.|.','M.D.','MT','.D.','M.D.','M.D.',1,''),(2054,'status',' s|st|ta|at|tu|us|s','stat','STTS','tatu','tatu','status',1,''),(2055,'else',' e|el|ls|se|e','else','ELS','lse','else','else',1,''),(2056,'practice',' p|pr|ra|ac|ct|ti|ic|ce|e','prac','PRKTS','ract','ctic','practice',1,''),(2057,'happier',' h|ha|ap|pp|pi|ie|er|r','happ','HPR','appi','ppie','happie',1,''),(2058,'macular',' m|ma|ac|cu|ul|la|ar|r','macu','MKLR','acul','cula','macula',1,''),(2059,'trunk',' t|tr|ru|un|nk|k','trun','TRNK','runk','trun','trun',1,''),(2060,'progressively',' p|pr|ro|og|gr|re|es|ss|si|iv|ve|el|ly|y','prog','PRKRSFL','rogr','ivel','progressiv',1,''),(2061,'exploded',' e|ex|xp|pl|lo|od|de|ed|d','expl','EKSPLTT','xplo','lode','exploded',1,''),(2062,'spot',' s|sp|po|ot|t','spot','SPT','pot','spot','spot',1,''),(2063,'blend',' b|bl|le|en|nd|d','blen','BLNT','lend','blen','blen',1,''),(2064,'swab',' s|sw|wa|ab|b','swab','SWB','wab','swab','swab',1,''),(2065,'way',' w|wa|ay|y','way','W','ay','way','wa',1,''),(2066,'diminish',' d|di|im|mi|in|ni|is|sh|h','dimi','TMNX','imin','inis','diminish',1,''),(2067,'photos',' p|ph|ho|ot|to|os|s','phot','FTS','hoto','hoto','photos',1,''),(2068,'attributed',' a|at|tt|tr|ri|ib|bu|ut|te|ed|d','attr','ATRBTT','ttri','bute','attributed',1,''),(2069,'roseola',' r|ro|os|se|eo|ol|la|a','rose','RSL','oseo','seol','roseol',1,''),(2070,'Amoxil',' A|Am|mo|ox|xi|il|l','Amox','AMKSL','moxi','moxi','Amoxil',1,''),(2071,'combination',' c|co|om|mb|bi|in|na|at|ti|io|on|n','comb','KMNXN','ombi','atio','combinatio',1,''),(2072,'thereof',' t|th|he|er|re|eo|of|f','ther','0RF','here','ereo','thereo',1,''),(2073,'older',' o|ol|ld|de|er|r','olde','OLTR','lder','olde','olde',1,''),(2074,'performed',' p|pe|er|rf|fo|or|rm|me|ed|d','perf','PRFRMT','erfo','orme','performe',1,''),(2075,'strep',' s|st|tr|re|ep|p','stre','STRP','trep','stre','stre',1,''),(2076,'plugging',' p|pl|lu|ug|gg|gi|in|ng|g','plug','PLKNK','lugg','ggin','plugging',1,''),(2077,'saline',' s|sa|al|li|in|ne|e','sali','SLN','alin','alin','saline',1,''),(2078,'lavage',' l|la|av|va|ag|ge|e','lava','LFJ','avag','avag','lavage',1,''),(2079,'nostrils',' n|no|os|st|tr|ri|il|ls|s','nost','NSTRLS','ostr','tril','nostrils',1,''),(2080,'exercise',' e|ex|xe|er|rc|ci|is|se|e','exer','EKSRSS','xerc','rcis','exercise',1,''),(2081,'decisions',' d|de|ec|ci|is|si|io|on|ns|s','deci','TSXNS','ecis','sion','decision',1,''),(2082,'Canada',' C|Ca|an|na|ad|da|a','Cana','KNT','anad','anad','Canada',1,''),(2083,'guideline',' g|gu|ui|id|de|el|li|in|ne|e','guid','KTLN','uide','elin','guidelin',1,''),(2084,'tree',' t|tr|re|ee|e','tree','TR','ree','tree','tree',1,''),(2085,'published',' p|pu|ub|bl|li|is|sh|he|ed|d','publ','PBLXT','ubli','ishe','publishe',1,''),(2086,'bumps',' b|bu|um|mp|ps|s','bump','BMPS','umps','bump','bump',1,''),(2087,'confluent',' c|co|on|nf|fl|lu|ue|en|nt|t','conf','KNFLNT','onfl','luen','confluen',1,''),(2088,'recurred',' r|re|ec|cu|ur|rr|re|ed|d','recu','RKRT','ecur','urre','recurred',1,''),(2089,'rubbing',' r|ru|ub|bb|bi|in|ng|g','rubb','RBNK','ubbi','bbin','rubbin',1,''),(2090,'needing',' n|ne|ee|ed|di|in|ng|g','need','NTNK','eedi','edin','needin',1,''),(2091,'comforting',' c|co|om|mf|fo|or|rt|ti|in|ng|g','comf','KMFRTNK','omfo','rtin','comforting',1,''),(2092,'diet',' d|di|ie|et|t','diet','TT','iet','diet','diet',1,''),(2093,'strawberries',' s|st|tr|ra|aw|wb|be|er|rr|ri|ie|es|s','stra','STRBRS','traw','rrie','strawberri',1,''),(2094,'RID',' R|RI|ID|D','RID','RT','ID','RID','RI',1,''),(2095,'roughness',' r|ro|ou|ug|gh|hn|ne|es|ss|s','roug','RFNS','ough','hnes','roughnes',1,''),(2096,'look',' l|lo|oo|ok|k','look','LK','ook','look','look',1,''),(2097,'pass',' p|pa|as|ss|s','pass','PS','ass','pass','pass',1,''),(2098,'try',' t|tr|ry|y','try','TR','ry','try','tr',1,''),(2099,'wheezes',' w|wh|he|ee|ez|ze|es|s','whee','HSS','heez','eeze','wheeze',1,''),(2100,'blue',' b|bl|lu|ue|e','blue','BL','lue','blue','blue',1,''),(2101,'intubated',' i|in|nt|tu|ub|ba|at|te|ed|d','intu','INTBTT','ntub','bate','intubate',1,''),(2102,'reporter',' r|re|ep|po|or|rt|te|er|r','repo','RPRTR','epor','orte','reporter',1,''),(2103,'length',' l|le|en|ng|gt|th|h','leng','LNK0','engt','engt','length',1,''),(2104,'provided',' p|pr|ro|ov|vi|id|de|ed|d','prov','PRFTT','rovi','vide','provided',1,''),(2105,'ministry',' m|mi|in|ni|is|st|tr|ry|y','mini','MNSTR','inis','istr','ministry',1,''),(2106,'cleared',' c|cl|le|ea|ar|re|ed|d','clea','KLRT','lear','eare','cleare',1,''),(2107,'makes',' m|ma|ak|ke|es|s','make','MKS','akes','make','make',1,''),(2108,'implausible',' i|im|mp|pl|la|au|us|si|ib|bl|le|e','impl','IMPLSBL','mpla','sibl','implausibl',1,''),(2109,'duty',' d|du|ut|ty|y','duty','TT','uty','duty','duty',1,''),(2110,'reluctant',' r|re|el|lu|uc|ct|ta|an|nt|t','relu','RLKTNT','eluc','ctan','reluctan',1,''),(2111,'patio',' p|pa|at|ti|io|o','pati','PX','atio','pati','pati',1,''),(2112,'sit',' s|si|it|t','sit','ST','it','sit','si',1,''),(2113,'blackened',' b|bl|la|ac|ck|ke|en|ne|ed|d','blac','BLKNT','lack','kene','blackene',1,''),(2114,'roused',' r|ro|ou|us|se|ed|d','rous','RST','ouse','ouse','roused',1,''),(2115,'house',' h|ho|ou|us|se|e','hous','HS','ouse','hous','hous',1,''),(2116,'throw',' t|th|hr|ro|ow|w','thro','0R','hrow','thro','thro',1,''),(2117,'Imodium',' I|Im|mo|od|di|iu|um|m','Imod','IMTM','modi','odiu','Imodiu',1,''),(2118,'hallucinations',' h|ha|al|ll|lu|uc|ci|in|na|at|ti|io|on|ns|s','hall','HLSNXNS','allu','tion','hallucinat',1,''),(2119,'fourth',' f|fo|ou|ur|rt|th|h','four','FR0','ourt','ourt','fourth',1,''),(2120,'fifth',' f|fi|if|ft|th|h','fift','FF0','ifth','fift','fift',1,''),(2121,'many',' m|ma|an|ny|y','many','MN','any','many','many',1,''),(2122,'ENG',' E|EN|NG|G','ENG','ENK','NG','ENG','EN',1,''),(2123,'rare',' r|ra|ar|re|e','rare','RR','are','rare','rare',1,''),(2124,'occurrence',' o|oc|cc|cu|ur|rr|re|en|nc|ce|e','occu','OKKRNS','ccur','renc','occurrence',1,''),(2125,'obviously',' o|ob|bv|vi|io|ou|us|sl|ly|y','obvi','OBFSL','bvio','ousl','obviousl',1,''),(2126,'unpleasant',' u|un|np|pl|le|ea|as|sa|an|nt|t','unpl','UNPLSNT','nple','asan','unpleasant',1,''),(2127,'observe',' o|ob|bs|se|er|rv|ve|e','obse','OBSRF','bser','serv','observ',1,''),(2128,'total',' t|to|ot|ta|al|l','tota','TTL','otal','tota','tota',1,''),(2129,'grams',' g|gr|ra|am|ms|s','gram','KRMS','rams','gram','gram',1,''),(2130,'tachycardia',' t|ta|ac|ch|hy|yc|ca|ar|rd|di|ia|a','tach','TXKRT','achy','ardi','tachycardi',1,''),(2131,'movement',' m|mo|ov|ve|em|me|en|nt|t','move','MFMNT','ovem','emen','movement',1,''),(2132,'impaired',' i|im|mp|pa|ai|ir|re|ed|d','impa','IMPRT','mpai','aire','impaired',1,''),(2133,'serious',' s|se|er|ri|io|ou|us|s','seri','SRS','erio','riou','seriou',1,''),(2134,'judgement',' j|ju|ud|dg|ge|em|me|en|nt|t','judg','JJMNT','udge','emen','judgemen',1,''),(2135,'lightness',' l|li|ig|gh|ht|tn|ne|es|ss|s','ligh','LFTNS','ight','tnes','lightnes',1,''),(2136,'rabies',' r|ra|ab|bi|ie|es|s','rabi','RBS','abie','abie','rabies',1,''),(2137,'driving',' d|dr|ri|iv|vi|in|ng|g','driv','TRFNK','rivi','ivin','drivin',1,''),(2138,'stop',' s|st|to|op|p','stop','STP','top','stop','stop',1,''),(2139,'attempts',' a|at|tt|te|em|mp|pt|ts|s','atte','ATMPTS','ttem','empt','attempts',1,''),(2140,'wrong',' w|wr|ro|on|ng|g','wron','RNK','rong','wron','wron',1,''),(2141,'willing',' w|wi|il|ll|li|in|ng|g','will','WLNK','illi','llin','willin',1,''),(2142,'detailed',' d|de|et|ta|ai|il|le|ed|d','deta','TTLT','etai','aile','detailed',1,''),(2143,'closed',' c|cl|lo|os|se|ed|d','clos','KLST','lose','lose','closed',1,''),(2144,'exposure',' e|ex|xp|po|os|su|ur|re|e','expo','EKSPSR','xpos','osur','exposure',1,''),(2145,'rig',' r|ri|ig|g','rig','RK','ig','rig','ri',1,''),(2146,'late',' l|la|at|te|e','late','LT','ate','late','late',1,''),(2147,'watery',' w|wa|at|te|er|ry|y','wate','WTR','ater','ater','watery',1,''),(2148,'regularly',' r|re|eg|gu|ul|la|ar|rl|ly|y','regu','RKLRL','egul','larl','regularl',1,''),(2149,'intact',' i|in|nt|ta|ac|ct|t','inta','INTKT','ntac','ntac','intact',1,''),(2150,'exceeding',' e|ex|xc|ce|ee|ed|di|in|ng|g','exce','EKSSTNK','xcee','edin','exceedin',1,''),(2151,'thorax',' t|th|ho|or|ra|ax|x','thor','0RKS','hora','hora','thorax',1,''),(2152,'teething',' t|te|ee|et|th|hi|in|ng|g','teet','T0NK','eeth','thin','teething',1,''),(2153,'Priorix',' P|Pr|ri|io|or|ri|ix|x','Prio','PRRKS','rior','iori','Priori',1,''),(2154,'Imovax',' I|Im|mo|ov|va|ax|x','Imov','IMFKS','mova','mova','Imovax',1,''),(2155,'tonic',' t|to|on|ni|ic|c','toni','TNK','onic','toni','toni',1,''),(2156,'clonic',' c|cl|lo|on|ni|ic|c','clon','KLNK','loni','loni','clonic',1,''),(2157,'witnessed',' w|wi|it|tn|ne|es|ss|se|ed|d','witn','WTNST','itne','esse','witnesse',1,''),(2158,'Ativan',' A|At|ti|iv|va|an|n','Ativ','ATFN','tiva','tiva','Ativan',1,''),(2159,'admission',' a|ad|dm|mi|is|ss|si|io|on|n','admi','ATMSN','dmis','ssio','admissio',1,''),(2160,'exam',' e|ex|xa|am|m','exam','EKSM','xam','exam','exam',1,''),(2161,'revealed',' r|re|ev|ve|ea|al|le|ed|d','reve','RFLT','evea','eale','revealed',1,''),(2162,'bilateral',' b|bi|il|la|at|te|er|ra|al|l','bila','BLTRL','ilat','tera','bilatera',1,''),(2163,'otitis',' o|ot|ti|it|ti|is|s','otit','OTTS','titi','titi','otitis',1,''),(2164,'media',' m|me|ed|di|ia|a','medi','MT','edia','medi','medi',1,''),(2165,'lobe',' l|lo|ob|be|e','lobe','LB','obe','lobe','lobe',1,''),(2166,'consolidation',' c|co|on|ns|so|ol|li|id|da|at|ti|io|on|n','cons','KNSLTXN','onso','atio','consolidat',1,''),(2167,'EEG',' E|EE|EG|G','EEG','EK','EG','EEG','EE',1,''),(2168,'CT',' C|CT|T','CT','KT','T','CT','CT',1,''),(2169,'nasopharyngeal',' n|na|as|so|op|ph|ha|ar|ry|yn|ng|ge|ea|al|l','naso','NSFRNJL','asop','ngea','nasopharyn',1,''),(2170,'aspirate',' a|as|sp|pi|ir|ra|at|te|e','aspi','ASPRT','spir','irat','aspirate',1,''),(2171,'positive',' p|po|os|si|it|ti|iv|ve|e','posi','PSTF','osit','itiv','positive',1,''),(2172,'parainfluenza',' p|pa|ar|ra|ai|in|nf|fl|lu|ue|en|nz|za|a','para','PRNFLNS','arai','uenz','parainflue',1,''),(2173,'DFA',' D|DF|FA|A','DFA','TF','FA','DFA','DF',1,''),(2174,'CSF',' C|CS|SF|F','CSF','KSF','SF','CSF','CS',1,''),(2175,'gram',' g|gr|ra|am|m','gram','KRM','ram','gram','gram',1,''),(2176,'stain',' s|st|ta|ai|in|n','stai','STN','tain','stai','stai',1,''),(2177,'cocci',' c|co|oc|cc|ci|i','cocc','KKS','occi','cocc','cocc',1,''),(2178,'chains',' c|ch|ha|ai|in|ns|s','chai','XNS','hain','hain','chains',1,''),(2179,'cefotaxime',' c|ce|ef|fo|ot|ta|ax|xi|im|me|e','cefo','SFTKSM','efot','axim','cefotaxime',1,''),(2180,'vancomycin',' v|va|an|nc|co|om|my|yc|ci|in|n','vanc','FNKMSN','anco','myci','vancomycin',1,''),(2181,'acyclovir',' a|ac|cy|yc|cl|lo|ov|vi|ir|r','acyc','ASKLFR','cycl','lovi','acyclovi',1,''),(2182,'varicella',' v|va|ar|ri|ic|ce|el|ll|la|a','vari','FRSL','aric','cell','varicell',1,''),(2183,'preparing',' p|pr|re|ep|pa|ar|ri|in|ng|g','prep','PRPRNK','repa','arin','preparin',1,''),(2184,'Bolivia',' B|Bo|ol|li|iv|vi|ia|a','Boli','BLF','oliv','livi','Bolivi',1,''),(2185,'pros',' p|pr|ro|os|s','pros','PRS','ros','pros','pros',1,''),(2186,'Cons',' C|Co|on|ns|s','Cons','KNS','ons','Cons','Cons',1,''),(2187,'profoundly',' p|pr|ro|of|fo|ou|un|nd|dl|ly|y','prof','PRFNTL','rofo','undl','profoundly',1,''),(2188,'fatigued',' f|fa|at|ti|ig|gu|ue|ed|d','fati','FTKT','atig','igue','fatigued',1,''),(2189,'miserable',' m|mi|is|se|er|ra|ab|bl|le|e','mise','MSRBL','iser','rabl','miserabl',1,''),(2190,'uncomfortable',' u|un|nc|co|om|mf|fo|or|rt|ta|ab|bl|le|e','unco','UNKMFRTBL','ncom','tabl','uncomforta',1,''),(2191,'profound',' p|pr|ro|of|fo|ou|un|nd|d','prof','PRFNT','rofo','foun','profound',1,''),(2192,'cancel',' c|ca|an|nc|ce|el|l','canc','KNSL','ance','ance','cancel',1,''),(2193,'worked',' w|wo|or|rk|ke|ed|d','work','WRKT','orke','orke','worked',1,''),(2194,'specialist',' s|sp|pe|ec|ci|ia|al|li|is|st|t','spec','SPXLST','peci','alis','specialist',1,''),(2195,'polymyalgia',' p|po|ol|ly|ym|my|ya|al|lg|gi|ia|a','poly','PLMYLJ','olym','algi','polymyalgi',1,''),(2196,'ESR',' E|ES|SR|R','ESR','ESR','SR','ESR','ES',1,''),(2197,'alerted',' a|al|le|er|rt|te|ed|d','aler','ALRTT','lert','erte','alerte',1,''),(2198,'secretary',' s|se|ec|cr|re|et|ta|ar|ry|y','secr','SKRTR','ecre','etar','secretar',1,''),(2199,'interview',' i|in|nt|te|er|rv|vi|ie|ew|w','inte','INTRF','nter','rvie','intervie',1,''),(2200,'conducted',' c|co|on|nd|du|uc|ct|te|ed|d','cond','KNTKTT','ondu','ucte','conducte',1,''),(2201,'relays',' r|re|el|la|ay|ys|s','rela','RLS','elay','elay','relays',1,''),(2202,'outdoors',' o|ou|ut|td|do|oo|or|rs|s','outd','OTTRS','utdo','door','outdoors',1,''),(2203,'participate',' p|pa|ar|rt|ti|ic|ci|ip|pa|at|te|e','part','PRTSPT','arti','ipat','participat',1,''),(2204,'discus',' d|di|is|sc|cu|us|s','disc','TSKS','iscu','iscu','discus',1,''),(2205,'relayed',' r|re|el|la|ay|ye|ed|d','rela','RLYT','elay','laye','relaye',1,''),(2206,'covered',' c|co|ov|ve|er|re|ed|d','cove','KFRT','over','vere','covere',1,''),(2207,'resting',' r|re|es|st|ti|in|ng|g','rest','RSTNK','esti','stin','restin',1,''),(2208,'warming',' w|wa|ar|rm|mi|in|ng|g','warm','WRMNK','armi','rmin','warmin',1,''),(2209,'dogs',' d|do|og|gs|s','dogs','TKS','ogs','dogs','dogs',1,''),(2210,'hayfever',' h|ha|ay|yf|fe|ev|ve|er|r','hayf','HFFR','ayfe','feve','hayfever',1,''),(2211,'SK',' S|SK|K','SK','SK','K','SK','SK',1,''),(2212,'ask',' a|as|sk|k','ask','ASK','sk','ask','as',1,''),(2213,'enteric',' e|en|nt|te|er|ri|ic|c','ente','ENTRK','nter','teri','enteri',1,''),(2214,'assembling',' a|as|ss|se|em|mb|bl|li|in|ng|g','asse','ASMLNK','ssem','blin','assembling',1,''),(2215,'recall',' r|re|ec|ca|al|ll|l','reca','RKL','ecal','ecal','recall',1,''),(2216,'MED',' M|ME|ED|D','MED','MT','ED','MED','ME',1,''),(2217,'alleviate',' a|al|ll|le|ev|vi|ia|at|te|e','alle','ALFT','llev','viat','alleviat',1,''),(2218,'relevant',' r|re|el|le|ev|va|an|nt|t','rele','RLFNT','elev','evan','relevant',1,''),(2219,'passed',' p|pa|as|ss|se|ed|d','pass','PST','asse','asse','passed',1,''),(2220,'chilly',' c|ch|hi|il|ll|ly|y','chil','XL','hill','hill','chilly',1,''),(2221,'records',' r|re|ec|co|or|rd|ds|s','reco','RKRTS','ecor','cord','record',1,''),(2222,'hematology',' h|he|em|ma|at|to|ol|lo|og|gy|y','hema','HMTLJ','emat','olog','hematology',1,''),(2223,'chemistry',' c|ch|he|em|mi|is|st|tr|ry|y','chem','XMSTR','hemi','istr','chemistr',1,''),(2224,'MHC',' M|MH|HC|C','MHC','MK','HC','MHC','MH',1,''),(2225,'hence',' h|he|en|nc|ce|e','henc','HNS','ence','henc','henc',1,''),(2226,'supervisor',' s|su|up|pe|er|rv|vi|is|so|or|r','supe','SPRFSR','uper','viso','supervisor',1,''),(2227,'presence',' p|pr|re|es|se|en|nc|ce|e','pres','PRSNS','rese','senc','presence',1,''),(2228,'screening',' s|sc|cr|re|ee|en|ni|in|ng|g','scre','SKRNNK','cree','enin','screenin',1,''),(2229,'questions',' q|qu|ue|es|st|ti|io|on|ns|s','ques','KSXNS','uest','tion','question',1,''),(2230,'RXs',' R|RX|Xs|s','RXs','RKSS','Xs','RXs','RX',1,''),(2231,'pregnant',' p|pr|re|eg|gn|na|an|nt|t','preg','PRKNNT','regn','gnan','pregnant',1,''),(2232,'counter',' c|co|ou|un|nt|te|er|r','coun','KNTR','ount','unte','counte',1,''),(2233,'instructed',' i|in|ns|st|tr|ru|uc|ct|te|ed|d','inst','INSTRKTT','nstr','ucte','instructed',1,''),(2234,'drawn',' d|dr|ra|aw|wn|n','draw','TRN','rawn','draw','draw',1,''),(2235,'washroom',' w|wa|as|sh|hr|ro|oo|om|m','wash','WXRM','ashr','hroo','washroom',1,''),(2236,'pelvic',' p|pe|el|lv|vi|ic|c','pelv','PLFK','elvi','elvi','pelvic',1,''),(2237,'diaphoretic',' d|di|ia|ap|ph|ho|or|re|et|ti|ic|c','diap','TFRTK','iaph','reti','diaphoreti',1,''),(2238,'drawing',' d|dr|ra|aw|wi|in|ng|g','draw','TRWNK','rawi','awin','drawin',1,''),(2239,'bowel',' b|bo|ow|we|el|l','bowe','BWL','owel','bowe','bowe',1,''),(2240,'drugs',' d|dr|ru|ug|gs|s','drug','TRKS','rugs','drug','drug',1,''),(2241,'Counts',' C|Co|ou|un|nt|ts|s','Coun','KNTS','ount','ount','Counts',1,''),(2242,'member',' m|me|em|mb|be|er|r','memb','MMR','embe','embe','member',1,''),(2243,'answered',' a|an|ns|sw|we|er|re|ed|d','answ','ANSWRT','nswe','were','answered',1,''),(2244,'tell',' t|te|el|ll|l','tell','TL','ell','tell','tell',1,''),(2245,'chin',' c|ch|hi|in|n','chin','XN','hin','chin','chin',1,''),(2246,'HB',' H|HB|B','HB','B','B','HB','HB',1,''),(2247,'tricuspid',' t|tr|ri|ic|cu|us|sp|pi|id|d','tric','TRKSPT','ricu','uspi','tricuspi',1,''),(2248,'atresia',' a|at|tr|re|es|si|ia|a','atre','ATRX','tres','resi','atresi',1,''),(2249,'balloon',' b|ba|al|ll|lo|oo|on|n','ball','BLN','allo','lloo','balloo',1,''),(2250,'septostomy',' s|se|ep|pt|to|os|st|to|om|my|y','sept','SPTSTM','epto','stom','septostomy',1,''),(2251,'newborn',' n|ne|ew|wb|bo|or|rn|n','newb','NBRN','ewbo','wbor','newbor',1,''),(2252,'Blalock',' B|Bl|la|al|lo|oc|ck|k','Blal','BLLK','lalo','aloc','Blaloc',1,''),(2253,'Taussig',' T|Ta|au|us|ss|si|ig|g','Taus','TSK','auss','ussi','Taussi',1,''),(2254,'shunt',' s|sh|hu|un|nt|t','shun','XNT','hunt','shun','shun',1,''),(2255,'spells',' s|sp|pe|el|ll|ls|s','spel','SPLS','pell','pell','spells',1,''),(2256,'feeds',' f|fe|ee|ed|ds|s','feed','FTS','eeds','feed','feed',1,''),(2257,'state',' s|st|ta|at|te|e','stat','STT','tate','stat','stat',1,''),(2258,'delayed',' d|de|el|la|ay|ye|ed|d','dela','TLYT','elay','laye','delaye',1,''),(2259,'AE',' A|AE|E','AE','E','E','AE','AE',1,''),(2260,'minor',' m|mi|in|no|or|r','mino','MNR','inor','mino','mino',1,''),(2261,'cardiac',' c|ca|ar|rd|di|ia|ac|c','card','KRTK','ardi','rdia','cardia',1,''),(2262,'detect',' d|de|et|te|ec|ct|t','dete','TTKT','etec','etec','detect',1,''),(2263,'EH',' E|EH|H','EH','E','H','EH','EH',1,''),(2264,'surgery',' s|su|ur|rg|ge|er|ry|y','surg','SRJR','urge','rger','surger',1,''),(2265,'ASAP',' A|AS|SA|AP|P','ASAP','ASP','SAP','ASAP','ASAP',1,''),(2266,'questionnaire',' q|qu|ue|es|st|ti|io|on|nn|na|ai|ir|re|e','ques','KSXNR','uest','nair','questionna',1,''),(2267,'limited',' l|li|im|mi|it|te|ed|d','limi','LMTT','imit','mite','limite',1,''),(2268,'mechanism',' m|me|ec|ch|ha|an|ni|is|sm|m','mech','MXNSM','echa','anis','mechanis',1,''),(2269,'significance',' s|si|ig|gn|ni|if|fi|ic|ca|an|nc|ce|e','sign','SKNFKNS','igni','canc','significan',1,''),(2270,'review',' r|re|ev|vi|ie|ew|w','revi','RF','evie','evie','review',1,''),(2271,'Demerol',' D|De|em|me|er|ro|ol|l','Deme','TMRL','emer','mero','Demero',1,''),(2272,'indicates',' i|in|nd|di|ic|ca|at|te|es|s','indi','INTKTS','ndic','cate','indicate',1,''),(2273,'needle',' n|ne|ee|ed|dl|le|e','need','NTL','eedl','eedl','needle',1,''),(2274,'pronunciation',' p|pr|ro|on|nu|un|nc|ci|ia|at|ti|io|on|n','pron','PRNNXXN','ronu','atio','pronunciat',1,''),(2275,'thinking',' t|th|hi|in|nk|ki|in|ng|g','thin','0NKNK','hink','nkin','thinking',1,''),(2276,'antihistamine',' a|an|nt|ti|ih|hi|is|st|ta|am|mi|in|ne|e','anti','ANTHSTMN','ntih','amin','antihistam',1,''),(2277,'counsel',' c|co|ou|un|ns|se|el|l','coun','KNSL','ouns','unse','counse',1,''),(2278,'decide',' d|de|ec|ci|id|de|e','deci','TST','ecid','ecid','decide',1,''),(2279,'wishes',' w|wi|is|sh|he|es|s','wish','WXS','ishe','ishe','wishes',1,''),(2280,'setting',' s|se|et|tt|ti|in|ng|g','sett','STNK','etti','ttin','settin',1,''),(2281,'jaw',' j|ja|aw|w','jaw','J','aw','jaw','ja',1,''),(2282,'line',' l|li|in|ne|e','line','LN','ine','line','line',1,''),(2283,'liquid',' l|li|iq|qu|ui|id|d','liqu','LKT','iqui','iqui','liquid',1,''),(2284,'grainy',' g|gr|ra|ai|in|ny|y','grai','KRN','rain','rain','grainy',1,''),(2285,'productive',' p|pr|ro|od|du|uc|ct|ti|iv|ve|e','prod','PRTKTF','rodu','ctiv','productive',1,''),(2286,'bacterial',' b|ba|ac|ct|te|er|ri|ia|al|l','bact','BKTRL','acte','eria','bacteria',1,''),(2287,'superinfection',' s|su|up|pe|er|ri|in|nf|fe|ec|ct|ti|io|on|n','supe','SPRNFKXN','uper','ctio','superinfec',1,''),(2288,'stammering',' s|st|ta|am|mm|me|er|ri|in|ng|g','stam','STMRNK','tamm','erin','stammering',1,'');
UNLOCK TABLES;
/*!40000 ALTER TABLE `m_spelling_dictaux` ENABLE KEYS */;

--
-- Table structure for table `m_spelling_ignorelist`
--

DROP TABLE IF EXISTS `m_spelling_ignorelist`;
CREATE TABLE `m_spelling_ignorelist` (
  `ignore_str` varchar(50) NOT NULL default '',
  PRIMARY KEY  (`ignore_str`)
) ENGINE=MyISAM DEFAULT CHARSET=latin1;

--
-- Dumping data for table `m_spelling_ignorelist`
--


/*!40000 ALTER TABLE `m_spelling_ignorelist` DISABLE KEYS */;
LOCK TABLES `m_spelling_ignorelist` WRITE;
INSERT INTO `m_spelling_ignorelist` VALUES ('-'),('11s'),('Arsenauet'),('Aventis'),('â€“'),('B.'),('Brisco'),('Brody'),('Chan'),('Claremont'),('Cranbrook'),('Damore'),('Demea'),('Grabher'),('Gravol'),('Grilian'),('Hatchwell'),('Jeryl'),('Julie'),('Kalem'),('Kelowna'),('Lebel'),('Magennis'),('Marais'),('Maxeran'),('Melanson'),('moraten'),('Obrien'),('Pentacel'),('Rai'),('Ravinder'),('Recombivax'),('Schaffsin'),('Schagen'),('Shauna'),('SomeLocation'),('Sonal'),('Welby'),('Woodson');
UNLOCK TABLES;
/*!40000 ALTER TABLE `m_spelling_ignorelist` ENABLE KEYS */;

/*!40101 SET SQL_MODE=@OLD_SQL_MODE */;
/*!40014 SET FOREIGN_KEY_CHECKS=@OLD_FOREIGN_KEY_CHECKS */;
/*!40014 SET UNIQUE_CHECKS=@OLD_UNIQUE_CHECKS */;
/*!40101 SET CHARACTER_SET_CLIENT=@OLD_CHARACTER_SET_CLIENT */;
/*!40101 SET CHARACTER_SET_RESULTS=@OLD_CHARACTER_SET_RESULTS */;
/*!40101 SET COLLATION_CONNECTION=@OLD_COLLATION_CONNECTION */;
/*!40111 SET SQL_NOTES=@OLD_SQL_NOTES */;
