# Supplementary material for: A UMLS-based spell checker for natural language processing in vaccine safety
Source: BMC Med Inform Decis Mak. 2007 Feb 12;7:3. doi: 10.1186/1472-6947-7-3 (PMC1805499; doi:10.1186/1472-6947-7-3)
Supplement: Additional file 4 — Source code. Software platform used to launch modules for spell checker [file 1472-6947-7-3-S4.gz › game/dump/20051127-025157-document.sql]

-- MySQL dump 10.9
--
-- Host: localhost    Database: game
-- ------------------------------------------------------
-- Server version	4.1.11

/*!40101 SET @OLD_CHARACTER_SET_CLIENT=@@CHARACTER_SET_CLIENT */;
/*!40101 SET @OLD_CHARACTER_SET_RESULTS=@@CHARACTER_SET_RESULTS */;
/*!40101 SET @OLD_COLLATION_CONNECTION=@@COLLATION_CONNECTION */;
/*!40101 SET NAMES utf8 */;
/*!40014 SET @OLD_UNIQUE_CHECKS=@@UNIQUE_CHECKS, UNIQUE_CHECKS=0 */;
/*!40014 SET @OLD_FOREIGN_KEY_CHECKS=@@FOREIGN_KEY_CHECKS, FOREIGN_KEY_CHECKS=0 */;
/*!40101 SET @OLD_SQL_MODE=@@SQL_MODE, SQL_MODE='NO_AUTO_VALUE_ON_ZERO' */;
/*!40111 SET @OLD_SQL_NOTES=@@SQL_NOTES, SQL_NOTES=0 */;

--
-- Table structure for table `m_textlab_document`
--

DROP TABLE IF EXISTS `m_textlab_document`;
CREATE TABLE `m_textlab_document` (
  `document_id` varchar(100) NOT NULL default '',
  `province_code` varchar(5) NOT NULL default 'UNK',
  `transcription_code` char(1) NOT NULL default 'H',
  `term_count` int(11) NOT NULL default '0',
  `concept_count_terms` int(11) NOT NULL default '0',
  `concept_count_phrases` int(11) NOT NULL default '0',
  `raw_text` text,
  `input1` text,
  `input2` text,
  `cleaned_text` text,
  `spellchecked_text` text,
  `postagged_text` text,
  `phrased_text` text,
  `cuitagged_text` text,
  `negation_terms` text,
  `partition_status` char(1) default NULL,
  `train_text` text,
  `filtered_text` text,
  `cuitagged_text_predicted` text,
  `stats` text,
  PRIMARY KEY  (`document_id`)
) ENGINE=MyISAM DEFAULT CHARSET=latin1;

--
-- Dumping data for table `m_textlab_document`
--


/*!40000 ALTER TABLE `m_textlab_document` DISABLE KEYS */;
LOCK TABLES `m_textlab_document` WRITE;
INSERT INTO `m_textlab_document` VALUES ('0119755','UNK','H',138,76,11,'2000.11.16  came to see me today, re sore arm & shouler following 2nd Hepatitis B immunization. Immediately following the injection she experienced numbness on the back & inner aspect of her upper arm that lasted about 1hr. Occasionally throughout the remainder of the day she noticed some tenderness & pain radiating to her lower arm. She awoke during the night & her hand was sore across the knuckles, especially of the middle & ring finger. Her hand was sore & a bit stiff all day on Nov 15. This morning, Nov 16 her whole arm is sore, her shoulder, her upper back on the left side and her ear is aching. There is a palpable lymph node behind her ear. She said it feels like soreness in the muscles & not the joints. There is some swelling on the palm of her hand below the fingers and the skin on the palm of that hand looked mottled and red in color compared to her other hand. The injection site is tender to touch and the skin is slightly red in an area the size of a loonie. Her L shoulder is higher then the R when observing from behind. She stated she had no noticeable reaction to her 1st Hepatitis B immunization.\r\n\r\nNoted: Arm, hand, shoulder pain & numbness following 2nd Hepatitis B shot. Will consult with BCCDC for advice re: 3rd dose.','2000.11.lb   came to see me today, re sore arm & shouler following 2nd Hepatitis B immunization. Immediately following the injection she experienced numbness on the back & inner aspect if her upper arm that lasted about 1hr. Occasionally throughout the remainder of the day she noticed some tenderness & pain radiating to her lower arm. She awoke during the night & her hand was sore across the knuckles, especially of the middle & ring finger. Her hand was sore & a bit stiff all day on Nov 15. This morning, Nov 16 her whole arm is sore, her shoulder, her upper back on the left side and her ear is aching. There is a palpable lymph node behind her ear. She said it feels like soreness in the muscles & not the joints. There is some swelling on the palm of her hand below the fingers and the skin on the palm of that hand looked mottled and red in color compared to her other hand. The injection site is tender to touch and the skin is slightly red in an area the size of a loonie. Her L shoulder is higher then the R when observing from behind. She stated she had no noticeable reaction to her 1st Hepatitis Bimmunization.\r\n\r\nNoted: Arm, hand, shoulder pain & numbness following 2nd Hepatitis shot. Will consult with BCCDC for advise re: 3rd dose.','2000.11.16  came to see me today, re sore arm & shouler following 2nd Hepatitis B immunization. Immediately following the injection she experienced numbness on the back & inner aspect of her upper arm that lasted about 1hr. Occasionally throughout the remainder of the day she noticed some tenderness & pain radiating to her lower arm. She awoke during the night & her hand was sore across the knuckles, especially of the middle & ring finger. Her hand was sore & a bit stiff all day on Nov 15. This morning, Nov 16 her whole arm is sore, her shoulder, her upper back on the left side and her ear is aching. There is a palpable lymph node behind her ear. She said it feels like soreness in the muscles & not the joints. There is some swelling on the palm of her hand below the fingers and the skin on the palm of that hand looked mottled and red in color compared to her other hand. The injection site is tender to touch and the skin is slightly red in an area the size of a loonie. Her L shoulder is higher then the R when observing from behind. She stated she had no noticeable reaction to her 1st Hepatitis B immunization.\r\n\r\nNoted: Arm, hand, shoulder pain & numbness following 2nd Hepatitis B shot. Will consult with BCCDC for advice re: 3rd dose.','2000 November 16  came to see me today, regarding  sore arm and shouler following second Hepatitis B immunization. Immediately following the injection she experienced numbness on the back and inner aspect of her upper arm that lasted about 1 hour  Occasionally throughout the remainder of the day she noticed some tenderness and pain radiating to her lower arm. She awoke during the night and her hand was sore across the knuckles, especially of the middle and ring finger. Her hand was sore and a bit stiff all day on November 15. This morning, November 16 her whole arm is sore, her shoulder, her upper back on the left side and her ear is aching. There is a palpable lymph node behind her ear. She said it feels like soreness in the muscles and not the joints. There is some swelling on the palm of her hand below the fingers and the skin on the palm of that hand looked mottled and red in color compared to her other hand. The injection site is tender to touch and the skin is slightly red in an area the size of a loonie. Her Left shoulder is higher then the Right when observing from behind. She stated she had no noticeable reaction to her first Hepatitis B immunization.\r\n\r\nNoted: Arm, hand, shoulder pain and numbness following second Hepatitis B shot. Will consult with BCCDC for advice regarding  third dose.','2000 November 16  came to see me today, regarding  sore arm and shoulder following second Hepatitis B immunization. Immediately following the injection she experienced numbness on the back and inner aspect of her upper arm that lasted about 1 hour  Occasionally throughout the remainder of the day she noticed some tenderness and pain radiating to her lower arm. She awoke during the night and her hand was sore across the knuckles, especially of the middle and ring finger. Her hand was sore and a bit stiff all day on November 15. This morning, November 16 her whole arm is sore, her shoulder, her upper back on the left side and her ear is aching. There is a palpable lymph node behind her ear. She said it feels like soreness in the muscles and not the joints. There is some swelling on the palm of her hand below the fingers and the skin on the palm of that hand looked mottled and red in color compared to her other hand. The injection site is tender to touch and the skin is slightly red in an area the size of a loonie. Her Left shoulder is higher then the Right when observing from behind. She stated she had no noticeable reaction to her first Hepatitis B immunization.\r\n\r\nNoted: Arm, hand, shoulder pain and numbness following second Hepatitis B shot. Will consult with BCCDC for advice regarding  third dose.','2000_MC November_NN 16_MC came_VVD to_TO see_VVI me_PN today_NN ,_, regarding_VVG sore_JJ arm_NN and_CC shoulder_NN following_VVG second_JJ Hepatitis_NN B_NN immunization_NN ._.\nImmediately_RR following_VVG the_DD injection_NN she_PN experienced_VVD numbness_NN on_II the_DD back_NN and_CC inner_JJ aspect_NN of_II her_PNG upper_JJ arm_NN that_CST lasted_VVN about_II 1_MC hour_NN Occasionally_RR throughout_II the_DD remainder_NN of_II the_DD day_NN she_PN noticed_VVD some_DD tenderness_NN and_CC pain_NN radiating_VVGN to_II her_PNG lower_JJR arm_NN ._.\nShe_PN awoke_VVB during_II the_DD night_NN and_CC her_PNG hand_NN was_VBD sore_VVN across_II the_DD knuckles_NNS ,_, especially_RR of_II the_DD middle_NN and_CC ring_NN finger_NN ._.\nHer_PNG hand_NN was_VBD sore_JJ and_CC a_DD bit_NN stiff_VVD all_DD day_NN on_II November_NN 15_MC ._.\nThis_DD morning_NN ,_, November_NN 16_MC her_PNG whole_JJ arm_NN is_VBZ sore_RR ,_, her_PNG shoulder_NN ,_, her_PNG upper_JJ back_NN on_II the_DD left_JJ side_NN and_CC her_PNG ear_NN is_VBZ aching_VVGN ._.\nThere_EX is_VBZ a_DD palpable_JJ lymph_NN node_NN behind_II her_PNG ear_NN ._.\nShe_PN said_VVD it_PN feels_NNS like_II soreness_NN in_II the_DD muscles_NNS and_CC not_RR the_DD joints_NNS ._.\nThere_EX is_VBZ some_DD swelling_VVGN on_II the_DD palm_NN of_II her_PNG hand_NN below_II the_DD fingers_NNS and_CC the_DD skin_NN on_II the_DD palm_NN of_II that_CST hand_NN looked_VVD mottled_VVNJ and_CC red_NN in_II color_NN compared_VVN to_II her_PNG other_JJ hand_NN ._.\nThe_DD injection_NN site_NN is_VBZ tender_VVN to_II touch_NN and_CC the_DD skin_NN is_VBZ slightly_RR red_JJ in_II an_DD area_NN the_DD size_NN of_II a_DD loonie_NN ._.\nHer_PNG Left_JJ shoulder_NN is_VBZ higher_JJR then_RR the_DD Right_NN when_CS observing_VVG from_II behind_II ._.\nShe_PN stated_VVD she_PN had_VHD no_DD noticeable_JJ reaction_NN to_II her_PNG first_JJ Hepatitis_NN B_NN immunization_NN ._.\nNoted_VVN :_: Arm_NN ,_, hand_NN ,_, shoulder_NN pain_NN and_CC numbness_NN following_VVG second_JJ Hepatitis_NN B_NN shot_NN ._.\nWill_VM consult_VVB with_II BCCDC_NN for_II advice_NN regarding_VVG third_JJ dose_NN ._.\n','Hepatitis|B_NNPHR_C0019163 upper|arm_NNPHR_C0446516 1|hour_NNPHR_C1442450 ring|finger_NNPHR_C0230398 upper|back_NNPHR_C0230101 left|side_NNPHR_C0205091 palpable|lymph|node_NNPHR_C1112395 lymph|node_NNPHR_C0024204 injection|site_NNPHR_C0221208 left|shoulder_NNPHR_C0524469 shoulder|pain_NNPHR_C0037011','974350800_TIMEU came_VVD_C0000000 to_TO see_VVI_C0000000 me_PN today_RR_C0750526 ,_, regarding_VVG sore_JJ_C0234233 arm_NN_C0446516 and_CC shoulder_NN_C0037004 following_VVG_C0332282 second_JJ_C0205436 Hepatitis_NN_C0019158 B_NN_C0000000 immunization_NN_C0020971 ._. Immediately_RR following_VVG_C0332282 the_DD injection_NN_C0021485 she_PN experienced_VVD numbness_NN_C0028643 on_II the_DD back_NN_C0205095 and_CC inner_JJ_C0205102 aspect_NN of_II_C0332285 her_PNG upper_JJ_C1282910 arm_NN_C0446516 that_CST lasted_VVN about_II 1_MC hour_NN_C0439227 Occasionally_RR throughout_II the_DD remainder_NN of_II_C0332285 the_DD day_NN_C0439228 she_PN noticed_VVD some_DD_C0205392 tenderness_NN_C0234233 and_CC pain_NN_C0030193 radiating_VVGN_C0332301 to_II her_PNG lower_JJR_C1272755 arm_NN_C0446516 ._. She_PN awoke_VVB_C0234422 during_II_C0347984 the_DD night_NN_C0439552 and_CC her_PNG hand_NN_C0018563 was_VBD_C0000000 sore_JJ_C0234233 across_II the_DD knuckles_NNS_C0025525 ,_, especially_RR of_II_C0332285 the_DD middle_NN_C0549183 and_CC ring_NN_C1260969 finger_NN_C1281584 ._. Her_PNG hand_NN_C0018563 was_VBD_C0000000 sore_JJ_C0234233 and_CC a_DD_C0000000 bit_NN_C0000000 stiff_VVD_C0427008 all_DD_C0444868 day_NN_C0439228 on_II November_NN 15_MC ._. This_DD morning_NN_C0332170 ,_, November_NN 16_MC her_PNG whole_JJ_C0444667 arm_NN_C0446516 is_VBZ_C0000000 sore_JJ_C0234233 ,_, her_PNG shoulder_NN_C0037004 ,_, her_PNG upper_JJ_C1282910 back_NN_C0004600 on_II the_DD left_JJ_C0205091 side_NN_C0441987 and_CC her_PNG ear_NN_C0013443 is_VBZ_C0000000 aching_VVGN_C0234238 ._. There_EX is_VBZ_C0000000 a_DD_C0000000 palpable_JJ_C0522499 lymph_NN_C0024202 node_NN behind_RR_C0205095 her_PNG ear_NN_C0013443 ._. She_PN said_VVD it_PN feels_NNS_C0013987 like_II soreness_NN_C0234233 in_II_C0332285 the_DD muscles_NNS_C0026845 and_CC not_RR the_DD joints_NNS_C0022417 ._. There_EX is_VBZ_C0000000 some_DD_C0205392 swelling_VVGN_C0013604 on_II the_DD palm_NN_C0230373 of_II_C0332285 her_PNG hand_NN_C0018563 below_II_C0542339 the_DD fingers_NNS_C1281584 and_CC the_DD skin_NN_C1123023 on_II the_DD palm_NN_C0230373 of_II_C0332285 that_CST hand_NN_C0018563 looked_VVD_C0233426 mottled_VVNJ and_CC red_JJ_C0332575 in_II_C1292240 color_NN_C0522507 compared_VVN to_II her_PNG other_JJ_C0205394 hand_NN_C1281583 ._. The_DD injection_NN_C0021485 site_NN_C0205145 is_VBZ_C0000000 tender_VVN_C0234234 to_II touch_NN_C0702221 and_CC the_DD skin_NN_C1123023 is_VBZ_C0000000 slightly_RR red_JJ_C0332575 in_II_C0332285 an_DD area_NN_C0205146 the_DD size_NN_C0456389 of_II_C0332285 a_DD_C0000000 loonie_NN ._. Her_PNG Left_JJ_C0205091 shoulder_NN_C0037004 is_VBZ_C0000000 higher_JJR_C0205250 then_RR the_DD Right_JJ_C0205090 when_CS observing_VVG_C0000000 from_II behind_II_C0205095 ._. She_PN stated_VVD_C1442792 she_PN had_VHD no_DD_C1298908 noticeable_JJ reaction_NN_C0443286 to_II her_PNG first_JJ_C0205435 Hepatitis_NN_C0019158 B_NN_C0000000 immunization_NN_C0020971 ._. Noted_VVN_C1317574 :_: Arm_NN_C0446516 ,_, hand_NN_C1281583 ,_, shoulder_NN_C0037004 pain_NN_C0030193 and_CC numbness_NN_C0028643 following_VVG_C0332282 second_JJ_C0205436 Hepatitis_NN_C0019158 B_NN_C0000000 shot_NN_C0000000 ._. Will_VM_C0000000 consult_VVB_C0557054 with_II_C0332287 BCCDC_NN for_II_C0521125 advice_NN_C0150600 regarding_VVG third_JJ_C0205437 dose_NN_C1446466 ._.',NULL,'R',NULL,'<filtered><br />\r\n<sentence><br />\r\n@@@_MC came_VVD_C0205115 to_TO see_VVI_C0042789 ***_PN today_NN_C0310367  regarding_VVG sore_JJ_C1455785 arm_NN_C0446516 and_CC shoulder_NN_C0037004 following_VVG_C0332282 second_JJ_C0205436 Hepatitis_NN_C0019158 B_NN_C0006030 immunization_NN_C0020971 <br />\r\n</sentence><br />\r\n<phrases><br />\r\n<phrase_item>B Hepatitis|C0019163</phrase_item><br />\r\n<phrase_item>B Hepatitis|C0019169</phrase_item><br />\r\n<phrase_item>B Hepatitis immunization|C0474232</phrase_item><br />\r\n<phrase_item>B Hepatitis immunization|C0474232</phrase_item><br />\r\n</phrases><br />\r\n</filtered><filtered><br />\r\n<sentence><br />\r\n Immediately_RR following_VVG_C0332282 the_DD injection_NN_C0021485 ***_PN experienced_VVD numbness_NN_C0020580 on_II the_DD back_NN_C0004600 and_CC inner_JJ_C0205102 aspect_NN of_II ***_PNG upper_JJ_C1282910 arm_NN_C0446516 that_CST lasted_VVN about_II @@@_MC hour_NN_C0439227 <br />\r\n</sentence><br />\r\n<phrases><br />\r\n<phrase_item>arm upper|C0446516</phrase_item><br />\r\n<phrase_item>arm upper|C1269612</phrase_item><br />\r\n</phrases><br />\r\n</filtered><filtered><br />\r\n<sentence><br />\r\n There_EX is_VBZ_C0441913 a_DD palpable_JJ_C0522499 lymph_NN_C0024202 node_NN behind_II ***_PNG ear_NN_C0013443 <br />\r\n</sentence><br />\r\n<phrases><br />\r\n<phrase_item>lymph node palpable|C1112395</phrase_item><br />\r\n<phrase_item>lymph node|C0024204</phrase_item><br />\r\n<phrase_item>lymph node|C0154054</phrase_item><br />\r\n<phrase_item>lymph node|C1269047</phrase_item><br />\r\n</phrases><br />\r\n</filtered><filtered><br />\r\n<sentence><br />\r\n The_DD injection_NN_C0021485 site_NN_C0205145 is_VBZ_C0441913 tender_VVN_C0234234 to_II touch_NN_C0152054 and_CC the_DD skin_NN_C0496955 is_VBZ_C0441913 slightly_RR red_JJ_C0332575 in_II an_DD area_NN_C0205146 the_DD size_NN_C0456389 of_II a_DD loonie_NN <br />\r\n</sentence><br />\r\n<phrases><br />\r\n<phrase_item>injection site|C0221208</phrase_item><br />\r\n<phrase_item>injection site|C0600077</phrase_item><br />\r\n</phrases><br />\r\n</filtered><filtered><br />\r\n<sentence><br />\r\n ***_PN stated_VVD_C1301808 ***_PN had_VHD no_DD noticeable_JJ reaction_NN_C0443286 to_II ***_PNG first_JJ_C0205435 Hepatitis_NN_C0019158 B_NN_C0006030 immunization_NN_C0020971 <br />\r\n</sentence><br />\r\n<phrases><br />\r\n<phrase_item>B Hepatitis|C0019163</phrase_item><br />\r\n<phrase_item>B Hepatitis|C0019169</phrase_item><br />\r\n<phrase_item>B Hepatitis immunization|C0474232</phrase_item><br />\r\n<phrase_item>B Hepatitis immunization|C0474232</phrase_item><br />\r\n</phrases><br />\r\n</filtered><filtered><br />\r\n<sentence><br />\r\n Noted_VVN_C1317574  Arm_NN_C0446516  hand_NN_C0018563  shoulder_NN_C0037004 pain_NN_C0030193 and_CC numbness_NN_C0020580 following_VVG_C0332282 second_JJ_C0205436 Hepatitis_NN_C0019158 B_NN_C0006030 shot_NN_C1444774 <br />\r\n</sentence><br />\r\n<phrases><br />\r\n<phrase_item>pain shoulder|C0037011</phrase_item><br />\r\n<phrase_item>B Hepatitis|C0019163</phrase_item><br />\r\n<phrase_item>B Hepatitis|C0019169</phrase_item><br />\r\n</phrases><br />\r\n</filtered>','2000.11.16_MC came_VVD_C0205115 to_TO see_VVI_C0000000 me_PN today_NN_C0750526 ,_, regarding_VVG sore_JJ_C1455785 arm_NN_C1140618 and_CC shoulder_NN_C0037004 following_VVG_C0332282 second_JJ_C0205436 Hepatitis_NN_C0019158 B_NN_C0000000 immunization_NN_C0020971 ._. Immediately_RR following_VVG_C0332282 the_DD injection_NN_C0021485 she_PN experienced_VVD numbness_NN_C0028643 on_II the_DD back_NN_C0004600 and_CC inner_JJ_C0205102 aspect_NN of_II her_PNG upper_JJ_C1282910 arm_NN_C1140618 that_CST lasted_VVN about_II 1_MC hour_NN_C0439227 ._. Occasionally_RR throughout_II the_DD remainder_NN of_II the_DD day_NN_C0439228 she_PN noticed_VVD some_DD tenderness_NN_C0234233 and_CC pain_NN_C0030193 radiating_VVGN_C0332301 to_II her_PNG lower_JJR_C0000000 arm_NN_C1140618 ._. She_PN awoke_VVB_C0234422 during_II the_DD night_NN_C0439552 and_CC her_PNG hand_NN_C0018563 was_VBD_C0000000 sore_VVN_C1455785 across_II the_DD knuckles_NNS_C0025525 ,_, especially_RR of_II the_DD middle_NN_C0549183 and_CC ring_NN_C0000000 finger_NN_C1281584 ._. Her_PNG hand_NN_C0018563 was_VBD_C0000000 sore_JJ_C1455785 and_CC a_DD bit_NN_C0000000 stiff_VVD all_DD day_NN_C0439228 on_II November_NN 15_MC ._. This_DD morning_NN_C0332170 ,_, November_NN 16_MC her_PNG whole_JJ_C0444667 arm_NN_C1140618 is_VBZ_C0000000 sore_RR_C1455785 ,_, her_PNG shoulder_NN_C0037004 ,_, her_PNG upper_JJ_C1282910 back_NN_C0004600 on_II the_DD left_JJ_C0205091 side_NN_C0441987 and_CC her_PNG ear_NN_C0013443 is_VBZ_C0000000 aching_VVGN_C0234238 ._. There_EX is_VBZ_C0000000 a_DD palpable_JJ_C0522499 lymph_NN_C0024202 node_NN behind_II her_PNG ear_NN_C0013443 ._. She_PN said_VVD it_PN feels_NNS_C0000000 like_II soreness_NN_C0234233 in_II the_DD muscles_NNS_C0026845 and_CC not_RR the_DD joints_NNS_C0022417 ._. There_EX is_VBZ_C0000000 some_DD swelling_VVGN_C0038999 on_II the_DD palm_NN_C0230373 of_II her_PNG hand_NN_C0018563 below_II the_DD fingers_NNS_C0016129 and_CC the_DD skin_NN_C1123023 on_II the_DD palm_NN_C0230373 of_II that_CST hand_NN_C0018563 looked_VVD_C0233426 mottled_VVNJ and_CC red_NN_C0332575 in_II color_NN_C0522507 compared_VVN to_II her_PNG other_JJ_C0205394 hand_NN_C0018563 ._. The_DD injection_NN_C0021485 site_NN_C0205145 is_VBZ_C0000000 tender_VVN_C0234234 to_II touch_NN_C0439815 and_CC the_DD skin_NN_C1123023 is_VBZ_C0000000 slightly_RR red_JJ_C0332575 in_II an_DD area_NN_C0205146 the_DD size_NN_C0456389 of_II a_DD loonie_NN ._. Her_PNG left_JJ_C0205091 shoulder_NN_C0037004 is_VBZ_C0000000 higher_JJR_C0205250 then_RR the_DD right_NN_C0205090 when_CS observing_VVG_C0000000 from_II behind_II ._. She_PN stated_VVD_C1442792 she_PN had_VHD no_DD noticeable_JJ reaction_NN_C0443286 to_II her_PNG first_JJ_C0205435 Hepatitis_NN_C0019158 B_NN_C0000000 immunization_NN_C0020971 ._. Noted_VVN_C0000000 :_: Arm_NN_C1140618 ,_, hand_NN_C0018563 ,_, shoulder_NN_C0037004 pain_NN_C0030193 and_CC numbness_NN_C0028643 following_VVG_C0332282 second_JJ_C0205436 Hepatitis_NN_C0019158 B_NN_C0000000 shot_NN_C0000000 ._. Will_VM_C0000000 consult_VVB_C0557054 with_II BCCDC_NN for_II advice_NN_C0150600 regarding_VVG third_JJ_C0205437 dose_NN_C1446466 ._.','<b>SOURCE RESULTS:</b><br>CACHE: 0.64242424242424<br>STRING: 0.35757575757576<br>NORM: 0<br>CONCEPT: 0<br><br><b>DISAMBIGUATION RESULTS:</b><br>TOTAL DISAMBIGUATED: 458.83168806105<br>DISTANCE: 0.97561408031538<br>BIGRAM: 0.0014369976404832<br>POS: 0.022948922044137<br><br><b>ELAPSED TIME (seconds):</b><br>111.45829892159 seconds<br>'),('0119904','UNK','H',128,68,11,'DAY 0- Within hours of vaccination - was feeling ill - general malaise - dizzy, \"bad headache\", fatigue, with an upset and sore stomach. By the evening she also c/o RUQ pain. No fever, no rash, no resp. system involvement, no vomiting or diarrhea.\r\n\r\nDAY 1- Stayed home from school c/o above symptoms. Saw physician who confirmed RUQ pain and advised not to continue with vaccination series. Mom reports Jane looked a little \"yellow tinged\". PMN not clear if this sign was physician diagnozed. Anorexic.\r\n\r\nDAY 2- Began improving.\r\n\r\nDAY 3- Returned to school.\r\n\r\nDAY 4- Mom reports complete resolution of symptoms.\r\n\r\nI.B: Unremarkable local reaction at injection site. In grade 1 contracted Hepatitis A. Mom remembered her symptomatology. has decided to withdraw her consent re:completion of Hep. B series.\r\n\r\nNot a contraindication finishing series.\r\nNeed support from B.C.C.D.C. - See Dr. Adams comment to mother - might be best to do in emergency to reassure.','DAY 0- Within hours of vaccination - was feeling ill - general malaise - dizzy, \"bad headache\", fatigue, with an upset and sore stomach. By the evening she also c/o RUQ pain. No fever, no rash, no resp. system involvement, no vomiting or diarrhea.\r\n\r\nDAY 1- Stayed home from school c/o above symptoms. Saw physician who confirmed RUQ pain and advised not to continue with vaccination series. Mom reports Jane looked a little \"yellow tinged\". PMN not clear if this sign was physician diagnozed. Anorexic.\r\n\r\nDAY 2- Began improving.\r\n\r\nDAY 3- Returned to school.\r\n\r\nDAY 4- Mom reports complete resolution of symptoms.\r\n\r\nI.B: Unremarkable local reaction at injection site. In grade 1 contracted Hepatitis A. Mom remembered her symptomatology. has decided to withdraw her consent re:completion of Hep. B series.\r\n\r\nNot a contraindication finishing series.\r\nNeed support from B.C.C.D.C. - See Dr. Adams comment to mother - might be best to do in emergency to reassure.','DAY 0- Within hours of vaccination - was feeling ill - general malaise - dizzy, \"bad headache\", fatigue, with an upset and sore stomach. By the evening she also c/o RUQ pain. No fever, no rash, no resp. system involvement, no vomiting or diarrhea.\r\n\r\nDAY 1- Stayed home from school c/o above symptoms. Saw physician who confirmed RUQ pain and advised not to continue with vaccination series. Mom reports Jane looked a little \"yellow tinged\". PMN not clear if this sign was physician diagnozed. Anorexic.\r\n\r\nDAY 2- Began improving.\r\n\r\nDAY 3- Returned to school.\r\n\r\nDAY 4- Mom reports complete resolution of symptoms.\r\n\r\nI.B: Unremarkable local reaction at injection site. In grade 1 contracted Hepatitis A. Mom remembered her symptomatology. has decided to withdraw her consent re:completion of Hep. B series.\r\n\r\nNot a contraindication finishing series.\r\nNeed support from B.C.C.D.C. - See Dr. Adams comment to mother - might be best to do in emergency to reassure.','DAY 0- Within hours of vaccination - was feeling ill - general malaise - dizzy, bad headache, fatigue, with an upset and sore stomach. By the evening she also complained of right upper quadrant pain. No fever, no rash, no respiratory system involvement, no vomiting or diarrhea.\r\n\r\nDAY 1- Stayed home from school complained of above symptoms. Saw physician who confirmed right upper quadrant pain and advised not to continue with vaccination series. Mother reports Jane looked a little yellow tinged. PMN not clear if this sign was physician diagnozed. Anorexic.\r\n\r\nDAY 2- Began improving.\r\n\r\nDAY 3- Returned to school.\r\n\r\nDAY 4- Mother reports complete resolution of symptoms.\r\n\r\nI.B: Unremarkable local reaction at injection site. In grade 1 contracted Hepatitis A. Mother remembered her symptomatology. has decided to withdraw her consent regarding completion of Hepatitis B series.\r\n\r\nNot a contraindication finishing series.\r\nNeed support from B.C.C.D.C. - See Doctor Adams comment to mother - might be best to do in emergency to reassure.','DAY 0- Within hours of vaccination - was feeling ill - general malaise - dizzy, bad headache, fatigue, with an upset and sore stomach. By the evening she also complained of right upper quadrant pain. No fever, no rash, no respiratory system involvement, no vomiting or diarrhea.\r\n\r\nDAY 1- Stayed home from school complained of above symptoms. Saw physician who confirmed right upper quadrant pain and advised not to continue with vaccination series. Mother reports Jane looked a little yellow tinged. PMN not clear if this sign was physician diagnosed. Anorexic.\r\n\r\nDAY 2- Began improving.\r\n\r\nDAY 3- Returned to school.\r\n\r\nDAY 4- Mother reports complete resolution of symptoms.\r\n\r\nI.B: Unremarkable local reaction at injection site. In grade 1 contracted Hepatitis A. Mother remembered her symptomatology. has decided to withdraw her consent regarding completion of Hepatitis B series.\r\n\r\nNot a contraindication finishing series.\r\nNeed support from B.C.C.D.C. - See Doctor Adams comment to mother - might be best to do in emergency to reassure.','DAY_NN 0-_MC Within_II hours_NNS of_II vaccination_NN -_: was_VBD feeling_VVGJ ill_NN -_: general_JJ malaise_NN -_SYM dizzy_NN ,_, bad_JJ headache_NN ,_, fatigue_NN ,_, with_II an_DD upset_NN and_CC sore_JJ stomach_NN ._.\nBy_II the_DD evening_VVGN she_PN also_RR complained_VVN of_II right_JJ upper_JJ quadrant_JJ pain_NN ._.\nNo_DD fever_NN ,_, no_DD rash_NN ,_, no_DD respiratory_JJ system_NN involvement_NN ,_, no_DD vomiting_VVGN or_CC diarrhea_NN ._.\nDAY_NN 1-_MC Stayed_NN home_NN from_II school_NN complained_VVN of_II above_JJ symptoms_NNS ._.\nSaw_JJ physician_NN who_PNR confirmed_VVD right_JJ upper_JJ quadrant_JJ pain_NN and_CC advised_VVN not_RR to_TO continue_VVI with_II vaccination_NN series_NN ._.\nMother_NN reports_VVZ Jane_NN looked_VVD a_DD little_JJ yellow_JJ tinged_NN ._.\nPMN_NN not_RR clear_VVB if_CST this_DD sign_NN was_VBD physician_NN diagnosed_VVN ._.\nAnorexic_JJ ._.\nDAY_NN 2-_MC Began_VVD improving_VVGN ._.\nDAY_NN 3-_MC Returned_VVD to_II school_NN ._.\nDAY_NN 4-_MC Mother_NN reports_VVZ complete_JJ resolution_NN of_II symptoms_NNS ._.\nI.B_NN :_: Unremarkable_NN local_JJ reaction_NN at_II injection_NN site_NN ._.\nIn_II grade_NN 1_MC contracted_VVNJ Hepatitis_NN A_NN ._.\nMother_NN remembered_VVD her_PNG symptomatology_NN ._.\nhas_VHZ decided_VVN to_TO withdraw_VVI her_PNG consent_NN regarding_VVGJ completion_NN of_II Hepatitis_NN B_NN series_NN ._.\nNot_RR a_DD contraindication_NN finishing_VVGJ series_NN ._.\nNeed_NN support_NN from_II B.C.C.D.C._NN -_: See_VVI Doctor_NN Adams_NN comment_NN to_II mother_NN -_: might_VM be_VBB best_JJT to_II do_VDI in_II emergency_NN to_II reassure_NN ._.\n','feeling|ill_NNPHR_C0231218 general|malaise_NNPHR_C0231218 right|upper|quadrant_NNPHR_C0439734 respiratory|system_NNPHR_C0035237 not|clear_NNPHR_C0521098 local|reaction_NNPHR_C0853813 injection|site_NNPHR_C0221208 grade|1_NNPHR_C0547053 Hepatitis|A_NNPHR_C0019159 Hepatitis|B_NNPHR_C0019163 See|Doctor_NNPHR_C0583527','0_TIMED Within_II_C0332285 hours_NNS_C0439227 of_II_C0332285 vaccination_NN_C0042196 -_: was_VBD_C0000000 feeling_VVGJ_C0013987 ill_NN_C1279889 -_: general_JJ_C0205246 malaise_NN_C0231218 -_SYM dizzy_JJ_C0012833 ,_, bad_JJ_C0205169 headache_NN_C0018681 ,_, fatigue_NN_C0015672 ,_, with_II_C0332287 an_DD upset_NN_C0700361 and_CC sore_JJ_C0234233 stomach_NN_C0038351 ._. By_II the_DD evening_NN_C0587117 she_PN also_RR complained_VVN_C0231216 of_II_C0332285 right_JJ_C0205090 upper_JJ_C1282910 quadrant_JJ pain_NN_C0030193 ._. No_DD_C1298908 fever_NN_C0015967 ,_, no_DD_C1298908 rash_NN_C0015230 ,_, no_DD_C1298908 respiratory_JJ system_NN_C0449913 involvement_NN_C0205428 ,_, no_DD_C1298908 vomiting_VVGN_C0042963 or_CC diarrhea_NN_C0011991 ._. 1_TIMED Stayed_NN home_NN_C0442519 from_II school_NN_C0036375 complained_VVN_C0231216 of_II_C0332285 above_JJ_C1282910 symptoms_NNS_C1457887 ._. Saw_VBD_C0000000 physician_NN_C0031831 who_PNR confirmed_VVD_C0521093 right_JJ_C0205090 upper_JJ_C1282910 quadrant_JJ pain_NN_C0030193 and_CC advised_VVN not_RR to_TO continue_VVI_C0000000 with_II_C0332287 vaccination_NN_C0042196 series_NN_C0205549 ._. Mother_NN_C0026591 reports_VVZ_C0700287 Jane_NN looked_VVD_C0233426 a_DD_C0000000 little_JJ_C0700321 yellow_JJ_C0221205 tinged_NN_C0723760 ._. PMN_NN not_RR clear_VVB_C0522503 if_CST this_DD sign_NN_C0311392 was_VBD_C0000000 physician_NN_C0031831 diagnosed_VVN_C0011900 ._. Anorexic_JJ_C0003123 ._. 2_TIMED Began_VVD_C0439659 improving_VVGN_C1272745 ._. 3_TIMED Returned_VVD_C0332156 to_II school_NN_C0036375 ._. 4_TIMED Mother_NN_C0026591 reports_VVZ_C0700287 complete_JJ_C0205197 resolution_NN of_II_C0332285 symptoms_NNS_C1457887 ._. I.B_NN :_: Unremarkable_NN_C0205307 local_JJ_C0205276 reaction_NN_C0443286 at_II injection_NN_C0021485 site_NN_C0205145 ._. In_II_C0332285 grade_NN_C0441800 1_MC contracted_VVNJ_C0000000 Hepatitis_NN_C0019158 A_NN_C0000000 ._. Mother_NN_C0026591 remembered_VVD_C0679062 her_PNG symptomatology_NN ._. has_VHZ decided_VVN_C0679006 to_TO withdraw_VVI_C0424092 her_PNG consent_NN regarding_VVGJ completion_NN of_II_C0332285 Hepatitis_NN_C0019158 B_NN_C0000000 series_NN_C0205549 ._. Not_RR a_DD_C0000000 contraindication_NN_C0079164 finishing_VVGJ series_NN_C0205549 ._. Need_VBB_C0027552 support_NN_C0344211 from_II B.C.C.D.C._NN -_: See_VVI_C0000000 Doctor_NN_C0031831 Adams_NN comment_NN_C0282411 to_II mother_NN_C0026591 -_: might_VM_C0000000 be_VBB_C0000000 best_JJT_C0000000 to_II do_VDI_C0000000 in_II_C1292240 emergency_NN_C0013956 to_II reassure_NN_C0557055 ._.',NULL,'R',NULL,NULL,'DAY_NN_C0439228 0-_MC Within_II hours_NNS_C0439227 of_II vaccination_NN_C0042196 -_: was_VBD feeling_VVGJ_C0013987 ill_NN_C1279889 -_: general_JJ_C0205246 malaise_NN_C0231218 -_SYM dizzy_NN_C0012833 ,_, bad_JJ_C0205169 headache_NN_C0018681 ,_, fatigue_NN_C0015672 ,_, with_II an_DD upset_NN_C0700361 and_CC sore_JJ_C1455785 stomach_NN_C0038351 ._. By_II the_DD evening_NN_C0587117 she_PN also_RR complained_VVN of_II right_JJ_C0205090 upper_JJ_C1282910 quadrant_JJ pain_NN_C0030193 ._. No_DD fever_NN_C0015967 ,_, no_DD rash_NN_C0015230 ,_, no_DD respiratory_JJ system_NN_C0449913 involvement_NN_C1314939 ,_, no_DD vomiting_VVGN_C0042963 or_CC diarrhea_NN_C0011991 ._. DAY_NN_C0439228 1-_MC Stayed_NN home_NN_C0442519 from_II school_NN_C0036375 complained_VVN of_II above_JJ symptoms_NNS ._. Saw_JJ physician_NN_C0031831 who_PNR confirmed_VVD right_JJ_C0205090 upper_JJ_C1282910 quadrant_JJ pain_NN_C0030193 and_CC advised_VVN not_RR to_TO continue_VVI with_II vaccination_NN_C0042196 series_NN_C0205549 ._. Mother_NN_C0026591 reports_NNS_C0684224 Jane_NN looked_VVD a_DD little_JJ_C0700321 yellow_JJ_C0221205 tinged_NN ._. PMN_NN not_RR clear_JJ_C0522503 if_CST this_DD sign_NN_C0311392 was_VBD physician_NN_C0031831 diagnosed_VVN ._. Anorexic_JJ_C0003123 ._. DAY_NN_C0439228 2-_MC Began_VVD improving_VVGN ._. DAY_NN_C0439228 3-_MC Returned_VVD to_II school_NN_C0036375 ._. DAY_NN_C0439228 4-_MC Mother_NN_C0026591 reports_NNS_C0684224 complete_JJ_C0205197 resolution_NN of_II symptoms_NNS ._. I.B_NN :_: Unremarkable_NN_C0205307 local_JJ_C0205276 reaction_NN_C0443286 at_II injection_NN_C0021485 site_NN_C0205145 ._. In_II grade_NN_C0441800 1_MC contracted_VVNJ Hepatitis_NN_C0019158 A_NN_C1442985 ._. Mother_NN_C0026591 remembered_VVD her_PNG symptomatology_NN ._. has_VHZ decided_VVN to_TO withdraw_VVI her_PNG consent_NN re_NN :_: completion_NN of_II Hepatitis_NN_C0019158 B_NN series_NN_C0205549 ._. Not_RR a_DD contraindication_NN_C0522473 finishing_VVGJ series_NN_C0205549 ._. Need_VVZ_C0027552 support_NN_C0344211 from_II B.C.C.D.C._NN -_: See_VVI Doctor_NN_C0031831 Adams_NN comment_NN_C0282411 to_II mother_NN_C0026591 -_: might_VM be_VBB best_JJT to_II do_VDI in_II emergency_JJ_C0013956 to_II reassure_VBI_C0557055 ._.','<b>SOURCE RESULTS:</b><br>CACHE: 0.95798319327731<br>STRING: 0.042016806722689<br>NORM: 0<br>CONCEPT: 0<br><br><b>DISAMBIGUATION RESULTS:</b><br>TOTAL DISAMBIGUATED: 113.26463225147<br>DISTANCE: 0.97126785143354<br>BIGRAM: 0.0020659839103324<br>POS: 0.026666164656127<br><br><b>ELAPSED TIME (seconds):</b><br>29.167127132416 seconds<br>'),('0400034','UNK','H',104,50,3,'Received imms (grade 6) on Wed Nov 26th.\r\nCame home from school irritable, tired, did not eat supper & went to bed @ 6pm which was unusual for him. Got up Thurs Nov 27 felt \"sick to his stomach\" went back to bed slept off & on all day. No fever. No vomitting. Each time he attempted to eat/drink his stomach became upset. Experienced swelling in right arm 8hrs post imms, which worsened until the next morning swelling was 8\" x 1\" just below site with some bruising.\r\n\r\nMother states son had influenza symptoms Sat Nov 15 to Sat Nov 22 returning to school showing improvement Mon & Tues until imms given Wed\r\nd/c to mother on Mon., Dec 8 she states he has not fully recovered.\r\n\r\nWon\'t be receiving meningococcal C again.\r\nNo contraindication to next Hepatitis B.','Received imms (grade 6) on Wed Nov 26th.\r\nCame home from school irritable, tired, did not eat supper & went to bed @ 6pm which was unusual for him. Got up Thurs Nov 27 felt \"sick to his stomach\" went back to bed slept off & on all day. No fever. No vomitting. Each time he attempted to eat/drink his stomach became upset. Experienced swelling in right arm 8hrs post imms, which worsened until the next morning swelling was 8\" x 1\" just below site with some bruising.\r\n\r\nMother states son had influenza symptoms Sat Nov 15 to Sat Nov 22 returning to school showing improvement Mon & Tues until imms given Wed\r\nd/c to mother on Mon., Dec 8 she sates he has not fully recovered.\r\n\r\nWon\'t be receiving meningicoccal C again.\r\nNo contraindication to next Hepatitis B.','Received imms (grade 6) on Wed Nov 26th.\r\nCame home from school irritable, tired, did not eat supper & went to bed @ 6pm which was unusual for him. Got up Thurs Nov 27 felt \"sick to his stomach\" went back to bed slept off & on all day. No fever. No vomitting. Each time he attempted to eat/drink his stomach became upset. Experienced swelling in right arm 8hrs post imms, which worsened until the next morning swelling was 8\" x 1\" just below site with some bruising.\r\n\r\nMother states son had influenza symptoms Sat Nov 15 to Sat Nov 22 returning to school showing improvement Mon & Tues until imms given Wed\r\nd/c to mother on Mon., Dec 8 she states he has not fully recovered.\r\n\r\nWon\'t be receiving meningococcal C again.\r\nNo contraindication to next Hepatitis B.','Received immunizations grade 6 -  on Wednesday November 26th.\r\nCame home from school irritable, tired, did not eat supper and went to bed at 6 pm which was unusual for him. Got up Thursday November 27 felt sick to his stomach went back to bed slept off and on all day. No fever. No vomitting. Each time he attempted to eat/drink his stomach became upset. Experienced swelling in right arm 8 hours post immunizations, which worsened until the next morning swelling was 8-inch by 1-inch just below site with some bruising.\r\n\r\nMother states son had influenza symptoms Saturday November 15 to Saturday November 22 returning to school showing improvement Monday and Tuesday until immunizations given Wednesday\r\ndischarge to mother on Monday., December 8 she states he has not fully recovered.\r\n\r\nWould not be receiving meningococcal C again.\r\nNo contraindication to next Hepatitis B.','Received immunizations grade 6 -  on Wednesday November 26th.\r\nCame home from school irritable, tired, did not eat supper and went to bed at 6 pm which was unusual for him. Got up Thursday November 27 felt sick to his stomach went back to bed slept off and on all day. No fever. No vomiting. Each time he attempted to eat/drink his stomach became upset. Experienced swelling in right arm 8 hours post immunizations, which worsened until the next morning swelling was 8-inch by 1-inch just below site with some bruising.\r\n\r\nMother states son had influenza symptoms Saturday November 15 to Saturday November 22 returning to school showing improvement Monday and Tuesday until immunizations given Wednesday\r\ndischarge to mother on Monday., December 8 she states he has not fully recovered.\r\n\r\nWould not be receiving meningococcal C again.\r\nNo contraindication to next Hepatitis B.','Received_VVNJ immunizations_NNS grade_VVB 6_MC -_SYM on_II Wednesday_NN November_NN 26th_JJ ._.\nCame_VVD home_NN from_II school_NN irritable_JJ ,_, tired_VVN ,_, did_VDD not_RR eat_VVI supper_NN and_CC went_VVD to_II bed_NN at_II 6_MC pm_JJ which_PNR was_VBD unusual_JJ for_II him_PN ._.\nGot_VVN up_II Thursday_NN November_NN 27_MC felt_VVNJ sick_NN to_II his_PNG stomach_NN went_VVD back_NN to_II bed_NN slept_NN off_II and_CC on_II all_DD day_NN ._.\nNo_DD fever_NN ._.\nNo_DD vomiting_VVGN ._.\nEach_DD time_NN he_PN attempted_VVD to_TO eat_VVI /_SYM drink_VVI his_PNG stomach_NN became_VVD upset_NN ._.\nExperienced_VVN swelling_VVG in_II right_JJ arm_NN 8_MC hours_NNS post_II immunizations_NNS ,_, which_PNR worsened_VVD until_II the_DD next_JJ morning_NN swelling_VVGN was_VBD 8-inch_RR by_II 1-inch_RR just_RR below_II site_NN with_II some_PND bruising_VVG ._.\nMother_NN states_VVZ son_NN had_VHD influenza_NN symptoms_NNS Saturday_NN November_NN 15_MC to_II Saturday_NN November_NN 22_MC returning_VVG to_II school_NN showing_VVG improvement_NN Monday_NN and_CC Tuesday_NN until_II immunizations_NNS given_VVN Wednesday_NN\ndischarge_NN to_II mother_NN on_II Monday_NN ._.\n,_, December_NN 8_MC she_PN states_VVZ he_PN has_VHZ not_RR fully_RR recovered_VVN ._.\nWould_VM not_RR be_VBB receiving_VVG meningococcal_JJ C_NN again_RR ._.\nNo_DD contraindication_NN to_II next_JJ Hepatitis_NN B_NN ._.\n','grade|6_NNPHR_C0681407 right|arm_NNPHR_C0230346 Hepatitis|B_NNPHR_C0019163','Received_VVNJ immunizations_NNS_C0020971 grade_VVB_C0441800 6_MC -_SYM on_II_ Wednesday_NN_C0585027 November_NN_ 26th_JJ ._. Came_VVD home_NN_C0442519 from_II_ school_NN_C0036375 irritable_JJ_C0022107 ,_, tired_JJ_C0557875 ,_, did_VDD_C0000000 not_RR_ eat_VVI_C0013470 supper_NN and_CC went_VVD to_II_ bed_NN_C0004916 at_II_ 6_MC pm_RR_C1509133 which_PNR was_VBD_C0000000 unusual_JJ for_II_ him_PN ._. Got_VVN_C0201899 up_II_ Thursday_NN_C0585028 November_NN_ 27_MC felt_VVNJ sick_NN to_II_ his_PNG stomach_NN_C0038351 went_VVD back_NN_C0205095 to_II_ bed_NN_C0004916 slept_NN off_II and_CC on_II_ all_DD_C0444868 day_NN_C0439228 ._. No_DD_C1298908 fever_NN_C0015967 ._. No_DD_C1298908 vomiting_VVGN_C0042963 ._. Each_DD_C1457900 time_NN_C0040223 he_PN attempted_VVD to_TO eat_VVI_C0013470 /_SYM drink_VVI_C0013123 his_PNG stomach_NN_C0038351 became_VVD upset_NN_C0700361 ._. Experienced_VVN swelling_VVG_C0013604 in_II_ right_JJ_C0205090 arm_NN_C0446516 8_MC hours_NNS_C0439227 post_II_C0687676 immunizations_NNS_C0020971 ,_, which_PNR worsened_VVD_C1279889 until_II_ the_DD_ next_JJ_C0205117 morning_NN_C0332170 swelling_VVGN_C0013604 was_VBD_C0000000 8-inch_RR by_II_ 1-inch_RR just_RR_C0022437 below_II_C0542339 site_NN_C0205145 with_II_ some_PND bruising_VVG_C0009938 ._. Mother_NN_C0026591 states_VVZ son_NN_C0037683 had_VHD_ influenza_NN_C0021400 symptoms_NNS_C1457887 Saturday_NN_C0585030 November_NN_ 15_MC to_II_ Saturday_NN_C0585030 November_NN_ 22_MC returning_VVG to_II_ school_NN_C0036375 showing_VVG improvement_NN Monday_NN_C0585024 and_CC Tuesday_NN_C0585026 until_II_ immunizations_NNS_C0020971 given_VVN_C1442162 Wednesday_NN_C0585027 discharge_NN_C0600083 to_II_ mother_NN_C0026591 on_II_ Monday_NN_C0585024 ._. ,_, December_NN 8_MC she_PN states_VVZ he_PN has_VHZ_ not_RR_ fully_RR recovered_VVN_C0237820 ._. Would_VM_C0000000 not_RR_ be_VBB_C0000000 receiving_VVG meningococcal_JJ_C0700144 C_NN_C0439106 again_RR_ ._. No_DD_C1298908 contraindication_NN_C0079164 to_II_ next_JJ_C0205117 Hepatitis_NN_C0019158 B_NN_C0000000 ._.',NULL,'R',NULL,NULL,'Received_VVNJ immunizations_NNS_C0020971 grade_NN_C0441800 6_MC -_SYM on_II Wednesday_NN_C0585027 November_NN 26th_JJ ._. Came_VVD_C0205115 home_NN_C0442519 from_II school_NN_C0036375 irritable_JJ_C0022107 ,_, tired_VVN_C0475255 ,_, did_VDD not_RR eat_VVI_C0013470 supper_NN and_CC went_VVD to_II bed_NN_C0004916 at_II 6_MC pm_JJ which_PNR was_VBD unusual_JJ for_II him_PN ._. Got_VVN_C0201899 up_II Thursday_NN_C0585028 November_NN 27_MC felt_VVNJ_C0013987 sick_NN to_II his_PNG stomach_NN_C0038351 went_VVD back_NN to_II bed_NN_C0004916 slept_NN_C0037313 off_II and_CC on_II all_DD day_NN_C0439228 ._. No_DD fever_NN_C0015967 ._. No_DD vomiting_VVGN_C0042963 ._. Each_DD time_NN_C0040223 he_PN attempted_VVD to_TO eat_VVI_C0013470 /_SYM drink_VVI_C0013123 his_PNG stomach_NN_C0038351 became_VVD upset_NN_C0700361 ._. Experienced_VVN swelling_VVGN_C0038999 in_II right_JJ_C0205090 arm_NN_C0446516 8_MC hours_NNS_C0439227 post_II immunizations_NNS_C0020971 ,_, which_PNR worsened_VVD_C1279889 until_II the_DD next_JJ_C0205117 morning_NN_C0332170 swelling_VVGN_C0038999 was_VBD 8-inch_RR by_II 1-inch_RR just_RR below_II site_NN_C0205145 with_II some_PND bruising_VVG_C0009938 ._. Mother_NN_C0026591 states_VVZ_C1442792 son_NN_C0037683 had_VHD influenza_NN_C0021400 symptoms_NNS_C1457887 Saturday_NN_C0585030 November_NN 15_MC to_II Saturday_NN_C0585030 November_NN 22_MC returning_VVG_C0332156 to_II school_NN_C0036375 showing_VVG improvement_NN Monday_NN_C0585024 and_CC Tuesday_NN_C0585026 until_II immunizations_NNS_C0020971 given_VVN_C1442162 Wednesday_NN_C0585027 discharge_NN to_II mother_NN_C0026591 on_II Monday_NN_C0585024 ._. ,_, December_NN 8_MC she_PN states_VVZ_C1442792 he_PN has_VHZ not_RR fully_RR recovered_VVN ._. Would_VM not_RR be_VBB receiving_VVG meningococcal_JJ_C0700144 C_NN again_RR ._. No_DD contraindication_NN_C0522473 to_II next_JJ_C0205117 Hepatitis_NN_C0019158 B_NN ._.','<b>SOURCE RESULTS:</b><br>CACHE: 0.60330578512397<br>STRING: 0.33884297520661<br>NORM: 0.024793388429752<br>CONCEPT: 0.033057851239669<br><br><b>DISAMBIGUATION RESULTS:</b><br>TOTAL DISAMBIGUATED: 270.87036761803<br>DISTANCE: 0.97401199044237<br>BIGRAM: 0.0013267664000943<br>POS: 0.024661243157538<br><br><b>ELAPSED TIME (seconds):</b><br>29.793902873993 seconds<br>'),('10','UNK','H',0,0,0,'Child received MMR vaccine July 13 2001. During the night of July 18 2001 he woke up & was cranky. She said he was sweating and red faced, his skin was hot. She gave Tylenol and a sponge bath to cool him down. He also developed a croupy type cough. She did not check his temperature with a thermometer. She has had to give him Tylenol and a sponge bath, twice a night since. His cough stopped July 21 2001. He does not seem to be feverish during the daytime, but doesn\'t much have of an appetite. Called today July 24/01 as he still had a high fever again during last night. Advised to call F. Dr. re reaction and check his temperature if the fever recurs again tonight. He also vomited 2-3x per day from July 19- July 21 2001.\r\n\r\n-TPC from mom she took John to see Dr. M. McPherson (replacement for Dr. Bridger) July 24 2001, child developed blotchy type rash on his lower back & buttocks yesterday after seeing Dr. , no fever last night and rash less prominent today.\r\n\r\n\r\nFever, rash may be due to intercurrent illness or vaccine virus. continue with scheduled immunizations.','Child received MMR vaccine July 13 2001. During the night of July 18 2001 he woke up & was cranky. She said he was sweating and red faced, his skin was hot. She gave Tylenol and a sponge bath to cool him down. He also develpoed a croupy type cough. She did not check his temperature with a thermometer. She has had to give him Tylenol and a sponge bath, twice a night since. His cough stopped July 21 2001. He does not seem to be feverish during the daytime, but doesn\'t much have of an appetite. Called today July 24 01 as he still had a high fever again during last night. Advised to call F. Dr. re reaction and check his temperature if the fever recurs again tonight. He also vomited 2-3x per day from July 19- July 21 2001.\r\n\r\n-TPC from she took to see Dr. M. McPherson (replacement for Dr. Bridger) July 24 2001, child developed blotchy type rash on his lower back & buttocks yesterday after seeing Dr. , no fever last night and rash less prominent today.\r\n\r\n\r\nFever, rash may be due to intercurrent illness or vaccine virus. continue with scheduled immunizations.','Child received MMR vaccine July 13 2001. During the night of July 18 2001 he woke up & was cranky. She said he was sweating and red faced, his skin was hot. She gave Tylenol and a sponge bath to cool him down. He also developed a croupy type cough. She did not check his temperature with a thermometer. She has had to give him Tylenol and a sponge bath, twice a night since. His cough stopped July 21 2001. He does not seem to be feverish during the daytime, but doesn\'t much have of an appetite. Called today July 24/01 as he still had a high fever again during last night. Advised to call F. Dr. re reaction and check his temperature if the fever recurs again tonight. He also vomited 2-3x per day from July 19- July 21 2001.\r\n\r\n-TPC from mom she took John to see Dr. M. McPherson (replacement for Dr. Bridger) July 24 2001, child developed blotchy type rash on his lower back & buttocks yesterday after seeing Dr. , no fever last night and rash less prominent today.\r\n\r\n\r\nFever, rash may be due to intercurrent illness or vaccine virus. continue with scheduled immunizations.','Child received MMR vaccine 2001 July 13. During the night of 2001 July 18 he woke up and was cranky. She said he was sweating and red faced, his skin was hot. She gave Tylenol and a sponge bath to cool him down. He also developed a croupy type cough. She did not check his temperature with a thermometer. She has had to give him Tylenol and a sponge bath, twice a night since. His cough stopped 2001 July 21. He does not seem to be feverish during the daytime, but does not much have of an appetite. Called today 2001 July 24 as he still had a high fever again during last night. Advised to call Family Doctor regarding  reaction and check his temperature if the fever recurs again tonight. He also vomited 2-3 times per day from July 19- 2001 July 21.\r\n\r\n- Telephone call from mother she took John to see Doctor Marcus Welby Pherson replacement for Doctor Patche Adams  24 2001, child developed blotchy type rash on his lower back and buttocks yesterday after seeing Doctor , no fever last night and rash less prominent today.\r\n\r\n\r\nFever, rash may be due to intercurrent illness or vaccine virus. continue with scheduled immunizations.','Child received MMR vaccine 2001 July 13. During the night of 2001 July 18 he woke up and was cranky. She said he was sweating and red faced, his skin was hot. She gave Tylenol and a sponge bath to cool him down. He also developed a croupy type cough. She did not check his temperature with a thermometer. She has had to give him Tylenol and a sponge bath, twice a night since. His cough stopped 2001 July 21. He does not seem to be feverish during the daytime, but does not much have of an appetite. Called today 2001 July 24 as he still had a high fever again during last night. Advised to call Family Doctor regarding  reaction and check his temperature if the fever recurs again tonight. He also vomited 2-3 times per day from July 19- 2001 July 21.\r\n\r\n- Telephone call from mother she took John to see Doctor Marcus Welby Pherson replacement for Doctor Patche Adams  24 2001, child developed blotchy type rash on his lower back and buttocks yesterday after seeing Doctor , no fever last night and rash less prominent today.\r\n\r\n\r\nFever, rash may be due to intercurrent illness or vaccine virus. continue with scheduled immunizations.','Child_NN received_VVD MMR_NN vaccine_NN 2001_MC July_NN 13_MC ._.\nDuring_II the_DD night_NN of_II 2001_MC July_NN 18_MC he_PN woke_VVB up_II and_CC was_VBD cranky_RR ._.\nShe_PN said_VVD he_PN was_VBD sweating_VVGN and_CC red_JJ faced_VVNJ ,_, his_PNG skin_NN was_VBD hot_JJ ._.\nShe_PN gave_VVD Tylenol_NN and_CC a_DD sponge_NN bath_NN to_II cool_NN him_PN down_II ._.\nHe_PN also_RR developed_VVD a_DD croupy_NN type_NN cough_NN ._.\nShe_PN did_VDD not_RR check_VVB his_PNG temperature_NN with_II a_DD thermometer_NN ._.\nShe_PN has_VHZ had_VHD to_TO give_VVI him_PN Tylenol_VVD and_CC a_DD sponge_NN bath_NN ,_, twice_DB a_DD night_NN since_RR ._.\nHis_PNG cough_NN stopped_VVD 2001_MC July_NN 21_MC ._.\nHe_PN does_VDZ not_RR seem_VVB to_TO be_VBI feverish_VVN during_II the_DD daytime_NN ,_, but_CC does_VDZ not_RR much_RR have_VHI of_II an_DD appetite_NN ._.\nCalled_VVNJ today_NN 2001_MC July_NN 24_MC as_CS he_PN still_RR had_VHD a_DD high_JJ fever_NN again_RR during_II last_JJ night_NN ._.\nAdvised_VVN to_TO call_VVI Family_NN Doctor_NN regarding_VVGJ reaction_NN and_CC check_VVB his_PNG temperature_NN if_CS the_DD fever_NN recurs_VVZ again_RR tonight_NN ._.\nHe_PN also_RR vomited_VVD 2-3_MC times_NNS per_II day_NN from_II July_NN 19-_MC 2001_MC July_NN 21_MC ._.\n-_SYM Telephone_NN call_NN from_II mother_NN she_PN took_VVD John_NN to_TO see_VVI Doctor_NN Marcus_NN Welby_NN Pherson_NN replacement_NN for_II Doctor_NN Patche_NN Adams_NNS 242001_MC ,_, child_NN developed_VVD blotchy_NN type_NN rash_NN on_II his_PNG lower_JJR back_NN and_CC buttocks_VVZ yesterday_NN after_II seeing_VVGJ Doctor_NN ,_, no_DD fever_NN last_JJ night_NN and_CC rash_NN less_RR prominent_JJ today_NN ._.\nFever_NN ,_, rash_NN may_VM be_VBB due_II+ to_II intercurrent_JJ illness_NN or_CC vaccine_NN virus_NN ._.\ncontinue_VVB with_II scheduled_VVNJ immunizations_NNS ._.\n','MMR|vaccine_NNPHR_C0065828 Family|Doctor_NNPHR_C0017319 per|day_NNPHR_C0439505 see|Doctor_NNPHR_C0583527','Child_NN_C0680063 received_VVD MMR_NN_C0065828 vaccine_NN_C0042210 2001_MC July_NN 13_MC ._. During_II the_DD night_NN_C0439552 of_II 2001_MC July_NN 18_MC he_PN woke_VVB_C0585034 up_II and_CC was_VBD cranky_RR ._. She_PN said_VVD he_PN was_VBD sweating_VVGN_C0038990 and_CC red_JJ_C0332575 faced_VVNJ_C0015450 ,_, his_PNG skin_NN_C1123023 was_VBD hot_JJ_C0444519 ._. She_PN gave_VVD_C1442162 Tylenol_NN_C0699142 and_CC a_DD sponge_NN_C0441126 bath_NN_C0150141 to_II cool_NN_C0678568 him_PN down_II ._. He_PN also_RR developed_VVD a_DD croupy_NN type_NN_C0449470 cough_NN_C0010200 ._. She_PN did_VDD_C1272695 not_RR check_VVB his_PNG temperature_NN_C0039476 with_II a_DD thermometer_NN_C0039818 ._. She_PN has_VHZ had_VHD to_TO give_VVI_C1442162 him_PN Tylenol_VVD_C0699142 and_CC a_DD sponge_NN_C0441126 bath_NN_C0150141 ,_, twice_DB a_DD night_NN_C0439552 since_RR ._. His_PNG cough_NN_C0010200 stopped_VVD_C0450446 2001_MC July_NN 21_MC ._. He_PN does_VDZ_C1272695 not_RR seem_VVB to_TO be_VBI feverish_VVN during_II the_DD daytime_NN_C0332169 ,_, but_CC does_VDZ_C1272695 not_RR much_RR have_VHI of_II an_DD appetite_NN_C0003618 ._. Called_VVNJ today_NN_C0310367 2001_MC July_NN 24_MC as_CS he_PN still_RR_C1410088 had_VHD a_DD high_JJ_C0205250 fever_NN_C0015967 again_RR during_II last_JJ night_NN_C0439552 ._. Advised_VVN to_TO call_VVI Family_NN_C0015576 Doctor_NN_C0031831 regarding_VVGJ reaction_NN_C0443286 and_CC check_VVB his_PNG temperature_NN_C0039476 if_CS the_DD fever_NN_C0015967 recurs_VVZ again_RR tonight_NN ._. He_PN also_RR vomited_VVD_C0042963 2-3_MC times_NNS_C0040223 per_II day_NN_C0439228 from_II July_NN 19-_MC 2001_MC July_NN 21_MC ._. -_SYM Telephone_NN_C0039457 call_NN from_II mother_NN_C0026591 she_PN took_VVD John_NN to_TO see_VVI Doctor_NN_C0031831 Marcus_NN Welby_NN Pherson_NN replacement_NN_C0559956 for_II Doctor_NN_C0031831 Patche_NN Adams_NNS 242001_MC ,_, child_NN_C0680063 developed_VVD blotchy_NN_C0857057 type_NN_C0449470 rash_NN_C0015230 on_II his_PNG lower_JJR_C1272755 back_NN and_CC buttocks_VVZ_C0006497 yesterday_NN after_II seeing_VVGJ Doctor_NN_C0031831 ,_, no_DD fever_NN_C0015967 last_JJ night_NN_C0439552 and_CC rash_NN_C0015230 less_RR prominent_JJ_C0205402 today_NN_C0310367 ._. Fever_NN_C0015967 ,_, rash_NN_C0015230 may_VM_C0340978 be_VBB due_II+ to_II intercurrent_JJ illness_NN_C0221423 or_CC vaccine_NN_C0042210 virus_NN_C0521026 ._. continue_VVB with_II scheduled_VVNJ_C0086960 immunizations_NNS_C0496628 ._.',NULL,'S',NULL,NULL,'Child_NN_C0008059 received_VVD MMR_NN_C0065828 vaccine_NN_C0042210 July_NN 132001_MC ._. During_II the_DD night_NN_C0439552 of_II July_NN 182001_MC he_PN woke_VVB up_II and_CC was_VBD cranky_RR ._. She_PN said_VVD he_PN was_VBD sweating_VVGN and_CC red_JJ_C0332575 faced_VVNJ ,_, his_PNG skin_NN_C1123023 was_VBD hot_JJ_C0444519 ._. She_PN gave_VVD_C1442162 Tylenol_NN_C0699142 and_CC a_DD sponge_NN_C0441126 bath_NN_C0150141 to_II cool_NN_C0678568 him_PN down_II ._. He_PN also_RR developed_VVD a_DD croupy_NN type_NN_C0332307 cough_NN_C0010200 ._. She_PN did_VDD not_RR check_VVB his_PNG temperature_NN_C0039476 with_II a_DD thermometer_NN_C0039818 ._. She_PN has_VHZ had_VHD to_TO give_VVI_C1442162 him_PN Tylenol_NN_C0699142 and_CC a_DD sponge_NN_C0441126 bath_NN_C0150141 ,_, twice_DB a_DD night_NN_C0439552 since_RR ._. His_PNG cough_NN_C0010200 stopped_VVD July_NN 212001_MC ._. He_PN does_VDZ not_RR seem_VVB to_TO be_VBI feverish_VVN during_II the_DD daytime_NN_C0332169 ,_, but_CC does_VDZ not_RR much_RR have_VHI of_II an_DD appetite_NN_C0003618 ._. Called_VVNJ today_NN_C0750526 July_NN 24_MC /_SYM 01_MC as_CS he_PN still_RR had_VHD a_DD high_JJ_C0205250 fever_NN_C0015967 again_RR during_II last_JJ night_NN_C0439552 ._. Advised_VVN to_TO call_VVI Family_NN_C0015576 Doctor_NN_C0031831 regarding_VVGJ reaction_NN_C0443286 and_CC check_VVB his_PNG temperature_NN_C0039476 if_CS the_DD fever_NN_C0015967 recurs_VVZ again_RR tonight_NN ._. He_PN also_RR vomited_VVD_C0042963 2-3x_NN per_II day_NN_C0439228 from_II July_NN 19-_MC July_NN 212001_MC ._. -_SYM Telephone_NN_C0039457 call_NN from_II mother_NN_C0026591 she_PN took_VVD John_NN to_TO see_VVI_C0042789 Doctor_NN_C0031831 M_NN ._. McPherson_NN replacement_NN_C0559956 for_II Doctor_NN_C0031831 Bridger_NN July_NN 242001_MC ,_, child_NN_C0008059 developed_VVD blotchy_NN_C0857057 type_NN_C0332307 rash_NN_C0015230 on_II his_PNG lower_JJR back_NN_C0004600 and_CC buttocks_VVZ yesterday_NN after_II seeing_VVGJ Doctor_NN_C0031831 ,_, no_DD fever_NN_C0015967 last_JJ night_NN_C0439552 and_CC rash_NN_C0015230 less_RR prominent_JJ_C0205402 today_NN_C0750526 ._. Fever_NN_C0015967 ,_, rash_NN_C0015230 may_VM be_VBB due_II+ to_II intercurrent_JJ illness_NN_C0221423 or_CC vaccine_NN_C0042210 virus_NN_C0042776 ._. continue_VVB with_II scheduled_VVNJ immunizations_NNS_C0020971 ._.',NULL),('101','UNK','',0,0,0,'0900 Hrs Vaccine given L arm IM\r\n0927 Lower Lip itchy\r\n0930 eyes, Lips feeling tingly\r\nAmbulance called P-80 Breathing fine\r\nLay down, feet up.\r\n0932 Epinephrine 0.5ml. sc. Rt arm\r\nTongue thick, Throat feling \"phlegmy\"\r\nno more progression, Pulse + resp stable\r\n0943 Ambulance arrived.\r\n950 Chills, feels cold\r\n10 Taken to hosp. Doctor dx severe allergic reaction\r\n#1 given Jan 18/2000\r\n\r\nRecovered in 12 hrs - last symptom to go was numbness of L side of face. Reaction brought on exacerbation of fibromyalgia and chronic fatigue, for at least 10 days\r\n\r\nThe Hepatitis A series is now complete. If patient were to ever require additional doses of the vaccine in the future, she should be referred to any allergist for assessment prior to further doses being given.','0900 Hrs Vaccine given L arm IM\r\n0927 Lower Lip itchy\r\n0930 eyes, Lips feeling tingly\r\nAmbulance called P-80 Breathing fine\r\nLay down, feet up.\r\n0932 Epinephrine 0.5ml. sc. Rt arm\r\nTongue thick, Throat feling \"phlegmy\"\r\nno more progression, Pulse + resp stable\r\n0943 Ambulance arrived.\r\n950 Chills, feels cold\r\n10 Taken to hosp. Doctor dx severe allergic reaction\r\n#1 given Jan 18/2000\r\n\r\n\r\nRecovered in 12 hrs - last symptom to go was numbness of L side of face. Reaction brought on exacerbation of fibromyalgic and chronic fatigue, for at least 10 days\r\n\r\nThe Hepatitis A series is now complete. If ______ were to ever require additional doses of the vaccine in the future, she should be referred to any allergist for assessment prior to further doses being given.','0900 Hrs Vaccine given L arm IM\r\n0927 Lower Lip itchy\r\n0930 eyes, Lips feeling tingly\r\nAmbulance called P-80 Breathing fine\r\nLay down, feet up.\r\n0932 Epinephrine 0.5ml. sc. Rt arm\r\nTongue thick, Throat feling \"phlegmy\"\r\nno more progression, Pulse + resp stable\r\n0943 Ambulance arrived.\r\n950 Chills, feels cold\r\n10 Taken to hosp. Doctor dx severe allergic reaction\r\n#1 given Jan 18/2000\r\n\r\nRecovered in 12 hrs - last symptom to go was numbness of L side of face. Reaction brought on exacerbation of fibromyalgia and chronic fatigue, for at least 10 days\r\n\r\nThe Hepatitis A series is now complete. If patient were to ever require additional doses of the vaccine in the future, she should be referred to any allergist for assessment prior to further doses being given.','0900  Hours Vaccine given Left arm Intramuscular\r\n0927 Lower Lip itchy\r\n0930 eyes, Lips feeling tingly\r\nAmbulance called Pressure is 80 Breathing fine\r\nLay down, feet up.\r\n0932 Epinephrine 0.5 ml. sc. Right arm\r\nTongue thick, Throat feling phlegmy\r\nno more progression, Pulse and respiration stable\r\n0943 Ambulance arrived.\r\n950 Chills, feels cold\r\n10 Taken to hospital. Doctor diagnosis severe allergic reaction\r\nnumber 1 given January 18/2000\r\n\r\nRecovered in 12 hours - last symptom to go was numbness of Left side of face. Reaction brought on exacerbation of fibromyalgia and chronic fatigue, for at least 10 days\r\n\r\nThe Hepatitis A series is now complete. If patient were to ever require additional doses of the vaccine in the future, she should be referred to any allergist for assessment prior to further doses being given.','','','','',NULL,'S',NULL,NULL,'0900_MC Hours_NNS_C0439227 Vaccine_NN_C0042210 given_VVNJ_C1442162 left_JJ_C0205091 arm_NN_C0446516 intramuscular_JJ_C0442117 0927_MC Lower_VVI_C1272755 Lip_NN_C0023759 itchy_NN_C0033774 0930_MC eyes_NNS_C0015392 ,_, Lips_NN_C0023759 feeling_VVGN_C0013987 tingling_VVGN_C0423572 Ambulance_NN_C0002422 called_VVD Pressure_NN_C0392677 is_VBZ 80_MC Breathing_VVG_C0035203 fine_JJ_C0205232 Lay_VVB down_II ,_, feet_NN up_II ._. 0932_MC Epinephrine_NN_C0014563 0.5_MC ml_NN_C0439242 ._. sc_NN ._. right_JJ_C0205090 arm_NN_C0446516 Tongue_NN_C0040408 thick_JJ_C1280412 ,_, Throat_NN_C0031354 feeling_VVGJ_C0013987 phlegmy_NN no_DB more_DD progression_NN_C0449258 ,_, Pulse_NN_C0034107 and_CC respiration_NN_C0035203 stable_JJ_C0205360 0943_MC Ambulance_NN_C0002422 arrived_VVN ._. 950_MC Chills_NNS_C0085593 ,_, feels_JJ_C0013987 cold_NN_C0234192 10_MC Taken_VVN to_II hospital_NN_C0019994 ._. Doctor_NN_C0031831 diagnosis_NN_C0011900 severe_JJ_C0205082 allergic_JJ reaction_NN_C0443286 number_NN_C0237753 1_MC given_VVNJ_C1442162 January_NN 18_MC /_SYM 2000_MC Recovered_VVN in_II 12_MC hours_NNS_C0439227 -_: last_JJ symptom_NN_C0683368 to_TO go_VVI was_VBD numbness_NN_C0028643 of_II left_JJ_C0205091 side_NN_C0441987 of_II face_NN_C0015450 ._. Reaction_NN_C0443286 brought_VVN_C0332302 on_II exacerbation_NN of_II fibromyalgia_NN_C0016053 and_CC chronic_JJ_C0205191 fatigue_NN_C0015672 ,_, for_II at_RR+ least_RR 10_MC days_NNS_C0439228 The_DD Hepatitis_NN_C0019158 A_DD series_NN_C0205549 is_VBZ now_RR complete_VVB_C0205197 ._. If_CST patient_NN_C0030705 were_VBD to_TO ever_RR require_VVB additional_JJ doses_NNS_C1446466 of_II the_DD vaccine_NN_C0042210 in_II the_DD future_NN_C0016884 ,_, she_PN should_VM be_VBB referred_VVN_C0205543 to_II any_PND allergist_VVN_C0334896 for_II assessment_NN_C1261322 prior_II+ to_II further_JJ doses_NNS_C1446466 being_VBG given_VVNJ_C1442162 ._.',NULL),('103','UNK','',134,74,5,'Mom reports:\r\n1) no reaction day of immunization (01/02/26 - Monday)\r\n2) 5 days after immunization (01/03/03 - Saturday)\r\n  -diarrhea x 1 diaper\r\n    -about 40 seconds of looking pale/ about to faint\r\n   -fever about 101 degrees that night\r\n     -no tylenol given (Mom wanted it to \'break\' on its own)\r\n3) Sunday am (01/03/04)\r\n    -woke up - no fever\r\n -decrease intake of food and fluids (\"very little solid food but some liquids\")\r\n  Sunday pm\r\n    -looked like she was feeling somewhat better\r\n4) Monday am (01/03/05)\r\n -woke up tossing and turning / calling out in sleep\r\n -very difficult to arouse / body limp\r\n   -could barely open her eyes\r\n5) Called ambulance (KGH)\r\n    -admitted - IV/bloodwork/X-ray (see attached report)\r\n   -x 1 diarrhea x 1 vomit\r\n6) Tuesday (01/03/06)\r\n  -discharge\r\n  -x 4 diarrhea\r\n7) Wednesday (01/03/07)\r\n -x 2 diarrhea\r\n8) Thrusday (01/03/08)\r\n  -x 1 diarrhea\r\n9) Friday (date of report)\r\n  -almost better\r\n\r\n\r\nMom does not want child to have any more immunizations.\r\nMom insisted on adverse report being done even though reaction not likely to meet temporal criteria.\r\n\r\n\r\nThis child has a viral infection with dehydration - not related immunization ? P.H.N discuss management of child with dehydration with mother.','Mom reports:\r\n1) no reaction day of immunization (01/02/26 - Monday)\r\n2) 5 days after immunization (01/03/03 - Saturday)\r\n  -diarrhea x 1 diaper\r\n    -about 40 seconds of looking pale/ about to faint\r\n   -fever about 101 degrees that night\r\n     -no tylenol given (Mom wanted it to \'break\' on its own)\r\n3) Sunday am (01/03/04)\r\n    -woke up - no fever\r\n -decrease intake of food and fluids (\"very little solid food but some liquids\")\r\n  Sunday pm\r\n    -looked like she was feeling somewhat better\r\n4) Monday am (01/03/05)\r\n -woke up tossing and turning / calling out in sleep\r\n -very difficult to arouse / body limp\r\n   -could barely open her eyes\r\n5) Called ambulance (KGH)\r\n    -admitted - IV/bloodwar K/X-ray (see attached report)\r\n   -XI diarrhea XIV vomit\r\n6) Tuesday (01/03/06)\r\n -discharge\r\n  -X4 diarrhea\r\n7) Wednesday (01/03/07)\r\n -X2 diarrhea\r\n8) Thrusday (01/03/08)\r\n  -X1 diarrhea\r\n9) Friday (date of report)\r\n  -almost better\r\n\r\n\r\nMom does not want child to have any more immunizations.\r\nMom insisted on adverse report being done even though reaction not likely to meet temporal criteria.\r\n\r\n\r\nThis child has a viral infection with dehydration - not related immunization ? P.H.N discuss management of child with dehydration with mother.','Mom reports:\r\n1) no reaction day of immunization (01/02/26 - Monday)\r\n2) 5 days after immunization (01/03/03 - Saturday)\r\n  -diarrhea x 1 diaper\r\n    -about 40 seconds of looking pale/ about to faint\r\n   -fever about 101 degrees that night\r\n     -no tylenol given (Mom wanted it to \'break\' on its own)\r\n3) Sunday am (01/03/04)\r\n    -woke up - no fever\r\n -decrease intake of food and fluids (\"very little solid food but some liquids\")\r\n  Sunday pm\r\n    -looked like she was feeling somewhat better\r\n4) Monday am (01/03/05)\r\n -woke up tossing and turning / calling out in sleep\r\n -very difficult to arouse / body limp\r\n   -could barely open her eyes\r\n5) Called ambulance (KGH)\r\n    -admitted - IV/bloodwork/X-ray (see attached report)\r\n   -x 1 diarrhea x 1 vomit\r\n6) Tuesday (01/03/06)\r\n  -discharge\r\n  -x 4 diarrhea\r\n7) Wednesday (01/03/07)\r\n -x 2 diarrhea\r\n8) Thrusday (01/03/08)\r\n  -x 1 diarrhea\r\n9) Friday (date of report)\r\n  -almost better\r\n\r\n\r\nMom does not want child to have any more immunizations.\r\nMom insisted on adverse report being done even though reaction not likely to meet temporal criteria.\r\n\r\n\r\nThis child has a viral infection with dehydration - not related immunization ? P.H.N discuss management of child with dehydration with mother.','Mother reports:\r\n1 -  no reaction day of immunization 2001 February 26 - Monday\r\n2 -  5 days after immunization 2001 March 03 - Saturday\r\n  - diarrhea x 1 diaper\r\n    - about 40 seconds of looking pale/ about to faint\r\n   - fever about 101 degrees that night\r\n     - no tylenol given Mother wanted it to break on its own\r\n3 -  Sunday am 2001 March 04 - \r\n    - woke up - no fever\r\n - decrease intake of food and fluids very little solid food but some liquids\r\n  Sunday pm\r\n    - looked like she was feeling somewhat better\r\n4 -  Monday am 2001 March 05 - \r\n - woke up tossing and turning / calling out in sleep\r\n - very difficult to arouse / body limp\r\n   - could barely open her eyes\r\n5 -  Called ambulance KGH\r\n    - admitted - IV/bloodwork/X-ray see attached report\r\n   - x 1 diarrhea x 1 vomit\r\n6 -  Tuesday 2001 March 06 - \r\n  - discharge\r\n  - x 4 diarrhea\r\n7 -  Wednesday 2001 March 07 - \r\n - x 2 diarrhea\r\n8 -  Thrusday 2001 March 08 - \r\n  - x 1 diarrhea\r\n9 -  Friday date of report\r\n  - almost better\r\n\r\n\r\nMother does not want child to have any more immunizations.\r\nMother insisted on adverse report being done even though reaction not likely to meet temporal criteria.\r\n\r\n\r\nThis child has a viral infection with dehydration - not related immunization ? Public Health Nurse discuss management of child with dehydration with mother.','Mother reports:\r\n1 -  no reaction day of immunization 2001 February 26 - Monday\r\n2 -  5 days after immunization 2001 March 03 - Saturday\r\n  - diarrhea x 1 diaper\r\n    - about 40 seconds of looking pale/ about to faint\r\n   - fever about 101 degrees that night\r\n     - no tylenol given Mother wanted it to break on its own\r\n3 -  Sunday am 2001 March 04 - \r\n    - woke up - no fever\r\n - decrease intake of food and fluids very little solid food but some liquids\r\n  Sunday pm\r\n    - looked like she was feeling somewhat better\r\n4 -  Monday am 2001 March 05 - \r\n - woke up tossing and turning / calling out in sleep\r\n - very difficult to arouse / body limp\r\n   - could barely open her eyes\r\n5 -  Called ambulance KGH\r\n    - admitted - IV/bloodwork/X-ray see attached report\r\n   - x 1 diarrhea x 1 vomit\r\n6 -  Tuesday 2001 March 06 - \r\n  - discharge\r\n  - x 4 diarrhea\r\n7 -  Wednesday 2001 March 07 - \r\n - x 2 diarrhea\r\n8 -  Thursday 2001 March 08 - \r\n  - x 1 diarrhea\r\n9 -  Friday date of report\r\n  - almost better\r\n\r\n\r\nMother does not want child to have any more immunizations.\r\nMother insisted on adverse report being done even though reaction not likely to meet temporal criteria.\r\n\r\n\r\nThis child has a viral infection with dehydration - not related immunization ? Public Health Nurse discuss management of child with dehydration with mother.','Mother_NN reports_NNS :_:\n1_MC -_: no_DD reaction_NN day_NN of_II immunization_NN 2001_MC February_NN 26_MC -_SYM Monday_NN\n2_MC -_SYM 5_MC days_NNS after_II immunization_NN 2001_MC March_NN 03_MC -_SYM Saturday_NN\n-_SYM diarrhea_NN x_SYM 1_MC diaper_NN\n-_: about_RR 40_MC seconds_NNS of_II looking_VVGJ pale_NN /_SYM about_RR to_TO faint_VVI\n-_SYM fever_NN about_II 101_MC degrees_NNS that_CST night_NN\n-_: no_DD tylenol_NN given_VVNJ Mother_NN wanted_VVD it_PN to_TO break_VVI on_II its_PNG own_JJ\n3_MC -_SYM Sunday_NN am_VBB 2001_MC March_NN 04_MC -_SYM\n-_SYM woke_NN up_II -_: no_DD fever_NN\n-_SYM decrease_NN intake_NN of_II food_NN and_CC fluids_NNS very_RR little_DD solid_JJ food_NN but_CC some_DD liquids_NNS\nSunday_NN pm_JJ\n-_: looked_VVN like_II she_PN was_VBD feeling_VVG somewhat_RR better_JJR\n4_MC -_SYM Monday_NN am_VBB 2001_MC March_NN 05_MC -_SYM\n-_SYM woke_NN up_II tossing_VVGN and_CC turning_VVGN /_SYM calling_VVGN out_RR in_II sleep_NN\n-_: very_RR difficult_JJ to_II arouse_NN /_SYM body_NN limp_NN\n-_: could_VM barely_RR open_VVB her_PNG eyes_NNS\n5_MC -_SYM Called_VVNJ ambulance_NN KGH_NN\n-_: admitted_VVN -_: IV_MC /_SYM bloodwork_NN /_SYM X-ray_NN see_VVI attached_VVNJ report_NN\n-_SYM x_SYM 1_MC diarrhea_NN x_SYM 1_MC vomit_NN\n6_MC -_SYM Tuesday_NN 2001_MC March_NN 06_MC -_SYM\n-_SYM discharge_NN\n-_SYM x_SYM 4_MC diarrhea_NN\n7_MC -_SYM Wednesday_NN 2001_MC March_NN 07_MC -_SYM\n-_SYM x_SYM 2_MC diarrhea_NN\n8_MC -_SYM Thursday_NN 2001_MC March_NN 08_MC -_SYM\n-_SYM x_SYM 1_MC diarrhea_NN\n9_MC -_SYM Friday_NN date_NN of_II report_NN\n-_: almost_RR better_JJR\nMother_NN does_VDZ not_RR want_JJ child_NN to_TO have_VHI any_PND more_DD immunizations_NNS ._.\nMother_NN insisted_VVN on_II adverse_JJ report_NN being_VBG done_VDN even_RR though_CS reaction_NN not_RR likely_RR to_TO meet_VVI temporal_JJ criteria_NNS ._.\nThis_DD child_NN has_VHZ a_DD viral_JJ infection_NN with_II dehydration_NN -_: not_RR related_VVNJ immunization_NN ?_.\nPublic_JJ Health_NN Nurse_NN discuss_VVB management_NN of_II child_NN with_II dehydration_NN with_II mother_NN ._.\n','no|reaction_NNPHR_C0442740 solid|food_NNPHR_C0453855 not|want_NNPHR_C1444649 viral|infection_NNPHR_C0042769 Public|Health_NNPHR_C0034019','Mother_NN_C0026591 reports_NNS_C0700287 :_: 1_MC -_: no_DD_C1298908 reaction_NN_C0443286 day_NN_C0439228 of_II_C0332285 immunization_NN_C0020971 983163600_TIMEU -_SYM Monday_NN_C0585024 2_MC -_SYM 5_MC days_NNS_C0439228 after_II_C0231290 immunization_NN_C0020971 983595600_TIMEU -_SYM Saturday_NN_C0585030 -_SYM diarrhea_NN_C0011991 x_SYM 1_MC diaper_NN_C0180416 -_: about_RR 40_MC seconds_NNS_C0457385 of_II_C0332285 looking_VVGJ_C0233426 pale_JJ_C0678215 /_SYM about_RR to_TO faint_VVI_C0039070 -_SYM fever_NN_C0015967 about_II 101F_TEMPF that_CST night_NN_C0439552 -_: no_DD_C1298908 tylenol_NN_C0699142 given_VVNJ_C1442162 Mother_NN_C0026591 wanted_VVD_C0000000 it_PN to_TO break_VVI on_II its_PNG own_JJ_C0000000 3_MC -_SYM Sunday_NN_C0585025 am_VBB_C0332170 983682000_TIMEU -_SYM -_SYM woke_VVD_C0442696 up_II_C1282911 -_: no_DD_C1298908 fever_NN_C0015967 -_SYM decrease_NN_C0442797 intake_NN of_II_C0332285 food_NN_C0016452 and_CC fluids_NNS_C0596579 very_RR_C0442824 little_DD_C0700321 solid_JJ_C0205208 food_NN_C0016452 but_CC some_DD_C0205392 liquids_NNS_C0302908 Sunday_NN_C0585025 pm_JJ_C1509133 -_: looked_VVN_C0233426 like_II she_PN was_VBD_C0000000 feeling_VVG_C0013987 somewhat_RR better_JJR_C0332272 4_MC -_SYM Monday_NN_C0585024 am_VBB_C0332170 983768400_TIMEU -_SYM -_SYM woke_NN_C0585034 up_II_C1282911 tossing_VVGN and_CC turning_VVGN_C0000000 /_SYM calling_VVGN out_RR_C0439787 in_II_C1292240 sleep_NN_C0037313 -_: very_RR_C0442824 difficult_JJ_C0332218 to_II arouse_NN_C0003808 /_SYM body_NN_C0242821 limp_NN_C0311395 -_: could_VM barely_RR open_VVB_C0175566 her_PNG eyes_NNS_C0015392 5_MC -_SYM Called_VVNJ ambulance_NN_C0002422 KGH_NN -_: admitted_VVN_C0809949 -_: IV_MC /_SYM bloodwork_NN /_SYM X-ray_NN_C0043299 see_VVI_C0000000 attached_VVNJ_C0000000 report_NN_C0684224 -_SYM x_SYM 1_MC diarrhea_NN_C0011991 x_SYM 1_MC vomit_NN_C0042963 6_MC -_SYM Tuesday_NN_C0585026 983854800_TIMEU -_SYM -_SYM discharge_NN_C0600083 -_SYM x_SYM 4_MC diarrhea_NN_C0011991 7_MC -_SYM Wednesday_NN_C0585027 983941200_TIMEU -_SYM -_SYM x_SYM 2_MC diarrhea_NN_C0011991 8_MC -_SYM Thursday_NN_C0585028 984027600_TIMEU -_SYM -_SYM x_SYM 1_MC diarrhea_NN_C0011991 9_MC -_SYM Friday_NN_C0585029 date_NN_C0011008 of_II_C0332285 report_VVI_C0700287 -_: almost_RR better_JJR_C0332272 Mother_NN_C0026591 does_VDZ_C0000000 not_RR want_VVB_C0000000 child_NN_C0680063 to_TO have_VHI any_PND more_DD_C0205172 immunizations_NNS_C0020971 ._. Mother_NN_C0026591 insisted_VVN on_II adverse_JJ report_NN_C0684224 being_VBG_C0000000 done_VDN_C0000000 even_RR_C0000000 though_CS reaction_NN_C0443286 not_RR likely_RR_C0332148 to_TO meet_VVI_C0000000 temporal_JJ_C0442043 criteria_NNS_C0243161 ._. This_DD child_NN_C0680063 has_VHZ a_DD_C0000000 viral_JJ_C0521026 infection_NN_C0021311 with_II_C0332287 dehydration_NN_C0011175 -_: not_RR related_VVNJ_C0445223 immunization_NN_C0020971 ?_. Public_JJ_C0678367 Health_NN_C0018684 Nurse_NN_C0028677 discuss_VVB_C0557061 management_NN of_II_C0332285 child_NN_C0680063 with_II_C0332287 dehydration_NN_C0011175 with_II_C0332287 mother_NN_C0026591 ._.',NULL,'R',NULL,NULL,NULL,'<b>SOURCE RESULTS:</b><br>CACHE: 1<br>STRING: 0<br>NORM: 0<br>CONCEPT: 0<br><br><b>DISAMBIGUATION RESULTS:</b><br>TOTAL DISAMBIGUATED: 94.648979803088<br>DISTANCE: 0.95946116534259<br>BIGRAM: 0.0018011455006096<br>POS: 0.038737689156804<br><br><b>ELAPSED TIME (seconds):</b><br>22.805006980896 seconds<br>'),('10394','UNK','',109,50,5,'12 hours after getting the shot, developed wretching, diarrhea, chest heaviness, difficulty breathing, and swelling of face. Called ambulance, vomited all over paramedics. Taken to ER at NRGH and seen by Dr. John Grabher. Received 4 litres of IV fluids and was given Gravol, Morphine, Maxeran and Benadryl and Demea.  Kept in ER for 12 hrs. Today, Nov 01 eyes and lips and hands are still swollen. Dr. advised her this was an unusual but probable adverse reaction to the shot and client was advised never to have one again.\r\nB.P. ranged from 70/40-90/60 before IV fluids were given.\r\n\r\n\r\nTel. call to client. She feels fully recovered\r\n2001/11/09 T/P to client to complete Influenza supplementary Questionaire. No further problems-is working again\r\n\r\n\r\n\r\n\r\nYes, we really do want a consult\r\nPlease collect Emerg visit record (copy) before sending for consult.','12 hours after getting the shot, developed wretching diarrhea, chest heaviness, difficulty breathing, and swelling of face. Called ambulance vomited all over paramedics. Taken to ER at NRGH and seen by Dr. John Grabher. Received 4 litres of IV fluids and was given Gravol, Morphine, Maxeran and Benadryl. Dames Kept in ER for 12 hrs. Today, Nov 01 eyes and lips and hands are still swollen. Dr. advised her this was an unusual but probable adverse reaction to the shot and client was advised never to have one again.\r\nB.P ranged from 70/40-90/60 before IV fluids were given.\r\n\r\n\r\nTel. call to client. She feels fully recovered\r\n2001/11/09 T/P to Mrs. Vaichen to complete Influenza supplementary Questionare. No further problems-is working again\r\n\r\n\r\nYes, we really want a consult\r\nPlease collect Emerg visit record (copy) before sending for consult.','12 hours after getting the shot, developed wretching, diarrhea, chest heaviness, difficulty breathing, and swelling of face. Called ambulance, vomited all over paramedics. Taken to ER at NRGH and seen by Dr. John Grabher. Received 4 litres of IV fluids and was given Gravol, Morphine, Maxeran and Benadryl and Demea.  Kept in ER for 12 hrs. Today, Nov 01 eyes and lips and hands are still swollen. Dr. advised her this was an unusual but probable adverse reaction to the shot and client was advised never to have one again.\r\nB.P. ranged from 70/40-90/60 before IV fluids were given.\r\n\r\n\r\nTel. call to client. She feels fully recovered\r\n2001/11/09 T/P to client to complete Influenza supplementary Questionaire. No further problems-is working again\r\n\r\n\r\n\r\n\r\nYes, we really do want a consult\r\nPlease collect Emerg visit record (copy) before sending for consult.','12 hours after getting the vaccination, developed wretching, diarrhea, chest heaviness, difficulty breathing, and swelling of face. Called ambulance, vomited all over paramedics. Taken to Emergency Room at NRGH and seen by Doctor Marcus Welby . Received 4 litres of Intravenous fluids and was given Gravol, Morphine, Maxeran and Benadryl and Demea.  Kept in Emergency Room for 12 hours. Today, November 01 eyes and lips and hands are still swollen. Doctor advised her this was an unusual but probable adverse reaction to the vaccination and client was advised never to have one again.\r\nBlood Pressure ranged from 70/40-90/60 before Intravenous fluids were given.\r\n\r\n\r\nTelephone call to client. She feels fully recovered\r\n2001/11/09 Telephone call to client to complete Influenza supplementary Questionaire. No further problems-is working again\r\n\r\n\r\n\r\n\r\nYes, we really do want a consult\r\nPlease collect Emergency visit record copy before sending for consult.','12 hours after getting the injection, developed retching, diarrhea, chest heaviness, difficulty breathing, and swelling of face. Called ambulance, vomited all over paramedics. Taken to Emergency Room at NRGH and seen by Doctor John Grabher. Received 4 litres of Intravenous fluids and was given Gravol, Morphine, Maxeran and Benadryl and Demea.  Kept in Emergency Room for 12 hours. Today, November 01 eyes and lips and hands are still swollen. Doctor advised her this was an unusual but probable adverse reaction to the injection and client was advised never to have one again.\r\nBlood Pressure. ranged from 70/40-90/60 before Intravenous fluids were given.\r\n\r\n\r\nTelephone call to client. She feels fully recovered\r\n2001/11/09 Telephone call to client to complete Influenza supplementary questionnaire. No further problems-is working again\r\n\r\n\r\n\r\n\r\nYes, we really do want a consult\r\nPlease collect Emergency visit record copy before sending for consult.','12_MC hours_NNS after_II getting_VVGN the_DD injection_NN ,_, developed_VVNJ retching_VVGN ,_, diarrhea_NN ,_, chest_NN heaviness_NN ,_, difficulty_NN breathing_VVGN ,_, and_CC swelling_VVGN of_II face_NN ._.\nCalled_VVNJ ambulance_NN ,_, vomited_VVD all_PND over_II paramedics_NNS ._.\nTaken_VVN to_II Emergency_NN Room_NN at_II NRGH_NN and_CC seen_VVN by_II Doctor_NN John_NN Grabher_NN ._.\nReceived_VVD 4_MC litres_NNS of_II Intravenous_JJ fluids_NNS and_CC was_VBD given_VVN Gravol_NN ,_, Morphine_NN ,_, Maxeran_NN and_CC Benadryl_NN and_CC Demea_NN ._.\nKept_VVN in_II Emergency_NN Room_NN for_II 12_MC hours_NNS ._.\nToday_NN ,_, November_NN 01_MC eyes_NNS and_CC lips_NN and_CC hands_NNS are_VBB still_RR swollen_JJ ._.\nDoctor_NN advised_VVD her_PNG this_DD was_VBD an_DD unusual_JJ but_CC probable_JJ adverse_JJ reaction_NN to_II the_DD injection_NN and_CC client_NN was_VBD advised_VVN never_RR to_TO have_VHI one_MC again_RR ._.\nBlood_NN Pressure_NN ._.\nranged_VVN from_II 70_MC /_SYM 40-90_MC /_SYM 60_MC before_II Intravenous_JJ fluids_NNS were_VBD given_VVN ._.\nTelephone_NN call_NN to_II client_NN ._.\nShe_PN feels_VVB fully_RR recovered_VVN\n2001_MC /_SYM 11_MC /_SYM 09_MC Telephone_NN call_NN to_II client_NN to_TO complete_VVI Influenza_NN supplementary_JJ questionnaire_NN ._.\nNo_DD further_JJ problems-is_NN working_VVG again_RR\nYes_NNS ,_, we_PN really_RR do_VDB want_RR a_DD consult_NN\nPlease_NN collect_NN Emergency_NN visit_NN record_NN copy_NN before_II sending_VVGN for_II consult_NN ._.\n','chest|heaviness_NNPHR_C0742339 Emergency|Room_NNPHR_C0562508 adverse|reaction_NNPHR_C0559546 Blood|Pressure_NNPHR_C0005823 Blood|Pressure_NNPHR_C0005824','12_MC hours_NNS_C0439227 after_II_C0231290 getting_VVGN the_DD injection_NN_C0021485 ,_, developed_VVNJ_C1331475 retching_VVGN_C0232602 ,_, diarrhea_NN_C0011991 ,_, chest_NN_C0817096 heaviness_NN ,_, difficulty_NN_C0332218 breathing_VVGN_C0035203 ,_, and_CC swelling_VVGN_C0013604 of_II_C0332285 face_NN_C0015450 ._. Called_VVNJ ambulance_NN_C0002422 ,_, vomited_VVD_C0042963 all_PND over_II_C0205136 paramedics_NNS_C0013963 ._. Taken_VVN to_II Emergency_NN_C0013956 Room_NN at_II NRGH_NN and_CC seen_VVN_C0000000 by_II Doctor_NN_C0031831 John_NN Grabher_NN ._. Received_VVD 4_MC litres_NNS_C0475211 of_II_C0332285 Intravenous_JJ_C0348016 fluids_NNS_C0596579 and_CC was_VBD_C0000000 given_VVN_C0000000 Gravol_NN ,_, Morphine_NN_C0026549 ,_, Maxeran_NN and_CC Benadryl_NN_C0700899 and_CC Demea_NN ._. Kept_VVN in_II_C1292240 Emergency_NN_C0013956 Room_NN for_II_C0521125 12_MC hours_NNS_C0439227 ._. Today_RR_C0750526 ,_, November_NN 01_MC eyes_NNS_C0015392 and_CC lips_NN_C0023759 and_CC hands_NNS_C0018563 are_VBB_C0000000 still_RR_C0000000 swollen_JJ_C0038999 ._. Doctor_NN_C0031831 advised_VVD her_PNG this_DD was_VBD_C0000000 an_DD unusual_JJ but_CC probable_JJ_C0332148 adverse_JJ reaction_NN_C0443286 to_II the_DD injection_NN_C0021485 and_CC client_NN_C0008942 was_VBD_C0000000 advised_VVN never_RR to_TO have_VHI one_MC again_RR ._. Blood_NN_C0005767 Pressure_NN_C0234222 ._. ranged_VVN from_II 70_MC /_SYM 40-90_MC /_SYM 60_MC before_II_C0332152 Intravenous_JJ_C0348016 fluids_NNS_C0302908 were_VBD_C0000000 given_VVN_C0000000 ._. Telephone_NN_C0039457 call_NN to_II client_NN_C0008942 ._. She_PN feels_VVB_C0013987 fully_RR recovered_VVN_C0237820 2001_MC /_SYM 11_MC /_SYM 09_MC Telephone_NN_C0039457 call_NN to_II client_NN_C0008942 to_TO complete_VVI_C0205197 Influenza_NN_C0021400 supplementary_JJ questionnaire_NN_C0034394 ._. No_DD_C1298908 further_JJ problems-is_NN working_VVG_C0043227 again_RR Yes_NNS_C1298907 ,_, we_PN really_RR do_VDB_C0000000 want_RR_C0000000 a_DD_C0000000 consult_NN_C0557054 Please_NN collect_NN Emergency_NN_C0013956 visit_NN_C0545082 record_NN_C0034869 copy_NN_C0009992 before_II_C0332152 sending_VVGN for_II_C0521125 consult_NN_C0557054 ._.',NULL,'R',NULL,NULL,'12_MC hours_NNS_C0439227 after_II getting_VVGN the_DD injection_NN_C1272883 ,_, developed_VVNJ retching_VVGN_C0232602 ,_, diarrhea_NN_C0011991 ,_, chest_NN_C0817096 heaviness_NN ,_, difficulty_NN_C1299586 breathing_VVGN_C0035203 ,_, and_CC swelling_VVGN_C0038999 of_II face_NN_C0015450 ._. Called_VVNJ ambulance_NN_C0002422 ,_, vomited_VVD_C0042963 all_PND over_II paramedics_NNS_C0030450 ._. Taken_VVN to_II Emergency_NN_C0175673 Room_NN at_II NRGH_NN and_CC seen_VVN_C0205397 by_II Doctor_NN_C0031831 John_NN Grabher_NN ._. Received_VVD 4_MC litres_NNS_C0475211 of_II Intravenous_JJ_C0348016 fluids_NNS_C0444611 and_CC was_VBD_C0441913 given_VVN_C1442162 Gravol_NN ,_, Morphine_NN_C0026549 ,_, Maxeran_NN and_CC Benadryl_NN_C0700899 and_CC Demea_NN ._. Kept_VVN in_II Emergency_NN_C0175673 Room_NN for_II 12_MC hours_NNS_C0439227 ._. Today_NN_C0750526 ,_, November_NN 01_MC eyes_NNS_C0015392 and_CC lips_NN_C0023759 and_CC hands_NNS_C1281583 are_VBB_C0441913 still_RR_C1410088 swollen_JJ_C0038999 ._. Doctor_NN_C0031831 advised_VVD her_PNG this_DD was_VBD_C0441913 an_DD unusual_JJ but_CC probable_JJ_C0332148 adverse_JJ reaction_NN_C0443286 to_II the_DD injection_NN_C1272883 and_CC client_NN_C0008942 was_VBD_C0441913 advised_VVN never_RR to_TO have_VHI one_MC again_RR ._. Blood_NN_C0392895 Pressure_NN_C0460139 ._. ranged_VVN from_II 70_MC /_SYM 40-90_MC /_SYM 60_MC before_II Intravenous_JJ_C0348016 fluids_NNS_C0444611 were_VBD_C0441913 given_VVN_C1442162 ._. Telephone_NN_C0039457 call_NN to_II client_NN_C0008942 ._. She_PN feels_VVB_C0013987 fully_RR recovered_VVN 2001_MC /_SYM 11_MC /_SYM 09_MC Telephone_NN_C0039457 call_NN to_II client_NN_C0008942 to_TO complete_VVI_C0205197 Influenza_NN_C1176537 supplementary_JJ questionnaire_NN_C0034394 ._. No_DD further_JJ problems-is_NN working_VVG_C0557351 again_RR Yes_NNS_C1298907 ,_, we_PN really_RR do_VDB_C1272751 want_RR_C1444647 a_DD consult_NN_C0557054 Please_NN collect_NN Emergency_NN_C0175673 visit_NN_C0545082 record_NN_C0034869 copy_NN_C0009992 before_II sending_VVGN for_II consult_NN_C0557054 ._.','<b>SOURCE RESULTS:</b><br>CACHE: 0.62222222222222<br>STRING: 0.35555555555556<br>NORM: 0.022222222222222<br>CONCEPT: 0<br><br><b>DISAMBIGUATION RESULTS:</b><br>TOTAL DISAMBIGUATED: 178.35935886302<br>DISTANCE: 0.97509262599426<br>BIGRAM: 0.0012520443825442<br>POS: 0.0236553296232<br><br><b>ELAPSED TIME (seconds):</b><br>57.8138859272 seconds<br>'),('104','UNK','H',0,0,0,'1st dose MMR given in LA Feb 13/01. On Feb 22/01 around 12:30pm Mom noticed fever in child - gave Tylenol - @ 4:00 same day Fever was low grade as reported by Mom. At 5:00 pm same day Fever spiked to 103.5 remained same after cool bath. Mom gave 2ml Tylenol & fever decreased to 102 degrees. At 8:00 pm same day Mom gave 2ml Tylenol. Mom stated skin was very flushed, cheeks dry & cracked & skin very warm to touch. At 10:00pm same day Temp had to 99.5 decreased to 99.5 degrees. Babe slept well but @ midnight mom gave 2ml Tylenol due to Temp increased to 101 degrees. On Feb 23/01, Babe awoke with temp 98 degrees - skin still flushed & warm to touch. Another dose Tylenol given, Babe pulling @ ear. To see family Dr. this afternoon.\r\n\r\nMarch 9/01 - Mom states both mom & child had strep throat -> @ same time as starting antibiotics - pinpoint rash appeared on body & face. Mom suspects rash from MMR but unsure - possibly from Amoxicillin. Rash began to improve near Day 9 & 10 of course of Amoxicillin. Disappeared after antibiotics were stopped - Day 22 from MMR imms. child healthy & happy @ present.\r\n\r\nFebrile illness Feb. 22 more likely related to mother\'s strep throat Rash appearing all day 10 (+-) considered viral/ allergic to Amoxil/ secondary to MMR. Imp unlikely MMR reactions continue.','1st dose MMR given in LA Feb 13/01. On Feb 22/01 around 12:30pm Mom noticed fever in child - gave Tylenol - @ 4:00 same day Fever was low grade as reported by Mom. At 5:00 pm same day Fever spiked to 103.5 remained same after cool bath. Mom gave 2ml Tylenol & fever decreased to 102 degrees. At 8:00 pm same day Mom gave 2ml Tylenol. Mom stated skin was very flushed, cheeks dry & cracked & skin very warm to touch. At 10:00pm same day Temp had to 99.5 decreased to 99.5 degrees. Babe slept well but @ midnight mom gave 2ml Tylenol due to Temp increased to 101 degrees. On Feb 23/01, Babe awoke with temp 98 degrees - skin still flushed & warm to touch. Another dose Tylenol given, Babe pulling @ ear. To see family Dr. this afternoon.\r\n\r\nMarch 9/01 - Mom states both mom & child had strep throat -> @ same time as starting antibiotics - pinpoint rash appeared on body & face. Mom suspects rash from MMR but unsure - possibly from Amoxicillin. Rash began to improve near Day 9 & 10 of course of Amoxicillin. Disappeared after antibiotics were stopped - Day 22 from MMR imms. child healthy & happy @ present.\r\n\r\nFebrile illness Feb. 22 more likely related to mother\'s strep throat Rash appearing all day 10 (+-) considered viral/ allergic to Amoxil/ secondary to MMR. Imp unlikely MMR reactions continue.','1st dose MMR given in LA Feb 13/01. On Feb 22/01 around 12:30pm Mom noticed fever in child - gave Tylenol - @ 4:00 same day Fever was low grade as reported by Mom. At 5:00 pm same day Fever spiked to 103.5 remained same after cool bath. Mom gave 2ml Tylenol & fever decreased to 102 degrees. At 8:00 pm same day Mom gave 2ml Tylenol. Mom stated skin was very flushed, cheeks dry & cracked & skin very warm to touch. At 10:00pm same day Temp had to 99.5 decreased to 99.5 degrees. Babe slept well but @ midnight mom gave 2ml Tylenol due to Temp increased to 101 degrees. On Feb 23/01, Babe awoke with temp 98 degrees - skin still flushed & warm to touch. Another dose Tylenol given, Babe pulling @ ear. To see family Dr. this afternoon.\r\n\r\nMarch 9/01 - Mom states both mom & child had strep throat -> @ same time as starting antibiotics - pinpoint rash appeared on body & face. Mom suspects rash from MMR but unsure - possibly from Amoxicillin. Rash began to improve near Day 9 & 10 of course of Amoxicillin. Disappeared after antibiotics were stopped - Day 22 from MMR imms. child healthy & happy @ present.\r\n\r\n\r\nFebrile illness Feb. 22 more likely related to mother\'s strep throat Rash appearing all day 10 (+-) considered viral/ allergic to Amoxil/ secondary to MMR. Imp unlikely MMR reactions continue.','first dose MMR given in  Left Arm 2001 February 13. On 2001 February 22 around 12:30 pm Mother noticed fever in child - gave Tylenol - at 4:00 same day Fever was low grade as reported by Mother. At 5:00 pm same day Fever spiked to 103.5 remained same after cool bath. Mother gave 2 ml Tylenol and fever decreased to 102 degrees. At 8:00 pm same day Mother gave 2 ml Tylenol. Mother stated skin was very flushed, cheeks dry and cracked and skin very warm to touch. At 10:00 pm same day Temperature had to 99.5 decreased to 99.5 degrees. Baby slept well but at midnight mother gave 2 ml Tylenol due to Temperature increased to 101 degrees. On 2001 February 23, Baby awoke with temperature 98 degrees - skin still flushed and warm to touch. Another dose Tylenol given, Baby pulling at ear. To see family Doctor this afternoon.\r\n\r\n2001 March 09 - Mother states both mother and child had strep throat -  at same time as starting antibiotics - pinpoint rash appeared on body and face. Mother suspects rash from MMR but unsure - possibly from Amoxicillin. Rash began to improve near Day 9 and 10 of course of Amoxicillin. Disappeared after antibiotics were stopped - Day 22 from MMR immunizations. child healthy and happy at present.\r\n\r\nFebrile illness February 22 more likely related to mother strep throat Rash appearing all day 10 +- considered viral/ allergic to Amoxil/ secondary to MMR. Impression unlikely MMR reactions continue.',NULL,NULL,NULL,NULL,NULL,'S',NULL,NULL,NULL,NULL),('105','UNK','H',0,0,0,'01-02-23 Mr. John Doe father of Jane phoned the health unit\r\n- severe pain and stiffness of \"neck and spine\" area. Started 24 hrs after imm. done at the school. No redness or swelling on injection area. Has fever and headache and cold symptoms. Missed school since Wed because of above symptoms. Advised to have checked by their family physician.\r\n- I talked to John - spine pain and fever - started wed - 01-02-21 cold symptoms and fever started. Thursday - 01-01-22.\r\nToday - all symptoms still present.\r\n- Sun at North Hills walk in Clinic - Dr Wong Bruce\r\nNo definite diagnosis accdg. to parents. Dx of to Torticollis - see Drs\'. report.\r\n01-02-26 Jane went back to school. Spine area still “sensitive.\" Dr at walk-in clinic suggested - seing a chiropractor for Jane back. \r\n01-02-28 Jane is recovering from cold symptoms - neck and \"spine area\" still \"sensitive\" - sore\r\n\r\n\r\nClient has a hx of neck and back symptoms. It may be that a concurrent viral illness and tissue irritation (although there is no local redness/swelling at the injection site) from the Td booster aggravated an existing condition. The next scheduled immunization for Canadian adults is 10 years from now (i.e. a Td). No contraindication to keeping Td booster schedule as routinely recommended for Canadians','01-02-23 Mr. ______ father of ______ phoned the health unit\r\n- severe pain and stiffness of \"neck and spine\" area. Started 24 hrs after imm done at the school. No redness or swelling on injection area. Has fever and headache and cold symptoms. Missed school since Wed because of above symptoms. Advised to have checked by their family physician.\r\n- I talked to ______ - spine pain and fever - started wed - 01-02-21 cold symptoms and fever started. Thursday - 01-01-22.\r\nToday - all symptoms still present.\r\n- Sun at North Hills walk in Clinic - Dr Wong Bruce\r\nNo definite diagnosis accdg. to parents. Dx of to Torticollis - see Drs\'. report.\r\n01-02-26 ______ went back to school. Spine area still \'sensitive.\" Dr at walk-in clinic suggested - seing a chiropractor for ______ back. \r\n01-02-28 ______ is recovering from cold symptoms - neck and \"spine area\" still \"sensitive\" - sore\r\n\r\n\r\nClient has a hx of neck and back symptoms. It may be that a concurrent viral illness and tissue imitation (although there is no local redness/swelling a the injection site) from the Td booster aggravated an existing condition. The next scheduled immunization for Canadian adults is 10 years from now (i.e. a Td). No contraindication to keeping Td booster schedule as routinely recommended for Canadians','01-02-23 Mr. John Doe father of Jane phoned the health unit\r\n- severe pain and stiffness of \"neck and spine\" area. Started 24 hrs after imm. done at the school. No redness or swelling on injection area. Has fever and headache and cold symptoms. Missed school since Wed because of above symptoms. Advised to have checked by their family physician.\r\n- I talked to John - spine pain and fever - started wed - 01-02-21 cold symptoms and fever started. Thursday - 01-01-22.\r\nToday - all symptoms still present.\r\n- Sun at North Hills walk in Clinic - Dr Wong Bruce\r\nNo definite diagnosis accdg. to parents. Dx of to Torticollis - see Drs\'. report.\r\n01-02-26 Jane went back to school. Spine area still “sensitive.\" Dr at walk-in clinic suggested - seing a chiropractor for Jane back. \r\n01-02-28 Jane is recovering from cold symptoms - neck and \"spine area\" still \"sensitive\" - sore\r\n\r\n\r\nClient has a hx of neck and back symptoms. It may be that a concurrent viral illness and tissue irritation (although there is no local redness/swelling at the injection site) from the Td booster aggravated an existing condition. The next scheduled immunization for Canadian adults is 10 years from now (i.e. a Td). No contraindication to keeping Td booster schedule as routinely recommended for Canadians','2001 February 23 Mr. John Doe  father of Jane phoned the health unit\r\n- severe pain and stiffness of neck and spine area. Started 24 hours after immunization done at the school. No redness or swelling on injection area. Has fever and headache and cold symptoms. Missed school since Wednesday because of above symptoms. Advised to have checked by their family physician.\r\n- I talked to John - spine pain and fever - started  - 2001 February 21 cold symptoms and fever started. Thursday - 2001 January 22.\r\nToday - all symptoms still present.\r\n- Sunday at North Hills walk in Clinic - Doctor Marcus Welby \r\nNo definite diagnosis according to parents. Diagnosis of to Torticollis - see Doctors report.\r\n2001 February 26 Jane went back to school. Spine area still “sensitive. Doctor at walk-in clinic suggested - seing a chiropractor for Jane back. \r\n2001 February 28 Jane is recovering from cold symptoms - neck and spine area still sensitive - sore\r\n\r\n\r\nClient has a history of neck and back symptoms. It may be that a concurrent viral illness and tissue irritation although there is no local redness/swelling at the injection site from the Td booster aggravated an existing condition. The next scheduled immunization for Canadian adults is 10 years from now i.e. a Td. No contraindication to keeping Td booster schedule as routinely recommended for Canadians','',NULL,NULL,NULL,NULL,'S',NULL,NULL,NULL,NULL),('106','UNK','',109,62,8,'Immunization administered at 1300 hrs. By 1900 hrs L arm weakness, felt dizzy, short of breath and wheezy (had to use inhaler). Swelling in L arm from shoulder to elbow. Pain in elbow joint. Nausea but no vomiting.\r\nInformation received from RN at Dr\'s office.\r\n\r\nThe potential for fever, local reaction and nausea exists with a 2nd pneumoncoccal vaccine dose given a year after the initial dose. The wheezing is probably not an indication of an allergic response - it may even be related to anxiety as a result of the marked local reaction, dizziness and nausea.\r\nRECOMMEND: 1. In accordance with the immunization schedule for pneumococcal vaccine, NO additional doses are recommended. Re-vaccination is not routinely recommended, a second dose at 5 years being indicated only for specific medical conditions.\r\n2. This reaction is not a contraindication to receiving other adult vaccines such as Td or Influenza vaccines. continue in accordance with adult vaccine schedules.','Immunization administered at 1300 hrs. By 1900 hrs L arm weakness, felt dizzy, short of breath and wheezy (had to use inhaler). Swelling in L arm from shoulder to elbow. Pain in elbow joint. Nausea but no vomiting.\r\nInformation received from RN at Dr\'s office.\r\n\r\n\r\nThe potential for fever, local reaction and nausea exists with a 2nd pneumoncoccal vaccine dose given a year after the initial dose. The wheezing is probably not an indication of an allergic response - it may even be related to anxiety as a result of the marked local reaction, \r\nRECOMMEND: 1. In accordance with the immunization schedule for pneumococcal vaccine, NO aditional doses are recommended. Re-vaccination is not routinely recommended, a second dose at 5 years being indicated only for specific medical conditions.\r\n2. This reaction is not a contraindication to receiving other adult vaccines such as Td or Influenza vaccines. continue in accordance with adult vaccine schedules.','Immunization administered at 1300 hrs. By 1900 hrs L arm weakness, felt dizzy, short of breath and wheezy (had to use inhaler). Swelling in L arm from shoulder to elbow. Pain in elbow joint. Nausea but no vomiting.\r\nInformation received from RN at Dr\'s office.\r\n\r\nThe potential for fever, local reaction and nausea exists with a 2nd pneumoncoccal vaccine dose given a year after the initial dose. The wheezing is probably not an indication of an allergic response - it may even be related to anxiety as a result of the marked local reaction, dizziness and nausea.\r\nRECOMMEND: 1. In accordance with the immunization schedule for pneumococcal vaccine, NO additional doses are recommended. Re-vaccination is not routinely recommended, a second dose at 5 years being indicated only for specific medical conditions.\r\n2. This reaction is not a contraindication to receiving other adult vaccines such as Td or Influenza vaccines. continue in accordance with adult vaccine schedules.','Immunization administered at 1300  hours. By 1900  hours Left arm weakness, felt dizzy, short of breath and wheezy had to use inhaler. Swelling in Left arm from shoulder to elbow. Pain in elbow joint. Nausea but no vomiting.\r\nInformation received from Registered Nurse at Doctor office.\r\n\r\nThe potential for fever, local reaction and nausea exists with a second pneumoncoccal vaccine dose given a year after the initial dose. The wheezing is probably not an indication of an allergic response - it may even be related to anxiety as a result of the marked local reaction, dizziness and nausea.\r\nRECOMMEND: 1. In accordance with the immunization schedule for pneumococcal vaccine, NO additional doses are recommended. Re-vaccination is not routinely recommended, a second dose at 5 years being indicated only for specific medical conditions.\r\n2. This reaction is not a contraindication to receiving other adult vaccines such as Td or Influenza vaccines. continue in accordance with adult vaccine schedules.','Immunization administered at 1300  hours. By 1900  hours Left arm weakness, felt dizzy, short of breath and wheezy had to use inhaler. Swelling in Left arm from shoulder to elbow. Pain in elbow joint. Nausea but no vomiting.\r\nInformation received from Registered Nurse at Doctor office.\r\n\r\nThe potential for fever, local reaction and nausea exists with a second pneumococcal vaccine dose given a year after the initial dose. The wheezing is probably not an indication of an allergic response - it may even be related to anxiety as a result of the marked local reaction, dizziness and nausea.\r\nRECOMMEND: 1. In accordance with the immunization schedule for pneumococcal vaccine, NO additional doses are recommended. Re-vaccination is not routinely recommended, a second dose at 5 years being indicated only for specific medical conditions.\r\n2. This reaction is not a contraindication to receiving other adult vaccines such as Td or Influenza vaccines. continue in accordance with adult vaccine schedules.','Immunization_NN administered_VVN at_II 1300_MC hours_NNS ._.\nBy_II 1900_MC hours_NNS Left_VVD arm_NN weakness_NN ,_, felt_VVNJ dizzy_NN ,_, short_JJ of_II breath_NN and_CC wheezy_NN had_VHD to_TO use_VVI inhaler_NN ._.\nSwelling_VVGN in_II Left_JJ arm_NN from_II shoulder_NN to_II elbow_NN ._.\nPain_NN in_II elbow_NN joint_NN ._.\nNausea_NN but_CC no_DD vomiting_VVGN ._.\nInformation_NN received_VVN from_II Registered_VVNJ Nurse_NN at_II Doctor_NN office_NN ._.\nThe_DD potential_NN for_II fever_NN ,_, local_JJ reaction_NN and_CC nausea_NN exists_VVZ with_II a_DD second_JJ pneumococcal_JJ vaccine_NN dose_NN given_VVN a_DD year_NN after_II the_DD initial_JJ dose_NN ._.\nThe_DD wheezing_VVGJ is_VBZ probably_RR not_RR an_DD indication_NN of_II an_DD allergic_JJ response_NN -_: it_PN may_VM even_RR be_VBB related_VVN to_II anxiety_NN as_II a_DD result_NN of_II the_DD marked_VVNJ local_JJ reaction_NN ,_, dizziness_NN and_CC nausea_NN ._.\nRECOMMEND_VVB :_: 1_MC ._.\nIn_II accordance_NN with_II the_DD immunization_NN schedule_NN for_II pneumococcal_JJ vaccine_NN ,_, NO_NN additional_JJ doses_NNS are_VBB recommended_VVN ._.\nRe-vaccination_NN is_VBZ not_RR routinely_RR recommended_VVN ,_, a_DD second_JJ dose_NN at_II 5_MC years_NNS being_VBG indicated_VVN only_RR for_II specific_JJ medical_JJ conditions_NNS ._.\n2._MC This_DD reaction_NN is_VBZ not_RR a_DD contraindication_NN to_II receiving_VVGJ other_JJ adult_NN vaccines_NNS such_II+ as_II Td_NN or_CC Influenza_NN vaccines_NNS ._.\ncontinue_VVB in_II accordance_NN with_II adult_NN vaccine_NN schedules_NNS ._.\n','arm|weakness_NNPHR_C0751409 elbow|joint_NNPHR_C0013770 elbow|joint_NNPHR_C1275495 Nurse|Registered_NNPHR_C0687673 Doctor|office_NNPHR_C0338036 local|reaction_NNPHR_C0853813 pneumococcal|vaccine_NNPHR_C0358314 immunization|schedule_NNPHR_C0020972','Immunization_NN_C0020971 administered_VVN_C1262471 at_II 1300_MC hours_NNS_C0439227 ._. By_II 1900_MC hours_NNS_C0439227 Left_JJ_C0205091 arm_NN_C0446516 weakness_NN_C0004093 ,_, felt_VVD_C0013987 dizzy_JJ_C0012833 ,_, short_JJ_C0205167 of_II_C0332285 breath_NN_C0225386 and_CC wheezy_NN_C0043144 had_VHD to_TO use_VVI_C0457083 inhaler_NN_C0021461 ._. Swelling_VVGN_C0013604 in_II_C0332285 Left_JJ_C0205091 arm_NN_C0446516 from_II shoulder_NN_C0037004 to_II elbow_NN_C0013769 ._. Pain_NN_C0030193 in_II_C1292240 elbow_NN_C0013769 joint_NN_C1269611 ._. Nausea_NN_C0027497 but_CC no_DD_C1298908 vomiting_VVGN_C0042963 ._. Information_NN received_VVN from_II Registered_VVNJ_C0600375 Nurse_NN_C0028677 at_II Doctor_NN_C0031831 office_NN_C0442603 ._. The_DD potential_NN for_II_C0521125 fever_NN_C0015967 ,_, local_JJ_C0205276 reaction_NN_C0443286 and_CC nausea_NN_C0027497 exists_VVZ with_II_C0332287 a_DD_C0000000 second_JJ_C0205436 pneumococcal_JJ vaccine_NN_C0042210 dose_NN_C1446466 given_VVN_C0000000 a_DD_C0000000 year_NN_C0439234 after_II_C0231290 the_DD initial_JJ_C0205265 dose_NN_C1446466 ._. The_DD wheezing_VVGJ_C0043144 is_VBZ_C0000000 probably_RR_C0332148 not_RR an_DD indication_NN_C0392360 of_II_C0332285 an_DD allergic_JJ response_NN -_: it_PN may_VM_C0000000 even_RR_C0000000 be_VBB_C0000000 related_VVN_C0445223 to_II anxiety_NN_C0003467 as_II_C0000000 a_DD_C0000000 result_NN_C1274040 of_II_C0332285 the_DD marked_VVNJ_C0522501 local_JJ_C0205276 reaction_NN_C0443286 ,_, dizziness_NN_C0012833 and_CC nausea_NN_C0027497 ._. RECOMMEND_VVB_C0034866 :_: 1_MC ._. In_II_C0332285 accordance_NN with_II_C0332287 the_DD immunization_NN_C0020971 schedule_NN_C1446911 for_II_C0521125 pneumococcal_JJ vaccine_NN_C0042210 ,_, NO_DD_C1298908 additional_JJ doses_NNS_C1446466 are_VBB_C0000000 recommended_VVN_C0034866 ._. Re-vaccination_NN is_VBZ_C0000000 not_RR routinely_RR recommended_VVN_C0034866 ,_, a_DD_C0000000 second_JJ_C0205436 dose_NN_C1446466 at_II 5_MC years_NNS_C0439508 being_VBG_C0000000 indicated_VVN_C1444656 only_RR for_II_C0521125 specific_JJ_C0205369 medical_JJ_C0205476 conditions_NNS_C0348080 ._. 2._MC This_DD reaction_NN_C0443286 is_VBZ_C0000000 not_RR a_DD_C0000000 contraindication_NN_C0079164 to_II receiving_VVGJ other_JJ_C0205394 adult_NN_C0001675 vaccines_NNS_C0042210 such_II+ as_II_C0000000 Td_NN_C0000000 or_CC Influenza_NN_C0021400 vaccines_NNS_C0042210 ._. continue_VVB_C0000000 in_II_C1292240 accordance_NN with_II_C0332287 adult_NN_C0001675 vaccine_NN_C0042210 schedules_NNS_C1446911 ._.',NULL,'R',NULL,NULL,'Immunization_NN_C0020971 administered_VVN at_II 1300_MC hours_NNS_C0439227 ._. By_II 1900_MC hours_NNS_C0439227 Left_VVD_C0205091 arm_NN_C0446516 weakness_NN_C0030552 ,_, felt_VVNJ_C0013987 dizzy_NN_C0012833 ,_, short_JJ_C0205167 of_II breath_NN_C0225386 and_CC wheezy_NN_C0043144 had_VHD to_TO use_VVI_C1273517 inhaler_NN_C0021461 ._. Swelling_VVGN_C0038999 in_II Left_VVNJ_C0205091 arm_NN_C0446516 from_II shoulder_NN_C0037004 to_II elbow_NN_C0013769 ._. Pain_NN_C0030193 in_II elbow_NN_C0013769 joint_NN_C0444497 ._. Nausea_NN_C0027497 but_CC no_DD vomiting_VVGN_C0042963 ._. Information_NN received_VVN from_II Registered_VVNJ_C0600375 Nurse_NN_C0028677 at_II Doctor_NN_C0031831 office_NN_C0442603 ._. The_DD potential_NN for_II fever_NN_C0015967 ,_, local_JJ_C0205276 reaction_NN_C0443286 and_CC nausea_NN_C0027497 exists_VVZ with_II a_DD second_JJ_C0457385 pneumococcal_JJ vaccine_NN_C0042210 dose_NN_C1446466 given_VVN_C1442162 a_DD year_NN_C0439508 after_II the_DD initial_JJ_C0205265 dose_NN_C1446466 ._. The_DD wheezing_VVGJ_C0043144 is_VBZ probably_RR_C0332148 not_RR an_DD indication_NN_C0392360 of_II an_DD allergic_JJ response_NN -_: it_PN may_VM_C0340978 even_RR be_VBB related_VVN_C0445223 to_II anxiety_NN_C0003467 as_II a_DD result_NN_C1274040 of_II the_DD marked_VVNJ_C0522501 local_JJ_C0205276 reaction_NN_C0443286 ,_, dizziness_NN_C0012833 and_CC nausea_NN_C0027497 ._. RECOMMEND_VVB :_: 1_MC ._. In_II accordance_NN with_II the_DD immunization_NN_C0020971 schedule_NN_C0086960 for_II pneumococcal_JJ vaccine_NN_C0042210 ,_, NO_NN_C1298908 additional_JJ doses_NNS_C1446466 are_VBB recommended_VVN ._. Re-vaccination_NN is_VBZ not_RR routinely_RR recommended_VVN ,_, a_DD second_JJ_C0457385 dose_NN_C1446466 at_II 5_MC years_NNS_C0439508 being_VBG indicated_VVN_C1444656 only_RR for_II specific_JJ_C0205369 medical_JJ_C0205476 conditions_NNS_C0348080 ._. 2._MC This_DD reaction_NN_C0443286 is_VBZ not_RR a_DD contraindication_NN_C0522473 to_II receiving_VVGJ other_JJ_C0205394 adult_NN_C0001675 vaccines_NNS_C0042210 such_II+ as_II Td_NN_C0172161 or_CC Influenza_NN_C0021400 vaccines_NNS_C0042210 ._. continue_VVB in_II accordance_NN with_II adult_NN_C0001675 vaccine_NN_C0042210 schedules_NNS_C0086960 ._.','<b>SOURCE RESULTS:</b><br>CACHE: 0.75396825396825<br>STRING: 0.24603174603175<br>NORM: 0<br>CONCEPT: 0<br><br><b>DISAMBIGUATION RESULTS:</b><br>TOTAL DISAMBIGUATED: 218.55808386338<br>DISTANCE: 0.96367240340489<br>BIGRAM: 0.0019926378370111<br>POS: 0.034334958758102<br><br><b>ELAPSED TIME (seconds):</b><br>64.964513063431 seconds<br>'),('108','UNK','',0,0,0,'Thurs nov 4 2100 - reported by mother\r\nc/o - severe pain behind both eyes\r\n- vision altered - \"missing parts\" of objects in visual field - seeing \"flashing lights\" in periphery\r\n- 2300 pain increase in intensity, mom concerned as \"panting to breathe\" in restless sleep.\r\n- difficulty arousing\r\n->hospital by ambulance\r\nO2 - ? analgesia/antiemitic - did vomit\r\nRemained ER x 3 hrs\r\nDx - migraine\r\nFri Nov 5 - tired - no pain or visual problems\r\nSat Nov 6 - \"back to normal\"\r\n99.12.6 P/c to Retra to confirm: - No migraine headaches prior to Engirin immunization; ER Dr Dx migrane NOT mother; Dr ER suggested may be a link to vaccine.\r\n\r\n\r\nLikely a coincidental, first migrain attack not causally related to vaccine.','Thurs nov 4 2100 - reported by mother\r\nc/o - severe pain behind both eyes\r\n- vision altered - \"missing parts\" of objects in visual field - seeing \"flashing lights\" in periphery\r\n- 2300 pain increase in intensity, mom concerned as \"panting to breathe\" in restless sleep.\r\n- difficulty arousing\r\nhospital by ambulance\r\nO2 - ? analgesia/antiematic - did vomit\r\nRemained ER x 3 hrs\r\nDx - migraine\r\nFri Nov 5 - tired - no pain or visual problems\r\nSat Nov 6 - \"back to normal\"\r\n99.12.6 P/c to Retra to confirm: - No migraine headaches prior to Engirin immunization; ER Dr Dx migrane NOT mother; Dr ER suggested may be a link to vaccine.\r\n\r\n\r\nLikely a coincidental, first migrain cousally related to vaccine.','Thurs nov 4 2100 - reported by mother\r\nc/o - severe pain behind both eyes\r\n- vision altered - \"missing parts\" of objects in visual field - seeing \"flashing lights\" in periphery\r\n- 2300 pain increase in intensity, mom concerned as \"panting to breathe\" in restless sleep.\r\n- difficulty arousing\r\n->hospital by ambulance\r\nO2 - ? analgesia/antiemitic - did vomit\r\nRemained ER x 3 hrs\r\nDx - migraine\r\nFri Nov 5 - tired - no pain or visual problems\r\nSat Nov 6 - \"back to normal\"\r\n99.12.6 P/c to Retra to confirm: - No migraine headaches prior to Engirin immunization; ER Dr Dx migrane NOT mother; Dr ER suggested may be a link to vaccine.\r\n\r\n\r\nLikely a coincidental, first migrain attack not causally related to vaccine.','Thursday November 4 2100 - reported by mother\r\ncomplained of - severe pain behind both eyes\r\n- vision altered - missing parts of objects in visual field - seeing flashing lights in periphery\r\n- 2300 pain increase in intensity, mother concerned as panting to breathe in restless sleep.\r\n- difficulty arousing\r\n- hospital by ambulance\r\nOxygen - ? analgesia/antiemitic - did vomit\r\nRemained Emergency Room x 3 hours\r\nDiagnosis - migraine\r\nFriday November 5 - tired - no pain or visual problems\r\nSaturday November 6 - back to normal\r\n1999 December 06 Phone call to Retra to confirm: - No migraine headaches prior to Engirin immunization; Emergency Room Doctor Marcus Welby migrane NOT mother; Doctor Marcus Welby  suggested may be a link to vaccine.\r\n\r\n\r\nLikely a coincidental, first migrain attack not causally related to vaccine.',NULL,NULL,NULL,NULL,NULL,'S',NULL,NULL,NULL,NULL),('109','UNK','H',134,68,4,'99.12.14 - 4:30 pm. P.C. from client with following complaints:\r\n1.) Headache started shortly after & continues till present.\r\n2.) Felt cold within 1/2 hr, & hands & feet felt weak, cold & numb.\r\n3.) Felt lethargic when she got home.\r\n4.) Noticed a rash at 7 p.m. after taking a shower (from shoulders to elbow) thought it might be from water hitting her arms - did not check arms again until morning & rash was gone.\r\n5.) Throat felt like she had a \'rock\' on the rt side of her throat, had difficulty swallowing - throat also sore.\r\n6.) Having trouble breathing - feels it down into the chest.\r\n7.) Fever- 38 degrees Celcius in a.m. - has not taken temp. since \r\n99.12.15 a.m. P.C. to say last night her chest felt \'very constricting\', but woke up this morning & says she feels fine - no further constricting feeling, nor sore throat, nor lump in throat.\r\nNo local reaction GRA\r\nHer allergist is Dr. Schaffsin 604-526-9622 ( has had numerous allergy inj. since \'85)\r\n\r\nHas completed vaccine series.\r\nProvide patient EP & allergist with list of vaccine ingredients to file in chart(s).','99.12.14 - 4:30 pm. P.C. from client with following complaints:\r\n1.) Headache started shortly after & continues till present.\r\n2.) Felt cold within 1/2 hr, & hands & feet felt weak, cold & numb.\r\n3.) Felt lethargic when she got home.\r\n4.) Noticed a rash at 7 p.m. after taking a shower (from shoulders to elbow) thought it might be from water hitting her arms - did not check arms again until morning & rash was gone.\r\n5.) Throat felt like she had a \'rock\' on the rt side of her throat, had difficulty swallowing - throat also sore.\r\n6.) Having trouble breathing - feels it down into the chest.\r\n7.) Fever- 38 degrees Celcius in a.m. - has not taken temp. since 99.12.15 a.m. P.C. to say last night her chest felt \'very constricting\', but woke up this morning & says she feels fine - no further constricting feeling, nor sore throat, nor lump in throat.\r\nNo local reaction GRA\r\nHer allergist is Dr. Schaffsin 604-526-9622 ( has had numerous allergy inj. since \'95)\r\n\r\n\r\nHas completed vaccine series.\r\nProvide patient with EP & allergist with list of vaccine ingredients to file in chart(s).','99.12.14 - 4:30 pm. P.C. from client with following complaints:\r\n1.) Headache started shortly after & continues till present.\r\n2.) Felt cold within 1/2 hr, & hands & feet felt weak, cold & numb.\r\n3.) Felt lethargic when she got home.\r\n4.) Noticed a rash at 7 p.m. after taking a shower (from shoulders to elbow) thought it might be from water hitting her arms - did not check arms again until morning & rash was gone.\r\n5.) Throat felt like she had a \'rock\' on the rt side of her throat, had difficulty swallowing - throat also sore.\r\n6.) Having trouble breathing - feels it down into the chest.\r\n7.) Fever- 38 degrees Celcius in a.m. - has not taken temp. since \r\n99.12.15 a.m. P.C. to say last night her chest felt \'very constricting\', but woke up this morning & says she feels fine - no further constricting feeling, nor sore throat, nor lump in throat.\r\nNo local reaction GRA\r\nHer allergist is Dr. Schaffsin 604-526-9622 ( has had numerous allergy inj. since \'85)\r\n\r\nHas completed vaccine series.\r\nProvide patient EP & allergist with list of vaccine ingredients to file in chart(s).','1999 December 14 - 4:30 pm. Phone call from client with following complaints:\r\n1. Headache started shortly after and continues till present.\r\n2. Felt cold within 1/2  hour  and hands and feet felt weak, cold and numb.\r\n3. Felt lethargic when she got home.\r\n4. Noticed a rash at 7  PM after taking a shower from shoulders to elbow thought it might be from water hitting her arms - did not check arms again until morning and rash was gone.\r\n5. Throat felt like she had a rock on the right side of her throat, had difficulty swallowing - throat also sore.\r\n6. Having trouble breathing - feels it down into the chest.\r\n7. Fever- 38 degrees Celcius in  AM - has not taken temperature. since \r\n1999 December 15  AM Phone call to say last night her chest felt very constricting, but woke up this morning and says she feels fine - no further constricting feeling, nor sore throat, nor lump in throat.\r\nNo local reaction GRA\r\nHer allergist is Doctor Marcus Welby 999-999-9999  has had numerous allergy injection since 85 - \r\n\r\nHas completed vaccine series.\r\nProvide patient Emergency Physician and allergist with list of vaccine ingredients to file in charts.','1999 December 14 - 4:30 pm. Phone call from client with following complaints:\r\n1. Headache started shortly after and continues till present.\r\n2. Felt cold within 1/2  hour  and hands and feet felt weak, cold and numb.\r\n3. Felt lethargic when she got home.\r\n4. Noticed a rash at 7  PM after taking a shower from shoulders to elbow thought it might be from water hitting her arms - did not check arms again until morning and rash was gone.\r\n5. Throat felt like she had a rock on the right side of her throat, had difficulty swallowing - throat also sore.\r\n6. Having trouble breathing - feels it down into the chest.\r\n7. Fever- 38 degrees Celsius in  AM - has not taken temperature. since \r\n1999 December 15  AM Phone call to say last night her chest felt very constricting, but woke up this morning and says she feels fine - no further constricting feeling, nor sore throat, nor lump in throat.\r\nNo local reaction GRA\r\nHer allergist is Doctor Marcus Welby 999-999-9999  has had numerous allergy injection since 85 - \r\n\r\nHas completed vaccine series.\r\nProvide patient Emergency Physician and allergist with list of vaccine ingredients to file in charts.','1999_MC December_NN 14_MC -_SYM 4_MC :_: 30_MC pm_RR ._.\nPhone_NN call_NN from_II client_NN with_II following_VVGJ complaints_NNS :_:\n1._MC Headache_NN started_VVD shortly_RR after_CS and_CC continues_VVZ till_CS present_NN ._.\n2._MC Felt_VVNJ cold_NN within_II 1_MC /_SYM 2_MC hour_NN and_CC hands_NNS and_CC feet_NN felt_VVD weak_JJ ,_, cold_NN and_CC numb_NN ._.\n3._MC Felt_VVNJ lethargic_JJ when_CS she_PN got_VVB home_NN ._.\n4._MC Noticed_VVD a_DD rash_NN at_II 7_MC PM_JJ after_II taking_VVGN a_DD shower_JJR from_II shoulders_NNS to_II elbow_NN thought_VVD it_PN might_VM be_VBB from_II water_NN hitting_VVGN her_PNG arms_NNS -_: did_VDD not_RR check_VVB arms_NNS again_RR until_CS morning_NN and_CC rash_NN was_VBD gone_VVN ._.\n5._MC Throat_NN felt_VVN like_II she_PN had_VHD a_DD rock_NN on_II the_DD right_JJ side_NN of_II her_PNG throat_NN ,_, had_VHD difficulty_NN swallowing_VVGN -_: throat_NN also_RR sore_NN ._.\n6._MC Having_VHG trouble_JJ breathing_VVGN -_: feels_NNS it_PN down_II into_II the_DD chest_NN ._.\n7._MC Fever-_NN 38_MC degrees_NNS Celsius_VVN in_II AM_VBB -_: has_VHZ not_RR taken_VVN temperature_NN ._.\nsince_RR\n1999_MC December_NN 15_MC AM_VBB Phone_RR call_VVB to_TO say_VVI last_JJ night_NN her_PNG chest_NN felt_VVD very_RR constricting_VVGN ,_, but_CC woke_NN up_II this_DD morning_NN and_CC says_NNS she_PN feels_VVD fine_JJ -_: no_DD further_JJ constricting_VVGN feeling_VVGN ,_, nor_CC sore_JJ throat_NN ,_, nor_CC lump_NN in_II throat_NN ._.\nNo_DD local_JJ reaction_NN GRA_NN\nHer_PNG allergist_NN is_VBZ Doctor_NN Marcus_NN Welby_NN 999-999-9999_MC has_VHZ had_VHD numerous_JJ allergy_NN injection_NN since_RR 85_MC -_SYM\nHas_VHZ completed_VVNJ vaccine_NN series_NN ._.\nProvide_VVI patient_NN Emergency_NN Physician_NN and_CC allergist_NN with_II list_NN of_II vaccine_NN ingredients_NNS to_II file_NN in_II charts_NNS ._.\n','2|hour_NNPHR_C1292425 right|side_NNPHR_C0205090 sore|throat_NNPHR_C0723402 local|reaction_NNPHR_C0853813','945147600_TIMEU -_SYM 4_MC :_: 30_MC pm_RR_C1509133 ._. Phone_NN call_NN from_II client_NN_C0008942 with_II_C0332287 following_VVGJ_C0332282 complaints_NNS_C0231216 :_: 1._MC Headache_NN_C0018681 started_VVD_C0452588 shortly_RR after_CS and_CC continues_VVZ_C0000000 till_CS present_NN_C0000000 ._. 2._MC Felt_VVD_C0013987 cold_NN_C0234192 within_II_C0332285 1_MC /_SYM 2_MC hour_NN_C0439227 and_CC hands_NNS_C0018563 and_CC feet_NN_C0347981 felt_VVD_C0013987 weak_JJ_C0004093 ,_, cold_JJ_C0234192 and_CC numb_JJ_C0020580 ._. 3._MC Felt_VVN_C0013987 lethargic_JJ_C0023380 when_CS she_PN got_VVB_C0000000 home_NN_C0442519 ._. 4._MC Noticed_VVD a_DD_C0000000 rash_NN_C0015230 at_II 7_MC PM_RR_C1509133 after_II_C0231290 taking_VVGN a_DD_C0000000 shower_NN_C0541748 from_II shoulders_NNS_C0037004 to_II elbow_NN_C0013769 thought_VVD_C0039869 it_PN might_VM_C0000000 be_VBB_C0000000 from_II water_NN_C0043047 hitting_VVGN her_PNG arms_NNS_C0446516 -_: did_VDD_C0000000 not_RR check_VVB arms_NNS_C0446516 again_RR until_CS morning_NN_C0332170 and_CC rash_NN_C0015230 was_VBD_C0000000 gone_VVN ._. 5._MC Throat_NN_C0031354 felt_VVN_C0013987 like_II she_PN had_VHD a_DD_C0000000 rock_NN on_II the_DD right_JJ_C0205090 side_NN_C0441987 of_II_C0332285 her_PNG throat_NN_C0031354 ,_, had_VHD difficulty_NN_C0332218 swallowing_VVGN_C0011167 -_: throat_NN_C0230069 also_RR sore_JJ_C0234233 ._. 6._MC Having_VHG trouble_JJ breathing_VVGN_C0035203 -_: feels_VVB_C0013987 it_PN down_II_C0205104 into_II_C0332286 the_DD chest_NN_C0817096 ._. 7._MC Fever-_NN 38C_TEMPC Celsius_VVN in_II_C0332285 AM_NN_C0332170 -_: has_VHZ not_RR taken_VVN temperature_NN_C0039476 ._. since_RR 945234000_TIMEU AM_NN_C0332170 Phone_RR call_VVB to_TO say_VVI last_JJ night_NN_C0439552 her_PNG chest_NN_C0817096 felt_VVD_C0013987 very_RR_C0442824 constricting_VVGN_C1444778 ,_, but_CC woke_VVD_C0442696 up_II_C1282911 this_DD morning_NN_C0332170 and_CC says_NNS she_PN feels_VVB_C0013987 fine_JJ_C0205232 -_: no_DD_C1298908 further_JJ constricting_VVGN_C1444778 feeling_VVGN_C0013987 ,_, nor_CC sore_JJ_C0234233 throat_NN_C0031354 ,_, nor_CC lump_NN_C0577559 in_II_C0332285 throat_NN_C0031354 ._. No_DD_C1298908 local_JJ_C0205276 reaction_NN_C0443286 GRA_NN Her_PNG allergist_NN_C0334896 is_VBZ_C0000000 Doctor_NN_C0031831 Marcus_NN Welby_NN 999-999-9999_MC has_VHZ had_VHD numerous_JJ_C0439064 allergy_NN_C0020517 injection_NN_C0021485 since_RR 85_MC -_SYM Has_VHZ completed_VVNJ_C0205197 vaccine_NN_C0042210 series_NN_C0205549 ._. Provide_VVI patient_NN_C0030705 Emergency_NN_C0013956 Physician_NN_C0031831 and_CC allergist_NN_C0334896 with_II_C0332287 list_NN of_II_C0332285 vaccine_NN_C0042210 ingredients_NNS to_II file_VVI_C0016094 in_II_C0332285 charts_NNS_C0684240 ._.',NULL,'R',NULL,NULL,NULL,'<b>SOURCE RESULTS:</b><br>CACHE: 0.64615384615385<br>STRING: 0.33846153846154<br>NORM: 0<br>CONCEPT: 0.015384615384615<br><br><b>DISAMBIGUATION RESULTS:</b><br>TOTAL DISAMBIGUATED: 340.75120325799<br>DISTANCE: 0.97979013415714<br>BIGRAM: 0.0012850121519299<br>POS: 0.018924853690932<br><br><b>ELAPSED TIME (seconds):</b><br>89.281866073608 seconds<br>'),('10984','UNK','H',0,0,0,'Treated in Wrinch Memorial Hospital emerg. Nov.5.01, - 2 to 3 hours after receiving vaccine.\r\n\r\nPt. did not know what medications were used in his treatment. He was given Benadryl tablets for follow-up use @ home.\r\n\r\nHas suffered no lasting effects from this episode - or at least reports no lasting effects.\r\n\r\n\r\nI would not discontinue future influenza vaccine immunization, but I would check for the latest recommendations regarding persons with prior ORs before immunizing for influenza next year.','Treated in Wrinch Memorial Hospital emerg. Nov.5.01, - 2 to 3 hours after receiving vaccine.\r\n\r\nPt. did not know what medication were used in his treatment. He was given Benadryl tablets for follow-up use @ home.\r\n\r\nHas suffered no lasting effects from this episode - or at least reports no lasting effects.\r\n\r\n\r\nI would not discontinue future influenza vaccine immunization, but i would check for the latest recommendations regarding persons with prior ORs before immunizing for influenza next year.','Treated in Wrinch Memorial Hospital emerg. Nov.5.01, - 2 to 3 hours after receiving vaccine.\r\n\r\nPt. did not know what medications were used in his treatment. He was given Benadryl tablets for follow-up use @ home.\r\n\r\nHas suffered no lasting effects from this episode - or at least reports no lasting effects.\r\n\r\n\r\nI would not discontinue future influenza vaccine immunization, but I would check for the latest recommendations regarding persons with prior ORs before immunizing for influenza next year.','Treated in Wrinch Memorial Hospital emergency. 2001 November 05, - 2 to 3 hours after receiving vaccine.\r\n\r\nPatient did not know what medications were used in his treatment. He was given Benadryl tablets for follow-up use at home.\r\n\r\nHas suffered no lasting effects from this episode - or at least reports no lasting effects.\r\n\r\n\r\nI would not discontinue future influenza vaccine immunization, but I would check for the latest recommendations regarding persons with prior ORs before immunizing for influenza next year.',NULL,NULL,NULL,NULL,NULL,'S',NULL,NULL,NULL,NULL),('110','UNK','H',60,40,5,'Approximately 20 min. following injection. Client c/o nausea, headache, feeling warm, numbness on (L) side and back of tongue; Swelling in (L) cheek & mouth reported by instructor. PHN not contacted until approx. 5 hrs later. It was recommended that client go to emergency dept. Benadryl PO given x5 days. Symptoms disappeared the same evening. Client c/o stiff neck (posterior) for approx. 24 hrs.','Approximately 20 min. following injection. Client c/o nausea, headache, feeling warm, numbness on (L) side and back of tongue; Swelling in (L) cheek & mouth reported by instructor. PHN not contacted until approx. 5 hrs later. It was recommended that client go to emergency dept. Benadryl PO given x5 days. Symptoms disappeared the same evening. Client c/o stiff neck (posterior) for approx. 24 hrs.','Approximately 20 min. following injection. Client c/o nausea, headache, feeling warm, numbness on (L) side and back of tongue; Swelling in (L) cheek & mouth reported by instructor. PHN not contacted until approx. 5 hrs later. It was recommended that client go to emergency dept. Benadryl PO given x5 days. Symptoms disappeared the same evening. Client c/o stiff neck (posterior) for approx. 24 hrs.','Approximately 20  minutes following injection. Client complained of nausea, headache, feeling warm, numbness on Left side and back of tongue; Swelling in Left cheek and mouth reported by instructor. Public Health Nurse not contacted until approximately 5 hours later. It was recommended that client go to emergency department. Benadryl per orem given x 5 days. Symptoms disappeared the same evening. Client complained of stiff neck posterior for approximately 24 hours.','Approximately 20  minutes following injection. Client complained of nausea, headache, feeling warm, numbness on Left side and back of tongue; Swelling in Left cheek and mouth reported by instructor. Public Health Nurse not contacted until approximately 5 hours later. It was recommended that client go to emergency department. Benadryl per orem given x 5 days. Symptoms disappeared the same evening. Client complained of stiff neck posterior for approximately 24 hours.','Approximately_RR 20_MC minutes_NNS following_VVG injection_NN ._.\nClient_NN complained_VVN of_II nausea_NN ,_, headache_NN ,_, feeling_VVG warm_JJ ,_, numbness_NN on_II Left_JJ side_NN and_CC back_NN of_II tongue_NN ;_: Swelling_VVG in_II Left_JJ cheek_NN and_CC mouth_NN reported_VVN by_II instructor_NN ._.\nPublic_JJ Health_NN Nurse_VVB not_RR contacted_VVN until_II approximately_RR 5_MC hours_NNS later_RR ._.\nIt_PN was_VBD recommended_VVN that_CST client_NN go_VVB to_II emergency_NN department_NN ._.\nBenadryl_NN per_II orem_NN given_VVNJ x_NN 5_MC days_NNS ._.\nSymptoms_NNS disappeared_VVD the_DD same_JJ evening_VVGN ._.\nClient_NN complained_VVN of_II stiff_NN neck_NN posterior_JJ for_II approximately_RR 24_MC hours_NNS ._.\n','20|minutes_NNPHR_C1442454 Left|side_NNPHR_C0205091 Public|Health_NNPHR_C0034019 emergency|department_NNPHR_C1317849 stiff|neck_NNPHR_C0151315','Approximately_RR_C0332232 20_MC minutes_NNS_C0439232 following_VVG_C0332282 injection_NN_C0021485 ._. Client_NN_C0008942 complained_VVN_C0231216 of_II_C0332285 nausea_NN_C0027497 ,_, headache_NN_C0018681 ,_, feeling_VVG_C0013987 warm_JJ_C0392197 ,_, numbness_NN_C0028643 on_II Left_JJ_C0205091 side_NN_C0441987 and_CC back_RR_C0205095 of_II_C0332285 tongue_NN_C0040408 ;_: Swelling_VVG_C0013604 in_II_C0332285 Left_JJ_C0205091 cheek_NN_C0007966 and_CC mouth_NN_C0226896 reported_VVN_C0700287 by_II instructor_NN_C0556993 ._. Public_JJ_C0678367 Health_NN_C0018684 Nurse_VVB_C0028677 not_RR contacted_VVN_C0332158 until_II approximately_RR_C0332232 5_MC hours_NNS_C0439227 later_RR_C0205087 ._. It_PN was_VBD_C0000000 recommended_VVN_C0034866 that_CST client_NN_C0008942 go_VVB to_II emergency_NN_C0013956 department_NN ._. Benadryl_NN_C0700899 per_II_C0449201 orem_NN given_VVNJ_C0000000 x_SYM_C0000000 5_MC days_NNS_C0439228 ._. Symptoms_NNS_C1457887 disappeared_VVD the_DD same_JJ_C0445247 evening_NN_C0587117 ._. Client_NN_C0008942 complained_VVN_C0231216 of_II_C0332285 stiff_NN_C0427008 neck_NN_C0027530 posterior_JJ_C0205095 for_II_C0521125 approximately_RR_C0332232 24_MC hours_NNS_C0439227 ._.',NULL,'R',NULL,NULL,NULL,'<b>SOURCE RESULTS:</b><br>CACHE: 0.88709677419355<br>STRING: 0.11290322580645<br>NORM: 0<br>CONCEPT: 0<br><br><b>DISAMBIGUATION RESULTS:</b><br>TOTAL DISAMBIGUATED: 117.76568760058<br>DISTANCE: 0.98313877529369<br>BIGRAM: 0.0019635248864754<br>POS: 0.014897699819837<br><br><b>ELAPSED TIME (seconds):</b><br>37.345507860184 seconds<br>'),('11060','UNK','H',0,0,0,'Mother came to health unit, reports that symptoms started on Sunday and that fever was 103 degreed F.\r\nRash described as welts, coming and going along arms and legs. The rash lasted for about 24 hours and had disappeard by the time Dr. Mcgregor saw her on October 29th\r\nOn October 30th ---- was healthy until evening when she developped chest symptoms. She had a very chesty cough when I saw her on Nov 1, but no fever.\r\nThe report from father documented by Susan Repath is enclosed.\r\n\r\n\r\nHives more than 48h after immunization unlikely to be causally related. Probably due to viral infection.','Mother came to health unit, reports that symptoms started on Sunday and that fever was 103 degreed F.\r\nRash described as welts, coming and going along arms and legs. The rash lasted for about 24 hours and had disappeard by the time Dr. Mcgregor saw her on October 29th\r\nOn October 30th ---- was healthy until evening when she developped chest symptoms. She had a very chesty cough when I saw her on Nov 1, but no fever.\r\nThe report from father documented by Susan Repath is enclosed.\r\n\r\n\r\nHives more than 48h after immunization unlikely to be causally related. Probably due to viral infection.','Mother came to health unit, reports that symptoms started on Sunday and that fever was 103 degreed F.\r\nRash described as welts, coming and going along arms and legs. The rash lasted for about 24 hours and had disappeard by the time Dr. Mcgregor saw her on October 29th\r\nOn October 30th ---- was healthy until evening when she developped chest symptoms. She had a very chesty cough when I saw her on Nov 1, but no fever.\r\nThe report from father documented by Susan Repath is enclosed.\r\n\r\n\r\nHives more than 48h after immunization unlikely to be causally related. Probably due to viral infection.','Mother came to health unit, reports that symptoms started     fever was 103 degreed F.\r\nRash described as welts, coming and going along arms and legs. The rash lasted for about 24 hours and had disappeard by the time Doctor Marcus Welby saw her on October 29th\r\nOn October 30th ---- was healthy until evening when she developped chest symptoms. She had a very chesty cough when I saw her on November 1, but no fever.\r\nThe report from father documented by Susan Repath is enclosed.\r\n\r\n\r\nHives more than 48 hour after immunization unlikely to be causally related. Probably due to viral infection.',NULL,NULL,NULL,NULL,NULL,'S',NULL,NULL,NULL,NULL),('111','UNK','H',148,70,10,'00/04/27 P/C From client. States had Hep B on 00/04/25. States on 00/04/26 L arm became painful describes pain as \"coming in waves\" and a \"sore pain.\" States today that she is slightly feverish, tired and L side of upper body very sore. States unable to put her purse on L shoulder. States it is painful to breath on L side of chest and back. Denies any air exchange difficulties. States has asthma but not asthma attack. States pain below elbow as well. \r\nNo redness, swelling but arm is warm to touch. Describes pain as a \"tightness that comes and goes.\r\n00/05/01 P/c message left to call.\r\n00/05/05 HV to Ravinder : States she still has pain in her arm + left side – chest pain.  Also having headaches now.   Feeling very tired.  Going to school (OVC) from 8 am - 12:30 (M-Fri), comes home and sleeps.  Says shot was given very high up on arm.  \r\n00/05/12 PC to Ravinder:  Stated symptoms gone by Tuesday may 9th, both headache + pain in arm. She is well now.\r\nWhat to do re 2nd hep B? Proceed?\r\nI advised her not to have second dose until MHO consultation!\r\n\r\nLeft shoulder girdle neuralgia assoc with left deltoid immunization. 18th April - vaccine administered 25th. Symptoms 26th April - 9th May Give 2nd dose.','00/04/27 P/C From client. States had Hep B on 00/04/25. States on 00/04/26 L arm became painful describes pain as \"coming in waves\" and a \"sore pain.\" States today that she is slightly feverish, tired and L side of upper body very sore. States unable to put her purse on L shoulder. States it is painful to breath on L side of chest and back. Denies any air exchange difficulties. States has asthma but not asthma attack. States pain below elbow as well. \r\nNo redness, selling but arm is warm to touch. Describes pain as a \"tightness that comes and goes.\r\n00/05/01 P/c message left to call.\r\n00/05/05 HV to Ravinder : Stated symptoms gone by Tuesday may 9th, both headache, pain in arm. She is well now.\r\nWhat to do re 2nd hep B? Proceed?\r\nI advised her not to have second dose until MHO consultation!\r\n\r\nLeft shoulder girdle neuralgia assoc with left deltoid immunization. 18th April - vaccine admisistered 25th. Symptoms 26th April - 9th May Give 2nd dose.','00/04/27 P/C From client. States had Hep B on 00/04/25. States on 00/04/26 L arm became painful describes pain as \"coming in waves\" and a \"sore pain.\" States today that she is slightly feverish, tired and L side of upper body very sore. States unable to put her purse on L shoulder. States it is painful to breath on L side of chest and back. Denies any air exchange difficulties. States has asthma but not asthma attack. States pain below elbow as well. \r\nNo redness, swelling but arm is warm to touch. Describes pain as a \"tightness that comes and goes.\r\n00/05/01 P/c message left to call.\r\n00/05/05 HV to Ravinder : States she still has pain in her arm + left side – chest pain.  Also having headaches now.   Feeling very tired.  Going to school (OVC) from 8 am - 12:30 (M-Fri), comes home and sleeps.  Says shot was given very high up on arm.  \r\n00/05/12 PC to Ravinder:  Stated symptoms gone by Tuesday may 9th, both headache + pain in arm. She is well now.\r\nWhat to do re 2nd hep B? Proceed?\r\nI advised her not to have second dose until MHO consultation!\r\n\r\nLeft shoulder girdle neuralgia assoc with left deltoid immunization. 18th April - vaccine administered 25th. Symptoms 26th April - 9th May Give 2nd dose.','2000 April 27 Phone call From client. States had Hepatitis B on 2000 April 25. States on 2000 April 26 Left arm became painful describes pain as coming in waves and a sore pain. States today that she is slightly feverish, tired and Left side of upper body very sore. States unable to put her purse on Left shoulder. States it is painful to breath on Left side of chest and back. Denies any air exchange difficulties. States has asthma but not asthma attack. States pain below elbow as well. \r\nNo redness, swelling but arm is warm to touch. Describes pain as a tightness that comes and goes.\r\n2000 May 01 Phone call message left to call.\r\n2000 May 05 HV to Ravinder : States she still has pain in her arm and left side – chest pain.  Also having headaches now.   Feeling very tired.  Going to school OVC from 8 am - 12:30 Monday to Friday, comes home and sleeps.  Says shot was given very high up on arm.  \r\n2000 May 12 Phone call to Ravinder:  Stated symptoms gone by Tuesday 2000 May 09, both headache and pain in arm. She is well now.\r\nWhat to do regarding  second hepatitis B? Proceed?\r\nI advised her not to have second dose until MHO consultation!\r\n\r\nLeft shoulder girdle neuralgia associated with left deltoid immunization. 18th April - vaccine administered 25th. Symptoms 26th April - 9th May Give second dose.','2000 April 27 Phone call From client. States had Hepatitis B on 2000 April 25. States on 2000 April 26 Left arm became painful describes pain as coming in waves and a sore pain. States today that she is slightly feverish, tired and Left side of upper body very sore. States unable to put her purse on Left shoulder. States it is painful to breath on Left side of chest and back. Denies any air exchange difficulties. States has asthma but not asthma attack. States pain below elbow as well. \r\nNo redness, swelling but arm is warm to touch. Describes pain as a tightness that comes and goes.\r\n2000 May 01 Phone call message left to call.\r\n2000 May 05 HV to Ravinder : States she still has pain in her arm and left side – chest pain.  Also having headaches now.   Feeling very tired.  Going to school OVC from 8 am - 12:30 Monday to Friday, comes home and sleeps.  Says shot was given very high up on arm.  \r\n2000 May 12 Phone call to Ravinder:  Stated symptoms gone by Tuesday 2000 May 09, both headache and pain in arm. She is well now.\r\nWhat to do regarding  second hepatitis B? Proceed?\r\nI advised her not to have second dose until MHO consultation!\r\n\r\nLeft shoulder girdle neuralgia associated with left deltoid immunization. 18th April - vaccine administered 25th. Symptoms 26th April - 9th May Give second dose.','2000_MC April_NN 27_MC Phone_NN call_NN From_II client_NN ._.\nStates_NNS had_VHD Hepatitis_NN B_NN on_II 2000_MC April_NN 25_MC ._.\nStates_NNS on_II 2000_MC April_NN 26_MC Left_JJ arm_NN became_VVD painful_NN describes_VVZ pain_NN as_II coming_VVGN in_II waves_NNS and_CC a_DD sore_JJ pain_NN ._.\nStates_VVZ today_NN that_CST she_PN is_VBZ slightly_RR feverish_VVB ,_, tired_VVN and_CC Left_JJ side_NN of_II upper_JJ body_NN very_RR sore_NN ._.\nStates_VVZ unable_JJ to_TO put_VVI her_PNG purse_NN on_II Left_JJ shoulder_NN ._.\nStates_NNS it_PN is_VBZ painful_NN to_II breath_NN on_II Left_JJ side_NN of_II chest_NN and_CC back_NN ._.\nDenies_VVZ any_DD air_NN exchange_NN difficulties_NNS ._.\nStates_NNS has_VHZ asthma_NN but_CC not_RR asthma_NN attack_NN ._.\nStates_VVZ pain_NN below_II elbow_NN as_RR+ well_RR ._.\nNo_DD redness_NN ,_, swelling_VVG but_CC arm_NN is_VBZ warm_JJ to_II touch_NN ._.\nDescribes_VVZ pain_NN as_II a_DD tightness_NN that_PNR comes_VVZ and_CC goes_NNS ._.\n2000_MC May_NN 01_MC Phone_NN call_NN message_NN left_VVD to_TO call_VVI ._.\n2000_MC May_NN 05_MC HV_NN to_II Ravinder_NN :_: States_NNS she_PN still_RR has_VHZ pain_NN in_II her_PNG arm_NN and_CC left_JJ side_NN –_NN chest_NN pain_NN ._.\nAlso_RR having_VHG headaches_NNS now_RR ._.\nFeeling_VVG very_RR tired_VVN ._.\nGoing_VVG to_II school_NN OVC_NN from_II 8_MC am_VBB -_SYM 12_MC :_: 30_MC Monday_NN to_II Friday_NN ,_, comes_VVZ home_NN and_CC sleeps_NNS ._.\nSays_NNS shot_NN was_VBD given_VVN very_RR high_JJ up_II on_II arm_NN ._.\n2000_MC May_NN 12_MC Phone_NN call_NN to_II Ravinder_NN :_: Stated_VVNJ symptoms_NNS gone_VVN by_II Tuesday_NN 2000_MC May_NN 09_MC ,_, both_CC headache_NN and_CC pain_NN in_II arm_NN ._.\nShe_PN is_VBZ well_RR now_RR ._.\nWhat_PND to_II do_VDI regarding_VVG second_JJ hepatitis_NN B_NN ?_.\nProceed_VVI ?_.\nI_NN advised_VVD her_PNG not_RR to_TO have_VHI second_JJ dose_NN until_II MHO_NN consultation_NN !_.\nLeft_JJ shoulder_NN girdle_NN neuralgia_NNS associated_VVN with_II left_JJ deltoid_NN immunization_NN ._.\n18th_JJ April_NN -_SYM vaccine_NN administered_VVD 25th_JJ ._.\nSymptoms_NNS 26th_JJ April_NN -_: 9th_JJ May_NN Give_VVB second_JJ dose_NN ._.\n','Hepatitis|B_NNPHR_C0019163 sore|pain_NNPHR_C0234233 Left|side_NNPHR_C0205091 upper|body_NNPHR_C1268087 Left|shoulder_NNPHR_C0524469 asthma|attack_NNPHR_C0347950 left|side_NNPHR_C0205091 chest|pain_NNPHR_C0008031 very|high_NNPHR_C0442804 hepatitis|B_NNPHR_C0019163 shoulder|girdle_NNPHR_C0427245 left|deltoid_NNPHR_C0694649','956808000_TIMEU Phone_NN_C0039457 call_NN From_II client_NN_C0008942 ._. States_NNS_C0000000 had_VHD Hepatitis_NN_C0019158 B_NN_C0000000 on_II 956635200_TIMEU ._. States_NNS_C0000000 on_II 956721600_TIMEU Left_JJ_C0205091 arm_NN_C0446516 became_VVD painful_JJ_C0030193 describes_VVZ_C0678257 pain_NN_C0030193 as_II_C0000000 coming_VVGN_C0205115 in_II_C0332285 waves_NNS_C0678544 and_CC a_DD_C0000000 sore_JJ_C0234233 pain_NN_C0030193 ._. States_VVZ_C0000000 today_NN_C0750526 that_CST she_PN is_VBZ_C0000000 slightly_RR feverish_VVB ,_, tired_VVN_C0557875 and_CC Left_JJ_C0205091 side_NN_C0441987 of_II_C0332285 upper_JJ_C1282910 body_NN_C0242821 very_RR_C0442824 sore_NN_C0234233 ._. States_VVZ_C0000000 unable_JJ_C1299582 to_TO put_VVI her_PNG purse_NN on_II Left_JJ_C0205091 shoulder_NN_C0037004 ._. States_NNS_C0000000 it_PN is_VBZ_C0000000 painful_NN_C0030193 to_II breath_NN_C0225386 on_II Left_JJ_C0205091 side_NN_C0441987 of_II_C0332285 chest_NN_C0817096 and_CC back_NN_C0205095 ._. Denies_VVZ_C0332319 any_DD air_NN_C0001861 exchange_NN_C0678640 difficulties_NNS_C0332218 ._. States_NNS_C0000000 has_VHZ asthma_NN_C0004096 but_CC not_RR asthma_NN_C0004096 attack_NN_C0699795 ._. States_VVZ_C0000000 pain_NN_C0030193 below_II_C0542339 elbow_NN_C0013769 as_RR+_C0000000 well_RR_C0205170 ._. No_DD_C1298908 redness_NN_C1260956 ,_, swelling_VVG_C0013604 but_CC arm_NN_C0446516 is_VBZ_C0000000 warm_JJ_C0392197 to_II touch_NN_C0702221 ._. Describes_VVZ_C0678257 pain_NN_C0030193 as_II_C0000000 a_DD_C0000000 tightness_NN_C0439816 that_PNR comes_VVZ_C0000000 and_CC goes_NNS ._. 2000_MC May_NN_C0000000 01_MC Phone_NN_C0039457 call_NN message_NN_C0470166 left_VVD_C0000000 to_TO call_VVI ._. 2000_MC May_NN_C0000000 05_MC HV_NN to_II Ravinder_NN :_: States_NNS_C0000000 she_PN still_RR_C0000000 has_VHZ pain_NN_C0030193 in_II_C0332285 her_PNG arm_NN_C0446516 and_CC left_JJ_C0205091 side_NN_C0441987 –_NN chest_NN_C0817096 pain_NN_C0030193 ._. Also_RR having_VHG headaches_NNS_C0018681 now_RR ._. Feeling_VVG_C0013987 very_RR_C0442824 tired_VVN_C0557875 ._. Going_VVG to_II school_NN_C0036375 OVC_NN from_II 8_MC am_RR_C0332170 -_SYM 12_MC :_: 30_MC Monday_NN_C0585024 to_II Friday_NN_C0585029 ,_, comes_VVZ_C0000000 home_NN_C0442519 and_CC sleeps_NNS_C0037313 ._. Says_NNS shot_NN_C0000000 was_VBD_C0000000 given_VVN_C0000000 very_RR_C0442824 high_JJ_C0205250 up_II_C1282911 on_II arm_NN_C0446516 ._. 2000_MC May_NN_C0000000 12_MC Phone_NN_C0039457 call_NN to_II Ravinder_NN :_: Stated_VVNJ_C0000000 symptoms_NNS_C1457887 gone_VVN by_II Tuesday_NN_C0585026 2000_MC May_NN_C0000000 09_MC ,_, both_CC headache_NN_C0018681 and_CC pain_NN_C0030193 in_II_C1292240 arm_NN_C0446516 ._. She_PN is_VBZ_C0000000 well_JJ_C0205170 now_RR ._. What_PND to_II do_VDI_C0000000 regarding_VVG second_JJ_C0205436 hepatitis_NN_C0019158 B_NN_C0000000 ?_. Proceed_VVI ?_. I_NN_C0000000 advised_VVD_C1285559 her_PNG not_RR to_TO have_VHI second_JJ_C0205436 dose_NN_C1446466 until_II MHO_NN consultation_NN_C0009818 !_. Left_JJ_C0205091 shoulder_NN_C0037004 girdle_NN_C0453903 neuralgia_NNS_C0027796 associated_VVN_C0332281 with_II_C0332287 left_JJ_C0205091 deltoid_NN_C0224234 immunization_NN_C0020971 ._. 18th_JJ April_NN -_SYM vaccine_NN_C0042210 administered_VVD_C1262471 25th_JJ ._. Symptoms_NNS_C1457887 26th_JJ April_NN -_: 9th_JJ May_NN_C0000000 Give_VVB_C1442162 second_JJ_C0205436 dose_NN_C1446466 ._.',NULL,'R',NULL,NULL,NULL,'<b>SOURCE RESULTS:</b><br>CACHE: 0.80981595092025<br>STRING: 0.17791411042945<br>NORM: 0.012269938650307<br>CONCEPT: 0<br><br><b>DISAMBIGUATION RESULTS:</b><br>TOTAL DISAMBIGUATED: 281.59132998373<br>DISTANCE: 0.98068987701371<br>BIGRAM: 0.0017500364728769<br>POS: 0.017560086513416<br><br><b>ELAPSED TIME (seconds):</b><br>92.639581918716 seconds<br>'),('112','UNK','H',0,0,0,'hx of asthma, very anxious about vaccination. Mom reported that her son had previously passed out D/T needles but never experienced incontinences\r\n\r\n#1 Hep B received 7 Dec 1999. The student reacted by being nauseated and vomited. Observed, and up about it in 1 hour.\r\n14 April 00 According to dad\'s comments, Dr Khaladkar thought symptoms were due to anxiety. The Dr did not know why John received the vaccination since Dr Khaladkar does not believe in them.\r\n\r\nBased on above, plus fact that as believes it was anxiety - no reason not to receive Hep B #3 - lying down, and in clinic if they want it','hx of asthma, very anxious about vaccination. Mom reported that her son had previously passed out D/T needles but never experienced incontinences\r\n\r\n#1 Hep B received 7 Dec 1999. The student reacted by being nauseated and vomited. Discussed, and up about it in 1 hour.\r\n14 April 00 According to dad\'s comments, Dr Khaladkar thought symptoms were due to anxiety. The Dr did not know why ______ received the vaccination since Dr Khaladkar does not believe in them.\r\n\r\nBased on above, plus fact that as believes it was anxiety - no reason not to receive Hep B #3 - lying down, and i - clinic if they want it','hx of asthma, very anxious about vaccination. Mom reported that her son had previously passed out D/T needles but never experienced incontinences\r\n\r\n#1 Hep B received 7 Dec 1999. The student reacted by being nauseated and vomited. Observed, and up about it in 1 hour.\r\n14 April 00 According to dad\'s comments, Dr Khaladkar thought symptoms were due to anxiety. The Dr did not know why John received the vaccination since Dr Khaladkar does not believe in them.\r\n\r\nBased on above, plus fact that as believes it was anxiety - no reason not to receive Hep B #3 - lying down, and in clinic if they want it','history of asthma, very anxious about vaccination. Mother reported that her son had previously passed out D/T needles but never experienced incontinences\r\n\r\nnumber 1 Hepatitis B received 1999 December 07. The student reacted by being nauseated and vomited. Observed, and up about it in 1 hour.\r\n2000 April 14 According to father comments, Doctor Marcus Welby thought symptoms were due to anxiety. The Doctor did not know why John received the vaccination since Doctor Marcus Welby does not believe in them.\r\n\r\nBased on above, plus fact that as believes it was anxiety - no reason not to receive Hepatitis B number 3 - lying down, and in clinic if they want it',NULL,NULL,NULL,NULL,NULL,'S',NULL,NULL,NULL,NULL),('112470','UNK','H',90,57,6,'Sept 4-99- c/o fever - chills, hot and cold episodes, aching muscles; head felt like it was squeezed in a vice (sinus congestion which was relieved by Sunday). Full body muscular pain has intensified since Sat. Today the worst. Difficulty with fine motor movements. Instantaneous occurance of symptoms. Diarrhea on Sat. No HA, N, v. increased tiredness. No rash.\r\n99-11-01 Symptoms of sinus congestion and diarrhea are signs of a concurrent viral infection. Low grade fever, malaise, and headache are noted and expected reactions with Hepatitis B\" vaccine. These reactions are likely indicative of a concurrent viral infection. Continue with routine immunization and also comfort measures. They must assess the reason one receives Hep B vaccinations versus these expected reactions.','Sept 4.99 - 90 fever - chills, hot and cold episodes, aching muscles; head felt like it was squeezed in a vice (sinus congestion which was relieved by Sunday). Full body musclar pain has intensified since Sat. Today the worst. Difficulty with fine motor movements. Instantaneous occurance of symptoms. Diarrhea on Sat. No HA, N, v. increased tiredness. No rash.\r\n\r\n99-11-01 Symptoms of sinus congestion and diarrhea are signs of a concurrent viral infection. Low grade fever, malaise, and headache are noted and expected reactions with Hepatitis B\" vaccine. These reactions are likely indicative of a concurrent viral infection. Continue with routine immunization and also comfort measures. They must assess the reason one receives Hep B vaccinations versus these expected reactions.','Sept 4-99- c/o fever - chills, hot and cold episodes, aching muscles; head felt like it was squeezed in a vice (sinus congestion which was relieved by Sunday). Full body muscular pain has intensified since Sat. Today the worst. Difficulty with fine motor movements. Instantaneous occurance of symptoms. Diarrhea on Sat. No HA, N, v. increased tiredness. No rash.\r\n99-11-01 Symptoms of sinus congestion and diarrhea are signs of a concurrent viral infection. Low grade fever, malaise, and headache are noted and expected reactions with Hepatitis B\" vaccine. These reactions are likely indicative of a concurrent viral infection. Continue with routine immunization and also comfort measures. They must assess the reason one receives Hep B vaccinations versus these expected reactions.','1999 September 4- complained of fever - chills, hot and cold episodes, aching muscles; head felt like it was squeezed in a vice sinus congestion which was relieved by Sunday. Full body muscular pain has intensified since Saturday. Today the worst. Difficulty with fine motor movements. Instantaneous occurance of symptoms. Diarrhea on Saturday. No Headache, Nausea, vomiting. increased tiredness. No rash.\r\n99-11-01 Symptoms of sinus congestion and diarrhea are signs of a concurrent viral infection. Low grade fever, malaise, and headache are noted and expected reactions with Hepatitis B vaccine. These reactions are likely indicative of a concurrent viral infection. Continue with routine immunization and also comfort measures. They must assess the reason one receives Hepatitis B vaccinations versus these expected reactions.','1999 September 4- complained of fever - chills, hot and cold episodes, aching muscles; head felt like it was squeezed in a vice sinus congestion which was relieved by Sunday. Full body muscular pain has intensified since Saturday. Today the worst. Difficulty with fine motor movements. Instantaneous occurrence of symptoms. Diarrhea on Saturday. No Headache, Nausea, vomiting. increased tiredness. No rash.\r\n99-11-01 Symptoms of sinus congestion and diarrhea are signs of a concurrent viral infection. Low grade fever, malaise, and headache are noted and expected reactions with Hepatitis B vaccine. These reactions are likely indicative of a concurrent viral infection. Continue with routine immunization and also comfort measures. They must assess the reason one receives Hepatitis B vaccinations versus these expected reactions.','1999_MC September_NN 4-_MC complained_VVD of_II fever_NN -_SYM chills_NNS ,_, hot_JJ and_CC cold_JJ episodes_NNS ,_, aching_VVG muscles_NNS ;_: head_NN felt_VVN like_II it_PN was_VBD squeezed_VVN in_II a_DD vice_NN sinus_NN congestion_NN which_PNR was_VBD relieved_VVN by_II Sunday_NN ._.\nFull_JJ body_NN muscular_JJ pain_NN has_VHZ intensified_VVN since_CS Saturday_NN ._.\nToday_NN the_DD worst_NN ._.\nDifficulty_NN with_II fine_JJ motor_NN movements_NNS ._.\nInstantaneous_JJ occurrence_NN of_II symptoms_NNS ._.\nDiarrhea_NN on_II Saturday_NN ._.\nNo_DD Headache_NN ,_, Nausea_NN ,_, vomiting_VVG ._.\nincreased_VVNJ tiredness_NN ._.\nNo_DD rash_NN ._.\n99-11-01_MC Symptoms_NNS of_II sinus_NN congestion_NN and_CC diarrhea_NN are_VBB signs_NNS of_II a_DD concurrent_JJ viral_JJ infection_NN ._.\nLow_JJ grade_NN fever_NN ,_, malaise_RR ,_, and_CC headache_NN are_VBB noted_VVN and_CC expected_VVNJ reactions_NNS with_II Hepatitis_NN B_NN vaccine_NN ._.\nThese_DD reactions_NNS are_VBB likely_RR indicative_JJ of_II a_DD concurrent_JJ viral_JJ infection_NN ._.\nContinue_VVB with_II routine_JJ immunization_NN and_CC also_RR comfort_VVB measures_NNS ._.\nThey_PN must_VM assess_VVB the_DD reason_NN one_MC receives_VVZ Hepatitis_NN B_NN vaccinations_NNS versus_CC these_DD expected_VVNJ reactions_NNS ._.\n','sinus|congestion_NNPHR_C0152029 muscular|pain_NNPHR_C0231528 No|Headache_NNPHR_C0423624 viral|infection_NNPHR_C0042769 Hepatitis|B_NNPHR_C0019163 routine|immunization_NNPHR_C0857208','936417600_TIMEU complained_VVD_C0231216 of_II_C0332285 fever_NN_C0015967 -_SYM chills_NNS_C0085593 ,_, hot_JJ_C0444519 and_CC cold_JJ_C0234192 episodes_NNS_C0332189 ,_, aching_VVG_C0234238 muscles_NNS_C0026845 ;_: head_NN_C0018670 felt_VVN_C0013987 like_II it_PN was_VBD_C0000000 squeezed_VVN_C0413258 in_II_C0332285 a_DD_C0000000 vice_NN_C0814670 sinus_NN_C0030471 congestion_NN_C0700148 which_PNR was_VBD_C0000000 relieved_VVN_C1301771 by_II Sunday_NN_C0585025 ._. Full_JJ_C0443225 body_NN_C0242821 muscular_JJ_C0442025 pain_NN_C0030193 has_VHZ intensified_VVN since_CS Saturday_NN_C0585030 ._. Today_RR_C0750526 the_DD worst_NN ._. Difficulty_NN_C0332218 with_II_C0332287 fine_JJ_C0000000 motor_NN movements_NNS_C0026649 ._. Instantaneous_JJ occurrence_NN_C0439595 of_II_C0332285 symptoms_NNS_C1457887 ._. Diarrhea_NN_C0011991 on_II Saturday_NN_C0585030 ._. No_DD_C1298908 Headache_NN_C0018681 ,_, Nausea_NN_C0027497 ,_, vomiting_VVG_C0042963 ._. increased_VVNJ_C0205217 tiredness_NN_C0015672 ._. No_DD_C1298908 rash_NN_C0015230 ._. 99-11-01_MC Symptoms_NNS_C1457887 of_II_C0332285 sinus_NN_C0030471 congestion_NN_C0700148 and_CC diarrhea_NN_C0011991 are_VBB_C0000000 signs_NNS_C0311392 of_II_C0332285 a_DD_C0000000 concurrent_JJ_C0205420 viral_JJ_C0521026 infection_NN_C0021311 ._. Low_JJ_C0441994 grade_NN_C0441800 fever_NN_C0015967 ,_, malaise_RR_C0231218 ,_, and_CC headache_NN_C0018681 are_VBB_C0000000 noted_VVN_C1317574 and_CC expected_VVNJ_C0679138 reactions_NNS_C0443286 with_II_C0332287 Hepatitis_NN_C0019158 B_NN_C0000000 vaccine_NN_C0042210 ._. These_DD reactions_NNS_C0443286 are_VBB_C0000000 likely_RR_C0332148 indicative_JJ of_II_C0332285 a_DD_C0000000 concurrent_JJ_C0205420 viral_JJ_C0521026 infection_NN_C0021311 ._. Continue_VVB_C0000000 with_II_C0332287 routine_JJ_C0205547 immunization_NN_C0020971 and_CC also_RR comfort_NN_C1331418 measures_NNS_C0079809 ._. They_PN must_VM assess_VVB_C1261322 the_DD reason_NN_C0392360 one_MC receives_VVZ Hepatitis_NN_C0019158 B_NN_C0000000 vaccinations_NNS_C0042196 versus_CC these_DD expected_VVNJ_C0679138 reactions_NNS_C0443286 ._.',NULL,'R',NULL,NULL,NULL,'<b>SOURCE RESULTS:</b><br>CACHE: 0.60550458715596<br>STRING: 0.35779816513761<br>NORM: 0.036697247706422<br>CONCEPT: 0<br><br><b>DISAMBIGUATION RESULTS:</b><br>TOTAL DISAMBIGUATED: 240.11029328585<br>DISTANCE: 0.9725422068623<br>BIGRAM: 0.0011339776897083<br>POS: 0.026323815447988<br><br><b>ELAPSED TIME (seconds):</b><br>56.206676959991 seconds<br>'),('1128','UNK','H',113,66,7,'Ventolin x 2 puffs at 3 min. post immunization.\r\n\r\nCt. Stated pre-immunization that she had eaten very little today and was feeling ill 2 days ago. Afebrile. Enc to have something to eat pre-immunization refused same. Immediatly after immunization ct c/o itchyness to site proceeded to scratch causing redness to area. Cold compress applied to site. Hx of asthma c/o chest discomfort. took ventolin per self with + results. observed x 45 minutes, itchness resolved to arm, Resp N at 22 b/m color good pulse 84 without hives present to body. left with youth worker aware of need to go to ER dept if feeling unwell this evening and to contact Public Health Unit to report same. Youth worker aware of Rx and reported that he will report to residence supervisor and to take to hospital/urgent care as needed.\r\n\r\nNot a contraindication to further immunization if indicated.','entolin x 2 puffs at 3 min. post immunization.\r\n\r\nCt. Stated pre-immunization that she had eaten very little today and was feeling ill 2 days ago. Afebrile. Enc to have something to eat pre-immunization refused some. Immediatly after immunization ct c/o itchyness to site proceeded to scratch causing redness to area. Cold compress applied to site. Hx of asthma c/o chest discomfort. took ventolin per self with + results. observed x 45 minutes, itchness resolved to arm, Resp N at 22 b/m color good pulse 84 without hives present to body. left with youth worker aware of need to go to ER dept if feeling unwell this evening and to contact Public Health Unit to report same. Youth worker aware of px and reported that he will report to resistence supervisor and to take to hospital/urgent care as needed.\r\n\r\nNot a contraindication to further immunization if indicated.','Ventolin x 2 puffs at 3 min. post immunization.\r\n\r\nCt. Stated pre-immunization that she had eaten very little today and was feeling ill 2 days ago. Afebrile. Enc to have something to eat pre-immunization refused same. Immediatly after immunization ct c/o itchyness to site proceeded to scratch causing redness to area. Cold compress applied to site. Hx of asthma c/o chest discomfort. took ventolin per self with + results. observed x 45 minutes, itchness resolved to arm, Resp N at 22 b/m color good pulse 84 without hives present to body. left with youth worker aware of need to go to ER dept if feeling unwell this evening and to contact Public Health Unit to report same. Youth worker aware of Rx and reported that he will report to residence supervisor and to take to hospital/urgent care as needed.\r\n\r\nNot a contraindication to further immunization if indicated.','Ventolin x 2 puffs at 3  minutes post immunization.\r\n\r\nClient Stated pre-immunization that she had eaten very little today and was feeling ill 2 days ago. Afebrile. Encouraged to have something to eat pre-immunization refused same. Immediatly after immunization client complained of itchyness to site proceeded to scratch causing redness to area. Cold compress applied to site. History of asthma complained of chest discomfort. took ventolin per self with and results. observed x 45 minutes, itchness resolved to arm, Respiration normal at 22 beats per minute color good pulse 84 without hives present to body. left with youth worker aware of need to go to Emergency Room department if feeling unwell this evening and to contact Public Health Unit to report same. Youth worker aware of Rx and reported that he will report to residence supervisor and to take to hospital/urgent care as needed.\r\n\r\nNot a contraindication to further immunization if indicated.','Ventolin x 2 puffs at 3  minutes post immunization.\r\n\r\nClient Stated pre-immunization that she had eaten very little today and was feeling ill 2 days ago. Afebrile. Encouraged to have something to eat pre-immunization refused same. immediately after immunization client complained of itchiness to site proceeded to scratch causing redness to area. Cold compress applied to site. History of asthma complained of chest discomfort. took ventolin per self with and results. observed x 45 minutes, itchiness resolved to arm, Respiration normal at 22 beats per minute color good pulse 84 without hives present to body. left with youth worker aware of need to go to Emergency Room department if feeling unwell this evening and to contact Public Health Unit to report same. Youth worker aware of Rx and reported that he will report to residence supervisor and to take to hospital/urgent care as needed.\r\n\r\nNot a contraindication to further immunization if indicated.','Ventolin_NN x_SYM 2_MC puffs_NNS at_II 3_MC minutes_NNS post_II immunization_NN ._.\nClient_NN Stated_VVD pre-immunization_NN that_CST she_PN had_VHD eaten_RR very_RR little_JJ today_NN and_CC was_VBD feeling_VVGJ ill_NN 2_MC days_NNS ago_RR ._.\nAfebrile_NN ._.\nEncouraged_VVN to_TO have_VHI something_PN to_TO eat_VVI pre-immunization_NN refused_VVD same_JJ ._.\nimmediately_RR after_CS immunization_NN client_NN complained_VVN of_II itchiness_NN to_II site_NN proceeded_VVD to_TO scratch_VVI causing_VVGJ redness_NN to_II area_NN ._.\nCold_JJ compress_NN applied_VVN to_II site_NN ._.\nHistory_NN of_II asthma_NN complained_VVN of_II chest_NN discomfort_NN ._.\ntook_VVD ventolin_NN per_II self_PN with_II and_CC results_NNS ._.\nobserved_VVD x_SYM 45_MC minutes_NNS ,_, itchiness_RR resolved_VVN to_II arm_NN ,_, Respiration_NN normal_JJ at_II 22_MC beats_NNS per_II minute_NN color_VVB good_JJ pulse_NN 84_MC without_II hives_NNS present_VVB to_II body_NN ._.\nleft_VVN with_II youth_NN worker_NN aware_JJ of_II need_NN to_TO go_VVI to_II Emergency_NN Room_NN department_NN if_CS feeling_VVG unwell_RR this_DD evening_NN and_CC to_TO contact_VVI Public_JJ Health_NN Unit_NN to_TO report_VVI same_JJ ._.\nYouth_NN worker_NN aware_JJ of_II Rx_NN and_CC reported_VVD that_CST he_PN will_VM report_VVB to_II residence_NN supervisor_NN and_CC to_TO take_VVI to_II hospital_NN /_SYM urgent_JJ care_NN as_CS needed_VVN ._.\nNot_RR a_DD contraindication_NN to_II further_JJ immunization_NN if_CS indicated_VVN ._.\n','feeling|ill_NNPHR_C0231218 chest|discomfort_NNPHR_C0235710 45|minutes_NNPHR_C1442463 per|minute_NNPHR_C0702093 Emergency|Room_NNPHR_C0562508 feeling|unwell_NNPHR_C0231218 Public|Health_NNPHR_C0034019','Ventolin_NN_C0033744 x_SYM 2_MC puffs_NNS at_II 3_MC minutes_NNS_C0439232 post_II_C0687676 immunization_NN_C0020971 ._. Client_NN_C0008942 Stated_VVD_C0000000 pre-immunization_NN that_CST she_PN had_VHD eaten_RR_C0013470 very_RR_C0442824 little_JJ_C0700321 today_RR_C0750526 and_CC was_VBD_C0000000 feeling_VVGJ_C0013987 ill_NN_C1279889 2_MC days_NNS_C0439228 ago_RR ._. Afebrile_NN_C0277797 ._. Encouraged_VVN to_TO have_VHI something_PN to_TO eat_VVI_C0013470 pre-immunization_NN refused_VVD_C0017095 same_JJ_C0445247 ._. immediately_RR after_CS immunization_NN_C0020971 client_NN_C0008942 complained_VVN_C0231216 of_II_C0332285 itchiness_NN to_II site_NN_C0205145 proceeded_VVD to_TO scratch_VVI_C1384489 causing_VVGJ_C1314792 redness_NN_C1260956 to_II area_NN_C0205146 ._. Cold_JJ_C0009264 compress_NN_C0443188 applied_VVN to_II site_NN_C0205145 ._. History_NN_C0262926 of_II_C0332285 asthma_NN_C0004096 complained_VVN_C0231216 of_II_C0332285 chest_NN_C0817096 discomfort_NN_C0234215 ._. took_VVD ventolin_NN_C0033744 per_II_C0449201 self_PN with_II_C0332287 and_CC results_NNS_C1274040 ._. observed_VVD_C1441672 x_SYM 45_MC minutes_NNS_C0439232 ,_, itchiness_RR resolved_VVN to_II arm_NN_C0446516 ,_, Respiration_NN_C0035203 normal_JJ_C0949333 at_II 22_MC beats_NNS per_II_C0449201 minute_NN_C0702093 color_NN_C1147852 good_JJ_C0205170 pulse_NN_C0034107 84_MC without_II_C0332288 hives_NNS_C0042109 present_JJ_C0150312 to_II body_NN_C0242821 ._. left_VVN_C0000000 with_II_C0332287 youth_NN_C0087178 worker_NN_C1306056 aware_JJ_C0004448 of_II_C0332285 need_NN_C0027552 to_TO go_VVI to_II Emergency_NN_C0013956 Room_NN department_NN if_CS feeling_VVG_C0013987 unwell_RR_C0857256 this_DD evening_NN_C0587117 and_CC to_TO contact_VVI_C0332158 Public_JJ_C0678367 Health_NN_C0018684 Unit_NN_C1509845 to_TO report_VVI_C0700287 same_JJ_C0445247 ._. Youth_NN_C0087178 worker_NN_C1306056 aware_JJ_C0004448 of_II_C0332285 Rx_NN and_CC reported_VVD_C0700287 that_CST he_PN will_VM_C0000000 report_VVB_C0700287 to_II residence_NN supervisor_NN_C0403172 and_CC to_TO take_VVI to_II hospital_NN_C0019994 /_SYM urgent_JJ_C0439609 care_NN_C0150499 as_CS needed_VVN_C0027552 ._. Not_RR a_DD_C0000000 contraindication_NN_C0079164 to_II further_JJ immunization_NN_C0020971 if_CS indicated_VVN_C1444656 ._.',NULL,'R',NULL,NULL,NULL,'<b>SOURCE RESULTS:</b><br>CACHE: 0.58181818181818<br>STRING: 0.4<br>NORM: 0.018181818181818<br>CONCEPT: 0<br><br><b>DISAMBIGUATION RESULTS:</b><br>TOTAL DISAMBIGUATED: 253.22196633659<br>DISTANCE: 0.97708219503326<br>BIGRAM: 0.0012148431495863<br>POS: 0.02170296181715<br><br><b>ELAPSED TIME (seconds):</b><br>71.190095901489 seconds<br>'),('113','UNK','H',118,57,6,'Had vaccine at 1400hrs\r\nCame to health room (immunization room) at 1430hrs with complaints of feeling \"sick\"\r\nWas warm to the touch and flushed cheeks\r\n1445hrs said tongue felt \"strange\" and around her mouth felt like she had been to the dentist\r\nPulse steady and regular - Resps easy - no wheezing\r\nStomach \"hurt\" with deep inspirations - color good\r\n911 called\r\n1450hrs Ambulance arrived - not transported to hospital\r\n1500hrs patient arrived\r\nagreed to take to FP or hospital for medical assessment - Left ambulatory with father\r\n- no adrenalin administered\r\n\'6.04.15 TPC to patient: symptoms were gone by 3 pm. She was taken to FP at 5 pm to ck\' her - parents were told it was a possible anxious reaction - he (FP) could see no S + S of adverse reaction.\r\n\r\nProceed with series.\r\n\r\nTPC to Parents. 1800hrs\r\nto Dr - poss anxiety reaction acc to Dr\r\n- ck\'d her at 5pm\r\n- no further reaction - now clear\r\n- s + s gone by 3 pm\r\n- will watch and advised by Dr if any concerns to call him','Had vaccine at 1400hrs\r\nCame to health room (immunization room) at 1430hrs with complaints of feeling \"sick\"\r\nWas warm to the touch and flushed cheeks\r\n1445hrs said tongue felt \"strange\" and around her mouth felt like she had been to the dentist\r\nPulse steady and regular - Resps easy - no wheezing\r\nStomach \"hurt\" with deep inspirations - color good\r\n911 called\r\n1450hrs Ambulance arrived - not transported to hospital\r\n1500hrs ______ arrived\r\nagreed to take to FP or hospital for medical assessment - Left ambulatory with father\r\n- no adrenalin administered\r\n\'6.04.15 TPC to _______: signs and symptoms were gone by 3 pm. She was taken to FP at 5 pm to ck\' her - parents were told it was a possible anxious reaction - he (FP) could see no S + S of adverse reaction.\r\n\r\nProceed with series.\r\n\r\nTPC to Parents. 1800hrs\r\nto Dr - poss anxious reaction acc to Dr\r\n- ck\'d her at 5pm\r\n- no further reaction - now clear\r\n- s + s got by 3 pm\r\n- will watch and advised by Dr if any concerns to call him','Had vaccine at 1400hrs\r\nCame to health room (immunization room) at 1430hrs with complaints of feeling \"sick\"\r\nWas warm to the touch and flushed cheeks\r\n1445hrs said tongue felt \"strange\" and around her mouth felt like she had been to the dentist\r\nPulse steady and regular - Resps easy - no wheezing\r\nStomach \"hurt\" with deep inspirations - color good\r\n911 called\r\n1450hrs Ambulance arrived - not transported to hospital\r\n1500hrs patient arrived\r\nagreed to take to FP or hospital for medical assessment - Left ambulatory with father\r\n- no adrenalin administered\r\n\'6.04.15 TPC to patient: symptoms were gone by 3 pm. She was taken to FP at 5 pm to ck\' her - parents were told it was a possible anxious reaction - he (FP) could see no S + S of adverse reaction.\r\n\r\nProceed with series.\r\n\r\nTPC to Parents. 1800hrs\r\nto Dr - poss anxiety reaction acc to Dr\r\n- ck\'d her at 5pm\r\n- no further reaction - now clear\r\n- s + s gone by 3 pm\r\n- will watch and advised by Dr if any concerns to call him','Had vaccine at 1400 hours\r\nCame to health room immunization room at 1430 hours with complaints of feeling sick\r\nWas warm to the touch and flushed cheeks\r\n1445 hours said tongue felt strange and around her mouth felt like she had been to the dentist\r\nPulse steady and regular - Breathes easy - no wheezing\r\nStomach hurt with deep inspirations - color good\r\n911 called\r\n1450 hours Ambulance arrived - not transported to hospital\r\n1500 hours patient arrived\r\nagreed to take to Family Physician or hospital for medical assessment - Left ambulatory with father\r\n- no adrenalin administered\r\n6.04.15 Telephone call to patient: symptoms were gone by 3 pm. She was taken to Family Physician at 5 pm to check her - parents were told it was a possible anxious reaction - he Family Physician could see no Signs and Symptoms of adverse reaction.\r\n\r\nProceed with series.\r\n\r\nTelephone call to Parents. 1800 hours\r\nto Doctor - possible anxiety reaction according to Doctor\r\n- checked her at 5 pm\r\n- no further reaction - now clear\r\n- signs and symptoms gone by 3 pm\r\n- will watch and advised by Doctor if any concerns to call him','Had vaccine at 1400 hours\r\nCame to health room immunization room at 1430 hours with complaints of feeling sick\r\nWas warm to the touch and flushed cheeks\r\n1445 hours said tongue felt strange and around her mouth felt like she had been to the dentist\r\nPulse steady and regular - Breathes easy - no wheezing\r\nStomach hurt with deep inspirations - color good\r\n911 called\r\n1450 hours Ambulance arrived - not transported to hospital\r\n1500 hours patient arrived\r\nagreed to take to Family Physician or hospital for medical assessment - Left ambulatory with father\r\n- no adrenalin administered\r\n6.04.15 Telephone call to patient: symptoms were gone by 3 pm. She was taken to Family Physician at 5 pm to check her - parents were told it was a possible anxious reaction - he Family Physician could see no Signs and Symptoms of adverse reaction.\r\n\r\nProceed with series.\r\n\r\nTelephone call to Parents. 1800 hours\r\nto Doctor - possible anxiety reaction according to Doctor\r\n- checked her at 5 pm\r\n- no further reaction - now clear\r\n- signs and symptoms gone by 3 pm\r\n- will watch and advised by Doctor if any concerns to call him','Had_VHD vaccine_NN at_II 1400_MC hours_NNS\nCame_VVD to_II health_NN room_NN immunization_NN room_NN at_II 1430_MC hours_NNS with_II complaints_NNS of_II feeling_VVGJ sick_NN\nWas_VBD warm_JJ to_II the_DD touch_NN and_CC flushed_VVNJ cheeks_NNS\n1445_MC hours_NNS said_VVD tongue_NN felt_VVD strange_NN and_CC around_II her_PNG mouth_NN felt_VVN like_II she_PN had_VHD been_VBN to_II the_DD dentist_NN\nPulse_NN steady_JJ and_CC regular_JJ -_: Breathes_NN easy_JJ -_: no_DD wheezing_VVGJ\nStomach_NN hurt_NN with_II deep_JJ inspirations_NNS -_: color_VVI good_JJ\n911_MC called_VVD\n1450_MC hours_NNS Ambulance_NN arrived_VVD -_: not_RR transported_VVN to_II hospital_NN\n1500_MC hours_NNS patient_NN arrived_VVD\nagreed_VVN to_TO take_VVI to_II Family_NN Physician_NN or_CC hospital_NN for_II medical_JJ assessment_NN -_: Left_VVNJ ambulatory_JJ with_II father_NN\n-_: no_DD adrenalin_NN administered_VVD\n6.04.15_MC Telephone_NN call_NN to_II patient_NN :_: symptoms_NNS were_VBD gone_VVN by_II 3_MC pm_RR ._.\nShe_PN was_VBD taken_VVN to_II Family_NN Physician_NN at_II 5_MC pm_RR to_TO check_VVI her_PNG -_: parents_NNS were_VBD told_RR it_PN was_VBD a_DD possible_JJ anxious_JJ reaction_NN -_: he_PN Family_NN Physician_NN could_VM see_VVB no_DD Signs_NNS and_CC Symptoms_NNS of_II adverse_JJ reaction_NN ._.\nProceed_VVB with_II series_NN ._.\nTelephone_NN call_NN to_II Parents_NNS ._.\n1800_MC hours_NNS\nto_II Doctor_NN -_: possible_JJ anxiety_NN reaction_NN according_II+ to_II Doctor_NN\n-_: checked_VVD her_PNG at_II 5_MC pm_RR\n-_: no_DD further_JJ reaction_NN -_: now_RR clear_VVB\n-_: signs_NNS and_CC symptoms_NNS gone_VVN by_II 3_MC pm_RR\n-_: will_VM watch_RR and_CC advised_VVN by_II Doctor_NN if_CS any_PND concerns_VVZ to_TO call_VVI him_PN\n','health|room_NNPHR_C0815215 feeling|sick_NNPHR_C0027497 Family|Physician_NNPHR_C0017319 medical|assessment_NNPHR_C0582103 adverse|reaction_NNPHR_C0559546 anxiety|reaction_NNPHR_C0003467','Had_VHD vaccine_NN_C0042210 at_II 1400H_TIMEH hours_NNS_C0439227 Came_VVD_C0000000 to_II health_NN_C0018684 room_NN immunization_NN_C0020971 room_NN at_II 1430H_TIMEH hours_NNS_C0439227 with_II_C0332287 complaints_NNS_C0231216 of_II_C0332285 feeling_VVGJ_C0013987 sick_NN Was_VBD_C0000000 warm_JJ_C0392197 to_II the_DD touch_NN_C0702221 and_CC flushed_VVNJ_C0016382 cheeks_NNS_C0007966 1445H_TIMEH hours_NNS_C0439227 said_VVD tongue_NN_C0040408 felt_VVD_C0013987 strange_NN and_CC around_II her_PNG mouth_NN_C0226896 felt_VVN_C0013987 like_II she_PN had_VHD been_VBN_C0000000 to_II the_DD dentist_NN_C0011441 Pulse_NN_C0034107 steady_JJ_C0205361 and_CC regular_JJ_C0205272 -_: Breathes_NN_C0035203 easy_JJ_C0332219 -_: no_DD_C1298908 wheezing_VVGJ_C0043144 Stomach_NN_C0038351 hurt_NN with_II_C0332287 deep_JJ_C0205125 inspirations_NNS_C0004048 -_: color_NN_C1147852 good_JJ_C0205170 911_MC called_VVD 1450H_TIMEH hours_NNS_C0439227 Ambulance_NN_C0002422 arrived_VVD -_: not_RR transported_VVN_C1317949 to_II hospital_NN_C0019994 1500H_TIMEH hours_NNS_C0439227 patient_NN_C0030705 arrived_VVD agreed_VVN_C0680240 to_TO take_VVI to_II Family_NN_C0015576 Physician_NN_C0031831 or_CC hospital_NN_C0019994 for_II_C0521125 medical_JJ_C0205476 assessment_NN_C1261322 -_: Left_VVNJ_C0000000 ambulatory_JJ_C0439841 with_II_C0332287 father_NN_C0015671 -_: no_DD_C1298908 adrenalin_NN_C0014563 administered_VVD_C1262471 6.04.15_MC Telephone_NN_C0039457 call_NN to_II patient_NN_C0030705 :_: symptoms_NNS_C1457887 were_VBD_C0000000 gone_VVN by_II 3_MC pm_RR_C1509133 ._. She_PN was_VBD_C0000000 taken_VVN to_II Family_NN_C0015576 Physician_NN_C0031831 at_II 5_MC pm_RR_C1509133 to_TO check_VVI her_PNG -_: parents_NNS_C0030551 were_VBD_C0000000 told_RR it_PN was_VBD_C0000000 a_DD_C0000000 possible_JJ_C0332149 anxious_JJ_C0003467 reaction_NN_C0443286 -_: he_PN Family_NN_C0015576 Physician_NN_C0031831 could_VM see_VVB_C0000000 no_DD_C1298908 Signs_NNS_C0311392 and_CC Symptoms_NNS_C1457887 of_II_C0332285 adverse_JJ reaction_NN_C0443286 ._. Proceed_VVB with_II_C0332287 series_NN_C0205549 ._. Telephone_NN_C0039457 call_NN to_II Parents_NNS_C0497065 ._. 1800H_TIMEH hours_NNS_C0439227 to_II Doctor_NN_C0031831 -_: possible_JJ_C0332149 anxiety_NN_C0003467 reaction_NN_C0443286 according_II+_C0680240 to_II Doctor_NN_C0031831 -_: checked_VVD her_PNG at_II 5_MC pm_RR_C1509133 -_: no_DD_C1298908 further_JJ reaction_NN_C0443286 -_: now_RR clear_VVB_C0522503 -_: signs_NNS_C0311392 and_CC symptoms_NNS_C1457887 gone_VVN by_II 3_MC pm_RR_C1509133 -_: will_VM_C0000000 watch_RR and_CC advised_VVN by_II Doctor_NN_C0031831 if_CS any_PND concerns_VVZ to_TO call_VVI him_PN',NULL,'R',NULL,NULL,NULL,'<b>SOURCE RESULTS:</b><br>CACHE: 0.6695652173913<br>STRING: 0.31304347826087<br>NORM: 0.017391304347826<br>CONCEPT: 0<br><br><b>DISAMBIGUATION RESULTS:</b><br>TOTAL DISAMBIGUATED: 209.64519948436<br>DISTANCE: 0.97273906433133<br>BIGRAM: 0.00093550578249031<br>POS: 0.026325429886181<br><br><b>ELAPSED TIME (seconds):</b><br>46.58256316185 seconds<br>'),('118','UNK','H',122,68,9,'Oct 19/00 - 1 1/2-2 hrs after shot.\r\nno local reaction\r\nupper body shaky both arms affected few seconds\r\non walking legs heavy and weak. (muscles tight)\r\nat 20 hrs - upper back and neck stiff (whiplash like)\r\nfatigue\r\n- not normal self saying odd things initially\r\n- left side face red face puffy tears after glazy.\r\npale and black circles under eyes. (when mom picked him up at 3 pm (immunization at approx 1 pm.)\r\noct 19/00\r\n- seen by Dr Brisco, thought was possibly virus and mom will report any new symptoms to Dr JC.\r\n* morning of Oct 20/00.\r\nPC to - concerned about the \"shaking\" episode 2 hrs after shot. went to teacher and asked if he was having a \"seizure\"\r\n\r\nUnlikely that reported shaking was a seizure. I would recommend that he continue with the Hep B immunization as per normal schedule. Possible moderate general reaction to vaccine. Use of analgesics/antypyretic with future doses.','Oct 19/00 - 1 1/2-2 hrs after shot.\r\nno local reaction\r\nupper body shaky both arms affected few seconds\r\non walking legs heavy and weak. (muscles tight)\r\nat 20 hrs - upper back and neck stiff (whiplash like)\r\nfatigue\r\n- not normal self saying odd things initially\r\n- left side face red face puffy tears after glazy.\r\npale and black circles under eyes. (when mom picked him up at 3 pm (immunization at approx 1 pm.)\r\noct 19/00\r\n- seen by Dr Brisco, thought was possibly virus and mom will report any new symptoms to Dr JC.\r\n* morning of Oct 20/00.\r\nPC to - concerned about the \"shaking\" episode 2 hrs after shot. went to teacher and asked if he was having a \"seizure\"\r\n\r\nUnlikely that reported shaking was a seizure. I would recommend that he continue with the Hep B immunization as per normal schedule. Possible moderate general reation to vaccine. Use of analgesics/antypyretic with future doses.','Oct 19/00 - 1 1/2-2 hrs after shot.\r\nno local reaction\r\nupper body shaky both arms affected few seconds\r\non walking legs heavy and weak. (muscles tight)\r\nat 20 hrs - upper back and neck stiff (whiplash like)\r\nfatigue\r\n- not normal self saying odd things initially\r\n- left side face red face puffy tears after glazy.\r\npale and black circles under eyes. (when mom picked him up at 3 pm (immunization at approx 1 pm.)\r\noct 19/00\r\n- seen by Dr Brisco, thought was possibly virus and mom will report any new symptoms to Dr JC.\r\n* morning of Oct 20/00.\r\nPC to - concerned about the \"shaking\" episode 2 hrs after shot. went to teacher and asked if he was having a \"seizure\"\r\n\r\nUnlikely that reported shaking was a seizure. I would recommend that he continue with the Hep B immunization as per normal schedule. Possible moderate general reaction to vaccine. Use of analgesics/antypyretic with future doses.','2000 October 19 - 1 1/2-2  hours after shot.\r\nno local reaction\r\nupper body shaky both arms affected few seconds\r\non walking legs heavy and weak. muscles tight\r\nat 20 hours - upper back and neck stiff whiplash like\r\nfatigue\r\n- not normal self saying odd things initially\r\n- left side face red face puffy tears after glazy.\r\npale and black circles under eyes. when mother picked him up at 3 pm immunization at approximately 1 pm.\r\n2000 October 19\r\n- seen by Doctor Marcus Welby , thought was possibly virus and mother will report any new symptoms to Doctor Marcus Welby .\r\n- morning of 2000 October 20.\r\nPhone call to - concerned about the shaking episode 2 hours after shot. went to teacher and asked if he was having a seizure\r\n\r\nUnlikely that reported shaking was a seizure. I would recommend that he continue with the Hepatitis B immunization as per normal schedule. Possible moderate general reaction to vaccine. Use of analgesics/antypyretic with future doses.','2000 October 19 - 1 1/2-2  hours after shot.\r\nno local reaction\r\nupper body shaky both arms affected few seconds\r\non walking legs heavy and weak. muscles tight\r\nat 20 hours - upper back and neck stiff whiplash like\r\nfatigue\r\n- not normal self saying odd things initially\r\n- left side face red face puffy tears after glaze.\r\npale and black circles under eyes. when mother picked him up at 3 pm immunization at approximately 1 pm.\r\n2000 October 19\r\n- seen by Doctor Marcus Welby , thought was possibly virus and mother will report any new symptoms to Doctor Marcus Welby .\r\n- morning of 2000 October 20.\r\nPhone call to - concerned about the shaking episode 2 hours after shot. went to teacher and asked if he was having a seizure\r\n\r\nUnlikely that reported shaking was a seizure. I would recommend that he continue with the Hepatitis B immunization as per normal schedule. Possible moderate general reaction to vaccine. Use of analgesics/antipyretic with future doses.','2000_MC October_NN 19_MC -_SYM 1_MC 1_MC /_SYM 2-2_MC hours_NNS after_II shot_NN ._.\nno_DD local_JJ reaction_NN\nupper_JJ body_NN shaky_NN both_CC arms_NNS affected_VVD few_JJ seconds_NNS\non_II walking_VVGJ legs_NNS heavy_JJ and_CC weak_JJ ._.\nmuscles_NNS tight_JJ\nat_II 20_MC hours_NNS -_: upper_JJ back_NN and_CC neck_NN stiff_NN whiplash_NN like_II\nfatigue_NN\n-_: not_RR normal_JJ self_PN saying_VVGJ odd_NN things_NNS initially_RR\n-_: left_JJ side_NN face_VVB red_JJ face_NN puffy_NN tears_NNS after_II glaze_NN ._.\npale_NN and_CC black_JJ circles_NNS under_II eyes_NNS ._.\nwhen_CS mother_NN picked_VVD him_PN up_II at_II 3_MC pm_RR immunization_NN at_II approximately_RR 1_MC pm_RR ._.\n2000_MC October_NN 19_MC\n-_: seen_VVN by_II Doctor_NN Marcus_NN Welby_NN ,_, thought_VVD was_VBD possibly_RR virus_NN and_CC mother_NN will_VM report_VVB any_DD new_JJ symptoms_NNS to_II Doctor_NN Marcus_NN Welby_NN ._.\n-_SYM morning_NN of_II 2000_MC October_NN 20_MC ._.\nPhone_NN call_NN to_II -_: concerned_VVN about_II the_DD shaking_VVGJ episode_NN 2_MC hours_NNS after_II shot_NN ._.\nwent_VVD to_II teacher_NN and_CC asked_VVD if_CST he_PN was_VBD having_VHG a_DD seizure_NN\nUnlikely_RR that_CST reported_VVNJ shaking_VVGN was_VBD a_DD seizure_NN ._.\nI_NN would_VM recommend_VVB that_CST he_PN continue_VVB with_II the_DD Hepatitis_NN B_NN immunization_NN as_II+ per_II normal_JJ schedule_NN ._.\nPossible_JJ moderate_JJ general_JJ reaction_NN to_II vaccine_NN ._.\nUse_NN of_II analgesics_NNS /_SYM antipyretic_JJ with_II future_JJ doses_NNS ._.\n','local|reaction_NNPHR_C0853813 upper|body_NNPHR_C1268087 upper|back_NNPHR_C0230101 neck|stiff_NNPHR_C0151315 left|side_NNPHR_C0205091 face|red_NNPHR_C0857245 red|face_NNPHR_C0857245 1|pm_NNPHR_C0531383 Hepatitis|B_NNPHR_C0019163','971928000_TIMEU -_SYM 1_MC 1_MC /_SYM 2-2_MC hours_NNS_C0439227 after_II_C0231290 shot_NN_C0000000 ._. no_DD_C1298908 local_JJ_C0205276 reaction_NN_C0443286 upper_JJ_C1282910 body_NN_C0242821 shaky_JJ_C0392703 both_CC arms_NNS_C0446516 affected_VVD_C0392760 few_JJ_C0205388 seconds_NNS_C0457385 on_II walking_VVGJ_C0080331 legs_NNS_C1140621 heavy_JJ_C0439539 and_CC weak_JJ_C0004093 ._. muscles_NNS_C0026845 tight_JJ_C0439816 at_II 20_MC hours_NNS_C0439227 -_: upper_JJ_C1282910 back_NN_C0004600 and_CC neck_NN_C0027530 stiff_JJ_C0427008 whiplash_NN_C0043145 like_II fatigue_NN_C0015672 -_: not_RR normal_JJ_C0949333 self_PN saying_VVGJ odd_NN things_NNS initially_RR_C0205265 -_: left_JJ_C0205091 side_NN_C0441987 face_NN_C0015450 red_JJ_C0332575 face_NN_C0015450 puffy_NN tears_NNS_C0035955 after_II_C0231290 glaze_NN ._. pale_JJ_C0678215 and_CC black_JJ_C0439541 circles_NNS under_II_C0542339 eyes_NNS_C0015392 ._. when_CS mother_NN_C0026591 picked_VVD him_PN up_II_C1282911 at_II 3_MC pm_RR_C1509133 immunization_NN_C0020971 at_II approximately_RR_C0332232 1_MC pm_RR_C1509133 ._. 971928000_TIMEU -_: seen_VVN_C0000000 by_II Doctor_NN_C0031831 Marcus_NN Welby_NN ,_, thought_VVD_C0039869 was_VBD_C0000000 possibly_RR_C0332149 virus_NN_C0042776 and_CC mother_NN_C0026591 will_VM_C0000000 report_VVB_C0700287 any_DD new_JJ_C0205314 symptoms_NNS_C1457887 to_II Doctor_NN_C0031831 Marcus_NN Welby_NN ._. -_SYM morning_NN_C0332170 of_II_C0332285 972014400_TIMEU ._. Phone_NN call_NN to_II -_: concerned_VVN about_II the_DD shaking_VVGJ_C0040822 episode_NN_C0332189 2_MC hours_NNS_C0439227 after_II_C0231290 shot_NN_C0000000 ._. went_VVD to_II teacher_NN_C0221457 and_CC asked_VVD if_CST he_PN was_VBD_C0000000 having_VHG a_DD_C0000000 seizure_NN_C0036572 Unlikely_RR that_CST reported_VVN_C0700287 shaking_VVGN_C0040822 was_VBD_C0000000 a_DD_C0000000 seizure_NN_C0036572 ._. I_PN_C0000000 would_VM_C0000000 recommend_VVB_C0034866 that_CST he_PN continue_VVB_C0000000 with_II_C0332287 the_DD Hepatitis_NN_C0019158 B_NN_C0000000 immunization_NN_C0020971 as_RR+_C0000000 per_II_C0449201 normal_JJ_C0949333 schedule_NN_C1446911 ._. Possible_JJ_C0332149 moderate_JJ_C0205081 general_JJ_C0205246 reaction_NN_C0443286 to_II vaccine_NN_C0042210 ._. Use_NN_C0457083 of_II_C0332285 analgesics_NNS_C0002771 /_SYM antipyretic_JJ_C0003419 with_II_C0332287 future_JJ_C0016884 doses_NNS_C1446466 ._.',NULL,'R',NULL,NULL,NULL,'<b>SOURCE RESULTS:</b><br>CACHE: 0.66371681415929<br>STRING: 0.30973451327434<br>NORM: 0.0088495575221239<br>CONCEPT: 0.017699115044248<br><br><b>DISAMBIGUATION RESULTS:</b><br>TOTAL DISAMBIGUATED: 211.20441464814<br>DISTANCE: 0.95621929203283<br>BIGRAM: 0.0010414768731972<br>POS: 0.042739231093973<br><br><b>ELAPSED TIME (seconds):</b><br>53.848383188248 seconds<br>'),('119','UNK','H',134,75,7,'00-09-06 PC from mom.\r\nMom reports son has been desperately ill for several days following imm. 5 days ago. Immediately following shot had redness, pain at site. Upon waking next day had +40 degrees Celcius fever which was difficult to reduce with acetaminophen. Was extremely weak, wimpered, cried to be carried. Catnapped all day with no proper sleep due to \"writhing, twisting, screaming\" which seemed to be caused by abdominal pain. Explosive diarrhea 2 days following x 3 days. Vomited 5-6x 2 days following.\r\nTo Care Clinic (North Shore) for fever. Dr took throat culture.\r\n5th day rash developing - \"flat splotchy with pinpricks\" \r\nNo chickenpox contact known.\r\nHas moved to Alberta (Monday). To see Dr today to further assess s + s + diagnose rash. \r\nPC to Dr Lim re: throat culture report not received. Will call if report (465-9977) comes in. PC to mother 1610h - has had child seen by dr. Dr feels its something \"viral\". Will f/u with dr if no improvement.\r\n\r\n - portion of fever could be due to vaccination but likely concurrent viral gastroenteritis/exanthem\r\n-> no change in immunization schedule','Mom reports son has been desperately ill for several days following imm 5 days ago. Immediately following shot had redness, pain at site. Upon waking next day had +40 degrees Celcius fever which was difficult to reduce with acetaminophen. Was extremely weak, wimpered, cried to be carried. Catnapped all day with no proper sleep due to \"writhing, twisting, screaming\" which seemed to be caused by abdominal pain. Explosive diarrhea 2 days following x 3 days. Vomited 5-6x 2 days following.\r\nTo Care Clinic (North Shore) for fever. Dr took throat culture.\r\n5th day rash developing - \"flat splotchy with penpricks\" \r\nNo chickenpox contact known.\r\nHas moved to Alberta (Monday). To see Dr today to further assess s + s + diagnose rash. \r\nPC to Dr Lim re: throat culture report not received. Will call if report (465-9977) comes in. PC to mother 1610h - has had child seen by dr. Dr feels its something viral. Will f/u with dr if no improvement.\r\n\r\n - portion of fever could be due ot vaccination but likely concurrent viral gastroenteritis/exanthem\r\n-> no change in immunization schedule','00-09-06 PC from mom.\r\nMom reports son has been desperately ill for several days following imm. 5 days ago. Immediately following shot had redness, pain at site. Upon waking next day had +40 degrees Celcius fever which was difficult to reduce with acetaminophen. Was extremely weak, wimpered, cried to be carried. Catnapped all day with no proper sleep due to \"writhing, twisting, screaming\" which seemed to be caused by abdominal pain. Explosive diarrhea 2 days following x 3 days. Vomited 5-6x 2 days following.\r\nTo Care Clinic (North Shore) for fever. Dr took throat culture.\r\n5th day rash developing - \"flat splotchy with pinpricks\" \r\nNo chickenpox contact known.\r\nHas moved to Alberta (Monday). To see Dr today to further assess s + s + diagnose rash. \r\nPC to Dr Lim re: throat culture report not received. Will call if report (465-9977) comes in. PC to mother 1610h - has had child seen by dr. Dr feels its something \"viral\". Will f/u with dr if no improvement.\r\n\r\n - portion of fever could be due to vaccination but likely concurrent viral gastroenteritis/exanthem\r\n-> no change in immunization schedule','2000 September 06 Phone call from mother.\r\nMother reports son has been desperately ill for several days following immunization 5 days ago. Immediately following vaccination had redness, pain at site. Upon waking next day had more than 40 degrees Celcius fever which was difficult to reduce with acetaminophen. Was extremely weak, wimpered, cried to be carried. Catnapped all day with no proper sleep due to writhing, twisting, screaming which seemed to be caused by abdominal pain. Explosive diarrhea 2 days following x 3 days. Vomited 5-6 times 2 days following.\r\nTo Care Clinic North Shore for fever. Doctor took throat culture.\r\n5th day rash developing - flat splotchy with pinpricks \r\nNo chickenpox contact known.\r\nHas moved to Alberta Monday. To see Doctor today to further assess signs and symptoms and diagnose rash. \r\nPhone call to Doctor Marcus Welby regarding  throat culture report not received. Will call if report 999  99 -  comes in. Phone call to mother 1610 hour - has had child seen by doctor Doctor feels its something viral. Will follow up with  doctor if no improvement.\r\n\r\n - portion of fever could be due to vaccination but likely concurrent viral gastroenteritis/exanthem\r\n-  no change in immunization schedule','2000 September 06 Phone call from mother.\r\nMother reports son has been desperately ill for several days following immunization 5 days ago. Immediately following vaccination had redness, pain at site. Upon waking next day had more than 40 degrees Celsius fever which was difficult to reduce with acetaminophen. Was extremely weak, whimpered, cried to be carried. Catnapped all day with no proper sleep due to writhing, twisting, screaming which seemed to be caused by abdominal pain. Explosive diarrhea 2 days following x 3 days. Vomited 5-6 times 2 days following.\r\nTo Care Clinic North Shore for fever. Doctor took throat culture.\r\n5th day rash developing - flat splotchy with pinpricks \r\nNo chickenpox contact known.\r\nHas moved to Alberta Monday. To see Doctor today to further assess signs and symptoms and diagnose rash. \r\nPhone call to Doctor Marcus Welby regarding  throat culture report not received. Will call if report 999  99 -  comes in. Phone call to mother 1610 hour - has had child seen by doctor Doctor feels its something viral. Will follow up with  doctor if no improvement.\r\n\r\n - portion of fever could be due to vaccination but likely concurrent viral gastroenteritis/exanthem\r\n-  no change in immunization schedule','2000_MC September_NN 06_MC Phone_NN call_NN from_II mother_NN ._.\nMother_NN reports_VVZ son_NN has_VHZ been_VBN desperately_RR ill_JJ for_II several_JJ days_NNS following_VVG immunization_NN 5_MC days_NNS ago_RR ._.\nImmediately_RR following_VVG vaccination_NN had_VHD redness_NN ,_, pain_NN at_II site_NN ._.\nUpon_II waking_VVGN next_II day_NN had_VHD more_RR than_CSN 40_MC degrees_NNS Celsius_NN fever_NN which_PNR was_VBD difficult_JJ to_TO reduce_VVI with_II acetaminophen_NN ._.\nWas_VBD extremely_RR weak_JJ ,_, whimpered_VVN ,_, cried_VVN to_TO be_VBI carried_VVN ._.\nCatnapped_VVD all_DD day_NN with_II no_DD proper_JJ sleep_NN due_II+ to_II writhing_VVGN ,_, twisting_VVG ,_, screaming_VVG which_PNR seemed_VVD to_TO be_VBI caused_VVN by_II abdominal_JJ pain_NN ._.\nExplosive_JJ diarrhea_NN 2_MC days_NNS following_VVG x_SYM 3_MC days_NNS ._.\nVomited_VVD 5-6_MC times_II 2_MC days_NNS following_VVG ._.\nTo_TO Care_VVI Clinic_NN North_NN Shore_NN for_II fever_NN ._.\nDoctor_NN took_VVD throat_NN culture_NN ._.\n5th_JJ day_NN rash_NN developing_VVG -_: flat_JJ splotchy_NN with_II pinpricks_NNS\nNo_DD chickenpox_NN contact_NN known_VVN ._.\nHas_VHZ moved_VVN to_II Alberta_NN Monday_NN ._.\nTo_TO see_VVI Doctor_NN today_NN to_II further_RR assess_VVB signs_NNS and_CC symptoms_NNS and_CC diagnose_VVB rash_NN ._.\nPhone_NN call_NN to_II Doctor_NN Marcus_NN Welby_NN regarding_VVGJ throat_NN culture_NN report_VVB not_RR received_VVN ._.\nWill_VM call_VVB if_CST report_NN 999_MC 99_MC -_: comes_VVZ in_II ._.\nPhone_NN call_NN to_II mother_NN 1610_MC hour_NN -_: has_VHZ had_VHD child_NN seen_VVN by_II doctor_NN Doctor_NN feels_NNS its_PNG something_PN viral_JJ ._.\nWill_VM follow_VVB up_II with_II doctor_NN if_CS no_DD improvement_NN ._.\n-_SYM portion_NN of_II fever_NN could_VM be_VBB due_II+ to_II vaccination_NN but_CC likely_RR concurrent_JJ viral_JJ gastroenteritis_NN /_SYM exanthem_NN\n-_: no_DD change_NN in_II immunization_NN schedule_NN\n','abdominal|pain_NNPHR_C0000737 culture|throat_NNPHR_C0848397 Doctor|see_NNPHR_C0583527 follow|up_NNPHR_C0589120 gastroenteritis|viral_NNPHR_C0318712 change|no_NNPHR_C0442739 immunization|schedule_NNPHR_C0020972','968212800_TIMEU Phone_NN call_NN from_II mother_NN_C0026591 ._. Mother_NN_C0026591 reports_VVZ_C0700287 son_NN_C0037683 has_VHZ been_VBN_C0000000 desperately_RR ill_JJ_C1279889 for_II_C0521125 several_JJ_C0443302 days_NNS_C0439228 following_VVG_C0332282 immunization_NN_C0020971 5_MC days_NNS_C0439228 ago_RR ._. Immediately_RR following_VVG_C0332282 vaccination_NN_C0042196 had_VHD redness_NN_C1260956 ,_, pain_NN_C0030193 at_II site_NN_C0205145 ._. Upon_II waking_VVGN_C0442696 next_II_C0205117 day_NN_C0439228 had_VHD more_RR_C0205172 than_CSN 40C_TEMPC Celsius_NN fever_NN_C0015967 which_PNR was_VBD_C0000000 difficult_JJ_C0332218 to_TO reduce_VVI_C0392756 with_II_C0332287 acetaminophen_NN_C0373527 ._. Was_VBD_C0000000 extremely_RR weak_JJ_C0004093 ,_, whimpered_VVN_C0234878 ,_, cried_VVN_C0010399 to_TO be_VBI_C0000000 carried_VVN_C0699809 ._. Catnapped_VVD all_DD_C0444868 day_NN_C0439228 with_II_C0332287 no_DD_C1298908 proper_JJ sleep_NN_C0037313 due_II+_C0678226 to_II writhing_VVGN ,_, twisting_VVG_C0040480 ,_, screaming_VVG_C0521008 which_PNR seemed_VVD to_TO be_VBI_C0000000 caused_VVN_C0015127 by_II abdominal_JJ_C0000726 pain_NN_C0030193 ._. Explosive_JJ_C0015330 diarrhea_NN_C0011991 2_MC days_NNS_C0439228 following_VVG_C0332282 x_SYM 3_MC days_NNS_C0439228 ._. Vomited_VVD_C0042963 5-6_MC times_II_C0040223 2_MC days_NNS_C0439228 following_VVG_C0332282 ._. To_TO Care_VVI_C0150499 Clinic_NN_C0442592 North_NN Shore_NN for_II_C0521125 fever_NN_C0015967 ._. Doctor_NN_C0031831 took_VVD throat_NN_C0230069 culture_NN_C0430400 ._. 5th_JJ_C0205439 day_NN_C0439228 rash_NN_C0015230 developing_VVG_C0243107 -_: flat_JJ_C0205324 splotchy_NN with_II_C0332287 pinpricks_NNS No_DD_C1298908 chickenpox_NN_C0008049 contact_NN_C0332158 known_VVN_C0205309 ._. Has_VHZ moved_VVN_C0578671 to_II Alberta_NN_C0001914 Monday_NN_C0585024 ._. To_TO see_VVI_C0000000 Doctor_NN_C0031831 today_RR_C0750526 to_II further_RR assess_VVB_C1261322 signs_NNS_C0311392 and_CC symptoms_NNS_C1457887 and_CC diagnose_VVB_C0011900 rash_NN_C0015230 ._. Phone_NN call_NN to_II Doctor_NN_C0031831 Marcus_NN Welby_NN regarding_VVGJ throat_NN_C0230069 culture_NN_C0430400 report_NN_C0684224 not_RR received_VVN ._. Will_VM_C0000000 call_VVB if_CST report_VVI_C0700287 999_MC 99_MC -_: comes_VVZ_C0000000 in_II_C0332285 ._. Phone_NN call_NN to_II mother_NN_C0026591 1610_MC hour_NN_C0439227 -_: has_VHZ had_VHD child_NN_C0680063 seen_VVN_C0000000 by_II doctor_NN_C0031831 Doctor_NN_C0031831 feels_NNS_C0013987 its_PNG something_PN viral_JJ_C0521026 ._. Will_VM_C0000000 follow_VVB_C0332283 up_II_C1282911 with_II_C0332287 doctor_NN_C0031831 if_CS no_DD_C1298908 improvement_NN ._. -_SYM portion_NN of_II_C0332285 fever_NN_C0015967 could_VM be_VBB_C0000000 due_II+_C0678226 to_II vaccination_NN_C0042196 but_CC likely_RR_C0332148 concurrent_JJ_C0205420 viral_JJ_C0521026 gastroenteritis_NN_C0017160 /_SYM exanthem_NN_C0015230 -_: no_DD_C1298908 change_NN_C0443172 in_II_C1292240 immunization_NN_C0020971 schedule_NN_C1446911',NULL,'R',NULL,NULL,NULL,'<b>SOURCE RESULTS:</b><br>CACHE: 0.67123287671233<br>STRING: 0.31506849315068<br>NORM: 0.013698630136986<br>CONCEPT: 0<br><br><b>DISAMBIGUATION RESULTS:</b><br>TOTAL DISAMBIGUATED: 331.27049988863<br>DISTANCE: 0.9948045862476<br>BIGRAM: 0.0014572613269378<br>POS: 0.0037381524254584<br><br><b>ELAPSED TIME (seconds):</b><br>93.332104921341 seconds<br>'),('12','UNK','H',0,0,0,'01-05-15 Gr. 8 student developed nausea, vomitting, diarrhea 6 hrs after immunization. No fever. Generalized muscular aching. Stiff neck, some chest tightness but not difficult to breathe.\r\n\r\nToday still has stiff neck & headache (throbbing), no fever. Still nauseated. No further vomitting. some chest tightness but breathing OK. Left side \"feels a little numb\".\r\n\r\nDoes have the Hx asthma & takes flovent & ventilin in spring time. Has not started yet for this year.\r\nNo local reaction around site. No rash.\r\n\r\nConsistent with intercurrent viral illness unrelated to vaccination.','01-05-15 Gr. 8 student developed nausea, vomitting, diarrhea 6 hrs after immunization. No fever. Generalized muscular aching. Stiff neck, some chest tightness but not difficult to breathe.\r\n\r\nToday still has stiff neck & headache (throbbing), no fever. Still nauseated. No further vomitting. some chest tightness but breathing OK. Left side \"feels a little numb\".\r\n\r\nDoes have the Hx asthma & takes flovent & ventilin in spring time. Has not started yet for this year.\r\nNo local reaction around site. No rash.\r\n\r\nConsistent with intercurrent viral illness unrelated to vaccination.','01-05-15 Gr. 8 student developed nausea, vomitting, diarrhea 6 hrs after immunization. No fever. Generalized muscular aching. Stiff neck, some chest tightness but not difficult to breathe.\r\n\r\nToday still has stiff neck & headache (throbbing), no fever. Still nauseated. No further vomitting. some chest tightness but breathing OK. Left side \"feels a little numb\".\r\n\r\nDoes have the Hx asthma & takes flovent & ventilin in spring time. Has not started yet for this year.\r\nNo local reaction around site. No rash.\r\n\r\nConsistent with intercurrent viral illness unrelated to vaccination.','2001 May 15 Gr. 8 student developed nausea, vomitting, diarrhea 6 hours after immunization. No fever. Generalized muscular aching. Stiff neck, some chest tightness but not difficult to breathe.\r\n\r\nToday still has stiff neck and headache throbbing, no fever. Still nauseated. No further vomitting. some chest tightness but breathing OK. Left side feels a little numb.\r\n\r\nDoes have the History asthma and takes flovent and ventilin in spring time. Has not started yet for this year.\r\nNo local reaction around site. No rash.\r\n\r\nConsistent with intercurrent viral illness unrelated to vaccination.',NULL,NULL,NULL,NULL,NULL,'S',NULL,NULL,NULL,NULL),('120','UNK','H',0,0,0,'Rash worse Thurs 13th.\r\nImmunized Thursday 6th a.m. The next day child\'s lips were swollen \"all puffy\". Breathing was \"wheezy\". No fever observed. Rash red, separate, quite uniform and slightly raised noted on both cheeks, face, neck, a bit on backs, arms & hands.\r\n\r\nSunday 9th- taken to Dr. at dropin Peninsula Clinic as child seemed worse Sunday a.m. Dr. listened to child\'s chest & felt it was rx\'n to Imm\'n. Vomited with Dr\'s app.\r\n\r\nTuesday 11th- Head warm. Temperature noted (never taken however) & since has been given Tylenol at 2x/day. Fever \"off & on\". Child not sleeping well - \"very restless, wakes up crying a lot, tosses and turns\". ? swollen glands. Breathing is worse @ night - congested and sounds \"very snorty\" & he snores. Appetite ok; not real thirsty. Wed -> thursday rash became larger, red & raised (=1/4\"size). On cheeks, chest & smaller ones on wrist and hands; earlobes.*\r\n\r\nPC:00-5-12 - Mom not given blood test results.\r\nPediatrician tx. rash with polysporin - rash still apparent & improving slowly??\r\n\r\nSpoke with Dr. King on Aug. 29, 2000. Child saw 4 physicians for the above illness, including a pediatrician. Hx: febrile illness with URI sx exanthem noticed the morning following the illness. ASOT (-) Measles IgG (-) 3 wks later. Exanthem rxn to measles vaccine is mild & occurs => 5 days post immunization. This illness appears to be an incidental viral illness.\r\n\r\nContinue with immunization schedule.','Rash worse Thurs 13th.\r\nImmunized Thursday 16th a.m. The next day child\'s lips were swollen \"all puffy\". Breathing was \"wheezy\". No fever observed. Rash red, separate, quite uniform and slightly raised noted on both cheeks, face, neck, a bit on backs, arms & hands.\r\n\r\nSunday 9th- taken to Dr. at drop in Peninsula Clinic as child seemed worse Sunday a.m. Dr. listened to child\'s & felt it was rx\'n to Imm\'n. Vomited with Dr\'s app.\r\n\r\nTuesday 11th- Head warm. Temperature noted (never taken however) & since has been given Tylenol 2x/day. Fever \"off & on\". Child not sleeping well - \"very restless, wakes up crying a lot, tosses and turns\". ? swollen glands. Breathing is worse @ night - congested and sounds \"very snorty\" & he snores. Appetite ok; not real thirsty. Wed 7 thursday rash became larger, red & raised (=1/4\"size). On cheeks, chest & smaller ones on wrist and hands; earlobes.*\r\n\r\nPC:00 5-12 - Man not given blood test results.\r\nPediatrician tx. rash with polysporin - rash still apparent & improving slowly??\r\n\r\nSpoke with Dr. King on Aug. 29, 2000. Child saw 4 physicians for the above illness, including a pediatrician. Hx: febrile illness with URisx exanthem noticed the morning following the illness. ASOT(-) Measles IgG (-)3 wks later. Exanthem rxn to measles vaccine is mild & occurs => 5 days post immunization. This illness appears to be an incidental viral illness.\r\n\r\nContinue with immunization schedule.','Rash worse Thurs 13th.\r\nImmunized Thursday 6th a.m. The next day child\'s lips were swollen \"all puffy\". Breathing was \"wheezy\". No fever observed. Rash red, separate, quite uniform and slightly raised noted on both cheeks, face, neck, a bit on backs, arms & hands.\r\n\r\nSunday 9th- taken to Dr. at dropin Peninsula Clinic as child seemed worse Sunday a.m. Dr. listened to child\'s chest & felt it was rx\'n to Imm\'n. Vomited with Dr\'s app.\r\n\r\nTuesday 11th- Head warm. Temperature noted (never taken however) & since has been given Tylenol at 2x/day. Fever \"off & on\". Child not sleeping well - \"very restless, wakes up crying a lot, tosses and turns\". ? swollen glands. Breathing is worse @ night - congested and sounds \"very snorty\" & he snores. Appetite ok; not real thirsty. Wed -> thursday rash became larger, red & raised (=1/4\"size). On cheeks, chest & smaller ones on wrist and hands; earlobes.*\r\n\r\nPC:00-5-12 - Mom not given blood test results.\r\nPediatrician tx. rash with polysporin - rash still apparent & improving slowly??\r\n\r\nSpoke with Dr. King on Aug. 29, 2000. Child saw 4 physicians for the above illness, including a pediatrician. Hx: febrile illness with URI sx exanthem noticed the morning following the illness. ASOT (-) Measles IgG (-) 3 wks later. Exanthem rxn to measles vaccine is mild & occurs => 5 days post immunization. This illness appears to be an incidental viral illness.\r\n\r\nContinue with immunization schedule.','Rash worse Thursday 13th.\r\nImmunized Thursday 6th  AM The next day child lips were swollen all puffy. Breathing was wheezy. No fever observed. Rash red, separate, quite uniform and slightly raised noted on both cheeks, face, neck, a bit on backs, arms and hands.\r\n\r\nSunday 9th- taken to Doctor at dropin Peninsula Clinic as child seemed worse Sunday  AM Doctor listened to child chest and felt it was rxn to Immunization  Vomited with Doctor appointment \r\n\r\nTuesday 11th- Head warm. Temperature noted never taken however and since has been given Tylenol at 2 times/day. Fever off and on. Child not sleeping well - very restless, wakes up crying a lot, tosses and turns. ? swollen glands. Breathing is worse at night - congested and sounds very snorty and he snores. Appetite ok; not real thirsty. Wednesday -  thursday rash became larger, red and raised  equal to 1/4 inches size. On cheeks, chest and smaller ones on wrist and hands; earlobes.-\r\n\r\nPhone call:2000 May 12 - Mother not given blood test results.\r\nPediatrician treated  rash with polysporin - rash still apparent and improving slowly??\r\n\r\nSpoke with Doctor Marcus Welby on  2000 August 29. Child saw 4 physicians for the above illness, including a pediatrician. History: febrile illness with URI symptoms exanthem noticed the morning following the illness. ASOT negative Measles IgG negative 3 weeks later. Exanthem rxn to measles vaccine is mild and occurs  more than or equal to 5 days post immunization. This illness appears to be an incidental viral illness.\r\n\r\nContinue with immunization schedule.',NULL,NULL,NULL,NULL,NULL,'S',NULL,NULL,NULL,NULL),('121','UNK','H',87,40,4,'Hep. B vaccine given at school blitz Friday Oct. 15/99. Mother states John had symptoms of Tourette\'s Monday. Dr. Spacey diagnosed condition as Tourette\'s.\r\nJohn had  a cough for some time before immunization was given. He was taken to the doctor and it was felt the cough could be related to his asthma. \r\nSymptoms displayed at time of diagnosis included: cough, head shaking, and sounds. Dr. Spacey feels (according to Mrs. Woodson\'s report) that Thomas was predisposed to Tourette\'s and the Hep. B immunization brought on the symptoms. 99/11/17 P/c to Mrs. Doe: John\'s symptoms are subsiding but he still tires very easily.\r\n\r\nTourette\'s Syndrome\r\n\r\nTourette\'s unlikely to be related to hepatitis B immunization. Withhold further doses until consultation with BCCDC.','Hep. B vaccine given at school blitz Friday Oct. 15/99. Mother states John had symptoms of Tourette\'s Monday. Dr. Spacey diagnosed condition as Tourette\'s.\r\nJohn had a cough for some time before immunization was given. He was taken to the doctor and it was felt the cough could be related to his asthma. \r\nSymptoms displayed at time of diagnosis included: cough, head inhaling, and sounds. Dr. Spacey feels (according to Mrs. Woodson\'s report) that Thomas was predisposed to Tourette\'s and the Hep. B immunization brought on the symptoms. 99/11/17 P/c to Mrs. Doe: John\'s symptoms are subsiding but he still tires very easily.\r\n\r\nTourette\'s Syndrome\r\n\r\nTourette\'s unlikely to be related to hepatitis B immunization. Withhold further doses until consultation with BCCDC.','Hep. B vaccine given at school blitz Friday Oct. 15/99. Mother states John had symptoms of Tourette\'s Monday. Dr. Spacey diagnosed condition as Tourette\'s.\r\nJohn had  a cough for some time before immunization was given. He was taken to the doctor and it was felt the cough could be related to his asthma. \r\nSymptoms displayed at time of diagnosis included: cough, head shaking, and sounds. Dr. Spacey feels (according to Mrs. Woodson\'s report) that Thomas was predisposed to Tourette\'s and the Hep. B immunization brought on the symptoms. 99/11/17 P/c to Mrs. Doe: John\'s symptoms are subsiding but he still tires very easily.\r\n\r\nTourette\'s Syndrome\r\n\r\nTourette\'s unlikely to be related to hepatitis B immunization. Withhold further doses until consultation with BCCDC.','Hepatitis B vaccine given at school blitz Friday 1999 October 15. Mother states John had symptoms of Tourette Monday. Doctor Marcus Welby diagnosed condition as Tourette.\r\nJohn had  a cough for some time before immunization was given. He was taken to the doctor and it was felt the cough could be related to his asthma. \r\nSymptoms displayed at time of diagnosis included: cough, head shaking, and sounds. Doctor Marcus Welby feels according to Mrs. Jane MeNobody report that Thomas was predisposed to Tourette and the Hepatitis B immunization brought on the symptoms. 1999 November 17 Phone call to Mrs. Jane MeNobody : John symptoms are subsiding but he still tires very easily.\r\n\r\nTourette Syndrome\r\n\r\nTourette unlikely to be related to hepatitis B immunization. Withhold further doses until consultation with BCCDC.','Hepatitis B vaccine given at school blitz Friday 1999 October 15. Mother states John had symptoms of Tourette Monday. Doctor Marcus Welby diagnosed condition as Tourette.\r\nJohn had  a cough for some time before immunization was given. He was taken to the doctor and it was felt the cough could be related to his asthma. \r\nSymptoms displayed at time of diagnosis included: cough, head shaking, and sounds. Doctor Marcus Welby feels according to Mrs. Jane MeNobody report that Thomas was predisposed to Tourette and the Hepatitis B immunization brought on the symptoms. 1999 November 17 Phone call to Mrs. Jane MeNobody : John symptoms are subsiding but he still tires very easily.\r\n\r\nTourette Syndrome\r\n\r\nTourette unlikely to be related to hepatitis B immunization. Withhold further doses until consultation with BCCDC.','Hepatitis_NN B_NN vaccine_NN given_VVN at_II school_NN blitz_NN Friday_NN 1999_MC October_NN 15_MC ._.\nMother_NN states_VVZ John_NN had_VHD symptoms_NNS of_II Tourette_NN Monday_NN ._.\nDoctor_NN Marcus_NN Welby_NN diagnosed_VVD condition_NN as_II Tourette_NN ._.\nJohn_NN had_VHD a_DD cough_NN for_II some_DD time_NN before_II immunization_NN was_VBD given_VVN ._.\nHe_PN was_VBD taken_VVN to_II the_DD doctor_NN and_CC it_PN was_VBD felt_VVN the_DD cough_NN could_VM be_VBB related_VVN to_II his_PNG asthma_NN ._.\nSymptoms_NNS displayed_VVN at_II time_NN of_II diagnosis_NN included_VVD :_: cough_NN ,_, head_NN shaking_VVGN ,_, and_CC sounds_NNS ._.\nDoctor_NN Marcus_NN Welby_NN feels_NNS according_II+ to_II Mrs._NN Jane_NN MeNobody_NN report_VVB that_CST Thomas_NNS was_VBD predisposed_VVN to_II Tourette_NN and_CC the_DD Hepatitis_NN B_NN immunization_NN brought_VVN on_II the_DD symptoms_NNS ._.\n1999_MC November_NN 17_MC Phone_NN call_NN to_II Mrs._NN Jane_NN MeNobody_NN :_: John_NN symptoms_NNS are_VBB subsiding_VVGN but_CC he_PN still_RR tires_VVZ very_RR easily_RR ._.\nTourette_VVI Syndrome_NN\nTourette_VVB unlikely_RR to_TO be_VBI related_VVN to_II hepatitis_NN B_NN immunization_NN ._.\nWithhold_JJ further_JJ doses_NNS until_II consultation_NN with_II BCCDC_NN ._.\n','Hepatitis|B_NNPHR_C0019163 time|before_NNPHR_C1280062 Tourette|Syndrome_NNPHR_C0040517 Syndrome|Tourette_NNPHR_C0040517 hepatitis|B_NNPHR_C0019163','Hepatitis_NN_C0019158 B_NN_C0000000 vaccine_NN_C0042210 given_VVN_C0000000 at_II school_NN_C0036375 blitz_NN Friday_NN_C0585029 939960000_TIMEU ._. Mother_NN_C0026591 states_VVZ_C0000000 John_NN had_VHD symptoms_NNS_C1457887 of_II_C0332285 Tourette_NN_C0040517 Monday_NN_C0585024 ._. Doctor_NN_C0031831 Marcus_NN Welby_NN diagnosed_VVD_C0011900 condition_NN_C0348080 as_II_C0000000 Tourette_NN_C0040517 ._. John_NN had_VHD a_DD_C0000000 cough_NN_C0010200 for_II_C0521125 some_DD_C0205392 time_NN_C0040223 before_II_C0332152 immunization_NN_C0020971 was_VBD_C0000000 given_VVN_C0000000 ._. He_PN was_VBD_C0000000 taken_VVN to_II the_DD doctor_NN_C0031831 and_CC it_PN was_VBD_C0000000 felt_VVN_C0013987 the_DD cough_NN_C0010200 could_VM be_VBB_C0000000 related_VVN_C0445223 to_II his_PNG asthma_NN_C0004096 ._. Symptoms_NNS_C1457887 displayed_VVN at_II time_NN_C0040223 of_II_C0332285 diagnosis_NN_C0348026 included_VVD_C0332257 :_: cough_NN_C0010200 ,_, head_NN_C0018670 shaking_VVGN_C0040822 ,_, and_CC sounds_NNS_C0037709 ._. Doctor_NN_C0031831 Marcus_NN Welby_NN feels_NNS_C0013987 according_II+_C0680240 to_II Mrs._NN Jane_NN MeNobody_NN report_VVB_C0700287 that_CST Thomas_NNS was_VBD_C0000000 predisposed_VVN_C0220898 to_II Tourette_NN_C0040517 and_CC the_DD Hepatitis_NN_C0019158 B_NN_C0000000 immunization_NN_C0020971 brought_VVN_C0332302 on_II the_DD symptoms_NNS_C1457887 ._. 942814800_TIMEU Phone_NN call_NN to_II Mrs._NN Jane_NN MeNobody_NN :_: John_NN symptoms_NNS_C1457887 are_VBB_C0000000 subsiding_VVGN but_CC he_PN still_RR_C0000000 tires_VVZ_C0475255 very_RR_C0442824 easily_RR_C0332219 ._. Tourette_VVI_C0040517 Syndrome_NN_C0039082 Tourette_VVB_C0040517 unlikely_RR to_TO be_VBI_C0000000 related_VVN_C0445223 to_II hepatitis_NN_C0019158 B_NN_C0000000 immunization_NN_C0020971 ._. Withhold_JJ further_JJ doses_NNS_C1446466 until_II consultation_NN_C0009818 with_II_C0332287 BCCDC_NN ._.',NULL,'R',NULL,NULL,NULL,'<b>SOURCE RESULTS:</b><br>CACHE: 0.71084337349398<br>STRING: 0.26506024096386<br>NORM: 0.024096385542169<br>CONCEPT: 0<br><br><b>DISAMBIGUATION RESULTS:</b><br>TOTAL DISAMBIGUATED: 98.341041980854<br>DISTANCE: 0.99855806902916<br>BIGRAM: 0.0012995692496452<br>POS: 0.00014236172118987<br><br><b>ELAPSED TIME (seconds):</b><br>45.425616979599 seconds<br>'),('122','UNK','H',96,52,8,'Student immunized at 1145. Within minutes felt dizzy, light-headed and nausea. Placed on floor with feet elevated. Symptoms did not improve. Given orange juice to drink. After 1 hour student stated his throat felt \"funny\" when he swallowed and his lips felt \"fuzzy\". Transported to hospital 1 hour later and seen by physician who diagnosed an allergic reaction to Hep B vaccination. Physician noted wheeze bilaterally in chest. \r\nReport from RN at hospital: Student discharged after 6 hours in hospital. Green sputum present after 2 nebulization treatments. Wheeze thought to be due to chest infection. Discharged on antibiotcs. \r\n\r\nStrange story for anaphylaxis (1 hour later). Cautious attempt re-immunization in the ER can be tried for Hep B. ','Student immunized at 1145. Within minutes felt dizzy, light-headed and nausea. Placed on floor with feet elevated. Symptoms did not improve. Given orange juice to drink. After 1 hour student stated his throat felt \"funny\" when he swallowed and his lips felt \"fuzzy\". Transported to hospital 1 hour later and seen by physician who diagnosed an allergic reaction to Hep B vaccination. Physician noted wheeze bilaterally in chest. \r\nReport from RN at hospital: Student discharged after 6 hours in hospital. Green sputum present after 2 nebulization treatments. Wheeze thought to be due to chest infection. Discharged on antibiotcs. \r\n\r\nStrange story for anaphylaxis (1 hour later). Cautious attempt re-immunization in the ER can be tried for Hep B. ','Student immunized at 1145. Within minutes felt dizzy, light-headed and nausea. Placed on floor with feet elevated. Symptoms did not improve. Given orange juice to drink. After 1 hour student stated his throat felt \"funny\" when he swallowed and his lips felt \"fuzzy\". Transported to hospital 1 hour later and seen by physician who diagnosed an allergic reaction to Hep B vaccination. Physician noted wheeze bilaterally in chest. \r\nReport from RN at hospital: Student discharged after 6 hours in hospital. Green sputum present after 2 nebulization treatments. Wheeze thought to be due to chest infection. Discharged on antibiotcs. \r\n\r\nStrange story for anaphylaxis (1 hour later). Cautious attempt re-immunization in the ER can be tried for Hep B. ','Student immunized at 1145. Within minutes felt dizzy, light-headed and nausea. Placed on floor with feet elevated. Symptoms did not improve. Given orange juice to drink. After 1 hour student stated his throat felt funny when he swallowed and his lips felt fuzzy. Transported to hospital 1 hour later and seen by physician who diagnosed an allergic reaction to Hepatitis B vaccination. Physician noted wheeze bilaterally in chest. \r\nReport from Registered Nurse at hospital: Student discharged after 6 hours in hospital. Green sputum present after 2 nebulization treatments. Wheeze thought to be due to chest infection. Discharged on antibiotcs. \r\n\r\nStrange story for anaphylaxis 1 hour later. Cautious attempt regarding -immunization in the Emergency Room can be tried for Hepatitis B. ','Student immunized at 1145. Within minutes felt dizzy, light-headed and nausea. Placed on floor with feet elevated. Symptoms did not improve. Given orange juice to drink. After 1 hour student stated his throat felt funny when he swallowed and his lips felt fuzzy. Transported to hospital 1 hour later and seen by physician who diagnosed an allergic reaction to Hepatitis B vaccination. Physician noted wheeze bilaterally in chest. \r\nReport from Registered Nurse at hospital: Student discharged after 6 hours in hospital. Green sputum present after 2 nebulization treatments. Wheeze thought to be due to chest infection. Discharged on antibiotics. \r\n\r\nStrange story for anaphylaxis 1 hour later. Cautious attempt regarding -immunization in the Emergency Room can be tried for Hepatitis B. ','Student_NN immunized_VVN at_II 1145_MC ._.\nWithin_II minutes_NNS felt_VVD dizzy_NN ,_, light-headed_VVNJ and_CC nausea_NN ._.\nPlaced_VVN on_II floor_NN with_II feet_NN elevated_VVN ._.\nSymptoms_NNS did_VDD not_RR improve_VVB ._.\nGiven_VVNJ orange_JJ juice_NN to_TO drink_VVI ._.\nAfter_II 1_MC hour_NN student_NN stated_VVD his_PNG throat_NN felt_VVD funny_NN when_CS he_PN swallowed_VVD and_CC his_PNG lips_NNS felt_VVD fuzzy_NN ._.\nTransported_VVN to_II hospital_NN 1_MC hour_NN later_RR and_CC seen_VVN by_II physician_NN who_PNR diagnosed_VVD an_DD allergic_JJ reaction_NN to_II Hepatitis_NN B_NN vaccination_NN ._.\nPhysician_NN noted_VVD wheeze_NN bilaterally_RR in_II chest_NN ._.\nReport_NN from_II Registered_VVNJ Nurse_NN at_II hospital_NN :_: Student_NN discharged_VVN after_II 6_MC hours_NNS in_II hospital_NN ._.\nGreen_JJ sputum_NN present_NN after_II 2_MC nebulization_NN treatments_NNS ._.\nWheeze_NN thought_VVD to_TO be_VBI due_II+ to_II chest_NN infection_NN ._.\nDischarged_VVN on_II antibiotics_NNS ._.\nStrange_NN story_NN for_II anaphylaxis_NN 1_MC hour_NN later_RR ._.\nCautious_JJ attempt_NN regarding_VVGJ -immunization_NN in_II the_DD Emergency_NN Room_NN can_VM be_VBB tried_VVN for_II Hepatitis_NN B_NN ._.\n','orange|juice_NNPHR_C0452458 1|hour_NNPHR_C1442450 allergic|reaction_NNPHR_C0020517 Hepatitis|B_NNPHR_C0019163 Registered|Nurse_NNPHR_C0687673 Green|sputum_NNPHR_C0457097 chest|infection_NNPHR_C0238990 Emergency|Room_NNPHR_C0562508','Student_NN_C0038492 immunized_VVN_C0020971 at_II 1145_MC ._. Within_II_C0332285 minutes_NNS_C0702093 felt_VVD_C0013987 dizzy_JJ_C0012833 ,_, light-headed_VVNJ_C0220870 and_CC nausea_NN_C0027497 ._. Placed_VVN_C0441587 on_II floor_NN_C0016249 with_II_C0332287 feet_NNS_C0016504 elevated_VVN_C0205250 ._. Symptoms_NNS_C1457887 did_VDD_C0000000 not_RR improve_VVB_C0184511 ._. Given_VVNJ_C0000000 orange_JJ_C1313858 juice_NN_C1268568 to_TO drink_VVI_C0013123 ._. After_II_C0231290 1_MC hour_NN_C0439227 student_NN_C0038492 stated_VVD_C0000000 his_PNG throat_NN_C0230069 felt_VVD_C0013987 funny_NN when_CS he_PN swallowed_VVD_C0740170 and_CC his_PNG lips_NNS_C0023759 felt_VVD_C0013987 fuzzy_NN_C0541974 ._. Transported_VVN_C1317949 to_II hospital_NN_C0019994 1_MC hour_NN_C0439227 later_RR_C0205087 and_CC seen_VVN_C0000000 by_II physician_NN_C0031831 who_PNR diagnosed_VVD_C0011900 an_DD allergic_JJ reaction_NN_C0443286 to_II Hepatitis_NN_C0019158 B_NN_C0000000 vaccination_NN_C0042196 ._. Physician_NN_C0031831 noted_VVD_C1317574 wheeze_NN_C0043144 bilaterally_RR in_II_C1292240 chest_NN_C0817096 ._. Report_NN_C0684224 from_II Registered_VVNJ_C0600375 Nurse_NN_C0028677 at_II hospital_NN_C0019994 :_: Student_NN_C0038492 discharged_VVN_C0000000 after_II_C0231290 6_MC hours_NNS_C0439227 in_II_C1292240 hospital_NN_C0019994 ._. Green_JJ_C0332583 sputum_NN_C0038056 present_NN_C0000000 after_II_C0231290 2_MC nebulization_NN treatments_NNS_C0039798 ._. Wheeze_NN_C0043144 thought_VVD_C0039869 to_TO be_VBI_C0000000 due_II+_C0678226 to_II chest_NN_C0817096 infection_NN_C0021311 ._. Discharged_VVN_C0600083 on_II antibiotics_NNS_C0003232 ._. Strange_NN story_NN for_II_C0521125 anaphylaxis_NN_C0002792 1_MC hour_NN_C0439227 later_RR_C0205087 ._. Cautious_JJ attempt_NN regarding_VVGJ -immunization_NN in_II_C0332285 the_DD Emergency_NN_C0013956 Room_NN can_VM be_VBB_C0000000 tried_VVN for_II_C0521125 Hepatitis_NN_C0019158 B_NN_C0000000 ._.',NULL,'R',NULL,NULL,'Student_NN_C0038492 immunized_VVN at_II 1145_MC ._. Within_II minutes_NNS_C0702093 felt_VVNJ_C0013987 dizzy_NN_C0012833 ,_, light-headed_VVNJ_C0220870 and_CC nausea_NN_C0027497 ._. Placed_VVN_C0442504 on_II floor_NN_C0016249 with_II feet_NN elevated_VVN_C0205250 ._. Symptoms_NNS_C1457887 did_VDD_C1272695 not_RR improve_VVB_C1272745 ._. Given_VVN_C1442162 orange_JJ_C1313858 juice_NN_C1268568 to_TO drink_VVI_C0013123 ._. After_II 1_MC hour_NN_C0439227 student_NN_C0038492 stated_VVD_C1442792 his_PNG throat_NN_C0230069 felt_VVNJ_C0013987 funny_NN when_CS he_PN swallowed_VVD_C0740170 and_CC his_PNG lips_NN_C0023759 felt_VVNJ_C0013987 fuzzy_NN_C0541974 ._. Transported_VVN_C1317949 to_II hospital_NN_C0019994 1_MC hour_NN_C0439227 later_RR_C0205087 and_CC seen_VVN by_II physician_NN_C0031831 who_PNR diagnosed_VVN_C0011900 an_DD allergic_JJ reaction_NN_C0443286 to_II Hepatitis_NN_C0019158 B_NN vaccination_NN_C0042196 ._. Physician_NN_C0031831 noted_VVD_C1317574 wheeze_NN_C0043144 bilaterally_RR in_II chest_NN_C0817096 ._. Report_NN_C0684224 from_II Registered_VVNJ_C0600375 Nurse_NN_C0028661 at_II hospital_NN_C0019994 :_: Student_NN_C0038492 discharged_VVN after_II 6_MC hours_NNS_C0439227 in_II hospital_NN_C0019994 ._. Green_JJ_C0332583 sputum_NN_C0038056 present_NN_C0150312 after_II 2_MC nebulization_NN treatments_NNS_C0039798 ._. Wheeze_NN_C0043144 thought_VVD_C0039869 to_TO be_VBI due_II+ to_II chest_NN_C0817096 infection_NN_C0021311 ._. Discharged_VVN on_II antibiotics_NNS_C0003232 ._. Strange_NN story_NN for_II anaphylaxis_NN_C0002792 1_MC hour_NN_C0439227 later_RR_C0205087 ._. Cautious_JJ attempt_NN regarding_VVGJ -immunization_NN in_II the_DD Emergency_NN_C0013956 Room_NN can_VM be_VBB tried_VVN for_II Hepatitis_NN_C0019158 B_NN ._.','<b>SOURCE RESULTS:</b><br>CACHE: 0.6875<br>STRING: 0.28125<br>NORM: 0.03125<br>CONCEPT: 0<br><br><b>DISAMBIGUATION RESULTS:</b><br>TOTAL DISAMBIGUATED: 188.55498346598<br>DISTANCE: 0.98618576072639<br>BIGRAM: 0.0018810082654574<br>POS: 0.011933231008156<br><br><b>ELAPSED TIME (seconds):</b><br>54.315521001816 seconds<br>'),('123','UNK','H',250,126,9,'Child had first MMR mar 28/00\r\n+/- 22 hours later has broken out in hives where several areas of body, puffiness where hives were over one eye.\r\nDr. Sonal: Henoch Shenlein purpura + coryza\r\n\r\nNo other s/s apparent.\r\n-no local reaction\r\n-no history of previous allergic reactions\r\nMar. 29/00\r\nat 27 HRS post vaccine see notes attached:\r\n-eyes swollen\r\n-increased hives\r\n-fever\r\n-hands and feet swollen\r\nApril 11/00 requested. Copies of B.W. and peads report. -obtained.\r\nThroughout parents report childs dispotition did not change\r\nstayed active, alert, happy appearing boy.\r\n\r\n6p.m. Mar 28\r\nwent to Emerg because eyes swollen, increased hives, fever, hands and feet swollen. Started on Benadryl 6.2 mg (1 tsp) q4h. in Emerg.\r\nFeet so swollen in the evening that they elevated feet\r\nMar. 30 a.m.\r\nLeft eye still swollen shut (almost)\r\n-still has hives. hands and feet less swollen\r\nNo major improvement with Benadryl, but up walking/playing this am.\r\nAdvised to go to MSA Emerg and see pediatrician.  Thought at MSA that it was due to MMR.\r\n-must be allergic to eggs.\r\nSeeing peadiatrician at 4:30 p.m. Advised to talk to him re: Epipen. for possible future reactions to ??.\r\n\r\nApril 4/00\r\nSpoke with John\'s dad, says \"saw ped. on Wednesday went for B.W./urinalysis, ped. feels it is related to MMR vaccine, hives have disappeared. But been replaced with \"bruising\", have cut back to almost no benadryl and otherwise Brody has not displayed any uncharacteristic behavior or s/s.\r\np) seeing Ped April 5/00 PHN will call-April 7/2000 \r\nApril 11/2000\r\nSpoke with mom, states 2nd visit to pead. Just confirmed that Brody was O.K. and that BW/urinalysis showed no liver or kidney damage. -Mom states she will not be proceding with any further immunizing, Mom informed. that should she ever procede/investigate further vaccination that Brody can continue series and not have to start over\r\nHelen Braun PHN had also expressed concerns to father that reaction /hives etc. may have been something other than vaccine and considering father has an hx of anaphylactic like reactions\r\nInformation sent to MHO Grilian Arsenauet BW and pediatricians report attached \r\n\r\n29th visit to emerg 2 visits to peadiatrician? \r\n\r\nRequest consult\r\nNot reprtble by policy as allergic. However (please see attached medline results) TP is linked to MMR- \"is causal relationship highly plausible.\" This child had thrombocytoseis (\'half of cases of HS do) -? any link between HS with thrombocytoseis + MMR? Recurrence risk?','Child had first MMR mar 28/00\r\n+/- 22 hours later has broken out in hives where several areas of body, puffiness where hives were over one eye.\r\nDr. Sonal: Henoch Shenlein purpura + coryza\r\n\r\nNo other s/s apparent.\r\n-no local reaction\r\n-no history of previous allergic reactions\r\nMar. 29/00\r\nat 27 HRS post vaccine see notes attached:\r\n-eyes swollen\r\n-increased hives\r\n-fever\r\n-hands and feet swollen\r\nApril 11/00 requested. Copies of B.W. and peads report. -obtained.\r\nThroughout parents report childs dispotition did not change\r\nstayed active, alert, happy appearing boy.\r\n\r\n6p.m. Mar 28\r\nwent to Emerg because eyes swollen, increased hives, fever, hands and feet swollen. Started on Benadryl 6.2 mg (1 tsp) q4h. in Emerg.\r\nFeet so swollen in the evening that they elevated feet\r\nMar. 30 a.m.\r\nLeft eye still swollen shut (almost)\r\n-still has hives. hands and feet less swollen\r\nNo major improvement with Benadryl, but up walking/playing this am.\r\nAdvised to go to MSA Emerg ___pediatics.  Thought at MSA that it was due to MMR.\r\n-must be allergic to eggs.\r\nSeeing peadiatrician at 4:30 p.m. Advised to talk to him re: Epipen. for possible future reactions to ??.\r\n\r\nApril 4/00\r\nSpoke with ______ dad, says \"saw ped. on Wednesday went for B.W./urinalysis, ped. feels it is related to MMR vaccine, hives have disappeared. But been replaced with \"bruising\", have cut back to almost no benadryl and otherwise Brody has not displayed any uncharacteristic behavior or s/s.\r\np) seeing Ped April 5/00 PHN will call-April 7/00 ___\r\nApril 11/00\r\nSpoke with mom, states 2nd visit to pead. Just confirmed that Brody was O.K. and that BW/urinalysis showed no liver or kidney damage. -Mom states she will not be proceding with any further immunizing, Mom informed. that should she ever procede/investigate further vaccination that Brody can continue series and not have to start over\r\nHelen Braun PHN had also expressed concerns to father that reaction /hives etc. may have been something other than vaccine and considering father has an hx of anaphylactic like reactions\r\nInformation sent to MHO Grilian Arsenauet BW and pediatricians report attached ________________\r\n\r\n29th visit to emerg 2 visits to peadiatrician? \r\n\r\nRequest consult\r\nNot reprtble by policy as allergic. However (please see attached medline results) TP is linked to MMR- \"is causal relationship highly plausible.\" This child had thrombocytoseis (\'half of cases of HS do) -? any link between HS with thrombocytoseis + MMR? Recurrence risk?','Child had first MMR mar 28/00\r\n+/- 22 hours later has broken out in hives where several areas of body, puffiness where hives were over one eye.\r\nDr. Sonal: Henoch Shenlein purpura + coryza\r\n\r\nNo other s/s apparent.\r\n-no local reaction\r\n-no history of previous allergic reactions\r\nMar. 29/00\r\nat 27 HRS post vaccine see notes attached:\r\n-eyes swollen\r\n-increased hives\r\n-fever\r\n-hands and feet swollen\r\nApril 11/00 requested. Copies of B.W. and peads report. -obtained.\r\nThroughout parents report childs dispotition did not change\r\nstayed active, alert, happy appearing boy.\r\n\r\n6p.m. Mar 28\r\nwent to Emerg because eyes swollen, increased hives, fever, hands and feet swollen. Started on Benadryl 6.2 mg (1 tsp) q4h. in Emerg.\r\nFeet so swollen in the evening that they elevated feet\r\nMar. 30 a.m.\r\nLeft eye still swollen shut (almost)\r\n-still has hives. hands and feet less swollen\r\nNo major improvement with Benadryl, but up walking/playing this am.\r\nAdvised to go to MSA Emerg and see pediatrician.  Thought at MSA that it was due to MMR.\r\n-must be allergic to eggs.\r\nSeeing peadiatrician at 4:30 p.m. Advised to talk to him re: Epipen. for possible future reactions to ??.\r\n\r\nApril 4/00\r\nSpoke with John\'s dad, says \"saw ped. on Wednesday went for B.W./urinalysis, ped. feels it is related to MMR vaccine, hives have disappeared. But been replaced with \"bruising\", have cut back to almost no benadryl and otherwise Brody has not displayed any uncharacteristic behavior or s/s.\r\np) seeing Ped April 5/00 PHN will call-April 7/2000 \r\nApril 11/2000\r\nSpoke with mom, states 2nd visit to pead. Just confirmed that Brody was O.K. and that BW/urinalysis showed no liver or kidney damage. -Mom states she will not be proceding with any further immunizing, Mom informed. that should she ever procede/investigate further vaccination that Brody can continue series and not have to start over\r\nHelen Braun PHN had also expressed concerns to father that reaction /hives etc. may have been something other than vaccine and considering father has an hx of anaphylactic like reactions\r\nInformation sent to MHO Grilian Arsenauet BW and pediatricians report attached \r\n\r\n29th visit to emerg 2 visits to peadiatrician? \r\n\r\nRequest consult\r\nNot reprtble by policy as allergic. However (please see attached medline results) TP is linked to MMR- \"is causal relationship highly plausible.\" This child had thrombocytoseis (\'half of cases of HS do) -? any link between HS with thrombocytoseis + MMR? Recurrence risk?','Child had first MMR 2000 March 28\r\nabout 22 hours later has broken out in hives where several areas of body, puffiness where hives were over one eye.\r\nDoctor Marcus Welby : Henoch Shenlein purpura and coryza\r\n\r\nNo other signs and symptoms apparent.\r\n- no local reaction\r\n- no history of previous allergic reactions\r\n2000 March 29\r\nat 27 HRS post vaccine see notes attached:\r\n- eyes swollen\r\n- increased hives\r\n- fever\r\n- hands and feet swollen\r\n2000 April 11 requested. Copies of Blood Work and pediatrician report. - obtained.\r\nThroughout parents report childs dispotition did not change\r\nstayed active, alert, happy appearing boy.\r\n\r\n6  PM March 28\r\nwent to Emergency because eyes swollen, increased hives, fever, hands and feet swollen. Started on Benadryl 6.2 mg 1 teaspoon every 4 hours. in Emergency.\r\nFeet so swollen in the evening that they elevated feet\r\nMarch 30  AM \r\nLeft eye still swollen shut almost\r\n- still has hives. hands and feet less swollen\r\nNo major improvement with Benadryl, but up walking/playing this am.\r\nAdvised to go to MSA Emergency and see pediatrician.  Thought at MSA that it was due to MMR.\r\n- must be allergic to eggs.\r\nSeeing peadiatrician at 4:30  PM Advised to talk to him regarding  Epipen. for possible future reactions to ??.\r\n\r\n2000 April 4\r\nSpoke with John father, says saw pediatrician on Wednesday went for Blood Work/urinalysis, pediatrician feels it is related to MMR vaccine, hives have disappeared. But been replaced with bruising, have cut back to almost no benadryl and otherwise Brody has not displayed any uncharacteristic behavior or signs and symptoms.\r\np seeing pediatrician 2000 April 5 Public Health Nurse will call-2000 April 7 \r\n2000 April 11\r\nSpoke with mother, states second visit to pediatrician Just confirmed that Brody was O.K. and that Blood Work/urinalysis showed no liver or kidney damage. - Mother states she will not be proceding with any further immunizing, Mother informed. that should she ever procede/investigate further vaccination that Brody can continue series and not have to start over\r\nHelen Braun Public Health Nurse had also expressed concerns to father that reaction /hives etc. may have been something other than vaccine and considering father has an history of anaphylactic like reactions\r\nInformation sent to MHO Marcus Welby  Blood Work and pediatricians report attached \r\n\r\n29th visit to emergency 2 visits to peadiatrician? \r\n\r\nRequest consult\r\nNot reprtble by policy as allergic. However please see attached medline results TP is linked to MMR- is causal relationship highly plausible. This child had thrombocytoseis half of cases of HS do -? any link between HS with thrombocytoseis and MMR? Recurrence risk?','Child had first MMR 2000 March 28\r\nabout 22 hours later has broken out in hives where several areas of body, puffiness where hives were over one eye.\r\nDoctor Marcus Welby : Henoch Schonlein purpura and coryza\r\n\r\nNo other signs and symptoms apparent.\r\n- no local reaction\r\n- no history of previous allergic reactions\r\n2000 March 29\r\nat 27 HRS post vaccine see notes attached:\r\n- eyes swollen\r\n- increased hives\r\n- fever\r\n- hands and feet swollen\r\n2000 April 11 requested. Copies of Blood Work and pediatrician report. - obtained.\r\nThroughout parents report childs disposition did not change\r\nstayed active, alert, happy appearing boy.\r\n\r\n6  PM March 28\r\nwent to Emergency because eyes swollen, increased hives, fever, hands and feet swollen. Started on Benadryl 6.2 mg 1 teaspoon every 4 hours. in Emergency.\r\nFeet so swollen in the evening that they elevated feet\r\nMarch 30  AM \r\nLeft eye still swollen shut almost\r\n- still has hives. hands and feet less swollen\r\nNo major improvement with Benadryl, but up walking/playing this am.\r\nAdvised to go to MSA Emergency and see pediatrician.  Thought at MSA that it was due to MMR.\r\n- must be allergic to eggs.\r\nSeeing pediatrician at 4:30  PM Advised to talk to him regarding  Epipen. for possible future reactions to ??.\r\n\r\n2000 April 4\r\nSpoke with John father, says saw pediatrician on Wednesday went for Blood Work/urinalysis, pediatrician feels it is related to MMR vaccine, hives have disappeared. But been replaced with bruising, have cut back to almost no benadryl and otherwise Brody has not displayed any uncharacteristic behavior or signs and symptoms.\r\np seeing pediatrician 2000 April 5 Public Health Nurse will call-2000 April 7 \r\n2000 April 11\r\nSpoke with mother, states second visit to pediatrician Just confirmed that Brody was O.K. and that Blood Work/urinalysis showed no liver or kidney damage. - Mother states she will not be proceeding with any further immunizing, Mother informed. that should she ever precede/investigate further vaccination that Brody can continue series and not have to start over\r\nHelen Braun Public Health Nurse had also expressed concerns to father that reaction /hives etc. may have been something other than vaccine and considering father has an history of anaphylactic like reactions\r\nInformation sent to MHO Marcus Welby  Blood Work and pediatricians report attached \r\n\r\n29th visit to emergency 2 visits to pediatrician? \r\n\r\nRequest consult\r\nNot reportable by policy as allergic. However please see attached medline results TP is linked to MMR- is causal relationship highly plausible. This child had thrombocytoses half of cases of HS do -? any link between HS with thrombocytoses and MMR? Recurrence risk?','Child_NN had_VHD first_JJ MMR_NN 2000_MC March_NN 28_MC\nabout_II 22_MC hours_NNS later_RR has_VHZ broken_VVN out_RR in_II hives_NNS where_PNR several_JJ areas_NNS of_II body_NN ,_, puffiness_NN where_PNR hives_VVZ were_VBD over_RR one_MC eye_NN ._.\nDoctor_NN Marcus_NN Welby_NN :_: Henoch_NN Schonlein_NN purpura_NN and_CC coryza_NN\nNo_DD other_JJ signs_NNS and_CC symptoms_NNS apparent_JJ ._.\n-_: no_DD local_JJ reaction_NN\n-_: no_DD history_NN of_II previous_JJ allergic_JJ reactions_NNS\n2000_MC March_NN 29_MC\nat_II 27_MC HRS_NNS post_II vaccine_NN see_VVI notes_NNS attached_VVN :_:\n-_: eyes_NNS swollen_JJ\n-_: increased_VVNJ hives_NNS\n-_SYM fever_NN\n-_: hands_NNS and_CC feet_NN swollen_JJ\n2000_MC April_NN 11_MC requested_VVD ._.\nCopies_NNS of_II Blood_NN Work_NN and_CC pediatrician_JJ report_NN ._.\n-_: obtained_VVN ._.\nThroughout_II parents_NNS report_VVB childs_JJ disposition_NN did_VDD not_RR change_VVB\nstayed_VVD active_JJ ,_, alert_NN ,_, happy_NN appearing_VVGJ boy_NN ._.\n6_MC PM_JJ March_NN 28_MC\nwent_VVD to_II Emergency_NN because_CS eyes_NNS swollen_JJ ,_, increased_VVNJ hives_NNS ,_, fever_NN ,_, hands_NNS and_CC feet_NN swollen_JJ ._.\nStarted_VVN on_II Benadryl_NN 6.2_MC mg_NN 1_MC teaspoon_NN every_DD 4_MC hours_NNS ._.\nin_II Emergency_NN ._.\nFeet_NN so_CS swollen_JJ in_II the_DD evening_VVGN that_CST they_PN elevated_VVD feet_NN\nMarch_NN 30_MC AM_VBB\nLeft_VVNJ eye_NN still_RR swollen_JJ shut_NN almost_II\n-_: still_RR has_VHZ hives_NNS ._.\nhands_NNS and_CC feet_NN less_RR swollen_JJ\nNo_DD major_JJ improvement_NN with_II Benadryl_NN ,_, but_CC up_II walking_VVGN /_SYM playing_VVG this_DD am_VBB ._.\nAdvised_VVN to_TO go_VVI to_II MSA_NN Emergency_NN and_CC see_VVB pediatrician_JJ ._.\nThought_VVN at_II MSA_NN that_CST it_PN was_VBD due_II+ to_II MMR_NN ._.\n-_: must_VM be_VBB allergic_JJ to_II eggs_NNS ._.\nSeeing_VVG pediatrician_JJ at_II 4_MC :_: 30_MC PM_JJ Advised_NN to_II talk_NN to_II him_PN regarding_VVGJ Epipen_NN ._.\nfor_II possible_JJ future_JJ reactions_NNS to_II ?_.\n?_.\n._.\n2000_MC April_NN 4_MC\nSpoke_NN with_II John_NN father_NN ,_, says_NNS saw_RR pediatrician_JJ on_II Wednesday_NN went_VVD for_II Blood_NN Work_NN /_SYM urinalysis_NN ,_, pediatrician_JJ feels_NNS it_PN is_VBZ related_VVN to_II MMR_NN vaccine_NN ,_, hives_NNS have_VHB disappeared_VVN ._.\nBut_CC been_VBN replaced_VVN with_II bruising_VVGN ,_, have_VHB cut_VVI back_NN to_II almost_RR no_DD benadryl_NN and_CC otherwise_RR Brody_NN has_VHZ not_RR displayed_VVD any_DD uncharacteristic_JJ behavior_NN or_CC signs_NNS and_CC symptoms_NNS ._.\np_NN seeing_VVG pediatrician_JJ 2000_MC April_NN 5_MC Public_JJ Health_NN Nurse_NN will_VM call-2000_NN April_NN 7_MC\n2000_MC April_NN 11_MC\nSpoke_NN with_II mother_NN ,_, states_VVZ second_RR visit_VVB to_TO pediatrician_VVI Just_RR confirmed_VVD that_CST Brody_NN was_VBD O.K._NN and_CC that_CST Blood_NN Work_NN /_SYM urinalysis_NN showed_VVD no_DD liver_NN or_CC kidney_NN damage_NN ._.\n-_SYM Mother_NN states_VVZ she_PN will_VM not_RR be_VBB proceeding_VVG with_II any_DD further_JJ immunizing_VVGJ ,_, Mother_NN informed_VVN ._.\nthat_CST should_VM she_PN ever_RR precede_NN /_SYM investigate_VVI further_JJ vaccination_NN that_CST Brody_NN can_VM continue_VVB series_NN and_CC not_RR have_VHI to_TO start_VVI over_II\nHelen_NN Braun_NN Public_JJ Health_NN Nurse_NN had_VHD also_RR expressed_VVNJ concerns_NNS to_II father_NN that_CST reaction_NN /_SYM hives_VVZ etc_NN ._.\nmay_VM have_VHB been_VBN something_PN other_II+ than_II vaccine_NN and_CC considering_VVGJ father_NN has_VHZ an_DD history_NN of_II anaphylactic_JJ like_II reactions_NNS\nInformation_NN sent_VVN to_II MHO_NN Marcus_NN Welby_NN Blood_NN Work_NN and_CC pediatricians_NNS report_VVB attached_VVNJ\n29th_JJ visit_NN to_II emergency_NN 2_MC visits_NNS to_II pediatrician_JJ ?_.\nRequest_JJT consult_NN\nNot_RR reportable_JJ by_II policy_NN as_II allergic_JJ ._.\nHowever_RR please_VVB see_VVI attached_VVNJ medline_NN results_VVZ TP_NN is_VBZ linked_VVN to_II MMR-_NN is_VBZ causal_JJ relationship_NN highly_RR plausible_JJ ._.\nThis_DD child_NN had_VHD thrombocytoses_VVZ half_NN of_II cases_NNS of_II HS_NN do_VDB -_: ?_.\nany_DD link_NN between_II HS_NN with_II thrombocytoses_NNS and_CC MMR_NN ?_.\nRecurrence_NN risk_NN ?_.\n','Henoch|Schonlein_NNPHR_C0034152 local|reaction_NNPHR_C0853813 no|history_NNPHR_C0332122 allergic|reactions_NNPHR_C0020517 see|pediatrician_NNPHR_C0583542 MMR|vaccine_NNPHR_C0065828 cut|back_NNPHR_C0561296 Public|Health_NNPHR_C0034019 kidney|damage_NNPHR_C1408258','Child_NN_C0680063 had_VHD first_JJ_C0205435 MMR_NN_C0065828 954219600_TIMEU about_II 22_MC hours_NNS_C0439227 later_RR_C0205087 has_VHZ broken_VVN out_RR_C0439787 in_II_C0332285 hives_NNS_C0042109 where_PNR several_JJ_C0443302 areas_NNS_C0205146 of_II_C0332285 body_NN_C0242821 ,_, puffiness_NN where_PNR hives_VVZ_C0042109 were_VBD_C0000000 over_RR_C0205136 one_MC eye_NN_C1280202 ._. Doctor_NN_C0031831 Marcus_NN Welby_NN :_: Henoch_NN_C0034152 Schonlein_NN_C0034152 purpura_NN_C0034150 and_CC coryza_NN_C0086066 No_DD_C1298908 other_JJ_C0205394 signs_NNS_C0311392 and_CC symptoms_NNS_C1457887 apparent_JJ_C0750489 ._. -_: no_DD_C1298908 local_JJ_C0205276 reaction_NN_C0443286 -_: no_DD_C1298908 history_NN_C0262926 of_II_C0332285 previous_JJ_C0205156 allergic_JJ_C0700624 reactions_NNS_C0443286 954306000_TIMEU at_II 27_MC HRS_NNS_C0439227 post_II_C0687676 vaccine_NN_C0042210 see_VVI_C0000000 notes_NNS_C1317574 attached_VVN_C0000000 :_: -_: eyes_NNS_C0015392 swollen_JJ_C0038999 -_: increased_VVNJ_C0205217 hives_NNS_C0042109 -_SYM fever_NN_C0015967 -_: hands_NNS_C0018563 and_CC feet_NN_C0347981 swollen_JJ_C0038999 955425600_TIMEU requested_VVD_C1272683 ._. Copies_NNS_C0009992 of_II_C0332285 Blood_NN_C0005767 Work_NN_C0043227 and_CC pediatrician_JJ_C0237433 report_VVI_C0700287 ._. -_: obtained_VVN_C1301820 ._. Throughout_II parents_NNS_C0030551 report_VVB_C0700287 childs_JJ_C0680063 disposition_NN_C0743223 did_VDD_C0000000 not_RR change_VVB_C0443172 stayed_VVD active_JJ_C0205177 ,_, alert_NN_C1443086 ,_, happy_NN_C0018592 appearing_VVGJ_C0233426 boy_NN ._. 6_MC PM_RR_C1509133 March_NN 28_MC went_VVD to_II Emergency_NN_C0013956 because_CS eyes_NNS_C0015392 swollen_JJ_C0038999 ,_, increased_VVNJ_C0205217 hives_NNS_C0042109 ,_, fever_NN_C0015967 ,_, hands_NNS_C0018563 and_CC feet_NN_C0347981 swollen_JJ_C0038999 ._. Started_VVN_C0452588 on_II Benadryl_NN_C0700899 6.2_MC mg_NN_C0439210 1_MC teaspoon_NN every_DD 4_MC hours_NNS_C0439227 ._. in_II_C1292240 Emergency_NN_C0013956 ._. Feet_NN_C0347981 so_CS swollen_JJ_C0038999 in_II_C0332285 the_DD evening_VVGN_C0000000 that_CST they_PN elevated_VVD_C0205250 feet_NN_C0347981 March_NN 30_MC AM_VBB_C0332170 Left_VVNJ_C0205091 eye_NN_C1280202 still_RR_C0000000 swollen_JJ_C0038999 shut_NN_C0000000 almost_II -_: still_RR_C0000000 has_VHZ hives_NNS_C0042109 ._. hands_NNS_C0018563 and_CC feet_NN_C0347981 less_RR swollen_JJ_C0038999 No_DD_C1298908 major_JJ_C0205164 improvement_NN with_II_C0332287 Benadryl_NN_C0700899 ,_, but_CC up_II_C1282911 walking_VVGN_C0080331 /_SYM playing_VVG_C0032214 this_DD am_VBB_C0332170 ._. Advised_VVN_C1285559 to_TO go_VVI to_II MSA_NN Emergency_NN_C0013956 and_CC see_VVB_C0000000 pediatrician_JJ_C0237433 ._. Thought_VVN_C0039869 at_II MSA_NN that_CST it_PN was_VBD_C0000000 due_II+_C0678226 to_II MMR_NN_C0065828 ._. -_: must_VM be_VBB_C0000000 allergic_JJ_C0700624 to_II eggs_NNS_C0013710 ._. Seeing_VVG_C0000000 pediatrician_JJ_C0237433 at_II 4_MC :_: 30_MC PM_RR_C1509133 Advised_VVN_C1285559 to_II talk_NN_C0000000 to_II him_PN regarding_VVGJ Epipen_NN ._. for_II_C0521125 possible_JJ_C0332149 future_JJ_C0016884 reactions_NNS_C0443286 to_II ?_. ?_. ._. 2000_MC April_NN 4_MC Spoke_NN_C0000000 with_II_C0332287 John_NN father_NN_C0015671 ,_, says_NNS saw_RR_C0000000 pediatrician_JJ_C0237433 on_II Wednesday_NN_C0585027 went_VVD for_II_C0521125 Blood_NN_C0005767 Work_NN_C0043227 /_SYM urinalysis_NN_C0042014 ,_, pediatrician_JJ_C0237433 feels_NNS_C0013987 it_PN is_VBZ_C0000000 related_VVN_C0445223 to_II MMR_NN_C0065828 vaccine_NN_C0042210 ,_, hives_NNS_C0042109 have_VHB disappeared_VVN ._. But_CC been_VBN_C0000000 replaced_VVN_C1299987 with_II_C0332287 bruising_VVGN_C0009938 ,_, have_VHB cut_VVI_C0000000 back_NN_C0004600 to_II almost_RR no_DD_C1298908 benadryl_NN_C0700899 and_CC otherwise_RR Brody_NN has_VHZ not_RR displayed_VVD_C0870432 any_DD uncharacteristic_JJ behavior_NN_C0004927 or_CC signs_NNS_C0311392 and_CC symptoms_NNS_C1457887 ._. p_NN_C0000000 seeing_VVG_C0000000 pediatrician_JJ_C0237433 2000_MC April_NN 5_MC Public_JJ_C0678367 Health_NN_C0018684 Nurse_NN_C0028677 will_VM_C0000000 call-2000_NN April_NN 7_MC 955425600_TIMEU Spoke_NN_C0000000 with_II_C0332287 mother_NN_C0026591 ,_, states_VVZ_C0000000 second_RR_C0205436 visit_VVB_C0545082 to_TO pediatrician_VVI_C0237433 Just_RR_C0000000 confirmed_VVD_C0521093 that_CST Brody_NN was_VBD_C0000000 O.K._NN and_CC that_CST Blood_NN_C0005767 Work_NN_C0043227 /_SYM urinalysis_NN_C0042014 showed_VVD no_DD_C1298908 liver_NN_C0023884 or_CC kidney_NN_C0022646 damage_NN_C0010957 ._. -_SYM Mother_NN_C0026591 states_VVZ_C0000000 she_PN will_VM_C0000000 not_RR be_VBB_C0000000 proceeding_VVG with_II_C0332287 any_DD further_JJ immunizing_VVGJ_C0020971 ,_, Mother_NN_C0026591 informed_VVN_C0700287 ._. that_CST should_VM she_PN ever_RR precede_NN_C0332152 /_SYM investigate_VVI_C1292732 further_JJ vaccination_NN_C0042196 that_CST Brody_NN can_VM continue_VVB_C0000000 series_NN_C0205549 and_CC not_RR have_VHI to_TO start_VVI_C1272689 over_II_C0205136 Helen_NN Braun_NN Public_JJ_C0678367 Health_NN_C0018684 Nurse_NN_C0028677 had_VHD also_RR expressed_VVNJ_C0000000 concerns_NNS to_II father_NN_C0015671 that_CST reaction_NN_C0443286 /_SYM hives_VVZ_C0042109 etc_NN ._. may_VM_C0000000 have_VHB been_VBN_C0000000 something_PN other_II+_C0205394 than_II vaccine_NN_C0042210 and_CC considering_VVGJ father_NN_C0015671 has_VHZ an_DD history_NN_C0262926 of_II_C0332285 anaphylactic_JJ like_II reactions_NNS_C0443286 Information_NN_C0870705 sent_VVN to_II MHO_NN Marcus_NN Welby_NN Blood_NN_C0005767 Work_NN_C0043227 and_CC pediatricians_NNS_C0237433 report_VVB_C0700287 attached_VVNJ_C0000000 29th_JJ visit_NN_C0545082 to_II emergency_NN_C0013956 2_MC visits_NNS_C0545082 to_II pediatrician_JJ_C0237433 ?_. Request_JJT_C0686900 consult_NN_C0009818 Not_RR reportable_JJ by_II policy_NN_C0242456 as_II_C0000000 allergic_JJ_C0700624 ._. However_RR please_VVB see_VVI_C0000000 attached_VVNJ_C0000000 medline_NN_C0025141 results_VVZ_C1274040 TP_NN is_VBZ_C0000000 linked_VVN_C0000000 to_II MMR-_NN is_VBZ_C0000000 causal_JJ_C0015127 relationship_NN_C0439849 highly_RR plausible_JJ ._. This_DD child_NN_C0680063 had_VHD thrombocytoses_VVZ_C0836924 half_NN of_II_C0332285 cases_NNS_C0868928 of_II_C0332285 HS_NN_C0000000 do_VDB_C0000000 -_: ?_. any_DD link_NN_C0208973 between_II_C0205103 HS_NN_C0000000 with_II_C0332287 thrombocytoses_NNS_C0836924 and_CC MMR_NN_C0065828 ?_. Recurrence_NN_C0034897 risk_NN_C0035647 ?_.',NULL,'R',NULL,NULL,NULL,'<b>SOURCE RESULTS:</b><br>CACHE: 1<br>STRING: 0<br>NORM: 0<br>CONCEPT: 0<br><br><b>DISAMBIGUATION RESULTS:</b><br>TOTAL DISAMBIGUATED: 395.64385239627<br>DISTANCE: 0.98567076923803<br>BIGRAM: 0.0011909690847471<br>POS: 0.013138261677226<br><br><b>ELAPSED TIME (seconds):</b><br>155.5167889595 seconds<br>'),('124','UNK','H',0,0,0,'Awoke= 0230 am 00/09/29 following receiving Hepatitis A vaccination with severe abdominal cramps, \"seized\" neck and shoulders, reports episodes of \"blacking out\". Followed by dark urine, clay colored stools, persistent overall/generalized itching and yellowish discoloration of skin. was taken to emergency via ambulance given analgesic and antiemetics and sent home= 5 hours later.\r\nReports nausea, vomitting and clay colored stools (diarrhea) onset at 0100 am following vaccination. -nausea settled following antiemetic.\r\n-> spoke with Dr. is being investigated for biliary colic, scheduled for ultrasound, no results yet available.\r\n\r\nRECOMMENDATION\r\nReaction noted. Appears to be a Concurrent Illness.\r\n\r\nNURSING ASSESSMENT\r\nSudden onset generalized Abd. pain became very severe and almost fainted\r\nstates pain will go away but shortly returns. Not nauseated at present in obvious discomfort.\r\n\r\nPHYSICIAN\'S ASSESSMENT\r\nC/o sudden onset of crampy abdo pain\r\nnausea no vomiting no diarrhea\r\nSome assocd pain in neck + shoulders\r\nhad hep. A injection yesterday\r\nno fever no vag d/c no dysuria\r\nPHx of depression, otherwise healthy\r\n\r\nO/E\r\nchest clean, Hs normal\r\nabd soft, no rebound no guarding\r\nmild epigastric with and periumbilical tenderness\r\nBS+','Awoke= 0230 am 00/09/29 following receiving Hepatitis A vaccination with severe abdominal cramps, \"seized neck and shoulders, reports episodes of \"blacking out\". Followed by dark urine, clay colored stools, persistent overall/generalized itching and yellowish discoloration of skin. was taken to emergency via ambulance given analgesic and antiemetics and sent home= 5 hours later.\r\nReports nausea, vomitting and clay colored stools (diarrihea) onset at 0100 am following vaccintion. -nausea settled following antimedic.\r\n-> spoke with Dr. is being investigasted for bilianycolic, scheduled for ultrasound, no results yet available.\r\n\r\nRECOMMENDATION\r\nReaction noted. Appears to be a Concurrent Illness.\r\n\r\nNURSING ASSESSMENT\r\nSudden onset generalized and pain because very severe and almost fainted\r\nstates pain will go away bu shortly returns. Not nauseated at present in obvious discomfort.\r\n\r\nPHYSICIAN\'S ASSESSMENT\r\nC/o sudden onset of crampy abdo pain\r\nnausea no vomiting no diarrhea\r\nSome assocd pain in neck + shoulders\r\nhad hep. A injection yesterday\r\nno fever no vag d/c no dysuria\r\nPHx of depression, otherwise healthy\r\n\r\nO/E\r\nchest clean, Hs ____\r\nabd soft, no rebound no guarding\r\nmild opigastric with and periumbilical tenderness\r\nBS+','Awoke= 0230 am 00/09/29 following receiving Hepatitis A vaccination with severe abdominal cramps, \"seized\" neck and shoulders, reports episodes of \"blacking out\". Followed by dark urine, clay colored stools, persistent overall/generalized itching and yellowish discoloration of skin. was taken to emergency via ambulance given analgesic and antiemetics and sent home= 5 hours later.\r\nReports nausea, vomitting and clay colored stools (diarrhea) onset at 0100 am following vaccination. -nausea settled following antiemetic.\r\n-> spoke with Dr. is being investigated for biliary colic, scheduled for ultrasound, no results yet available.\r\n\r\nRECOMMENDATION\r\nReaction noted. Appears to be a Concurrent Illness.\r\n\r\nNURSING ASSESSMENT\r\nSudden onset generalized Abd. pain became very severe and almost fainted\r\nstates pain will go away but shortly returns. Not nauseated at present in obvious discomfort.\r\n\r\nPHYSICIAN\'S ASSESSMENT\r\nC/o sudden onset of crampy abdo pain\r\nnausea no vomiting no diarrhea\r\nSome assocd pain in neck + shoulders\r\nhad hep. A injection yesterday\r\nno fever no vag d/c no dysuria\r\nPHx of depression, otherwise healthy\r\n\r\nO/E\r\nchest clean, Hs normal\r\nabd soft, no rebound no guarding\r\nmild epigastric with and periumbilical tenderness\r\nBS+','Awoke= 0230 am 2000 September 29 following receiving Hepatitis A vaccination with severe abdominal cramps, seized neck and shoulders, reports episodes of blacking out. Followed by dark urine, clay colored stools, persistent overall/generalized itching and yellowish discoloration of skin. was taken to emergency via ambulance given analgesic and antiemetics and sent home= 5 hours later.\r\nReports nausea, vomitting and clay colored stools diarrhea onset at 0100 am following vaccination. - nausea settled following antiemetic.\r\n-  spoke with Doctor is being investigasted for biliary colic, scheduled for ultrasound, no results yet available.\r\n\r\nRECOMMENDATION\r\nReaction noted. Appears to be a Concurrent Illness.\r\n\r\nNURSING ASSESSMENT\r\nSudden onset generalized Abdominal pain became very severe and almost fainted\r\nstates pain will go away but shortly returns. Not nauseated at present in obvious discomfort.\r\n\r\nPHYSICIANS ASSESSMENT\r\nComplained of sudden onset of crampy abdominal pain\r\nnausea no vomiting no diarrhea\r\nSome associated pain in neck and shoulders\r\nhad hepatitis A injection yesterday\r\nno fever no vaginal discharge no dysuria\r\nPHx of depression, otherwise healthy\r\n\r\nO/E\r\nchest clean, Heart sounds normal\r\nabdomen soft, no rebound no guarding\r\nmild epigastric with and periumbilical tenderness\r\nBS+','Awoke= 0230 am 2000 September 29 following receiving Hepatitis A vaccination with severe abdominal cramps, seized neck and shoulders, reports episodes of blacking out. Followed by dark urine, clay colored stools, persistent overall/generalized itching and yellowish discoloration of skin. was taken to emergency via ambulance given analgesic and antiemetics and sent home= 5 hours later.\r\nReports nausea, vomiting and clay colored stools diarrhea onset at 0100 am following vaccination. - nausea settled following antiemetic.\r\n-  spoke with Doctor is being investigated for biliary colic, scheduled for ultrasound, no results yet available.\r\n\r\nRECOMMENDATION\r\nReaction noted. Appears to be a Concurrent Illness.\r\n\r\nNURSING ASSESSMENT\r\nSudden onset generalized Abdominal pain became very severe and almost fainted\r\nstates pain will go away but shortly returns. Not nauseated at present in obvious discomfort.\r\n\r\nPHYSICIANS ASSESSMENT\r\nComplained of sudden onset of crampy abdominal pain\r\nnausea no vomiting no diarrhea\r\nSome associated pain in neck and shoulders\r\nhad hepatitis A injection yesterday\r\nno fever no vaginal discharge no dysuria\r\nPHx of depression, otherwise healthy\r\n\r\nO/E\r\nchest clean, Heart sounds normal\r\nabdomen soft, no rebound no guarding\r\nmild epigastric with and periumbilical tenderness\r\nBS+','Awoke=_NN 0230_MC am_VBB 2000_MC September_NN 29_MC following_VVG receiving_VVGJ Hepatitis_NN A_DD vaccination_NN with_II severe_JJ abdominal_JJ cramps_NNS ,_, seized_VVNJ neck_NN and_CC shoulders_NNS ,_, reports_VVZ episodes_NNS of_II blacking_VVGN out_RR ._.\nFollowed_VVN by_II dark_JJ urine_NN ,_, clay_NN colored_VVNJ stools_NNS ,_, persistent_JJ overall_JJ /_SYM generalized_VVNJ itching_VVGN and_CC yellowish_NN discoloration_NN of_II skin_NN ._.\nwas_VBD taken_VVN to_II emergency_NN via_II ambulance_NN given_VVNJ analgesic_NN and_CC antiemetics_NNS and_CC sent_VVNJ home=_NN 5_MC hours_NNS later_RR ._.\nReports_VVZ nausea_NN ,_, vomiting_VVG and_CC clay_NN colored_VVNJ stools_NNS diarrhea_NN onset_NN at_II 0100_MC am_VBB following_VVG vaccination_NN ._.\n-_SYM nausea_NN settled_VVN following_VVG antiemetic_JJ ._.\n-_SYM spoke_NN with_II Doctor_NN is_VBZ being_VBG investigated_VVN for_II biliary_JJ colic_JJ ,_, scheduled_VVN for_II ultrasound_NN ,_, no_DD results_NNS yet_RR available_JJ ._.\nRECOMMENDATION_NN\nReaction_NN noted_VVN ._.\nAppears_VVZ to_TO be_VBI a_DD Concurrent_JJ Illness_NN ._.\nNURSING_VVGJ ASSESSMENT_NN\nSudden_JJ onset_NN generalized_VVD Abdominal_JJ pain_NN became_VVD very_RR severe_JJ and_CC almost_RR fainted_VVN\nstates_VVZ pain_NN will_VM go_VVB away_RR but_CC shortly_RR returns_NNS ._.\nNot_RR nauseated_VVN at_II present_NN in_II obvious_JJ discomfort_NN ._.\nPHYSICIANS_NNS ASSESSMENT_NN\nComplained_VVN of_II sudden_JJ onset_NN of_II crampy_NN abdominal_JJ pain_NN\nnausea_NN no_DB vomiting_VVG no_DD diarrhea_NN\nSome_DD associated_VVNJ pain_NN in_II neck_NN and_CC shoulders_NNS\nhad_VHD hepatitis_NN A_DD injection_NN yesterday_NN\nno_DD fever_NN no_DD vaginal_JJ discharge_VVI no_DD dysuria_NN\nPHx_NN of_II depression_NN ,_, otherwise_RR healthy_JJ\nO_NN /_SYM E_NN\nchest_NN clean_JJ ,_, Heart_NN sounds_VVZ normal_JJ\nabdomen_NN soft_JJ ,_, no_DD rebound_VVI no_DD guarding_VVGJ\nmild_JJ epigastric_JJ with_II and_CC periumbilical_JJ tenderness_NN\nBS+_NN\n','A|Hepatitis_NNPHR_C0019159 A|Hepatitis_NNPHR_C1141641 A|Hepatitis|vaccination_NNPHR_C0419735 dark|urine_NNPHR_C0426396 biliary|colic_NNPHR_C0151824 a|be_NNPHR_C1278569 a|be_NNPHR_C1292718 ASSESSMENT|NURSING_NNPHR_C0028680 Abdominal|pain_NNPHR_C0000737 onset|sudden_NNPHR_C1272517 onset|sudden_NNPHR_C1276802 abdominal|crampy|pain_NNPHR_C0000729 abdominal|pain_NNPHR_C0000737 nausea|no_NNPHR_C0423584 A|hepatitis_NNPHR_C0019159 A|hepatitis_NNPHR_C1141641 discharge|vaginal_NNPHR_C0227791 abdomen|soft_NNPHR_C0426663','Awoke=_NN 0230_MC am_VBB_C0487769 2000_MC September_NN 29_MC following_VVG_C0332282 receiving_VVGJ Hepatitis_NN_C0019158 A_DD vaccination_NN_C0042196 with_II severe_JJ_C0205082 abdominal_JJ_C0000726 cramps_NNS_C0026821 ,_, seized_VVNJ neck_NN_C0027530 and_CC shoulders_NNS_C0037004 ,_, reports_VVZ_C0684224 episodes_NNS_C0332189 of_II blacking_VVGN_C0005680 out_RR_C0439787 ._. Followed_VVN_C0332282 by_II dark_JJ_C0332582 urine_NN_C0042036 ,_, clay_NN_C0055863 colored_VVNJ_C0009393 stools_NNS_C0015733 ,_, persistent_JJ_C0205322 overall_JJ_C0282416 /_SYM generalized_VVNJ_C0205246 itching_VVGN_C0033774 and_CC yellowish_NN discoloration_NN_C0332572 of_II skin_NN_C0496955 ._. was_VBD_C0441913 taken_VVN to_II emergency_NN_C0013956 via_II ambulance_NN_C0002422 given_VVNJ_C1442162 analgesic_NN_C0002771 and_CC antiemetics_NNS_C0003297 and_CC sent_VVNJ home=_NN 5_MC hours_NNS_C0439227 later_RR_C0205087 ._. Reports_VVZ_C0684224 nausea_NN_C0027497 ,_, vomiting_VVG_C0042963 and_CC clay_NN_C0055863 colored_VVNJ_C0009393 stools_NNS_C0015733 diarrhea_NN_C0011991 onset_NN_C0332162 at_II 0100_MC am_VBB_C0487769 following_VVG_C0332282 vaccination_NN_C0042196 ._. -_SYM nausea_NN_C0027497 settled_VVN_C1266099 following_VVG_C0332282 antiemetic_JJ_C0003297 ._. -_SYM spoke_NN_C0234856 with_II Doctor_NN_C0031831 is_VBZ_C0441913 being_VBG_C0441913 investigated_VVN_C1292732 for_II biliary_JJ colic_JJ_C0232488 ,_, scheduled_VVN_C0086960 for_II ultrasound_NN_C0041618 ,_, no_DD results_NNS_C0332294 yet_RR available_JJ_C0470187 ._. RECOMMENDATION_NN_C0034866 Reaction_NN_C0443286 noted_VVN_C1317574 ._. Appears_VVZ to_TO be_VBI_C0441913 a_DD Concurrent_JJ_C0205420 Illness_NN_C0221423 ._. NURSING_VVGJ_C0006147 ASSESSMENT_NN_C0679207 Sudden_JJ_C1276802 onset_NN_C0332162 generalized_VVD_C0205246 Abdominal_JJ_C0000726 pain_NN_C0030193 became_VVD very_RR_C0442824 severe_JJ_C0205082 and_CC almost_RR fainted_VVN_C0039070 states_VVZ_C1301808 pain_NN_C0030193 will_VM_C0042950 go_VVB away_RR but_CC shortly_RR returns_NNS_C0332156 ._. Not_RR nauseated_VVN_C0027497 at_II present_NN_C0150312 in_II obvious_JJ discomfort_NN_C0234215 ._. PHYSICIANS_NNS_C0031831 ASSESSMENT_NN_C0679207 Complained_VVN of_II sudden_JJ_C1276802 onset_NN_C0332162 of_II crampy_NN_C1446787 abdominal_JJ_C0000726 pain_NN_C0030193 nausea_NN_C0027497 no_DB vomiting_VVG_C0042963 no_DD diarrhea_NN_C0011991 Some_DD associated_VVNJ_C0332281 pain_NN_C0030193 in_II neck_NN_C0027530 and_CC shoulders_NNS_C0037004 had_VHD hepatitis_NN_C0019158 A_DD injection_NN_C0021485 yesterday_NN no_DD fever_NN_C0015967 no_DD vaginal_JJ_C0042232 discharge_VVI_C0012621 no_DD dysuria_NN_C0013428 PHx_NN of_II depression_NN_C0011570 ,_, otherwise_RR healthy_JJ O_NN_C0232275 /_SYM E_NN_C0439108 chest_NN_C0817096 clean_JJ_C0402683 ,_, Heart_NN_C0018787 sounds_VVZ_C0037709 normal_JJ_C0205307 abdomen_NN_C0000726 soft_JJ_C0205358 ,_, no_DD rebound_VVI no_DD guarding_VVGJ mild_JJ_C0547040 epigastric_JJ with_II and_CC periumbilical_JJ_C0457792 tenderness_NN_C0234233 BS+_NN',NULL,'S',NULL,NULL,NULL,NULL),('13','UNK','H',0,0,0,'Client received MMR vaccine in Lt arm on Mon May 7 @ approx 10:30am. Had no initial complaints. On Thurs., May 17 woke up in am with muscle achiness & noticed swollen glands at the base of her skull with the appearance/feel of \"marbles\". Friday May 18 joints became increasingly painful & she woke up vomiting @ 03:30-04:00am. Woke up Sat May 19 with extremely sore eyes. Unable to move them. Had temp. of 103 degrees F describes joints as \"throbbing\". Was experiencing hot/cold flashes, with diaphoresis & shivering. Fever \"broke\" at about 1930. Noticed a generalized pinpoint reddened rash covering face, neck, back, torso & thighs. Rash began to subside, disappearing on Wednesday, May 23. Glands at base of skull remained swollen until about 1 week post onset of symptoms.\r\n\r\nArthralgia - probably related to rubella component.\r\n\r\nFever / rash - possibly related to measles component\r\nNeither are a contraindication to further vaccine.','Client received MMR vaccine in Lt arm on Mon May 7 @ approx 10:30am. Had no initial complaints. On Thurs., May 17 woke up in am with muscle achiness & noticed swollen glands at the base of her skull with the appearance/feel of \"marble\". Friday May 18 joints became increasingly painful & she woke up vomiting @ 03:30-04:00am. Woke up Sat May 19 with extremely sore eyes. Unable to move them. Had temp. of 103 degrees F describes joints as \"throbbing\". Was experienceing hot/cold flashes, with diaphoresis & shivering. Fever \"broke\" at 1930. Noticed a generalized pinpoint reddened rash covering face, neck, back, torso & thighs. Rash began to subside, disappearing on Wednesday, May 23. Glands at base of skull remained swollen until 1 week post onset of symptoms.\r\n\r\nArthralgia - probably related to rubella component.\r\n\r\nFever / rash - possibly related to measles component\r\nNeither are a contraindication to further vaccine.','Client received MMR vaccine in Lt arm on Mon May 7 @ approx 10:30am. Had no initial complaints. On Thurs., May 17 woke up in am with muscle achiness & noticed swollen glands at the base of her skull with the appearance/feel of \"marbles\". Friday May 18 joints became increasingly painful & she woke up vomiting @ 03:30-04:00am. Woke up Sat May 19 with extremely sore eyes. Unable to move them. Had temp. of 103 degrees F describes joints as \"throbbing\". Was experiencing hot/cold flashes, with diaphoresis & shivering. Fever \"broke\" at about 1930. Noticed a generalized pinpoint reddened rash covering face, neck, back, torso & thighs. Rash began to subside, disappearing on Wednesday, May 23. Glands at base of skull remained swollen until about 1 week post onset of symptoms.\r\n\r\nArthralgia - probably related to rubella component.\r\n\r\nFever / rash - possibly related to measles component\r\nNeither are a contraindication to further vaccine.','Client received MMR vaccine in Left arm on Monday May 7 at approximately 10:30 am. Had no initial complaints. On Thursday., May 17 woke up in am with muscle achiness and noticed swollen glands at the base of her skull with the appearance/feel of marbles. Friday May 18 joints became increasingly painful and she woke up vomiting at 03:30-04:00 am. Woke up Saturday May 19 with extremely sore eyes. Unable to move them. Had temperature. of 103 degrees Fahrenheit describes joints as throbbing. Was experiencing hot/cold flashes, with diaphoresis and shivering. Fever broke at about 1930. Noticed a generalized pinpoint reddened rash covering face, neck, back, torso and thighs. Rash began to subside, disappearing on Wednesday, May 23. Glands at base of skull remained swollen until about 1 week post onset of symptoms.\r\n\r\nArthralgia - probably related to rubella component.\r\n\r\nFever / rash - possibly related to measles component\r\nNeither are a contraindication to further vaccine.',NULL,NULL,NULL,NULL,NULL,'S',NULL,NULL,NULL,NULL),('131037','UNK','H',0,0,0,'AM 10:30 to 10:45 approximately given #2 dose of hepatitis B vaccine in L deltoid. After injection he looked pale and said he felt unwell. He was laid on couch. He became flushed. Breathing was calm and regular. Pulse was steady at approx 100 his colour was normal. He asked for juice but said it tasted like \"paste\". He  complained of tummy discomfort - no vomiting, and a sore throat, no difficulty swallowing, at about 11-11:15 his speech was slow, slushy,. He said he could not sit-up because of his \"back.\" He was again very flushed, breathing and pulse steady but responses slow, called 911 and his mother at 11:20am. Paramedics arrived about 11:40 - assessed his vital signs as normal. He was feeling improved at this time and transported to emergency. His mother follow in her vehicle. his mother said he had been on medication for add which slowed his reactions and speech so she had stopped medication. John phoned emerg at 3:15 pm. He was still there\r\n2003.4.17 Phone call to Mrs Doe\r\nre: condition of John He is fine today.\r\nER physician stated a vagal effect','AM 10:30 to 10:45 approximately given #2 dose of hepatitis B vaccine in L deltoid. After injection he looked pale and said he felt unwell. He was laid on couch. He became flushed. Breathing was calm and regular. Pulse was steady at approx 100 his colour was normal. He asked for juice but said it tasted like \"paste\". He  complained of tummy discomfort - no vomiting, and a sore throat, no difficulty swallowing, at about 11-11:15 his speech was slow, slushy,. He said he could not sit-up because of his \"back.\" He was again very flushed, breathing and pulse stead but responses slow, called 911 and his mother at 11:20am. Paramedics arrived about 11:40 - assessed his vital signs as normal. He was feeling improved at this time and transported to emergency. His mother follow in her vehicle. his mother said he had been on medication for add which slowed his reactions and speech so she had stopped medication. John phoned emerg at 3:15 pm. He was still there\r\n2003.4.17 Phone call to Mrs Doe\r\nre: condition of John He is fine today.\r\nER physician stated a vagal effect','AM 10:30 to 10:45 approximately given #2 dose of hepatitis B vaccine in L deltoid. After injection he looked pale and said he felt unwell. He was laid on couch. He became flushed. Breathing was calm and regular. Pulse was steady at approx 100 his colour was normal. He asked for juice but said it tasted like \"paste\". He  complained of tummy discomfort - no vomiting, and a sore throat, no difficulty swallowing, at about 11-11:15 his speech was slow, slushy,. He said he could not sit-up because of his \"back.\" He was again very flushed, breathing and pulse steady but responses slow, called 911 and his mother at 11:20am. Paramedics arrived about 11:40 - assessed his vital signs as normal. He was feeling improved at this time and transported to emergency. His mother follow in her vehicle. his mother said he had been on medication for add which slowed his reactions and speech so she had stopped medication. John phoned emerg at 3:15 pm. He was still there\r\n2003.4.17 Phone call to Mrs Doe\r\nre: condition of John He is fine today.\r\nER physician stated a vagal effect','AM 10:30 to 10:45 approximately given number 2 dose of hepatitis B vaccine in Left deltoid. After injection he looked pale and said he felt unwell. He was laid on couch. He became flushed. Breathing was calm and regular. Pulse was steady at approximately 100 his colour was normal. He asked for juice but said it tasted like paste. He  complained of tummy discomfort - no vomiting, and a sore throat, no difficulty swallowing, at about 11-11:15 his speech was slow, slushy,. He said he could not sit-up because of his back. He was again very flushed, breathing and pulse stead but responses slow, called 911 and his mother at 11:20 am. Paramedics arrived about 11:40 - assessed his vital signs as normal. He was feeling improved at this time and transported to emergency. His mother follow in her vehicle. his mother said he had been on medication for add which slowed his reactions and speech so she had stopped medication. John phoned emergency at 3:15 pm. He was still there\r\n2003 April 17 Phone call to Mrs Jane Doe regarding  condition of John He is fine today.\r\nEmergency Room physician stated a vagal effect',NULL,NULL,NULL,NULL,NULL,'S',NULL,NULL,NULL,NULL),('14','UNK','H',0,0,0,'June 6, 2001 TC from mother. Noticed that child\'s upper eyelids were puffy (swollen) this morning. He had his 1st immunization yesterday afternoon and he went to bed at 7 pm and woke up at 8 pm crying hard and looking pale. He cried hard for 10 min. He was given tylenol 80mg and fussed until 8 pm. Settled back to sleep and then awoke one more time prior to midnight and fussed. The puffy, swollen eyelids had resolved by bed time on June 6, 01. Tylenol was given again on June 6 at 8 am - 80mg. he has had tylenol previoulsy and had no noticeable reaction to it. On June 8, 01. he vomited 4-5 times (small amts) and seemed to have a slight fever. He played but seemed less energetic. On June 9 he seemed better and now June 11 he is back to his usual self.\r\n\r\nNoted: \"Puffy\" eyelids not likely to represent an allergic reaction to vaccine - \"Fussiness\' and crying are within the \"expected\" limits. Will request opinion from BCCDC as to any needed precautions until dose #2','June 6, 2001 TC from mother. Noticed that child\'s upper eyelids were puffy (swollen) this morning. He had his 1st immunization yesterday afternoon and he went to bed at 7 pm and woke up at 8 pm crying hard and looking pale. He cried hard for 10 min. He was given tylenol 80mg and fussed until 8 pm. Settled back to sleep and then awoke one more time prior to midnight and fussed. The puffy, swollen eyelids had resolved by bed time on June 6, 01. Tylenol was given again on June 6 at 8 am - 80mg. he has had tylenol previoulsy and had no noticeable reaction to it. On June 8, 01. he vomited 4-5 times (small amts) and seemed to have a slight fever. He played but seemed less energitic. On June 9 he seemed better and now June 11 he is back to his usual self.\r\n\r\nNoted: \"Puffy\" eyelids not likely to represent an allergic reaction to vaccine - \"Fussiness\' and crying are within the \"expected\" limits. Will request opinion from BCCDC as to any needed precautions until dose #2','June 6, 2001 TC from mother. Noticed that child\'s upper eyelids were puffy (swollen) this morning. He had his 1st immunization yesterday afternoon and he went to bed at 7 pm and woke up at 8 pm crying hard and looking pale. He cried hard for 10 min. He was given tylenol 80mg and fussed until 8 pm. Settled back to sleep and then awoke one more time prior to midnight and fussed. The puffy, swollen eyelids had resolved by bed time on June 6, 01. Tylenol was given again on June 6 at 8 am - 80mg. he has had tylenol previoulsy and had no noticeable reaction to it. On June 8, 01. he vomited 4-5 times (small amts) and seemed to have a slight fever. He played but seemed less energetic. On June 9 he seemed better and now June 11 he is back to his usual self.\r\n\r\nNoted: \"Puffy\" eyelids not likely to represent an allergic reaction to vaccine - \"Fussiness\' and crying are within the \"expected\" limits. Will request opinion from BCCDC as to any needed precautions until dose #2',' 2001 June 06 Telephone call from mother. Noticed that child upper eyelids were puffy swollen this morning. He had his first immunization yesterday afternoon and he went to bed at 7 pm and woke up at 8 pm crying hard and looking pale. He cried hard for 10  minutes He was given tylenol 80 mg and fussed until 8 pm. Settled back to sleep and then awoke one more time prior to midnight and fussed. The puffy, swollen eyelids had resolved by bed time on  2006 June 01. Tylenol was given again on June 6 at 8 am - 80 mg. he has had tylenol previoulsy and had no noticeable reaction to it. On  2008 June 01. he vomited 4-5 times small amounts and seemed to have a slight fever. He played but seemed less energetic. On June 9 he seemed better and now June 11 he is back to his usual self.\r\n\r\nNoted: Puffy eyelids not likely to represent an allergic reaction to vaccine - Fussiness and crying are within the expected limits. Will request opinion from BCCDC as to any needed precautions until dose number 2',NULL,NULL,NULL,NULL,NULL,'S',NULL,NULL,NULL,NULL),('15','UNK','',72,51,3,'Jane received vaccination of April 5/01. Mother states that child experienced:\r\nfever, chills, rash, sore throat, skin pruritus, feeling of weakness and being tired.\r\nOn April 6/01, I have examined and found: Tonsillitis\r\nPrescription Given:\r\natarax 25mg QID x 3days\r\nAmoxil 250mg TID x 7 days\r\nImpression: Tonsillitis\r\npossible mild reaction to vac.\r\n\r\nDifficult to determine if related to vaccine or concurrent illness. If further immunization indicated with Menomune or vaccine with same components in future, administer under medical supervision with prolonged observation, or refer for allergy testing.','Jane received vaccination of April 5/01. Mother states that child experienced:\r\nfever, chills, rash, sore throat, skin pruritus, feeling of weakness and being tired.\r\nOn April 6/01, I have examined and found: Tonsillitis\r\nPrescription Given:\r\natarax 25mg QID x 3days\r\nAmoxil 250mg TTD x 7 days\r\nImpression: Tonsillitis\r\npossible mild reaction to vac.\r\n\r\nDifficult to determine if related to vaccine or concurrent illness. If further immunization indicated with ____ in future, administer under medical supervision with prolonged observation, or refer for allergy testing of vaccine with same components','Jane received vaccination of April 5/01. Mother states that child experienced:\r\nfever, chills, rash, sore throat, skin pruritus, feeling of weakness and being tired.\r\nOn April 6/01, I have examined and found: Tonsillitis\r\nPrescription Given:\r\natarax 25mg QID x 3days\r\nAmoxil 250mg TID x 7 days\r\nImpression: Tonsillitis\r\npossible mild reaction to vac.\r\n\r\nDifficult to determine if related to vaccine or concurrent illness. If further immunization indicated with Menomune or vaccine with same components in future, administer under medical supervision with prolonged observation, or refer for allergy testing.','Jane received vaccination of 2001 April 5. Mother states that child experienced:\r\nfever, chills, rash, sore throat, skin pruritus, feeling of weakness and being tired.\r\nOn 2001 April 6, I have examined and found: Tonsillitis\r\nPrescription Given:\r\natarax 25 mg QID x 3 days\r\nAmoxil 250 mg TID x 7 days\r\nImpression: Tonsillitis\r\npossible mild reaction to vaccination.\r\n\r\nDifficult to determine if related to vaccine or concurrent illness. If further immunization indicated with Menomune or vaccine with same components in future, administer under medical supervision with prolonged observation, or refer for allergy testing.','Jane received vaccination of 2001 April 5. Mother states that child experienced:\r\nfever, chills, rash, sore throat, skin pruritus, feeling of weakness and being tired.\r\nOn 2001 April 6, I have examined and found: Tonsillitis\r\nPrescription Given:\r\natarax 25 mg QID x 3 days\r\nAmoxil 250 mg TID x 7 days\r\nImpression: Tonsillitis\r\npossible mild reaction to vaccination.\r\n\r\nDifficult to determine if related to vaccine or concurrent illness. If further immunization indicated with Menomune or vaccine with same components in future, administer under medical supervision with prolonged observation, or refer for allergy testing.','Jane_JJ received_VVNJ vaccination_NN of_II 2001_MC April_NN 5_MC ._.\nMother_NN states_VVZ that_CST child_NN experienced_VVD :_:\nfever_NN ,_, chills_NNS ,_, rash_NN ,_, sore_NN throat_NN ,_, skin_NN pruritus_NN ,_, feeling_VVG of_II weakness_NN and_CC being_VBG tired_VVN ._.\nOn_II 2001_MC April_NN 6_MC ,_, I_MC have_VHB examined_VVN and_CC found_VVD :_: Tonsillitis_NN\nPrescription_NN Given_VVN :_:\natarax_NN 25_MC mg_NN QID_NN x_SYM 3_MC days_NNS\nAmoxil_NN 250_MC mg_NN TID_NN x_SYM 7_MC days_NNS\nImpression_NN :_: Tonsillitis_NN\npossible_JJ mild_JJ reaction_NN to_II vaccination_NN ._.\nDifficult_JJ to_TO determine_VVI if_CS related_VVN to_II vaccine_NN or_CC concurrent_JJ illness_NN ._.\nIf_CST further_JJ immunization_NN indicated_VVN with_II Menomune_NN or_CC vaccine_NN with_II same_JJ components_NNS in_II future_NN ,_, administer_NN under_II medical_JJ supervision_NN with_II prolonged_VVNJ observation_NN ,_, or_CC refer_VVB for_II allergy_NN testing_VVGN ._.\n','sore|throat_NNPHR_C0723402 skin|pruritus_NNPHR_C0033774 allergy|testing_NNPHR_C0549104','Jane_JJ received_VVNJ vaccination_NN_C0042196 of_II_C0332285 2001_MC April_NN 5_MC ._. Mother_NN_C0026591 states_VVZ_C0000000 that_CST child_NN_C0680063 experienced_VVD_C0596545 :_: fever_NN_C0015967 ,_, chills_NNS_C0085593 ,_, rash_NN_C0015230 ,_, sore_JJ_C0234233 throat_NN_C0230069 ,_, skin_NN_C1123023 pruritus_NN_C0033774 ,_, feeling_VVG_C0013987 of_II_C0332285 weakness_NN_C0004093 and_CC being_VBG_C0000000 tired_VVN_C0557875 ._. On_II 2001_MC April_NN 6_MC ,_, I_MC have_VHB examined_VVN_C0332128 and_CC found_VVD_C0243095 :_: Tonsillitis_NN_C0040425 Prescription_NN_C0033080 Given_VVN_C0000000 :_: atarax_NN_C0684229 25_MC mg_NN_C0439210 QID_NN x_SYM 3_MC days_NNS_C0439228 Amoxil_NN_C0700524 250_MC mg_NN_C0439210 TID_NN_C0908863 x_SYM 7_MC days_NNS_C0439228 Impression_NN :_: Tonsillitis_NN_C0040425 possible_JJ_C0332149 mild_JJ_C0547040 reaction_NN_C0443286 to_II vaccination_NN_C0042196 ._. Difficult_JJ_C0332218 to_TO determine_VVI_C0521095 if_CS related_VVN_C0445223 to_II vaccine_NN_C0042210 or_CC concurrent_JJ_C0205420 illness_NN_C0221423 ._. If_CST further_JJ immunization_NN_C0020971 indicated_VVN_C1444656 with_II_C0332287 Menomune_NN_C0244512 or_CC vaccine_NN_C0042210 with_II_C0332287 same_JJ_C0445247 components_NNS_C0449432 in_II_C1292240 future_NN_C0016884 ,_, administer_NN_C0001554 under_II_C0542339 medical_JJ_C0205476 supervision_NN_C0038842 with_II_C0332287 prolonged_VVNJ_C0439590 observation_NN_C0478530 ,_, or_CC refer_VVB_C0205543 for_II_C0521125 allergy_NN_C0020517 testing_VVGN_C0456984 ._.',NULL,'R',NULL,NULL,NULL,'<b>SOURCE RESULTS:</b><br>CACHE: 0.62162162162162<br>STRING: 0.35135135135135<br>NORM: 0.027027027027027<br>CONCEPT: 0<br><br><b>DISAMBIGUATION RESULTS:</b><br>TOTAL DISAMBIGUATED: 121.2688096331<br>DISTANCE: 0.98919311239133<br>BIGRAM: 0.0018216681695753<br>POS: 0.0089852194390981<br><br><b>ELAPSED TIME (seconds):</b><br>45.32005906105 seconds<br>'),('1505','UNK','H',0,0,0,'April 11/2000 Seven days post immunization client felt over feverish (red cheeks, flushed). Lt Deltoid around injection site 6\"x3\" became red swollen and very itchy. Borders of redness blotchy. Client reports a mild headache and sore at base of neck. April 12/2000 - Redness and swelling still present. Less malaise and itchness today. PC April 18/2000, Redness resolved April 17 and pain resolved Apr 15.\r\n\r\nRedness and swelling in 7 days following Td booster and lasting 5 days possibly due to tentanus and/or diphtheria components of vaccine. Recommend TAT and DAT prior to booster at 10 years. ','April 11/2000 Seven days post immunization client felt over feverish (red cheeks, flushed). Lt Deltoid around injection site 6\"x3\" became red swollen and very itchy. Borders of redness blotchy. Client reports a mild headache and sore at base of neck. April 12/2000 - Redness and swelling still present. Less malaise and itchness today. PC April 18/2000, Redness resolved April 17 and pain resolved Apr 15.\r\n\r\nRedness and swelling in 7 days following Td booster and lasting 5 days possibly due to tentanus and/or diphtheria components of vaccine. Recommend TAT and DAT prior to booster at 10 years. ','April 11/2000 Seven days post immunization client felt over feverish (red cheeks, flushed). Lt Deltoid around injection site 6\"x3\" became red swollen and very itchy. Borders of redness blotchy. Client reports a mild headache and sore at base of neck. April 12/2000 - Redness and swelling still present. Less malaise and itchness today. PC April 18/2000, Redness resolved April 17 and pain resolved Apr 15.\r\n\r\nRedness and swelling in 7 days following Td booster and lasting 5 days possibly due to tentanus and/or diphtheria components of vaccine. Recommend TAT and DAT prior to booster at 10 years. ','2000 April 11 Seven days post immunization client felt over feverish red cheeks, flushed. Left Deltoid around injection site 6-inch by 3-inch became red swollen and very itchy. Borders of redness blotchy. Client reports a mild headache and sore at base of neck. 2000 April 12 - Redness and swelling still present. Less malaise and itchness today. Phone call 2000 April 18, Redness resolved April 17 and pain resolved April 15.\r\n\r\nRedness and swelling in 7 days following Td booster and lasting 5 days possibly due to tentanus and/or diphtheria components of vaccine. Recommend TAT and DAT prior to booster at 10 years. ','2000 April 11 Seven days post immunization client felt over feverish red cheeks, flushed. Left Deltoid around injection site 6-inch by 3-inch became red swollen and very itchy. Borders of redness blotchy. Client reports a mild headache and sore at base of neck. 2000 April 12 - Redness and swelling still present. Less malaise and itchiness today. Phone call 2000 April 18, Redness resolved April 17 and pain resolved April 15.\r\n\r\nRedness and swelling in 7 days following Td booster and lasting 5 days possibly due to tetanus and/or diphtheria components of vaccine. Recommend TAT and DAT prior to booster at 10 years. ','2000_MC April_NN 11_MC Seven_MC days_NNS post_II immunization_NN client_NN felt_VVD over_RR feverish_VVB red_JJ cheeks_NNS ,_, flushed_VVN ._.\nLeft_VVNJ Deltoid_NN around_II injection_NN site_NN 6-inch_NN by_II 3-inch_NN became_VVD red_JJ swollen_JJ and_CC very_RR itchy_NN ._.\nBorders_NNS of_II redness_NN blotchy_NN ._.\nClient_NN reports_VVZ a_DD mild_JJ headache_NN and_CC sore_NN at_II base_NN of_II neck_NN ._.\n2000_MC April_NN 12_MC -_SYM Redness_NN and_CC swelling_VVGN still_RR present_VVB ._.\nLess_RR malaise_VVB and_CC itchiness_NN today_NN ._.\nPhone_NN call_NN 2000_MC April_NN 18_MC ,_, Redness_NNS resolved_VVD April_NN 17_MC and_CC pain_NN resolved_VVD April_NN 15_MC ._.\nRedness_NN and_CC swelling_VVGN in_II 7_MC days_NNS following_VVG Td_NN booster_NN and_CC lasting_VVGJ 5_MC days_NNS possibly_RR due_II+ to_II tetanus_NN and/or_CC diphtheria_NN components_NNS of_II vaccine_NN ._.\nRecommend_VVI TAT_NN and_CC DAT_NN prior_II+ to_II booster_NN at_II 10_MC years_NNS ._.\n','Deltoid|Left_NNPHR_C0694649 injection|site_NNPHR_C0221208 injection|site_NNPHR_C0600077 10 at_NNPHR_C0000000','2000_MC April_NN 11_MC Seven_MC days_NNS_C0439228 post_II immunization_NN_C0020971 client_NN_C0008942 felt_VVD_C0013987 over_RR_C0205136 feverish_VVB red_JJ_C0332575 cheeks_NNS_C0007966 ,_, flushed_VVN_C0016382 ._. Left_VVNJ_C0205091 Deltoid_NN_C0224234 around_II injection_NN_C0021485 site_NN_C0205145 6-inch_NN by_II 3-inch_NN became_VVD red_JJ_C0332575 swollen_JJ_C0013604 and_CC very_RR_C0442824 itchy_NN_C0033774 ._. Borders_NNS_C0205284 of_II redness_NN_C0332575 blotchy_NN_C0857057 ._. Client_NN_C0008942 reports_VVZ_C0684224 a_DD mild_JJ_C0547040 headache_NN_C0018681 and_CC sore_NN_C1455785 at_II base_NN_C0178499 of_II neck_NN_C0027530 ._. 2000_MC April_NN 12_MC -_SYM Redness_NN_C0332575 and_CC swelling_VVGN_C0013604 still_RR_C1410088 present_VVB_C0150312 ._. Less_RR malaise_VVB_C0231218 and_CC itchiness_NN today_NN_C0310367 ._. Phone_NN call_NN 2000_MC April_NN 18_MC ,_, Redness_NNS_C0332575 resolved_VVD April_NN 17_MC and_CC pain_NN_C0030193 resolved_VVD April_NN 15_MC ._. Redness_NN_C0332575 and_CC swelling_VVGN_C0013604 in_II 7_MC days_NNS_C0439228 following_VVG_C0332282 Td_NN_C0172161 booster_NN_C0857515 and_CC lasting_VVGJ 5_MC days_NNS_C0439228 possibly_RR_C0332149 due_II+ to_II tetanus_NN_C0039614 and/or_CC diphtheria_NN_C0012546 components_NNS_C0449432 of_II vaccine_NN_C0042210 ._. Recommend_VVI TAT_NN_C0039756 and_CC DAT_NN prior_II+ to_II booster_NN_C0857515 at_II 10_MC years_NNS_C0439234 ._.',NULL,'S',NULL,NULL,NULL,NULL),('16','UNK','H',0,0,0,'01/05/17 PC from Mom stating that Jane had a temperature of 101 degrees Farenheit and was given Tylenol. States she has been very fussy, scared easily ie by dog which she knows, decreased appetite and that her balance has been off today ie she\'s toppling over quite often. Also, that her breathing has been \"laboured\" and she\'s been \"panting.\" Mom states she has asthma and her breathing is usually noticeable but this seems more exaggerated.\r\n01/05/09\r\n01/05/23 PC msg from mom today reporting that even on 01/05/19 temperature was up to 102 degrees and it did a few times between the report of 01/05/17 and between Tylenol doses. States she took Jane to Dr Brown and she was diagnosed with a \"sinus infection in her eyes and a yeast infection in diaper area.\" Mom also reports that she has started sleep walking since immunization and that she has had a few night terrors, which she has had previously.\r\n\r\nContinue with vaccination as scheduled.','01.05.17 PC from Mom stating that Jane had a temperature of 101 degrees Farenheit and was given Tylenol. States she has been very fussy, scared easily ie by dog which she knows, decreased appetite and that her balance has been off today ie she\'s toppling over quite often. Also, that her breathing has been \"laboured\" and she\'s been \"panting.\" Mom states she has asthma and her breathing is usually noticeable but this seems more exaggerated.\r\n01/05/09\r\n01/05/23 PC msg from mom today reporting that even on 01/05/19 temperature was up to 102 degrees and it did a few times between the report of 01/05/17 and between Tylenol doses. States she took Jane to Dr Brown and she was diagnosed with a \"sinus infection in her eyes and a yeast infection in diaper area.\" Mom also reports that she has started sleep walking since immunization and that she has had a few night terrors, which she has had previously.\r\n\r\nContinue with vaccination as scheduled.','01/05/17 PC from Mom stating that Jane had a temperature of 101 degrees Farenheit and was given Tylenol. States she has been very fussy, scared easily ie by dog which she knows, decreased appetite and that her balance has been off today ie she\'s toppling over quite often. Also, that her breathing has been \"laboured\" and she\'s been \"panting.\" Mom states she has asthma and her breathing is usually noticeable but this seems more exaggerated.\r\n01/05/09\r\n01/05/23 PC msg from mom today reporting that even on 01/05/19 temperature was up to 102 degrees and it did a few times between the report of 01/05/17 and between Tylenol doses. States she took Jane to Dr Brown and she was diagnosed with a \"sinus infection in her eyes and a yeast infection in diaper area.\" Mom also reports that she has started sleep walking since immunization and that she has had a few night terrors, which she has had previously.\r\n\r\nContinue with vaccination as scheduled.','01/05/17 Phone call from Mother stating that Jane had a temperature of 101 degrees Farenheit and was given Tylenol. States she has been very fussy, scared easily ie by dog which she knows, decreased appetite and that her balance has been off today ie she toppling over quite often. Also, that her breathing has been laboured and she been panting. Mother states she has asthma and her breathing is usually noticeable but this seems more exaggerated.\r\n01/05/09\r\n01/05/23 Phone call message from mother today reporting that even on 01/05/19 temperature was up to 102 degrees and it did a few times between the report of 01/05/17 and between Tylenol doses. States she took Jane to Doctor Brown and she was diagnosed with a sinus infection in her eyes and a yeast infection in diaper area. Mother also reports that she has started sleep walking since immunization and that she has had a few night terrors, which she has had previously.\r\n\r\nContinue with vaccination as scheduled.','01/05/17 Phone call from Mother stating that Jane had a temperature of 101 degrees Fahrenheit and was given Tylenol. States she has been very fussy, scared easily ie by dog which she knows, decreased appetite and that her balance has been off today ie she toppling over quite often. Also, that her breathing has been laboured and she been panting. Mother states she has asthma and her breathing is usually noticeable but this seems more exaggerated.\r\n01/05/09\r\n01/05/23 Phone call message from mother today reporting that even on 01/05/19 temperature was up to 102 degrees and it did a few times between the report of 01/05/17 and between Tylenol doses. States she took Jane to Doctor Brown and she was diagnosed with a sinus infection in her eyes and a yeast infection in diaper area. Mother also reports that she has started sleep walking since immunization and that she has had a few night terrors, which she has had previously.\r\n\r\nContinue with vaccination as scheduled.','01_MC /_SYM 05_MC /_SYM 17_MC Phone_NN call_NN from_II Mother_NN stating_VVG that_CST Jane_NN had_VHD a_DD temperature_NN of_II 101_MC degrees_NNS Fahrenheit_NN and_CC was_VBD given_VVN Tylenol_NN ._.\nStates_NNS she_PN has_VHZ been_VBN very_RR fussy_RR ,_, scared_VVN easily_RR ie_II by_II dog_NN which_PNR she_PN knows_VVZ ,_, decreased_VVNJ appetite_NN and_CC that_CST her_PNG balance_NN has_VHZ been_VBN off_II today_NN ie_II she_PN toppling_VVGN over_RR quite_RR often_RR ._.\nAlso_RR ,_, that_CST her_PNG breathing_VVGN has_VHZ been_VBN laboured_VVN and_CC she_PN been_VBN panting_VVG ._.\nMother_NN states_VVZ she_PN has_VHZ asthma_NN and_CC her_PNG breathing_VVGN is_VBZ usually_RR noticeable_JJ but_CC this_PND seems_VVZ more_RR exaggerated_VVN ._.\n01_MC /_SYM 05_MC /_SYM 09_MC\n01_MC /_SYM 05_MC /_SYM 23_MC Phone_NN call_NN message_NN from_II mother_NN today_NN reporting_VVG that_CST even_RR on_II 01_MC /_SYM 05_MC /_SYM 19_MC temperature_NN was_VBD up_RR+ to_RR 102_MC degrees_NNS and_CC it_PN did_VDD a_DD few_JJ times_NNS between_II the_DD report_NN of_II 01_MC /_SYM 05_MC /_SYM 17_MC and_CC between_II Tylenol_NN doses_NNS ._.\nStates_NNS she_PN took_VVD Jane_NN to_II Doctor_NN Brown_NN and_CC she_PN was_VBD diagnosed_VVN with_II a_DD sinus_NN infection_NN in_II her_PNG eyes_NNS and_CC a_DD yeast_NN infection_NN in_II diaper_NN area_NN ._.\nMother_NN also_RR reports_VVZ that_CST she_PN has_VHZ started_VVNJ sleep_NN walking_VVGN since_CS immunization_NN and_CC that_CST she_PN has_VHZ had_VHD a_DD few_JJ night_NN terrors_NNS ,_, which_PNR she_PN has_VHZ had_VHD previously_RR ._.\nContinue_VVB with_II vaccination_NN as_CS scheduled_VVN ._.\n','sinus|infection_NNPHR_C0037199 yeast|infection_NNPHR_C0750466 diaper|area_NNPHR_C0444588 sleep|walking_NNPHR_C0037672','01_MC /_SYM 05_MC /_SYM 17_MC Phone_NN_C0039457 call_NN from_II Mother_NN_C0026591 stating_VVG_C1442792 that_CST Jane_NN had_VHD a_DD_C0000000 temperature_NN_C0039476 of_II_C0332285 101F_TEMPF Fahrenheit_NN and_CC was_VBD_C0000000 given_VVN_C0000000 Tylenol_NN_C0699142 ._. States_NNS_C0000000 she_PN has_VHZ been_VBN_C0000000 very_RR_C0442824 fussy_RR_C0022107 ,_, scared_VVN_C0015726 easily_RR_C0332219 ie_II by_II dog_NN_C0012984 which_PNR she_PN knows_VVZ_C0205309 ,_, decreased_VVNJ_C0442797 appetite_NN_C0003618 and_CC that_CST her_PNG balance_NN_C0205415 has_VHZ been_VBN_C0000000 off_II today_RR_C0750526 ie_II she_PN toppling_VVGN over_RR_C0205136 quite_RR often_RR_C0332183 ._. Also_RR ,_, that_CST her_PNG breathing_VVGN_C0035203 has_VHZ been_VBN_C0000000 laboured_VVN_C0022864 and_CC she_PN been_VBN_C0000000 panting_VVG_C0425488 ._. Mother_NN_C0026591 states_VVZ_C0000000 she_PN has_VHZ asthma_NN_C0004096 and_CC her_PNG breathing_VVGN_C0035203 is_VBZ_C0000000 usually_RR noticeable_JJ but_CC this_PND seems_VVZ more_RR_C0205172 exaggerated_VVN_C0442801 ._. 01_MC /_SYM 05_MC /_SYM 09_MC 01_MC /_SYM 05_MC /_SYM 23_MC Phone_NN_C0039457 call_NN message_NN_C0470166 from_II mother_NN_C0026591 today_NN_C0750526 reporting_VVG_C0700287 that_CST even_RR_C0000000 on_II 01_MC /_SYM 05_MC /_SYM 19_MC temperature_NN_C0039476 was_VBD_C0000000 up_RR+_C1282911 to_RR 102F_TEMPF and_CC it_PN did_VDD_C0000000 a_DD_C0000000 few_JJ_C0205388 times_NNS_C0040223 between_II_C0205103 the_DD report_NN_C0684224 of_II_C0332285 01_MC /_SYM 05_MC /_SYM 17_MC and_CC between_II_C0205103 Tylenol_NN_C0699142 doses_NNS_C1446466 ._. States_NNS_C0000000 she_PN took_VVD Jane_NN to_II Doctor_NN_C0031831 Brown_NN_C0678579 and_CC she_PN was_VBD_C0000000 diagnosed_VVN_C0011900 with_II_C0332287 a_DD_C0000000 sinus_NN_C0030471 infection_NN_C0021311 in_II_C0332285 her_PNG eyes_NNS_C0015392 and_CC a_DD_C0000000 yeast_NN_C0043393 infection_NN_C0021311 in_II_C1292240 diaper_NN_C0180416 area_NN_C0205146 ._. Mother_NN_C0026591 also_RR reports_VVZ_C0700287 that_CST she_PN has_VHZ started_VVN_C0452588 sleep_NN_C0037313 walking_VVGN_C0080331 since_CS immunization_NN_C0020971 and_CC that_CST she_PN has_VHZ had_VHD a_DD_C0000000 few_JJ_C0205388 night_NN_C0439552 terrors_NNS ,_, which_PNR she_PN has_VHZ had_VHD previously_RR ._. Continue_VVB_C0000000 with_II_C0332287 vaccination_NN_C0042196 as_CS scheduled_VVN_C1446911 ._.',NULL,'R',NULL,NULL,NULL,'<b>SOURCE RESULTS:</b><br>CACHE: 0.77570093457944<br>STRING: 0.21495327102804<br>NORM: 0.0093457943925234<br>CONCEPT: 0<br><br><b>DISAMBIGUATION RESULTS:</b><br>TOTAL DISAMBIGUATED: 225.27307467474<br>DISTANCE: 0.99195144542246<br>BIGRAM: 0.0015905539190227<br>POS: 0.0064580006585199<br><br><b>ELAPSED TIME (seconds):</b><br>78.51811504364 seconds<br>'),('1651','UNK','H',0,0,0,'Splenectomy client who was referred to MD to receive pneumonia vaccine. Symptoms include sore joints, muscles, fever, chills, headache, took tylenol with relief. Next day \"didn\'t feel normal\", \"head felt funny\", fever, hot flashes, chills, profuse sweating, \"entire body ached\", \"even my hair hurts\", I feel like I did like I was getting \"shingels\" (last episode 3 yrs ago) head feels \"stuffed and throat feels swollen hard to swallow\"\r\n\r\nNo contraindication to further vaccination, including pneumovax','Splenectomy client who was referred to MD to receive pneumonia vaccine. Symptoms include sore joints, muscles, fever, chills, headache, took tylenol with relieve. Next day \"didn\'t feel normal\", \"head felt funny\", fever, hot flashes, chills, profuse sweating, \"entire body ached\", \"even my hair hurts\", I feel like I did like I was getting \"shingels\" (last episode 3 days ago) head feels \"stuffed and throat feels swollen hard to swallow\"\r\n\r\nNo contraindication to further vaccination, including pneumonia','Splenectomy client who was referred to MD to receive pneumonia vaccine. Symptoms include sore joints, muscles, fever, chills, headache, took tylenol with relief. Next day \"didn\'t feel normal\", \"head felt funny\", fever, hot flashes, chills, profuse sweating, \"entire body ached\", \"even my hair hurts\", I feel like I did like I was getting \"shingels\" (last episode 3 yrs ago) head feels \"stuffed and throat feels swollen hard to swallow\"\r\n\r\nNo contraindication to further vaccination, including pneumovax','Splenectomy client who was referred to MD to receive pneumonia vaccine. Symptoms include sore joints, muscles, fever, chills, headache, took tylenol with relief. Next day did not feel normal, head felt funny, fever, hot flashes, chills, profuse sweating, entire body ached, even my hair hurts, I feel like I did like I was getting shingels last episode 3 yrs ago head feels stuffed and throat feels swollen hard to swallow\r\n\r\nNo contraindication to further vaccination, including pneumovax','Splenectomy client who was referred to MD to receive pneumonia vaccine. Symptoms include sore joints, muscles, fever, chills, headache, took tylenol with relief. Next day did not feel normal, head felt funny, fever, hot flashes, chills, profuse sweating, entire body ached, even my hair hurts, I feel like I did like I was getting shingle last episode 3 yrs ago head feels stuffed and throat feels swollen hard to swallow\r\n\r\nNo contraindication to further vaccination, including pneumovax','Splenectomy_NN client_NN who_PNR was_VBD referred_VVN to_II MD_NN to_TO receive_VVI pneumonia_NN vaccine_NN ._.\nSymptoms_NNS include_VVB sore_JJ joints_NNS ,_, muscles_NNS ,_, fever_NN ,_, chills_NNS ,_, headache_NN ,_, took_VVD tylenol_NN with_II relief_NN ._.\nNext_JJ day_NN did_VDD not_RR feel_VVB normal_JJ ,_, head_NN felt_VVD funny_NN ,_, fever_NN ,_, hot_JJ flashes_NNS ,_, chills_NNS ,_, profuse_NN sweating_VVGN ,_, entire_JJ body_NN ached_NN ,_, even_RR my_PNG hair_NN hurts_NNS ,_, I_MC feel_VVI like_II I_NN did_VDD like_II I_NN was_VBD getting_VVG shingle_JJ last_JJ episode_NN 3_MC yrs_NNS ago_RR head_NN feels_NNS stuffed_VVN and_CC throat_NN feels_NNS swollen_JJ hard_JJ to_TO swallow_VVI\nNo_DD contraindication_NN to_II further_JJ vaccination_NN ,_, including_VVG pneumovax_NN\n','','Splenectomy_NN_C0037995 client_NN_C0008942 who_PNR was_VBD_C0000000 referred_VVN_C0205543 to_II MD_NN to_TO receive_VVI pneumonia_NN_C0032285 vaccine_NN_C0042210 ._. Symptoms_NNS_C1457887 include_VVB_C0332257 sore_JJ_C0234233 joints_NNS_C0022417 ,_, muscles_NNS_C0026845 ,_, fever_NN_C0015967 ,_, chills_NNS_C0085593 ,_, headache_NN_C0018681 ,_, took_VVD tylenol_NN_C0699142 with_II_C0332287 relief_NN_C0564405 ._. Next_JJ_C0205117 day_NN_C0439228 did_VDD_C0000000 not_RR feel_VVB_C0013987 normal_JJ_C0949333 ,_, head_NN_C0018670 felt_VVD_C0013987 funny_NN ,_, fever_NN_C0015967 ,_, hot_JJ_C0444519 flashes_NNS_C0542555 ,_, chills_NNS_C0085593 ,_, profuse_NN sweating_VVGN_C0038990 ,_, entire_JJ_C0439751 body_NN_C0242821 ached_NN_C0234238 ,_, even_RR_C0000000 my_PNG hair_NN_C0018494 hurts_NNS ,_, I_MC feel_VVI_C0013987 like_II I_NN_C0000000 did_VDD_C0000000 like_II I_NN_C0000000 was_VBD_C0000000 getting_VVG shingle_JJ_C0019360 last_JJ episode_NN_C0332189 3_MC yrs_NNS ago_RR head_NN_C0018670 feels_NNS_C0013987 stuffed_VVN and_CC throat_NN_C0230069 feels_NNS_C0013987 swollen_JJ_C0038999 hard_JJ_C0018599 to_TO swallow_VVI_C0326374 No_DD_C1298908 contraindication_NN_C0079164 to_II further_JJ vaccination_NN_C0042196 ,_, including_VVG_C0332257 pneumovax_NN_C0071315',NULL,'R',NULL,NULL,NULL,'<b>SOURCE RESULTS:</b><br>CACHE: 0.63934426229508<br>STRING: 0.36065573770492<br>NORM: 0<br>CONCEPT: 0<br><br><b>DISAMBIGUATION RESULTS:</b><br>TOTAL DISAMBIGUATED: 113.75729426316<br>DISTANCE: 0.99906132013511<br>BIGRAM: 0.00081561083366034<br>POS: 0.00012306903122725<br><br><b>ELAPSED TIME (seconds):</b><br>42.804250955582 seconds<br>'),('17','UNK','H',0,0,0,'Adrenlin .5mL IM\r\nBenadryl 2mL IM\r\n\r\nSent to Children\'s Hospital via ambulance at 1145 hrs. \r\n5 min. after immunization, ct. to nurse with c/o severe HA and feeling very warm. itchiness and pain to injection site. Redness, swelling and rash extending 5 am from site down towards hand cold compress applied without effect. Ct. anxiety very high. C/o SOB and lightheadedness stated difficult breathing. Adrenlin .5mL given R deltoid, ambulance called Benadryl 2mL given R Ventro-gluteal ambulance arrived taken to Children\'s hospital via ambulance\r\n\r\nMD assessment at Children\'s ER - allergic reaction. Rx - prednisone\r\nvitals stable. Facial swelling. Erythema and tenderness on arm.\r\n\r\nLikely allergic reaction. Recommend referral to allergist. Further doses of vaccine or vaccines with same components contraindicated until further assessment.','Adrenlin .5mL IM\r\nBenadryl 2mL IM\r\n\r\nSent to Children\'s Hospital via ambulance at 1145 hrs. \r\n5 min. after immunization, ct. to nurse with c/o severe HA and feeling very warm. itchiness and pain to injection site. Redness, swelling and rash extending 5 am from site dwon towards hand cold compress applied without effect. Ct. anxiety very high. C/o SOB and lightheadedness started difficulty breathing. Adrenlin .5mL given R deltoid, ambulance called Benadryl 2mL given R Ventro ______ ambulance arrived taken to Children\'s hospital via ambulance\r\n\r\nMD assessment at Children\'s ER - allergic reaction. Rx - prednisone\r\nvirals stable. FAcial swelling. Erythema and tenderness on arm.\r\n\r\nLikely allergic reaction. Recommend referred to allergist. Further doses of vaccine on vaccines with same components contraindicated until further assessment.','Adrenlin .5mL IM\r\nBenadryl 2mL IM\r\n\r\nSent to Children\'s Hospital via ambulance at 1145 hrs. \r\n5 min. after immunization, ct. to nurse with c/o severe HA and feeling very warm. itchiness and pain to injection site. Redness, swelling and rash extending 5 am from site down towards hand cold compress applied without effect. Ct. anxiety very high. C/o SOB and lightheadedness stated difficult breathing. Adrenlin .5mL given R deltoid, ambulance called Benadryl 2mL given R Ventro-gluteal ambulance arrived taken to Children\'s hospital via ambulance\r\n\r\nMD assessment at Children\'s ER - allergic reaction. Rx - prednisone\r\nvitals stable. Facial swelling. Erythema and tenderness on arm.\r\n\r\nLikely allergic reaction. Recommend referral to allergist. Further doses of vaccine or vaccines with same components contraindicated until further assessment.','Adrenlin 0.5 mL Intramuscular\r\nBenadryl 2 mL Intramuscular\r\n\r\nSent to Children Hospital via ambulance at 1145  hours. \r\n5  minutes after immunization, client to nurse with complaint of severe Headache and feeling very warm. itchiness and pain to injection site. Redness, swelling and rash extending 5 am from site down towards hand cold compress applied without effect. Client anxiety very high. Complained of shortness of breath and lightheadedness stated difficult breathing. Adrenlin 0.5 mL given Right deltoid, ambulance called Benadryl 2 mL given Right Ventro-gluteal ambulance arrived taken to Children hospital via ambulance\r\n\r\nMD assessment at Children Emergency Room - allergic reaction. Rx - prednisone\r\nvitals stable. Facial swelling. Erythema and tenderness on arm.\r\n\r\nLikely allergic reaction. Recommend referral to allergist. Further doses of vaccine or vaccines with same components contraindicated until further assessment.',NULL,NULL,NULL,NULL,NULL,'S',NULL,NULL,NULL,NULL),('1778','UNK','H',0,0,0,'Left eye bloodshot from 1 hr post vaccine till day of report. Childs hands turned purple, fever, chills, lethargic, sort of breath at 2000 on 02-29 no cyanosis no emergency medical treatment. Tylenol and fluids given. 2nd SOB episoid 03-01 \"early hours\"\r\n\r\n2000/05/04 Local redness and tenderness are noted and expected reactions after #4 DTCP-IPV-Hib. Since Anna had no cyanosis this is NOT a hypotonic/hyperesponsive episode as she was also babbling and rolling her eyes. Fever is also a noted response after this vaccine\r\nI feel this Mom needs to be reassured these reactions anna experienced are normal. The blood shot eye may be due to an injury or scratch. The purple hands may be just because of coolness. Continue with routine immunization.','eft eye bloodshot from 1 hr post vaccine till day of report. Childs hands turned purple, fever, chills, lethargic, sort of breath at 2000 on 02-29 no cyanosis no emergency medical treatment. Tylenol and fluids given. 2nd SOB episoid 03-01 \"early hours\"\r\n\r\n2000/05/04 Local redness and tenderness are noted and expected reactions after #DTAP-IPV-Hib. Since Anna had no cyanosis this is NOT a hypotonic/hyperesponsive episode as she was also babbling and rolling her eyes. Fever is also a spotted response after this vaccine\r\nI feel this Mom needs to be reassured these reactions anna experienced are normal. The blood shot eye may be due to an injury or scratch. The purple hands may be just because of coolness. Continue with routine immunization.','Left eye bloodshot from 1 hr post vaccine till day of report. Childs hands turned purple, fever, chills, lethargic, sort of breath at 2000 on 02-29 no cyanosis no emergency medical treatment. Tylenol and fluids given. 2nd SOB episoid 03-01 \"early hours\"\r\n\r\n2000/05/04 Local redness and tenderness are noted and expected reactions after #4 DTCP-IPV-Hib. Since Anna had no cyanosis this is NOT a hypotonic/hyperesponsive episode as she was also babbling and rolling her eyes. Fever is also a noted response after this vaccine\r\nI feel this Mom needs to be reassured these reactions anna experienced are normal. The blood shot eye may be due to an injury or scratch. The purple hands may be just because of coolness. Continue with routine immunization.','Left eye bloodshot from 1 hour post vaccine till day of report. Childs hands turned purple, fever, chills, lethargic, sort of breath at 2000 on 02-29 no cyanosis no emergency medical treatment. Tylenol and fluids given. second shortness of breath episoid 03-01 early hours\r\n\r\n2000 May 04 Local redness and tenderness are noted and expected reactions after number 4 DTCP-IPV-Hib. Since Anna had no cyanosis this is NOT a hypotonic/hyperesponsive episode as she was also babbling and rolling her eyes. Fever is also a noted response after this vaccine\r\nI feel this Mother needs to be reassured these reactions anna experienced are normal. The blood vaccination eye may be due to an injury or scratch. The purple hands may be just because of coolness. Continue with routine immunization.',NULL,NULL,NULL,NULL,NULL,'S',NULL,NULL,NULL,NULL),('18','UNK','H',0,0,0,'001-02.02\r\n1330- DaPTP-Hib given R thigh T ax- 100 degrees F before Tylenol, 1hr crying/fussy\r\n1900- Mom noted redness covering entire front of thigh (about 3\" x 4\")\r\n001-02.21\r\n600-700- when child awoke, red thigh completely resolved later in day -  child had cough and runny nose\r\n001-02.22\r\nSaw FP for cough nose- told had bright red tonsils\r\n001-02.24\r\nreturned to doctor as sounded \"rattly\". Doctor said lungs sounded \"fluidy\" and child put on antibiotics\r\n\r\nSignificant swelling (R) thigh -- Resolved 12hrs. NOT a contraindication further immunization','001-02.02\r\n1330- DaPTP-Hib given R thigh Tax- 100 degrees F before Tylenol, 1hr crying/fussy\r\n1900- Mom noted redness covering entire front of thigh (about 3\"x4\')\r\n001-02.21\r\n600-700- when child awoke, red thigh completely resolved later in day -  child had cough and runny nose\r\n001-02.22\r\nSaw FP for cough nose- told had bright red tonsils\r\n001-02.24\r\nreturned to doctor as sounded \"rattly\". Doctor said lungs sounded \"fluidly\" and child put on antibiotics\r\n\r\nSignificant swelling (R) thigh -- Resolved 12hrs. NOT a contraindication further immunization','001-02.02\r\n1330- DaPTP-Hib given R thigh T ax- 100 degrees F before Tylenol, 1hr crying/fussy\r\n1900- Mom noted redness covering entire front of thigh (about 3\" x 4\")\r\n001-02.21\r\n600-700- when child awoke, red thigh completely resolved later in day -  child had cough and runny nose\r\n001-02.22\r\nSaw FP for cough nose- told had bright red tonsils\r\n001-02.24\r\nreturned to doctor as sounded \"rattly\". Doctor said lungs sounded \"fluidy\" and child put on antibiotics\r\n\r\nSignificant swelling (R) thigh -- Resolved 12hrs. NOT a contraindication further immunization','001 February 00\r\n1330- DaPTP-Hib given Right thigh T ax- 100 degrees Fahrenheit before Tylenol, 1 hour crying/fussy\r\n1900- Mother noted redness covering entire front of thigh about 3-inch by 4-inch\r\n001 February 00\r\n600-700- when child awoke, red thigh completely resolved later in day -  child had cough and runny nose\r\n001 February 00\r\nSaw Family Physician for cough nose- told had bright red tonsils\r\n001 February 00\r\nreturned to doctor as sounded rattly. Doctor said lungs sounded fluidy and child put on antibiotics\r\n\r\nSignificant swelling Right thigh -- Resolved 12 hours. NOT a contraindication further immunization',NULL,NULL,NULL,NULL,NULL,'S',NULL,NULL,NULL,NULL),('1873','UNK','H',0,0,0,'Mom states Jane had earache Thurs and Friday (July) neck L side which began on Friday pm. Saturday Jane felt achey hrod and remained in bed. Also sore neck on Saturday and insomnia (for same)\r\nSunday began vomitting x 1, abdominal pain anorexia  Mom gave Gravol on Sunday x 1. Mom took to see physician on Sunday because of sore neck and swollen glands (suspected ear infection) Physician stated it was likely viral infection and ? obstructed eustacian tube and recommended Sudafed. fever of about 100-101.4 on Sunday also  this morning Jane awoke with rash on neck, face chest and back, no fever this morning. Arthralgia on sunday x 24 hrs. haven\'t given acetominophen \r\nReccomended Mom contact family physician today to R/O other illnesses etc.\r\n\r\nContinue with vaccination as scheduled','Mom states Jane had earache Thurs and Friday (July) neck L side which began on Friday pm. Saturday Jane felt achey hrod and remained in bed. Also sore neck on Saturday and insomnia (for same)\r\nSunday began vomitting x 1, abdominal pain anorexia  Mom gave Gravol on Sunday x 1. Mom took to see physician on Sunday because of sore neck and swollen glands (suspended ear infection) Physician stated it was likely viral infection and ? obstructed eustacian tube and recommended Sudafed. fever of about 100-101.4 on Sunday also  this morning Jane awoke with rash on neck, face chest and back, no fever this morning. Arthralgia on sunday x 24 hrs. haven\'t given acetominophen \r\nReccomended Mom contact family physician today to R/O other illnesses etc.\r\n\r\nContinue with vaccination as scheduled','Mom states Jane had earache Thurs and Friday (July) neck L side which began on Friday pm. Saturday Jane felt achey hrod and remained in bed. Also sore neck on Saturday and insomnia (for same)\r\nSunday began vomitting x 1, abdominal pain anorexia  Mom gave Gravol on Sunday x 1. Mom took to see physician on Sunday because of sore neck and swollen glands (suspected ear infection) Physician stated it was likely viral infection and ? obstructed eustacian tube and recommended Sudafed. fever of about 100-101.4 on Sunday also  this morning Jane awoke with rash on neck, face chest and back, no fever this morning. Arthralgia on sunday x 24 hrs. haven\'t given acetominophen \r\nReccomended Mom contact family physician today to R/O other illnesses etc.\r\n\r\nContinue with vaccination as scheduled','Mother states Jane had earache Thursday and Friday July neck Left side which began on Friday pm. Saturday Jane felt achey hrod and remained in bed. Also sore neck on Saturday and insomnia for same\r\nSunday began vomitting x 1, abdominal pain anorexia  Mother gave Gravol on Sunday x 1. Mother took to see physician on Sunday because of sore neck and swollen glands suspected ear infection Physician stated it was likely viral infection and ? obstructed eustacian tube and recommended Sudafed. fever of about 100-101.4 on Sunday also  this morning Jane awoke with rash on neck, face chest and back, no fever this morning. Arthralgia on sunday x 24 hours  have not given acetominophen \r\nReccomended Mother contact family physician today to R/O other illnesses etc.\r\n\r\nContinue with vaccination as scheduled','Mother states Jane had earache Thursday and Friday July neck Left side which began on Friday pm. Saturday Jane felt ached rod and remained in bed. Also sore neck on Saturday and insomnia for same\r\nSunday began vomitting x 1, abdominal pain anorexia  Mother gave Gravol on Sunday x 1. Mother took to see physician on Sunday because of sore neck and swollen glands suspected ear infection Physician stated it was likely viral infection and ? obstructed Eustachian tube and recommended Sudafed. fever of about 100-101.4 on Sunday also  this morning Jane awoke with rash on neck, face chest and back, no fever this morning. Arthralgia on sunday x 24 hours  have not given acetominophen \r\nReccomended Mother contact family physician today to R/O other illnesses etc.\r\n\r\nContinue with vaccination as scheduled','Mother_NN states_VVZ Jane_NN had_VHD earache_NN Thursday_NN and_CC Friday_NN July_NN neck_NN Left_VVD side_NN which_PNR began_VVD on_II Friday_NN pm_JJ ._.\nSaturday_NN Jane_NN felt_VVD ached_VVNJ rod_NN and_CC remained_VVN in_II bed_NN ._.\nAlso_RR sore_VVB neck_NN on_II Saturday_NN and_CC insomnia_NN for_II same_JJ\nSunday_NN began_VVD vomitting_VVG x_SYM 1_MC ,_, abdominal_JJ pain_NN anorexia_NN Mother_NN gave_VVD Gravol_NN on_II Sunday_NN x_SYM 1_MC ._.\nMother_NN took_VVD to_TO see_VVI physician_NN on_II Sunday_NN because_II+ of_II sore_JJ neck_NN and_CC swollen_JJ glands_NNS suspected_VVD ear_NN infection_NN Physician_NN stated_VVD it_PN was_VBD likely_RR viral_JJ infection_NN and_CC ?_.\nobstructed_VVNJ Eustachian_NN tube_NN and_CC recommended_VVNJ Sudafed_NN ._.\nfever_NN of_II about_RR 100-101.4_MC on_II Sunday_NN also_RR this_DD morning_NN Jane_NN awoke_NN with_II rash_NN on_II neck_NN ,_, face_NN chest_NN and_CC back_NN ,_, no_DD fever_NN this_DD morning_NN ._.\nArthralgia_NN on_II sunday_NN x_SYM 24_MC hours_NNS have_VHB not_RR given_VVN acetominophen_RR\nReccomended_VVNJ Mother_NN contact_NN family_NN physician_NN today_NN to_II R_NN /_SYM O_NN other_JJ illnesses_NNS etc_NN ._.\nContinue_VVB with_II vaccination_NN as_II scheduled_VVNJ\n','Left|neck|side_NNPHR_C0230075 Left|neck|side_NNPHR_C1278672 Left|side_NNPHR_C0205091 Left|side_NNPHR_C0443246 abdominal|pain_NNPHR_C0000737 physician|see_NNPHR_C0583555 ear|infection_NNPHR_C0699744 infection|viral_NNPHR_C0042769 Eustachian|tube_NNPHR_C0015183 family|physician_NNPHR_C0017319','Mother_NN_C0026591 states_VVZ_C1301808 Jane_NN had_VHD earache_NN_C0013456 Thursday_NN_C0585028 and_CC Friday_NN_C0585029 July_NN neck_NN_C0027530 Left_VVD_C0205091 side_NN_C0441987 which_PNR began_VVD_C0439659 on_II Friday_NN_C0585029 pm_JJ_C0033046 ._. Saturday_NN_C0585030 Jane_NN felt_VVD_C0013987 ached_VVNJ_C0234238 rod_NN_C0206427 and_CC remained_VVN in_II bed_NN_C0004914 ._. Also_RR sore_VVB_C1455785 neck_NN_C0027530 on_II Saturday_NN_C0585030 and_CC insomnia_NN_C0917801 for_II same_JJ_C0445247 Sunday_NN_C0585025 began_VVD_C0439659 vomitting_VVG x_SYM 1_MC ,_, abdominal_JJ_C0000726 pain_NN_C0030193 anorexia_NN_C0003123 Mother_NN_C0026591 gave_VVD_C1442162 Gravol_NN on_II Sunday_NN_C0585025 x_SYM 1_MC ._. Mother_NN_C0026591 took_VVD to_TO see_VVI_C0042789 physician_NN_C0031831 on_II Sunday_NN_C0585025 because_II+ of_II sore_JJ_C1455785 neck_NN_C0027530 and_CC swollen_JJ_C0013604 glands_NNS_C1285092 suspected_VVD_C0332147 ear_NN_C0013443 infection_NN_C0021311 Physician_NN_C0031831 stated_VVD_C1301808 it_PN was_VBD_C0441913 likely_RR_C0332148 viral_JJ_C0521026 infection_NN_C0021311 and_CC ?_. obstructed_VVNJ_C0549186 Eustachian_NN tube_NN_C0175730 and_CC recommended_VVNJ Sudafed_NN_C0700727 ._. fever_NN_C0015967 of_II about_RR 100-101.4_MC on_II Sunday_NN_C0585025 also_RR this_DD morning_NN_C0332170 Jane_NN awoke_NN_C0234422 with_II rash_NN_C0015230 on_II neck_NN_C0027530 ,_, face_NN_C0015450 chest_NN_C0817096 and_CC back_NN_C0004600 ,_, no_DD fever_NN_C0015967 this_DD morning_NN_C0332170 ._. Arthralgia_NN_C0003862 on_II sunday_NN_C0585025 x_SYM 24_MC hours_NNS_C0439227 have_VHB not_RR given_VVN_C1442162 acetominophen_RR_C0000970 Reccomended_VVNJ Mother_NN_C0026591 contact_NN_C0332158 family_NN_C0015576 physician_NN_C0031831 today_NN_C0310367 to_II R_NN_C0439117 /_SYM O_NN_C0232275 other_JJ_C0205394 illnesses_NNS_C0221423 etc_NN ._. Continue_VVB with_II vaccination_NN_C0042196 as_II scheduled_VVNJ_C0086960',NULL,'S',NULL,NULL,NULL,NULL),('19','UNK','H',0,0,0,'10 days following MMR child became inconsolable.\r\n11 days following developed rash, low grade fever and apparent joint pain (cried if limbs were bumped) rash lasted 2 days\r\nOn day 14 childs still has low grade (100 degrees F) fever and is quite fussy and more lethargic. Child reacts to Tylenol with Diarrhea so mom gave Advil which initially seemed effective but now isn\'t seeming to help. Mom planning to contact G.P. today (01/03/08)\r\n01/03/09 P/c from mom- saw Dr.-will see if condition worsens. Today child is still unwell but slightly better than yesterday\r\n\r\nAware of info going to CDC and follow up process\r\n\r\nProceed with routine schedule','10 days following MMR child became inconsolable.\r\n11 days following developed rash, low grade fever and apparent joint pain (cried if limbs were bumped) rash lasted 2 days\r\nOn day 14 childs still has low grade (100 degrees F) fever and is quite fussy more lethargic. Child reacts to Tlyenol with Diarrhea so mom gave Advil which initially seemed effective but now isn\'t seeming to help. Mom planning to contact G.P. today (01/03/08)\r\n01?03/)9 P/c from mom- saw Dr.-will see if condition worsens. Today child is still unwell but slightly better than yesterday\r\n\r\nAware of info going to CDC and follow up process\r\n\r\nParent with routine schedule','10 days following MMR child became inconsolable.\r\n11 days following developed rash, low grade fever and apparent joint pain (cried if limbs were bumped) rash lasted 2 days\r\nOn day 14 childs still has low grade (100 degrees F) fever and is quite fussy and more lethargic. Child reacts to Tylenol with Diarrhea so mom gave Advil which initially seemed effective but now isn\'t seeming to help. Mom planning to contact G.P. today (01/03/08)\r\n01/03/09 P/c from mom- saw Dr.-will see if condition worsens. Today child is still unwell but slightly better than yesterday\r\n\r\nAware of info going to CDC and follow up process\r\n\r\nProceed with routine schedule','10 days following MMR child became inconsolable.\r\n11 days following developed rash, low grade fever and apparent joint pain cried if limbs were bumped rash lasted 2 days\r\nOn day 14 childs still has low grade 100 degrees Fahrenheit fever and is quite fussy and more lethargic. Child reacts to Tylenol with Diarrhea so mother gave Advil which initially seemed effective but now is not seeming to help. Mother planning to contact G.P. today 2001 March 08 - \r\n2001 March 09 Phone call from mother- saw  Doctor -will see if condition worsens. Today child is still unwell but slightly better than yesterday\r\n\r\nAware of info going to CDC and follow up process\r\n\r\nProceed with routine schedule','10 days following MMR child became inconsolable.\r\n11 days following developed rash, low grade fever and apparent joint pain cried if limbs were bumped rash lasted 2 days\r\nOn day 14 childs still has low grade 100 degrees F fever and is quite fussy and more lethargic. Child reacts to Tylenol with Diarrhea so mother gave Advil which initially seemed effective but now is not seeming to help. Mother planning to contact G.P. today 01/03/08 - \r\n01/03/09 Phone call from mother- saw Dr.-will see if condition worsens. Today child is still unwell but slightly better than yesterday\r\n\r\nAware of info going to CDC and follow up process\r\n\r\nProceed with routine schedule','10_MC days_NNS following_VVG MMR_NN child_NN became_VVD inconsolable_JJ ._.\n11_MC days_NNS following_VVG developed_VVNJ rash_NN ,_, low_JJ grade_NN fever_NN and_CC apparent_JJ joint_JJ pain_NN cried_VVD if_CST limbs_NNS were_VBD bumped_VVN rash_NN lasted_VVD 2_MC days_NNS\nOn_II day_NN 14_MC childs_NNS still_RR has_VHZ low_JJ grade_NN 100_MC degrees_NNS F_NN fever_NN and_CC is_VBZ quite_RR fussy_NN and_CC more_DD lethargic_JJ ._.\nChild_NN reacts_VVZ to_II Tylenol_NN with_II Diarrhea_NN so_CS mother_NN gave_VVD Advil_NN which_PNR initially_RR seemed_VVD effective_JJ but_CC now_RR is_VBZ not_RR seeming_VVN to_TO help_VVI ._.\nMother_NN planning_VVGN to_TO contact_VVI G.P._NN today_NN 01_MC /_SYM 03_MC /_SYM 08_MC -_SYM\n01_MC /_SYM 03_MC /_SYM 09_MC Phone_NN call_NN from_II mother-_NN saw_RR Dr.-will_RR see_VVB if_CST condition_NN worsens_NNS ._.\nToday_NN child_NN is_VBZ still_RR unwell_RR but_CC slightly_RR better_JJR than_CSN yesterday_NN\nAware_JJ of_II info_NN going_VVG to_II CDC_NN and_CC follow_VVB up_II process_NN\nProceed_VVB with_II routine_JJ schedule_NN\n',NULL,'10_MC days_NNS_C0439228 following_VVG_C0332282 MMR_NN_C0065828 child_NN_C0680063 became_VVD inconsolable_JJ ._. 11_MC days_NNS_C0439228 following_VVG_C0332282 developed_VVNJ_C1331475 rash_NN_C0015230 ,_, low_JJ_C0441994 grade_NN_C0441800 fever_NN_C0015967 and_CC apparent_JJ_C0750489 joint_JJ_C1269611 pain_NN_C0030193 cried_VVD_C0010399 if_CST limbs_NNS_C1280090 were_VBD_C0000000 bumped_VVN rash_NN_C0015230 lasted_VVD 2_MC days_NNS_C0439228 On_II day_NN_C0439228 14_MC childs_NNS_C0680063 still_RR_C0000000 has_VHZ low_JJ_C0441994 grade_NN_C0441800 100F_TEMPF F_NN_C0439133 fever_NN_C0015967 and_CC is_VBZ_C0000000 quite_RR fussy_NN_C0022107 and_CC more_DD_C0205172 lethargic_JJ_C0023380 ._. Child_NN_C0680063 reacts_VVZ_C0443286 to_II Tylenol_NN_C0699142 with_II_C0332287 Diarrhea_NN_C0011991 so_CS mother_NN_C0026591 gave_VVD_C1442162 Advil_NN_C0593507 which_PNR initially_RR_C0205265 seemed_VVD effective_JJ_C1280500 but_CC now_RR is_VBZ_C0000000 not_RR seeming_VVN to_TO help_VVI ._. Mother_NN_C0026591 planning_VVGN_C1301732 to_TO contact_VVI_C0332158 G.P._NN today_NN_C0750526 01_MC /_SYM 03_MC /_SYM 08_MC -_SYM 01_MC /_SYM 03_MC /_SYM 09_MC Phone_NN_C0039457 call_NN from_II mother-_NN saw_RR_C0000000 Dr.-will_RR see_VVB_C0000000 if_CST condition_NN_C0348080 worsens_NNS_C0332271 ._. Today_NN_C0750526 child_NN_C0680063 is_VBZ_C0000000 still_RR_C0000000 unwell_RR_C0857256 but_CC slightly_RR better_JJR_C0332272 than_CSN yesterday_NN Aware_JJ_C0004448 of_II_C0332285 info_NN going_VVG to_II CDC_NN_C0007670 and_CC follow_VVB_C0332283 up_II_C1282911 process_NN_C1184743 Proceed_VVB with_II_C0332287 routine_JJ_C0205547 schedule_NN_C1446911',NULL,'R',NULL,NULL,NULL,'<b>SOURCE RESULTS:</b><br>CACHE: 0.76<br>STRING: 0.21333333333333<br>NORM: 0.026666666666667<br>CONCEPT: 0<br><br><b>DISAMBIGUATION RESULTS:</b><br>TOTAL DISAMBIGUATED: 120.23621085732<br>DISTANCE: 0.99592326046181<br>BIGRAM: 0.0011713474700061<br>POS: 0.0029053920681839<br><br><b>ELAPSED TIME (seconds):</b><br>50.554267883301 seconds<br>'),('21','UNK','H',0,0,0,'Feb 17,04: Mom phoned to say that had hives (flat, red & blotchy). Hives started on his abdomen & moved to diaper area & on to his back. The hives started to appear 4 days after the MMR - Meningococcal Vaccine. He had a mild fever. Was very cranky. Up at least 4 x that night. Poor appetite. Was groggy during the day. This lasted 4 days. 9 days after the shot, he had diarrhea for 2 days. By this time the rash had disappeared. He seemed fine, even with diarrhea. He had been seen by Dr. Brooks (for Dr. Lebel) who said the hives were a normal reaction to his shot.\r\n\r\nFeb 24 :04 am p.c. Mom called to say he now has red, bumpy spots on his abdomen, back, neck, in hair & some on face, and down into diaper area. None on his legs.\r\n13 days.\r\n\r\n1:20 office visit! parents brought to clinic. PHN observed raised red rash, (4-5 mm diameter size measured) on areas as described. \r\n\r\nRai occasionally scratches at the rash on his neck, presumably itchy. His eyes appear glassy & sensitive to light.\r\n\r\nFeb 26,04 @ 1:20 PC to Dad : says rash got worse after coming to clinic 2 days ago. Spots spread together on his back & some together on his front. He also has some on his face, arms, legs. Today they are starting to turn brown in color, still itchy, but no blisters. He has no fever. Is otherwise fine, eating well. Slept all night last night for first time in days. (Yesterday he had diarrhea x3).\r\n\r\nMarch 1,04 - 2:25. PC to Dad : Rash is gone but you can still see where the spots were. No symptom. Recovered.\r\n\r\nWhat is suggested re second MMR?\r\n\r\nFeb 17th episode - Urticaria - Not related to M.M.R. -- ?Viral illness\r\nFeb 24th - Vaccine M.M.R. rash - not a contraindication to 2nd M.M.R. - report back.','Feb 17,04: Mom phoned to say that had hives (flat, red & blotchy). Hives started on his abdomen & moved to diaper area & on to his back. The hives started to appear 4 days after the MMR - Meningococcal Vaccine. He had a mild fever. Was very cranky. Up at least 4 x that night. Poor appetite. Was groggy during the day. This lasted 4 days. 9 days after the shot, he had diarrhea for 2 days. By this time the rash had disappeared. He seemed fine, even with diarrhea. He had been seen by Dr. Brooks (for Dr. Lebel) who said the hives were a normal reaction to his shot.\r\n\r\nFeb 24 :04 am p.c. Mom called to say he now has red, bumpy spots on his abdomen, back, neck, in hair & some on face, and down into diaper area. None on his legs.\r\n13 days.\r\n\r\n1:20 office visit! parents brought to clinic. PHN observed raised red rash, (4-5mm diameter size measured) on areas as described. \r\n\r\nRai occasionally scratches t the rash on his neck, presumably itchy. His eyes appear glassy & sensitive to light.\r\n\r\nFeb 26,04 @ 1:20 PC to Dad : says rash got worse after coming to clinic 2 days ago. Spots spread together on his back & some together on his front. He also has some on his face, arms, legs. Today thay are starting to turn brown in color, still itchy, but no blisters. He has no fever. Is otherwise fine, eating well. Slept all night last night for first time in days. (Yesterday he had diarrhea x3).\r\n\r\nMarch 1,04 - 2:25. PC to Dad : Rash is gone but you can still see where the spots were. No symptom. Recovered.\r\n\r\nWhat is suggested re second MMR?\r\n\r\nFeb 17th episode - Urticaria - Not related to M.M.R. -- ?Viral illness\r\nFeb 24th - Vaccine M.M.R. rash - not a contraindication to 2nd M.M.R. - report back.','Feb 17,04: Mom phoned to say that had hives (flat, red & blotchy). Hives started on his abdomen & moved to diaper area & on to his back. The hives started to appear 4 days after the MMR - Meningococcal Vaccine. He had a mild fever. Was very cranky. Up at least 4 x that night. Poor appetite. Was groggy during the day. This lasted 4 days. 9 days after the shot, he had diarrhea for 2 days. By this time the rash had disappeared. He seemed fine, even with diarrhea. He had been seen by Dr. Brooks (for Dr. Lebel) who said the hives were a normal reaction to his shot.\r\n\r\nFeb 24 :04 am p.c. Mom called to say he now has red, bumpy spots on his abdomen, back, neck, in hair & some on face, and down into diaper area. None on his legs.\r\n13 days.\r\n\r\n1:20 office visit! parents brought to clinic. PHN observed raised red rash, (4-5 mm diameter size measured) on areas as described. \r\n\r\nRai occasionally scratches at the rash on his neck, presumably itchy. His eyes appear glassy & sensitive to light.\r\n\r\nFeb 26,04 @ 1:20 PC to Dad : says rash got worse after coming to clinic 2 days ago. Spots spread together on his back & some together on his front. He also has some on his face, arms, legs. Today they are starting to turn brown in color, still itchy, but no blisters. He has no fever. Is otherwise fine, eating well. Slept all night last night for first time in days. (Yesterday he had diarrhea x3).\r\n\r\nMarch 1,04 - 2:25. PC to Dad : Rash is gone but you can still see where the spots were. No symptom. Recovered.\r\n\r\nWhat is suggested re second MMR?\r\n\r\nFeb 17th episode - Urticaria - Not related to M.M.R. -- ?Viral illness\r\nFeb 24th - Vaccine M.M.R. rash - not a contraindication to 2nd M.M.R. - report back.','February 17,04: Mother phoned to say that had hives flat, red and blotchy. Hives started on his abdomen and moved to diaper area and on to his back. The hives started to appear 4 days after the MMR - Meningococcal Vaccine. He had a mild fever. Was very cranky. Up at least 4 x that night. Poor appetite. Was groggy during the day. This lasted 4 days. 9 days after the vaccination, he had diarrhea for 2 days. By this time the rash had disappeared. He seemed fine, even with diarrhea. He had been seen by Doctor Brooks for Doctor Lebel who said the hives were a normal reaction to his vaccination.\r\n\r\nFebruary 24 :04  AM phone call Mother called to say he now has red, bumpy spots on his abdomen, back, neck, in hair and some on face, and down into diaper area. None on his legs.\r\n13 days.\r\n\r\n1:20 office visit! parents brought to clinic. Public Health Nurse observed raised red rash, 4-5 mm diameter size measured on areas as described. \r\n\r\nRai occasionally scratches at the rash on his neck, presumably itchy. His eyes appear glassy and sensitive to light.\r\n\r\nFebruary 26,04 at 1:20 Phone call to father : says rash got worse after coming to clinic 2 days ago. Spots spread together on his back and some together on his front. He also has some on his face, arms, legs. Today they are starting to turn brown in color, still itchy, but no blisters. He has no fever. Is otherwise fine, eating well. Slept all night last night for first time in days. Yesterday he had diarrhea x 3.\r\n\r\nMarch 1,04 - 2:25. Phone call to father : Rash is gone but you can still see where the spots were. No symptom. Recovered.\r\n\r\nWhat is suggested regarding  second MMR?\r\n\r\nFebruary 17th episode - Urticaria - Not related to MMR -- ?Viral illness\r\nFebruary 24th - Vaccine MMR rash - not a contraindication to second MMR - report back.','February 17,04: Mother phoned to say that had hives flat, red and blotchy. Hives started on his abdomen and moved to diaper area and on to his back. The hives started to appear 4 days after the MMR - Meningococcal Vaccine. He had a mild fever. Was very cranky. Up at least 4 x that night. Poor appetite. Was groggy during the day. This lasted 4 days. 9 days after the vaccination, he had diarrhea for 2 days. By this time the rash had disappeared. He seemed fine, even with diarrhea. He had been seen by Doctor Brooks for Doctor Leber who said the hives were a normal reaction to his vaccination.\r\n\r\nFebruary 24 :04 am phone call Mother called to say he now has red, bumpy spots on his abdomen, back, neck, in hair and some on face, and down into diaper area. None on his legs.\r\n13 days.\r\n\r\n1:20 office visit! parents brought to clinic. Public Health Nurse observed raised red rash, 4-5 mm diameter size measured on areas as described. \r\n\r\nRai occasionally scratches at the rash on his neck, presumably itchy. His eyes appear glassy and sensitive to light.\r\n\r\nFebruary 26,04 at 1:20 Phone call to father : says rash got worse after coming to clinic 2 days ago. Spots spread together on his back and some together on his front. He also has some on his face, arms, legs. Today they are starting to turn brown in color, still itchy, but no blisters. He has no fever. Is otherwise fine, eating well. Slept all night last night for first time in days. Yesterday he had diarrhea x3.\r\n\r\nMarch 1,04 - 2:25. Phone call to father : Rash is gone but you can still see where the spots were. No symptom. Recovered.\r\n\r\nWhat is suggested regarding  second MMR?\r\n\r\nFebruary 17th episode - Urticaria - Not related to MMR -- ?Viral illness\r\nFebruary 24th - Vaccine MMR rash - not a contraindication to second MMR - report back.',NULL,NULL,NULL,NULL,'R',NULL,NULL,NULL,NULL),('22','UNK','H',0,0,0,'Within 24hrs- felt pain ++ at site extending to whole neck with headache,\r\n-lethargic ++,\r\n-edema at site, no redness, warm +,\r\n-did not take temp- due to lethargy but felt hot + cold, chills- believes temp. about 38 degrees C.\r\n-pain relieved with Advil 2TBS X 1\r\n-48 hrs later pain, itching, edema still present site warm to touch, edema clearly visible no redness\r\n\r\nMs. Dhalival experienced a marked local reaction following a Td booster. This is not a contraindication to additional vaccine as indicated.\r\nRECOMMEND: Continue Td booster in accordance with adult immunization schedule. ','Within 24hrs- felt pain ++ at site extending to whole neck with headache,\r\n-lethargic ++,\r\n-edema at site, no redness, warm +,\r\n-did not take temp- due to lethargy but felt hot + cold, chills- believes temp. about 38 degrees C.\r\n-48 hrs later pain, itching, edema still present site warm to touch, edema clearly visible no  redness\r\n\r\nMs. Dhalival experienced a marked local reaction following a Td booster. This is not a contraindicion to additional vaccine as indicated.\r\nRECOMMEND: Continue Td booster in accordance with adult immunization schedule. ','Within 24hrs- felt pain ++ at site extending to whole neck with headache,\r\n-lethargic ++,\r\n-edema at site, no redness, warm +,\r\n-did not take temp- due to lethargy but felt hot + cold, chills- believes temp. about 38 degrees C.\r\n-pain relieved with Advil 2TBS X 1\r\n-48 hrs later pain, itching, edema still present site warm to touch, edema clearly visible no redness\r\n\r\nMs. Dhalival experienced a marked local reaction following a Td booster. This is not a contraindication to additional vaccine as indicated.\r\nRECOMMEND: Continue Td booster in accordance with adult immunization schedule. ','Within 24hrs- felt pain ++ at site extending to whole neck with headache,\r\n- lethargic ++,\r\n- edema at site, no redness, warm +,\r\n- did not take temperature- due to lethargy but felt hot and cold, chills- believes temperature. about 38 degrees Celsius.\r\n- pain relieved with Advil 2TBS X 1\r\n-48  hours later pain, itching, edema still present site warm to touch, edema clearly visible no redness\r\n\r\nMs. Jane Doe experienced a marked local reaction following a Td booster. This is not a contraindication to additional vaccine as indicated.\r\nRECOMMEND: Continue Td booster in accordance with adult immunization schedule. ',NULL,NULL,NULL,NULL,NULL,'S',NULL,NULL,NULL,NULL),('23','UNK','H',0,0,0,'Wed Mar 24 0700hrs awake and not feeling well - Looked pale, clammy and cold sweat. Laid on couch 10 min and then vomited, continued vomitting until 2000 hrs (approx 6-7 times throughout the day).\r\nNo fever.\r\nThurs. - very tired, warm and lethargic. Not hot - just warm. \r\nCheeks flushed - head and neck warm but not hot to touch.\r\nFri and Sat - tired and no appetite\r\nSun - feeling better - eating, slept well. ','Wed Mar 24 0700hrs awake and not feeling well - Looked pale, clammy and cold sweat. Laid on couch 10 min and then vomited, continued vomitting until 2000 hrs (aprox 6-7 times throughout the day).\r\nNo fever.\r\nThurs. - very tired, warm and lethargic. Not hot - just warm. \r\nCheeks flushed - head and neck warm but not hot to touch.\r\nFri and Sat - tired and no appetite\r\nSun - feeling better - eating, slept well. ','Wed Mar 24 0700hrs awake and not feeling well - Looked pale, clammy and cold sweat. Laid on couch 10 min and then vomited, continued vomitting until 2000 hrs (approx 6-7 times throughout the day).\r\nNo fever.\r\nThurs. - very tired, warm and lethargic. Not hot - just warm. \r\nCheeks flushed - head and neck warm but not hot to touch.\r\nFri and Sat - tired and no appetite\r\nSun - feeling better - eating, slept well. ','Wednesday March 24 0700 hours awake and not feeling well - Looked pale, clammy and cold sweat. Laid on couch 10  minutes and then vomited, continued vomitting until 2000  hours approximately 6-7 times throughout the day.\r\nNo fever.\r\nThursday. - very tired, warm and lethargic. Not hot - just warm. \r\nCheeks flushed - head and neck warm but not hot to touch.\r\nFriday and Saturday - tired and no appetite\r\nSunday - feeling better - eating, slept well. ',NULL,NULL,NULL,NULL,NULL,'S',NULL,NULL,NULL,NULL),('25','UNK','H',0,0,0,'2 days after vaccine ---- began vomitting with increased sputum production. Has a red \"bumpy\" rash on abdomen and groin area and mild sore throat- referred to M.D.\r\n\r\nLikely intercurrent infection. Continue with Immunizations. ','2 days after vaccine ---- began vomitting with increased sputum production. Has a red \"bumpy\" rash on abdomen and groin area and mild sore throat- referred to M.D.\r\n\r\nLikely intercurrent infection. Continue with Immunizations. ','2 days after vaccine ---- began vomitting with increased sputum production. Has a red \"bumpy\" rash on abdomen and groin area and mild sore throat- referred to M.D.\r\n\r\nLikely intercurrent infection. Continue with Immunizations. ','2 days after vaccine ---- began vomitting with increased sputum production. Has a red bumpy rash on abdomen and groin area and mild sore throat- referred to M.D.\r\n\r\nLikely intercurrent infection. Continue with Immunizations. ',NULL,NULL,NULL,NULL,NULL,'S',NULL,NULL,NULL,NULL),('26','UNK','',0,0,0,'Reaction reported by mother; events as follows; approximately 24 hours following measles vaccine, child experienced slightly red, raised, itchy \"eczema like\" rash to her L forearm only. No prescriptive topicals applied every day topical \"cream\" cont\'d\r\n980227 (cont\'d) applied to area with no effect. Size has stayed within approximately 5cm x 7cm (mother measured the area involved) Mother has noticed some resolving of area this morning. Additional symptoms as follows: Six days following immunization child felt very achey, headache, slight dizziness, malaise; 7 days later, starting vomiting \"bile like\" substance x 2 days, stayed home from school for 2 days child remains very tired, nauseated, \"dizzy\" although vomiting has subsided. Mother plans on taking child in to see family physician today.  **History of allergies in patient. 1 Severe local reaction at birth to eye ointment. (erythromycin/ silver nitrate) 2 Severe local reaction to eye ointment prescribed to child when she was in preschool (mother unsure of what was prescribed) **History of allergies in family. Childs mother allergic to penicillen as well as environmental allergies. Childs maternal aunt allergic to penicillen. \r\n1998 MAR 20 PC from mother saying child has now been experiencing intermittent very itchy hives mostly on arms and is questioning whether immunization could have triggered this. Recommended that mother consult with pediatrician and get referral to allergist.\r\n\r\nRash occuring 24 hours after measles immunization and persisting intermittently for more than five weeks may not be related to the vaccine. However this child should not need further measle vaccine. Mother is taking child to allergist for sensitivity testing.','Reaction reported by mother; events as follows; approximately 24 hours following measles vaccine, child experienced slightly red, raised, itchy \"eczema like\" rash to her L forearm only. No prescriptive topicals applied every day topical \"ream\" cont\'d\r\n980227 (cont\'d) applied to area with no effect. Size has stayed within approximately 5cm x 7cm (mother measured the area involved) Mother has noticed some resolving of area this morning. Additional symptoms as follows: Six days following immunization child felt very achey, headache, slight dizziness, malaise; 7 days later, starting vomiting \"bile like\" substance x 2 days, stayed home from school for 2 days child remains very tired, nauseated, \"dizzy\" although vomiting has subsided. Mother plans on taking child in to see family physician today. ______ **History of allergies inpahent. 1 Severe local reaction at birth to eye ointment. (erythromycin/ silver nitrate) 2 Severe local reaction to eye ointment prescribed to child when she wwas in preschool (md her unsure of what was prescribed) **History of allergies in family. Childs mother allergic to penicillen as well as environmental allergies. Childs maternal aunt allergic to penicillen. \r\n1998 MAR 20 PC from mother saying child has now been experiencing intermittent very itchy hives mostly on arms and is questioning whether _______ could have triggered this. Recommended that mother consult with pediatrician and get referal to allergist.\r\n\r\nRash occuring 24 hours after measles immunization and persisting intermittently for more than five weeks may not be related to the vaccine. However this child should not need further measle vaccine. Mother is taking child to allergist for sensitivity testing.','Reaction reported by mother; events as follows; approximately 24 hours following measles vaccine, child experienced slightly red, raised, itchy \"eczema like\" rash to her L forearm only. No prescriptive topicals applied every day topical \"cream\" cont\'d\r\n980227 (cont\'d) applied to area with no effect. Size has stayed within approximately 5cm x 7cm (mother measured the area involved) Mother has noticed some resolving of area this morning. Additional symptoms as follows: Six days following immunization child felt very achey, headache, slight dizziness, malaise; 7 days later, starting vomiting \"bile like\" substance x 2 days, stayed home from school for 2 days child remains very tired, nauseated, \"dizzy\" although vomiting has subsided. Mother plans on taking child in to see family physician today.  **History of allergies in patient. 1 Severe local reaction at birth to eye ointment. (erythromycin/ silver nitrate) 2 Severe local reaction to eye ointment prescribed to child when she was in preschool (mother unsure of what was prescribed) **History of allergies in family. Childs mother allergic to penicillen as well as environmental allergies. Childs maternal aunt allergic to penicillen. \r\n1998 MAR 20 PC from mother saying child has now been experiencing intermittent very itchy hives mostly on arms and is questioning whether immunization could have triggered this. Recommended that mother consult with pediatrician and get referral to allergist.\r\n\r\nRash occuring 24 hours after measles immunization and persisting intermittently for more than five weeks may not be related to the vaccine. However this child should not need further measle vaccine. Mother is taking child to allergist for sensitivity testing.','Reaction reported by mother; events as follows; approximately 24 hours following measles vaccine, child experienced slightly red, raised, itchy eczema like rash to her Left forearm only. No prescriptive topicals applied every day topical cream continued\r\n980227 continued applied to area with no effect. Size has stayed within approximately 5 cm x 7 cm mother measured the area involved Mother has noticed some resolving of area this morning. Additional symptoms as follows: Six days following immunization child felt very achey, headache, slight dizziness, malaise; 7 days later, starting vomiting bile like substance x 2 days, stayed home from school for 2 days child remains very tired, nauseated, dizzy although vomiting has subsided. Mother plans on taking child in to see family physician today.  --History of allergies in patient. 1 Severe local reaction at birth to eye ointment. erythromycin/ silver nitrate 2 Severe local reaction to eye ointment prescribed to child when she was in preschool mother unsure of what was prescribed --History of allergies in family. Childs mother allergic to penicillen as well as environmental allergies. Childs maternal aunt allergic to penicillen. \r\n1998 March 20 Phone call from mother saying child has now been experiencing intermittent very itchy hives mostly on arms and is questioning whether immunization could have triggered this. Recommended that mother consult with pediatrician and get referral to allergist.\r\n\r\nRash occuring 24 hours after measles immunization and persisting intermittently for more than five weeks may not be related to the vaccine. However this child should not need further measle vaccine. Mother is taking child to allergist for sensitivity testing.','Reaction reported by mother; events as follows; approximately 24 hours following measles vaccine, child experienced slightly red, raised, itchy eczema like rash to her left forearm only. No prescriptive topicals applied every day topical cream continued\r\n980227 continued applied to area with no effect. Size has stayed within approximately 5cm x 7cm mother measured the area involved Mother has noticed some resolving of area this morning. Additional symptoms as follows: Six days following immunization child felt very ached, headache, slight dizziness, malaise; 7 days later, starting vomiting bile like substance x 2 days, stayed home from school for 2 days child remains very tired, nauseated, dizzy although vomiting has subsided. Mother plans on taking child in to see family physician today.  --History of allergies in patient. 1 Severe local reaction at birth to eye ointment. erythromycin/ silver nitrate 2 Severe local reaction to eye ointment prescribed to child when she was in preschool mother unsure of what was prescribed --History of allergies in family. Childs mother allergic to penicillin as well as environmental allergies. Childs maternal aunt allergic to penicillin. \r\n1998 MAR 20 Phone call from mother saying child has now been experiencing intermittent very itchy hives mostly on arms and is questioning whether immunization could have triggered this. Recommended that mother consult with pediatrician and get referral to allergist.\r\n\r\nRash occuring 24 hours after measles immunization and persisting intermittently for more than five weeks may not be related to the vaccine. However this child should not need further measle vaccine. Mother is taking child to allergist for sensitivity testing.',NULL,NULL,NULL,NULL,'R',NULL,NULL,NULL,NULL),('2634','UNK','H',0,0,0,'99-06-23 Immunization given at 1900. Fever started 6 -8 hours later Tylenol was given every 4h during the night and the following day, 99-06-24. Tylenol was effective in bringing the fever down but it would begin to rise again before the four hours were up. 99-06-25 child woke up complaining of arm, head, and throat hurting. Lt. deltoid was red, swollen, and firm to touch - area approximately 2\"x2\". Recommended compressing and giving tylenol for pain. Mother will monitor over weekend. 99-06-28 Fever still present-worse at night temp 38.9 degrees Celcius last evening. 99-06-29 Still c/o cough, neck hurts, head hurts. Redness + swelling to arm mostly gone Sat (99-06-26). Today 1\" bruised area @ inj. site & warm to touch.\r\n\r\nFever and local reaction following 5th DaPTP immunization not a contraindication to further immunization. Continue with booster as  tetanus and diptheria antitoxin levels not necessary, but patient may have serology done if they wish.','99-06-23 Immunization given at 1900. Fever started 6 -8 hours later Tylenol was given every 4h during the night and the following day, 99-06-24. Tylenol was effective in bringing the fever down but it would begin to rise again before the four hours were up. 99-06-25 child woke up complaining of arm, head, and throat hurting. Lt. deltoid was red, swollen, and firm to touch - area approximately 2\"x2\". Recommended compressing and giving tylenol for pain. Mother will monitor over weekend. 99-06-28 Fever still present-worse at night temp 38.9 degrees Celcius last evening. 99-06-29 Still c/o cough, neck hurts, head hurts. Redness + swelling to arm mostly gone Sat (99-06-26). Today 1\" bruised area @ inj. site & warm to touch.\r\n\r\nFever and local reaction following 5th DaPTP immunization not a contraindication to further immunization. Continue with booster as _ _ _ _ _ and deptheria antitoxin levels not necessary _____, but patient may have _____ done if they wish.','99-06-23 Immunization given at 1900. Fever started 6 -8 hours later Tylenol was given every 4h during the night and the following day, 99-06-24. Tylenol was effective in bringing the fever down but it would begin to rise again before the four hours were up. 99-06-25 child woke up complaining of arm, head, and throat hurting. Lt. deltoid was red, swollen, and firm to touch - area approximately 2\"x2\". Recommended compressing and giving tylenol for pain. Mother will monitor over weekend. 99-06-28 Fever still present-worse at night temp 38.9 degrees Celcius last evening. 99-06-29 Still c/o cough, neck hurts, head hurts. Redness + swelling to arm mostly gone Sat (99-06-26). Today 1\" bruised area @ inj. site & warm to touch.\r\n\r\nFever and local reaction following 5th DaPTP immunization not a contraindication to further immunization. Continue with booster as  tetanus and diptheria antitoxin levels not necessary, but patient may have serology done if they wish.','99-06-23 Immunization given at 1900. Fever started 6 -8 hours later Tylenol was given every 4 hour during the night and the following day, 99-06-24. Tylenol was effective in bringing the fever down but it would begin to rise again before the four hours were up. 99-06-25 child woke up complaining of arm, head, and throat hurting. Left deltoid was red, swollen, and firm to touch - area approximately 2-inch by 2-inch. Recommended compressing and giving tylenol for pain. Mother will monitor over weekend. 99-06-28 Fever still present-worse at night temperature 38.9 degrees Celcius last evening. 99-06-29 Still complained of cough, neck hurts, head hurts. Redness and swelling to arm mostly gone Saturday 99-06-26 - . Today 1 inches bruised area at injection site and warm to touch.\r\n\r\nFever and local reaction following 5th DaPTP immunization not a contraindication to further immunization. Continue with booster as  tetanus and diptheria antitoxin levels not necessary, but patient may have serology done if they wish.','99-06-23 Immunization given at 1900. Fever started 6 -8 hours later Tylenol was given every 4h during the night and the following day, 99-06-24. Tylenol was effective in bringing the fever down but it would begin to rise again before the four hours were up. 99-06-25 child woke up complaining of arm, head, and throat hurting. Left deltoid was red, swollen, and firm to touch - area approximately 2-inch by 2-inch. Recommended compressing and giving tylenol for pain. Mother will monitor over weekend. 99-06-28 Fever still present-worse at night temperature 38.9 degrees Celsius last evening. 99-06-29 Still complained of cough, neck hurts, head hurts. Redness and swelling to arm mostly gone Saturday 99-06-26 - . Today 1 inches bruised area at injection site and warm to touch.\r\n\r\nFever and local reaction following 5th DaPTP immunization not a contraindication to further immunization. Continue with booster as  tetanus and diphtheria antitoxin levels not necessary, but patient may have serology done if they wish.',NULL,NULL,NULL,NULL,'R',NULL,NULL,NULL,NULL),('29','UNK','H',0,0,0,'allergies - penicillin, mold, honey\r\nCHF hypertension anxiety\r\n\r\ndiabetic arthritis\r\n\r\nRes told Dr. before Pneumovax 23 vaccination, that she \"got sick once after the flu shot.\"\r\n\r\nAug 19/04 1800 c/o feeling cold, weak and tired since pneumovax given. Refused supper. Insulin withheld. C/S 12.0 @ 1655. Dr. notified- ordered Chlorotripolonpin, which res did not use. Dr. ordered res to never have another vaccination d/t reaction.\r\n\r\nAug 20/04 0700 Nauseated and c/o pain between shoulders. Resolved with 7-up.\r\n\r\nAug 21/04 0430 Exacerbation of existing anxiety. Treated with prn Lorazepam.\r\n\r\nAug 21/04 Approximately 1900 - appearance of \"tiny red splotches on back and upper arms\", per SCA charting.\r\n\r\nAug 22/04 Approximately 1900 - \"Red splotches all over body, esp abdomen, \" per SCA charting.\r\n\r\nAug 23/04 Remains weak and unwell; eating poorly. Rash on torso and arms improving.\r\n\r\nAug 24/04 0100 c/o pain in upper R arm (vaccination arm). Prn Tylenol taken -> relief.\r\n\r\nAug 24/04 0400 02 started for SOB (new c/o)\r\n\r\nAug 24/04 Approximately 1900 - visited by Dr. Prognosis - \"grave\". Remained SOB, poor appetite, weak.\r\n\r\nAug 27/04 Admitted to acute care for possible blood poisoning in L arm (opposite arm to vaccination)\r\n\r\nSept 2/04 Returned to LTC no further c/o.\r\n\r\nThis person do not need another pneumoccocal vaccine. This might not be due to the vaccine ( 98 hours later), but due to the underlying condition that sent her to hospital.','allergies - penicillin, mold, honey\r\nCHF hypertension anxiety\r\n\r\ndiabetic arthritis\r\n\r\nRes told Dr. Before Pneumorax x 23 vaccination, that she \"got sick once after the flu shot.\"\r\n\r\nAug 19/04 1800 c/o feeling cold, weak and tired since pneumorax given. Refused supper. Insulin withheld. C/S 12.0 @ 1655. Dr. notified- ordered Chlorotripolonpin, which res did not use. Dr. ordered res to never have another vaccination d/t reaction.\r\n\r\nAug 20/04 0700 Nauseated and c/o pain between shoulders. Resolved with 7-up.\r\n\r\nAug 21/04 0430 Exacerbatron of existing anxiety. Treated with prn Lorazepam.\r\n\r\nAug 21/04 Approximately 1900 - appearance of \"tiny red splotches on back and upper arms\", per SCA charting.\r\n\r\nAug 22/04 Approximately 1900 - \"Red splotches all over body, esp abdomen, \" per SCA charting.\r\n\r\nAug 23/04 Remains weak and unwell; eating poorly. Rash on torso and arms improving.\r\n\r\nAug 24/04 0100 c/o pain in upper R arm (vaccination arm). Prn Tylenol taken - relief.\r\n\r\nAug 24/04 0400 02 started for SOB (new c/o)\r\n\r\nAug 24/04 Approximately 1900 - visited by Dr. Prognosis - \"grave\". Remained SOB, poor appetite, weak.\r\n\r\nAug 27/04 Admitted to acute care for possible blood poisoning in L arm (opposite arm _ vaccination)\r\n\r\nSept 2/04 Returned to LTC no further c/o.\r\n\r\nThis person do not need another pneumoccocal vaccine. This might not be due to the vaccine ( 98 hours later), but due to the _ condition that sent her to hospital.','allergies - penicillin, mold, honey\r\nCHF hypertension anxiety\r\n\r\ndiabetic arthritis\r\n\r\nRes told Dr. before Pneumovax 23 vaccination, that she \"got sick once after the flu shot.\"\r\n\r\nAug 19/04 1800 c/o feeling cold, weak and tired since pneumovax given. Refused supper. Insulin withheld. C/S 12.0 @ 1655. Dr. notified- ordered Chlorotripolonpin, which res did not use. Dr. ordered res to never have another vaccination d/t reaction.\r\n\r\nAug 20/04 0700 Nauseated and c/o pain between shoulders. Resolved with 7-up.\r\n\r\nAug 21/04 0430 Exacerbation of existing anxiety. Treated with prn Lorazepam.\r\n\r\nAug 21/04 Approximately 1900 - appearance of \"tiny red splotches on back and upper arms\", per SCA charting.\r\n\r\nAug 22/04 Approximately 1900 - \"Red splotches all over body, esp abdomen, \" per SCA charting.\r\n\r\nAug 23/04 Remains weak and unwell; eating poorly. Rash on torso and arms improving.\r\n\r\nAug 24/04 0100 c/o pain in upper R arm (vaccination arm). Prn Tylenol taken -> relief.\r\n\r\nAug 24/04 0400 02 started for SOB (new c/o)\r\n\r\nAug 24/04 Approximately 1900 - visited by Dr. Prognosis - \"grave\". Remained SOB, poor appetite, weak.\r\n\r\nAug 27/04 Admitted to acute care for possible blood poisoning in L arm (opposite arm to vaccination)\r\n\r\nSept 2/04 Returned to LTC no further c/o.\r\n\r\nThis person do not need another pneumoccocal vaccine. This might not be due to the vaccine ( 98 hours later), but due to the underlying condition that sent her to hospital.','allergies - penicillin, mold, honey\r\nCHF hypertension anxiety\r\n\r\ndiabetic arthritis\r\n\r\nRes told Doctor before Pneumovax 23 vaccination, that she got sick once after the flu vaccination.\r\n\r\n2004 August 19 1800 complained of feeling cold, weak and tired since pneumovax given. Refused supper. Insulin withheld. C/S 12.0 at 1655. Doctor notified- ordered Chlorotripolonpin, which res did not use. Doctor ordered res to never have another vaccination d/t reaction.\r\n\r\n2004 August 20 0700 Nauseated and complained of pain between shoulders. Resolved with 7-up.\r\n\r\n2004 August 21 0430 Exacerbation of existing anxiety. Treated with prn Lorazepam.\r\n\r\n2004 August 21 Approximately 1900 - appearance of tiny red splotches on back and upper arms, per SCA charting.\r\n\r\n2004 August 22 Approximately 1900 - Red splotches all over body, esp abdomen,  per SCA charting.\r\n\r\n2004 August 23 Remains weak and unwell; eating poorly. Rash on torso and arms improving.\r\n\r\n2004 August 24 0100 complained of pain in upper Right arm vaccination arm. Prn Tylenol taken -  relief.\r\n\r\n2004 August 24 0400 02 started     new complained of\r\n\r\n2004 August 24 Approximately 1900 - visited by Doctor Marcus Welby - grave. Remained shortness of breath, poor appetite, weak.\r\n\r\n2004 August 27 Admitted to acute care for possible blood poisoning in Left arm opposite arm to vaccination\r\n\r\n2004 September 02 Returned to LTC no further complained of.\r\n\r\nThis person do not need another pneumoccocal vaccine. This might not be due to the vaccine  98 hours later, but due to the underlying condition that sent her to hospital.',NULL,NULL,NULL,NULL,NULL,'S',NULL,NULL,NULL,NULL),('3','UNK','H',0,0,0,'Papular Rash, Vomiting, Coughing, Appetite Lost\r\n\r\nEvent Description: From e-mail correspondence received at Aventis Pasteur Ltd. on 27-Aug-2002: E-mail attachment of CIOMS form from Merck\r\n\r\nThis is a follow-up report(s) previously submitted on 04Jun02; 07Jun02\r\n\r\nSafety, Tolerability, and Immunogenecity of 3 Different Formulations of a Liquid Hexavalant Combination Vaccine, HR5I (Haemophilus Influenzae Type b Conjugate, Recombinant Hepatitis B Surface Antigen, Diptheria Toxoid, Tetanus Toxoid, 5-Component Acellular Pertussis Vaccine, and Inactivated Poliovirus Type 1, 2, and 3). When adminsitered to Healthy Hepatitits B Vaccine-Naive Infants at 2, 4, 6, and 12 to 14 Months of Age.\r\n\r\nInformation has been received from an investigator concerning a 21 week old white male child with right lepharal nevus with telangiectasia and umbilical hernia and a history of jaundice neonatal who entered a study, title as stated above.\r\n\r\nOn 28-Nov-2001, the patient was allocated and randomized to either one of the three formulations of HR5I vaccine (diptheria toxoid (+) haemophilus b conjugate vaccine. (carrier unspecified) (+) hepatitis b vaccine recombinant (breast) (+) pertussis vaccine (acellular 5 component) (+) poliovirus vaccine inactivated (+) tetanus toxoid) or PENTACEL (diptheria toxoid (+) haemophilus b conjugate vaccine (carrier unspecified) (+) pertussis vaccine (cellular 5 component) (+) poilovirus vaccine inactivated (+) tetanus toxoid) and hepatitis b vaccine combinant (yeast) (MSD Drug) control vaccines. Patient was randomized to receive control vaccines (PENTACEL) and hepatitis b vaccine recombinant (Yeast) (MSD Drug) and was vaccinated on 28-NOV-2001 with the first dose and 11-FEB-2002 with the second dose. Concomitant therapy included vitamin D (unspecified).\r\n\r\nAfter vaccination, the patient experienced fever (NSAE) with a peak at 39.8 degrees C for 5-6 days controlled with Acetaminophen (TYLENOL). He subsequently developed papular rash (NSAE) on the neck and viral infection (NSAE) associated with vomiting (x2), dry cough, loss of appetite and increased crying.','Papular Rash, Vomiting, Coughing, Appetite Lost\r\n\r\nSUPPLEMETARY INFORMATION\r\nEvent Description: From e-mail correspondence received at Aventis Pasteur Ltd. on 27-Aug-2002: E-mail attachment of CIOMS form from Merck\r\n\r\nThis is a follow-up report(s) previously submitted on 04Jun02; 07Jun02\r\n\r\nSafety, Tolerability, and Immunogenecity of 3 Different Formulations of a Liquid Hexavalant Combination Vaccine, HR5I (Haemophilus Influenzae Type b Conjugate, Recombinant Hepatitis B Surface Antigen, Diptheria Toxoid, Tetanus Toxoid, 5-Component Acellular Pertussis Vaccine, and Inactivated Poliovirus Type 1, 2, and 3). When adminsitered to Healthy Hepatitits B Vaccine-Naive Infants at 2, 4, 6, and 12 to 14 Months of Age.\r\n\r\nInformation has been received from an investigator concerning a 21 week old white male child with right lepharal nevus with telangiectasia and umbilical hernia and a history of jaundice neonatal who entered a study, ____ as stated above.\r\n\r\nOn 28-Nov-2001, the patient was allocated and randomized to either one of the three formulations of HR5I vaccine (diptheria toxoid (+) haemophilus b conjugate vaccine. (carrier unspecified) (+) hepatitis b vaccine recombinant (breast) (+) pertussis vcine (acellular 5 component) (+) poliovirus vccine inactivated (+) tetanus toxoid) or PENTACEL (diptheria toxoid (+) haemophilus b conjugate vaccine (carrier unspecified) (+) pertussis vaccine (cellular 5 component) (+) poilovirus vaccine inactivated (+) tetanus toxoid) and hepatitis b vaccine combinant (yeast) (MSD Drug) control vaccines. Patient was randomized to receive control vaccines (PENTACEL) and hepatitis b vaccine recombinant (Yeast) (MSD Drug) and was vaccinated on 28-NOV-2001 with the first dose and 11-FEB-2002 with the second dose. Concomitant therapy included vitamin D (unspecified).\r\n\r\nAfter vaccination, the patient experieced fever (NSAE) with a peak at 39.8 degrees C for 5-6 days controlled with Asetaminphen (TYLENOL). He subsequently developed papular rash (NSAE) on the neck and viral infection (NSAE) associated with vomiting (x2), dry cough, loss of appetite and increased crying.','Papular Rash, Vomiting, Coughing, Appetite Lost\r\n\r\nEvent Description: From e-mail correspondence received at Aventis Pasteur Ltd. on 27-Aug-2002: E-mail attachment of CIOMS form from Merck\r\n\r\nThis is a follow-up report(s) previously submitted on 04Jun02; 07Jun02\r\n\r\nSafety, Tolerability, and Immunogenecity of 3 Different Formulations of a Liquid Hexavalant Combination Vaccine, HR5I (Haemophilus Influenzae Type b Conjugate, Recombinant Hepatitis B Surface Antigen, Diptheria Toxoid, Tetanus Toxoid, 5-Component Acellular Pertussis Vaccine, and Inactivated Poliovirus Type 1, 2, and 3). When adminsitered to Healthy Hepatitits B Vaccine-Naive Infants at 2, 4, 6, and 12 to 14 Months of Age.\r\n\r\nInformation has been received from an investigator concerning a 21 week old white male child with right lepharal nevus with telangiectasia and umbilical hernia and a history of jaundice neonatal who entered a study, title as stated above.\r\n\r\nOn 28-Nov-2001, the patient was allocated and randomized to either one of the three formulations of HR5I vaccine (diptheria toxoid (+) haemophilus b conjugate vaccine. (carrier unspecified) (+) hepatitis b vaccine recombinant (breast) (+) pertussis vaccine (acellular 5 component) (+) poliovirus vaccine inactivated (+) tetanus toxoid) or PENTACEL (diptheria toxoid (+) haemophilus b conjugate vaccine (carrier unspecified) (+) pertussis vaccine (cellular 5 component) (+) poilovirus vaccine inactivated (+) tetanus toxoid) and hepatitis b vaccine combinant (yeast) (MSD Drug) control vaccines. Patient was randomized to receive control vaccines (PENTACEL) and hepatitis b vaccine recombinant (Yeast) (MSD Drug) and was vaccinated on 28-NOV-2001 with the first dose and 11-FEB-2002 with the second dose. Concomitant therapy included vitamin D (unspecified).\r\n\r\nAfter vaccination, the patient experienced fever (NSAE) with a peak at 39.8 degrees C for 5-6 days controlled with Acetaminophen (TYLENOL). He subsequently developed papular rash (NSAE) on the neck and viral infection (NSAE) associated with vomiting (x2), dry cough, loss of appetite and increased crying.','Papular Rash, Vomiting, Coughing, Appetite Lost\r\n\r\nEvent Description: From e-mail correspondence received at Aventis Pasteur Ltd. on 27 August 2002: E-mail attachment of CIOMS form from Merck\r\n\r\nThis is a follow-up reports previously submitted on 04Jun02; 07Jun02\r\n\r\nSafety, Tolerability, and Immunogenecity of 3 Different Formulations of a Liquid Hexavalant Combination Vaccine, HR5I Haemophilus Influenzae Type b Conjugate, Recombinant Hepatitis B Surface Antigen, Diptheria Toxoid, Tetanus Toxoid, 5-Component Acellular Pertussis Vaccine, and Inactivated Poliovirus Type 1, 2, and 3 - . When adminsitered to Healthy Hepatitits B Vaccine-Naive Infants at 2, 4, 6, and 12 to 14 Months of Age.\r\n\r\nInformation has been received from an investigator concerning a 21 week old white male child with right lepharal nevus with telangiectasia and umbilical hernia and a history of jaundice neonatal who entered a study, title as stated above.\r\n\r\nOn 28 November 2001, the patient was allocated and randomized to either one of the three formulations of HR5I vaccine diptheria toxoid and haemophilus b conjugate vaccine. carrier unspecified and hepatitis b vaccine recombinant breast and pertussis vaccine acellular 5 component and poliovirus vaccine inactivated and tetanus toxoid or PENTACEL diptheria toxoid and haemophilus b conjugate vaccine carrier unspecified and pertussis vaccine cellular 5 component and poilovirus vaccine inactivated and tetanus toxoid and hepatitis b vaccine combinant yeast MSD Drug control vaccines. Patient was randomized to receive control vaccines PENTACEL and hepatitis b vaccine recombinant Yeast MSD Drug and was vaccinated on 28 November 2001 with the first dose and 11 February 2002 with the second dose. Concomitant therapy included vitamin D unspecified.\r\n\r\nAfter vaccination, the patient experienced fever NSAE with a peak at 39.8 degrees Celsius for 5-6 days controlled with Acetaminophen TYLENOL. He subsequently developed papular rash NSAE on the neck and viral infection NSAE associated with vomiting x 2, dry cough, loss of appetite and increased crying.','Papular Rash, Vomiting, Coughing, Appetite Lost\r\n\r\nEvent Description: From e-mail correspondence received at Aventis Pasteur Ltd. on 27 August 2002: E-mail attachment of CIOMS form from Merck\r\n\r\nThis is a follow-up reports previously submitted on 04Jun02; 07Jun02\r\n\r\nSafety, Tolerability, and Immunogenecity of 3 Different Formulations of a Liquid Hexavalant Combination Vaccine, HR5I Haemophilus Influenzae Type b Conjugate, Recombinant Hepatitis B Surface Antigen, Diptheria Toxoid, Tetanus Toxoid, 5-Component Acellular Pertussis Vaccine, and Inactivated Poliovirus Type 1, 2, and 3 - . When adminsitered to Healthy Hepatitits B Vaccine-Naive Infants at 2, 4, 6, and 12 to 14 Months of Age.\r\n\r\nInformation has been received from an investigator concerning a 21 week old white male child with right lepharal nevus with telangiectasia and umbilical hernia and a history of jaundice neonatal who entered a study, title as stated above.\r\n\r\nOn 28 November 2001, the patient was allocated and randomized to either one of the three formulations of HR5I vaccine diptheria toxoid and haemophilus b conjugate vaccine. carrier unspecified and hepatitis b vaccine recombinant breast and pertussis vaccine acellular 5 component and poliovirus vaccine inactivated and tetanus toxoid or PENTACEL diptheria toxoid and haemophilus b conjugate vaccine carrier unspecified and pertussis vaccine cellular 5 component and poilovirus vaccine inactivated and tetanus toxoid and hepatitis b vaccine combinant yeast MSD Drug control vaccines. Patient was randomized to receive control vaccines PENTACEL and hepatitis b vaccine recombinant Yeast MSD Drug and was vaccinated on 28 November 2001 with the first dose and 11 February 2002 with the second dose. Concomitant therapy included vitamin D unspecified.\r\n\r\nAfter vaccination, the patient experienced fever NSAE with a peak at 39.8 degrees Celsius for 5-6 days controlled with Acetaminophen TYLENOL. He subsequently developed papular rash NSAE on the neck and viral infection NSAE associated with vomiting x 2, dry cough, loss of appetite and increased crying.',NULL,NULL,NULL,NULL,'R',NULL,NULL,NULL,NULL),('30','UNK','H',0,0,0,'No medications but child had a bath with bubble bath night before the rash appeared, was only in bath x5 mins. Had never used bubble bath before.\r\n\r\nnone\r\n\r\n2004-08-26 Phone call received from the mother advising me her child has develop a rash 6 days 22 hours (2004-08-25 at 7 am) after her immunisation. The rash started on the abd and by the end of the day the rash had spread all over her body except her face but the next day the rash had spread to the face also. The mother describes the rash as red itchy dots. Child was irritable but afibrile. The child also had agitated sleep with cries and screams on the night of Aug 24-25 and Aug 25-26. The mother applied calamine lotion and gave benadryl for the itchyness. Child was seen by Dr Melanson but he wasn\'t sure of the cause of the rash. 2004-09-13 Phone call to mother. She states rash lasted 3 days and agitated sleep with cries and screams lasted 4 nights on Aug 28/04 rash was resolved but child had a fever and was seen by Dr in ER\r\n\r\nMay continue with routine vaccine schedule.','No medications but child had a bath with bubble bath night before the rash appeared, was only in bath x5 mins. Had ever used bubble bath before.\r\n\r\nnone\r\n\r\n2004-08-26 Phone call received from the mother advising me her child has develop a rash 6 days 22 hours (2004-08-25 at 7 am) after her immunisation. The rash started on the abd and by the end of the day the rash had spread all over her body except her face but the next day the rash had spread to the face also. The mother describes ther ash as red itchy dots. Child was irritable but afibrile. The child also had agitated sleep with cries and screams on the night of Aug 24-25 and Aug 25-26. The mother applied calamine lotion and gave benadryl for the itchyness. Child was seen by Dr Melanson but he wasn\'t sure of the cause of the rash. 2004-09-13 Phone call to mother. She states rash lasted 3 days and agitated sleep with cries and screams lasted 4 nights on Aug 28/04 rash was resolved but child had a fever and was seen by Dr in ER\r\n\r\nMay continue with routine vaccine schedule.','No medications but child had a bath with bubble bath night before the rash appeared, was only in bath x5 mins. Had never used bubble bath before.\r\n\r\nnone\r\n\r\n2004-08-26 Phone call received from the mother advising me her child has develop a rash 6 days 22 hours (2004-08-25 at 7 am) after her immunisation. The rash started on the abd and by the end of the day the rash had spread all over her body except her face but the next day the rash had spread to the face also. The mother describes the rash as red itchy dots. Child was irritable but afibrile. The child also had agitated sleep with cries and screams on the night of Aug 24-25 and Aug 25-26. The mother applied calamine lotion and gave benadryl for the itchyness. Child was seen by Dr Melanson but he wasn\'t sure of the cause of the rash. 2004-09-13 Phone call to mother. She states rash lasted 3 days and agitated sleep with cries and screams lasted 4 nights on Aug 28/04 rash was resolved but child had a fever and was seen by Dr in ER\r\n\r\nMay continue with routine vaccine schedule.','No medications but child had a bath with bubble bath night before the rash appeared, was only in bath x 5  minutes. Had never used bubble bath before.\r\n\r\nnone\r\n\r\n2004-08-26 Phone call received from the mother advising me her child has develop a rash 6 days 22 hours 2004-08-25 at 7  AM after her immunisation. The rash started on the abdomen and by the end of the day the rash had spread all over her body except her face but the next day the rash had spread to the face also. The mother describes the rash as red itchy dots. Child was irritable but afibrile. The child also had agitated sleep with cries and screams on the night of August 24-25 and August 25-26. The mother applied calamine lotion and gave benadryl for the itchyness. Child was seen by Doctor Melanson but he was not sure of the cause of the rash. 2004-09-13 Phone call to mother. She states rash lasted 3 days and agitated sleep with cries and screams lasted 4 nights on August 28/04 rash was resolved but child had a fever and was seen by Doctor in Emergency Room\r\n\r\nMay continue with routine vaccine schedule.','No medications but child had a bath with bubble bath night before the rash appeared, was only in bath x5 mins. Had never used bubble bath before.\r\n\r\nnone\r\n\r\n2004-08-26 Phone call received from the mother advising me her child has develop a rash 6 days 22 hours 2004-08-25 at 7 am after her immunisation. The rash started on the abd and by the end of the day the rash had spread all over her body except her face but the next day the rash had spread to the face also. The mother describes the rash as red itchy dots. Child was irritable but afebrile. The child also had agitated sleep with cries and screams on the night of August 24-25 and August 25-26. The mother applied calamine lotion and gave benadryl for the itchiness. Child was seen by Doctor Melanson but he was not sure of the cause of the rash. 2004-09-13 Phone call to mother. She states rash lasted 3 days and agitated sleep with cries and screams lasted 4 nights on August 28/04 rash was resolved but child had a fever and was seen by Doctor in Emergency Room\r\n\r\nMay continue with routine vaccine schedule.',NULL,NULL,NULL,NULL,'R',NULL,NULL,NULL,NULL),('31','UNK','H',0,0,0,'c/o sore arm right (pneu) lower back pain and chest pain, nausea, loss of appetite and malaise. T 40 orally Dizzy ++, spent 2 days in bed. Even now - 6 days later tiring more easily - just want to sleep, starting to cough. Started eating solids again on\r\n\r\nPHYSICIAN RECOMMENDATION\r\nDISCONTINUE USE OF VACCINE (OTHER THAN PERTUSSIS) (SPECIFY)\r\n\r\nRECOMMENDATIONS/DESCRIPTION\r\nLOCAL PAIN SUGGESTS THE SYSTEMIC REACTION IS MOST LIKELY DUE TO THE PNEUMOCOCCAL 23 VACCINE. SUGGEST THAT THIS NOT BE REPEATED. AS THERE IS A CHRONIC MEDICAL CONDITION I WOULD ADVISE THAT THE FLU SHOT BE GIVEN EACH YEAR.','c/o sore arm right (pneu) lower back pain and chest pain, nausea, loss of appetite and malaise. T 40 orally Dizzy ++, spent 2 days in bed. Even now - 6 days later tiring more easily - just want to sleep, starting to cough. Started eating solids again on\r\n\r\nPHYSICIAN RECOMMENDATION\r\nDISCONTINUE USE OF VACCINE (OTHER THAN PERTUSSIS) (SPECIFY)\r\n\r\nRECOMMENDATIONS/DESCRIPTION\r\nLOCAL PAIN SUGGESTS THE SYSTEMIC REACTION IS MOST LIKELY DUE TO THE PNEUMOCOCCAL 23 VACCINE. SUGGEST THAT THIS NOT BE REPEATED. AS THERE IS A CHRONIC MEDICAL CONDITION I WOULD ADVISE THAT THE FLU SHOT BE GIVEN EACH YEAR.','c/o sore arm right (pneu) lower back pain and chest pain, nausea, loss of appetite and malaise. T 40 orally Dizzy ++, spent 2 days in bed. Even now - 6 days later tiring more easily - just want to sleep, starting to cough. Started eating solids again on\r\n\r\nPHYSICIAN RECOMMENDATION\r\nDISCONTINUE USE OF VACCINE (OTHER THAN PERTUSSIS) (SPECIFY)\r\n\r\nRECOMMENDATIONS/DESCRIPTION\r\nLOCAL PAIN SUGGESTS THE SYSTEMIC REACTION IS MOST LIKELY DUE TO THE PNEUMOCOCCAL 23 VACCINE. SUGGEST THAT THIS NOT BE REPEATED. AS THERE IS A CHRONIC MEDICAL CONDITION I WOULD ADVISE THAT THE FLU SHOT BE GIVEN EACH YEAR.','complained of sore arm right pneu lower back pain and chest pain, nausea, loss of appetite and malaise. T 40 orally Dizzy ++, spent 2 days in bed. Even now - 6 days later tiring more easily - just want to sleep, starting to cough. Started eating solids again on\r\n\r\nPHYSICIAN RECOMMENDATION\r\nDISCONTINUE USE OF VACCINE OTHER THAN PERTUSSIS SPECIFY\r\n\r\nRECOMMENDATIONS/DESCRIPTION\r\nLOCAL PAIN SUGGESTS THE SYSTEMIC REACTION IS MOST LIKELY DUE TO THE PNEUMOCOCCAL 23 VACCINE. SUGGEST THAT THIS NOT BE REPEATED. AS THERE IS A CHRONIC MEDICAL CONDITION I WOULD ADVISE THAT THE FLU SHOT BE GIVEN EACH YEAR.',NULL,NULL,NULL,NULL,NULL,'R',NULL,NULL,NULL,NULL),('32','UNK','',0,0,0,'N/A\r\n\r\nHealthy\r\n\r\nSept 24/03 Vaccination by Kelowna Public Health nurse MMR II dose #2/ Pentacel dose #4\r\n\r\nOct 4/03 - Fever/ irritability/ weakness in lower limbs/ L neck edema presented @ walk in clinic - admitted Kelowna General Hosp. increased platlets = 509 / ESR = 73/ cultures (-), diagnosed with atypical kawasakis x2 IVIG given, some improvement noted, d/c Oct 12/03 & treated as out patient.\r\n\r\nOct 22/03 - Deterioration - weakness, increased size of L neck mass by u/s.\r\n\r\nOct 24/03 - Stopped standing / Crawling\r\n\r\nNov. 7/03 - Admitted to BCCH - marked L cervical adenopathy, MRI = dymelination of white matter, neurological weakness, spasticity, BC (-), stool samples (-), intermittent fever Tx with IV antibiotics d/c Nov. 21/03 plan to readmit Dec 8/03 for - muscle biopsy - L cervical lymphectomy.\r\n\r\nDec 8/03 - Readmitted BCCH for surgery and f/u (exision Lt lymph), Tx with biaxin & prednisone consults with rheumatology / infectious diseases/ neurology d/c diagnoses : 1) Acute disseminated encephalomyelitis 2) encephalopathy diffuse white matter changes 3) cervical lymphadenopathy . d/c Dec 15/03 i/u Mar 11/03 see CRF section L # 1 and #2.','N/A\r\n\r\nHealthy\r\n\r\nSept 24/03 Vaccination by Kelowna Public Health nurse MMR II dose #2/ Pentacel dose #4\r\n\r\nOct 4/03 - Fever/ irritability/ L neck edema presented @ walk in clinic - admitted Kelowna General Hosp. increased platlets = 509 / ESR = 73/ cultures (-), diagnosed with atypical kawasakis x2 IVIG given, some improvement noted, d/c Oct 12/03 & treated as out patient.\r\n\r\nOct 22/03 - Deterioration - weakness, increased size of L neck mass by u/s.\r\n\r\nOct 24/03 - Stopped standing / Crawling\r\n\r\nNov. 7/03 - Admitted to BCCH - marked L cervical adenopathy, MRI = dymelination of white matter, neurological weakness, spasticity, BC (-), stool samplets (-), intermittent fever Tx with IV antibiotics d/c Nov. 21/03 plan to readmit Dec 8/03 for - muscle biopsy - L cervical lymphectomy.\r\n\r\nDec 8/03 - Readmitted BCCH for surgent and f/u (exision Lt lymph), Tx with biaxin & prednisone consults with pheumatology / infectious diseases/ neurology dic diagnoses : 1) Acute disseminated encephalomyelitis 2) encephalophaty diffuse white matter changes 3) cervical lymphadenopathy . d/c Dec 15/03 i/u Mar 11/03 see CRF section L # 1 of #2.','N/A\r\n\r\nHealthy\r\n\r\nSept 24/03 Vaccination by Kelowna Public Health nurse MMR II dose #2/ Pentacel dose #4\r\n\r\nOct 4/03 - Fever/ irritability/ weakness in lower limbs/ L neck edema presented @ walk in clinic - admitted Kelowna General Hosp. increased platlets = 509 / ESR = 73/ cultures (-), diagnosed with atypical kawasakis x2 IVIG given, some improvement noted, d/c Oct 12/03 & treated as out patient.\r\n\r\nOct 22/03 - Deterioration - weakness, increased size of L neck mass by u/s.\r\n\r\nOct 24/03 - Stopped standing / Crawling\r\n\r\nNov. 7/03 - Admitted to BCCH - marked L cervical adenopathy, MRI = dymelination of white matter, neurological weakness, spasticity, BC (-), stool samples (-), intermittent fever Tx with IV antibiotics d/c Nov. 21/03 plan to readmit Dec 8/03 for - muscle biopsy - L cervical lymphectomy.\r\n\r\nDec 8/03 - Readmitted BCCH for surgery and f/u (exision Lt lymph), Tx with biaxin & prednisone consults with rheumatology / infectious diseases/ neurology d/c diagnoses : 1) Acute disseminated encephalomyelitis 2) encephalopathy diffuse white matter changes 3) cervical lymphadenopathy . d/c Dec 15/03 i/u Mar 11/03 see CRF section L # 1 and #2.','N/A\r\n\r\nHealthy\r\n\r\nSeptember 24/03 Vaccination by Kelowna Public Health nurse MMR II dose number 2/ Pentacel dose number 4\r\n\r\nOctober 4/03 - Fever/ irritability/ weakness in lower limbs/ Left neck edema presented at walk in clinic - admitted Kelowna General Hospital. increased platlets = 509 / ESR = 73/ cultures negative, diagnosed with atypical kawasakis x 2 IVIG given, some improvement noted, discharge October 12/03 and treated as out patient.\r\n\r\nOctober 22/03 - Deterioration - weakness, increased size of Left neck mass by ultrasound.\r\n\r\nOctober 24/03 - Stopped standing / Crawling\r\n\r\nNovember 7/03 - Admitted to BCCH - marked Left cervical adenopathy, MRI = dymelination of white matter, neurological weakness, spasticity, BC negative, stool samples negative, intermittent fever Treated with Intravenous antibiotics discharge November 21/03 plan to readmit December 8/03 for - muscle biopsy - Left cervical lymphectomy.\r\n\r\nDecember 8/03 - Readmitted BCCH for surgery and follow up exision Left lymph, Treated with biaxin and prednisone consults with rheumatology / infectious diseases/ neurology discharge diagnoses : 1 -  Acute disseminated encephalomyelitis 2 -  encephalopathy diffuse white matter changes 3 -  cervical lymphadenopathy . discharge December 15/03 i/u March 11/03 see CRF section Left # 1 and number 2.','N/A\r\n\r\nHealthy\r\n\r\nSeptember 24/03 Vaccination by Kelowna Public Health nurse MMR II dose number 2/ Pentacel dose number 4\r\n\r\nOctober 4/03 - Fever/ irritability/ weakness in lower limbs/ Left neck edema presented at walk in clinic - admitted Kelowna General Hospital. increased platlets = 509 / ESR = 73/ cultures negative, diagnosed with atypical kawasakis x 2 IVIG given, some improvement noted, discharge October 12/03 and treated as out patient.\r\n\r\nOctober 22/03 - Deterioration - weakness, increased size of Left neck mass by ultrasound.\r\n\r\nOctober 24/03 - Stopped standing / Crawling\r\n\r\nNovember 7/03 - Admitted to BCCH - marked Left cervical adenopathy, MRI = dymelination of white matter, neurological weakness, spasticity, BC negative, stool samples negative, intermittent fever Treated with Intravenous antibiotics discharge November 21/03 plan to readmit December 8/03 for - muscle biopsy - Left cervical lymphectomy.\r\n\r\nDecember 8/03 - Readmitted BCCH for surgery and follow up exision Left lymph, Treated with biaxin and prednisone consults with rheumatology / infectious diseases/ neurology discharge diagnoses : 1 -  Acute disseminated encephalomyelitis 2 -  encephalopathy diffuse white matter changes 3 -  cervical lymphadenopathy . discharge December 15/03 i/u March 11/03 see CRF section Left # 1 and number 2.',NULL,NULL,NULL,NULL,'R',NULL,NULL,NULL,NULL),('33','UNK','H',0,0,0,'Vaccinated June 10th, received tempra every 4 h on that day. Stopped tempra during the night, on the 11th of June, realised that baby had a fever around 1300 h, mom administered tempra. Left for the hospital around 14 hours because baby was shaking and still had a fever. T degrees was at 40 degrees Celsius at hospital according to mom. Received tempra again at ER in Caraguet and was transferred to Dr Loubani in Bathurst. See report of hospitalization.\r\nDr Loubani told mom that baby shouldn\'t receive whooping cough vaccine again.\r\n\r\nBased upon clarification received from Dr Loubani, child may continue with routine vaccine schedule.','Vaccinated June 10th, received tempra every 4 h on that day. Stopped tempra during the night, on the 11th of June, realised that baby had a fever around 1300 h, mom administered tempra. Left for the hospital around 14 hours because baby was shaking and still had a fever. T degrees was at 40 degrees Celsius at hospital according to mom. Received tempra again at ER in Caraguet and was transferred to Dr Loubani in Bathurst. See report of hospitalization.\r\nDr Loubani told mom that baby shouldn\'t receive whooping cough vaccine again.\r\n\r\nBased upon clarification received from Dr Loubani, child may continue with routine vaccine schedule.','Vaccinated June 10th, received tempra every 4 h on that day. Stopped tempra during the night, on the 11th of June, realised that baby had a fever around 1300 h, mom administered tempra. Left for the hospital around 13; mom administed the tempra. Left for the hospital around 14 hours because baby was shaking and still had a fever. T degrees was at 40 degrees Celsius at hospital according to mom. Received tempra again at ER in Caraguet and was transferred to Dr Loubani in Bathurst. See report of hospitalization.\r\nDr Loubani told mom that baby shouldn\'t receive whooping cough vaccine again.\r\n\r\nBased upon clarification received from Dr Loubani, child may continue with routine vaccine schedule.','Vaccinated June 10th, received tempra every 4 hours on that day. Stopped tempra during the night, on the 11th of June, realised that baby had a fever around 1300 h, mother administered tempra. Left for the hospital around 14 hours because baby was shaking and still had a fever. T degrees was at 40 degrees Celsius at hospital according to mother. Received tempra again at Emergency Room in Caraguet and was transferred to Doctor Marcus Welby in Bathurst. See report of hospitalization.\r\nDoctor Marcus Welby told mother that baby should not receive whooping cough vaccine again.\r\n\r\nBased upon clarification received from Doctor Marcus Welby , child may continue with routine vaccine schedule.',NULL,NULL,NULL,NULL,NULL,'S',NULL,NULL,NULL,NULL),('34','UNK','H',0,0,0,'MMR not reported\r\n\r\nNot reported\r\n\r\nEvent Description:\r\nSubject 00102741\r\nInitial SAE report received on 21 July 2004\r\nAdditional information received on July 2004\r\n\r\nThe subject is an 18 month old female who was admitted to the hospital due to Atypical Kawasaki Syndrome, cervical adenitis, acute disseminating encephalopathy and hypotonia while enrolled in the study M5A08 - Retrospective Safety Survey of Selected Events in the 6 Months Following the 4th dose of the Pentacel Vaccination Series in Children.\r\n\r\nThe subject received the last dose of Pentacel on 24 September 2003.\r\n\r\nThe subject developed enlarged lymph node 12 days post immunization on 6 October 2003 and was admitted to the hospital same day. The subject also developed loss of coordination, conjunctivitis, puffiness and dry lips 1 month post - immunization in October 2003. Treatment includes IV IG, Aspirin and IV Clindamycin. The subject was discharged from the hospital 4 days later on 10 October 2003. The subject was re-admitted to the hospital on 2 November 2003 and discharged 19 days later on 21 November 2003, and then re-admitted to the hospital on 8 December 2003 and discharged 9 days later on 17 December 2003.\r\n\r\nThe subjects outcome is ongoing.\r\n\r\nThe subject also received MMR, lot number and dosage not reported.\r\n\r\nThe atypical Kawasaki Syndrome was reported by the Investigator as possibly related to Pentacel vaccination and MMR vaccination.\r\n\r\nLaboratory results:','MMR not reported\r\n\r\nNot reported\r\n\r\nEvent Description:\r\nSubject 00102741\r\nInitial SAE report received on 21 July 2004\r\nAdditional information received on July 2004\r\n\r\nThe subject is an 18 month old female who was admitted to the hospital due to Atypical Kawasaki Syndrome, carvical adenitis, acute disseminating encephalopathy and hypotonia while enrolled in the study M5A08 - Retrospective Safety Survey of Selected Events in the 6 Months Following the 4th dose of the Pentacel Vaccination Series in Children.\r\n\r\nThe subject received the last dose of Pentacel on 24 September 2003.\r\n\r\nThe subject developed enlarged lymph node 12 days post immunization on 6 October 2003 and was admitted to the hospital same day. The subject also developed loss of coordination, conjunctivitis, puffiness and dry lips 1 month post - immunization in October 2003. Treatment includes IV IG, Aspirin and IV Clindamycin. The subject was discharged from the hospital 4 days later on 10 October 2003. The subject was re-admitted to the hospital on 2 November 2003 and discharged 19 days later on 21 November 2003, and then re-admitted to the hospital on 8 December 2003 and discharged 9 days later on 17 December 2003.\r\n\r\nThe subjects outcome is ongoing.\r\n\r\nThe subject also received MMR, lot number and dosage not reported.\r\n\r\nThe atypical Kawasaki Syndrome was reported by the Investigator as possibly related to Pentacel vaccination and MMR vaccination.\r\n\r\nLaboratory results:','MMR not reported\r\n\r\nNot reported\r\n\r\nEvent Description:\r\nSubject 00102741\r\nInitial SAE report received on 21 July 2004\r\nAdditional information received on July 2004\r\n\r\nThe subject is an 18 month old female who was admitted to the hospital due to Atypical Kawasaki Syndrome, cervical adenitis, acute disseminating encephalopathy and hypotonia while enrolled in the study M5A08 - Retrospective Safety Survey of Selected Events in the 6 Months Following the 4th dose of the Pentacel Vaccination Series in Children.\r\n\r\nThe subject received the last dose of Pentacel on 24 September 2003.\r\n\r\nThe subject developed enlarged lymph node 12 days post immunization on 6 October 2003 and was admitted to the hospital same day. The subject also developed loss of coordination, conjunctivitis, puffiness and dry lips 1 month post - immunization in October 2003. Treatment includes IV IG, Aspirin and IV Clindamycin. The subject was discharged from the hospital 4 days later on 10 October 2003. The subject was re-admitted to the hospital on 2 November 2003 and discharged 19 days later on 21 November 2003, and then re-admitted to the hospital on 8 December 2003 and discharged 9 days later on 17 December 2003.\r\n\r\nThe subjects outcome is ongoing.\r\n\r\nThe subject also received MMR, lot number and dosage not reported.\r\n\r\nThe atypical Kawasaki Syndrome was reported by the Investigator as possibly related to Pentacel vaccination and MMR vaccination.\r\n\r\nLaboratory results:','MMR not reported\r\n\r\nNot reported\r\n\r\nEvent Description:\r\nSubject 999-9999\r\nInitial SAE report received on 2004 July 21\r\nAdditional information received on July 2004\r\n\r\nThe subject is an 18 month old female who was admitted to the hospital due to Atypical Kawasaki Syndrome, cervical adenitis, acute disseminating encephalopathy and hypotonia while enrolled in the study M5A08 - Retrospective Safety Survey of Selected Events in the 6 Months Following the 4th dose of the Pentacel Vaccination Series in Children.\r\n\r\nThe subject received the last dose of Pentacel on 2003 September 24.\r\n\r\nThe subject developed enlarged lymph node 12 days post immunization on 2003 October 06 and was admitted to the hospital same day. The subject also developed loss of coordination, conjunctivitis, puffiness and dry lips 1 month post - immunization in October 2003. Treatment includes Intravenous IG, Aspirin and Intravenous Clindamycin. The subject was discharged from the hospital 4 days later on 2003 October 10. The subject was regarding -admitted to the hospital on 2003 November 02 and discharged 19 days later on 2003 November 21, and then regarding -admitted to the hospital on 2003 December 08 and discharged 9 days later on 2003 December 17.\r\n\r\nThe subjects outcome is ongoing.\r\n\r\nThe subject also received MMR, lot number and dosage not reported.\r\n\r\nThe atypical Kawasaki Syndrome was reported by the Investigator as possibly related to Pentacel vaccination and MMR vaccination.\r\n\r\nLaboratory results:',NULL,NULL,NULL,NULL,NULL,'S',NULL,NULL,NULL,NULL),('35','UNK','H',0,0,0,'Fever started approx 1 1/2 hrs post vaccine. Up as high as 39.9 degrees Celsius but would decrease as low as 37 degrees with Tylenol. Spongebathing etc then within 2 hrs fever would be increased again.\r\n\r\nChild vaccinated on Tuesday at 1350 hrs. Vomited x 3 _____ Tuesday night and had 1 green diarrhea stool. Child did not eat all day Wednesday and had minimal fluids irritable ++ and very sleepy injection site red and warm to touch started approx 1 hr post injection. Childs mother stated that the child was touching her tongue and hitting her tongue often which was unusual for her. Childs mother stated that she kept checking Jane\'s tongue for swelling but none was noted. Fever broke around 8 pm Wednesday evening approx 30 hrs post vaccine. By Thursday am Jane woke up bright and active. no fever. no warmth/redness to injection site. Eating and drinking well and happy no further vomiting or diarrhea. no longer (touching/playing with her tongue!). Mom stated child did have a fever around 39 degrees with MMR and only fever with 2.4 and 6 ____ ____.\r\n\r\nReaction not a contraindication for future vaccinations. Complete series at age 4-6 yr.','Fever started approx 1 1/2 hrs post vaccine. Up as high as 39.9 degrees Celsius but would decrease as low as 37 degrees with Tylenol. Spongebathing etc then within 2 hrs fever would be increased again.\r\n\r\nChild vaccinated on Tuesday at 1350 hrs. Vomited x 3 _____ Tuesday night and had 1 green diarrhea stool. Child did not eat all day Wednesday and had minimal fluids irritable ++ and very sleepy injection site red and warm to touch started approx 1 hr post injection. Childs mother stated that the child was touching her tongue and hitting her tongue often which was unusual for her. Childs mother stated that she kept checking Emily\'s tongue for swelling but none was noted. Fever broke around 8 pm Wednesday evening approx 30 hrs post vaccine. By Thursday am Emily woke up bright and active. no fever. no warmth/redness to injection site. Eating and drinking well and happy no further vomiting or diarrhea. no longer (touching/playing with her tongue!). Mom stated child did have a fever around 39 degrees with MMR and only fever with 2.4 and 6 _____ _____.\r\n\r\nReaction not a contraindication for future vaccinations. Complete series at age 4-6 yr.','Fever started approx 1 1/2 hrs post vaccine. Up as high as 39.9 degrees Celsius but would decrease as low as 37 degrees with Tylenol. Spongebathing etc then within 2 hrs fever would be increased again.\r\n\r\nChild vaccinated on Tuesday at 1350 hrs. Vomited x 3 _____ Tuesday night and had 1 green diarrhea stool. Child did not eat all day Wednesday and had minimal fluids irritable ++ and very sleepy injection site red and warm to touch started approx 1 hr post injection. Childs mother stated that the child was touching her tongue and hitting her tongue often which was unusual for her. Childs mother stated that she kept checking Jane\'s tongue for swelling but none was noted. Fever broke around 8 pm Wednesday evening approx 30 hrs post vaccine. By Thursday am Jane woke up bright and active. no fever. no warmth/redness to injection site. Eating and drinking well and happy no further vomiting or diarrhea. no longer (touching/playing with her tongue!). Mom stated child did have a fever around 39 degrees with MMR and only fever with 2.4 and 6 ____ ____.\r\n\r\nReaction not a contraindication for future vaccinations. Complete series at age 4-6 yr.','Fever started   /2  hours post vaccine. Up as high as 39.9 degrees Celsius but would decrease as low as 37 degrees with Tylenol. Spongebathing etc then within 2 hours fever would be increased again.\r\n\r\nChild vaccinated on Tuesday at 1350  hours  Vomited x 3 _____ Tuesday night and had 1 green diarrhea stool. Child did not eat all day Wednesday and had minimal fluids irritable ++ and very sleepy injection site red and warm to touch started     injection. Childs mother stated that the child was touching her tongue and hitting her tongue often which was unusual for her. Childs mother stated that she kept checking Jane tongue for swelling but none was noted. Fever broke around 8 pm Wednesday evening approximately 30 hours post vaccine. By Thursday am Jane woke up bright and active. no fever. no warmth/redness to injection site. Eating and drinking well and happy no further vomiting or diarrhea. no longer touching/playing with her tongue!. Mother stated child did have a fever around 39 degrees with MMR and only fever with 2.4 and 6 ____ ____.\r\n\r\nReaction not a contraindication for future vaccinations. Complete series at age 4-6 years',NULL,NULL,NULL,NULL,NULL,'S',NULL,NULL,NULL,NULL),('36','UNK','H',0,0,0,'April 15th 2004: Received Td vaccine at 10:50 AM. Returned to classroom after a 20 minute post- injection waiting period. Said she fell asleep during class and was awakened by school mates at noon. Attempted to call grandfather but couldn\'t remember telephone number. Said that friends described her as being desoriented. Stated having numbness and tingling at injection site (left arm). Neither redness nor swelling was noticed at the site.\r\nGot home and described feeling nauseated, hot, dizzy. Had diarrhea. Didn\'t check to see if she had a fever. Went directly to bed at 0100 pm and roomate woke her up at 11:30 pm.\r\nApril 16th 2004: Went to school the next day. Took Tylenol Etra Strenght every 6 hours. Described having difficulty remembering things. Reported the adverse event to Public Health.  Was advised to seek medical attention and report back to us.\r\nApril 22nd 2004: Follow-up call from Public Health. Said that she had completely recovered. Did not seek medical attention as suggested by Public Health. \r\nApril 22 2004: Mother informed us that her daughter always had adverse events when she received DPT-P. (High fever, nausea, etc.) In primary series.\r\n\r\nNot sure what to make of this. I do not think it is final to defer her next \"booster\" in 10 years.','April 15th 2004: Received Td vaccine at 10:50 AM. Returned to classroom after a 20 minute post- injection waiting period. Said she fell asleep during class and was awakened by school mates at noon. Attempted to call grandfather but couldn\'t remember telephone number. Said that friends described her as being desoriented. Stated having numbness and tingling at injection site (left arm). Neither redness nor swelling was noticed at the site.\r\nGot home and described feeling nauseated, hot, dizzy. Had diarrhea. Didn\'t check to see if she had a fever. Went directly to bed at 0100 pm and roomate woke her up at 11:30 pm.\r\nApril 16th 2004: Went to school the next day. Took Tylenol Etra Strenght every 6 hours. Described having difficulty remembering things. Reported attention and report back to us.\r\nApril 22nd 2004: Follow-up call from Public Health. Said that she had completely recovered. Did not seek medical attention as suggested by Public Health. \r\nApril 22 2004: Mother informed us that her daughter always had adverse events when she received DPT-P. (High fever, nausea, etc.)\r\n\r\nNot sure what to make of this. I do not think it is final to defer her next \"booster\" in 10 years.','April 15th 2004: Received Td vaccine at 10:50 AM. Returned to classroom after a 20 minute post- injection waiting period. Said she fell asleep during class and was awakened by school mates at noon. Attempted to call grandfather but couldn\'t remember telephone number. Said that friends described her as being desoriented. Stated having numbness and tingling at injection site (left arm). Neither redness nor swelling was noticed at the site.\r\nGot home and described feeling nauseated, hot, dizzy. Had diarrhea. Didn\'t check to see if she had a fever. Went directly to bed at 0100 pm and roomate woke her up at 11:30 pm.\r\nApril 16th 2004: Went to school the next day. Took Tylenol Etra Strenght every 6 hours. Described having difficulty remembering things. Reported the adverse event to Public Health.  Was advised to seek medical attention and report back to us.\r\nApril 22nd 2004: Follow-up call from Public Health. Said that she had completely recovered. Did not seek medical attention as suggested by Public Health. \r\nApril 22 2004: Mother informed us that her daughter always had adverse events when she received DPT-P. (High fever, nausea, etc.) In primary series.\r\n\r\nNot sure what to make of this. I do not think it is final to defer her next \"booster\" in 10 years.','April 15th 2004: Received Td vaccine at 10:50  AM Returned to classroom after a 20 minute post- injection waiting period. Said she fell asleep during class and was awakened by school mates at noon. Attempted to call grandfather but could not remember telephone number. Said that friends described her as being desoriented. Stated having numbness and tingling at injection site left arm. Neither redness nor swelling was noticed at the site.\r\nGot home and described feeling nauseated, hot, dizzy. Had diarrhea. Did not check to see if she had a fever. Went directly to bed at 0100  PM and roomate woke her up at 11:30  PM\r\nApril 16th 2004: Went to school the next day. Took Tylenol Etra Strenght every 6 hours. Described having difficulty remembering things. Reported the adverse event to Public Health.  Was advised to seek medical attention and report back to us.\r\nApril 22nd 2004: Follow-up call from Public Health. Said that she had completely recovered. Did not seek medical attention as suggested by Public Health. \r\nApril 22 2004: Mother informed us that her daughter always had adverse events when she received DPT-P. High fever, nausea, etc. In primary series.\r\n\r\nNot sure what to make of this. I do not think it is final to defer her next booster in 10 years.','April 15th 2004: Received Td vaccine at 10:50  AM Returned to classroom after a 20 minute post- injection waiting period. Said she fell asleep during class and was awakened by school mates at noon. Attempted to call grandfather but could not remember telephone number. Said that friends described her as being desoriented. Stated having numbness and tingling at injection site left arm. Neither redness nor swelling was noticed at the site.\r\nGot home and described feeling nauseated, hot, dizzy. Had diarrhea. Did not check to see if she had a fever. Went directly to bed at 0100  PM and roomate woke her up at 11:30  PM\r\nApril 16th 2004: Went to school the next day. Took Tylenol Extra Strength every 6 hours. Described having difficulty remembering things. Reported the adverse event to Public Health.  Was advised to seek medical attention and report back to us.\r\nApril 22nd 2004: Follow-up call from Public Health. Said that she had completely recovered. Did not seek medical attention as suggested by Public Health. \r\nApril 22 2004: Mother informed us that her daughter always had adverse events when she received DPT-P. High fever, nausea, etc. In primary series.\r\n\r\nNot sure what to make of this. I do not think it is final to defer her next booster in 10 years.',NULL,NULL,NULL,NULL,'R',NULL,NULL,NULL,NULL),('37','UNK','H',0,0,0,'Per mother\'s report:\r\nApril 27/04 - Child cried off and on throughout night.\r\n\r\nApril 28/04 - Rash on cheeks, fever ranging from 101 - 103 degrees F, irritable and fussy, shrugging/rotating L shoulder (infrequently), diarrhea.\r\n\r\nApril 29/04 - Fever and rash continue, diarrhea improving, rash resolving.\r\n\r\nApril 30/04 - Fever to 103 degrees, irritable, anorexia at dinner time, vomitted 2x, rash resolved. Later evening diarrhea resolving and taking sips.\r\n\r\nMay 1/04 - Fever resolved by afternoon, no diarrhea or vomiting. Irritable. Fussy with food. Continues involuntary shrugging of shoulder (rises up toward head & starts to roll back). Left mid arm, just above elbow, painful. (When) lifted or carried or weight/pressure is applied, child cries loudly & holds arm. When sleeping or rolling if she puts weight on her arm, she cries loudly and rubs her arm.\r\n\r\nMay 2/04 - Continues to be fussy with food. Mood improving. Arm continues painful when pressure is applied.\r\n\r\nPhysician diagnosed adverse event related to nerve damage at site due to techniques. On examination injection site could be visualized. Expect up to six weeks to resolve.\r\n\r\nNo contraindication to routine vaccination schedule. It seems unlikely to me that technique could account for the symptoms in this child\'s L arm.','er mother\'s report:\r\nApril 27/04 - Child cried off and on throughout night.\r\n\r\nApril 28/04 - Rash on cheeks, fever ranging from 101 - 103 degrees F, irritable and fussy, shrugging/rotating L shoulder (infrequently), diarrhea.\r\n\r\nApril 29/04 - Fever and rash continue, diarrhea improving, rash resolving.\r\n\r\nApril 30/04 - Fever to 103 degrees, irritable, anorexia at dinner time, vomitted 2x, rash resolved. Later evening diarrhea resolving and taking sips.\r\n\r\nMay 1/04 - Fever resolved by afternoon, no diarrhea or vomiting. Irritable. Fussy with food. Continues involuntary shrugging of shoulder (rises up toward head & starts to roll back). Left mid arm, just above elbow, painful. (When) lifted or carried or weight/pressure is applied, child cries loudly & holds arm. When sleeping or rolling if she puts weight on her arm, she cries loudly a
[truncated: 1,643,449 more chars]
