# Supplementary material for: A UMLS-based spell checker for natural language processing in vaccine safety
Source: BMC Med Inform Decis Mak. 2007 Feb 12;7:3. doi: 10.1186/1472-6947-7-3 (PMC1805499; doi:10.1186/1472-6947-7-3)
Supplement: Additional file 4 — Source code. Software platform used to launch modules for spell checker [file 1472-6947-7-3-S4.gz › game/dump/biologicals.toxoid]

C0012551|T109|diphtheria preparation toxoid|Diphtheria Toxoid
C0012559|T109|combine diphtheria pertussis product tetanus toxoid vaccine|Diphtheria-Tetanus-Pertussis Vaccine
C0038167|T109|product staphylococcus toxoid|Staphylococcal Toxoid
C0039619|T109|preparation tetanus toxoid|Tetanus Toxoid
C0040555|T109|human product toxoid|Toxoids
C0055518|T121|cholera toxoid|cholera toxoid
C0055947|T121|botulinum clostridium toxoid|Clostridium botulinum toxoid
C0055956|T121|clostridium perfringen toxoid|Clostridium perfringens toxoid
C0062083|T118|b conjugate conjugate diphtheria hemophilus polysaccharide product toxoid vaccine|Haemophilus influenzae type b-polysaccharide vaccine-diphtheria toxoid conjugate
C0070476|T121|pertussis toxoid|pertussis toxoid
C0110108|T121|botulinum clostridium g toxoid type|Clostridium botulinum toxoid type G
C0110109|T121|botulinum c clostridium toxoid type|Clostridium botulinum Type C toxoid
C0110121|T121|beta c clostridium perfringen toxoid type|Clostridium perfringens type C beta-toxoid
C0149786|T046|allergy intolerance or tetanus toxoid|TETANUS TOXOID INTOLERANCE OR ALLERGY
C0199806|T061|administration diphtheria toxoid|Administration of diphtheria toxoid
C0199807|T061|administration tetanus toxoid|Tetanus vaccination NOS
C0207781|T116|alfa beta chorionic conjugate gonadotropin hcg human hybrid olh tetanus toxoid|human chorionic gonadotropin-tetanus toxoid conjugate, hybrid (beta hCG: alpha oLH)
C0207783|T116|chorionic gonadotropin human tetanus toxoid|human chorionic gonadotropin-tetanus toxoid
C0296104|T118|b conjugate group polysaccharide streptococcal tetanus toxoid type v vaccine|streptococcal polysaccharide-tetanus toxoid conjugate vaccine
C0296638|T116|830 843 tetanus toxoid|tetanus toxoid (830-843)
C0305045|T185|antiserum or product toxoid|Antiserum AND/OR toxoid
C0305059|T116|adsorb diphtheria obsolete tetanus toxoid|Diphtheria and tetanus toxoid adsorbed
C0305060|T116|adsorb adult diphtheria product tetanus toxoid use|Tetanus and diphtheria toxoid adsorbed for adult use
C0305061|T116|human product tetanus toxoid|Tetanus toxoid, human
C0305062|T109|adsorb preparation tetanus toxoid|Tetanus toxoid adsorbed
C0310320|T200|concentrate product tetanus toxoid|TETANUS TOXOID-CONCENTRATED
C0310868|T116|bacterin product toxoid vaccine|Vaccine - bacterin - toxoid
C0310869|T116|bacterin bordetella bronchiseptica c clostridium coli erysipelothrix escherichia multocida pasteurella perfringens product rhusiopathiae toxoid type|Bordetella bronchiseptica - clostridium perfringens type C - erysipelothrix rhusiopathiae - escherichia coli - pasteurella multocida bacterin - toxoid
C0310907|T116|bacterin bovine c clostridium coli coronavirus escherichia perfringen product rota toxoid type vaccine|Bovine rota - coronavirus vaccine - clostridium perfringens type C - escherichia coli bacterin - toxoid
C0310927|T116|encephalomyelitis influenza product tetanus toxoid vaccine|Encephalomyelitis - influenza vaccine - tetanus toxoid
C0310928|T116|encephalomyelitis product tetanus toxoid vaccine|Encephalomyelitis vaccine - tetanus toxoid
C0310929|T116|equine influenza product tetanus toxoid vaccine|Equine influenza vaccine - tetanus toxoid
C0310930|T116|equine influenza product rhinopneumonitis tetanus toxoid vaccine|Equine rhinopneumonitis - influenza vaccine - tetanus toxoid
C0310932|T116|bacterin botulinum c clostridium distemper mink product toxoid type vaccine|Mink distemper vaccine - clostridium botulinum type C bacterin - toxoid
C0310933|T116|bacterin botulinum c clostridium distemper enteritis mink product toxoid type vaccine|Mink distemper - enteritis vaccine - clostridium botulinum type C bacterin - toxoid
C0310934|T116|aeruginosa bacterin botulinum c clostridium distemper enteritis mink product pseudomonas toxoid type vaccine|Mink distemper - enteritis vaccine - clostridium botulinum type C - pseudomonas aeruginosa bacterin - toxoid
C0310935|T116|bacterin botulinum c clostridium enteritis mink product toxoid type vaccine|Mink enteritis vaccine - clostridium botulinum type C bacterin - toxoid
C0310936|T116|aeruginosa bacterin botulinum c clostridium enteritis mink product pseudomonas toxoid type vaccine|Mink enteritis vaccine - clostridium botulinum type C - pseudomonas aeruginosa bacterin - toxoid
C0310948|T116|bacterin c clostridium coli escherichia perfringen porcine product rotavirus toxoid type vaccine|Porcine rotavirus vaccine - clostridium perfringens type C - escherichia coli bacterin - toxoid
C0310950|T116|bacterin bordetella bronchiseptica c clostridium coli erysipelothrix escherichia gastroenteritis multocida pasteurella perfringens porcine product rhusiopathiae rotavirus toxoid transmissible type vaccine|Porcine rotavirus - transmissible gastroenteritis vaccine - bordetella bronchiseptica - clostridium perfringens type C - erysipelothrix rhusiopathiae - escherichia coli - pasteurella multocida bacterin - toxoid
C0310951|T116|bacterin c clostridium coli escherichia gastroenteritis perfringen porcine product rotavirus toxoid transmissible type vaccine|Porcine rotavirus - transmissible gastroenteritis vaccine - clostridium perfringens type C - escherichia coli bacterin - toxoid
C0310952|T116|bacterin c clostridium coli d escherichia gastroenteritis perfringen porcine product rotavirus toxoid transmissible type|Porcine rotavirus - transmissible gastroenteritis - clostridium perfringens types C & D - escherichia coli bacterin - toxoid
C0310956|T116|bacterin bordetella bronchiseptica c clostridium coli escherichia gastroenteritis multocida pasteurella perfringens product toxoid transmissible type vaccine|Transmissible gastroenteritis vaccine - bordetella bronchiseptica - clostridium perfringens type C - escherichia coli - pasteurella multocida bacterin - toxoid
C0310957|T116|bacterin c clostridium gastroenteritis perfringen product toxoid transmissible type vaccine|Transmissible gastroenteritis vaccine - clostridium perfringens type C bacterin - toxoid
C0310958|T116|bacterin c clostridium coli escherichia gastroenteritis perfringen product toxoid transmissible type vaccine|Transmissible gastroenteritis vaccine - clostridium perfringens type C - escherichia coli bacterin - toxoid
C0310983|T116|bacterin product toxoid|Bacterin - toxoid
C0310984|T116|autogenous bacterin product toxoid|Autogenous bacterin - toxoid
C0310985|T116|animal product toxoid|Toxoid (animal)
C0310989|T116|animal product tetanus toxoid|Tetanus toxoid, animal
C0310994|T116|bacterin bordetella bronchiseptica c clostridium coli escherichia perfringen product toxoid type|Bordetella bronchiseptica - clostridium perfringens type C - escherichia coli bacterin - toxoid
C0310995|T116|bacterin bordetella bronchiseptica c clostridium coli escherichia multocida pasteurella perfringens product toxoid type|Bordetella bronchiseptica - clostridium perfringens type C - escherichia coli - pasteurella multocida bacterin - toxoid
C0310996|T116|bacterin bordetella bronchiseptica erysipelothrix hemophilus multocida parasuis pasteurella product rhusiopathiae toxoid|Bordetella bronchiseptica - erysipelothrix rhusiopathiae - hemophilus parasuis - pasteurella multocida bacterin - toxoid
C0310997|T116|bacterin bordetella bronchiseptica erysipelothrix multocida pasteurella product rhusiopathiae toxoid|Bordetella bronchiseptica - erysipelothrix rhusiopathiae - pasteurella multocida bacterin - toxoid
C0310998|T116|bacterin bordetella bronchiseptica coli escherichia multocida pasteurella product toxoid|Bordetella bronchiseptica - escherichia coli - pasteurella multocida bacterin - toxoid
C0310999|T116|bacterin bordetella bronchiseptica multocida pasteurella product toxoid|Bordetella bronchiseptica - pasteurella multocida bacterin - toxoid
C0311000|T116|bacterin botulinum c clostridium product toxoid type|Clostridium botulinum type C bacterin - toxoid
C0311001|T116|bacterin chauvoei clostridium haemolyticum novyi product septicum sordellii toxoid|Clostridium chauvoei - septicum - hemolyticum - novyi - sordellii bacterin - toxoid
C0311002|T116|bacterin chauvoei clostridium haemolyticum leptospira novyi pomona product septicum sordellii toxoid|Clostridium chauvoei - septicum - hemolyticum - novyi - sordellii - leptospira pomona bacterin - toxoid
C0311003|T116|bacterin chauvoei clostridium haemolytica haemolyticum multocida novyi pasteurella product septicum sordellii toxoid|Clostridium chauvoei - septicum - hemolyticum - novyi - sordellii - pasteurella hemolytica - multocida bacterin - toxoid
C0311004|T116|bacterin c chauvoei clostridium d haemolyticum novyi perfringens product septicum sordellii toxoid types|Clostridium chauvoei - septicum - hemolyticum - novyi - sordellii - perfringens types C & D bacterin - toxoid
C0311005|T116|bacterin c chauvoei clostridium d haemolytica haemolyticum leptospira multocida novyi pasteurella perfringens pomona product septicum sordellii toxoid types|Clostridium chauvoei - septicum - hemolyticum - novyi - sordellii - perfringens types C & D - leptospira pomona - pasteurella hemolytica - multocida bacterin - toxoid
C0311006|T116|bacterin c chauvoei clostridium d haemolyticum novyi perfringen product septicum tetani toxoid type|Clostridium chauvoei - septicum - hemolyticum - novyi - tetani - perfringens types C & D bacterin - toxoid
C0311007|T116|bacterin chauvoei clostridium novyi product septicum toxoid|Clostridium chauvoei - septicum - novyi bacterin - toxoid
C0311008|T116|bacterin chauvoei clostridium novyi product septicum sordellii toxoid|Clostridium chauvoei - septicum - novyi - sordellii bacterin - toxoid
C0311009|T116|bacterin chauvoei clostridium hemophilus novyi product septicum somnus sordellii toxoid|Clostridium chauvoei - septicum - novyi - sordellii hemophilus somnus bacterin - toxoid
C0311010|T116|bacterin chauvoei clostridium haemolytica multocida novyi pasteurella product septicum sordellii toxoid|Clostridium chauvoei - septicum - novyi - sordellii - pasteurella hemolytica - multocida bacterin - toxoid
C0311011|T116|bacterin c chauvoei clostridium d novyi perfringens product septicum sordellii toxoid types|Clostridium chauvoei - septicum - novyi - sordellii - perfringens types C & D bacterin - toxoid
C0311012|T116|bacterin c chauvoei clostridium d hemophilus novyi perfringens product septicum somnus sordellii toxoid types|Clostridium chauvoei - septicum - novyi - sordellii - perfringens types C & D - hemophilus somnus bacterin - toxoid
C0311013|T116|bacterin bovis c chauvoei clostridium d moraxella novyi perfringens product septicum sordellii toxoid types|Clostridium chauvoei - septicum - novyi - sordellii - perfringens types C & D - moraxella bovis bacterin - toxoid
C0311014|T116|bacterin chauvoei clostridium product septicum sordellii toxoid|Clostridium chauvoei - septicum - sordellii bacterin - toxoid
C0311015|T116|bacterin chauvoei clostridium haemolytica multocida pasteurella product septicum sordellii toxoid|Clostridium chauvoei - septicum - sordellii - pasteurella hemolytica - multocida bacterin - toxoid
C0311017|T116|bacterin c d product toxoid|C & D bacterin - toxoid
C0311018|T116|bacterin clostridium haemolyticum novyi product toxoid|Clostridium hemolyticum - novyi bacterin - toxoid
C0311019|T116|bacterin c clostridium d haemolyticum novyi perfringen product toxoid type|Clostridium hemolyticum - novyi - perfringens types C & D bacterin - toxoid
C0311020|T116|bacterin clostridium novyi product toxoid|Clostridium novyi bacterin - toxoid
C0311021|T116|bacterin c clostridium perfringen product toxoid type|Clostridium perfringens type C bacterin - toxoid
C0311022|T116|bacterin c clostridium coli erysipelothrix escherichia perfringen product rhusiopathia toxoid type|Clostridium perfringens type C - erysipelothrix rhusiopathiae - escherichia coli bacterin - toxoid
C0311023|T116|bacterin c clostridium coli escherichia perfringen product toxoid type|Clostridium perfringens type C escherichia coli bacterin - toxoid
C0311024|T116|bacterin c clostridium d perfringen product toxoid type|Clostridium perfringens types C & D bacterin - toxoid
C0311025|T116|bacterin c clostridium coli d escherichia perfringen product toxoid type|Clostridium perfringens types C & D - escherichia coli bacterin - toxoid
C0311026|T116|bacterin clostridium d perfringen product toxoid type|Clostridium perfringens type D bacterin - toxoid
C0311027|T116|bacterin erysipelothrix multocida pasteurella product rhusiopathia toxoid|Erysipelothrix rhusiopathiae - pasteurella multocida bacterin - toxoid
C0311028|T116|bacterin coli escherichia product toxoid|Escherichia coli bacterin - toxoid
C0311029|T116|bacterin product salmonella toxoid typhimurium|Salmonella typhimurium bacterin - toxoid
C0311030|T116|aureus bacterin product staphylococcus toxoid|Staphylococcus aureus bacterin - toxoid
C0311031|T116|b botulinum clostridium product toxoid type|Clostridium botulinum type B toxoid
C0311032|T116|c clostridium perfringen product toxoid type|Clostridium perfringens type C toxoid
C0311033|T116|c clostridium d perfringen product toxoid type|Clostridium perfringens types C & D toxoid
C0311034|T116|c clostridium d perfringen product tetanus toxoid type|Clostridium perfringens types C & D tetanus toxoid
C0311035|T116|clostridium d perfringen product toxoid type|Clostridium perfringens type D toxoid
C0311036|T116|clostridium d perfringen product tetanus toxoid type|Clostridium perfringens type D - tetanus toxoid
C0311037|T116|haemolytica pasteurella product toxoid|Pasteurella hemolytica toxoid
C0311038|T116|multocida pasteurella product toxoid|Pasteurella multocida toxoid
C0374119|T121|b cell diphtheria dtp hemophilus hib influenza intramuscular pertussis tetanus toxoid use vaccine vaccine whole|Diphtheria, tetanus toxoids, and whole cell pertussis vaccine and Hemophilus influenza B vaccine (DTP-Hib), for intramuscular use
C0374120|T121|acellular b diphtheria dtap hemophilus hib influenza intramuscular pertussis tetanus toxoid use vaccine vaccine|Diphtheria, tetanus toxoids, and acellular pertussis vaccine and Hemophilus influenza B vaccine (DtaP-Hib), for intramuscular use
C0374131|T121|toxoid unlisted vaccine|Unlisted vaccine/toxoid
C0443669|T116|antibody corynebacterium diphtheriae substance toxoid|Corynebacterium diphtheriae toxoid antibody
C0443701|T116|ab clostridium tetani toxoid|Clostridium tetani toxoid antibody
C0481438|T033|category context dependant tetanus toxoid v vaccination|[V]Tetanus toxoid vaccination
C0481561|T033|diphtheria pertusi prophylactic tetanus toxoid vaccination|[V]Diphtheria-tetanus-pertussis, combined (DTP) vaccination
C0496615|T033|alone need prophylactic tetanus toxoid vaccination|Need for immunization against tetanus alone
C0538400|T121|bacterin multocida pasteurella toxoid|Pasteurella multocida bacterin-toxoid
C0538784|T116|b capsular group ia polysaccharide streptococcal tetanus toxoid type vaccine|group B streptococcal type Ia capsular polysaccharide-tetanus toxoid vaccine
C0538786|T116|b capsular group ib polysaccharide streptococcal tetanus toxoid type vaccine|group B streptococcal type Ib capsular polysaccharide-tetanus toxoid vaccine
C0538788|T116|b capsular group iii polysaccharide streptococcal tetanus toxoid type vaccine|group B streptococcal type III capsular polysaccharide-tetanus toxoid vaccine
C0630471|T118|c conjugate group meningococcal polysaccharide tetanus toxoid|meningococcal group C polysaccharide-tetanus toxoid conjugate
C0630518|T121|aeruginosa conjugate o polysaccharide pseudomonas tetanus toxoid|Pseudomonas aeruginosa O-polysaccharide-tetanus toxoid conjugate
C0633568|T118|conjugate diptheria phosphate polyribose ribitol toxoid|polyribose-ribitol phosphate-diptheria toxoid conjugate
C0635186|T116|azo conjugate gnrh tetanus toxoid|azo-GnRH tetanus toxoid conjugate
C0637754|T116|cholera chorionic conjugate gonadotropin human toxoid|human chorionic gonadotropin-cholera toxoid conjugate
C0646534|T109|diphtheria succinylated toxoid|succinylated diphtheria toxoid
C0654247|T116|azo conjugate lh rh tetanus toxoid|azo-LHRH-tetanus toxoid conjugate
C0694213|T200|0 2 5 5 diphtheria intramuscular lf lf ml suspension tetanus toxoid toxoid u u|Diphtheria Toxoid 4 LFU/ML / Tetanus Toxoid 10 LFU/ML Injectable Suspension
C0694214|T200|0 12 5 5 5 diphtheria intramuscular lf lf ml suspension tetanus toxoid toxoid u u|Diphtheria Toxoid 25 LFU/ML / Tetanus Toxoid 10 LFU/ML Injectable Suspension
C0694231|T200|0 4 5 intramuscular lf ml suspension tetanus toxoid u|Tetanus Toxoid 8 LFU/ML Injectable Suspension
C0694263|T200|0 10 5 5 diphtheria intramuscular lf lf ml suspension tetanus toxoid toxoid u u|Diphtheria Toxoid 20 LFU/ML / Tetanus Toxoid 10 LFU/ML Injectable Suspension
C0694264|T200|0 5 5 6 6 diphtheria intramuscular lf lf ml suspension tetanus toxoid toxoid u u|Diphtheria Toxoid 13.2 UNT/ML / Tetanus Toxoid 10 UNT/ML Injectable Suspension
C0695127|T061|1 administration combination immunization single toxoid vaccine|Immunization administration (includes percutaneous, intradermal, subcutaneous, or intramuscular injections); one vaccine (single or combination vaccine/toxoid)
C0695128|T061|add administration combination each immunization l single toxoid vaccine|Immunization administration (includes percutaneous, intradermal, subcutaneous, or intramuscular injections); each additional vaccine (single or combination vaccine/toxoid) (List separately in addition to code for primary procedure)
C0695155|T121|7 acellular diphtheria dtap im pertussis tetanus toxoid use vaccine year|Diphtheria, tetanus toxoids, and acellular pertussis vaccine (DTaP), for use in individuals younger than 7 years, for intramuscular use
C0695156|T121|cell diphtheria dtp im pertussis tetanus toxoid use vaccine whole|Diphtheria, tetanus toxoids, and whole cell pertussis vaccine (DTP), for intramuscular use
C0695157|T121|7 adsorb diphtheria dt im individual tetanus toxoid use year|Diphtheria and tetanus toxoids (DT) adsorbed for use in individuals younger than 7 years, for intramuscular use
C0695158|T200|7 adsorb diphtheria im td tetanus toxoid use|Tetanus and diphtheria toxoids (Td) adsorbed for use in individuals 7 years or older, for intramuscular use
C0700165|T121|diphtheria im toxoid use|Diphtheria toxoid, for intramuscular use
C0700171|T200|adsorb im tetanus toxoid use|Tetanus toxoid adsorbed, for intramuscular use
C0703838|T200|0 10 15 5 adult diphtheria intramuscular ml suspension tetanus toxoid u u|Diphtheria Toxoid 30 UNT/ML / Tetanus Toxoid 20 UNT/ML Injectable Suspension
C0703865|T200|0 5 5 adsorb intramuscular ml suspension tetanus toxoid u|Tetanus Toxoid 10 UNT/ML Injectable Suspension
C0705794|T200|0 12 5 5 5 diphtheria intramuscular ml pediatric suspension tetanus toxoid u u|Diphtheria Toxoid 25 UNT/ML / Tetanus Toxoid 10 UNT/ML Injectable Suspension
C0705795|T200|0 10 5 5 diphtheria intramuscular ml pediatric suspension tetanus toxoid u u|Diphtheria Toxoid 20 UNT/ML / Tetanus Toxoid 10 UNT/ML Injectable Suspension
C0705796|T200|0 10 2 5 adult diphtheria intramuscular ml suspension tetanus toxoid u u|Diphtheria Toxoid 4 UNT/ML / Tetanus Toxoid 20 UNT/ML Injectable Suspension
C0705797|T200|0 2 5 5 diphtheria intramuscular ml suspension tetanus toxoid u u|diphtheria-tetanus toxoids 2 u-5 u/0.5 ml intramuscular suspension
C0705798|T200|0 2 2 5 adult diphtheria intramuscular ml suspension tetanus toxoid u u|Diphtheria Toxoid 4 UNT/ML / Tetanus Toxoid 4 UNT/ML Injectable Suspension
C0705803|T200|0 5 5 intramuscular ml solution tetanus toxoid u|Tetanus Toxoid 10 UNT/ML Injectable Solution
C0705805|T200|0 10 5 adsorb intramuscular ml suspension tetanus toxoid u|Tetanus Toxoid 20 UNT/ML Injectable Suspension
C0710608|T200|0 0 02 048 10 25 8 acthib b cell diphtheria dpt h influenza injectable mg mg ml ml ml ml ml pertussis suspension tetanus tetanus toxoid toxoid toxoid type unt unt unt whole|Diphtheria Toxoid 25 UNT/ML / h influenzae type b 0.02 MG/ML / Pertussis, whole cell 8 UNT/ML / Tetanus Toxoid 0.048 MG/ML / Tetanus Toxoid 10 UNT/ML Injectable Suspension [ActHib with DPT]
C0710621|T200|0 0936 10 13 2 acel acellular diphtheria imune injectable mg ml ml ml pertussis suspension tetanus toxoid toxoid unt unt|Diphtheria Toxoid 13.2 UNT/ML / Pertussis, acellular 0.0936 MG/ML / Tetanus Toxoid 10 UNT/ML Injectable Suspension [ACEL-IMUNE]
C0710622|T200|0 116 20 50 acellular diphtheria infanrix injectable mg ml ml ml pertussis suspension tetanus toxoid toxoid unt unt|Diphtheria Toxoid 50 UNT/ML / Pertussis, acellular 0.116 MG/ML / Tetanus Toxoid 20 UNT/ML Injectable Suspension [Infanrix]
C0710623|T200|0 0936 10 13 2 acellular diphtheria injectable mg ml ml ml pertussis suspension tetanus toxoid toxoid tripedia unt unt|Diphtheria Toxoid 13.2 UNT/ML / Pertussis, acellular 0.0936 MG/ML / Tetanus Toxoid 10 UNT/ML Injectable Suspension [Tripedia]
C0717715|T116|adult diphtheria obsolete tetanus toxoid|diphtheria-tetanus toxoids
C0719960|T200|diphtheria pediatric tetanus toxoid|Diphtheria-Tetanus Toxoids, Pediatric
C0753107|T118|b conjugate diphtheria hemophilus influenza oligosaccharide toxoid vaccine|Haemophilus influenzae b oligosaccharide vaccine-diphtheria toxoid conjugate
C0753576|T123|alfa b clostridium novyi toxoid type|Clostridium novyi type B alpha-toxoid
C0770720|T109|adsorb diphtheria preparation toxoid|DIPHTHERIA TOXOID ADSORBED
C0770721|T109|fluid substance tetanus toxoid|Tetanus toxoid fluid
C0776547|T203|5 disposable fluid injection lf ml syringe tetanus toxoid unit|TETANUS TOXOID,FLUID 5 LF UNIT INJECTION DISPOSABLE SYRINGE (ML)
C0776548|T200|additive fluid injection mdv ml or sdv tetanus toxoid vial|TETANUS TOXOID,FLUID INJECTION VIAL (SDV,MDV OR ADDITIVE) (ML)
C0781774|T200|15 diphtheria inj lfu toxoid|Diphtheria Toxoid 15 UNT Injectable Solution
C0781775|T200|5 additive fluid injection lf mdv ml or sdv tetanus toxoid unit vial|Tetanus Toxoid 5 LFU Injectable Solution
C0781777|T200|10 adsorb inj lf tetanus toxoid|Tetanus Toxoid 10 LFU Injectable Solution
C0781778|T200|5 6 6 diphtheria dt inj lfu tetanus toxoid|Diphtheria-Tetanus Toxoids (DT) Inj 6.6-5 LFU
C0781779|T200|10 5 diphtheria dt inj lfu tetanus toxoid|Diphtheria-Tetanus Toxoids (DT) Inj 10-5 LFU
C0781782|T200|1 5 5 diphtheria inj lfu td tetanus toxoid|Tetanus-Diphtheria Toxoids (Td) Inj 5-1.5 LFU
C0781783|T200|2 5 diphtheria inj lfu td tetanus toxoid|Tetanus-Diphtheria Toxoids (Td) Inj 5-2 LFU
C0781785|T200|10 13 4 8 cell diptheria injectable ml ml ml pertussis suspension tetanus toxoid toxoid unt unt unt whole|Diptheria Toxoid 13.4 UNT/ML / Pertussis, whole cell 8 UNT/ML / Tetanus Toxoid 10 UNT/ML Injectable Suspension
C0781786|T200|12 4 5 5 diphtheria inj lfu pertussis tetanus toxoid|Diphtheria, Pertussis & Tetanus Toxoids Inj 12.5-4-5 LFU
C0787074|T200|75 adsorb inj iu tetanus toxoid|Tetanus Toxoid 75 UNT Injectable Solution
C0787653|T200|adsorb adsorb adsorb diphtheria injection intramuscular pertussis suspension tetanus toxoid toxoid vaccine|Diph, Acellular Pert & Tet Tox Inj 6.7LF-46.8MCG-5LF/0.5ML
C0788950|T200|50 diphtheria inj lf ml toxoid|Diphtheria Toxoid 50 UNT/ML Injectable Solution
C0788951|T200|0 2 diagnostic diphtheria inj lf ml toxoid|Diphtheria Toxoid 0.2 UNT/ML Injectable Solution
C0788952|T200|25 5 diphtheria inj lfu td tetanus toxoid|Tetanus-Diphtheria Toxoids (Td) Inj 5-25 LFU
C0788953|T200|12 25 4 5 diphtheria inj lfu pertussis tetanus toxoid|Diphtheria, Pertussis & Tetanus Toxoids Inj 25-(4-12)-5 LFU
C0789129|T200|0 0 023 025 b diphtheria hemophilus injectable mg mg ml ml polysaccharide solution toxoid|Diphtheria Toxoid 0.023 MG/ML / HEMOPHILUS B POLYSACCHARIDE 0.025 MG/ML Injectable Solution
C0790439|T200|diphtheria inj ipv poliovirus tetanus toxoid vaccine|Diphtheria-Tetanus Toxoid & Poliovirus Vaccine, IPV Inj
C0791071|T200|0 116 20 50 acellular diptheria injectable mg ml ml ml pertussis suspension tetanus toxoid toxoid unt unt|Diptheria Toxoid 50 UNT/ML / Pertussis, acellular 0.116 MG/ML / Tetanus Toxoid 20 UNT/ML Injectable Suspension
C0793911|T200|4 40 diphtheria inj iu td tetanus toxoid|Tetanus-Diphtheria Toxoids (Td) Inj 40-4 IU
C0793912|T200|30 40 diphtheria dt inj iu tetanus toxoid|Diphtheria-Tetanus Toxoids (DT) Inj 30-40 IU
C0794031|T200|0 5ml 75 adsorb ampule ml tetanus toxoid u|Tetanus Toxoid 150 UNT/ML Injectable Solution
C0794147|T200|40 adsorb inj iu tetanus toxoid|Tetanus Toxoid 40 UNT Injectable Solution
C0794407|T200|0 08 12 30 acellular diptheria injectable mg ml ml ml pertussis suspension tetanus toxoid toxoid unt unt|Diptheria Toxoid 30 UNT/ML / Pertussis, acellular 0.08 MG/ML / Tetanus Toxoid 12 UNT/ML Injectable Suspension
C0794723|T200|0 50 50 5ml diphtheria dt im inj iu tetanus toxoid|Diphtheria-Tetanus Toxoids (DT) IM Inj 50-50 IU/0.5ML
C0795157|T200|0 2 40 5ml 8 diphtheria inj iu td tetanus toxoid|Tetanus-Diphtheria Toxoids (Td) Inj 40-2.8 IU/0.5ML
C0812590|T061|administration immunization toxoid vaccine|Immunization Administration for Vaccines/Toxoids
C0812591|T121|product toxoid vaccine|Vaccines, Toxoid Products
C0874193|T200|0 0 036 05 capsular diphtheria hemophilus injectable mg mg ml ml oligosaccharide solution toxoid|Diphtheria Toxoid 0.036 MG/ML / Haemophilus capsular oligosaccharide 0.05 MG/ML Injectable Solution
C0874194|T200|0 0 02 048 capsular hemophilus injectable mg mg ml ml oligosaccharide solution tetanus toxoid|Haemophilus capsular oligosaccharide 0.02 MG/ML / Tetanus Toxoid 0.048 MG/ML Injectable Solution
C0874642|T200|0 0 036 05 capsular diphtheria hemophilus injectable mg mg ml ml oligosaccharide prohibit solution toxoid|Diphtheria Toxoid 0.036 MG/ML / Haemophilus capsular oligosaccharide 0.05 MG/ML Injectable Solution [Prohibit]
C0874644|T200|0 0 02 048 capsular hemophilus injectable mg mg ml ml oligosaccharide omnihib solution tetanus toxoid|Haemophilus capsular oligosaccharide 0.02 MG/ML / Tetanus Toxoid 0.048 MG/ML Injectable Solution [OmniHIB]
C0879681|T201|ab acnc clostridium ige pt qn ser tetani toxoid|CLOSTRIDIUM TETANI TOXOID ANTIBODY.IMMUNOGLOBULIN E:ARBITRARY CONCENTRATION:POINT IN TIME:SERUM:QUANTITATIVE
C0883481|T116|ab clostridium ige tetani toxoid|CLOSTRIDIUM TETANI TOXOID ANTIBODY.IMMUNOGLOBULIN E
C0918228|T121|acellular b diphtheria dtap hepatitis hepb inactivate intramuscular ipv pertussis poliovirus tetanus toxoid use vaccine vaccine|Diphtheria, tetanus toxoids, acellular pertussis vaccine, Hepatitis B, and poliovirus vaccine, inactivated (DtaP-HepB-IPV), for intramuscular use
C0919016|T061|additional administration combination each immunization include injection intradermal intramuscular jet or percutaneous single subcutaneous toxoid vaccine vaccine|IMMUNIZATION ADMINISTRATION (INCLUDES PERCUTANEOUS, INTRADERMAL, SUBCUTANEOUS, INTRAMUSCULAR AND JET INJECTIONS; EACH ADDITIONAL VACCINE (SINGLE OR COMBINATION VACCINE/TOXOID)
C0919018|T061|administration combination intranasal one or or oral single toxoid vaccine vaccine|INTRANASAL OR ORAL ADMINISTRATION; ONE VACCINE (SINGLE OR COMBINATION VACCINE/TOXOID)
C0935889|T116|17 conjugate diphtheria gastrin toxoid|gastrin-17-diphtheria toxoid conjugate
C0938038|T200|0 5lfu 5ml additive adsorb intramusc mdv ml or sdv tetanus toxoid vial|Tetanus toxoid adsorbed 10 UNT/ML Injectable Solution
C0938039|T200|10lfu 5ml additive adsorb intramusc mdv ml or sdv tetanus toxoid vial|Tetanus toxoid adsorbed 20 UNT/ML Injectable Solution
C0938081|T200|2 5 diphtheria injectable solution tetanus toxoid toxoid unt unt|Diphtheria Toxoid 2 UNT / Tetanus Toxoid 5 UNT Injectable Solution
C0938082|T200|1 5 5 diphtheria injectable solution tetanus toxoid toxoid unt unt|Diphtheria Toxoid 1.5 UNT / Tetanus Toxoid 5 UNT Injectable Solution
C0938083|T200|12 5 5 diphtheria dt inj lfu tetanus toxoid|Diphtheria Toxoid 12.5 UNT / Tetanus Toxoid 5 UNT Injectable Solution
C0938085|T200|10 5 diphtheria injectable solution tetanus toxoid toxoid unt unt|Diphtheria Toxoid 10 UNT / Tetanus Toxoid 5 UNT Injectable Solution
C0938091|T200|0 08 10 18 acellular diptheria injectable mg ml ml ml pertussis suspension tetanus toxoid toxoid unt unt|Diptheria Toxoid 18 UNT/ML / Pertussis, acellular 0.08 MG/ML / Tetanus Toxoid 10 UNT/ML Injectable Suspension
C0938092|T200|0 08 10 15 acellular diptheria injectable mg ml ml ml pertussis suspension tetanus toxoid toxoid unt unt|Diptheria Toxoid 15 UNT/ML / Pertussis, acellular 0.08 MG/ML / Tetanus Toxoid 10 UNT/ML Injectable Suspension
C0938450|T200|10 25 8 cell diptheria injectable ml ml ml pertussis suspension tetanus toxoid toxoid unt unt unt whole|Diptheria Toxoid 25 UNT/ML / Pertussis, whole cell 8 UNT/ML / Tetanus Toxoid 10 UNT/ML Injectable Suspension
C0941655|T201|ab acnc class clostridium ige ord pt rast ser tetani toxoid|CLOSTRIDIUM TETANI TOXOID ANTIBODY.IMMUNOGLOBULIN E.RAST CLASS:ARBITRARY CONCENTRATION:POINT IN TIME:SERUM:ORDINAL
C0945965|T080|ab class clostridium ige rast tetani toxoid|CLOSTRIDIUM TETANI TOXOID ANTIBODY.IMMUNOGLOBULIN E.RAST CLASS
C0961643|T118|b conjugate group ii polysaccharide streptococcal tetanus toxoid type vaccine|streptococcal polysaccharide type II-tetanus toxoid conjugate vaccine
C0973342|T061|add administration combination ea immunization intranasal l oral single toxoid vaccine|Immunization administration by intranasal or oral route; each additional vaccine (single or combination vaccine/toxoid) (List separately in addition to code for primary procedure)
C0973431|T061|1 administration combination immunization intranasal oral single toxoid vaccine|Immunization administration by intranasal or oral route; one vaccine (single or combination vaccine/toxoid)
C0976448|T200|0 12 5ml 5unt 5unt diphtheria inj tetanus toxoid toxoid|Diphtheria Toxoid 25 UNT/ML / Tetanus Toxoid 10 UNT/ML Injectable Solution
C0976449|T200|1 diphtheria injectable solution toxoid unt|Diphtheria Toxoid 1 UNT Injectable Solution
C0976451|T200|0 2unt 5ml 5unt adsorb diphtheria inj tetanus toxoid toxoid|Diphtheria Toxoid 4 UNT/ML / Tetanus Toxoid 10 UNT/ML Injectable Solution
C0976452|T200|adsorb diphtheria equine inj susp toxoid|DIPHTHERIA TOXOID,ADSORBED,EQUINE INJ,SUSP
C0976453|T200|0 15unt 5ml adsorb diphtheria inj tetanus toxoid toxoid|DIPHTHERIA TOXOID/TETANUS TOXOID 15UNT/0.5ML ADSORBED INJ
C0976456|T200|adsorb adult diphtheria inj tetanus toxoid toxoid|DIPHTHERIA TOXOID/TETANUS TOXOID ADSORBED INJ
C0976457|T200|diphtheria inj pertussis tetanus toxoid vaccine|DIPHTHERIA/TETANUS TOXOIDS/PERTUSSIS VACCINE INJ
C0977375|T121|b conjugate conjugate hemophilus tetanus toxoid vaccine|HEMOPHILUS B CONJUGATE VACCINE (TETANUS TOXOID CONJUGATE)
C0982123|T121|conjugate diphtheria preparation toxoid|DIPHTHERIA TOXOID,CONJUGATED
C0982124|T121|diphtheria equine preparation toxoid|DIPHTHERIA TOXOID,EQUINE
C0985605|T200|1 diphtheria toxoid unt|Diphtheria Toxoid 1 UNT
C0985606|T200|25 diphtheria ml toxoid unt|Diphtheria Toxoid 25 UNT/ML
C0990542|T200|10 ml tetanus toxoid unt|Tetanus Toxoid 10 UNT/ML
C0990543|T200|2 ml tetanus toxoid unt|Tetanus Toxoid 2 UNT/ML
C0990544|T200|8 ml tetanus toxoid unt|Tetanus Toxoid 8 UNT/ML
C0991826|T121|b conjugate conjugate hemophilus preparation tetanus toxoid|HEMOPHILUS B CONJUGATE(TETANUS TOXOID CONJUGATE)
C0995021|T200|2 injectable ml solution tetanus toxoid unt|Tetanus Toxoid 2 UNT/ML Injectable Solution
C0995022|T200|0 4 5 intramuscular ml solution tetanus toxoid u|Tetanus Toxoid 8 UNT/ML Injectable Solution
C0995023|T200|0 5 adsorb injection intramuscular ml solution tetanus toxoid|Tetanus Toxoid 0.5 ML Injectable Solution
C0995101|T203|0 5lfu 5ml adsorb disposable intramusc ml syringe tetanus toxoid|TETANUS TOXOID,ADSORBED 5LFU/0.5ML INTRAMUSC. DISPOSABLE SYRINGE (ML)
C0995102|T203|10lfu 5ml adsorb disposable intramusc ml syringe tetanus toxoid|TETANUS TOXOID,ADSORBED 10LFU/.5ML INTRAMUSC. DISPOSABLE SYRINGE (ML)
C0995105|T203|0 2lfu 5 5 diphtheria disposable intramusc ml syringe tetanus toxoid|TETANUS AND DIPHTHERIA TOXOID 5-2LFU/0.5 INTRAMUSC. DISPOSABLE SYRINGE (ML)
C0995106|T203|1 5 5lfu diphtheria disposable intramusc ml syringe tetanus toxoid|TETANUS AND DIPHTHERIA TOXOID 5-1.5LFU INTRAMUSC. DISPOSABLE SYRINGE (ML)
C0995107|T203|10lfu 5 diphtheria disposable intramusc ml ped syringe tetanus toxoid|TETANUS,DIPHTHERIA TOXOID PED 5-10LFU INTRAMUSC. DISPOSABLE SYRINGE (ML)
C1123801|T200|30 diphtheria ml toxoid unt|Diphtheria Toxoid 30 UNT/ML
C1123802|T200|20 ml tetanus toxoid unt|Tetanus Toxoid 20 UNT/ML
C1125060|T200|4 diphtheria ml toxoid unt|Diphtheria Toxoid 4 UNT/ML
C1127352|T200|20 diphtheria ml toxoid unt|Diphtheria Toxoid 20 UNT/ML
C1127353|T200|4 ml tetanus toxoid unt|Tetanus Toxoid 4 UNT/ML
C1130060|T200|20 adsorb ml tetanus toxoid unt|Tetanus toxoid adsorbed 20 UNT/ML
C1130061|T200|10 adsorb ml tetanus toxoid unt|Tetanus toxoid adsorbed 10 UNT/ML
C1131380|T200|15 diphtheria toxoid unt|Diphtheria Toxoid 15 UNT
C1131381|T200|50 diphtheria ml toxoid unt|Diphtheria Toxoid 50 UNT/ML
C1132711|T200|10 lfu tetanus toxoid|Tetanus Toxoid 10 LFU
C1132712|T200|40 tetanus toxoid unt|Tetanus Toxoid 40 UNT
C1132713|T200|5 lfu tetanus toxoid|Tetanus Toxoid 5 LFU
C1132714|T200|75 tetanus toxoid unt|Tetanus Toxoid 75 UNT
C1134371|T200|150 ml tetanus toxoid unt|Tetanus Toxoid 150 UNT/ML
C1134757|T200|0 023 diphtheria mg ml toxoid|Diphtheria Toxoid 0.023 MG/ML
C1145441|T200|1 5 diphtheria toxoid unt|Diphtheria Toxoid 1.5 UNT
C1145442|T200|5 tetanus toxoid unt|Tetanus Toxoid 5 UNT
C1145443|T200|2 diphtheria toxoid unt|Diphtheria Toxoid 2 UNT
C1145444|T200|10 diphtheria toxoid unt|Diphtheria Toxoid 10 UNT
C1145445|T200|12 5 diphtheria toxoid unt|Diphtheria Toxoid 12.5 UNT
C1145470|T200|0 2 diphtheria ml toxoid unt|Diphtheria Toxoid 0.2 UNT/ML
C1146141|T200|0 036 diphtheria mg ml toxoid|Diphtheria Toxoid 0.036 MG/ML
C1146142|T200|0 048 mg ml tetanus toxoid|Tetanus Toxoid 0.048 MG/ML
C1153841|T200|13 2 diphtheria ml toxoid unt|Diphtheria Toxoid 13.2 UNT/ML
C1162291|T200|5 injectable ml solution tetanus toxoid|Tetanus Toxoid 5 ML Injectable Solution
C1162292|T200|5 adsorb diphtheria injection intramuscular ml suspension tetanus toxoid|DIPHTHERIA TOXOID 5 CC INTRAMUSCULAR INJECTION, SUSPENSION
C1162295|T200|1100000 150 150 2000 20000 3000000 550000 antigen antigen antigen antigen candida diphtheria injection old percutaneous proteus solution streptococcus tetanus toxoid toxoid tricophyton tuberculin unt unt unt unt unt unt unt|CANDIDA ANTIGEN 2000 UNT / DIPHTHERIA TOXOID 1100000 UNT / PROTEUS ANTIGEN 150 UNT / STREPTOCOCCUS ANTIGEN 20000 UNT / TETANUS TOXOID 550000 UNT / TRICOPHYTON ANTIGEN 150 UNT / TUBERCULIN, OLD 3000000 UNT PERCUTANEOUS INJECTION, SOLUTION
C1162296|T200|1000 injectable suspension tetanus toxoid unt|Tetanus Toxoid 1000 UNT Injectable Suspension
C1162837|T200|1 20 adsorb adsorb injection intramuscular suspension tetanus tetanus toxoid toxoid unt unt|TETANUS TOXOID, ADSORBED 1 UNT / TETANUS TOXOID, ADSORBED 20 UNT INTRAMUSCULAR INJECTION, SUSPENSION
C1163382|T200|0 1 5 adsorb b conjugate diphtheria hemophilus injection intramuscular lyophilize pertussis powder solution tetanus toxoid vaccine vaccine vil vil|DIPHTHERIA AND TETANUS TOXOIDS AND PERTUSSIS VACCINE ADSORBED 0.5 VIL / HAEMOPHILUS B CONJUGATE VACCINE 1 VIL INTRAMUSCULAR INJECTION, POWDER, LYOPHILIZED, FOR SOLUTION
C1163468|T200|5 5 7 b conjugate conjugate diphtheria hemophilus injection intramuscular lyophilize ml ml pertussis powder solution tetanus tetanus toxoid toxoid vaccine vaccine|DIPHTHERIA AND TETANUS TOXOIDS AND PERTUSSIS VACCINE 7.5 ML / HAEMOPHILUS B CONJUGATE VACCINE (TETANUS TOXOID CONJUGATE) 5 ML INTRAMUSCULAR INJECTION, POWDER, LYOPHILIZED, FOR SOLUTION
C1163509|T200|10 adsorb b diphtheria hemophilus injection intramuscular mcg pertussis polysaccharide solution tetanus toxoid vaccine vaccine|DIPHTHERIA AND TETANUS TOXOIDS AND PERTUSSIS VACCINE ADSORBED / HAEMOPHILUS B POLYSACCHARIDE VACCINE 10 MCG INTRAMUSCULAR INJECTION, SOLUTION
C1163903|T200|10 25 diphtheria injection intramuscular suspension tetanus toxoid toxoid|DIPHTHERIA TOXOID 25 / TETANUS TOXOID 10 INTRAMUSCULAR INJECTION, SUSPENSION
C1163972|T200|5 6 7 adsorb adsorb diphtheria injection intramuscular suspension tetanus toxoid toxoid unt unt|DIPHTHERIA TOXOID ADSORBED 6.7 UNT / TETANUS TOXOID, ADSORBED 5 UNT INTRAMUSCULAR INJECTION, SUSPENSION
C1164820|T200|0 0 5 6 acellular adsorb b conjugate conjugate diphtheria hemophilus injection intramuscular lyophilize ml ml pertussis powder suspension tetanus tetanus toxoid toxoid vaccine vaccine|DIPHTHERIA AND TETANUS TOXOIDS AND ACELLULAR PERTUSSIS VACCINE ADSORBED 0.6 ML / HAEMOPHILUS B CONJUGATE VACCINE (TETANUS TOXOID CONJUGATE) 0.5 ML INTRAMUSCULAR INJECTION, POWDER, LYOPHILIZED, FOR SUSPENSION
C1164822|T200|23 4 5 6 7 adsorb diphtheria injection intramuscular pertussis suspension tetanus toxoid toxoid unt unt unt vaccine|DIPHTHERIA TOXOID 6.7 UNT / PERTUSSIS VACCINE, ADSORBED 23.4 UNT / TETANUS TOXOID 5 UNT INTRAMUSCULAR INJECTION, SUSPENSION
C1165202|T200|10 25 diphtheria injection intramuscular solution tetanus toxoid toxoid unt unt|DIPHTHERIA TOXOID 25 UNT / TETANUS TOXOID 10 UNT INTRAMUSCULAR INJECTION, SOLUTION
C1166552|T200|5 ml tetanus toxoid|Tetanus Toxoid 5 ML
C1166553|T200|1000 tetanus toxoid unt|Tetanus Toxoid 1000 UNT
C1169098|T200|0 0936 10 13 2 acellular certiva diphtheria injectable mg ml ml ml pertussis suspension tetanus toxoid toxoid unt unt|Diphtheria Toxoid 13.2 UNT/ML / Pertussis, acellular 0.0936 MG/ML / Tetanus Toxoid 10 UNT/ML Injectable Suspension [Certiva]
C1169838|T200|0 046 10 30 acellular daptacel diphtheria injectable mg ml ml ml pertussis suspension tetanus toxoid toxoid unt unt|Diphtheria Toxoid 30 UNT/ML / Pertussis, acellular 0.046 MG/ML / Tetanus Toxoid 10 UNT/ML Injectable Suspension [Daptacel]
C1169953|T200|0 0 02 05 160 20 50 acellular b diphtheria hepatitis inactivate injectable mg mg ml ml ml ml ml pediarix pertussis poliovirus suspension tetanus toxoid toxoid unt unt unt vaccine vaccine|Diphtheria Toxoid 50 UNT/ML / Hepatitis B Vaccines 0.02 MG/ML / Pertussis, acellular 0.05 MG/ML / Poliovirus Vaccine, Inactivated 160 UNT/ML / Tetanus Toxoid 20 UNT/ML Injectable Suspension [PEDIARIX]
C1171106|T200|13 4 diptheria ml toxoid unt|Diptheria Toxoid 13.4 UNT/ML
C1171107|T109|diptheria toxoid|Diptheria Toxoid
C1171109|T200|50 diptheria ml toxoid unt|Diptheria Toxoid 50 UNT/ML
C1171111|T200|30 diptheria ml toxoid unt|Diptheria Toxoid 30 UNT/ML
C1171113|T200|12 ml tetanus toxoid unt|Tetanus Toxoid 12 UNT/ML
C1171114|T200|18 diptheria ml toxoid unt|Diptheria Toxoid 18 UNT/ML
C1171115|T200|15 diptheria ml toxoid unt|Diptheria Toxoid 15 UNT/ML
C1171139|T200|25 diptheria ml toxoid unt|Diptheria Toxoid 25 UNT/ML
C1177277|T200|0 5 ml tetanus toxoid|Tetanus Toxoid 0.5 ML
C1177620|T200|0 02 10 30 acellular diphtheria injectable mg ml ml ml pertussis solution tetanus toxoid toxoid unt unt|Diphtheria Toxoid 30 UNT/ML / Pertussis, acellular 0.02 MG/ML / Tetanus Toxoid 10 UNT/ML Injectable Solution
C1177621|T200|0 08 12 30 acellular diphtheria injectable mg ml ml ml pertussis solution tetanus toxoid toxoid unt unt|Diphtheria Toxoid 30 UNT/ML / Pertussis, acellular 0.08 MG/ML / Tetanus Toxoid 12 UNT/ML Injectable Solution
C1245957|T200|diphtheria injectable solution toxoid|Diphtheria Toxoid Injectable Solution
C1248127|T200|injectable solution tetanus toxoid|Tetanus Toxoid Injectable Solution
C1248525|T200|diphtheria injectable suspension tetanus toxoid toxoid|Diphtheria Toxoid / Tetanus Toxoid Injectable Suspension
C1248526|T200|injectable suspension tetanus toxoid|Tetanus Toxoid Injectable Suspension
C1249769|T200|adsorb injectable solution tetanus toxoid|Tetanus toxoid adsorbed Injectable Solution
C1249945|T200|diphtheria injectable solution tetanus toxoid toxoid|Diphtheria Toxoid / Tetanus Toxoid Injectable Solution
C1250393|T200|b diphtheria hemophilus injectable polysaccharide solution toxoid|Diphtheria Toxoid / HEMOPHILUS B POLYSACCHARIDE Injectable Solution
C1252741|T200|capsular diphtheria hemophilus injectable oligosaccharide solution toxoid|Diphtheria Toxoid / Haemophilus capsular oligosaccharide Injectable Solution
C1253106|T200|acellular diptheria injectable pertussis suspension tetanus toxoid toxoid|Diptheria Toxoid / Pertussis, acellular / Tetanus Toxoid Injectable Suspension
C1253108|T200|cell diptheria injectable pertussis suspension tetanus toxoid toxoid whole|Diptheria Toxoid / Pertussis, whole cell / Tetanus Toxoid Injectable Suspension
C1253504|T200|capsular hemophilus injectable oligosaccharide solution tetanus toxoid|Haemophilus capsular oligosaccharide / Tetanus Toxoid Injectable Solution
C1253552|T200|acellular diphtheria injectable pertussis solution tetanus toxoid toxoid|Diphtheria Toxoid / Pertussis, acellular / Tetanus Toxoid Injectable Solution
C1270260|T059|antibody ige measurement procedure specific tetanus toxoid|Tetanus toxoid RAST
C1270384|T116|e immunoglobulin specific substance tetanus toxoid|Tetanus toxoid specific immunoglobulin E
C1273665|T200|adsorb adsorb adsorb diphtheria injection n n n pertussis product suspension tetanus toxoid toxoid vial|Diphtheria toxoid adsorbed ns/pertussis adsorbed ns/tetanus toxoid adsorbed ns injection suspension vial
C1273793|T200|10mcg 24mcg b hemophilus polysaccharide product tetanus toxoid|Haemophilus b polysaccharide+tetanus toxoid 10mcg/24mcg
C1275981|T203|0 10unt 5ml adsorb injection intramuscular product suspension syringe tetanus toxoid|Tetanus toxoid, adsorbed 10unt intramuscular injection suspension 0.5mL syringe
C1277100|T109|cell diphtheria pertussis product tetanus toxoid whole|Diphtheria and tetanus toxoids and whole-cell pertussis
C1277101|T109|acellular diphtheria pertussis product tetanus toxoid|Diphtheria and tetanus toxoids and acellular pertussis
C1292094|T039|entity function immunization observable reaction tetanus toxoid|Tetanus toxoid immunization reaction
C1314122|T121|acellular b diphtheria dtap hemophilus hib inactivate influenza intramuscular ipv pertussis poliovirus tetanus toxoid type use vaccine vaccine|Diphtheria, tetanus toxoids, acellular pertussis vaccine, haemophilus influenza Type B, and poliovirus vaccine, inactivated (DTaP - Hib - IPV), for intramuscular use
C1314123|T121|7 acellular diphtheria im pertusi tdap tetanus toxoid use vaccine year|Tetanus, diphtheria toxoids and acellular pertussis vaccine (TdaP), for use in individuals 7 years or older, for intramuscular use
C1314847|T116|cholera chorionic conjugate gonadotropin human lh toxoid|LH-human chorionic gonadotropin-cholera toxoid conjugate
C1315246|T201|ab acnc clostridium pt qn ser tetani toxoid|CLOSTRIDIUM TETANI TOXOID ANTIBODY:ARBITRARY CONCENTRATION:POINT IN TIME:SERUM:QUANTITATIVE
C1316104|T201|acnc bld lymphocyte proliferation pt qn stimulation tetanus toxoid|LYMPHOCYTE PROLIFERATION.TETANUS TOXOID STIMULATION:ARBITRARY CONCENTRATION:POINT IN TIME:WHOLE BLOOD:QUANTITATIVE
C1317509|T201|lymphocyte proliferation stimulation tetanus toxoid|LYMPHOCYTE PROLIFERATION.TETANUS TOXOID STIMULATION
C1321789|T200|4 diphtheria lfu ml toxoid|Diphtheria Toxoid 4 LFU/ML
C1321790|T200|10 lfu ml tetanus toxoid|Tetanus Toxoid 10 LFU/ML
C1321791|T200|25 diphtheria lfu ml toxoid|Diphtheria Toxoid 25 LFU/ML
C1321793|T200|8 lfu ml tetanus toxoid|Tetanus Toxoid 8 LFU/ML
C1323167|T200|20 diphtheria lfu ml toxoid|Diphtheria Toxoid 20 LFU/ML
C1329188|T200|0 2u 5 5 adult diphtheria intramuscular ml suspension tetanus toxoid u|Diphtheria Toxoid 4 UNT/ML / Tetanus Toxoid 10 UNT/ML Injectable Suspension
C1331703|T200|15 5 diphtheria injection intramuscular suspension tetanus toxoid toxoid unt unt|DIPHTHERIA TOXOID 15 UNT / TETANUS TOXOID 5 UNT INTRAMUSCULAR INJECTION, SUSPENSION
C1342025|T200|adsorb ampule kill ml poliomyelitis tetanus toxoid vac|POLIOMYELITIS VAC,KILLED/TETANUS TOXOID,ADSORBED AMPUL (ML)
C1342164|T200|0 40 5ml adsorb ampule ml tetanus toxoid u|Tetanus Toxoid 80 UNT/ML Injectable Solution
C1342247|T200|adsorb ampule ml tetanus toxoid|TETANUS TOXOID,ADSORBED AMPUL (ML)
C1342248|T200|0 2 5ml ampule fluid ml tetanus toxoid u|Tetanus Toxoid 4 UNT/ML Injectable Solution
C1342249|T200|adsorb ampule diphtheria ml pediatric toxoid|DIPHTHERIA TOXOID,ADSORBED PEDIATRIC AMPUL (ML)
C1342250|T200|ampule diphtheria ml ped tetanus toxoid|TETANUS,DIPHTHERIA TOXOID PED AMPUL (ML)
C1342251|T200|ampule diphtheria ml tetanus toxoid|TETANUS,DIPHTHERIA TOXOID AMPUL (ML)
C1342255|T200|adsorb adult ampule diphtheria ml toxoid|DIPHTHERIA TOXOID,ADSORBED ADULT AMPUL (ML)
C1342328|T200|adsorb ampule bacterial mix ml tetanus toxoid vaccine|TETANUS TOXOID,ADSORBED/BACTERIAL VACCINES,MIXED AMPUL (ML)
C1342817|T203|adsorb disposable kill ml poliomyelitis syringe tetanus toxoid vac|POLIOMYELITIS VAC,KILLED/TETANUS TOXOID,ADSORBED DISPOSABLE SYRINGE (ML)
C1343163|T203|0 40 5ml adsorb disposable ml syringe tetanus toxoid u|TETANUS TOXOID,ADSORBED @ 40 U/0.5ML @ DISPOSABLE SYRINGE (ML)
C1343164|T203|adsorb disposable intramusc ml syringe tetanus toxoid|TETANUS TOXOID,ADSORBED INTRAMUSC. DISPOSABLE SYRINGE (ML)
C1343167|T203|0 20u 5ml diphtheria disposable ml syringe tetanus toxoid|TETANUS,DIPHTHERIA TOXOID @ 20U/0.5ML @ DISPOSABLE SYRINGE (ML)
C1343168|T203|diphtheria disposable intramusc ml syringe tetanus toxoid|TETANUS AND DIPHTHERIA TOXOID INTRAMUSC. DISPOSABLE SYRINGE (ML)
C1343173|T203|diphtheria disposable intramusc ml ped syringe tetanus toxoid|TETANUS,DIPHTHERIA TOXOID PED INTRAMUSC. DISPOSABLE SYRINGE (ML)
C1343930|T203|10mcg 20 adsorb c cnj disposable gr mene ml p prt syringe tet tetanus tox toxoid|TETANUS TOXOID,ADSORBED/MENING GR C PS CNJ-TET TOX PRT @ 20-10MCG @ DISPOSABLE SYRINGE (ML)
C1344216|T200|ampule diphtheria ea fluid toxoid|DIPHTHERIA TOXOID,FLUID AMPUL (EA)
C1344306|T200|0 2 2lfu 5 additive diphtheria intramusc mdv ml or sdv tetanus toxoid vial|TETANUS AND DIPHTHERIA TOXOID 2-2LFU/0.5 INTRAMUSC. VIAL (SDV,MDV OR ADDITIVE) (ML)
C1344307|T200|additive diphtheria intramusc mdv ml or sdv tetanus toxoid vial|TETANUS AND DIPHTHERIA TOXOID INTRAMUSC. VIAL (SDV,MDV OR ADDITIVE) (ML)
C1344310|T200|additive diphtheria intramusc mdv ml or ped sdv tetanus toxoid vial|TETANUS,DIPHTHERIA TOXOID PED INTRAMUSC. VIAL (SDV,MDV OR ADDITIVE) (ML)
C1344311|T200|5 6 7lfu additive diphtheria intramusc mdv ml or ped sdv tetanus toxoid vial|TETANUS,DIPHTHERIA TOXOID PED 5-6.7LFU INTRAMUSC. VIAL (SDV,MDV OR ADDITIVE) (ML)
C1344312|T200|additive adsorb diphtheria injection mdv ml or sdv toxoid vial|DIPHTHERIA TOXOID,ADSORBED INJECTION VIAL (SDV,MDV OR ADDITIVE) (ML)
C1345112|T200|additive adsorb intramusc mdv ml or sdv tetanus toxoid vial|TETANUS TOXOID,ADSORBED INTRAMUSC. VIAL (SDV,MDV OR ADDITIVE) (ML)
C1360489|T074|diagn diphtheria kit toxoid|DIAGN. DIPHTHERIA TOXOID KIT
C1361376|T203|500 adsorb globulin immune kit tetanus tetanus toxoid unit|TETANUS IMMUNE GLOBULIN/TETANUS TOXOID,ADSORBED @ 500 UNIT @ KIT
C1361439|T203|250 adsorb globulin immune kit tetanus tetanus toxoid unit|TETANUS IMMUNE GLOBULIN/TETANUS TOXOID,ADSORBED @ 250 UNIT @ KIT
C1361441|T203|500 adsorb antitoxin kit tetanus tetanus toxoid unit|TETANUS ANTITOXIN/TETANUS TOXOID,ADSORBED @ 500 UNIT @ KIT
C1361505|T203|250 adsorb antitoxin kit tetanus tetanus toxoid unit|TETANUS ANTITOXIN/TETANUS TOXOID,ADSORBED @ 250 UNIT @ KIT
C1372973|T121|diphtheria preparation toxoidadsorbed|DIPHTHERIA TOXOIDADSORBED
C1374523|T200|18 conjugate diphtheria mcg toxoid|DIPHTHERIA TOXOID,CONJUGATED 18 MCG
C1374524|T200|0 2 5ml diphtheria toxoidadsorb unt|DIPHTHERIA TOXOIDADSORBED 2 UNT/0.5ML
C1376998|T200|0 5 5ml tetanus toxoid unt|TETANUS TOXOID 5 UNT/0.5ML
C1378777|T200|0 12 5 5ml diphtheria toxoid unt|DIPHTHERIA TOXOID 12.5 UNT/0.5ML
C1378930|T200|0 5 5ml adsorb tetanus toxoid unt|TETANUS TOXOID ADSORBED 5 UNT/0.5ML
C1378931|T200|0 4 5ml tetanus toxoid unt|TETANUS TOXOID 4 UNT/0.5ML
C1379556|T200|0 15 5ml adsorb diphtheria toxoid unt|DIPHTHERIA TOXOID ADSORBED 15 UNT/0.5ML
C1379557|T200|0 10 5ml adsorb tetanus toxoid unt|TETANUS TOXOID ADSORBED 10 UNT/0.5ML
C1380124|T200|0 2 5ml adsorb diphtheria toxoid unt|DIPHTHERIA TOXOID ADSORBED 2 UNT/0.5ML
C1381198|T200|25 diphtheria toxoid|DIPHTHERIA TOXOID 25
C1381950|T200|0 5 adsorb ml tetanus toxoid|TETANUS TOXOID ADSORBED 0.5 ML
C1383622|T200|80 ml tetanus toxoid unt|Tetanus Toxoid 80 UNT/ML
C1440468|T129|clostridium tetani toxoid|CLOSTRIDIUM TETANI TOXOID
C1443906|T109|abcde botulinum pentavalent toxoid vaccine|Pentavalent botulinum toxoid vaccine
C1443907|T109|botulinum substance toxoid|Botulinum toxoid
C1443908|T109|a botulinum substance toxoid type|Botulinum toxoid type A
C1443909|T109|b botulinum substance toxoid type|Botulinum toxoid type B
C1443910|T109|botulinum c substance toxoid type|Botulinum toxoid type C
C1443911|T109|botulinum d substance toxoid type|Botulinum toxoid type D
C1443912|T109|botulinum e substance toxoid type|Botulinum toxoid type E
C1443913|T109|botulinum f substance toxoid type|Botulinum toxoid type F
C1443914|T109|botulinum g substance toxoid type|Botulinum toxoid type G
C1445173|T121|extract product tetanus toxoid|Tetanus toxoid extract
C1504174|T061|8 administration age combination counsel day family first immunization include injection injection intradermal intramuscular or or patient per percutaneous physician single subcutaneous toxoid under vaccine when year|Immunization administration under 8 years of age (includes percutaneous, intradermal, subcutaneous, or intramuscular injections) when the physician counsels the patient/family; first injection (single or combination vaccine/toxoid), per day
C1504175|T061|8 addition additional administration age code combination counsel day each family immunization include injection injection intradermal intramuscular list or or patient per percutaneous physician primary procedure separately single subcutaneous toxoid under vaccine when year|Immunization administration under 8 years of age (includes percutaneous, intradermal, subcutaneous, or intramuscular injections) when the physician counsels the patient/family; each additional injection (single or combination vaccine/toxoid), per day (List separately in addition to code for primary procedure)
C1504176|T061|8 administration administration administration age combination counsel day family first immunization include intranasal or or oral patient per physician route single toxoid under vaccine when year|Immunization administration under age 8 years (includes intranasal or oral routes of administration) when the physician counsels the patient/family; first administration (single or combination vaccine/toxoid), per day
C1504177|T061|8 addition additional administration administration administration age code combination counsel day each family immunization include intranasal list or or oral patient per physician primary procedure route separately single toxoid under vaccine when year|Immunization administration under age 8 years (includes intranasal or oral routes of administration) when the physician counsels the patient/family; each additional administration (single or combination vaccine/toxoid), per day (List separately in addition to code for primary procedure)
C1506971|T033|19 3 lymphocyte ml proliferation stimulation tetanus toxoid ug|LYMPHOCYTE PROLIFERATION. 19.3 UG/ML TETANUS TOXOID STIMULATION
C1506972|T033|2 41 lymphocyte ml proliferation stimulation tetanus toxoid ug|LYMPHOCYTE PROLIFERATION. 2.41 UG/ML TETANUS TOXOID STIMULATION
C1506974|T033|4 83 lymphocyte ml proliferation stimulation tetanus toxoid ug|LYMPHOCYTE PROLIFERATION. 4.83 UG/ML TETANUS TOXOID STIMULATION
C1506976|T033|67 9 lymphocyte ml proliferation stimulation tetanus toxoid ug|LYMPHOCYTE PROLIFERATION. 9.67 UG/ML TETANUS TOXOID STIMULATION
C1508157|T201|2 41 acnc bld lymphocyte ml proliferation pt qn stimulation tetanus toxoid ug|LYMPHOCYTE PROLIFERATION. 2.41 UG/ML TETANUS TOXOID STIMULATION:ARBITRARY CONCENTRATION:POINT IN TIME:WHOLE BLOOD:QUANTITATIVE
C1508158|T201|4 83 acnc bld lymphocyte ml proliferation pt qn stimulation tetanus toxoid ug|LYMPHOCYTE PROLIFERATION. 4.83 UG/ML TETANUS TOXOID STIMULATION:ARBITRARY CONCENTRATION:POINT IN TIME:WHOLE BLOOD:QUANTITATIVE
C1508159|T201|67 9 acnc bld lymphocyte ml proliferation pt qn stimulation tetanus toxoid ug|LYMPHOCYTE PROLIFERATION. 9.67 UG/ML TETANUS TOXOID STIMULATION:ARBITRARY CONCENTRATION:POINT IN TIME:WHOLE BLOOD:QUANTITATIVE
C1508160|T201|19 3 acnc bld lymphocyte ml proliferation pt qn stimulation tetanus toxoid ug|LYMPHOCYTE PROLIFERATION. 19.3 UG/ML TETANUS TOXOID STIMULATION:ARBITRARY CONCENTRATION:POINT IN TIME:WHOLE BLOOD:QUANTITATIVE
