# Supplementary material for: A UMLS-based spell checker for natural language processing in vaccine safety
Source: BMC Med Inform Decis Mak. 2007 Feb 12;7:3. doi: 10.1186/1472-6947-7-3 (PMC1805499; doi:10.1186/1472-6947-7-3)
Supplement: Additional file 4 — Source code. Software platform used to launch modules for spell checker [file 1472-6947-7-3-S4.gz › game/dump/biologicals.vaccine]

C0002371|T121|aluminum hydroxide substance vaccine|Aluminum Hydroxide
C0004632|T121|bacterial vaccine|Bacterial Vaccines
C0004886|T121|bacillus calmette guerin preparation vaccine|BCG Vaccine
C0006307|T121|brucella product vaccine|Brucella Vaccine
C0008359|T121|cholera product vaccine|Cholera Vaccine
C0012551|T109|diphtheria product vaccine|Diphtheria Toxoid
C0012559|T109|combine diphtheria pertussis product tetanus toxoid vaccine|Diphtheria-Tetanus-Pertussis Vaccine
C0016831|T121|fungal vaccine|Fungal Vaccines
C0021403|T109|flu influenza vaccine|Influenza virus vaccine
C0025010|T109|live measle product vaccine virus|Measles Vaccine
C0026384|T116|chemical vaccine|Molecular Vaccines
C0026782|T109|live mump preparation vaccine virus|Mumps Vaccine
C0030529|T121|paratyphoid vaccine|Paratyphoid Vaccine
C0031237|T109|cough vaccine whoop|Pertussis Vaccine
C0032066|T109|plague preparation vaccine|Plague Vaccine
C0032374|T109|poliomyelitis vaccine|Poliovirus Vaccines
C0032375|T121|oral poliomyelitis vaccine|Poliovirus Vaccine, Oral
C0033467|T061|administration against disease other prophylactic vaccine|Prophylactic administration of vaccine against other diseases
C0034496|T109|cell diploid human rabies vaccine|Rabies Vaccines
C0034862|T116|recombinant vaccine|Vaccines, Recombinant
C0035595|T121|product rickettsial vaccine|Rickettsial Vaccines
C0035795|T116|fever mountain product rocky spot vaccine|Rocky mountain spotted fever vaccine
C0035923|T116|german measle vaccine virus|Rubella virus vaccine
C0036106|T121|salk vaccine|Salk Vaccine
C0036634|T116|semisynthetic vaccine|Semisynthetic Vaccines
C0037355|T109|product smallpox vaccine|Smallpox Vaccine
C0038168|T121|staphylococcal vaccine|Staphylococcal Vaccines
C0039620|T121|htig tetanus vaccine|Tetanus Vaccine
C0041305|T121|tuberculosis vaccine|Tuberculosis Vaccines
C0041469|T109|preparation typhoid vaccine|Typhoid Vaccine
C0041470|T109|paratyphoid product typhoid vaccine|Typhoid-Paratyphoid Vaccines
C0042209|T061|therapy vaccine|Vaccine Therapy
C0042210|T109|im100 vaccine|Vaccines
C0042211|T121|attenuate vaccine|Vaccines, Attenuated
C0042212|T121|inactivate vaccine|Vaccines, Inactivated
C0042213|T116|synthetic vaccine|Vaccines, Synthetic
C0042723|T121|hepatitis vaccine viral|Viral Hepatitis Vaccines
C0042742|T121|vaccine viral|Viral Vaccines
C0051981|T129|anti leprosy vaccine|anti-leprosy vaccine
C0054194|T121|buccalin vaccine|buccalin vaccine
C0058773|T116|diphtheria product tetanus vaccine|Diphtheria-Tetanus Vaccine
C0058782|T121|diphtheria pertussis poliovirus tetanus vaccine|DTPP vaccine
C0058783|T121|diphtheria paratyphoid tetanus typhoid vaccine|DTTAB vaccine
C0059586|T121|coli e vaccine|Escherichia coli Vaccines
C0060140|T116|feline leukemia vaccine virus|feline leukemia virus vaccine
C0062082|T121|b conjugate hemophilus influenza polysaccharide tetanus toxin type vaccine|Haemophilus influenza type b polysaccharide vaccine-tetanus toxin conjugate
C0062083|T118|b conjugate conjugate diphtheria hemophilus polysaccharide product toxoid vaccine|Haemophilus influenzae type b-polysaccharide vaccine-diphtheria toxoid conjugate
C0062085|T116|b conjugate hemophilus influenza membrane meningitidi neisseria outer polysaccharide protein type vaccine|Haemophilus influenzae-type b polysaccharide-Neisseria meningitidis outer membrane protein conjugate vaccine
C0062086|T118|b capsular hemophilus influenza phosphate polyribosylribitol polysaccharide type vaccine|Haemophilus influenzae type b polysaccharide vaccine
C0062527|T109|b b hep hepatitis vaccine|Hepatitis B Vaccines
C0063878|T121|19 ir vaccine|IRS 19 vaccine
C0065828|T109|measle mump product rubella vaccine|Measles-Mumps-Rubella Vaccine
C0065829|T121|measle mump rubella vaccine varicella|measles, mumps, rubella, varicella vaccine
C0065942|T118|a group meningococcal polysaccharide preparation vaccine|meningococcal group A polysaccharide
C0065944|T118|c group meningococcal polysaccharide preparation vaccine|meningococcal group C polysaccharide
C0066665|T116|18006 mmu rhesus rotavirus strain vaccine|rhesus rotavirus vaccine strain MMU 18006
C0071698|T121|01 pev pseudomonas vaccine|polyvalent pseudomonas vaccine
C0072545|T109|a aeruginosa conjugate o polysaccharide pseudomonas toxin vaccine|Pseudomonas aeruginosa O polysaccharide-toxin A conjugate vaccine
C0073397|T116|4237 rit vaccine|RIT 4237 vaccine
C0078048|T109|chickenpox vaccine|Chickenpox Vaccine
C0078221|T116|polysaccharide preparation typhoid vaccine vi|Vi polysaccharide vaccine, typhoid
C0078456|T116|rotavirus vaccine wc3|WC3 rotavirus vaccine
C0080067|T121|protozoan vaccine|Protozoan Vaccines
C0082796|T121|hdm vaccine|HDM vaccine
C0083916|T116|core hiv like major p24 particle protein vaccine virus|p24-VLP vaccine
C0085432|T121|aid vaccine|AIDS Vaccines
C0086413|T121|hiv vaccine|HIV Vaccines
C0106579|T121|bivalent meningococcal vaccine|Bivalent Meningococcal Vaccine
C0110628|T121|convit vaccine|Convit vaccine
C0114940|T118|20 dpo vaccine|Dpo 20 vaccine
C0117436|T116|feline iscom leukemia vaccine virus|feline leukemia virus iscom vaccine
C0121548|T116|1 d glycoprotein herpes simplex vaccine virus|herpes simplex virus-1 glycoprotein D vaccine
C0127526|T121|meningococcal polysaccharide vaccine|Meningococcal Polysaccharide Vaccine
C0134235|T116|disease lyme ospa recombinant vaccine|OspA protein
C0137040|T121|pigbel vaccine|Pigbel Vaccine
C0137390|T109|pneumococcal polysaccharide preparation vaccine|Pneumococcal Polysaccharide Vaccine
C0140933|T116|rhesus rotavirus vaccine|rhesus rotavirus vaccine
C0145431|T121|meningococcal tetravalent vaccine|Tetravalent Meningococcal Vaccine
C0145512|T116|943 tgp vaccine|TGP 943 vaccine
C0147265|T118|ty21a typhoid vaccine|Ty21a typhoid vaccine
C0148247|T121|1 gp160 hiv microgenesys vaccine|VaxSyn HIV-1 (gp160) vaccine
C0148542|T118|berna vaccine vivotif|Vivotif Berna vaccine
C0151899|T048|cry dpt relate vaccine|Syndrome screaming
C0161658|T037|bacterial disorder poison vaccine|Poisoning by bacterial vaccine
C0161659|T037|bcg disorder poison vaccine|Poisoning by BCG vaccine
C0161661|T037|cholera disorder poison vaccine|Poisoning by cholera vaccine
C0161662|T037|disorder plague poison vaccine|Poisoning by plague vaccine
C0161663|T037|disorder poison tetanus vaccine|Poisoning by tetanus vaccine
C0161664|T037|diphtheria disorder poison vaccine|Poisoning by diphtheria vaccine
C0161666|T037|bacterial other poison unspecified vaccine|Poisoning by other and unspecified bacterial vaccines
C0161669|T037|disorder poison smallpox vaccine|Poisoning by smallpox vaccine
C0161670|T037|disorder poison rabies vaccine|Poisoning by rabies vaccine
C0161671|T037|disorder poison typhus vaccine|Poisoning by typhus vaccine
C0161672|T037|disorder fever poison vaccine yellow|Poisoning by yellow fever vaccine
C0161673|T037|disorder measle poison vaccine|Poisoning by measles vaccine
C0161674|T037|disorder poison poliomyelitis vaccine|Poisoning by poliomyelitis vaccine
C0161675|T037|disorder other poison rickettsial unspecified vaccine viral|Other and unspecified viral and rickettsial vaccine poisoning
C0161676|T037|a bacterial combination component except mix pertussis poison rickettsial vaccine viral|Poisoning by mixed viral-rickettsial and bacterial vaccines, except combinations with a pertussis component
C0161677|T037|biological disorder other poison substance vaccine|Other vaccines and biological substance poisoning
C0163174|T121|imune pnu vaccine|Pnu-Imune Vaccine
C0163573|T109|antityphu vaccine|typhus vaccine
C0170300|T109|a a hep hepatitis vaccine|Hepatitis A Vaccines
C0172215|T121|buccalin polyvalent vaccine|buccalin polyvalent vaccine
C0174745|T109|product pseudorabies vaccine|Pseudorabies Vaccines
C0178210|T061|administration poliomyelitis vaccine|Administration of poliomyelitis vaccine
C0178217|T061|administration measle mump rubella vaccine|Administration of measles-mumps-rubella vaccine
C0199804|T061|administration bcg vaccine|Vaccination against tuberculosis
C0201667|T059|autogenous preparation procedure vaccine|Autogenous vaccine preparation
C0205991|T061|active administration immunity procedure produce vaccine|Immunization, Active
C0206253|T121|combination vaccine|Vaccines, Combined
C0206255|T121|malaria vaccine|Malaria Vaccines
C0206514|T121|hemophilus influenza vaccine|Haemophilus Vaccines
C0206515|T121|conjugate vaccine|Vaccines, Conjugate
C0207781|T116|hcg lh tt vaccine|human chorionic gonadotropin-tetanus toxoid conjugate, hybrid (beta hCG: alpha oLH)
C0209232|T121|anti icrc leprosy vaccine|ICRC anti-leprosy vaccine
C0211670|T121|nyvac vaccine|NYVAC vaccine
C0211671|T121|alvac vaccine|ALVAC vaccine
C0212268|T116|5 adenovirus glycoprotein rabies recombinant vaccine|adenovirus 5, rabies glycoprotein recombinant vaccine
C0215002|T121|mw vaccine|Mycobacterium w vaccine
C0215490|T121|glycoprotein mokola vaccine virus|Mokola virus glycoprotein vaccine
C0215600|T109|b conjugate diphtheria hemophilus pertussis tetanus vaccine|diphtheria-tetanus-pertussis-haemophilus b conjugate vaccine
C0217943|T116|1 gp120 hiv iiib subunit vaccine|HIV-1 IIIB gp120 subunit vaccine
C0242654|T121|siv vaccine|SIV Vaccine
C0242655|T121|aid simian vaccine|SAIDS Vaccines
C0250333|T116|gavac vaccine|recombinant BM86 protein, Boophilus
C0254971|T116|aroa salmonella vaccine|aroA Salmonella vaccine
C0258122|T121|4 vaccine vp|VP-4 vaccine
C0259319|T116|3 gene hepa vaccine|Hepa Gene 3 vaccine
C0260363|T033|alone need paratyphoid prophylactic tab typhoid vaccination vaccine|Need for prophylactic vaccination with typhoid-paratyphoid alone [TAB] vaccine
C0260364|T033|bcg need prophylactic tuberculosis vaccination vaccine|Need for prophylactic vaccination with tuberculosis [BCG] vaccine
C0260389|T033|against cholera cholera need paratyphoid prophylactic tab typhoid vaccination vaccine|Need for prophylactic vaccination against cholera with typhoid-paratyphoid (cholera + TAB) vaccine
C0260390|T033|combine diphtheria dtap dtp need pertussis prophylactic tetanus vaccination vaccine|Need for prophylactic vaccination with combined diphtheria-tetanus-pertussis [DTP] [DTaP] vaccine
C0260391|T033|diphtheria dtp need paratyphoid pertussis prophylactic tab tetanus typhoid vaccination vaccine|Need for prophylactic vaccination with diphtheria-tetanus-pertussis with typhoid-paratyphoid (DTP + TAB) vaccine
C0260392|T033|diphtheria dtp need pertussis polio poliomyelitis prophylactic tetanus vaccination vaccine|Need for prophylactic vaccination with diphtheria-tetanus-pertussis with poliomyelitis (DTP + polio) vaccine
C0260395|T033|combine need prophylactic unspecified vaccination vaccine|Need for prophylactic vaccination with unspecified combined vaccine
C0260491|T033|allergy category context dependant history or personal serum v vaccine|[V]Personal history of serum or vaccine allergy
C0261931|T037|adverse bacterial effect therapeutic use vaccine|Adverse effects in the therapeutic use of bacterial vaccines
C0261932|T037|adverse bcg effect therapeutic use vaccine|Adverse effects in the therapeutic use of BCG vaccine
C0261933|T037|adverse cause effect find paratyphoid therapeutic typhoid use vaccine x|[X]Typhoid and paratyphoid vaccine causing adverse effects in therapeutic use
C0261934|T037|adverse cause cholera effect find therapeutic use vaccine x|Adverse effects in the therapeutic use of cholera vaccine
C0261935|T037|adverse effect plague therapeutic use vaccine|Adverse effects in the therapeutic use of plague vaccine
C0261936|T037|adverse cause effect find tetanus therapeutic use vaccine x|Adverse effects in the therapeutic use of tetanus vaccine
C0261937|T037|adverse cause diphtheria effect find therapeutic use vaccine x|Adverse effects in the therapeutic use of diphtheria vaccine
C0261938|T037|a adverse cause combination component effect find include pertussis pertussis therapeutic use vaccine x|[X]Pertussis vaccine, including combinations with a pertussis component, causing adverse effects in therapeutic use
C0261939|T037|adverse bacterial cause effect find other therapeutic unspecified use vaccine x|[X]Other and unspecified bacterial vaccines causing adverse effects in therapeutic use
C0261940|T037|a adverse bacterial cause combination component effect except find mix pertussis therapeutic use vaccine x|[X]Mixed bacterial vaccines, except combinations with a pertussis component, causing adverse effects in therapeutic use
C0261942|T121|adverse cause effect smallpox therapeutic use vaccine|Smallpox vaccine causing adverse effects in therapeutic use
C0261943|T121|adverse cause effect rabies therapeutic use vaccine|Rabies vaccine causing adverse effects in therapeutic use
C0261944|T121|adverse cause effect therapeutic typhus use vaccine|Typhus vaccine causing adverse effects in therapeutic use
C0261945|T121|adverse cause effect fever therapeutic use vaccine yellow|Yellow fever vaccine causing adverse effects in therapeutic use
C0261946|T121|adverse cause effect measle therapeutic use vaccine|Measles vaccine causing adverse effects in therapeutic use
C0261947|T121|adverse cause effect poliomyelitis therapeutic use vaccine|Poliomyelitis vaccine causing adverse effects in therapeutic use
C0261948|T037|adverse cause effect other rickettsial therapeutic unspecified use vaccine viral|Other and unspecified viral and rickettsial vaccines causing adverse effects in therapeutic use
C0261949|T121|a adverse bacterial cause combination component effect except mix pertussis rickettsial therapeutic use vaccine viral|Mixed viral-rickettsial and bacterial vaccines, except combinations with a pertussis component, causing adverse effects in therapeutic use
C0261950|T037|adverse biological cause effect find other substance therapeutic unspecified use vaccine x|[X]Other and unspecified vaccines and biological substances causing adverse effects in therapeutic use
C0274824|T037|biological disorder or poison substance vaccine|Poisoning by vaccine AND/OR biological substance
C0274825|T037|disorder mump poison vaccine|Poisoning by mumps vaccine
C0274826|T037|disorder or other poison rickettsial unspecified vaccine viral|Poisoning by viral AND/OR rickettsial vaccine
C0274827|T037|bacterial disorder mix poison rickettsial vaccine viral|Poisoning by mixed viral-rickettsial AND bacterial vaccine
C0282115|T121|antifertility vaccine|Vaccines, Contraceptive
C0296104|T118|b conjugate group polysaccharide streptococcal tetanus toxoid type v vaccine|streptococcal polysaccharide-tetanus toxoid conjugate vaccine
C0297840|T116|mn pnd ppd vaccine|PPD-MN-PND vaccine
C0299555|T116|cell melanoma polyvalent vaccine|polyvalent melanoma cell vaccine
C0301452|T116|diagnostic substance vaccine|Diagnostic vaccine
C0301508|T116|fever preparation vaccine yellow|Yellow Fever Vaccine
C0301512|T116|product vaccine vaccinia virus|Vaccinia virus vaccine
C0301521|T116|product therapeutic vaccine|Therapeutic vaccine
C0302237|T116|influenza product swine vaccine virus|Swine influenza virus vaccine
C0305064|T116|197 b conjugate conjugate crm diphtheria hemophilus oligosaccharide product protein sub sub vaccine|Hemophilus b oligosaccharide conjugate(diphtheria CRM>197< protein conjugate) vaccine
C0305065|T109|pneumococcal polyvalent product vaccine|Polyvalent pneumococcal vaccine
C0305066|T116|human product rabies vaccine|Human rabies vaccine
C0307852|T007|bcg tice vaccine|Tice BCG
C0308212|T116|5 leptospirosis product vaccine way|5-WAY LEPTOSPIROSIS VACCINE
C0308712|T116|brand companion vaccine veterinary|Companion brand of veterinary vaccine
C0308909|T116|7 d product vac vaccine|D-VAC-7 VACCINE
C0309259|T116|ibr product vaccine|IBR VACCINE
C0309260|T116|bvd ibr product vaccine|IBR -BVD VACCINE
C0309593|T116|b1 disease newcastle product strain vaccine|NEWCASTLE DISEASE VACCINE (B1 STRAIN)
C0309594|T116|b1 b1 disease newcastle product strain type vaccine|NEWCASTLE DISEASE VACCINE (B1 TYPE- B1 STRAIN)
C0309595|T116|b1 disease lasota newcastle product strain type vaccine|NEWCASTLE DISEASE VACCINE (B1 TYPE - LASOTA STRAIN)
C0309596|T116|63 disease n newcastle product vaccine|NEWCASTLE DISEASE VACCINE N-63
C0309597|T116|79 disease n newcastle product vaccine|NEWCASTLE DISEASE VACCINE N-79
C0309598|T116|bronchitis conn newcastle product type vaccine|NEWCASTLE-BRONCHITIS VACCINE (Conn. Type)
C0309599|T116|bronchitis mass newcastle product type vaccine|NEWCASTLE-BRONCHITIS VACCINE (Mass. Type)
C0309600|T116|bacterin bronchitis mycoplasma newcastle product vaccine|NEWCASTLE-BRONCHITIS VACCINE, MYCOPLASMA BACTERIN
C0310330|T116|product tge vaccine|TGE VACCINE
C0310405|T116|fetus product trichomonas vaccine|TRICHOMONAS FOETUS VACCINE
C0310663|T121|animal disease product vaccine|Animal disease vaccine
C0310664|T121|animal autogenous disease product vaccine|Autogenous animal disease vaccine
C0310665|T116|anaplasmosis product vaccine|Anaplasmosis vaccine
C0310666|T116|anthrax product spore vaccine|Anthrax spore vaccine
C0310667|T116|avian encephalomyelitis product vaccine|Avian encephalomyelitis vaccine
C0310668|T116|avian encephalomyelitis fowl pox product vaccine|Avian encephalomyelitis - fowl pox vaccine
C0310669|T116|avian paramyxovirus product vaccine|Avian paramyxovirus vaccine
C0310670|T116|avian product reovirus vaccine|Avian reovirus vaccine
C0310671|T116|avian bursal disease product reovirus vaccine|Avian reovirus - bursal disease vaccine
C0310672|T116|bluetongue product vaccine|Bluetongue vaccine
C0310673|T116|avium bordetella product vaccine|Bordetella avium vaccine
C0310674|T116|bordetella bronchiseptica product vaccine|Bordetella bronchiseptica vaccine
C0310675|T116|bordetella bronchiseptica erysipelothrix product rhusiopathia vaccine|Bordetella bronchiseptica - erysipelothrix rhusiopathiae vaccine
C0310676|T116|bovine parainfluenza product respiratory syncytial vaccine virus|Bovine parainfluenza - respiratory syncytial virus vaccine
C0310677|T116|bovine product respiratory syncytial vaccine virus|Bovine respiratory syncytial virus vaccine
C0310678|T116|bovine product rhinotracheitis vaccine|Bovine rhinotracheitis vaccine
C0310679|T116|3 bovine parainfluenza product rhinotracheitis vaccine|Bovine rhinotracheitis - parainfluenza 3 vaccine
C0310680|T116|bovine product respiratory rhinotracheitis syncytial vaccine virus|Bovine rhinotracheitis - respiratory syncytial virus vaccine
C0310681|T116|bovine diarrhea product rhinotracheitis vaccine virus|Bovine rhinotracheitis - virus diarrhea vaccine
C0310682|T116|3 bovine diarrhea parainfluenza product rhinotracheitis vaccine virus|Bovine rhinotracheitis - virus diarrhea - parainfluenza 3 vaccine
C0310683|T116|3 bovine diarrhea parainfluenza product respiratory rhinotracheitis syncytial vaccine virus virus|Bovine rhinotracheitis - virus diarrhea - parainfluenza 3-respiratory syncytial virus vaccine
C0310684|T116|bovine diarrhea product respiratory rhinotracheitis syncytial vaccine virus virus|Bovine rhinotracheitis - virus diarrhea - respiratory syncytial virus vaccine
C0310685|T116|bovine coronavirus product rota vaccine|Bovine rota - coronavirus vaccine
C0310686|T116|bovine diarrhea product vaccine virus|Bovine virus diarrhea vaccine
C0310687|T116|bovine diarrhea product respiratory syncytial vaccine virus virus|Bovine virus diarrhea - respiratory syncytial virus vaccine
C0310688|T116|bronchitis product vaccine|Bronchitis vaccine
C0310689|T116|bronchitis bursal disease product vaccine|Bronchitis - bursal disease vaccine
C0310690|T116|bronchitis bursal disease product reovirus vaccine|Bronchitis - bursal disease - reovirus vaccine
C0310691|T116|abortus brucella product vaccine|Brucella abortus vaccine
C0310692|T116|bursal disease product vaccine|Bursal disease vaccine
C0310693|T116|bursal disease disease marek product vaccine|Bursal disease - Marek's disease vaccine
C0310694|T116|bursal disease disease newcastle product vaccine|Bursal disease - Newcastle disease vaccine
C0310695|T116|bronchitis bursal disease disease newcastle product vaccine|Bursal disease - Newcastle disease - bronchitis vaccine
C0310696|T116|bursal disease disease newcastle product reovirus vaccine|Bursal disease - Newcastle disease - reovirus vaccine
C0310697|T116|bronchitis bursal disease newcastle product reovirus vaccine|Bursal disease - Newcastle - bronchitis - reovirus vaccine
C0310698|T116|bursal disease product reovirus vaccine|Bursal disease - reovirus vaccine
C0310699|T116|canary pox product vaccine|Canary pox vaccine
C0310700|T116|2 adenovirus canine parvovirus product type vaccine|Canine adenovirus type 2 - parvovirus vaccine
C0310701|T116|canine coronavirus product vaccine|Canine coronavirus vaccine
C0310702|T116|canine coronavirus parvovirus product vaccine|Canine coronavirus - parvovirus vaccine
C0310703|T116|canine distemper product vaccine|Canine distemper vaccine
C0310704|T116|2 adenovirus canine distemper product type vaccine|Canine distemper - adenovirus type 2 vaccine
C0310705|T116|2 adenovirus canine coronavirus distemper parainfluenza parvovirus product type vaccine|Canine distemper - adenovirus type 2 - coronavirus - parainfluenza - parvovirus vaccine
C0310706|T116|2 adenovirus canine distemper hepatitis parainfluenza parvovirus product type vaccine|Canine distemper - adenovirus type 2 - hepatitis - parainfluenza - parvovirus vaccine
C0310707|T116|2 adenovirus canine distemper measle parainfluenza product type vaccine|Canine distemper - adenovirus type 2 - measles - parainfluenza vaccine
C0310708|T116|2 adenovirus canine distemper parainfluenza product type vaccine|Canine distemper - adenovirus type 2 - parainfluenza vaccine
C0310709|T116|2 adenovirus canine distemper parainfluenza parvovirus product type vaccine|Canine distemper - adenovirus type 2 - parainfluenza - parvovirus vaccine
C0310710|T116|canine distemper hepatitis product vaccine|Canine distemper - hepatitis vaccine
C0310711|T116|canine distemper hepatitis parainfluenza product vaccine|Canine distemper - hepatitis - parainfluenza vaccine
C0310712|T116|canine distemper hepatitis parainfluenza parvovirus product vaccine|Canine distemper - hepatitis - parainfluenza - parvovirus vaccine
C0310713|T116|canine distemper measle product vaccine|Canine distemper - measles vaccine
C0310714|T116|canine distemper measle parainfluenza product vaccine|Canine distemper - measles - parainfluenza vaccine
C0310715|T116|canine parainfluenza product vaccine|Canine parainfluenza vaccine
C0310716|T116|bordetella bronchiseptica canine parainfluenza product vaccine|Canine parainfluenza - bordetella bronchiseptica vaccine
C0310717|T116|chlamydia product psittaci vaccine|Chlamydia psittaci vaccine
C0310718|T116|coccidiosis product vaccine|Coccidiosis vaccine
C0310719|T116|duck enteritis product vaccine virus|Duck virus enteritis vaccine
C0310720|T116|duck hepatitis product vaccine virus|Duck virus hepatitis vaccine
C0310721|T116|encephalomyelitis product vaccine|Encephalomyelitis vaccine
C0310722|T116|encephalomyocarditis product vaccine|Encephalomyocarditis vaccine
C0310723|T116|equine influenza product vaccine|Equine influenza vaccine
C0310724|T116|equine product rhinopneumonitis vaccine|Equine rhinopneumonitis vaccine
C0310725|T116|equine influenza product rhinopneumonitis vaccine|Equine rhinopneumonitis - influenza vaccine
C0310726|T116|arteritis equine product vaccine viral|Equine viral arteritis vaccine
C0310727|T116|erysipelothrix product rhusiopathia vaccine|Erysipelothrix rhusiopathiae vaccine
C0310728|T116|feline infectious peritonitis product vaccine virus|Feline infectious peritonitis virus vaccine
C0310729|T116|feline leukemia product vaccine|Feline leukemia vaccine
C0310730|T116|calici feline leukemia panleukopenia product rhinotracheitis vaccine|Feline leukemia - rhinotracheitis - calici - panleukopenia vaccine
C0310731|T116|calici chlamydia feline leukemia panleukopenia product psittaci rhinotracheitis vaccine|Feline leukemia - rhinotracheitis - calici - panleukopenia - chlamydia psittaci vaccine
C0310732|T116|feline panleukopenia product vaccine|Feline panleukopenia vaccine
C0310733|T116|feline panleukopenia product rabies vaccine|Feline panleukopenia - rabies vaccine
C0310734|T116|calici feline product rhinotracheitis vaccine|Feline rhinotracheitis - calici vaccine
C0310735|T116|calici feline panleukopenia product rhinotracheitis vaccine|Feline rhinotracheitis - calici - panleukopenia vaccine
C0310736|T116|calici chlamydia feline panleukopenia product psittaci rhinotracheitis vaccine|Feline rhinotracheitis - calici - panleukopenia - chlamydia psittaci vaccine
C0310737|T116|calici chlamydia feline panleukopenia product psittaci rabies rhinotracheitis vaccine|Feline rhinotracheitis - calici - panleukopenia - chlamydia psittaci - rabies vaccine
C0310738|T116|calici feline panleukopenia product rabies rhinotracheitis vaccine|Feline rhinotracheitis - calici - panleukopenia - rabies vaccine
C0310739|T116|fowl laryngotracheitis product vaccine|Fowl laryngotracheitis vaccine
C0310740|T116|fowl pox product vaccine|Fowl pox vaccine
C0310741|T116|disease fowl marek pox product vaccine|Fowl pox - Marek's disease vaccine
C0310742|T116|encephalitis fox product vaccine|Fox encephalitis vaccine
C0310743|T116|enteritis hemorrhagic product vaccine|Hemorrhagic enteritis vaccine
C0310744|T116|disease marek product vaccine|Marek Disease Vaccines
C0310745|T116|disease marble product spleen vaccine|Marble spleen disease vaccine
C0310746|T116|animal measle product vaccine|Animal measles vaccine
C0310747|T116|distemper mink product vaccine|Mink distemper vaccine
C0310748|T116|distemper enteritis mink product vaccine|Mink distemper - enteritis vaccine
C0310749|T116|enteritis mink product vaccine|Mink enteritis vaccine
C0310750|T116|gallisepticum mycoplasma product vaccine|Mycoplasma gallisepticum vaccine
C0310751|T116|disease newcastle product vaccine|Newcastle disease vaccine
C0310752|T116|avian disease encephalomyelitis newcastle product vaccine|Newcastle disease - avian encephalomyelitis vaccine
C0310753|T116|bronchitis newcastle product vaccine|Newcastle - bronchitis vaccine
C0310754|T116|ecthyma ovine product vaccine|Ovine ecthyma vaccine
C0310755|T116|disease pacheco product vaccine|Pacheco's disease vaccine
C0310756|T116|3 parainfluenza product vaccine|Parainfluenza 3 vaccine
C0310757|T116|parvovirus product vaccine|Parvovirus vaccine
C0310758|T116|anatipestif pasteurella product vaccine|Pasteurella anatipestifer vaccine
C0310759|T116|haemolytica multocida pasteurella product vaccine|Pasteurella hemolytica - multocida vaccine
C0310760|T116|multocida pasteurella product vaccine|Pasteurella multocida vaccine
C0310761|T116|pigeon pox product vaccine|Pigeon pox vaccine
C0310762|T116|porcine product rotavirus vaccine|Porcine rotavirus vaccine
C0310763|T116|gastroenteritis porcine product rotavirus transmissible vaccine|Porcine rotavirus - transmissible gastroenteritis vaccine
C0310764|T116|pox product psittacine vaccine|Psittacine pox vaccine
C0310765|T116|pox product quail vaccine|Quail pox vaccine
C0310766|T116|pox product turkey vaccine|Turkey pox vaccine
C0310767|T116|animal product rabies vaccine|Rabies vaccine, animal
C0310768|T116|product tenosynovitis vaccine|Tenosynovitis vaccine
C0310769|T116|gastroenteritis product transmissible vaccine|Transmissible gastroenteritis vaccine
C0310770|T116|product vaccine wart|Wart vaccine
C0310773|T116|autogenous autogenous bacterin product vaccine|Autogenous vaccine - autogenous bacterin
C0310868|T116|bacterin product toxoid vaccine|Vaccine - bacterin - toxoid
C0310870|T116|bacterin bordetella bronchiseptica erysipelothrix multocida pasteurella product rhusiopathiae vaccine|Bordetella bronchiseptica vaccine - erysipelothrix rhusiopathiae - pasteurella multocida bacterin
C0310871|T116|bacterin bordetella bronchiseptica multocida pasteurella product vaccine|Bordetella bronchiseptica vaccine - pasteurella multocida bacterin
C0310872|T116|bacterin bovine hemophilus product respiratory somnu syncytial vaccine virus|Bovine respiratory syncytial virus vaccine - hemophilus somnus bacterin
C0310873|T116|bacterin bovine haemolytica hemophilus multocida pasteurella product rhinotracheitis somnu vaccine|Bovine rhinotracheitis vaccine - hemophilus somnus - pasteurella hemolytica - multocida bacterin
C0310874|T116|bacterin bovine canicola grippotyphosa hardjo icterohaemorrhagiae leptospira pomona product rhinotracheitis vaccine|Bovine rhinotracheitis vaccine - leptospira canicola - grippotyphosa - hardjo - icterohemorrhagiae - pomona bacterin
C0310875|T116|bacterin bovine grippotyphosa hardjo leptospira pomona product rhinotracheitis vaccine|Bovine rhinotracheitis vaccine - leptospira grippotyphosa - hardjo - pomona bacterin
C0310876|T116|bacterin bovine leptospira pomona product rhinotracheitis vaccine|Bovine rhinotracheitis vaccine - leptospira pomona bacterin
C0310877|T116|bacterin bovine haemolytica leptospira multocida pasteurella pomona product rhinotracheitis vaccine|Bovine rhinotracheitis vaccine - leptospira pomona - pasteurella hemolytica - multocida bacterin
C0310878|T116|3 bacterin bovine hemophilus parainfluenza product rhinotracheitis somnu vaccine|Bovine rhinotracheitis - parainfluenza 3 vaccine - hemophilus somnus bacterin
C0310879|T116|3 bacterin bovine canicola grippotyphosa hardjo hemophilus icterohaemorrhagiae leptospira parainfluenza pomona product rhinotracheitis somnu vaccine|Bovine rhinotracheitis - parainfluenza 3 vaccine - hemophilus somnus - leptospira canicola - grippotyphosa - hardjo - icterohemorrhagiae - pomona bacterin
C0310880|T116|3 bacterin bovine haemolytica hemophilus multocida parainfluenza pasteurella product rhinotracheitis somnu vaccine|Bovine rhinotracheitis - parainfluenza 3 vaccine - hemophilus somnus - pasteurella hemolytica - multocida bacterin
C0310881|T116|3 bacterin bovine canicola grippotyphosa hardjo icterohaemorrhagiae leptospira parainfluenza pomona product rhinotracheitis vaccine|Bovine rhinotracheitis - parainfluenza 3 vaccine - leptospira canicola - grippotyphosa - hardjo - icterohemorrhagiae - pomona bacterin
C0310882|T116|3 bacterin bovine grippotyphosa hardjo leptospira parainfluenza pomona product rhinotracheitis vaccine|Bovine rhinotracheitis - parainfluenza 3 vaccine - leptospira grippotyphosa - hardjo - pomona bacterin
C0310883|T116|3 bacterin bovine leptospira parainfluenza pomona product rhinotracheitis vaccine|Bovine rhinotracheitis - parainfluenza 3 vaccine - leptospira pomona bacterin
C0310884|T116|3 bacterin bovine haemolytica leptospira multocida parainfluenza pasteurella pomona product rhinotracheitis vaccine|Bovine rhinotracheitis - parainfluenza 3 vaccine - leptospira pomona - pasteurella hemolytica - multocida bacterin
C0310885|T116|3 bacterin bovine haemolytica multocida parainfluenza pasteurella product rhinotracheitis vaccine|Bovine rhinotracheitis - parainfluenza 3 vaccine - pasteurella hemolytica - multocida bacterin
C0310886|T116|bacterin bovine leptospira pomona product respiratory rhinotracheitis syncytial vaccine virus|Bovine rhinotracheitis - respiratory syncytial virus vaccine - leptospira pomona bacterin
C0310888|T116|bacterin bovine diarrhea hemophilus leptospira pomona product rhinotracheitis somnu vaccine virus|Bovine rhinotracheitis - virus diarrhea vaccine - hemophilus somnus leptospira pomona bacterin
C0310889|T116|bacterin bovine diarrhea haemolytica hemophilus multocida pasteurella product rhinotracheitis somnu vaccine virus|Bovine rhinotracheitis - virus diarrhea vaccine - hemophilus somnus pasteurella hemolytica - multocida bacterin
C0310890|T116|bacterin bovine canicola diarrhea grippotyphosa hardjo icterohaemorrhagiae leptospira pomona product rhinotracheitis vaccine virus|Bovine rhinotracheitis - virus diarrhea vaccine - leptospira canicola - grippotyphosa - hardjo - icterohemorrhagiae - pomona bacterin
C0310891|T116|3 bacterin bovine campylobacter canicola diarrhea fetus grippotyphosa hardjo icterohaemorrhagiae leptospira parainfluenza pomona product rhinotracheitis vaccine virus|Bovine rhinotracheitis - virus diarrhea - parainfluenza 3 vaccine - campylobacter fetus - leptospira canicola - grippotyphosa - hardjo - icterohemorrhagiae - pomona bacterin
C0310892|T116|3 bacterin bovine diarrhea hemophilus parainfluenza product rhinotracheitis somnu vaccine virus|Bovine rhinotracheitis - virus diarrhea - parainfluenza 3 vaccine - hemophilus somnus bacterin
C0310893|T116|3 bacterin bovine campylobacter canicola diarrhea fetus grippotyphosa hardjo hemophilus icterohaemorrhagiae leptospira parainfluenza pomona product rhinotracheitis somnu vaccine virus|Bovine rhinotracheitis - virus diarrhea - parainfluenza 3 vaccine - hemophilus somnus - campylobacter fetus - leptospira canicola- grippotyphosa - hardjo - icterohemorrhagiae - pomona bacterin
C0310894|T116|3 bacterin bovine canicola diarrhea grippotyphosa hardjo hemophilus icterohaemorrhagiae leptospira parainfluenza pomona product rhinotracheitis somnu vaccine virus|Bovine rhinotracheitis - virus diarrhea - parainfluenza 3 vaccine - hemophilus somnus - leptospira canicola - grippotyphosa - hardjo - icterohemorrhagiae - pomona bacterin
C0310895|T116|3 bacterin bovine diarrhea haemolytica hemophilus multocida parainfluenza pasteurella product rhinotracheitis somnu vaccine virus|Bovine rhinotracheitis - virus diarrhea - parainfluenza 3 vaccine - hemophilus somnus - pasteurella hemolytica - multocida bacterin
C0310896|T116|3 bacterin bovine canicola diarrhea grippotyphosa hardjo icterohaemorrhagiae leptospira parainfluenza pomona product rhinotracheitis vaccine virus|Bovine rhinotracheitis - virus diarrhea - parainfluenza 3 vaccine - leptospira canicola - grippotyphosa - hardjo - icterohemorrhagiae - pomona bacterin
C0310897|T116|3 bacterin bovine diarrhea grippotyphosa hardjo leptospira parainfluenza pomona product rhinotracheitis vaccine virus|Bovine rhinotracheitis - virus diarrhea - parainfluenza 3 vaccine - leptospira grippotyphosa - hardjo - pomona bacterin
C0310898|T116|3 bacterin bovine diarrhea leptospira parainfluenza pomona product rhinotracheitis vaccine virus|Bovine rhinotracheitis - virus diarrhea - parainfluenza 3 vaccine - leptospira pomona bacterin
C0310899|T116|3 bacterin bovine diarrhea haemolytica parainfluenza pasteurella product rhinotracheitis vaccine virus|Bovine rhinotracheitis - virus diarrhea - parainfluenza 3 vaccine - pasteurella hemolytica bacterin
C0310900|T116|3 bacterin bovine diarrhea haemolytica multocida parainfluenza pasteurella product rhinotracheitis vaccine virus|Bovine rhinotracheitis - virus diarrhea - parainfluenza 3 vaccine - pasteurella hemolytica - multocida bacterin
C0310901|T116|3 bacterin bovine campylobacter canicola diarrhea fetus grippotyphosa hardjo icterohaemorrhagiae leptospira parainfluenza pomona product respiratory rhinotracheitis syncytial vaccine virus virus|Bovine rhinotracheitis - virus diarrhea - parainfluenza 3 - respiratory syncytial virus vaccine - campylobacter fetus leptospira canicola - grippotyphosa - hardjo - icterohemorrhagiae - pomona bacterin
C0310902|T116|3 bacterin bovine diarrhea hemophilus parainfluenza product respiratory rhinotracheitis somnu syncytial vaccine virus virus|Bovine rhinotracheitis - virus diarrhea - parainfluenza 3 - respiratory syncytial virus vaccine - hemophilus somnus bacterin
C0310903|T116|3 bacterin bovine canicola diarrhea grippotyphosa hardjo icterohaemorrhagiae leptospira parainfluenza pomona product respiratory rhinotracheitis syncytial vaccine virus virus|Bovine rhinotracheitis - virus diarrhea - parainfluenza 3 - respiratory syncytial virus vaccine - leptospira canicola - grippotyphosa - hardjo - icterohemorrhagiae - pomona bacterin
C0310904|T116|3 bacterin bovine canicola diarrhea grippotyphosa haemolytica hardjo icterohaemorrhagiae leptospira parainfluenza pasteurella pomona product respiratory rhinotracheitis syncytial vaccine virus virus|Bovine rhinotracheitis - virus diarrhea - parainfluenza 3 - respiratory syncytial virus vaccine - leptospira canicola - grippotyphosa - hardjo - icterohemorrhagiae - pomona - pasteurella hemolytica bacterin
C0310905|T116|3 bacterin bovine diarrhea haemolytica parainfluenza pasteurella product respiratory rhinotracheitis syncytial vaccine virus virus|Bovine rhinotracheitis - virus diarrhea - parainfluenza 3 - respiratory syncytial virus vaccine - pasteurella hemolytica bacterin
C0310907|T116|bacterin bovine c clostridium coli coronavirus escherichia perfringen product rota toxoid type vaccine|Bovine rota - coronavirus vaccine - clostridium perfringens type C - escherichia coli bacterin - toxoid
C0310908|T116|bacterin bovine coli coronavirus escherichia product rota vaccine|Bovine rota - coronavirus vaccine - escherichia coli bacterin
C0310909|T116|bacterin bovine campylobacter canicola diarrhea fetus grippotyphosa hardjo icterohaemorrhagiae leptospira pomona product vaccine virus|Bovine virus diarrhea vaccine - campylobacter fetus - leptospira canicola - grippotyphosa - hardjo - icterohemorrhagiae - pomona bacterin
C0310910|T116|bacterin bovine canicola diarrhea grippotyphosa hardjo icterohaemorrhagiae leptospira pomona product vaccine virus|Bovine virus diarrhea vaccine - leptospira canicola - grippotyphosa - hardjo - icterohemorrhagiae - pomona bacterin
C0310911|T116|bacterin bovine diarrhea leptospira pomona product vaccine virus|Bovine virus diarrhea vaccine - leptospira pomona bacterin
C0310912|T116|bacterin bursal disease disease multocida newcastle pasteurella product vaccine|Bursal disease - Newcastle disease vaccine - pasteurella multocida bacterin
C0310913|T116|2 adenovirus bacterin canine leptospira parvovirus product type vaccine|Canine adenovirus type 2 - parvovirus vaccine - leptospira bacterin
C0310914|T116|bacterin canine coronavirus leptospira product vaccine|Canine coronavirus vaccine - leptospira bacterin
C0310915|T116|bacterin canine coronavirus leptospira parvovirus product vaccine|Canine coronavirus - parvovirus vaccine - leptospira bacterin
C0310916|T116|2 adenovirus bacterin canine coronavirus distemper leptospira parainfluenza parvovirus product type vaccine|Canine distemper - adenovirus type 2 - coronavirus - parainfluenza - parvovirus vaccine - leptospira bacterin
C0310917|T116|2 adenovirus bacterin canine distemper hepatitis leptospira parainfluenza parvovirus product type vaccine|Canine distemper - adenovirus type 2 - hepatitis - parainfluenza - parvovirus vaccine - leptospira bacterin
C0310918|T116|2 adenovirus bacterin canine distemper leptospira product type vaccine|Canine distemper - adenovirus type 2 vaccine - leptospira bacterin
C0310919|T116|2 adenovirus bacterin bordetella bronchiseptica canine distemper leptospira parainfluenza product type vaccine|Canine distemper - adenovirus type 2 - parainfluenza vaccine - bordetella bronchiseptica - leptospira bacterin
C0310920|T116|2 adenovirus bacterin canine distemper leptospira parainfluenza product type vaccine|Canine distemper - adenovirus type 2 - parainfluenza vaccine - leptospira bacterin
C0310921|T116|2 adenovirus bacterin bordetella bronchiseptica canine distemper parainfluenza parvovirus product type vaccine|Canine distemper - adenovirus type 2 - parainfluenza - parvovirus vaccine - bordetella bronchiseptica bacterin
C0310922|T116|2 adenovirus bacterin canine distemper leptospira parainfluenza parvovirus product type vaccine|Canine distemper - adenovirus type 2 - parainfluenza - parvovirus vaccine - leptospira bacterin
C0310923|T116|bacterin canine distemper hepatitis leptospira product vaccine|Canine distemper - hepatitis vaccine - leptospira bacterin
C0310924|T116|bacterin canine distemper hepatitis leptospira parainfluenza product vaccine|Canine distemper - hepatitis - parainfluenza vaccine - leptospira bacterin
C0310925|T116|bacterin canine distemper hepatitis leptospira parainfluenza parvovirus product vaccine|Canine distemper - hepatitis - parainfluenza - parvovirus vaccine - leptospira bacterin
C0310926|T116|bacterin bordetella bronchiseptica canine parainfluenza product vaccine|Canine parainfluenza vaccine - bordetella bronchiseptica bacterin
C0310927|T116|encephalomyelitis influenza product tetanus toxoid vaccine|Encephalomyelitis - influenza vaccine - tetanus toxoid
C0310928|T116|encephalomyelitis product tetanus toxoid vaccine|Encephalomyelitis vaccine - tetanus toxoid
C0310929|T116|equine influenza product tetanus toxoid vaccine|Equine influenza vaccine - tetanus toxoid
C0310930|T116|equine influenza product rhinopneumonitis tetanus toxoid vaccine|Equine rhinopneumonitis - influenza vaccine - tetanus toxoid
C0310931|T116|bacterin canicola erysipelothrix grippotyphosa hardjo icterohaemorrhagiae leptospira pomona product rhusiopathia vaccine|Erysipelothrix rhusiopathiae vaccine - leptospira canicola - grippotyphosa - hardjo - icterohemorrhagiae - pomona bacterin
C0310932|T116|bacterin botulinum c clostridium distemper mink product toxoid type vaccine|Mink distemper vaccine - clostridium botulinum type C bacterin - toxoid
C0310933|T116|bacterin botulinum c clostridium distemper enteritis mink product toxoid type vaccine|Mink distemper - enteritis vaccine - clostridium botulinum type C bacterin - toxoid
C0310934|T116|aeruginosa bacterin botulinum c clostridium distemper enteritis mink product pseudomonas toxoid type vaccine|Mink distemper - enteritis vaccine - clostridium botulinum type C - pseudomonas aeruginosa bacterin - toxoid
C0310935|T116|bacterin botulinum c clostridium enteritis mink product toxoid type vaccine|Mink enteritis vaccine - clostridium botulinum type C bacterin - toxoid
C0310936|T116|aeruginosa bacterin botulinum c clostridium enteritis mink product pseudomonas toxoid type vaccine|Mink enteritis vaccine - clostridium botulinum type C - pseudomonas aeruginosa bacterin - toxoid
C0310937|T116|bacterin bronchitis gallisepticum mycoplasma newcastle product vaccine|Newcastle - bronchitis vaccine - mycoplasma gallisepticum bacterin
C0310938|T116|3 bacterin leptospira parainfluenza pomona product vaccine|Parainfluenza 3 vaccine - leptospira pomona bacterin
C0310939|T116|bacterin erysipelothrix parvovirus product rhusiopathia vaccine|Parvovirus vaccine - erysipelothrix rhusiopathiae bacterin
C0310940|T116|bacterin bratislava canicola erysipelothrix grippotyphosa hardjo icterohaemorrhagiae leptospira parvovirus pomona product rhusiopathia vaccine|Parvovirus vaccine - erysipelothrix rhusiopathiae - leptospira bratislava canicola - grippotyphosa - hardjo - icterohemorrhagiae - pomona bacterin
C0310941|T116|bacterin canicola erysipelothrix grippotyphosa hardjo icterohaemorrhagiae leptospira parvovirus pomona product rhusiopathia vaccine|Parvovirus vaccine - erysipelothrix rhusiopathiae - leptospira canicola - grippotyphosa - hardjo - icterohemorrhagiae - pomona bacterin
C0310942|T116|bacterin canicola erysipelothrix grippotyphosa hardjo icterohaemorrhagiae leptospira multocida parvovirus pasteurella pomona product rhusiopathia vaccine|Parvovirus vaccine - erysipelothrix rhusiopathiae - leptospira canicola - grippotyphosa - hardjo - icterohemorrhagiae - pomona - pasteurella multocida bacterin
C0310943|T116|bacterin leptospira parvovirus product vaccine|Parvovirus vaccine - leptospira bacterin
C0310944|T116|bacterin canicola grippotyphosa hardjo icterohaemorrhagiae leptospira parvovirus pomona product vaccine|Parvovirus vaccine - leptospira canicola - grippotyphosa - hardjo - icterohemorrhagiae - pomona bacterin
C0310945|T116|bacterin bratislava canicola erysipelothrix grippotyphosa hardjo icterohaemorrhagiae leptospira parvovirus pomona product pseudorabies rhusiopathia vaccine|Parvovirus - pseudorabies vaccine - erysipelothrix rhusiopathiae - leptospira bratislava - canicola - grippotyphosa - hardjo - icterohemorrhagiae - pomona bacterin
C0310946|T116|bacterin canicola erysipelothrix grippotyphosa hardjo icterohaemorrhagiae leptospira parvovirus pomona product pseudorabies rhusiopathia vaccine|Parvovirus - pseudorabies vaccine - erysipelothrix rhusiopathiae - leptospira canicola - grippotyphosa - hardjo - icterohemorrhagiae - pomona bacterin
C0310947|T116|bacterin canicola grippotyphosa hardjo icterohaemorrhagiae leptospira parvovirus pomona product pseudorabies vaccine|Parvovirus - pseudorabies vaccine - leptospira canicola - grippotyphosa - hardjo - icterohemorrhagiae - pomona bacterin
C0310948|T116|bacterin c clostridium coli escherichia perfringen porcine product rotavirus toxoid type vaccine|Porcine rotavirus vaccine - clostridium perfringens type C - escherichia coli bacterin - toxoid
C0310949|T116|bacterin coli escherichia porcine product rotavirus vaccine|Porcine rotavirus vaccine - escherichia coli bacterin
C0310950|T116|bacterin bordetella bronchiseptica c clostridium coli erysipelothrix escherichia gastroenteritis multocida pasteurella perfringens porcine product rhusiopathiae rotavirus toxoid transmissible type vaccine|Porcine rotavirus - transmissible gastroenteritis vaccine - bordetella bronchiseptica - clostridium perfringens type C - erysipelothrix rhusiopathiae - escherichia coli - pasteurella multocida bacterin - toxoid
C0310951|T116|bacterin c clostridium coli escherichia gastroenteritis perfringen porcine product rotavirus toxoid transmissible type vaccine|Porcine rotavirus - transmissible gastroenteritis vaccine - clostridium perfringens type C - escherichia coli bacterin - toxoid
C0310953|T116|bacterin coli escherichia gastroenteritis porcine product rotavirus transmissible vaccine|Porcine rotavirus - transmissible gastroenteritis vaccine - escherichia coli bacterin
C0310954|T116|actinobacillus bacterin pleuropneumonia product pseudorabies vaccine|Pseudorabies vaccine - actinobacillus pleuropneumoniae bacterin
C0310955|T116|bacterin canicola grippotyphosa hardjo icterohaemorrhagiae leptospira pomona product pseudorabies vaccine|Pseudorabies vaccine - leptospira canicola - grippotyphosa - hardjo - icterohemorrhagiae - pomona bacterin
C0310956|T116|bacterin bordetella bronchiseptica c clostridium coli escherichia gastroenteritis multocida pasteurella perfringens product toxoid transmissible type vaccine|Transmissible gastroenteritis vaccine - bordetella bronchiseptica - clostridium perfringens type C - escherichia coli - pasteurella multocida bacterin - toxoid
C0310957|T116|bacterin c clostridium gastroenteritis perfringen product toxoid transmissible type vaccine|Transmissible gastroenteritis vaccine - clostridium perfringens type C bacterin - toxoid
C0310958|T116|bacterin c clostridium coli escherichia gastroenteritis perfringen product toxoid transmissible type vaccine|Transmissible gastroenteritis vaccine - clostridium perfringens type C - escherichia coli bacterin - toxoid
C0310959|T116|bacterin coli escherichia gastroenteritis product transmissible vaccine|Transmissible gastroenteritis vaccine - escherichia coli bacterin
C0338246|T123|alvac cea vaccine|ALVAC-CEA vaccine
C0344151|T037|disorder poison typhoid vaccine|Typhoid vaccine poisoning
C0344152|T037|disorder paratyphoid poison vaccine|Paratyphoid vaccine poisoning
C0348777|T047|acute associate disorder paralytic poliomyelitis vaccine|Acute paralytic poliomyelitis, vaccine-associated
C0351128|T116|acidophil lactobacill product vaccine|Lactobacill acidophil vaccine
C0351225|T116|corynebacterium parvum vaccine|Corynebacterium parvum vaccine
C0351226|T200|7 coparvax corynebacterium injectable mg parvum solution vaccine|Corynebacterium parvum vaccine 7 MG Injectable Solution [Coparvax]
C0353056|T058|drug here no product storage use vaccine|Storage and use of vaccines [no drugs here]
C0353073|T200|0 5ml influenza injection product vaccine|Influenza vaccine injection 0.5mL
C0353074|T203|0 5ml influenza prefilled product syringe vaccine|Influenza vaccine prefilled syringe 0.5mL
C0353075|T200|5ml influenza product vaccine vial|Influenza vaccine Vials 5mL
C0353076|T200|25ml influenza product vaccine vial|Influenza vaccine Vials 25mL
C0353081|T200|0 5ml ampule pertussis product vaccine|Pertussis vaccine ampules 0.5mL
C0353089|T200|injection product smallpox solution vaccine vial|Smallpox vaccine injection solution vial
C0353095|T200|1 5ml product typhoid vaccine vial|Typhoid vaccine Vials 1.5mL
C0358295|T121|immunological product product vaccine|Immunological products and vaccines
C0358296|T121|antiserum product vaccine|Vaccines and antisera
C0358297|T121|anthrax product vaccine|Anthrax Vaccines
C0358306|T116|antitoxin botulism product vaccine|Botulism antitoxin vaccine
C0358308|T200|adsorb adult diphtheria injection suspension vaccine vial|Diphtheria (adult) low dose vaccine injection suspension vial
C0358309|T200|antitoxin diphtheria injection product vaccine|Diphtheria antitoxin vaccine injection
C0358314|T116|pneumococcal product vaccine|Pneumococcal vaccine
C0358724|T116|allergy dust house product vaccine|House dust allergy vaccines
C0358727|T116|allergy house mite product vaccine|House mite allergy vaccines
C0358730|T116|allergy horse product vaccine|Horse allergy vaccines
C0358733|T116|allergy dog product vaccine|Dog allergy vaccines
C0358736|T116|allergy cat product vaccine|Cat allergy vaccines
C0358780|T116|allergen extract product vaccine|Allergen extract vaccines
C0359918|T200|adsorb diphtheria injection product suspension tetanus vaccine vial|Adsorbed diphtheria+tetanus vaccine injection suspension vial
C0359919|T200|b diluent hemophilus influenza injection pdr product recon type vaccine|Hemophilus influenzae Type b vaccine injection (pdr for recon)+diluent
C0359927|T200|0 5ml live oral poliomyelitis product solution vaccine|Poliomyelitis live vaccine 0.5mL oral solution
C0359930|T203|0 25microgram 5ml injection polysaccharide prefilled product suspension syringe typhoid vaccine|Typhoid polysaccharide vaccine 25micrograms injection suspension 0.5mL prefilled syringe
C0359933|T116|antigen diphtheria product single vaccine|Diphtheria single antigen vaccine
C0359934|T116|antigen influenza product surface vaccine|Influenza surface antigen vaccine
C0359935|T116|influenza product split vaccine virion|Influenza split virion vaccine
C0359938|T116|cell product typhoid vaccine whole|Typhoid whole cell vaccine
C0359939|T118|polysaccharide product typhoid vaccine|Typhoid polysaccharide vaccine
C0359940|T116|live oral product typhoid vaccine|Typhoid live oral vaccine
C0360485|T116|antiserum immunoglobulin product vaccine|Vaccine, immunoglobulins and antisera
C0361010|T200|0 01 b hb hepatitis ii injectable mg ml solution vaccine vax|Hepatitis B Vaccines 0.01 MG/ML Injectable Solution [HB-VAX II]
C0361238|T200|adsorb child diphtheria injection product suspension vaccine vial|Adsorbed diphtheria vaccine child injection suspension vial
C0361275|T116|meningitis product vaccine|Meningitis vaccine
C0374111|T200|live measle mmr mump q rubella sub use vaccine virus|Measles, mumps and rubella virus vaccine (MMR), live, for subcutaneous use
C0374112|T200|injection jet live measle or rubella subcutaneous use vaccine virus|Measles and rubella virus vaccine, live, for subcutaneous or jet injection use
C0374114|T121|live measle mmrv mump rubella subcutaneous use vaccine varicella|Measles, mumps, rubella, and varicella vaccine (MMRV), live, for subcutaneous use
C0374116|T121|any live opv oral poliovirus s type use vaccine|Poliovirus vaccine, (any type(s)) (OPV), live, for oral use
C0374117|T121|live subcutaneous use vaccine varicella virus|Varicella virus vaccine, live, for subcutaneous use
C0374119|T121|b cell diphtheria dtp hemophilus hib influenza intramuscular pertussis tetanus toxoid use vaccine vaccine whole|Diphtheria, tetanus toxoids, and whole cell pertussis vaccine and Hemophilus influenza B vaccine (DTP-Hib), for intramuscular use
C0374120|T121|acellular b diphtheria dtap hemophilus hib influenza intramuscular pertussis tetanus toxoid use vaccine vaccine|Diphtheria, tetanus toxoids, and acellular pertussis vaccine and Hemophilus influenza B vaccine (DtaP-Hib), for intramuscular use
C0374122|T121|2 23 adult dosage immunosuppress individual intramuscular old or or or patient pneumococcal polysaccharide subcutaneous use use vaccine valent year|Pneumococcal polysaccharide vaccine, 23-valent, adult or immunosuppressed patient dosage, for use in individuals 2 years or older, for subcutaneous or intramuscular use
C0374123|T200|any group meningococcal polysaccharide q s sub use vaccine|Meningococcal polysaccharide vaccine (any group(s)), for subcutaneous use
C0374127|T121|3 adolescent b dosage dose hepatitis intramuscular pediatric schedule use vaccine|Hepatitis B vaccine, pediatric/adolescent dosage (3 dose schedule), for intramuscular use
C0374129|T121|adult b dosage hepatitis im use vaccine|Hepatitis B vaccine, adult dosage, for intramuscular use
C0374130|T121|4 b dialysis dosage dose hepatitis immunosuppress intramuscular or patient schedule use vaccine|Hepatitis B vaccine, dialysis or immunosuppressed patient dosage (4 dose schedule), for intramuscular use
C0374131|T121|toxoid unlisted vaccine|Unlisted vaccine/toxoid
C0376613|T114|dna naked vaccine|Vaccines, DNA
C0376659|T116|cancer vaccine|Cancer Vaccines
C0377768|T121|vaccineurin|vaccineurin
C0383012|T116|conjugate meningococcal ompc p pneumococcal tetravalent vaccine|PncOMPC vaccine
C0389545|T116|7 pncompc vaccine valent|heptavalent pneumococcal conjugate vaccine
C0390271|T116|base bloc pfs25 transmission vaccine|transmission-Blocking Vaccine based on Pfs25
C0390856|T116|hpv ta vaccine|TA-human papillomavirus vaccine
C0393016|T123|cea rv vaccine|vaccinia-CEA vaccine
C0412914|T037|disorder poison vaccine|Vaccine poisoning
C0412915|T037|disorder or paratyphoid poison typhoid vaccine|Poisoning by typhoid AND/OR paratyphoid vaccine
C0412916|T037|a combination component disorder include pertussis pertussis poison vaccine|Poisoning by pertussis vaccine including combinations with a pertussis component
C0412917|T037|a bacterial combination component disorder except mix pertussis poison vaccine|Poisoning by mixed bacterial vaccine except combinations with a pertussis component
C0412918|T037|bacterial disorder other poison specify vaccine|Poisoning by other specified bacterial vaccine
C0412919|T037|disorder exclude mix pertussis poison vaccine|Mixed vaccine poisoning, excluding pertussis
C0413534|T037|adverse disorder reaction vaccine|Vaccines adverse reaction
C0413535|T037|a adverse bacterial combination component disorder except mix pertussis reaction rickettsial vaccine viral|Adverse reaction to mixed viral-rickettsial and bacterial vaccines except combinations with a pertussis component
C0413536|T037|adverse disorder other reaction rickettsial vaccine viral|Adverse reaction to other viral and rickettsial vaccines
C0413537|T037|adverse bacterial disorder reaction vaccine|Adverse reaction to bacterial vaccines
C0413538|T037|adverse bacterial disorder other reaction vaccine|Adverse reaction to other bacterial vaccines
C0413539|T037|adverse bcg disorder reaction vaccine|Adverse reaction to BCG vaccine
C0413541|T037|adverse disorder reaction typhoid vaccine|Adverse reaction to typhoid vaccine
C0413542|T037|adverse disorder paratyphoid reaction vaccine|Adverse reaction to paratyphoid vaccine
C0413543|T037|adverse cholera disorder reaction vaccine|Adverse reaction to cholera vaccine
C0413544|T037|adverse disorder plague reaction vaccine|Adverse reaction to plague vaccine
C0413546|T037|adverse diphtheria disorder reaction vaccine|Adverse reaction to diphtheria vaccine
C0413548|T037|adverse disorder meningococcal reaction vaccine|Adverse reaction to meningococcal vaccine
C0413551|T037|adverse disorder reaction smallpox vaccine|Smallpox vaccine adverse reaction
C0413552|T037|adverse disorder rabies reaction vaccine|Rabies vaccine adverse reaction
C0413554|T037|adverse disorder fever reaction vaccine yellow|Adverse reaction to yellow fever vaccine
C0413555|T037|adverse disorder measle reaction vaccine|Adverse reaction to measles vaccine
C0413556|T037|adverse disorder poliomyelitis reaction vaccine|Poliomyelitis vaccine adverse reaction
C0413557|T037|adverse disorder mump reaction vaccine|Mumps vaccine adverse reaction
C0413558|T037|adverse disorder reaction rubella vaccine|Rubella vaccine adverse reaction
C0413559|T037|adverse disorder reaction tetanus vaccine|Adverse reaction to tetanus vaccine
C0413560|T037|adverse biological disorder or reaction substance vaccine|Adverse reaction to vaccine or biological substance NOS
C0413561|T037|adverse disorder or reaction rickettsial vaccine viral|Adverse reaction to viral or rickettsial vaccine NOS
C0421375|T169|pertussis refuse vaccine|No consent - pertussis immunization
C0421390|T058|category context contraindicate dependant pertussis vaccine|Pertussis vaccine contraindicated
C0438683|T061|bacterial other procedure vaccine|Other bacterial vaccine NOS
C0455593|T033|allergy category context dependant history vaccine|H/O: vaccine allergy
C0457610|T116|german live measle measle product vaccine virus|Measles-rubella vaccine (live)
C0457612|T033|consent diptheria dose find low no tetanus vaccine|No consent - Tetanus/low dose diptheria vaccine
C0457613|T033|consent find measle mr no rubella vaccine|No consent for MR - Measles/rubella vaccine
C0481216|T037|adverse cause effect find therapeutic use vaccine viral x|Adverse effects caused by therapeutic use of viral vaccines
C0481217|T037|adverse cause effect find rickettsial therapeutic use vaccine x|Adverse effects caused by therapeutic use of rickettsial vaccines
C0481218|T037|adverse cause effect find protozoal therapeutic use vaccine x|[X]Protozoal vaccines causing adverse effects in therapeutic use
C0481220|T037|adverse biological cause effect find other specify substance therapeutic use vaccine x|[X]Other specified vaccines and biological substances causing adverse effects in therapeutic use
C0481221|T037|adverse biological cause effect find or substance therapeutic unspecified use vaccine x|[X]Unspecified vaccine or biological substance causing adverse effects in therapeutic use
C0493144|T074|allergen delivery system vaccine|SYSTEM, DELIVERY, ALLERGEN AND VACCINE
C0496634|T033|measle mmr mump need prophylactic rubella vaccination vaccine|Need for immunization against measles-mumps-rubella [MMR]
C0498686|T061|administration influenza vaccine virus|ADMINISTRATION OF INFLUENZA VIRUS VACCINE
C0498687|T061|administration pneumococcal vaccine|ADMINISTRATION OF PNEUMOCOCCAL VACCINE
C0498688|T061|administration b hepatitis vaccine|ADMINISTRATION OF HEPATITIS B VACCINE
C0499038|T061|inhalation nasal vaccine|NASAL VACCINE INHALATION
C0520241|T121|b b hemophilus hepatitis hepb hib im influenza use vaccine|Hepatitis B and Hemophilus influenza b vaccine (HepB-Hib), for intramuscular use
C0521971|T116|bacterin bovine canicola diarrhea grippotyphosa hardjo hemophilus icterohaemorrhagiae leptospira pomona product rhinotracheitis somnu vaccine virus|Bovine rhinotracheitis - virus diarrhea vaccine - hemophilus somnus - leptospira canicola - grippotyphosa - hardjo - icterohemorrhagiae - pomona bacterin
C0521972|T116|bacterin bovine diarrhea leptospira pomona product respiratory rhinotracheitis syncytial vaccine virus virus|Bovine rhinotracheitis - virus diarrhea - respiratory syncytial virus vaccine - leptospira pomona bacterin
C0529144|T121|aroa delta vaccine|Brivax II vaccine
C0532605|T121|hiv peplotion vaccine|HIV peplotion vaccine
C0535644|T121|acellular diphtheria pertussis tetanus vaccine|Diphtheria-Tetanus-acellular Pertussis Vaccines
C0537555|T121|conjugate five pneumococcal vaccine valent|five-valent pneumococcal conjugate vaccine
C0538784|T116|b capsular group ia polysaccharide streptococcal tetanus toxoid type vaccine|group B streptococcal type Ia capsular polysaccharide-tetanus toxoid vaccine
C0538786|T116|b capsular group ib polysaccharide streptococcal tetanus toxoid type vaccine|group B streptococcal type Ib capsular polysaccharide-tetanus toxoid vaccine
C0538788|T116|b capsular group iii polysaccharide streptococcal tetanus toxoid type vaccine|group B streptococcal type III capsular polysaccharide-tetanus toxoid vaccine
C0542741|T203|0 5ml influenza injection prefilled product split suspension syringe vaccine virion|Influenza (split virion) vaccine injection suspension 0.5mL prefilled syringe
C0542742|T203|a hepatitis injection prefilled product suspension syringe vaccine|Hepatitis A vaccine injection suspension prefilled syringe
C0542743|T200|adsorb amp injection tetanus vaccine|Adsorbed tetanus vaccine injection solution ampule
C0543231|T200|inactivate injection poliomyelitis product vaccine|Poliomyelitis inactivated vaccine injection
C0543232|T200|diluent inactivate injection pdr rabies recon vaccine|Rabies inactivated vaccine powder and solvent for injection solution vial
C0543233|T203|adsorb injection prefilled product solution syringe tetanus vaccine|Adsorbed tetanus vaccine injection solution prefilled syringe
C0543291|T203|antigen influenza injection prefilled product surface suspension syringe vaccine|Influenza (surface antigen) vaccine injection suspension prefilled syringe
C0543292|T200|diluent injection measle mump pdr recon rubella vaccine|Measles/mumps/rubella vaccine powder and solvent for injection solution vial
C0543293|T200|fever injection live product solution vaccine vial yellow|Yellow fever live vaccine injection solution vial
C0543300|T203|a hepatitis injection junior prefilled product suspension syringe vaccine|Hepatitis A junior vaccine injection suspension prefilled syringe
C0543410|T200|0 02 b hepatitis injectable mg ml solution vaccine|Hepatitis B Vaccines 0.02 MG/ML Injectable Solution
C0544354|T121|bacterial mix product vaccine|Mixed bacterial vaccine
C0564919|T037|disorder pertussis reaction vaccine|Reaction to pertussis vaccine
C0565652|T037|disorder mix reaction vaccine|Reaction - mixed vaccine
C0565653|T037|disorder reaction vaccine|Reaction - vaccine NOS
C0567726|T037|allergen disorder extract poison vaccine|Allergen extract vaccine poisoning
C0567727|T037|accidental allergen event extract poison vaccine|Accidental allergen extract vaccine poisoning
C0567728|T037|allergen event extract intentional poison vaccine|Intentional allergen extract vaccine poisoning
C0567729|T037|allergen disorder extract intent poison undetermined vaccine|Allergen extract vaccine poisoning of undetermined intent
C0569049|T037|antiserum disorder immunoglobulin poison vaccine|Vaccine, immunoglobulins and antisera poisoning
C0569054|T037|accidental diphtheria event poison vaccine|Accidental diphtheria vaccine poisoning
C0569055|T037|diphtheria event intentional poison vaccine|Intentional diphtheria vaccine poisoning
C0569056|T037|diphtheria disorder intent poison undetermined vaccine|Diphtheria vaccine poisoning of undetermined intent
C0569057|T037|disorder pertussis poison vaccine|Pertussis vaccine poisoning
C0569058|T037|disorder pneumococcal poison vaccine|Pneumococcal vaccine poisoning
C0569059|T037|accidental event pneumococcal poison vaccine|Accidental pneumococcal vaccine poisoning
C0569060|T037|event intentional pneumococcal poison vaccine|Intentional pneumococcal vaccine poisoning
C0569061|T037|disorder intent pneumococcal poison undetermined vaccine|Pneumococcal vaccine poisoning of undetermined intent
C0569062|T037|accidental event poison typhoid vaccine|Accidental typhoid vaccine poisoning
C0569063|T037|event intentional poison typhoid vaccine|Intentional typhoid vaccine poisoning
C0569064|T037|disorder intent poison typhoid undetermined vaccine|Typhoid vaccine poisoning of undetermined intent
C0569065|T037|accidental event paratyphoid poison vaccine|Accidental paratyphoid vaccine poisoning
C0569066|T037|event intentional paratyphoid poison vaccine|Intentional paratyphoid vaccine poisoning
C0569067|T037|disorder intent paratyphoid poison undetermined vaccine|Paratyphoid vaccine poisoning of undetermined intent
C0569068|T037|accidental event poison tetanus vaccine|Accidental tetanus vaccine poisoning
C0569069|T037|event intentional poison tetanus vaccine|Intentional tetanus vaccine poisoning
C0569070|T037|disorder intent poison tetanus undetermined vaccine|Tetanus vaccine poisoning of undetermined intent
C0569071|T037|b disorder hemophilus influenza poison type vaccine|Hemophilus influenzae Type B vaccine poisoning
C0569072|T037|accidental b event hemophilus influenza poison type vaccine|Accidental hemophilus influenzae Type B vaccine poisoning
C0569073|T037|b event hemophilus influenza intentional poison type vaccine|Intentional hemophilus influenzae Type B vaccine poisoning
C0569074|T037|b disorder hemophilus influenza intent poison type undetermined vaccine|Hemophilus influenzae Type B vaccine poisoning of undetermined intent
C0569075|T037|accidental bcg event poison vaccine|Accidental BCG vaccine poisoning
C0569076|T037|bcg event intentional poison vaccine|Intentional BCG vaccine poisoning
C0569077|T037|bcg disorder intent poison undetermined vaccine|BCG vaccine poisoning of undetermined intent
C0569078|T037|disorder meningococcal poison polysaccharide vaccine|Meningococcal polysaccharide vaccine poisoning
C0569079|T037|accidental event meningococcal poison polysaccharide vaccine|Accidental meningococcal polysaccharide vaccine poisoning
C0569080|T037|event intentional meningococcal poison polysaccharide vaccine|Intentional meningococcal polysaccharide vaccine poisoning
C0569081|T037|disorder intent meningococcal poison polysaccharide undetermined vaccine|Meningococcal polysaccharide vaccine poisoning of undetermined intent
C0569082|T037|accidental cholera event poison vaccine|Accidental cholera vaccine poisoning
C0569083|T037|cholera event intentional poison vaccine|Intentional cholera vaccine poisoning
C0569084|T037|cholera disorder intent poison undetermined vaccine|Cholera vaccine poisoning of undetermined intent
C0569085|T037|accidental event plague poison vaccine|Accidental plague vaccine poisoning
C0569086|T037|event intentional plague poison vaccine|Intentional plague vaccine poisoning
C0569087|T037|disorder intent plague poison undetermined vaccine|Plague vaccine poisoning of undetermined intent
C0569088|T037|b disorder hepatitis poison vaccine|Hepatitis B vaccine poisoning
C0569089|T037|accidental b event hepatitis poison vaccine|Accidental hepatitis B vaccine poisoning
C0569090|T037|b event hepatitis intentional poison vaccine|Intentional hepatitis B vaccine poisoning
C0569091|T037|b disorder hepatitis intent poison undetermined vaccine|Hepatitis B vaccine poisoning of undetermined intent
C0569092|T037|disorder influenza poison vaccine|Influenza vaccine poisoning
C0569093|T037|accidental event influenza poison vaccine|Accidental influenza vaccine poisoning
C0569094|T037|event influenza intentional poison vaccine|Intentional influenza vaccine poisoning
C0569095|T037|disorder influenza intent poison undetermined vaccine|Influenza vaccine poisoning of undetermined intent
C0569096|T037|accidental event mump poison vaccine|Accidental mumps vaccine poisoning
C0569097|T037|event intentional mump poison vaccine|Intentional mumps vaccine poisoning
C0569098|T037|disorder intent mump poison undetermined vaccine|Mumps vaccine poisoning of undetermined intent
C0569099|T037|accidental event poison poliomyelitis vaccine|Accidental poliomyelitis vaccine poisoning
C0569100|T037|event intentional poison poliomyelitis vaccine|Intentional poliomyelitis vaccine poisoning
C0569101|T037|disorder intent poison poliomyelitis undetermined vaccine|Poliomyelitis vaccine poisoning of undetermined intent
C0569102|T037|accidental event measle poison vaccine|Accidental measles vaccine poisoning
C0569103|T037|event intentional measle poison vaccine|Intentional measles vaccine poisoning
C0569104|T037|disorder intent measle poison undetermined vaccine|Measles vaccine poisoning of undetermined intent
C0569105|T037|accidental event poison rabies vaccine|Accidental rabies vaccine poisoning
C0569106|T037|event intentional poison rabies vaccine|Intentional rabies vaccine poisoning
C0569107|T037|disorder intent poison rabies undetermined vaccine|Rabies vaccine poisoning of undetermined intent
C0569108|T037|accidental event poison smallpox vaccine|Accidental smallpox vaccine poisoning
C0569109|T037|event intentional poison smallpox vaccine|Intentional smallpox vaccine poisoning
C0569110|T037|disorder intent poison smallpox undetermined vaccine|Smallpox vaccine poisoning of undetermined intent
C0569111|T037|accidental event poison typhus vaccine|Accidental typhus vaccine poisoning
C0569112|T037|event intentional poison typhus vaccine|Intentional typhus vaccine poisoning
C0569113|T037|disorder intent poison typhus undetermined vaccine|Typhus vaccine poisoning of undetermined intent
C0569114|T037|accidental event fever poison vaccine yellow|Accidental yellow fever vaccine poisoning
C0569115|T037|event fever intentional poison vaccine yellow|Intentional yellow fever vaccine poisoning
C0569116|T037|disorder fever intent poison undetermined vaccine yellow|Yellow fever vaccine poisoning of undetermined intent
C0569117|T037|disorder measle mump poison rubella vaccine|Measles/mumps/rubella vaccine poisoning
C0569118|T037|accidental event measle mump poison rubella vaccine|Accidental measles/mumps/rubella vaccine poisoning
C0569119|T037|event intentional measle mump poison rubella vaccine|Intentional measles/mumps/rubella vaccine poisoning
C0569120|T037|disorder intent measle mump poison rubella undetermined vaccine|Measles/mumps/rubella vaccine poisoning of undetermined intent
C0569416|T033|adverse allergen disorder extract reaction vaccine|Allergen extract vaccine adverse reaction
C0569980|T033|acidophil adverse disorder lactobacill reaction vaccine|Lactobacill acidophil vaccine adverse reaction
C0570141|T033|adverse antiserum disorder immunoglobulin reaction vaccine|Vaccine, immunoglobulins and antisera adverse reaction
C0570150|T033|adverse anthrax disorder reaction vaccine|Anthrax vaccine adverse reaction
C0570151|T033|adverse antigen diphtheria disorder reaction single vaccine|Diphtheria single antigen vaccine adverse reaction
C0570152|T033|adverse diphtheria disorder reaction tetanus vaccine|Diphtheria and tetanus vaccine adverse reaction
C0570153|T033|adverse diphtheria disorder pertussis reaction tetanus vaccine|Diphtheria, tetanus and pertussis vaccine adverse reaction
C0570154|T033|adverse b disorder hepatitis reaction vaccine|Hepatitis B vaccine adverse reaction
C0570155|T033|adverse disorder influenza reaction vaccine|Influenza vaccine adverse reaction
C0570156|T033|adverse disorder influenza reaction split vaccine virion|Influenza split virion vaccine adverse reaction
C0570157|T033|adverse antigen disorder influenza reaction surface vaccine|Influenza surface antigen vaccine adverse reaction
C0570158|T033|adverse disorder pertussis reaction vaccine|Pertussis vaccine adverse reaction
C0570159|T033|adverse disorder pneumococcal reaction vaccine|Pneumococcal vaccine adverse reaction
C0570160|T033|adverse disorder polysaccharide reaction typhoid vaccine|Typhoid polysaccharide vaccine adverse reaction
C0570161|T033|adverse cell disorder reaction typhoid vaccine whole|Typhoid whole cell vaccine adverse reaction
C0570162|T033|adverse disorder measle mump reaction rubella vaccine|Measles/mumps/rubella vaccine adverse reaction
C0570163|T033|a adverse disorder hepatitis reaction vaccine|Hepatitis A vaccine adverse reaction
C0570164|T033|adverse b disorder hemophilus influenza reaction type vaccine|Hemophilus influenzae Type B vaccine adverse reaction
C0570165|T033|adverse disorder meningococcal polysaccharide reaction vaccine|Meningococcal polysaccharide vaccine adverse reaction
C0570565|T046|allergen allergy disorder extract vaccine|Allergen extract vaccine allergy
C0571314|T047|acidophil allergy disorder lactobacill vaccine|Lactobacill acidophil vaccine allergy
C0571541|T047|allergy antiserum disorder immunoglobulin vaccine|Vaccine, immunoglobulins and antisera allergy
C0571550|T047|allergy disorder vaccine|Vaccines allergy
C0571551|T047|allergy anthrax disorder vaccine|Anthrax vaccine allergy
C0571552|T047|allergy diphtheria disorder vaccine|Diphtheria vaccines allergy
C0571553|T047|allergy antigen diphtheria disorder single vaccine|Diphtheria single antigen vaccine allergy
C0571554|T047|allergy diphtheria disorder tetanus vaccine|Diphtheria and tetanus vaccine allergy
C0571555|T047|allergy diphtheria disorder pertussis tetanus vaccine|Diphtheria and tetanus and pertussis vaccine allergy
C0571556|T047|allergy b disorder hepatitis vaccine|Hepatitis B vaccine allergy
C0571557|T047|allergy disorder influenza vaccine|Influenza vaccine allergy
C0571558|T047|allergy disorder influenza split vaccine virion|Influenza split virion vaccine allergy
C0571559|T047|allergy antigen disorder influenza surface vaccine|Influenza surface antigen vaccine allergy
C0571560|T047|allergy disorder mump vaccine|Mumps vaccine allergy
C0571561|T047|allergy disorder pertussis vaccine|Pertussis vaccine allergy
C0571562|T047|allergy disorder pneumococcal vaccine|Pneumococcal vaccine allergy
C0571563|T047|allergy disorder poliomyelitis vaccine|Poliomyelitis vaccine allergy
C0571564|T047|allergy disorder rabies vaccine|Rabies vaccine allergy
C0571565|T047|allergy disorder rubella vaccine|Rubella vaccine allergy
C0571566|T047|allergy disorder smallpox vaccine|Smallpox vaccine allergy
C0571567|T047|allergy disorder tetanus vaccine|Tetanus vaccine allergy
C0571568|T047|allergy disorder typhoid vaccine|Typhoid vaccine allergy
C0571569|T047|allergy disorder polysaccharide typhoid vaccine|Typhoid polysaccharide vaccine allergy
C0571570|T047|allergy cell disorder typhoid vaccine whole|Typhoid whole cell vaccine allergy
C0571571|T047|allergy disorder measle mump rubella vaccine|Measles/mumps/rubella vaccine allergy
C0571572|T047|a allergy disorder hepatitis vaccine|Hepatitis A vaccine allergy
C0571573|T047|allergy b disorder hemophilus influenza type vaccine|Hemophilus influenzae Type B vaccine allergy
C0571574|T047|allergy disorder meningococcal polysaccharide vaccine|Meningococcal polysaccharide vaccine allergy
C0573675|T037|antiserum disorder immunoglobulin overdose vaccine|Vaccine, immunoglobulins and antisera overdose
C0573681|T037|disorder overdose vaccine|Vaccine overdose
C0573682|T037|accidental disorder overdose serum vaccine|Accidental vaccine sera overdose
C0573683|T037|disorder intentional overdose vaccine|Intentional vaccine overdose
C0573684|T037|disorder intent overdose undetermined vaccine|Vaccine overdose of undetermined intent
C0579178|T061|1st category context dependant dtp give hib vaccine|1st HiB and DTP vaccine given
C0579179|T061|2nd category context dependant dtp give hib vaccine|2nd HiB and DTP vaccine given
C0579181|T061|3rd category context dependant dtp give hib vaccine|3rd HiB and DTP vaccine given
C0589599|T033|category context contraindicate dependant measle mump rubella vaccine|Measles/mumps/rubella vaccine contraindicated
C0589825|T200|0 5ml adsorb diphtheria injection pertussis product tetanus vaccine vial|Adsorbed diphtheria+tetanus+pertussis vaccine injection 0.5mL vial
C0590301|T203|diluent injection meningococcal pdr polysaccharide syringe vaccine|Meningococcal polysaccharide vaccine injection (pdr)+diluent+syringe
C0592838|T203|b diphtheria hemophilus hib influenza pertussis prefilled product syringe tetanus type vaccine vial|Hemophilus influenzae Type b (Hib)/diphtheria/tetanus/pertussis vaccine vial+prefilled syringe
C0593407|T200|b diluent encephalitis injection japanese pdr recon vaccine|Japanese B encephalitis vaccine powder and solvent for injection solution vial
C0593408|T116|bear encephalitis product tick vaccine|Tick-borne encephalitis vaccine
C0593409|T203|bear encephalitis injection prefilled product solution syringe tick vaccine|Tick-borne encephalitis vaccine injection solution prefilled syringe
C0593947|T116|a b hepatitis product vaccine|Hepatitis A+B vaccine
C0593948|T203|a adult b hepatitis injection prefilled product solution syringe vaccine|Hepatitis A+B vaccine adult injection solution prefilled syringe
C0594602|T203|b diphtheria hemophilus hib influenza pertussis prefilled product syringe tetanus type vaccine|Hemophilus influenzae Type b (Hib)/diphtheria/tetanus/pertussis vaccine prefilled syringe
C0595039|T203|a b hepatitis pediatric prefilled product syringe vaccine|Hepatitis A+B vaccine pediatric prefilled syringe
C0597418|T116|product rotavirus vaccine|Rotavirus Vaccines
C0597420|T121|salmonella vaccine|Salmonella Vaccines
C0597449|T121|shigella vaccine|Shigella Vaccines
C0599934|T121|peptide vaccine|Vaccines, Peptide
C0600412|T114|acid nucleic vaccine|Nucleic Acid Vaccines
C0600413|T114|polynucleotide vaccine|Polynucleotide Vaccines
C0603927|T116|chemical shie vaccine|Shier's chemical vaccine
C0605001|T121|la sota vaccine|La Sota vaccine
C0617605|T121|rimparix vaccine|Rimparix vaccine
C0620379|T121|b diphtheria hepatitis streptococcus tetanus vaccine|polyvalent DSHT vaccine
C0622291|T121|2 adenovirus canine type vaccine|adenovirus type-2 vaccine (canine)
C0630323|T116|base quadrivalent rhesus rotavirus vaccine|rhesus rotavirus-based quadrivalent vaccine
C0635049|T121|pertussis prp vaccine|PRP-pertussis vaccine
C0635050|T121|b hemophilus influenza pertussis polysaccharide type vaccine|Haemophilus influenzae type-b polysaccharide-pertussis vaccine
C0646028|T121|gonococcal pilus vaccine|gonococcal pilus vaccine
C0651244|T116|16m brucella conjugate melitensis vaccine|Brucella melitensis 16M conjugate vaccine
C0652729|T116|cross green hb vaccine|Green Cross HB vaccine
C0656326|T121|dryvax vaccine|DryVax vaccine
C0668904|T109|rotavirus rv3 vaccine|RV3 rotavirus vaccine
C0675349|T116|nyvac pf7 vaccine|NYVAC Pf7 vaccine
C0676824|T116|12 89 rotavirus vaccine|rotavirus vaccine 89-12
C0690288|T200|2000 injection million ml org respiratory solution systemic vaccine|RESPIRATORY VACCINE 2000000000 ORG/ML Injectable Solution
C0693425|T200|0 1 injectable meningitis mg ml solution vaccine|Meningitis vaccine 0.1 MG/ML Injectable Solution
C0694235|T200|0 25 5 a hepatitis inactivate intramuscular ml solution u vaccine|HEPATITIS A VACCINE (INACTIVATED) 50 UNT/ML Injectable Solution
C0694239|T200|0 1350pfu 5ml live powder product vaccine varicella virus|Chickenpox Vaccine 2700 UNT/ML Injectable Solution
C0694442|T200|27 bcg injectable injection mg powder vaccine|BCG, Live, Connaught Strain 27 MG/ML Injectable Solution
C0694445|T200|0 02 b conjugate hemophilus injectable mg ml solution vaccine|HAEMOPHILUS B CONJUGATE VACCINE 0.02 MG/ML Injectable Solution
C0694446|T200|0 05 b conjugate hemophilus injectable mg ml solution vaccine|HAEMOPHILUS B CONJUGATE VACCINE 0.05 MG/ML Injectable Solution
C0694447|T200|0 2 injectable meningitis mg solution vaccine|Meningitis vaccine 0.2 MG Injectable Solution
C0694621|T185|administer set vaccine value|Vaccines Administered Value Set
C0694746|T121|mr vaccine|MR vaccine
C0694747|T121|pneumoccoccal vaccine|Pneumoccoccal vaccine
C0694750|T109|mump rubella substance vaccine|Rubella/Mumps vaccine
C0695127|T061|1 administration combination immunization single toxoid vaccine|Immunization administration (includes percutaneous, intradermal, subcutaneous, or intramuscular injections); one vaccine (single or combination vaccine/toxoid)
C0695128|T061|add administration combination each immunization l single toxoid vaccine|Immunization administration (includes percutaneous, intradermal, subcutaneous, or intramuscular injections); each additional vaccine (single or combination vaccine/toxoid) (List separately in addition to code for primary procedure)
C0695129|T121|4 adenovirus live oral type use vaccine|Adenovirus vaccine, type 4, live, for oral use
C0695130|T121|7 adenovirus live oral type use vaccine|Adenovirus vaccine, type 7, live, for oral use
C0695131|T121|anthrax subcutaneous use vaccine|Anthrax vaccine, for subcutaneous use
C0695132|T121|bacillus bcg calmette guerin live percutaneous tuberculosis use vaccine|Bacillus Calmette-Guerin vaccine (BCG) for tuberculosis, live, for percutaneous use
C0695133|T121|bacillus bcg bladder calmette cancer guerin intravesical live use vaccine|Bacillus Calmette-Guerin vaccine (BCG) for bladder cancer, live, for intravesical use
C0695135|T121|a adult dosage hepatitis im use vaccine|Hepatitis A vaccine, adult dosage, for intramuscular use
C0695136|T121|2 a adolescent dosage dose hepatitis im pediatric schedule use vaccine|Hepatitis A vaccine, pediatric/adolescent dosage-2 dose schedule, for intramuscular use
C0695137|T121|3 a adolescent dosage dose hepatitis im pediatric schedule use vaccine|Hepatitis A vaccine, pediatric/adolescent dosage-3 dose schedule, for intramuscular use
C0695138|T121|a adult b dosage hepa hepatitis hepatitis hepb im use vaccine|Hepatitis A and hepatitis B vaccine (HepA-HepB), adult dosage, for intramuscular use
C0695139|T121|4 b conjugate dose hboc hemophilus hib im influenza schedule use vaccine|Hemophilus influenza b vaccine (Hib), HbOC conjugate (4 dose schedule), for intramuscular use
C0695140|T121|b booster conjugate d hemophilus hib im influenza only prp use use vaccine|Hemophilus influenza b vaccine (Hib), PRP-D conjugate, for booster use only, intramuscular use
C0695141|T121|3 b conjugate dose hemophilus hib influenza intramuscular omp prp schedule use vaccine|Hemophilus influenza b vaccine (Hib), PRP-OMP conjugate (3 dose schedule), for intramuscular use
C0695142|T121|4 b conjugate dose hemophilus hib im influenza prp schedule t use vaccine|Hemophilus influenza b vaccine (Hib), PRP-T conjugate (4 dose schedule), for intramuscular use
C0695143|T200|35 6 age child influenza intramuscular month split use vaccine virus virus|Influenza virus vaccine, split virus, for children 6-35 months of age, for intramuscular use
C0695144|T121|3 above age individual influenza intramuscular split use use vaccine virus virus year|Influenza virus vaccine, split virus, for use in individuals 3 years of age and above, for intramuscular use
C0695145|T200|influenza injection intramuscular jet or use vaccine virus virus whole|INFLUENZA VIRUS VACCINE, WHOLE VIRUS, FOR INTRAMUSCULAR OR JET INJECTION USE
C0695147|T121|adult disease dosage im lyme use vaccine|Lyme disease vaccine, adult dosage, for intramuscular use
C0695148|T121|5 child conjugate im pneumococcal polyvalent use vaccine year|Pneumococcal conjugate vaccine, polyvalent, for children under 5 years, for intramuscular use
C0695149|T121|im rabies use vaccine|Rabies vaccine, for intramuscular use
C0695150|T121|intradermal rabies use vaccine|Rabies vaccine, for intradermal use
C0695152|T121|capsular im polysaccharide typhoid use vaccine vi vicps|Typhoid vaccine, Vi capsular polysaccharide (ViCPs), for intramuscular use
C0695153|T121|h heat inactivate intradermal or p phenol subcutaneous typhoid use vaccine|Typhoid vaccine, heat- and phenol-inactivated (H-P), for subcutaneous or intradermal use
C0695154|T200|acetone akd dried kill military q sub typhoid use vaccine|Typhoid vaccine, acetone-killed, dried (AKD), for subcutaneous use (U.S. military)
C0695155|T121|7 acellular diphtheria dtap im pertussis tetanus toxoid use vaccine year|Diphtheria, tetanus toxoids, and acellular pertussis vaccine (DTaP), for use in individuals younger than 7 years, for intramuscular use
C0695156|T121|cell diphtheria dtp im pertussis tetanus toxoid use vaccine whole|Diphtheria, tetanus toxoids, and whole cell pertussis vaccine (DTP), for intramuscular use
C0700142|T121|infectious pustular vaccine vulvovaginitis|Infectious pustular vulvovaginitis vaccine
C0700144|T109|meningococcal vaccine|Meningococcal vaccine
C0700160|T121|encephalitis japanese subcutaneous use vaccine virus|Japanese encephalitis virus vaccine, for subcutaneous use
C0700162|T200|im plague use vaccine|Plague vaccine, for intramuscular use
C0700163|T121|cholera injectable use vaccine|Cholera vaccine for injectable use
C0700166|T121|fever live subcutaneous use vaccine yellow|Yellow fever vaccine, live, for subcutaneous use
C0700167|T121|inactivate ipv poliovirus subcutaneous use vaccine|Poliovirus vaccine, inactivated, (IPV), for subcutaneous use
C0700168|T200|live q rubella sub use vaccine virus|Rubella virus vaccine, live, for subcutaneous use
C0700169|T200|live measle q sub use vaccine virus|Measles virus vaccine, live, for subcutaneous use
C0700170|T200|injection jet live mump or subcutaneous use vaccine virus|Mumps virus vaccine, live, for subcutaneous or jet injection use
C0700421|T200|diluent injection live pdr recon rubella vaccine|Rubella live vaccine powder and solvent for injection solution vial
C0702927|T200|encephalitis injection japanese powder subcutaneous vaccine virus|Japanese encephalitis virus vaccine subcutaneous powder for injection
C0703187|T200|injection mump powder subcutaneous vaccine virus|mumps virus vaccine subcutaneous powder for injection
C0703282|T200|0 005 b hepatitis injectable mg ml solution vaccine|Hepatitis B Vaccines 0.005 MG/ML Injectable Solution
C0703293|T200|0 04 b hepatitis injectable mg ml solution vaccine|Hepatitis B Vaccines 0.04 MG/ML Injectable Solution
C0703440|T200|injection mump powder rubella subcutaneous vaccine virus|mumps-rubella virus vaccine subcutaneous powder for injection
C0703449|T200|injection powder rubella subcutaneous vaccine virus|rubella virus vaccine subcutaneous powder for injection
C0703871|T200|injection measle mump powder rubella subcutaneous vaccine virus|measles/mumps/rubella virus vaccine subcutaneous powder for injection
C0703872|T200|injection measle powder subcutaneous vaccine virus|measles virus vaccine subcutaneous powder for injection
C0703873|T200|injection measle powder rubella subcutaneous vaccine virus|measles-rubella virus vaccine subcutaneous powder for injection
C0703899|T200|1 10 fever injectable ml solution unt vaccine yellow|Yellow Fever Vaccine 10.1 UNT/ML Injectable Solution
C0703943|T200|inactivate poliovirus subcutaneous suspension vaccine|poliovirus vaccine, inactivated subcutaneous suspension
C0703944|T200|live oral poliovirus solution trivalent vaccine|poliovirus vaccine, live, trivalent oral solution
C0703965|T200|8 injectable ml suspension typhoid u vaccine|Typhoid Vaccine 8 UNT/ML Injectable Suspension
C0704560|T200|intramuscular plague suspension vaccine|plague vaccine intramuscular suspension
C0704938|T200|b b hemophilus hepatitis intramuscular suspension vaccine|haemophilus b-hepatitis B vaccine intramuscular suspension
C0705887|T200|oral powder reconstitution rotavirus vaccine|rotavirus vaccine oral powder for reconstitution
C0706063|T200|50 bcg injection intradermal mg powder vaccine|BCG, Live, Tice Strain 50 MG/ML Injectable Suspension
C0706206|T200|16 antigen cholera injection ml suspension systemic u vaccine|Vibrio cholerae serotype Inaba 8 UNT/ML / Vibrio cholerae serotype Ogawa 8 UNT/ML Injectable Suspension
C0708210|T200|0 09 fluogen influenza injectable mg ml suspension vaccine virus|Influenza virus vaccine 0.09 MG/ML Injectable Suspension [Fluogen]
C0708576|T200|0 0 0 0 1 1 1 1 135 135 a a c c group group group group injectable meningococcal meningococcal meningococcal meningococcal menomune mg mg mg mg ml ml ml ml polysaccharide polysaccharide polysaccharide polysaccharide solution vaccine vaccine w w y y|meningococcal group A polysaccharide 0.1 MG/ML / meningococcal group C polysaccharide 0.1 MG/ML / MENINGOCOCCAL POLYSACCHARIDE VACCINE GROUP W-135 0.1 MG/ML / MENINGOCOCCAL POLYSACCHARIDE VACCINE GROUP Y 0.1 MG/ML Injectable Solution [Menomune A/C/Y/W-135]
C0709056|T200|0 005 b hb hepatitis injectable mg ml recombivax solution vaccine|Hepatitis B Vaccines 0.005 MG/ML Injectable Solution [Recombivax HB]
C0709064|T200|0 01 b hb hepatitis injectable mg ml recombivax solution vaccine|Hepatitis B Vaccines 0.01 MG/ML Injectable Solution [Recombivax HB]
C0709067|T200|0 02 b b engerix hepatitis injectable mg ml pediatric solution vaccine|Hepatitis B Vaccines 0.02 MG/ML Injectable Solution [Engerix-B Pediatric]
C0709069|T200|0 04 b hb hepatitis injectable mg ml recombivax solution vaccine|Hepatitis B Vaccines 0.04 MG/ML Injectable Solution [Recombivax HB]
C0709351|T200|40000 biavax ii injectable ml mump solution unt vaccine|Mumps Vaccine 40000 UNT/ML Injectable Solution [Biavax II]
C0710628|T200|dtp intramuscular suspension vaccine|DTP Vaccine, intramuscular suspension
C0710716|T200|2000 40000 ii injectable m m measle ml ml mump r solution unt unt vaccine vaccine|Measles Vaccine 2000 UNT/ML / Mumps Vaccine 40000 UNT/ML Injectable Solution [M-M-R II]
C0710718|T200|2000 ii injectable m measle ml r solution unt vaccine vax|Measles Vaccine 2000 UNT/ML Injectable Solution [M-R-Vax II]
C0711001|T200|0 05 injectable mg ml polysaccharide solution typhim typhoid vaccine vi vi|Vi polysaccharide vaccine, typhoid 0.05 MG/ML Injectable Solution [Typhim VI]
C0713767|T200|50 a hepatitis injectable ml solution unt vaccine vaqta|Hepatitis A Vaccines 50 UNT/ML Injectable Solution [Vaqta]
C0713768|T200|1440 a havrix hepatitis injectable ml pediatric solution unt vaccine|Hepatitis A Vaccines 1440 UNT/ML Injectable Solution [Havrix Pediatric]
C0713769|T200|1440 a havrix hepatitis injectable ml solution unt vaccine|Hepatitis A Vaccines 1440 UNT/ML Injectable Solution [Havrix]
C0716435|T200|160000 ml oral rotashield rotavirus solution unt vaccine|Rotavirus Vaccines 160000 UNT/ML Oral Solution [RotaShield]
C0716865|T200|50 bcg injection intradermal mg powder tice vaccine vaccine|BCG, Live, Tice Strain 50 MG/ML Injectable Suspension [Tice BCG]
C0717352|T109|b encephalitis japanese product vaccine|Japanese encephalitis virus vaccine
C0717360|T109|disease lyme preparation vaccine|Lyme Disease Vaccines
C0717811|T109|b conjugate hemophilus vaccine|HAEMOPHILUS B CONJUGATE VACCINE
C0717812|T121|b b hemophilus hepatitis vaccine|haemophilus b-hepatitis B vaccine
C0717906|T121|measle rubella vaccine virus|measles-rubella virus vaccine
C0717907|T121|measle mump rubella vaccine virus|measles/mumps/rubella virus vaccine
C0717932|T121|mump rubella vaccine virus|mumps-rubella virus vaccine
C0718003|T116|inactivate polio vaccine|Poliovirus Vaccine, Inactivated
C0718004|T121|live poliovirus trivalent vaccine|poliovirus vaccine, live, trivalent
C0724511|T007|bacillus calmette guerin preparation tice vaccine|BCG, Live, Tice Strain
C0724669|T109|inactivate kidney monkey polio vaccine|polio vaccine, inactivated (monkey kidney)
C0724670|T121|live oral polio vaccine|polio vaccine, oral live
C0724688|T121|live oral rotavirus tetravalent use vaccine|rotavirus vaccine, live, oral, tetravalent
C0729513|T121|biological substance substance vaccine|Vaccine and biological substance
C0730014|T037|diptheria disorder pertussis poison polio tetanus vaccine|Diptheria,tetanus,pertussis and polio vaccine poisoning
C0731573|T203|0 5microgram 5ml b hepatitis pediatric prefilled product syringe vaccine|Hepatitis B vaccine pediatric 5micrograms/0.5mL prefilled syringe
C0731961|T200|1ml 40microgram b hepatitis injection ml product suspension vaccine vial|Hepatitis B vaccine 40micrograms/mL injection suspension 1ml vial
C0753107|T118|b conjugate diphtheria hemophilus influenza oligosaccharide toxoid vaccine|Haemophilus influenzae b oligosaccharide vaccine-diphtheria toxoid conjugate
C0753294|T116|197 b conjugate crm hemophilus influenza oligosaccharide type vaccine|Haemophilus influenzae type b oligosaccharide vaccine-CRM 197 conjugate
C0754497|T116|b b conjugate hemophilus hepatitis influenza recombinant type vaccine vaccine|Haemophilus influenzae type B conjugate vaccine-hepatitis B recombinant vaccine
C0758432|T121|cuban omp vaccine|Cuban OMP vaccine
C0764872|T116|gw ta vaccine|TA-Gw vaccine
C0767926|T116|21 globo h hemocyanin keyhole limpet q vaccine|globo H-keyhole limpet hemocyanin QS-21 vaccine
C0770687|T109|live preparation vaccine varicella virus|Varicella virus live vaccine
C0770688|T121|herpes simplex vaccine virus|Herpes Simplex Virus Vaccines
C0770689|T109|attenuate live measle preparation vaccine virus|MEASLES VIRUS VACCINE,LIVE ATTENUATED
C0770694|T121|influenza trivalent vaccine|trivalent influenza vaccine
C0770698|T121|live poliomyelitis vaccine|Poliovirus vaccine, live
C0771080|T121|encephalitis japanese vaccine|Japanese Encephalitis Vaccines
C0776518|T200|live ml oral pipet poliomyelitis vaccine|POLIOMYELITIS VACCINE,LIVE ORAL PIPETTE (ML)
C0776519|T200|additive ea fever mdv or sdv subcutane vaccine vial yellow|YELLOW FEVER VACCINE SUBCUTANE. VIAL (SDV,MDV OR ADDITIVE) (EA)
C0776521|T203|0 25 diploid disposable ea human intraderm rabies syringe unit vaccine|RABIES VACCINE,HUMAN DIPLOID 0.25 UNIT INTRADERM. DISPOSABLE SYRINGE (EA)
C0776540|T200|ampule injection ml staphylococcus vaccine|STAPHYLOCOCCUS VACCINE INJECTION AMPUL (ML)
C0776541|T200|additive injection mdv ml or sdv staphylococcus vaccine vial|STAPHYLOCOCCUS VACCINE INJECTION VIAL (SDV,MDV OR ADDITIVE) (ML)
C0776542|T200|0 05 injectable mg ml pneumococcal polyvalent solution vaccine|Polyvalent pneumococcal vaccine 0.05 MG/ML Injectable Solution
C0776544|T200|additive injection mdv ml or plague sdv vaccine vial|PLAGUE VACCINE INJ
C0776546|T200|additive cholera injection mdv ml or sdv vaccine vial|CHOLERA VACCINE INJ
C0776552|T200|135 a c inj meningococcal vaccine w y|Meningococcal Vaccine A, C, Y, and W-135 Inj
C0776595|T200|additive bacterial mdv mix ml or sdv subcutane vaccine vial|BACTERIAL VACCINES,MIXED SUBCUTANE. VIAL (SDV,MDV OR ADDITIVE) (ML)
C0776600|T200|additive ea mdv mump or rubella sdv subcutane vaccine vial|RUBELLA AND MUMPS VACCINE SUBCUTANE. VIAL (SDV,MDV OR ADDITIVE) (EA)
C0778553|T203|1 44mu a disposable hepatitis intramuscular ml ml syringe vaccine virus|HEPATITIS A VIRUS VACCINE 1440 U/ML INTRAMUSC. DISPOSABLE SYRINGE (ML)
C0778608|T200|additive ea encephalitis japanese mdv or sdv subcutane vaccine vial|Japanese Encephalitis Virus Vaccine For Inj
C0778660|T200|0 005 b hepatitis injectable mg ml recombinant solution vaccine|HEPATITIS B VACCINE (RECOMBINANT) 0.005 MG/ML Injectable Solution
C0779571|T200|additive ea live mdv or sdv subcutane vaccine varicella vial virus|Varicella Virus Vaccine Live SC Inj
C0780271|T203|0 5ml 720u a disposable hepatitis intramusc ml syringe vaccine virus|HEPATITIS A VIRUS VACCINE 720U/0.5ML INTRAMUSC. DISPOSABLE SYRINGE (ML)
C0780284|T200|0 25 5 a hepatitis intramuscular ml solution u vaccine|Hepatitis A Vaccines 50 UNT/ML Injectable Solution
C0780285|T203|0 25u 5ml a disposable hepatitis intramusc ml syringe vaccine virus|HEPATITIS A VIRUS VACCINE 25U/0.5ML INTRAMUSC. DISPOSABLE SYRINGE (ML)
C0780593|T200|additive b b conj haemoph hepatitis intramusc mdv mene ml or polysac sdv vaccine vial virus|HEPATITIS B VIRUS VACCINE/HAEMOPH B POLYSAC CONJ-MENING INTRAMUSC. VIAL (SDV,MDV OR ADDITIVE) (ML)
C0780936|T200|c capsule e product typhoid vaccine|Typhoid vaccine e/c capsule
C0781016|T200|additive bcg ea injection mdv or sdv vaccine vial|BCG VACCINE INJ
C0781034|T200|additive attenuatd ea live mdv measle or sdv subcutane vaccine vial|MEASLES VACCINE,LIVE,ATTENUATD SUBCUTANE. VIAL (SDV,MDV OR ADDITIVE) (EA)
C0781035|T200|additive ea mdv or rubella sdv subcutane vaccine vial|RUBELLA VACCINE SUBCUTANE. VIAL (SDV,MDV OR ADDITIVE) (EA)
C0781036|T200|additive ea live mdv mump or sdv subcutane vaccine vial|MUMPS VACCINE,LIVE SUBCUTANE. VIAL (SDV,MDV OR ADDITIVE) (EA)
C0781037|T200|additive ea mdv measle or rubella sdv subcutane vaccine vial|Measles & Rubella Vaccines Inj
C0781038|T200|additive ea mdv measle mump or rubella sdv subcutane vaccine vial|MEASLES,MUMPS&RUBELLA VACCINE SUBCUTANE. VIAL (SDV,MDV OR ADDITIVE) (EA)
C0781753|T200|influenza inj vaccine virus whole|Influenza Virus Vaccine Whole Inj
C0781754|T200|influenza inj split vaccine virus|Influenza Virus Vaccine Split Inj
C0781755|T200|inj measle vaccine virus|Measles Virus Vaccine For Inj
C0781756|T200|inj live mump vaccine virus|MUMPS VIRUS VACCINE,LIVE INJ
C0781757|T200|inj ipv poliovirus vaccine|Poliovirus Vaccine, IPV Inj
C0781758|T200|live oral poliovirus soln vaccine|POLIOVIRUS VACCINE LIVE SOLN,ORAL
C0781760|T200|inj rubella vaccine virus|Rubella Virus Vaccine Inj
C0781761|T200|fever inj sc vaccine yellow|Yellow Fever Vaccine SC Inj
C0781763|T200|inj live mump rubella vaccine virus|MUMPS/RUBELLA VIRUS VACCINE,LIVE INJ
C0781764|T200|inj measle mump rubella vaccine virus|Measles, Mumps & Rubella Virus Vaccines For Inj
C0781767|T200|b hemophilus inj polysaccharide vaccine|Haemophilus B Polysaccharide Vaccine Inj
C0781768|T200|b conjugate hemophilus inj polysaccharide vaccine|Haemophilus B Polysaccharide Conjugate Vaccine Inj
C0781769|T200|b conjugate hemophilus inj oligosaccharide vaccine|Haemophilus B Oligosaccharide Conjugate Vaccine Inj
C0781773|T200|inj typhoid vaccine|Typhoid Vaccine Inj
C0785626|T203|27 bcg intravesical kit mg vaccine vial|BCG Vaccine Intravesical Kit 27 MG/VIAL
C0785889|T200|inj mix respiratory susp vaccine|Mixed Respiratory Vaccine - Inj Susp
C0786446|T200|duck embryo inj rabies vaccine|Rabies Vaccine, Duck Embryo Inj
C0787279|T200|mix oral respiratory soln vaccine|Mixed Respiratory Vaccine - Oral Soln
C0787280|T200|inj mix respiratory vaccine|Mixed Respiratory Vaccine - Inj
C0787653|T200|adsorb adsorb adsorb diphtheria injection intramuscular pertussis suspension tetanus toxoid toxoid vaccine|Diph, Acellular Pert & Tet Tox Inj 6.7LF-46.8MCG-5LF/0.5ML
C0788183|T200|adsorb inj rabies vaccine|Rabies Vaccine Adsorbed Inj
C0789443|T200|81 bcg intravesical mg susp vaccine vial|BCG Vaccine (Intravesical) For Susp 81 MG/VIAL
C0789650|T200|0 360 5ml a el hepatitis inj u vaccine|Hepatitis A Vaccines 720 UNT/ML Injectable Solution
C0790243|T200|a antigen b influenza inj surface type vaccine virus|Influenza Virus Vaccine Types A & B Surface Antigen Inj
C0790439|T200|diphtheria inj ipv poliovirus tetanus toxoid vaccine|Diphtheria-Tetanus Toxoid & Poliovirus Vaccine, IPV Inj
C0790955|T200|cap mix respiratory vaccine|Mixed Respiratory Vaccine - Caps
C0790957|T200|mix respiratory tab vaccine|Mixed Respiratory Vaccine - Tabs
C0790999|T200|mix pack powder respiratory vaccine|Mixed Respiratory Vaccine - Powder Pack
C0791259|T200|cholera oral packet powder vaccine|Cholera Vaccine Oral Powder Packet
C0791934|T200|0 003 b hepatitis injectable mg ml solution vaccine|Hepatitis B Vaccines 0.003 MG/ML Injectable Solution
C0792235|T200|50 bcg intravesical mg susp vaccine|BCG Vaccine (Intravesical) For Susp 50 MG
C0792507|T200|0 0 1 1 b c group injectable meningococcal meningococcal mg mg ml ml polysaccharide solution vaccine|meningococcal group C polysaccharide 0.1 MG/ML / MENINGOCOCCAL VACCINE B 0.1 MG/ML Injectable Solution
C0792957|T200|inj pcec rabies vaccine|Rabies Vaccine, PCEC For Inj
C0793136|T200|0 1 injectable mg ml pneumococcal polyvalent solution vaccine|Polyvalent pneumococcal vaccine 0.1 MG/ML Injectable Solution
C0793311|T200|chambered double packet typhoid vaccine|Typhoid Vaccine Double-Chambered Packet
C0793741|T200|0 300 5ml acellular iu pertussis vaccine|Pertussis, acellular 600 UNT/ML Injectable Solution
C0793840|T200|0 160 5ml a antigen hepatitis im inj unit vaccine|Hepatitis A Vaccines 320 UNT/ML Injectable Suspension
C0793930|T200|0 50 50 5ml a c inj mcg meningococcal vaccine|meningococcal group A polysaccharide 0.1 MG/ML / meningococcal group C polysaccharide 0.1 MG/ML Injectable Solution
C0794017|T200|27 bcg intravesical mg susp vaccine|BCG Vaccine (Intravesical) For Susp 27 MG
C0794089|T200|live oral rotavirus soln vaccine|Rotavirus Vaccine, Live For Oral Soln
C0794151|T200|ec mix respiratory tab vaccine|Mixed Respiratory Vaccine - EC Tabs
C0794224|T200|aerosol inhal mix respiratory soln vaccine|Mixed Respiratory Vaccine - Inhal Aerosol Soln
C0794244|T200|cap cr mix respiratory vaccine|Mixed Respiratory Vaccine - Cap CR
C0795310|T200|0 015 b conjugate hemophilus injectable mg ml solution vaccine|HAEMOPHILUS B CONJUGATE VACCINE 0.015 MG/ML Injectable Solution
C0795311|T200|0 45 5 influenza intramuscular mcg ml solution subvirion vaccine virus|INFLUENZA VIRUS VACCINE (SUBVIRION) 45 MCG/0.5 ML Intramuscular solution
C0795312|T200|000 20 injection mump powder solution subcutaneous tcid50 vaccine virus|Mumps Vaccine 20000 TCID50 Injectable Solution
C0795313|T200|0 5 575 intramuscular mcg ml pneumococcal solution vaccine|Pneumococcal vaccine 1.15 MG/ML Injectable Solution
C0795314|T200|0 5 80 antigen d inactivate injection ml polio solution subcutaneous u vaccine|Poliovirus Vaccine, Inactivated 160 D ANTIGEN U/ML Injectable Solution
C0795316|T200|2 5 injectable ml rabies suspension unt vaccine|Rabies Vaccines 2.5 UNT/ML Injectable Suspension
C0795317|T200|1000 injectable rubella solution tcid50 vaccine virus|Rubella virus vaccine 1000 TCID50 Injectable Solution
C0795318|T200|1000 injectable measle solution tcid50 vaccine|Measles Vaccine 1000 TCID50 Injectable Solution
C0795319|T200|1 billion injection ml org subcutaneous suspension typhoid vaccine|Typhoid Vaccine 1000000000 ORG/ML Injectable Suspension
C0795320|T200|04 10 5 fever injectable log pfu solution vaccine yellow|Yellow Fever Vaccine 5.04 Log 10 PFU Injectable Solution
C0795321|T200|10 2 25 fever injectable log pfu solution vaccine yellow|Yellow Fever Vaccine 25.2 Log 10 PFU Injectable Solution
C0795324|T200|000 2 400 5 live ml oral pfu powder rotavirus suspension systemic vaccine|ROTAVIRUS VACCINE, LIVE 160000 PFU/ML Oral Suspension
C0795488|T200|0 45 5 influenza intramuscular mcg ml solution vaccine virus virus whole|INFLUENZA VIRUS VACCINE (WHOLE-VIRUS) 45 MCG/0.5 ML Intramuscular solution
C0795489|T200|0 1 b conjugate hemophilus injectable mg solution vaccine|HAEMOPHILUS B CONJUGATE VACCINE 0.1 MG Injectable Solution
C0795498|T200|0 05 injectable meningitis mg solution vaccine|Meningitis vaccine 0.05 MG Injectable Solution
C0795499|T200|0 25 injectable meningitis mg solution vaccine|Meningitis vaccine 0.25 MG Injectable Solution
C0795623|T109|a hepatitis inactivate preparation vaccine|HEPATITIS A VACCINE (INACTIVATED)
C0795629|T116|influenza subvirion vaccine virus|INFLUENZA VIRUS VACCINE (SUBVIRION)
C0795630|T116|influenza vaccine virus virus whole|INFLUENZA VIRUS VACCINE (WHOLE-VIRUS)
C0795658|T116|respiratory vaccine|RESPIRATORY VACCINE
C0795661|T109|live rotavirus vaccine|ROTAVIRUS VACCINE, LIVE
C0796561|T121|melanoma product vaccine|Melanoma vaccine
C0812590|T061|administration immunization toxoid vaccine|Immunization Administration for Vaccines/Toxoids
C0812591|T121|product toxoid vaccine|Vaccines, Toxoid Products
C0851327|T121|adverse bacterial cause effect find therapeutic use vaccine x|Bacterial vaccines causing adverse effects in therapeutic use
C0851328|T037|adverse bcg cause effect find therapeutic use vaccine x|BCG vaccine causing adverse effects in therapeutic use
C0851329|T121|adverse cause effect find plague therapeutic use vaccine x|Plague vaccine causing adverse effects in therapeutic use
C0854654|T061|therapy tumor vaccine|Tumour vaccine therapy
C0854655|T061|antigen specify therapy tumor vaccine|Tumor vaccine therapy, antigen specified
C0854656|T061|antigen therapy tumor unspecified vaccine|Tumor vaccine therapy, antigen unspecified
C0856154|T047|poliomyelitis post vaccine|Poliomyelitis post vaccine
C0857806|T046|infection vaccinee via|Infection via vaccinee
C0859784|T037|bact combination component except mix pertussis poison ricket vaccine viral|Poisoning by mixed viral-ricket and bact vaccines, except combinations with pertussis component
C0864562|T061|agent an antineoplastic as infusion injection or tumor vaccine|Injection or infusion of tumor vaccine as an antineoplastic agent
C0864563|T061|administration tab vaccine|Administration of TAB vaccine
C0868437|T121|adverse cause effect mump therapeutic use vaccine|Mumps vaccine causing adverse effects in therapeutic use
C0872515|T200|0 5 injectable meningitis mg solution vaccine|Meningitis vaccine 0.5 MG Injectable Solution
C0874079|T121|b hepatitis preparation recombinant vaccine|HEPATITIS B VACCINE (RECOMBINANT)
C0874193|T200|0 18 25 5 b conjugate hemophilus intramuscular mcg mcg ml solution vaccine|Diphtheria Toxoid 0.036 MG/ML / Haemophilus capsular oligosaccharide 0.05 MG/ML Injectable Solution
C0874194|T200|0 10 24 5 b conjugate hemophilus injection intramuscular mcg mcg ml powder vaccine|Haemophilus capsular oligosaccharide 0.02 MG/ML / Tetanus Toxoid 0.048 MG/ML Injectable Solution
C0874217|T200|8 inactivate injectable ml suspension typhoid u vaccine|s typhi (ty-2 strain) 8 UNT/ML Injectable Suspension
C0874333|T200|0 10 25 5 b conjugate hemophilus intramuscular mcg mcg ml solution vaccine|Diptheria protein 0.05 MG/ML / Haemophilus capsular oligosaccharide 0.02 MG/ML Injectable Solution
C0874334|T200|0 15 250 5 b conjugate hemophilus injection intramuscular mcg mcg ml powder vaccine|Haemophilus capsular oligosaccharide 0.03 MG/ML / Neisseria meningitidis 0.5 MG/ML Injectable Solution
C0874335|T200|0 125 5 5 7 b conjugate hemophilus intramuscular mcg mcg ml solution vaccine|Haemophilus capsular oligosaccharide 0.015 MG/ML / Neisseria meningitidis 0.25 MG/ML Injectable Solution
C0875937|T109|mix product respiratory vaccine|Mixed respiratory vaccine
C0875949|T109|live preparation typhoid vaccine|TYPHOID VACCINE LIVE
C0876717|T109|inactivate typhoid vaccine|typhoid vaccine, inactivated
C0887892|T121|subunit vaccine|Vaccines, Subunit
C0887893|T121|parainfluenza vaccine|Parainfluenza Vaccines
C0887894|T121|respiratory syncytial vaccine virus|Respiratory Syncytial Virus Vaccines
C0887895|T121|acellular vaccine|Vaccines, Acellular
C0887896|T121|herpesvirus vaccine|Herpesvirus Vaccines
C0887902|T121|edible vaccine|Vaccines, Edible
C0887903|T121|cytomegalovirus vaccine|Cytomegalovirus Vaccines
C0887906|T121|streptococcal vaccine|Streptococcal Vaccines
C0887908|T121|marker vaccine|Vaccines, Marker
C0887911|T121|vaccine virosome|Vaccines, Virosome
C0909899|T061|envelope mn rgp120 vaccine|MNrgp120 vaccine
C0909900|T116|acellular b diphtheria hepatitis hib pertussis tetanus vaccine|diphtheria-tetanus-acellular pertussis-Hib-hepatitis B vaccine
C0912134|T123|68 b hepatitis mth vaccine|hepatitis vaccine MTH 68-B
C0914797|T121|chiron vaccine|chiron vaccine
C0915344|T116|c conjugate meningococcal product vaccine|serogroup C meningococcal conjugate vaccine
C0918228|T121|acellular b diphtheria dtap hepatitis hepb inactivate intramuscular ipv pertussis poliovirus tetanus toxoid use vaccine vaccine|Diphtheria, tetanus toxoids, acellular pertussis vaccine, Hepatitis B, and poliovirus vaccine, inactivated (DtaP-HepB-IPV), for intramuscular use
C0918229|T121|3 b dialysis dosage dose hepatitis immunosuppress intramuscular or patient schedule use vaccine|Hepatitis B vaccine, dialysis or immunosuppressed patient dosage (3 dose schedule), for intramuscular use
C0918230|T121|2 adolescent b dose hepatitis im schedule use vaccine|Hepatitis B vaccine, adolescent (2 dose schedule), for intramuscular use
C0919016|T061|additional administration combination each immunization include injection intradermal intramuscular jet or percutaneous single subcutaneous toxoid vaccine vaccine|IMMUNIZATION ADMINISTRATION (INCLUDES PERCUTANEOUS, INTRADERMAL, SUBCUTANEOUS, INTRAMUSCULAR AND JET INJECTIONS; EACH ADDITIONAL VACCINE (SINGLE OR COMBINATION VACCINE/TOXOID)
C0919018|T061|administration combination intranasal one or or oral single toxoid vaccine vaccine|INTRANASAL OR ORAL ADMINISTRATION; ONE VACCINE (SINGLE OR COMBINATION VACCINE/TOXOID)
C0935889|T116|17 gastrin vaccine|gastrin-17-diphtheria toxoid conjugate
C0936198|T200|0 5ml 720 a el hepatitis inj u vaccine|Hepatitis A Vaccines 1440 UNT/ML Injectable Solution
C0936211|T200|0 05 injectable mg ml polysaccharide solution typhoid vaccine vi|Vi polysaccharide vaccine, typhoid 0.05 MG/ML Injectable Solution
C0937579|T200|0 032 conjugate diphtheria injectable mg ml pneumococcal suspension vaccine|PNEUMOCOCCAL VACCINE, DIPHTHERIA CONJUGATE 0.032 MG/ML Injectable Suspension
C0937644|T109|conjugate diphtheria pneumococcal vaccine|PNEUMOCOCCAL VACCINE, DIPHTHERIA CONJUGATE
C0938352|T200|0 02 720 a b hepatitis hepatitis injectable mg ml ml suspension unt vaccine vaccine|Hepatitis A Vaccines 720 UNT/ML / Hepatitis B Vaccines 0.02 MG/ML Injectable Suspension
C0941289|T201|date date information patient point publish quantitative stamp statement time time time vaccine|DATE VACCINE INFORMATION STATEMENT PUBLISHED:TIME STAMP -- DATE AND TIME:POINT IN TIME:^PATIENT:QUANTITATIVE
C0941290|T201|date date information patient point present quantitative stamp statement time time time vaccine|DATE VACCINE INFORMATION STATEMENT PRESENTED:TIME STAMP -- DATE AND TIME:POINT IN TIME:^PATIENT:QUANTITATIVE
C0946016|T201|date information present statement vaccine|DATE VACCINE INFORMATION STATEMENT PRESENTED
C0946017|T201|date information publish statement vaccine|DATE VACCINE INFORMATION STATEMENT PUBLISHED
C0948235|T020|measle post vaccine|Measles post vaccine
C0949574|T121|alzheimer vaccine|Alzheimer Vaccines
C0961101|T061|23 capsular pneumococcal polysaccharide vaccine valent|23-valent pneumococcal capsular polysaccharide vaccine
C0961643|T118|b conjugate group ii polysaccharide streptococcal tetanus toxoid type vaccine|streptococcal polysaccharide type II-tetanus toxoid conjugate vaccine
C0961644|T061|103 cholera cvd hgr vaccine|cholera vaccine CVD 103-HgR
C0962191|T121|alm vaccine|autoclaved Leishmania major vaccine
C0963787|T109|4 p3c polyoxime t1bt vaccine|(T1BT)4-P3C polyoxime vaccine
C0964559|T116|1 hiv tat vaccine|human immunodeficiency virus type 1 Tat vaccine
C0965740|T061|68 disease h mth newcastle vaccine virus|Newcastle disease virus vaccine MTH-68-H
C0973342|T061|add administration combination ea immunization intranasal l oral single toxoid vaccine|Immunization administration by intranasal or oral route; each additional vaccine (single or combination vaccine/toxoid) (List separately in addition to code for primary procedure)
C0973431|T061|1 administration combination immunization intranasal oral single toxoid vaccine|Immunization administration by intranasal or oral route; one vaccine (single or combination vaccine/toxoid)
C0974791|T200|120mg amp bcg paci vaccine|BCG, Live, Montreal Strain 120 MG/ML Irrigation Solution [Pacis]
C0974794|T200|27mg bcg tice vaccine vil|BCG,TICE 27MG/VIL VACCINE
C0976457|T200|diphtheria inj pertussis tetanus toxoid vaccine|DIPHTHERIA/TETANUS TOXOIDS/PERTUSSIS VACCINE INJ
C0977375|T121|b conjugate conjugate hemophilus tetanus toxoid vaccine|HEMOPHILUS B CONJUGATE VACCINE (TETANUS TOXOID CONJUGATE)
C0977376|T200|b conjugate hemophilus inj vaccine|HEMOPHILUS B CONJUGATE VACCINE INJ
C0977377|T200|0 150mcg 9 b hemophilus inj nacl polysaccharide vaccine|HEMOPHILUS B POLYSACCHARIDE VACCINE 150MCG/NACL 0.9% INJ
C0977378|T200|0 25mcg 5ml b hemophilus inj polysaccharide vaccine|Haemophilus influenzae type b bacteria 0.05 MG/ML Injectable Solution
C0977446|T203|1440 1ml a el hepatitis inactivate inj ml syr tl u vaccine|HEPATITIS A VACCINE,INACTIVATED 1440 EL.U./ML INJ,SYR-TL,1ML
C0977447|T200|0 0 360 5ml 5ml a el hepatitis inactivate inj u vaccine vil|HEPATITIS A VACCINE (INACTIVATED) 720 UNT/ML Injectable Suspension
C0977448|T203|1ml 50unt a hepatitis inactivate inj ml syringe vaccine|HEPATITIS A VACCINE,INACTIVATED 50UNT/ML INJ,SYRINGE,1ML
C0977449|T200|0 0 25unt 5ml 5ml a hepatitis inactivate inj vaccine vil|HEPATITIS A VACCINE (INACTIVATED) 50 UNT/ML Injectable Suspension
C0977450|T200|0 0 5ml 5ml 720 a el hepatitis inactivate inj u vaccine vil|HEPATITIS A VACCINE (INACTIVATED) 1440 UNT/ML Injectable Suspension
C0977457|T200|0 01 b hepatitis injectable mg ml recombinant suspension vaccine|HEPATITIS B VACCINE (RECOMBINANT) 0.01 MG/ML Injectable Suspension
C0977459|T200|0 02 b hepatitis injectable mg ml recombinant suspension vaccine|HEPATITIS B VACCINE (RECOMBINANT) 0.02 MG/ML Injectable Suspension
C0977460|T203|1ml 20mcg b hepatitis inj ml recombinant syringe vaccine|HEPATITIS B VACCINE (RECOMBINANT) 20MCG/ML INJ,SYRINGE,1ML
C0977461|T203|1ml 20mcg b hepatitis inj ml recombinant syringe tl vaccine|HEPATITIS B VACCINE (RECOMBINANT) 20MCG/ML INJ,SYRINGE-TL,1ML
C0977462|T200|0 04 b hepatitis injectable mg ml recombinant suspension vaccine|HEPATITIS B VACCINE (RECOMBINANT) 0.04 MG/ML Injectable Suspension
C0977748|T203|0 00 01 5ml influenza subviron syringe vaccine|INFLUENZA SUBVIRON VACCINE,'00-'01,SYRINGE,0.5ML
C0977749|T200|00 01 5ml influenza subviron vaccine vil|INFLUENZA SUBVIRON VACCINE,'00-'01,VIL,5ML
C0977750|T203|0 00 5ml 99 influenza subviron syringe vaccine|INFLUENZA SUBVIRON VACCINE,'99-'00,SYRINGE,0.5ML
C0977751|T203|0 5ml 95 96 influenza split syringe trivalent vaccine virus|INFLUENZA TRIVALENT SPLIT VIRUS VACCINE '95-'96,SYRINGE,0.5ML
C0977752|T200|5ml 95 96 influenza split trivalent vaccine vial virus|INFLUENZA TRIVALENT SPLIT VIRUS VACCINE '95-'96,VIAL,5ML
C0977760|T203|0 5ml influenza split syringe vaccine virus virus|INFLUENZA VIRUS VACCINE (SPLIT VIRUS),SYRINGE,0.5ML
C0977761|T200|5ml influenza split vaccine vil virus virus|INFLUENZA VIRUS VACCINE (SPLIT VIRUS),VIL,5ML
C0977762|T200|90 91 a b influenza inj trivalent type vaccine virus|INFLUENZA VIRUS VACCINE,TRIVALENT TYPES A&B ('90-'91) INJ
C0977763|T200|00 01 5ml influenza vaccine vil viron whole|INFLUENZA WHOLE VIRON VACCINE,'00-'01,VIL,5ML
C0977764|T200|00 5ml 99 influenza vaccine vil viron whole|INFLUENZA WHOLE VIRON VACCINE,'99-'00,VIL,5ML
C0978276|T203|0 0 30mcg 5ml 5ml disease inj lyme syringe vaccine|LYME DISEASE VACCINE 30MCG/0.5ML INJ,SYRINGE,0.5ML
C0978355|T200|0 5 attenuate injectable live measle ml solution vaccine virus|MEASLES VIRUS VACCINE,LIVE ATTENUATED 0.5 ML Injectable Solution
C0978356|T200|inj live measle mump rubella vaccine virus|MEASLES/MUMPS/RUBELLA VIRUS VACCINE,LIVE INJ
C0978391|T200|a c comb group inj meningococcal polysaccharide vaccine|MENINGOCOCCAL POLYSACCHARIDE VACCINE GROUPS A & C COMB. INJ
C0979582|T121|7 conjugate pneumococcal product vaccine valent|Pneumococcal 7-valent conjugate vaccine
C0979583|T200|inj pneumococcal polysaccharide vaccine|PNEUMOCOCCAL POLYSACCHARIDE VACCINE INJ
C0979592|T200|inactivate inj poliovirus vaccine|POLIOVIRUS VACCINE INACTIVATED INJ
C0979941|T200|2 5 additive diploid ea human intramusc mdv or rabies sdv unit vaccine vial|Rabies antigen 2.5 UNT/ML Injectable Suspension
C0980054|T200|inj live rubella vaccine virus|RUBELLA VIRUS VACCINE,LIVE INJ
C0980906|T200|cap live typhoid vaccine|TYPHOID VACCINE LIVE CAP
C0980907|T121|polysaccharide typhim typhoid vaccine vi vi|TYPHOID Vi POLYSACCHARIDE (TYPHIM Vi) VACCINE
C0980908|T203|0 5ml polysaccharide syringe typhim typhoid vaccine vi vi|TYPHOID Vi POLYSACCHARIDE (TYPHIM Vi) VACCINE,SYRINGE,0.5ML
C0980957|T200|inj vaccine varivax|VARIVAX VACCINE INJ
C0981159|T200|fever inj vaccine yellow|YELLOW FEVER VACCINE INJ
C0981497|T203|0 0 10mcg 5ml 5ml b hepatitis inj recombinant syringe vaccine|HEPATITIS B VACCINE (RECOMBINANT) 10MCG/0.5ML INJ,SYRINGE,0.5ML
C0981527|T203|0 00 5ml 99 influenza subviron tubex vaccine|INFLUENZA SUBVIRON VACCINE,'99-'00,TUBEX,0.5ML
C0981528|T200|00 5ml 99 influenza subviron vaccine vil|INFLUENZA SUBVIRON VACCINE,'99-'00,VIL,5ML
C0982034|T007|bacillus calmette guerin montreal preparation vaccine|BCG, Live, Montreal Strain
C0982212|T121|influenza preparation split vaccine virus|INFLUENZA VIRUS (SPLIT) VACCINE
C0982213|T121|90 91 a b influenza preparation trivalent type vaccine virus|INFLUENZA VIRUS VACCINE,TRIVALENT TYPE A & B ('90-'91)
C0982214|T121|influenza preparation split trivalent vaccine virus|INFLUENZA VIRUS,TRIVALENT SPLIT VACCINE
C0982215|T121|influenza preparation trivalent vaccine virus whole|INFLUENZA VIRUS,TRIVALENT WHOLE VACCINE
C0982270|T121|live measle mump preparation rubella vaccine virus|MEASLES/MUMPS/RUBELLA VIRUS VACCINE,LIVE
C0982275|T118|135 group meningococcal polysaccharide preparation vaccine w|MENINGOCOCCAL POLYSACCHARIDE VACCINE GROUP W-135
C0982276|T118|group meningococcal polysaccharide preparation vaccine y|MENINGOCOCCAL POLYSACCHARIDE VACCINE GROUP Y
C0982290|T121|live mump preparation rubella vaccine virus|MUMPS/RUBELLA VIRUS VACCINE,LIVE
C0982332|T109|acellular pertussis preparation vaccine|PERTUSSIS VACCINE,ACELLULAR
C0982861|T200|0 25 injectable ml rabies solution unt vaccine|Rabies Vaccines 0.25 UNT/ML Injectable Solution
C0986447|T200|50 a hepatitis inactivate ml unt vaccine|HEPATITIS A VACCINE (INACTIVATED) 50 UNT/ML
C0986451|T200|0 01 b hepatitis mg ml recombinant vaccine|HEPATITIS B VACCINE (RECOMBINANT) 0.01 MG/ML
C0986452|T200|0 02 b hepatitis mg ml recombinant vaccine|HEPATITIS B VACCINE (RECOMBINANT) 0.02 MG/ML
C0986453|T200|0 04 b hepatitis mg ml recombinant vaccine|HEPATITIS B VACCINE (RECOMBINANT) 0.04 MG/ML
C0987557|T200|0 5 attenuate live measle ml vaccine virus|MEASLES VIRUS VACCINE,LIVE ATTENUATED 0.5 ML
C0989598|T200|0 25 ml rabies unt vaccine|Rabies Vaccines 0.25 UNT/ML
C0991020|T200|8 ml typhoid unt vaccine|Typhoid Vaccine 8 UNT/ML
C0991708|T200|inj live measle rubella vaccine virus|MEASLES/RUBELLA VIRUS VACCINE,LIVE INJ
C0994409|T200|0 0 03 5 disease intramuscular lyme mg ml ospa recombinant suspension vaccine|OspA protein 0.06 MG/ML Injectable Suspension
C0994433|T203|1440 1ml a el hepatitis inactivate inj ml syr u vaccine|HEPATITIS A VACCINE,INACTIVATED 1440 EL.U./ML INJ,SYR,1ML
C0994434|T203|0 0 5ml 5ml 720 a el hepatitis inactivate inj syr tl u vaccine|HEPATITIS A VACCINE,INACTIVATED 720 EL.U./0.5ML INJ,SYR-TL,0.5ML
C0994435|T203|0 0 25unt 5ml 5ml a hepatitis inactivate inj syringe vaccine|HEPATITIS A VACCINE,INACTIVATED 25UNT/0.5ML INJ,SYRINGE,0.5ML
C0994792|T203|0 0 10mcg 5ml 5ml b hepatitis inj recombinant syr tl vaccine|HEPATITIS B VACCINE (RECOMBINANT) 10MCG/0.5ML INJ,SYR-TL,0.5ML
C0994906|T203|0 0 5mcg 5ml 5ml b hepatitis inj recombinant syringe vaccine|HEPATITIS B VACCINE (RECOMBINANT) 5MCG/0.5ML INJ,SYRINGE,0.5ML
C0994908|T203|10mcg 1ml b hepatitis inj ml recombinant syringe vaccine|HEPATITIS B VACCINE (RECOMBINANT) 10MCG/ML INJ,SYRINGE,1ML
C0995015|T200|0 10 5ml b hepatitis mcg recombinant susp vaccine|Hepatitis B Surface Antigens 0.02 MG/ML Injectable Suspension
C0995082|T203|0 0 5ml 5ml 720 a el hepatitis inactivate inj syr u vaccine|HEPATITIS A VACCINE,INACTIVATED 720 EL.U./0.5ML INJ,SYR,0.5ML
C0995090|T203|50 a disposable hepatitis intramusc ml ml syringe unit vaccine virus|HEPATITIS A VIRUS VACCINE 50 UNIT/ML INTRAMUSC. DISPOSABLE SYRINGE (ML)
C0995108|T203|20mcg 720u a b disposable hep hep intramusc ml syringe vaccine vaccine|HEP B VIR VACC RECOMB/HEPATITIS A VIRUS VACCINE 20MCG-720U INTRAMUSC. DISPOSABLE SYRINGE (ML)
C1096415|T061|poliomyelitis vaccine|Polio prophylaxis
C1113007|T109|b meningococcal vaccine|MENINGOCOCCAL VACCINE B
C1114723|T201|bordetella clostridium combination corynebacterium count diphtheriae dose num patient pertussis pt qn tetani vaccine|CORYNEBACTERIUM DIPHTHERIAE AND CLOSTRIDIUM TETANI AND BORDETELLA PERTUSSIS DOSE COUNT IN COMBINATION VACCINE:NUMBER:POINT IN TIME:^PATIENT:QUANTITATIVE
C1114724|T201|b combination count dose hepatitis num patient pt qn vaccine virus|HEPATITIS B VIRUS DOSE COUNT IN COMBINATION VACCINE:NUMBER:POINT IN TIME:^PATIENT:QUANTITATIVE
C1114725|T201|b combination count dose hemophilus influenza num patient pt qn vaccine|HAEMOPHILUS INFLUENZAE B DOSE COUNT IN COMBINATION VACCINE:NUMBER:POINT IN TIME:^PATIENT:QUANTITATIVE
C1114726|T201|combination count dose measle num patient pt qn vaccine virus|MEASLES VIRUS DOSE COUNT IN COMBINATION VACCINE:NUMBER:POINT IN TIME:^PATIENT:QUANTITATIVE
C1114727|T201|combination count dose measle mump num patient pt qn rubella vaccine virus virus virus|MEASLES VIRUS AND MUMPS VIRUS AND RUBELLA VIRUS DOSE COUNT IN COMBINATION VACCINE:NUMBER:POINT IN TIME:^PATIENT:QUANTITATIVE
C1114728|T201|combination count dose mump num patient pt qn vaccine virus|MUMPS VIRUS DOSE COUNT IN COMBINATION VACCINE:NUMBER:POINT IN TIME:^PATIENT:QUANTITATIVE
C1114729|T201|combination count dose num patient pt qn rubella vaccine virus|RUBELLA VIRUS DOSE COUNT IN COMBINATION VACCINE:NUMBER:POINT IN TIME:^PATIENT:QUANTITATIVE
C1114730|T201|combination count dose num patient pt qn vaccine varicella virus zoster|VARICELLA ZOSTER VIRUS DOSE COUNT IN COMBINATION VACCINE:NUMBER:POINT IN TIME:^PATIENT:QUANTITATIVE
C1114742|T201|adverse as cause cmplx date event give pt same set vaccine vaccine vaccine|VACCINES GIVEN ON SAME DATE AS VACCINE CAUSING ADVERSE EVENT:COMPLEX:POINT IN TIME:VACCINE:SET
C1114743|T201|id nom pt type vaccine|TYPE:IDENTIFIER:POINT IN TIME:VACCINE:NOMINAL
C1114744|T201|id manufacturer name nom pt vaccine|MANUFACTURER NAME:IDENTIFIER:POINT IN TIME:VACCINE:NOMINAL
C1114745|T201|administer identity nominal or point presence route time vaccine|ROUTE:PRESENCE OR IDENTITY:POINT IN TIME:VACCINE.ADMINISTERED:NOMINAL
C1114746|T201|id lot nom numb pt vaccine|LOT NUMBER:IDENTIFIER:POINT IN TIME:VACCINE:NOMINAL
C1114748|T201|4 adverse cause cmplx give other patient prior pt reaction set that vaccination vaccine week within|OTHER VACCINES GIVEN WITHIN 4 WEEKS PRIOR TO VACCINATION THAT CAUSED ADVERSE REACTION:COMPLEX:POINT IN TIME:^PATIENT:SET
C1114749|T201|find fund nom patient pt purchase vaccine|FUNDS VACCINE PURCHASED WITH:FINDING:POINT IN TIME:^PATIENT:NOMINAL
C1114763|T201|cmplx due next patient pt set vaccine|VACCINES DUE NEXT:COMPLEX:POINT IN TIME:^PATIENT:SET
C1114764|T201|date date due patient point quantitative stamp time time time vaccine|DATE VACCINE DUE:TIME STAMP -- DATE AND TIME:POINT IN TIME:^PATIENT:QUANTITATIVE
C1114766|T201|applied find forcast logic nom patient project pt reason this vaccine|REASON APPLIED BY FORCAST LOGIC TO PROJECT THIS VACCINE:FINDING:POINT IN TIME:^PATIENT:NOMINAL
C1114814|T201|4 adverse cause date date date event give other patient point prior quantitative stamp time time time vaccination vaccine week within|DATE OF OTHER VACCINATIONS GIVEN WITHIN 4 WEEKS PRIOR TO THE DATE OF VACCINE CAUSING ADVERSE EVENT:TIME STAMP -- DATE AND TIME:POINT IN TIME:^PATIENT:QUANTITATIVE
C1114969|T201|administer identity nominal or point presence site time vaccine|SITE:PRESENCE OR IDENTITY:POINT IN TIME:VACCINE.ADMINISTERED:NOMINAL
C1115393|T032|bordetella clostridium combination corynebacterium count diphtheriae dose pertussis tetani vaccine|CORYNEBACTERIUM DIPHTHERIAE AND CLOSTRIDIUM TETANI AND BORDETELLA PERTUSSIS DOSE COUNT IN COMBINATION VACCINE
C1115438|T079|4 adverse cause date date event give other prior vaccination vaccine week within|DATE OF OTHER VACCINATIONS GIVEN WITHIN 4 WEEKS PRIOR TO THE DATE OF VACCINE CAUSING ADVERSE EVENT
C1115442|T079|date due vaccine|DATE VACCINE DUE
C1115509|T032|fund purchase vaccine|FUNDS VACCINE PURCHASED WITH
C1115542|T032|b combination count dose hemophilus influenza vaccine|HAEMOPHILUS INFLUENZAE B DOSE COUNT IN COMBINATION VACCINE
C1115551|T032|b combination count dose hepatitis vaccine virus|HEPATITIS B VIRUS DOSE COUNT IN COMBINATION VACCINE
C1115690|T032|combination count dose measle vaccine virus|MEASLES VIRUS DOSE COUNT IN COMBINATION VACCINE
C1115691|T032|combination count dose measle mump rubella vaccine virus virus virus|MEASLES VIRUS AND MUMPS VIRUS AND RUBELLA VIRUS DOSE COUNT IN COMBINATION VACCINE
C1115717|T032|combination count dose mump vaccine virus|MUMPS VIRUS DOSE COUNT IN COMBINATION VACCINE
C1115772|T032|4 adverse cause give other prior reaction that vaccination vaccine week within|OTHER VACCINES GIVEN WITHIN 4 WEEKS PRIOR TO VACCINATION THAT CAUSED ADVERSE REACTION
C1115971|T032|applied forcast logic project reason this vaccine|REASON APPLIED BY FORCAST LOGIC TO PROJECT THIS VACCINE
C1115989|T032|combination count dose rubella vaccine virus|RUBELLA VIRUS DOSE COUNT IN COMBINATION VACCINE
C1116174|T032|due next vaccine|VACCINES DUE NEXT
C1116175|T032|adverse as cause date event give same vaccine vaccine|VACCINES GIVEN ON SAME DATE AS VACCINE CAUSING ADVERSE EVENT
C1116188|T129|combination count dose vaccine varicella virus zoster|VARICELLA ZOSTER VIRUS DOSE COUNT IN COMBINATION VACCINE
C1116447|T033|administer vaccine|VACCINE.ADMINISTERED
C1121707|T061|combine dtpa hbv ipv vaccine|DTPa-HBV-IPV combined vaccine
C1123486|T200|0 005 b hepatitis mg ml vaccine|Hepatitis B Vaccines 0.005 MG/ML
C1123489|T200|0 01 b hepatitis mg ml vaccine|Hepatitis B Vaccines 0.01 MG/ML
C1123492|T200|0 02 b hepatitis mg ml vaccine|Hepatitis B Vaccines 0.02 MG/ML
C1126217|T200|1 10 fever ml unt vaccine yellow|Yellow Fever Vaccine 10.1 UNT/ML
C1126584|T200|0 04 b hepatitis mg ml vaccine|Hepatitis B Vaccines 0.04 MG/ML
C1128202|T200|0 015 b conjugate hemophilus mg ml vaccine|HAEMOPHILUS B CONJUGATE VACCINE 0.015 MG/ML
C1128203|T200|0 05 b conjugate hemophilus mg ml vaccine|HAEMOPHILUS B CONJUGATE VACCINE 0.05 MG/ML
C1128204|T200|0 1 b conjugate hemophilus mg vaccine|HAEMOPHILUS B CONJUGATE VACCINE 0.1 MG
C1128777|T200|0 02 b conjugate hemophilus mg ml vaccine|HAEMOPHILUS B CONJUGATE VACCINE 0.02 MG/ML
C1129648|T200|2 5 ml rabies unt vaccine|Rabies Vaccines 2.5 UNT/ML
C1129651|T200|2000000000 ml org respiratory vaccine|RESPIRATORY VACCINE 2000000000 ORG/ML
C1129661|T200|160000 live ml pfu rotavirus vaccine|ROTAVIRUS VACCINE, LIVE 160000 PFU/ML
C1129667|T200|1000 measle tcid50 vaccine|Measles Vaccine 1000 TCID50
C1129879|T200|1000000000 ml org typhoid vaccine|Typhoid Vaccine 1000000000 ORG/ML
C1129942|T200|04 10 5 fever log pfu vaccine yellow|Yellow Fever Vaccine 5.04 Log 10 PFU
C1129943|T200|10 2 25 fever log pfu vaccine yellow|Yellow Fever Vaccine 25.2 Log 10 PFU
C1130246|T200|0 032 conjugate diphtheria mg ml pneumococcal vaccine|PNEUMOCOCCAL VACCINE, DIPHTHERIA CONJUGATE 0.032 MG/ML
C1130640|T200|0 1 b meningococcal mg ml vaccine|MENINGOCOCCAL VACCINE B 0.1 MG/ML
C1131791|T200|720 a hepatitis ml unt vaccine|Hepatitis A Vaccines 720 UNT/ML
C1131792|T200|320 a hepatitis ml unt vaccine|Hepatitis A Vaccines 320 UNT/ML
C1131793|T200|1440 a hepatitis ml unt vaccine|Hepatitis A Vaccines 1440 UNT/ML
C1131795|T200|0 005 b hepatitis mg ml recombinant vaccine|HEPATITIS B VACCINE (RECOMBINANT) 0.005 MG/ML
C1132479|T200|0 05 mg ml pneumococcal polyvalent vaccine|Polyvalent pneumococcal vaccine 0.05 MG/ML
C1132480|T200|0 1 mg ml pneumococcal polyvalent vaccine|Polyvalent pneumococcal vaccine 0.1 MG/ML
C1132869|T200|0 05 mg ml polysaccharide typhoid vaccine vi|Vi polysaccharide vaccine, typhoid 0.05 MG/ML
C1134018|T200|0 003 b hepatitis mg ml vaccine|Hepatitis B Vaccines 0.003 MG/ML
C1134569|T116|1 b7 rf vaccine|rF-B7.1 vaccine
C1141041|T200|50 a hepatitis ml unt vaccine|Hepatitis A Vaccines 50 UNT/ML
C1141910|T037|breast exposure milk vaccine via viral|Viral vaccine exposure via breast milk
C1142240|T037|during exposure pregnancy vaccine|Vaccine exposure during pregnancy
C1142241|T037|exposure maternal vaccine|Maternal vaccine exposure
C1142242|T037|antibody breast exposure milk vaccine via viral|Viral vaccine antibody exposure via breast milk
C1143247|T121|40 kp vaccine|KP 40 vaccine
C1144878|T185|state supply vaccine|STATE SUPPLIED VACCINE
C1145312|T121|age child conjugate five from have intramuscular nine not pneumococcal polyvalent previously receive vaccine vaccine who year year|PNEUMOCOCCAL CONJUGATE VACCINE, POLYVALENT, INTRAMUSCULAR, FOR CHILDREN FROM FIVE YEARS TO NINE YEARS OF AGE WHO HAVE NOT PREVIOUSLY RECEIVED THE VACCINE
C1145415|T121|live mump rubella subcutaneous use vaccine virus|RUBELLA AND MUMPS VIRUS VACCINE, LIVE, FOR SUBCUTANEOUS USE
C1146080|T200|20000 mump tcid50 vaccine|Mumps Vaccine 20000 TCID50
C1146154|T200|160 antigen d inactivate ml poliovirus u vaccine|Poliovirus Vaccine, Inactivated 160 D ANTIGEN U/ML
C1146521|T200|1 15 mg ml pneumococcal vaccine|Pneumococcal vaccine 1.15 MG/ML
C1161375|T200|7 corynebacterium mg parvum vaccine|Corynebacterium parvum vaccine 7 MG
C1161489|T200|7000 injection live lyophilize measle mump powder rubella solution subcutaneous unt vaccine virus|MEASLES-MUMPS-RUBELLA VIRUS VACCINE, LIVE 7000 UNT SUBCUTANEOUS INJECTION, POWDER, LYOPHILIZED, FOR SOLUTION
C1161490|T200|1000 injectable rubella solution unt vaccine virus|Rubella virus vaccine 1000 UNT Injectable Solution
C1161491|T200|1000 attenuate injection live lyophilize measle powder solution subcutaneous unt vaccine virus|MEASLES VIRUS VACCINE,LIVE ATTENUATED 2000 UNT/ML Injectable Solution
C1161492|T200|5000 injectable mump solution unt vaccine|Mumps Vaccine 5000 UNT Injectable Solution
C1161493|T200|6000 injectable live measle mump solution unt vaccine virus|MEASLES-MUMPS VIRUS VACCINE, LIVE 6000 UNT Injectable Solution
C1161495|T200|1000 injection live lyophilize mump powder solution subcutaneous unt vaccine virus|MUMPS VIRUS VACCINE LIVE 1000 UNT SUBCUTANEOUS INJECTION, POWDER, LYOPHILIZED, FOR SOLUTION
C1161498|T200|1000 1000 5000 attenuate injectable live measle mump rubella solution unt unt unt vaccine vaccine vaccine virus virus|MEASLES VIRUS VACCINE,LIVE ATTENUATED 1000 UNT / Mumps Vaccine 5000 UNT / Rubella virus vaccine 1000 UNT Injectable Solution
C1161499|T200|0 5microgram 5ml b hepatitis injection product vaccine|Hepatitis B Surface Antigens 0.01 MG/ML Injectable Suspension
C1161512|T200|adenovirus delay oral release tablet vaccine|ADENOVIRUS VACCINE ORAL TABLET, DELAYED RELEASE
C1162247|T200|0 0 007 10 2 injectable mg mg ml neomycin poliovirus streptomycin suspension vaccine|Neomycin 0.007 MG / Poliovirus Vaccines 10 ML / Streptomycin 0.2 MG Injectable Suspension
C1162250|T200|0 05 inactivate injection ml poliovirus subcutaneous suspension vaccine|POLIOVIRUS VACCINE, INACTIVATED 0.05 ML SUBCUTANEOUS INJECTION, SUSPENSION
C1162838|T200|8 cholera injectable ml suspension unt vaccine|Cholera Vaccine 8 UNT/ML Injectable Suspension
C1162859|T200|1 bcg injection intravesical ml vaccine|BCG VACCINE 1 ML PERCUTANEOUS INJECTION
C1162865|T200|0 0 0 0 1 1 1 1 135 a c group group group group injectable meningococcal meningococcal meningococcal meningococcal mg mg mg mg ml ml ml ml polysaccharide polysaccharide polysaccharide polysaccharide solution vaccine vaccine w y|meningococcal group A polysaccharide 0.1 MG/ML / meningococcal group C polysaccharide 0.1 MG/ML / MENINGOCOCCAL POLYSACCHARIDE VACCINE GROUP W-135 0.1 MG/ML / MENINGOCOCCAL POLYSACCHARIDE VACCINE GROUP Y 0.1 MG/ML Injectable Solution
C1162868|T200|2000 fever injection lyophilize powder subcutaneous suspension unt vaccine yellow|YELLOW FEVER VACCINE 2000 UNT SUBCUTANEOUS INJECTION, POWDER, LYOPHILIZED, FOR SUSPENSION
C1163382|T200|0 1 5 adsorb b conjugate diphtheria hemophilus injection intramuscular lyophilize pertussis powder solution tetanus toxoid vaccine vaccine vil vil|DIPHTHERIA AND TETANUS TOXOIDS AND PERTUSSIS VACCINE ADSORBED 0.5 VIL / HAEMOPHILUS B CONJUGATE VACCINE 1 VIL INTRAMUSCULAR INJECTION, POWDER, LYOPHILIZED, FOR SOLUTION
C1163383|T200|50 encephalitis inactivate injection intradermal japanese lyophilize nmg powder solution vaccine virus|JAPANESE ENCEPHALITIS VIRUS VACCINE INACTIVATED 50 NMG INTRADERMAL INJECTION, POWDER, LYOPHILIZED, FOR SOLUTION
C1163407|T200|inactivate injection poliovirus solution subcutaneous vaccine|POLIOVIRUS VACCINE, INACTIVATED SUBCUTANEOUS INJECTION, SOLUTION
C1163468|T200|5 5 7 b conjugate conjugate diphtheria hemophilus injection intramuscular lyophilize ml ml pertussis powder solution tetanus tetanus toxoid toxoid vaccine vaccine|DIPHTHERIA AND TETANUS TOXOIDS AND PERTUSSIS VACCINE 7.5 ML / HAEMOPHILUS B CONJUGATE VACCINE (TETANUS TOXOID CONJUGATE) 5 ML INTRAMUSCULAR INJECTION, POWDER, LYOPHILIZED, FOR SOLUTION
C1163477|T200|influenza injection intramuscular solution vaccine virus|INFLUENZA VIRUS VACCINE INTRAMUSCULAR INJECTION, SOLUTION
C1163509|T200|10 adsorb b diphtheria hemophilus injection intramuscular mcg pertussis polysaccharide solution tetanus toxoid vaccine vaccine|DIPHTHERIA AND TETANUS TOXOIDS AND PERTUSSIS VACCINE ADSORBED / HAEMOPHILUS B POLYSACCHARIDE VACCINE 10 MCG INTRAMUSCULAR INJECTION, SOLUTION
C1163892|T200|125 5 7 aluminum b conjugate hemophilus hydroxide injection intramuscular mcg mcg meningitidi neisseria suspension vaccine|ALUMINUM HYDROXIDE / HAEMOPHILUS B CONJUGATE VACCINE 7.5 MCG / NEISSERIA MENINGITIDIS 125 MCG INTRAMUSCULAR INJECTION, SUSPENSION
C1163893|T200|125 5 5 7 aluminum antigen b b conjugate hemophilus hepatitis hydroxide injection intramuscular mcg mcg mcg meningitidi neisseria surface suspension vaccine|ALUMINUM HYDROXIDE / HAEMOPHILUS B CONJUGATE VACCINE 7.5 MCG / HEPATITIS B SURFACE ANTIGEN 5 MCG / NEISSERIA MENINGITIDIS 125 MCG INTRAMUSCULAR INJECTION, SUSPENSION
C1164115|T200|liquid oral smallpox vaccine|SMALLPOX VACCINE ORAL LIQUID
C1164129|T200|oral pellet smallpox vaccine|SMALLPOX VACCINE ORAL PELLET
C1164155|T200|0 045 influenza injectable mg solution vaccine virus|Influenza virus vaccine 0.045 MG Injectable Solution
C1164326|T200|120 bcg intravesical mg susp vaccine vial|BCG, Live, Montreal Strain 120 MG/ML Irrigation Solution
C1164522|T200|0 0 0 0 1 1 2 2 2 3 3 acidum aconite album gelsemium gentian gm gm gm gm gm gm gm influenza liquid luffa oral sarcolacticum vaccine veratrum virus|ACONITE 0.2 GM / GELSEMIUM 0.3 GM / GENTIAN 0.2 GM / INFLUENZA VIRUS VACCINE 1 GM / LUFFA 1 GM / SARCOLACTICUM ACIDUM 0.3 GM / VERATRUM ALBUM 2 GM ORAL LIQUID
C1164727|T200|0 015 influenza injectable mg solution vaccine virus|Influenza virus vaccine 0.015 MG Injectable Solution
C1164820|T200|0 0 5 6 acellular adsorb b conjugate conjugate diphtheria hemophilus injection intramuscular lyophilize ml ml pertussis powder suspension tetanus tetanus toxoid toxoid vaccine vaccine|DIPHTHERIA AND TETANUS TOXOIDS AND ACELLULAR PERTUSSIS VACCINE ADSORBED 0.6 ML / HAEMOPHILUS B CONJUGATE VACCINE (TETANUS TOXOID CONJUGATE) 0.5 ML INTRAMUSCULAR INJECTION, POWDER, LYOPHILIZED, FOR SUSPENSION
C1164822|T200|23 4 5 6 7 adsorb diphtheria injection intramuscular pertussis suspension tetanus toxoid toxoid unt unt unt vaccine|DIPHTHERIA TOXOID 6.7 UNT / PERTUSSIS VACCINE, ADSORBED 23.4 UNT / TETANUS TOXOID 5 UNT INTRAMUSCULAR INJECTION, SUSPENSION
C1164844|T200|800000000 bcg injection intraventricular lyophilize powder suspension unt vaccine|BCG VACCINE 800000000 UNT INTRAVENTRICULAR INJECTION, POWDER, LYOPHILIZED, FOR SUSPENSION
C1164875|T200|15 influenza injectable mg solution vaccine virus|Influenza virus vaccine 15 MG Injectable Solution
C1165301|T200|1000 rubella unt vaccine virus|Rubella virus vaccine 1000 UNT
C1165302|T200|1000 attenuate live measle unt vaccine virus|MEASLES VIRUS VACCINE,LIVE ATTENUATED 1000 UNT
C1165303|T200|6000 live measle mump unt vaccine virus|MEASLES-MUMPS VIRUS VACCINE, LIVE 6000 UNT
C1165304|T109|live measle mump vaccine virus|MEASLES-MUMPS VIRUS VACCINE, LIVE
C1165618|T200|10 ml poliovirus vaccine|Poliovirus Vaccines 10 ML
C1166524|T200|8 cholera ml unt vaccine|Cholera Vaccine 8 UNT/ML
C1166525|T200|5000 mump unt vaccine|Mumps Vaccine 5000 UNT
C1167559|T200|1440 a hepatitis inactivate ml unt vaccine|HEPATITIS A VACCINE (INACTIVATED) 1440 UNT/ML
C1167560|T200|720 a hepatitis inactivate ml unt vaccine|HEPATITIS A VACCINE (INACTIVATED) 720 UNT/ML
C1167600|T200|2000 attenuate live measle ml unt vaccine virus|MEASLES VIRUS VACCINE,LIVE ATTENUATED 2000 UNT/ML
C1167601|T200|0 1 135 group meningococcal mg ml polysaccharide vaccine w|MENINGOCOCCAL POLYSACCHARIDE VACCINE GROUP W-135 0.1 MG/ML
C1167602|T200|0 1 group meningococcal mg ml polysaccharide vaccine y|MENINGOCOCCAL POLYSACCHARIDE VACCINE GROUP Y 0.1 MG/ML
C1168547|T200|2700 chickenpox ml unt vaccine|Chickenpox Vaccine 2700 UNT/ML
C1168652|T200|200000000 mix ml organism respiratory subcutaneous suspension vaccine|mixed respiratory vaccine 200000000 organisms/ml subcutaneous suspension
C1168658|T200|0 02 720 a antigen b hepatitis hepatitis inactivate injectable mg ml ml surface suspension unt vaccine|HEPATITIS A VACCINE (INACTIVATED) 720 UNT/ML / Hepatitis B Surface Antigens 0.02 MG/ML Injectable Suspension
C1168853|T203|intradermal kit smallpox vaccine|smallpox vaccine intradermal kit
C1169549|T200|0 02 720 a b hepatitis hepatitis injectable mg ml ml preparation solution twinrix unt vaccine|HEPATITIS A preparation 720 UNT/ML / Hepatitis B Vaccines 0.02 MG/ML Injectable Solution [twinrix]
C1169844|T200|50 bcg injection intravesical mg powder tice vaccine|Tice BCG Vaccine, 50 mg intravesical powder for injection
C1169953|T200|0 0 02 05 160 20 50 acellular b diphtheria hepatitis inactivate injectable mg mg ml ml ml ml ml pediarix pertussis poliovirus suspension tetanus toxoid toxoid unt unt unt vaccine vaccine|Diphtheria Toxoid 50 UNT/ML / Hepatitis B Vaccines 0.02 MG/ML / Pertussis, acellular 0.05 MG/ML / Poliovirus Vaccine, Inactivated 160 UNT/ML / Tetanus Toxoid 20 UNT/ML Injectable Suspension [PEDIARIX]
C1170008|T121|a b hepatitis hepatitis vaccine|hepatitis A-hepatitis B vaccine
C1170751|T121|dry live smallpox vaccine|smallpox vaccine, live, dry
C1171228|T200|40000 ml mump unt vaccine|Mumps Vaccine 40000 UNT/ML
C1171249|T200|0 09 influenza mg ml vaccine virus|Influenza virus vaccine 0.09 MG/ML
C1171277|T200|2000 measle ml unt vaccine|Measles Vaccine 2000 UNT/ML
C1171286|T200|160 inactivate ml poliovirus unt vaccine|Poliovirus Vaccine, Inactivated 160 UNT/ML
C1171296|T200|160000 ml rotavirus unt vaccine|Rotavirus Vaccines 160000 UNT/ML
C1174349|T129|1 brucella melitensis rev vaccine|Rev.1 vaccine, Brucella melitensis
C1175000|T129|bbg2na vaccine|BBG2Na vaccine
C1176903|T200|0 045 influenza mg vaccine virus|Influenza virus vaccine 0.045 MG
C1176908|T200|0 015 influenza mg vaccine virus|Influenza virus vaccine 0.015 MG
C1176910|T200|15 influenza mg vaccine virus|Influenza virus vaccine 15 MG
C1177122|T200|0 5 5mcg 5ml 7 b hemophilus hepatitis inj recomb vaccine|HAEMOPHILUS B 7.5/HEPATITIS 5MCG/0.5ML VACCINE (RECOMB) INJ
C1177129|T200|5ml influenza subviron vaccine vil|INFLUENZA SUBVIRON VACCINE,VIL,5ML
C1177814|T200|free influenza inj preservative split vaccine virus|Influenza Virus Vaccine Split Preservative Free Inj
C1178128|T200|0 16 5ml 7 conjugate inj mcg pneumococcal vaccine valent|Pneumococcal polysaccharides (7) 0.032 MG/ML Injectable Suspension
C1178590|T203|1ml 20mcg 720 a b el hepatitis hepatitis inj ml syr u vaccine|HEPATITIS A 720 EL.U/HEPATITIS B 20MCG/ML VACCINE INJ,SYR,1ML
C1178591|T203|0 5ml influenza subviron syringe vaccine|INFLUENZA SUBVIRON VACCINE,SYRINGE,0.5ML
C1235744|T200|a antigen b hepatitis hepatitis inactivate injectable surface suspension vaccine|HEPATITIS A VACCINE (INACTIVATED) / Hepatitis B Surface Antigens Injectable Suspension
C1246432|T200|a hepatitis injectable suspension vaccine|Hepatitis A Vaccines Injectable Suspension
C1246433|T200|a hepatitis injectable solution vaccine|Hepatitis A Vaccines Injectable Solution
C1246434|T200|b hepatitis injectable recombinant solution vaccine|HEPATITIS B VACCINE (RECOMBINANT) Injectable Solution
C1246435|T200|b hepatitis injectable solution vaccine|Hepatitis B Vaccines Injectable Solution
C1247567|T200|injectable pneumococcal polyvalent solution vaccine|Polyvalent pneumococcal vaccine Injectable Solution
C1248340|T200|injectable polysaccharide solution typhoid vaccine vi|Vi polysaccharide vaccine, typhoid Injectable Solution
C1248527|T200|fever injectable solution vaccine yellow|Yellow Fever Vaccine Injectable Solution
C1249224|T200|b conjugate hemophilus injectable solution vaccine|HAEMOPHILUS B CONJUGATE VACCINE Injectable Solution
C1249228|T200|a hepatitis inactivate injectable solution vaccine|HEPATITIS A VACCINE (INACTIVATED) Injectable Solution
C1249229|T200|a hepatitis inactivate injectable suspension vaccine|HEPATITIS A VACCINE (INACTIVATED) Injectable Suspension
C1249330|T200|conjugate diphtheria injectable pneumococcal suspension vaccine|PNEUMOCOCCAL VACCINE, DIPHTHERIA CONJUGATE Injectable Suspension
C1249365|T200|injectable rabies solution vaccine|Rabies Vaccines Injectable Solution
C1249366|T200|injectable rabies suspension vaccine|Rabies Vaccines Injectable Suspension
C1249368|T200|injectable respiratory solution vaccine|RESPIRATORY VACCINE Injectable Solution
C1249371|T200|live oral rotavirus suspension vaccine|ROTAVIRUS VACCINE, LIVE Oral Suspension
C1249372|T200|injectable rubella solution vaccine virus|Rubella virus vaccine Injectable Solution
C1249373|T200|injectable measle solution vaccine|Measles Vaccine Injectable Solution
C1249443|T200|injectable suspension typhoid vaccine|Typhoid Vaccine Injectable Suspension
C1250581|T200|attenuate injectable live measle solution vaccine virus|MEASLES VIRUS VACCINE,LIVE ATTENUATED Injectable Solution
C1251076|T200|bcg injectable solution vaccine|BCG Vaccine Injectable Solution
C1252378|T200|injectable live measle mump solution vaccine virus|MEASLES-MUMPS VIRUS VACCINE, LIVE Injectable Solution
C1252509|T200|influenza injectable solution vaccine virus|Influenza virus vaccine Injectable Solution
C1252774|T200|injectable mump solution vaccine|Mumps Vaccine Injectable Solution
C1252775|T200|inactivate injectable poliovirus solution vaccine|Poliovirus Vaccine, Inactivated Injectable Solution
C1252923|T200|cholera injectable suspension vaccine|Cholera Vaccine Injectable Suspension
C1252929|T200|attenuate injectable live measle mump rubella solution vaccine vaccine vaccine virus virus|MEASLES VIRUS VACCINE,LIVE ATTENUATED / Mumps Vaccine / Rubella virus vaccine Injectable Solution
C1252971|T200|b hepatitis injectable recombinant suspension vaccine|HEPATITIS B VACCINE (RECOMBINANT) Injectable Suspension
C1253036|T200|chickenpox injectable solution vaccine|Chickenpox Vaccine Injectable Solution
C1253209|T200|b c group injectable meningococcal meningococcal polysaccharide solution vaccine|meningococcal group C polysaccharide / MENINGOCOCCAL VACCINE B Injectable Solution
C1253249|T200|injectable neomycin poliovirus streptomycin suspension vaccine|Neomycin / Poliovirus Vaccines / Streptomycin Injectable Suspension
C1253263|T200|135 a c group group group group injectable meningococcal meningococcal meningococcal meningococcal polysaccharide polysaccharide polysaccharide polysaccharide solution vaccine vaccine w y|meningococcal group A polysaccharide / meningococcal group C polysaccharide / MENINGOCOCCAL POLYSACCHARIDE VACCINE GROUP W-135 / MENINGOCOCCAL POLYSACCHARIDE VACCINE GROUP Y Injectable Solution
C1253758|T200|a b hepatitis hepatitis injectable suspension vaccine vaccine|Hepatitis A Vaccines / Hepatitis B Vaccines Injectable Suspension
C1261461|T200|injection meningococcal polysaccharide powder product solution solvent vaccine vial|Meningococcal polysaccharide vaccine powder and solvent for injection solution vial
C1261626|T200|0 2 meningitis mg vaccine|Meningitis vaccine 0.2 MG
C1261627|T200|0 25 meningitis mg vaccine|Meningitis vaccine 0.25 MG
C1261628|T200|0 5 meningitis mg vaccine|Meningitis vaccine 0.5 MG
C1261630|T200|0 1 meningitis mg ml vaccine|Meningitis vaccine 0.1 MG/ML
C1261631|T200|0 05 meningitis mg vaccine|Meningitis vaccine 0.05 MG
C1261645|T200|1000 rubella tcid50 vaccine virus|Rubella virus vaccine 1000 TCID50
C1261821|T200|injectable meningitis solution vaccine|Meningitis vaccine Injectable Solution
C1262110|T037|breast exposure milk vaccine via|Vaccine exposure via breast milk
C1269933|T203|c conjugate injection meningococcal prefilled product solution syringe vaccine|Meningococcal C conjugate vaccine injection solution prefilled syringe
C1269934|T200|c conjugate injection meningococcal pdr recon solvent vaccine|Meningococcal C conjugate vaccine powder and solvent for injection solution vial
C1269935|T200|c conjugate injection meningococcal product solution vaccine vial|Meningococcal C conjugate vaccine injection solution vial
C1269936|T203|1440u 1ml 25mcg a hepatitis injection prefilled product solution syringe typhoid vaccine|Hepatitis A 1440u//typhoid 25mcg vaccine injection solution 1mL prefilled syringe
C1269994|T200|0 006 disease injectable lyme mg ml solution vaccine|Lyme Disease Vaccines 0.006 MG/ML Injectable Solution
C1270000|T200|0 1 5ml dose injection live mump product solution vaccine vial virus|Mumps virus vaccine live 1 dose injection solution 0.5mL vial
C1270001|T200|0 5ml injection live mump product solution vaccine vial virus|Mumps virus vaccine live injection solution 0.5mL vial
C1270003|T200|0 30mcg 5ml disease injection lyme recombi vaccine|Lyme disease vaccine recombi 60mcg/mL injection solution 0.5mL ampule
C1271558|T203|0 5ml inactivate influenza prefilled product split syringe vaccine virion|Inactivated Influenza vaccine (split virion) prefilled syringe 0.5mL
C1271559|T203|0 5ml antigen inactivate influenza prefilled product surface syringe vaccine|Inactivated Influenza vaccine (surface antigen) prefilled syringe 0.5mL
C1275978|T203|0 5ml injection pneumococcal polyva product solution syringe vaccine|Pneumococcal vaccine, polyva injection solution 0.5mL syringe
C1275987|T203|0 0 45mcg 5ml 5ml influenza injection product solution syringe triv vaccine virus|Influenza virus vaccine triv 45mcg/0.5mL injection solution 0.5mL syringe
C1276172|T200|0 5ml ampule anthrax injection solution vaccine|Anthrax vaccine injection solution 0.5mL ampule
C1276173|T203|0 5ml adsorb diphtheria injection prefilled product suspension syringe tetanus vaccine|Adsorbed diphtheria+tetanus vaccine injection suspension 0.5mL prefilled syringe
C1276174|T203|0 5ml adolescent adsorb adult diphtheria injection prefilled product suspension syringe tetanus vaccine|Adsorbed diphtheria+tetanus vaccine(for adults and adolescents) injection suspension 0.5mL prefilled syringe
C1276175|T200|0 5ml adolescent adsorb adult ampule diphtheria injection product suspension tetanus vaccine|Adsorbed diphtheria+tetanus vaccine(for adults and adolescents) injection suspension 0.5mL ampule
C1276176|T200|0 5ml adolescent adsorb adult diphtheria injection product suspension tetanus vaccine vial|Adsorbed diphtheria+tetanus vaccine(for adults and adolescents) injection suspension 0.5mL vial
C1276177|T203|1ml 20microgram b hepatitis injection ml prefilled product suspension syringe vaccine|Hepatitis B vaccine 20micrograms/mL injection suspension 1ml prefilled syringe
C1276178|T203|10microgram 1ml b hepatitis injection ml prefilled product suspension syringe vaccine|Hepatitis B vaccine 10micrograms/mL injection suspension 1mL prefilled syringe
C1276836|T109|conjugate pneumococcal polysaccharide product vaccine|Pneumococcal polysaccharide conjugated vaccine
C1276975|T200|b diphtheria hemophilus hib influenza pertussis product tetanus type vaccine vial|Hemophilus influenzae Type b (Hib)/diphtheria/tetanus/pertussis vaccine vial
C1276976|T109|a hepatitis product typhoid vaccine|Hepatitis A+typhoid vaccine
C1277099|T109|adsorb product rabies vaccine|Rabies vaccine, adsorbed
C1277578|T033|allergy category context dependant history influenza vaccine|H/O: influenza vaccine allergy
C1278409|T033|consent find give pneumococcal vaccine|Consent given for pneumococcal vaccine
C1298238|T200|1440el a hepatitis inactiv ml product u vaccine|Hepatitis a vaccine, inactiv 1440el u /mL
C1298239|T200|5ml 720unt a hepatitis inactiv product vaccine|Hepatitis a vaccine, inactiv 720unt/.5mL
C1298241|T200|0 10mcg 5ml b hepatitis product re vaccine virus|Hepatitis b virus vaccine re 10mcg/0.5mL
C1298242|T200|0 10mcg 5 b hepatitis ml product re vaccine virus|Hepatitis b virus vaccine re 10mcg/0.5 mL
C1298252|T200|0 5ml live powder product rubella vaccine vial virus|Rubella virus vaccine, live 0.5mL/vial powder
C1298254|T200|0 5ml live product rubella vaccine vial virus|Rubella virus vaccine, live 0.5mL/vial
C1298351|T200|1440elu a hepatitis inactiv ml product vaccine|Hepatitis a vaccine, inactiv 1440elu/mL
C1298352|T200|0 5ml 720unt a hepatitis inactiv product vaccine|Hepatitis a vaccine, inactiv 720unt/0.5mL
C1298353|T200|10mcg 5ml b hepatitis product re vaccine virus|Hepatitis b virus vaccine re 10mcg/.5mL
C1298378|T200|2 6x10 9 cfu product typhoid vaccine|Typhoid vaccine 2-6x10(9)cfu
C1298379|T200|45mg influenza injection product vaccine virus|Influenza virus vaccine 45mg injection
C1298464|T200|0 5unt dose fever powder product vaccine yellow|Yellow fever vaccine 0.5unts/dose powder
C1299874|T109|nile product vaccine virus west|West Nile virus vaccine
C1299913|T191|disorder fibrosarcoma induce vaccine|Vaccine-induced fibrosarcoma
C1300748|T109|acellular b diphtheria hepatitis inactivate pertussis polio product vaccine|Diphtheria, acellular pertussis, hepatitis B and inactivated polio vaccine
C1302005|T121|parainfluenza substance vaccine virus|Parainfluenza virus vaccine
C1302046|T121|reovirus substance vaccine|Reovirus vaccine
C1302095|T121|bordetella substance vaccine|Bordetella vaccine
C1302891|T203|0 20microgram 5ml b fill hepatitis injection ml pre product rdna syringe vaccine|Hepatitis B (rDNA) vaccine injection 20micrograms/ml 0.5ml pre-filled syringe
C1302892|T200|5ml 7 adsorb diphtheria injection pertussis product tetanus vaccine vial|Adsorbed diphtheria+tetanus+pertussis vaccine injection 7.5mL vial
C1302904|T200|0 5ml a c injection meningococcal polysaccharide product vaccine vial w135 y|Meningococcal polysaccharide A, C, W135 and Y vaccine injection 0.5ml vial
C1302908|T200|0 5ml a c injection meningococcal polysaccharide product vaccine vial|Meningococcal polysaccharide A and C vaccine injection 0.5ml vial
C1302930|T200|5 adsorb anthrax injection ml subcutaneous suspension vaccine|Anthrax vaccine, adsorbed injection solution 5mL vial
C1302931|T200|0 09 influenza injectable mg ml solution trivalent vaccine|trivalent influenza vaccine 0.09 MG/ML Injectable Solution
C1302935|T200|2 5ml injection pneumococcal polyva product solution vaccine vial|Pneumococcal vaccine, polyva injection solution 2.5mL vial
C1306175|T200|0 006 disease lyme mg ml vaccine|Lyme Disease Vaccines 0.006 MG/ML
C1306176|T200|disease injectable lyme solution vaccine|Lyme Disease Vaccines Injectable Solution
C1306352|T200|0 5ml injection pneumococcal polyva vaccine|Pneumococcal vaccine, polyva 0.5mL injection
C1306354|T203|0 0 1ml 25iu dose injection powder product rabies single syringe vaccine|Rabies vaccine 0.25iu/0.1mL powder for injection single dose syringe
C1306711|T200|0 09 influenza mg ml trivalent vaccine|trivalent influenza vaccine 0.09 MG/ML
C1306712|T200|influenza injectable solution trivalent vaccine|trivalent influenza vaccine Injectable Solution
C1311943|T109|attenuate brand influenza live medimmune trivalent vaccine vaccine|FluMist
C1312594|T129|fluad vaccine|fluad vaccine
C1314121|T121|35 6 age child free influenza intramuscular month preservative split use vaccine virus virus|Influenza virus vaccine, split virus, preservative free, for children 6-35 months of age, for intramuscular use
C1314122|T121|acellular b diphtheria dtap hemophilus hib inactivate influenza intramuscular ipv pertussis poliovirus tetanus toxoid type use vaccine vaccine|Diphtheria, tetanus toxoids, acellular pertussis vaccine, haemophilus influenza Type B, and poliovirus vaccine, inactivated (DTaP - Hib - IPV), for intramuscular use
C1314123|T121|7 acellular diphtheria im pertusi tdap tetanus toxoid use vaccine year|Tetanus, diphtheria toxoids and acellular pertussis vaccine (TdaP), for use in individuals 7 years or older, for intramuscular use
C1314124|T121|135 4 a c conjugate im meningococcal serogroup use vaccine valent w y|Meningococcal conjugate vaccine, serogroups A, C, Y and W-135 (tetravalent), for intramuscular use
C1314847|T116|chb hcg lh vaccine|LH-human chorionic gonadotropin-cholera toxoid conjugate
C1316024|T201|combination count dose inactivate num patient poliovirus pt qn vaccine vaccine|INACTIVATED POLIOVIRUS VACCINE DOSE COUNT IN COMBINATION VACCINE:NUMBER:POINT IN TIME:^PATIENT:QUANTITATIVE
C1317453|T200|combination count dose inactivate poliovirus vaccine vaccine|INACTIVATED POLIOVIRUS VACCINE DOSE COUNT IN COMBINATION VACCINE
C1319368|T203|160unit 1ml 25microgram a hepatitis prefilled product syringe typhoid vaccine|Hepatitis A+typhoid vaccine 160units/25micrograms/1mL prefilled syringe
C1319698|T200|attenuate injection live pdr product recon solvent vaccine varicella zoster|Varicella-zoster live attenuated vaccine injection (pdr for recon)+solvent
C1319704|T200|diluent fever injection live pdr product recon vaccine yellow|Yellow fever live vaccine injection (pdr for recon)+diluent
C1319755|T129|product vaccine varicella zoster|Varicella-zoster vaccine
C1319758|T129|attenuate live product vaccine varicella zoster|Varicella-zoster live attenuated vaccine
C1319787|T033|allergy category context dependant history influenza personal v vaccine|[V]Personal history of influenza vaccine allergy
C1319920|T033|adverse cause effect find influenza therapeutic use vaccine x|[X]Influenza vaccine causing adverse effects in therapeutic use
C1320332|T200|calici feline parenteral product rhinotracheitis vaccine|Parenteral feline rhinotracheitis - calici vaccine
C1320333|T200|calici feline nasal product rhinotracheitis vaccine|Nasal feline rhinotracheitis - calici vaccine
C1320350|T203|0 5 a hepatitis injection ml prefilled product suspension syringe vaccine|Hepatitis A vaccine injection suspension 0.5 mL prefilled syringe
C1320351|T203|1 a hepatitis injection ml prefilled product suspension syringe vaccine|Hepatitis A vaccine injection suspension 1 mL prefilled syringe
C1321168|T200|calici feline panleukopenia parenteral product rhinotracheitis vaccine|Parenteral feline rhinotracheitis - calici - panleukopenia vaccine
C1321169|T200|calici feline nasal panleukopenia product rhinotracheitis vaccine|Nasal feline rhinotracheitis - calici - panleukopenia vaccine
C1321197|T203|0 10microgram 5ml b hepatitis pediatric prefilled product syringe vaccine|Hepatitis B vaccine 10micrograms/0.5mL pediatric prefilled syringe
C1321298|T200|1 ac dose injection meningitis product vaccine|Meningitis vaccine ac injection 1 Dose
C1321962|T116|adsorb pertussis vaccine|PERTUSSIS VACCINE,ADSORBED
C1328646|T037|adverse reaction typhus vaccine|Adverse reaction to typhus vaccine
C1328975|T200|inactivate influenza intramuscular solution vaccine virus|influenza virus vaccine, inactivated intramuscular solution
C1328976|T200|50 injection mcg meningococcal polysaccharide powder subcutaneous vaccine|meningococcal polysaccharide vaccine 50 mcg subcutaneous powder for injection
C1328979|T200|23 injectable pneumococcal solution vaccine valent|pneumococcal 23-valent vaccine injectable solution
C1328985|T200|23 intramuscular pediatric pneumococcal suspension vaccine valent|pneumococcal 23-valent vaccine pediatric intramuscular suspension
C1329018|T200|adsorb anthrax subcutaneous suspension vaccine|anthrax vaccine adsorbed subcutaneous suspension
C1329070|T200|inactivate influenza nasal spray vaccine virus|influenza virus vaccine, inactivated nasal spray
C1329073|T200|500 injection mcg meningococcal polysaccharide powder subcutaneous vaccine|meningococcal polysaccharide vaccine 500 mcg subcutaneous powder for injection
C1329115|T200|influenza live nasal spray trivalent vaccine virus|influenza virus vaccine, live, trivalent nasal spray
C1329187|T200|7 intramuscular pediatric pneumococcal suspension vaccine valent|pneumococcal 7-valent vaccine pediatric intramuscular suspension
C1329285|T200|influenza intramuscular solution vaccine virus|Influenza Virus Vaccine, intramuscular solution
C1329310|T200|0 01 adult b hb hepatitis injectable mg ml recombinant recombivax solution vaccine|HEPATITIS B VACCINE (RECOMBINANT) 0.01 MG/ML Injectable Solution [Recombivax HB Adult]
C1329311|T200|0 01 adolescent b hb hepatitis injectable mg ml pediatric recombinant recombivax solution vaccine|HEPATITIS B VACCINE (RECOMBINANT) 0.01 MG/ML Injectable Solution [Recombivax HB Pediatric/Adolescent]
C1329436|T200|50 a hepatitis injectable ml pediatric solution unt vaccine vaqta|Hepatitis A Vaccines 50 UNT/ML Injectable Solution [Vaqta Pediatric]
C1329979|T116|adsorb anthrax vaccine|anthrax vaccine adsorbed
C1330010|T121|inactivate influenza vaccine virus|influenza virus vaccine, inactivated
C1330011|T121|influenza live trivalent vaccine virus|influenza virus vaccine, live, trivalent
C1330017|T121|7 pneumococcal vaccine valent|pneumococcal 7-valent vaccine
C1330623|T116|influenza live vaccine virus|influenza virus vaccine, live
C1338433|T200|adapter aerosol bacterial mix ml vaccine w|BACTERIAL VACCINES,MIXED AEROSOL W/ADAPTER (ML)
C1338690|T200|aerosol bacterial mix ml spray vaccine|BACTERIAL VACCINES,MIXED AEROSOL, SPRAY (ML)
C1340075|T200|acid ascorbic bacterial capsule etc hard mix soft vaccine|ASCORBIC ACID/BACTERIAL VACCINES,MIXED CAPSULE (HARD, SOFT, ETC.)
C1340354|T200|3 5mg bacterial capsule etc hard mix soft vaccine|BACTERIAL VACCINES,MIXED @ 3.5MG @ CAPSULE (HARD, SOFT, ETC.)
C1340355|T200|bacterial capsule etc hard mix soft vaccine|BACTERIAL VACCINES,MIXED CAPSULE (HARD, SOFT, ETC.)
C1341665|T200|bcg ea suspension tine vaccine|BCG VACCINE TINE, SUSPENSION (EA)
C1341748|T200|ampule b c meningococcal ml vaccine|MENINGOCOCCAL VACCINE B & C AMPUL (ML)
C1341839|T200|25mcg 5ml ampule fever ml q vaccine|Q FEVER VACCINE @ 25MCG/.5ML @ AMPUL (ML)
C1341937|T200|ampule live ml poliomyelitis vaccine|POLIOMYELITIS VACCINE,LIVE AMPUL (ML)
C1341939|T200|4500 ampule ml ml rubella u vaccine|Rubella virus vaccine 4500 UNT/ML Injectable Solution
C1341940|T200|ampule attenuatd live measle ml vaccine|MEASLES VACCINE,LIVE,ATTENUATD AMPUL (ML)
C1341941|T200|0 01 b hepatitis injectable mg ml solution vaccine|Hepatitis B Vaccines 0.01 MG/ML Injectable Solution
C1342024|T200|ampule dip ml polio tet vaccine|DIP,TET,POLIO VACCINE AMPUL (ML)
C1342025|T200|adso ampule ml polio tetanus tox vaccine|POLIOMYELITIS VAC,KILLED/TETANUS TOXOID,ADSORBED AMPUL (ML)
C1342157|T200|ampule cholera ml vaccine|CHOLERA VACCINE AMPUL (ML)
C1342163|T200|75mg ampule bcg ml ml vaccine|BCG VACCINE @ 75MG/ML @ AMPUL (ML)
C1342253|T200|ampule bacterial mix ml vaccine|BACTERIAL VACCINES,MIXED AMPUL (ML)
C1342257|T200|ampule ml plague vaccine|PLAGUE VACCINE AMPUL (ML)
C1342327|T200|ampule ml typhus vaccine|TYPHUS VACCINE AMPUL (ML)
C1342328|T200|adsorb ampule bacterial mix ml tetanus toxoid vaccine|TETANUS TOXOID,ADSORBED/BACTERIAL VACCINES,MIXED AMPUL (ML)
C1342385|T200|a ampule b hep hep ml vaccine vaccine|HEPATITIS B VIRUS VACCINE/HEPATITIS A VIRUS VACCINE AMPUL (ML)
C1342396|T200|0 5 5mcg 7 ampule b b conj haemoph hepatitis mene ml polysac vaccine virus|HEPATITIS B VIRUS VACCINE/HAEMOPH B POLYSAC CONJ-MENING @ 7.5MCG/0.5 @ AMPUL (ML)
C1342817|T203|adso disposable ml polio syringe tetanus tox vaccine|POLIOMYELITIS VAC,KILLED/TETANUS TOXOID,ADSORBED DISPOSABLE SYRINGE (ML)
C1342818|T203|dip disposable ml polio syringe tet vaccine|DIP,TET,POLIO VACCINE DISPOSABLE SYRINGE (ML)
C1343042|T200|8 injectable ml pertussis solution unt vaccine|Pertussis Vaccine 8 UNT/ML Injectable Solution
C1343279|T203|a adult b disposable hep hep ml syringe vaccine vaccine|HEPATITIS B VIRUS VACCINE/HEPATITIS A VIRUS VACCINE ADULT DISPOSABLE SYRINGE (ML)
C1343281|T203|a b disposable hep hep ml pediatric syringe vaccine vaccine|HEPATITIS B VIRUS VACCINE/HEPATITIS A VIRUS VACCINE PEDIATRIC DISPOSABLE SYRINGE (ML)
C1343435|T203|conj disposable dpt hib ml polio syringe tet vaccine|POLIOMYELITIS VAC,KILLED/DPT/HAEMOPH B POLYSAC CONJ-TET TOX DISPOSABLE SYRINGE (ML)
C1343437|T203|1440 25 a capsu disposable hepatitis ml ml polysacc syringe typhoid vacc vaccine vi virus|HEPATITIS A VIRUS VACCINE/TYPHOID VACC VI CAPSU POLYSACC @ 25-1440/ML @ DISPOSABLE SYRINGE (ML)
C1343438|T203|a b disposable dp hep ml ped syringe t vaccine|HEPATITIS B VIRUS VACCINE/DIPHTH,PERTUSS(ACELL),TET PED DISPOSABLE SYRINGE (ML)
C1343439|T203|160 25 a capsu disposable hepatitis ml ml polysacc syringe typhoid vacc vaccine vi virus|HEPATITIS A VIRUS VACCINE/TYPHOID VACC VI CAPSU POLYSACC @ 25-160/ML @ DISPOSABLE SYRINGE (ML)
C1343657|T200|ampule bcg ea injection vaccine|BCG VACCINE INTRADERM. AMPUL (EA)
C1343701|T200|a additive c ea injection mdv meningococcal or sdv vaccine vial|MENINGOCOCCAL VACCINE A AND C INJECTION VIAL (SDV,MDV OR ADDITIVE) (EA)
C1343702|T200|1 5mg additive bcg ea mdv or sdv vaccine vial|BCG VACCINE @ 1.5MG @ VIAL (SDV,MDV OR ADDITIVE) (EA)
C1343703|T200|12 5mg additive bcg ea mdv or sdv vaccine vial|BCG VACCINE @ 12.5MG @ VIAL (SDV,MDV OR ADDITIVE) (EA)
C1343704|T200|120 bcg injectable mg ml solution vaccine|BCG Vaccine 120 MG/ML Injectable Solution
C1343705|T200|50mg additive bcg ea injection mdv or sdv vaccine vial|BCG VACCINE 50MG INJECTION VIAL (SDV,MDV OR ADDITIVE) (EA)
C1343706|T200|0 1mg 1ml additive bcg ea mdv or sdv vaccine vial|BCG VACCINE @ 0.1MG/.1ML @ VIAL (SDV,MDV OR ADDITIVE) (EA)
C1343707|T200|27mg additive bcg ea intravesic mdv or sdv vaccine vial|BCG VACCINE 27MG INTRAVESIC VIAL (SDV,MDV OR ADDITIVE) (EA)
C1343751|T200|additive bacterial ea mdv mix or sdv vaccine vial|BACTERIAL VACCINES,MIXED VIAL (SDV,MDV OR ADDITIVE) (EA)
C1343774|T203|b co disposable dpt hep hib ml polio syringe vaccine|HEPATITIS B VIRUS VACCINE/DPT-POLIO/HIB CONJ-TET DISPOSABLE SYRINGE (ML)
C1343798|T203|4 adsorb disposable ml pertussis syringe unit vaccine|PERTUSSIS VACCINE,ADSORBED @ 4 UNIT @ DISPOSABLE SYRINGE (ML)
C1343841|T203|0 50ml 81mg 9 bcg disposable ml n syringe vaccine|NS 0.9%/BCG VACCINE 81MG/50ML DISPOSABLE SYRINGE (ML)
C1343911|T200|additive ea mdv or sdv smallpox vaccine vial|SMALLPOX VACCINE VIAL (SDV,MDV OR ADDITIVE) (EA)
C1343926|T203|10 25 25 a b disposable dp hep intramusc ml polio syringe t vaccine|HEP B VIR VACC RECOMB/DIP,PERT(ACELL),TET,POLIO VACC 10-25-25 INTRAMUSC. DISPOSABLE SYRINGE (ML)
C1344086|T200|additive ea live mdv measle or sdv vaccine vial|MEASLES VACCINE,LIVE VIAL (SDV,MDV OR ADDITIVE) (EA)
C1344118|T203|0 500u 5ml a disposable hepatitis ml syringe vaccine virus|HEPATITIS A VIRUS VACCINE @ 500U/0.5ML @ DISPOSABLE SYRINGE (ML)
C1344119|T203|0 5ml 80 a disposable hepatitis ml syringe u vaccine virus|HEPATITIS A VIRUS VACCINE @ 80 U/0.5ML @ DISPOSABLE SYRINGE (ML)
C1344120|T203|0 160u 5ml a disposable hepatitis ml syringe vaccine virus|HEPATITIS A VIRUS VACCINE @ 160U/0.5ML @ DISPOSABLE SYRINGE (ML)
C1344124|T203|0 360u 5ml a disposable hepatitis ml syringe vaccine virus|HEPATITIS A VIRUS VACCINE @ 360U/0.5ML @ DISPOSABLE SYRINGE (ML)
C1344125|T203|720u a disposable hepatitis ml ml syringe vaccine virus|HEPATITIS A VIRUS VACCINE @ 720U/ML @ DISPOSABLE SYRINGE (ML)
C1344175|T203|disposable ml rubella syringe vaccine|RUBELLA VACCINE DISPOSABLE SYRINGE (ML)
C1344176|T203|10mcg b disposable hepatitis intramusc ml ml syringe vaccine virus|HEPATITIS B VIRUS VACCINE 10MCG/ML INTRAMUSC. DISPOSABLE SYRINGE (ML)
C1344177|T203|0 5mcg 5ml b disposable hepatitis intramusc ml syringe vaccine virus|HEPATITIS B VIRUS VACCINE 5MCG/0.5ML INTRAMUSC. DISPOSABLE SYRINGE (ML)
C1344178|T203|0 2 5 5mcg b disposable hepatitis intramusc ml syringe vaccine virus|HEPATITIS B VIRUS VACCINE 2.5MCG/0.5 INTRAMUSC. DISPOSABLE SYRINGE (ML)
C1344179|T203|20mcg b disposable hepatitis intramusc ml ml syringe vaccine virus|HEPATITIS B VIRUS VACCINE 20MCG/ML INTRAMUSC. DISPOSABLE SYRINGE (ML)
C1344180|T203|10mcg 5ml b disposable hepatitis intramusc ml syringe vaccine virus|HEPATITIS B VIRUS VACCINE 10MCG/.5ML INTRAMUSC. DISPOSABLE SYRINGE (ML)
C1344195|T200|additive duck ea embryo mdv or rabies sdv vaccine vial|RABIES VACCINE,DUCK-EMBRYO VIAL (SDV,MDV OR ADDITIVE) (EA)
C1344241|T200|additive fluid mdv ml or pertussis sdv vaccine vial|PERTUSSIS VACCINE,FLUID VIAL (SDV,MDV OR ADDITIVE) (ML)
C1344243|T200|additive mdv ml or sdv smallpox vaccine vial|SMALLPOX VACCINE VIAL (SDV,MDV OR ADDITIVE) (ML)
C1344249|T200|additive dip mdv ml or polio sdv tet vaccine vial|DIP,TET,POLIO VACCINE VIAL (SDV,MDV OR ADDITIVE) (ML)
C1344263|T200|0 5 5mcg 7 additive b conj hep hib mdv meng ml or sdv vaccine vial|HEP B VIR VACC RECOMB/HAEMOPH B POLYSAC CONJ-MENING @ 7.5MCG/0.5 @ VIAL (SDV,MDV OR ADDITIVE) (ML)
C1344264|T200|0 5 5 5 7 additive b conj hep hib intramusc mdv meng ml or sdv vaccine vial|HEP B VIR VACC RECOMB/HAEMOPH B POLYSAC CONJ-MENING 5-7.5/0.5 INTRAMUSC. VIAL (SDV,MDV OR ADDITIVE) (ML)
C1344376|T200|additive live mdv ml or oral poliomyelitis sdv vaccine vial|POLIOMYELITIS VACCINE,LIVE ORAL VIAL (SDV,MDV OR ADDITIVE) (ML)
C1344425|T200|additive ea injection live mdv measle or rubella sdv vaccine vaccine vial|MEASLES VACCINE,LIVE/RUBELLA VACCINE INJECTION VIAL (SDV,MDV OR ADDITIVE) (EA)
C1344526|T200|125 5 5 7 additive b b conj haemoph hepatitis intramusc mdv mene ml or polysac sdv vaccine vial virus|HEPATITIS B VIRUS VACCINE/HAEMOPH B POLYSAC CONJ-MENING 5-7.5-125 INTRAMUSC. VIAL (SDV,MDV OR ADDITIVE) (ML)
C1344597|T200|10 25 25 a additive b dp hep intramusc mdv ml or polio sdv t vaccine vial|HEP B VIR VACC RECOMB/DIP,PERT(ACELL),TET,POLIO VACC 10-25-25 INTRAMUSC. VIAL (SDV,MDV OR ADDITIVE) (ML)
C1344626|T200|additive anthrax mdv ml or sdv vaccine vial|ANTHRAX VACCINE VIAL (SDV,MDV OR ADDITIVE) (ML)
C1344629|T200|0 0468 injectable mg ml pertussis solution vaccine|Pertussis Vaccine 0.0468 MG/ML Injectable Solution
C1344630|T200|0 300u 5ml additive adsorb mdv ml or pertussis sdv vaccine vial|Pertussis Vaccine 600 UNT/ML Injectable Solution
C1345432|T203|disposable ea measle mump rubella syringe vaccine|MEASLES,MUMPS&RUBELLA VACCINE DISPOSABLE SYRINGE (EA)
C1348602|T200|acid ascorbic bicarbonate cholera packet sodium vaccine|ASCORBIC ACID/SODIUM BICARBONATE/CHOLERA VACCINE PACKET
C1348835|T200|3 5mg bacterial efervescent gm granule like mix non powder vaccine|BACTERIAL VACCINES,MIXED @ 3.5MG @ GRANULES;POWDER-LIKE,NON-EFERVESCENT(GM)
C1349049|T200|cholera kill ml oral rb reconstitute suspension vaccine wc|CHOLERA VACCINE(WC-RBS-KILLED) SUSPENSION, RECONSTITUTED, ORAL (ML)
C1349087|T200|acid ascorbic bacterial mix packet vaccine|ASCORBIC ACID/BACTERIAL VACCINES,MIXED PACKET
C1349286|T200|cholera packet vaccine|CHOLERA VACCINE PACKET
C1349289|T200|bacterial mix packet vaccine|BACTERIAL VACCINES,MIXED PACKET
C1349591|T200|1 3 cholera each powder typhus unit vaccine vaccine|CHOLERA VACCINE/TYPHUS VACCINE @ 3-1 UNIT @ POWDER (EACH)
C1349619|T200|bacterial effervescent gm mix powder vaccine|BACTERIAL VACCINES,MIXED POWDER EFFERVESCENT (GM)
C1349830|T200|coli coryneb e staphylococcus streptococcus suppository vaccine vaccine vaginal|STREPTOCOCCUS VACCINE/STAPHYLOCOCCUS VACCINE/E. COLI/CORYNEB SUPPOSITORY, VAGINAL
C1350726|T200|bacterial mix non oral solution vaccine|BACTERIAL VACCINES,MIXED SOLUTION, NON-ORAL
C1351094|T200|bacterial dose final form mix oral suspension vaccine|BACTERIAL VACCINES,MIXED SUSPENSION, ORAL (FINAL DOSE FORM)
C1351685|T200|bacterial bifidobacterium bifidum mix oral solution vaccine|BIFIDOBACTERIUM BIFIDUM/BACTERIAL VACCINES,MIXED SOLUTION, ORAL
C1353744|T200|acid ascorbic bacterial drop mix vaccine|ASCORBIC ACID/BACTERIAL VACCINES,MIXED DROPS
C1354022|T200|bacterial drop hcl mix muramidase vaccine|MURAMIDASE HCL/BACTERIAL VACCINES,MIXED DROPS
C1354486|T200|a acetate bacterial drop mix vaccine vitamin|VITAMIN A ACETATE/BACTERIAL VACCINES,MIXED DROPS
C1354828|T200|bacterial drop mix vaccine|BACTERIAL VACCINES,MIXED DROPS
C1356977|T200|acid ascorbic bacterial bile mix tablet vaccine whole|BILE SALT/VIT C/BACT VAC,MIXED TABLET
C1357788|T200|haemoph influz staphylococcus streptococcus tablet vaccine vaccine|HAEMOPH INFLUZ/STREPTOCOCCUS VACCINE/STAPHYLOCOCCUS VACCINE/ TABLET
C1357954|T200|bacterial mix tablet vaccine|BACTERIAL VACCINES,MIXED TABLET
C1357955|T200|20mmu bacterial mix tablet vaccine|BACTERIAL VACCINES,MIXED @ 20MMU @ TABLET
C1358526|T200|a bacterial mix palmitate tablet vaccine vitamin|VITAMIN A PALMITATE/BACTERIAL VACCINES,MIXED TABLET
C1358527|T200|a acetate bacterial mix tablet vaccine vitamin|VITAMIN A ACETATE/BACTERIAL VACCINES,MIXED TABLET
C1360491|T203|bacterial kit mix vaccine|BACTERIAL VACCINES,MIXED KIT
C1360792|T203|attenuatd kit live measle vaccine|MEASLES VACCINE,LIVE,ATTENUATD KIT
C1360831|T203|b combination conj dip heme hepatitis package pert tet vacc vaccine virus|HEPATITIS B VIRUS VACCINE/DIP,PERT,TET, HAEM. CONJ VACC COMBINATION PACKAGE
C1360840|T200|bacterial mix sublingual tablet vaccine|BACTERIAL VACCINES,MIXED TABLET, SUBLINGUAL
C1361137|T203|diploid human kit rabies vaccine|RABIES VACCINE,HUMAN DIPLOID KIT
C1361138|T203|fever kit vaccine yellow|YELLOW FEVER VACCINE KIT
C1361193|T203|b combination conj dpt hepatitis hib package polio tet vaccine vaccine virus|HEPATITIS B VIRUS VACCINE/POLIO VACCINE/DPT/HIB CONJ-TET COMBINATION PACKAGE
C1361216|T203|conj dpt hib kit polio tet vaccine|POLIOMYELITIS VAC,KILLED/DPT/HAEMOPH B POLYSAC CONJ-TET TOX KIT
C1361247|T203|combination dpt hib package polio vac vaccine|POLIOMYELITIS VAC,KILLED/DIP,PERT,TET, HAEM. CONJ VACC COMBINATION PACKAGE
C1361288|T203|bacterial combination mix package vaccine|BACTERIAL VACCINES,MIXED COMBINATION PACKAGE
C1361363|T203|kit live vaccine varicella virus|VARICELLA VIRUS VACCINE LIVE KIT
C1361506|T203|bacterial gamma globulin igg immu kit mix vaccine|IMMU GLOBULIN,GAMMA (IGG)/BACTERIAL VACCINES,MIXED KIT
C1362922|T200|bacterial coat delay enteric mix release tablet vaccine|BACTERIAL VACCINES,MIXED TABLET, DELAYED RELEASE (ENTERIC COATED)
C1366406|T200|120 bcg mg ml vaccine|BCG Vaccine 120 MG/ML
C1372944|T121|influenza preparation trivalent virus wholevaccine|INFLUENZA VIRUS,TRIVALENT WHOLEVACCINE
C1373767|T200|1 bacillus calmette guerin ml vaccine|BACILLUS CALMETTE-GUERIN VACCINE 1 ML
C1373768|T200|17000000 bacillus calmette guerin unt vaccine|BACILLUS CALMETTE-GUERIN VACCINE 17000000 UNT
C1373769|T200|27 bacillus calmette guerin mg vaccine|BACILLUS CALMETTE-GUERIN VACCINE 27 MG
C1373770|T200|81 bacillus calmette guerin mg vaccine|BACILLUS CALMETTE-GUERIN VACCINE 81 MG
C1373771|T200|120 bacillus calmette guerin mg montreal vaccine|BACILLUS CALMETTE-GUERIN,MONTREAL VACCINE 120 MG
C1373772|T200|27 bacillus calmette guerin mg tice vaccine|BACILLUS CALMETTE-GUERIN,TICE VACCINE 27 MG
C1373773|T200|50 bacillus calmette guerin mg tice vaccine|BACILLUS CALMETTE-GUERIN,TICE VACCINE 50 MG
C1374873|T200|0 360 5ml a el hepatitis inactivate u vaccine|HEPATITIS A VACCINE (INACTIVATED) 360 EL.U./0.5ML
C1374874|T200|0 5ml 720 a el hepatitis inactivate u vaccine|HEPATITIS A VACCINE (INACTIVATED) 720 EL.U./0.5ML
C1374998|T200|influenza live nasal vaccine|INFLUENZA LIVE VACCINE, NASAL
C1375521|T200|50 a group mcg meningococcal polysaccharide vaccine|MENINGOCOCCAL POLYSACCHARIDE VACCINE GROUP A 50 MCG
C1375522|T200|50 c group mcg meningococcal polysaccharide vaccine|MENINGOCOCCAL POLYSACCHARIDE VACCINE GROUP C 50 MCG
C1375642|T200|6000 live mump rubella unt vaccine virus|MUMPS/RUBELLA VIRUS VACCINE,LIVE 6000 UNT
C1375887|T200|25 acellular mcg pertussis vaccine|PERTUSSIS VACCINE,ACELLULAR 25 MCG
C1376428|T200|2 5 rabies unt vaccine|RABIES VACCINE 2.5 UNT
C1378789|T200|0 25 5ml a hepatitis inactivate unt vaccine|HEPATITIS A VACCINE (INACTIVATED) 25 UNT/0.5ML
C1381874|T200|1440 a el hepatitis inactivate ml u vaccine|HEPATITIS A VACCINE (INACTIVATED) 1440 EL.U./ML
C1381875|T200|720 a el hepatitis inactivate ml u vaccine|HEPATITIS A VACCINE (INACTIVATED) 720 EL.U./ML
C1382116|T200|8 ml pertussis unt vaccine|Pertussis Vaccine 8 UNT/ML
C1382117|T200|injectable pertussis solution vaccine|Pertussis Vaccine Injectable Solution
C1383168|T200|4500 ml rubella unt vaccine virus|Rubella virus vaccine 4500 UNT/ML
C1384287|T200|injectable pneumococcal solution vaccine|Pneumococcal vaccine Injectable Solution
C1384327|T200|0 015 influenza injectable mg ml solution vaccine virus|Influenza virus vaccine 0.015 MG/ML Injectable Solution
C1384328|T200|0 015 influenza mg ml vaccine virus|Influenza virus vaccine 0.015 MG/ML
C1384417|T200|600 ml pertussis unt vaccine|Pertussis Vaccine 600 UNT/ML
C1384418|T200|0 0468 mg ml pertussis vaccine|Pertussis Vaccine 0.0468 MG/ML
C1384602|T200|adsorb diphtheria injection pertussis tetanus vaccine|Adsorbed diphtheria+tetanus+pertussis vaccine injection
C1396172|T046|eczema eczema or rash vaccination vaccinatum vaccine|vaccination; eczema, eczema vaccinatum (rash)
C1396173|T037|eczema give or or substance take vaccination vaccine wrong|vaccination; eczema, wrong substance given or taken
C1396174|T047|administer correct eczema or properly substance vaccination vaccine|vaccination; eczema, correct substance properly administered
C1403826|T033|meningismus or serum vaccine|meningismus; serum or vaccine
C1405308|T047|associate paralytic poliomyelitis vaccine|poliomyelitis; paralytic, vaccine-associated
C1410713|T033|allergy history personal vaccine|vaccine; allergy, personal history
C1410714|T184|meningismus vaccine|vaccine; meningismus
C1429488|T116|crm hemophilus influenza prp vaccine|PRP-CRM vaccine, Haemophilus influenzae
C1432656|T116|rf tricom vaccine|rF-TRICOM vaccine
C1433885|T119|adjuvant biphasix target vaccine|biphasix-vaccine targeting adjuvant
C1435984|T129|1 ag crf02 dna hiv recombinant subtype vaccine|HIV-1 recombinant subtype CRF02 AG DNA vaccine
C1439021|T116|japonicum schistosoma vaccine vrsj62|VRSj62 vaccine, Schistosoma japonicum
C1441316|T170|information statement vaccine|VACCINE INFORMATION STATEMENT
C1443231|T037|adverse disorder reaction vaccine viral|Adverse reaction to viral vaccines
C1443292|T116|inactivate influenza product split vaccine virion|Inactivated influenza split virion vaccine
C1443293|T116|antigen inactivate influenza product surface vaccine|Inactivated influenza surface antigen vaccine
C1443599|T203|0 1 25ml calf diluent dried lymph product smallpox syringe type vaccine vial|Dried smallpox vaccine, calf lymph type 1 vial + diluent 0.25mL syringe
C1443682|T121|influenza intranasal live product vaccine virus|Intranasal influenza live virus vaccine
C1443683|T200|0 5ml influenza intranasal live product vaccine virus|Intranasal influenza live virus vaccine 0.5mL
C1443906|T109|abcde botulinum pentavalent toxoid vaccine|Pentavalent botulinum toxoid vaccine
C1443917|T116|b cell cholera inactivate product recombinant subunit vaccine whole|Inactivated whole-cell/recombinant-B-subunit cholera vaccine
C1443918|T109|103 attenuate cholera cvd hgr live oral product vaccine|CVD 103-HgR live attenuated oral cholera vaccine
C1445761|T109|b hepatitis product recombinant vaccine virus|Hepatitis B virus recombinant vaccine
C1449556|T109|ebola vaccine virus|Ebola Vaccines
C1451037|T116|96 complex heat peptide protein shock vaccine|heat shock protein-peptide complex-96 vaccine
C1454066|T114|csp dna falciparum plasmodium vaccine|PfCSP DNA vaccine
C1455372|T116|a group hexavalent streptococcal vaccine|hexavalent group A streptococcal vaccine
C1456404|T109|attenuate influenza live trivalent vaccine|Trivalent Live Attenuated Influenza Vaccine
C1504174|T061|8 administration age combination counsel day family first immunization include injection injection intradermal intramuscular or or patient per percutaneous physician single subcutaneous toxoid under vaccine when year|Immunization administration under 8 years of age (includes percutaneous, intradermal, subcutaneous, or intramuscular injections) when the physician counsels the patient/family; first injection (single or combination vaccine/toxoid), per day
C1504175|T061|8 addition additional administration age code combination counsel day each family immunization include injection injection intradermal intramuscular list or or patient per percutaneous physician primary procedure separately single subcutaneous toxoid under vaccine when year|Immunization administration under 8 years of age (includes percutaneous, intradermal, subcutaneous, or intramuscular injections) when the physician counsels the patient/family; each additional injection (single or combination vaccine/toxoid), per day (List separately in addition to code for primary procedure)
C1504176|T061|8 administration administration administration age combination counsel day family first immunization include intranasal or or oral patient per physician route single toxoid under vaccine when year|Immunization administration under age 8 years (includes intranasal or oral routes of administration) when the physician counsels the patient/family; first administration (single or combination vaccine/toxoid), per day
C1504177|T061|8 addition additional administration administration administration age code combination counsel day each family immunization include intranasal list or or oral patient per physician primary procedure route separately single toxoid under vaccine when year|Immunization administration under age 8 years (includes intranasal or oral routes of administration) when the physician counsels the patient/family; each additional administration (single or combination vaccine/toxoid), per day (List separately in addition to code for primary procedure)
C1504178|T121|3 above free individual influenza intramuscular preservative split use use vaccine virus virus year|Influenza virus vaccine, split virus, preservative free, for use in individuals 3 years and above, for intramuscular use
C1504366|T047|post vaccine varicella|Varicella post vaccine
C1505198|T109|1 hiv mva nef vaccine|MVA-HIV-1 nef vaccine
C1509840|T200|0 03 2004 influenza injectable mg ml p solution surf tv vaccine virus|Influenza Virus Vaccine TV P-SURF 2004 0.03 MG/ML Injectable Solution
C1509842|T200|0 2004 5 influenza live ml nasal spray trivalent vaccine|Influenza Vaccine Trivalent 2004 (Live) 0.5 ML Nasal Spray
C1509987|T200|0 03 2004 influenza mg ml p surf tv vaccine virus|Influenza Virus Vaccine TV P-SURF 2004 0.03 MG/ML
C1509988|T121|2004 influenza p surf tv vaccine virus|Influenza Virus Vaccine TV P-SURF 2004
C1509989|T200|2004 influenza injectable p solution surf tv vaccine virus|Influenza Virus Vaccine TV P-SURF 2004 Injectable Solution
C1509990|T200|0 2004 5 influenza live ml trivalent vaccine|Influenza Vaccine Trivalent 2004 (Live) 0.5 ML
C1509991|T121|2004 influenza live trivalent vaccine|Influenza Vaccine Trivalent 2004 (Live)
C1509992|T200|2004 influenza live nasal spray trivalent vaccine|Influenza Vaccine Trivalent 2004 (Live) Nasal Spray
