# Supplementary material for: A UMLS-based spell checker for natural language processing in vaccine safety
Source: BMC Med Inform Decis Mak. 2007 Feb 12;7:3. doi: 10.1186/1472-6947-7-3 (PMC1805499; doi:10.1186/1472-6947-7-3)
Supplement: Additional file 4 — Source code. Software platform used to launch modules for spell checker [file 1472-6947-7-3-S4.gz › game/dump/test.asc]

0119755	C1442450
0119755	C0234238
0119755	C0150600
0119755	C0205146
0119755	C0446516
0119755	C0234422
0119755	C0004600
0119755	C0205115
0119755	C0522507
0119755	C0557054
0119755	C0439228
0119755	C1446466
0119755	C0013443
0119755	C0016129
0119755	C0016129
0119755	C0205435
0119755	C0332282
0119755	C0332283
0119755	C0018563
0119755	C0019158
0119755	C0019163
0119755	C0205250
0119755	C0439227
0119755	C0020971
0119755	C0021485
0119755	C0221208
0119755	C0205102
0119755	C0022417
0119755	C0025525
0119755	C0205091
0119755	C0524469
0119755	C0205091
0119755	C0233426
0119755	C0441994
0119755	C0024202
0119755	C0024204
0119755	C0549183
0119755	C0332170
0119755	C0026845
0119755	C0439552
0119755	C0028643
0119755	C0205394
0119755	C0030193
0119755	C0230373
0119755	C0522499
0119755	C1112395
0119755	C0332301
0119755	C0443286
0119755	C0332575
0119755	C0332575
0119755	C0205090
0119755	C0230398
0119755	C0205436
0119755	C0457385
0119755	C0037004
0119755	C0037011
0119755	C0441987
0119755	C0449643
0119755	C0522511
0119755	C1123023
0119755	C1455785
0119755	C1455785
0119755	C1455785
0119755	C0234233
0119755	C0234234
0119755	C0234233
0119755	C0205437
0119755	C0750526
0119755	C0702221
0119755	C1282910
0119755	C0446516
0119755	C0230101
0119755	C0444667
0119904	C1282910
0119904	C0003123
0119904	C0205169
0119904	C0439659
0119904	C0522503
0119904	C0282411
0119904	C0205197
0119904	C0521093
0119904	C0522473
0119904	C0439228
0119904	C0011900
0119904	C0011991
0119904	C0012833
0119904	C0031831
0119904	C0013956
0119904	C0587117
0119904	C0015672
0119904	C0231218
0119904	C0015967
0119904	C0205246
0119904	C0231218
0119904	C0441800
0119904	C0547053
0119904	C0018681
0119904	C0019158
0119904	C0019159
0119904	C0019163
0119904	C0442519
0119904	C0439227
0119904	C1279889
0119904	C0184511
0119904	C0021485
0119904	C0221208
0119904	C1314939
0119904	C0700321
0119904	C0205276
0119904	C0853813
0119904	C0233426
0119904	C0231218
0119904	C0026591
0119904	C0027552
0119904	C0521098
0119904	C0030193
0119904	C0031831
0119904	C0015230
0119904	C0443286
0119904	C0557055
0119904	C0679062
0119904	C0700287
0119904	C0035237
0119904	C0205090
0119904	C0439734
0119904	C0036375
0119904	C0583527
0119904	C0205549
0119904	C0311392
0119904	C0205145
0119904	C1455785
0119904	C0038351
0119904	C0344211
0119904	C1457887
0119904	C0449913
0119904	C0205307
0119904	C1282910
0119904	C0700361
0119904	C0042196
0119904	C0042963
0119904	C0221205
0400034	C0446516
0400034	C0004916
0400034	C0009938
0400034	C0205115
0400034	C0522473
0400034	C0439228
0400034	C0013123
0400034	C0013470
0400034	C0013987
0400034	C0015967
0400034	C0441800
0400034	C0681407
0400034	C0019158
0400034	C0442519
0400034	C0439227
0400034	C0020971
0400034	C0021400
0400034	C0022107
0400034	C0700144
0400034	C0585024
0400034	C0332170
0400034	C0026591
0400034	C0205117
0400034	C0332156
0400034	C0205090
0400034	C0230346
0400034	C0585030
0400034	C0036375
0400034	C0205145
0400034	C0037313
0400034	C0037683
0400034	C1442792
0400034	C0038351
0400034	C0038999
0400034	C0038999
0400034	C1457887
0400034	C0585028
0400034	C0040223
0400034	C0557875
0400034	C0585026
0400034	C0700361
0400034	C0042963
0400034	C0585027
0400034	C1279889
103	C0332170
103	C0002422
103	C0332272
103	C0242821
103	C0008059
103	C0680063
103	C0243161
103	C0011008
103	C0439228
103	C0439228
103	C0205216
103	C0449286
103	C0011175
103	C0180416
103	C0011991
103	C0332218
103	C0015392
103	C0039070
103	C0013987
103	C0015967
103	C0302908
103	C0016452
103	C0585029
103	C0018684
103	C0020971
103	C0020971
103	C0021311
103	C0332148
103	C0311395
103	C0302908
103	C0233426
103	C0233426
103	C0585024
103	C0026591
103	C0439552
103	C0442740
103	C1444649
103	C0028677
103	C0175566
103	C0439787
103	C0678215
103	C0678367
103	C0034019
103	C0443286
103	C0445223
103	C0684224
103	C0700287
103	C0585030
103	C0457385
103	C0037313
103	C0205208
103	C0453855
103	C0585025
103	C0442043
103	C0585026
103	C0699142
103	C0442824
103	C0521026
103	C0042769
103	C0042963
103	C1444647
103	C0585027
103	C0442696
10394	C0559546
10394	C0002422
10394	C0441913
10394	C0700899
10394	C0005767
10394	C0005823
10394	C0005824
10394	C0004048
10394	C0817096
10394	C0742339
10394	C0008942
10394	C0205197
10394	C0557054
10394	C0009992
10394	C0011991
10394	C0332218
10394	C1272695
10394	C0031831
10394	C0013956
10394	C0562508
10394	C0015392
10394	C0015450
10394	C0013987
10394	C0302908
10394	C1442162
10394	C0018563
10394	C0439227
10394	C0021400
10394	C0021485
10394	C0348016
10394	C0023759
10394	C0475211
10394	C0026549
10394	C0013963
10394	C0033095
10394	C0332148
10394	C0034394
10394	C0443286
10394	C0034869
10394	C0232602
10394	C0042789
10394	C1410088
10394	C0013604
10394	C0013604
10394	C0039457
10394	C0310367
10394	C0545082
10394	C0042963
10394	C1444647
10394	C0441913
10394	C0441913
10394	C0043227
10394	C1298907
106	C0001675
106	C0003467
106	C0446516
106	C0751409
106	C0225386
106	C0348080
106	C0522473
106	C0012833
106	C0012833
106	C0031831
106	C0338036
106	C1446466
106	C1446466
106	C0013769
106	C0013770
106	C1275495
106	C0013987
106	C0015967
106	C1442162
106	C0439227
106	C0020971
106	C0020972
106	C1444656
106	C0392360
106	C0021400
106	C0021461
106	C0205265
106	C0444497
106	C0205091
106	C0205091
106	C0205276
106	C0853813
106	C0522501
106	C0340978
106	C0205476
106	C0027497
106	C0028677
106	C0687673
106	C0442603
106	C0205394
106	C0030193
106	C0358314
106	C0332148
106	C0443286
106	C0600375
106	C0445223
106	C1274040
106	C0086960
106	C0086960
106	C0457385
106	C0205167
106	C0037004
106	C0205369
106	C0172161
106	C1273517
106	C0042210
106	C0042210
106	C0042963
106	C0030552
106	C0043144
106	C0043144
106	C0439508
106	C0439508
