# Supplementary material for: A UMLS-based spell checker for natural language processing in vaccine safety
Source: BMC Med Inform Decis Mak. 2007 Feb 12;7:3. doi: 10.1186/1472-6947-7-3 (PMC1805499; doi:10.1186/1472-6947-7-3)
Supplement: Additional file 4 — Source code. Software platform used to launch modules for spell checker [file 1472-6947-7-3-S4.gz › game/graph/0119755.dot]

digraph unix {
	rankdir=TB
	node [color=lightblue, style="filled", fontname=Helvetica, fontsize=10]
	graph [fontname=Helvetica]
	edge [fontname=Helvetica fontsize=10 len=1.5]
	size="150,150"
	mindist=1
	nodesep=0.5
	packmode='graph'
	overlap="orthoxy"
	splines=true
	center=""
	C0013604 -> "C0030193";
	C0013987 -> "C0030193";
	C0020971 -> "C0030193";
	C0030193 -> "C0205090";
	C0028643 -> "C0205091";
	C0030193 -> "C0205091";
	C0028643 -> "C0205095";
	C0030193 -> "C0205145";
	C0030193 -> "C0205146";
	C0030193 -> "C0205250";
	C0030193 -> "C0205394";
	C0030193 -> "C0205436";
	C0004600 -> "C0234233";
	C0013987 -> "C0234233";
	C0037004 -> "C0234233";
	C0205090 -> "C0234233";
	C0205091 -> "C0234233";
	C0205095 -> "C0234233";
	C0205250 -> "C0234233";
	C0205394 -> "C0234233";
	C0205436 -> "C0234233";
	C0234233 -> "C0234234";
	C0234233 -> "C0234422";
	C0030193 -> "C0332170";
	C0234233 -> "C0332170";
	C0030193 -> "C0332282";
	C0234233 -> "C0332282";
	C0028643 -> "C0332285";
	C0030193 -> "C0332285";
	C0234233 -> "C0332285";
	C0234238 -> "C0332285";
	C0030193 -> "C0332287";
	C0234233 -> "C0332287";
	C0030193 -> "C0332575";
	C0234233 -> "C0332575";
	C0205091 -> "C0427008";
	C0205095 -> "C0427008";
	C0030193 -> "C0439227";
	C0234233 -> "C0439227";
	C0028643 -> "C0439228";
	C0030193 -> "C0439228";
	C0234233 -> "C0439228";
	C0234233 -> "C0441987";
	C0030193 -> "C0443286";
	C0234233 -> "C0443286";
	C0030193 -> "C0446516";
	C0234233 -> "C0446516";
	C0030193 -> "C0521125";
	C0234233 -> "C0521125";
	C0234233 -> "C0522499";
	C0234233 -> "C0522507";
	C0234233 -> "C0542339";
	C0030193 -> "C0750526";
	C0234233 -> "C0750526";
	C0234233 -> "C1112395";
	C0234233 -> "C1272755";
	C0030193 -> "C1282910";
	C0234233 -> "C1282910";
	C0030193 -> "C1292240";
	C0234233 -> "C1292240";
	C0028643 -> "C1298908";
	C0030193 -> "C1298908";
	C0234233 -> "C1298908";
	C0234238 -> "C1298908";
	C0030193 -> "C1446466";
	C0234233 -> "C1446466";
}
