# Supplementary material for: A UMLS-based spell checker for natural language processing in vaccine safety
Source: BMC Med Inform Decis Mak. 2007 Feb 12;7:3. doi: 10.1186/1472-6947-7-3 (PMC1805499; doi:10.1186/1472-6947-7-3)
Supplement: Additional file 4 — Source code. Software platform used to launch modules for spell checker [file 1472-6947-7-3-S4.gz › game/graph/0119904.dot]

digraph unix {
	rankdir=TB
	node [color=lightblue, style="filled", fontname=Helvetica, fontsize=10]
	graph [fontname=Helvetica]
	edge [fontname=Helvetica fontsize=10 len=1.5]
	size="150,150"
	mindist=1
	nodesep=0.5
	packmode='graph'
	overlap="orthoxy"
	splines=true
	center=""
	C0012833 -> "C0031831";
	C0018681 -> "C0031831";
	C0031831 -> "C0042963";
	C0012833 -> "C0079164";
	C0030193 -> "C0079164";
	C0042963 -> "C0079164";
	C0011991 -> "C0205197";
	C0018681 -> "C0205197";
	C0042963 -> "C0205197";
	C0031831 -> "C0231216";
	C0205197 -> "C0231216";
	C0031831 -> "C0231218";
	C0079164 -> "C0231218";
	C0205169 -> "C0231218";
	C0205197 -> "C0231218";
	C0205307 -> "C0231218";
	C0221205 -> "C0231218";
	C0231218 -> "C0424092";
	C0012833 -> "C0439227";
	C0042963 -> "C0439227";
	C0042963 -> "C0439228";
	C0012833 -> "C0443286";
	C0042963 -> "C0443286";
	C0231218 -> "C0521091";
	C0231218 -> "C0521098";
	C0231218 -> "C0522503";
	C0079164 -> "C0853813";
	C0231218 -> "C1279889";
	C0231218 -> "C1282910";
	C0011991 -> "C1298908";
	C0012833 -> "C1298908";
	C0018681 -> "C1298908";
	C0030193 -> "C1298908";
	C0042963 -> "C1298908";
	C0231216 -> "C1298908";
	C0231218 -> "C1298908";
	C0853813 -> "C1298908";
	C0018681 -> "C1455785";
	C0030193 -> "C1455785";
	C0231216 -> "C1455785";
	C0231218 -> "C1455785";
}
