# Supplementary material for: A UMLS-based spell checker for natural language processing in vaccine safety
Source: BMC Med Inform Decis Mak. 2007 Feb 12;7:3. doi: 10.1186/1472-6947-7-3 (PMC1805499; doi:10.1186/1472-6947-7-3)
Supplement: Additional file 4 — Source code. Software platform used to launch modules for spell checker [file 1472-6947-7-3-S4.gz › game/graph/0400034.dot]

digraph unix {
	rankdir=TB
	node [color=lightblue, style="filled", fontname=Helvetica, fontsize=10]
	graph [fontname=Helvetica]
	edge [fontname=Helvetica fontsize=10 len=1.5]
	size="150,150"
	mindist=1
	nodesep=0.5
	packmode='graph'
	overlap="orthoxy"
	splines=true
	center=""
	C0004916 -> "C0042963";
	C0015967 -> "C0042963";
	C0019158 -> "C0042963";
	C0020971 -> "C0042963";
	C0021400 -> "C0042963";
	C0022107 -> "C0042963";
	C0026591 -> "C0042963";
	C0036375 -> "C0042963";
	C0037313 -> "C0042963";
	C0037683 -> "C0042963";
	C0038351 -> "C0042963";
	C0038999 -> "C0042963";
	C0040223 -> "C0042963";
	C0042963 -> "C0079164";
	C0042963 -> "C0205090";
	C0042963 -> "C0205117";
	C0042963 -> "C0205145";
	C0042963 -> "C0230346";
	C0042963 -> "C0332170";
	C0042963 -> "C0439106";
	C0042963 -> "C0439227";
	C0042963 -> "C0439228";
	C0042963 -> "C0441800";
	C0042963 -> "C0442519";
	C0042963 -> "C0444868";
	C0042963 -> "C0446516";
	C0042963 -> "C0542339";
	C0004916 -> "C0557875";
	C0022107 -> "C0557875";
	C0026591 -> "C0557875";
	C0036375 -> "C0557875";
	C0037683 -> "C0557875";
	C0038351 -> "C0557875";
	C0038999 -> "C0557875";
	C0040223 -> "C0557875";
	C0079164 -> "C0557875";
	C0205090 -> "C0557875";
	C0205117 -> "C0557875";
	C0205145 -> "C0557875";
	C0230346 -> "C0557875";
	C0332170 -> "C0557875";
	C0439106 -> "C0557875";
	C0439227 -> "C0557875";
	C0439228 -> "C0557875";
	C0441800 -> "C0557875";
	C0442519 -> "C0557875";
	C0444868 -> "C0557875";
	C0446516 -> "C0557875";
	C0542339 -> "C0557875";
	C0042963 -> "C0585024";
	C0557875 -> "C0585024";
	C0042963 -> "C0585026";
	C0557875 -> "C0585026";
	C0042963 -> "C0585027";
	C0557875 -> "C0585027";
	C0042963 -> "C0585028";
	C0557875 -> "C0585028";
	C0042963 -> "C0585030";
	C0557875 -> "C0585030";
	C0042963 -> "C0681407";
	C0557875 -> "C0681407";
	C0042963 -> "C0687676";
	C0557875 -> "C0687676";
	C0042963 -> "C0700361";
	C0042963 -> "C1282911";
	C0557875 -> "C1282911";
	C0042963 -> "C1298908";
	C0557875 -> "C1298908";
	C0042963 -> "C1442162";
	C0004916 -> "C1457887";
	C0022107 -> "C1457887";
	C0026591 -> "C1457887";
	C0036375 -> "C1457887";
	C0037683 -> "C1457887";
	C0038351 -> "C1457887";
	C0038999 -> "C1457887";
	C0040223 -> "C1457887";
	C0079164 -> "C1457887";
	C0205090 -> "C1457887";
	C0205117 -> "C1457887";
	C0205145 -> "C1457887";
	C0230346 -> "C1457887";
	C0332170 -> "C1457887";
	C0439106 -> "C1457887";
	C0439227 -> "C1457887";
	C0439228 -> "C1457887";
	C0441800 -> "C1457887";
	C0442519 -> "C1457887";
	C0444868 -> "C1457887";
	C0446516 -> "C1457887";
	C0542339 -> "C1457887";
	C0585024 -> "C1457887";
	C0585026 -> "C1457887";
	C0585027 -> "C1457887";
	C0585028 -> "C1457887";
	C0585030 -> "C1457887";
	C0681407 -> "C1457887";
	C0687676 -> "C1457887";
	C1282911 -> "C1457887";
	C1298908 -> "C1457887";
	C0042963 -> "C1457900";
	C0557875 -> "C1457900";
	C1457887 -> "C1457900";
	C0042963 -> "C1509133";
	C0557875 -> "C1509133";
	C1457887 -> "C1509133";
}
