# Supplementary material for: A UMLS-based spell checker for natural language processing in vaccine safety
Source: BMC Med Inform Decis Mak. 2007 Feb 12;7:3. doi: 10.1186/1472-6947-7-3 (PMC1805499; doi:10.1186/1472-6947-7-3)
Supplement: Additional file 4 — Source code. Software platform used to launch modules for spell checker [file 1472-6947-7-3-S4.gz › game/graph/10.dot]

digraph unix {
	rankdir=TB
	node [color=lightblue, style="filled", fontname=Helvetica, fontsize=10]
	graph [fontname=Helvetica]
	edge [fontname=Helvetica fontsize=10 len=1.5]
	size="150,150"
	mindist=1
	nodesep=0.5
	packmode='graph'
	overlap="orthoxy"
	splines=true
	center=""
	C0010200 -> "C0026591";
	C0010200 -> "C0031831";
	C0010200 -> "C0039457";
	C0010200 -> "C0040223";
	C0010200 -> "C0042210";
	C0015230 -> "C0042963";
	C0015450 -> "C0042963";
	C0015967 -> "C0042963";
	C0020971 -> "C0042963";
	C0026591 -> "C0042963";
	C0031831 -> "C0042963";
	C0039457 -> "C0042963";
	C0040223 -> "C0042963";
	C0042210 -> "C0042963";
	C0042963 -> "C0205095";
	C0042963 -> "C0231290";
	C0010200 -> "C0332285";
	C0042963 -> "C0332285";
	C0010200 -> "C0332287";
	C0042963 -> "C0332287";
	C0042963 -> "C0439228";
	C0042963 -> "C0439552";
	C0042963 -> "C0442696";
	C0042963 -> "C0443286";
	C0042963 -> "C0444519";
	C0010200 -> "C0521125";
	C0042963 -> "C0521125";
	C0042963 -> "C0583527";
	C0042963 -> "C0678226";
	C0042963 -> "C0680063";
	C0042963 -> "C0699142";
	C0042963 -> "C0750526";
	C0042963 -> "C1282911";
	C0042963 -> "C1285559";
	C0042963 -> "C1298908";
	C0042963 -> "C1442162";
	C0042963 -> "C1446911";
}
