# Supplementary material for: A UMLS-based spell checker for natural language processing in vaccine safety
Source: BMC Med Inform Decis Mak. 2007 Feb 12;7:3. doi: 10.1186/1472-6947-7-3 (PMC1805499; doi:10.1186/1472-6947-7-3)
Supplement: Additional file 4 — Source code. Software platform used to launch modules for spell checker [file 1472-6947-7-3-S4.gz › game/graph/103.dot]

digraph unix {
	rankdir=TB
	node [color=lightblue, style="filled", fontname=Helvetica, fontsize=10]
	graph [fontname=Helvetica]
	edge [fontname=Helvetica fontsize=10 len=1.5]
	size="150,150"
	mindist=1
	nodesep=0.5
	packmode='graph'
	overlap="orthoxy"
	splines=true
	center=""
	C0002422 -> "C0011991";
	C0008059 -> "C0011991";
	C0011008 -> "C0011991";
	C0011991 -> "C0015392";
	C0011991 -> "C0015967";
	C0011991 -> "C0018684";
	C0011991 -> "C0026591";
	C0011991 -> "C0028677";
	C0011991 -> "C0034019";
	C0008059 -> "C0039070";
	C0011008 -> "C0039070";
	C0018684 -> "C0039070";
	C0026591 -> "C0039070";
	C0028677 -> "C0039070";
	C0034019 -> "C0039070";
	C0002422 -> "C0042963";
	C0008059 -> "C0042963";
	C0011008 -> "C0042963";
	C0013987 -> "C0042963";
	C0015392 -> "C0042963";
	C0015967 -> "C0042963";
	C0018684 -> "C0042963";
	C0020971 -> "C0042963";
	C0026591 -> "C0042963";
	C0028677 -> "C0042963";
	C0034019 -> "C0042963";
	C0037313 -> "C0042963";
	C0011991 -> "C0175566";
	C0039070 -> "C0175566";
	C0042963 -> "C0175566";
	C0011991 -> "C0205208";
	C0039070 -> "C0205208";
	C0042963 -> "C0205208";
	C0011991 -> "C0205216";
	C0039070 -> "C0205216";
	C0042963 -> "C0205216";
	C0011991 -> "C0233426";
	C0039070 -> "C0233426";
	C0042963 -> "C0233426";
	C0011991 -> "C0243161";
	C0039070 -> "C0243161";
	C0042963 -> "C0243161";
	C0011991 -> "C0302908";
	C0039070 -> "C0302908";
	C0042963 -> "C0302908";
	C0011991 -> "C0311395";
	C0039070 -> "C0311395";
	C0042963 -> "C0311395";
	C0011991 -> "C0332148";
	C0039070 -> "C0332148";
	C0042963 -> "C0332148";
	C0011991 -> "C0332170";
	C0039070 -> "C0332170";
	C0042963 -> "C0332170";
	C0011991 -> "C0332218";
	C0039070 -> "C0332218";
	C0042963 -> "C0332218";
	C0011991 -> "C0332272";
	C0039070 -> "C0332272";
	C0042963 -> "C0332272";
	C0011991 -> "C0439228";
	C0039070 -> "C0439228";
	C0042963 -> "C0439228";
	C0011991 -> "C0439552";
	C0039070 -> "C0439552";
	C0042963 -> "C0439552";
	C0011991 -> "C0439787";
	C0039070 -> "C0439787";
	C0042963 -> "C0439787";
	C0011991 -> "C0442043";
	C0039070 -> "C0442043";
	C0042963 -> "C0442043";
	C0011991 -> "C0442740";
	C0039070 -> "C0442740";
	C0042963 -> "C0442740";
	C0011991 -> "C0442824";
	C0039070 -> "C0442824";
	C0042963 -> "C0442824";
	C0011991 -> "C0443286";
	C0039070 -> "C0443286";
	C0042963 -> "C0443286";
	C0011991 -> "C0445223";
	C0039070 -> "C0445223";
	C0042963 -> "C0445223";
	C0011991 -> "C0449286";
	C0039070 -> "C0449286";
	C0042963 -> "C0449286";
	C0011991 -> "C0457385";
	C0039070 -> "C0457385";
	C0042963 -> "C0457385";
	C0011991 -> "C0521026";
	C0039070 -> "C0521026";
	C0042963 -> "C0521026";
	C0011991 -> "C0585024";
	C0039070 -> "C0585024";
	C0042963 -> "C0585024";
	C0011991 -> "C0585025";
	C0039070 -> "C0585025";
	C0042963 -> "C0585025";
	C0011991 -> "C0585026";
	C0039070 -> "C0585026";
	C0042963 -> "C0585026";
	C0011991 -> "C0585027";
	C0039070 -> "C0585027";
	C0042963 -> "C0585027";
	C0011991 -> "C0585029";
	C0039070 -> "C0585029";
	C0042963 -> "C0585029";
	C0011991 -> "C0585030";
	C0039070 -> "C0585030";
	C0042963 -> "C0585030";
	C0011991 -> "C0678215";
	C0039070 -> "C0678215";
	C0042963 -> "C0678215";
	C0011991 -> "C0678367";
	C0039070 -> "C0678367";
	C0042963 -> "C0678367";
	C0011991 -> "C0680063";
	C0039070 -> "C0680063";
	C0042963 -> "C0680063";
	C0011991 -> "C0684224";
	C0039070 -> "C0684224";
	C0042963 -> "C0684224";
	C0011991 -> "C0700287";
	C0042963 -> "C0700287";
	C0011991 -> "C1444649";
	C0039070 -> "C1444649";
	C0042963 -> "C1444649";
}
