# Supplementary material for: A UMLS-based spell checker for natural language processing in vaccine safety
Source: BMC Med Inform Decis Mak. 2007 Feb 12;7:3. doi: 10.1186/1472-6947-7-3 (PMC1805499; doi:10.1186/1472-6947-7-3)
Supplement: Additional file 4 — Source code. Software platform used to launch modules for spell checker [file 1472-6947-7-3-S4.gz › game/graph/10394.dot]

digraph unix {
	rankdir=TB
	node [color=lightblue, style="filled", fontname=Helvetica, fontsize=10]
	graph [fontname=Helvetica]
	edge [fontname=Helvetica fontsize=10 len=1.5]
	size="150,150"
	mindist=1
	nodesep=0.5
	packmode='graph'
	overlap="orthoxy"
	splines=true
	center=""
	C0002422 -> "C0011991";
	C0005767 -> "C0011991";
	C0008942 -> "C0011991";
	C0011991 -> "C0013604";
	C0011991 -> "C0013956";
	C0011991 -> "C0013963";
	C0011991 -> "C0015392";
	C0011991 -> "C0031831";
	C0011991 -> "C0034394";
	C0011991 -> "C0034869";
	C0002422 -> "C0042963";
	C0005767 -> "C0042963";
	C0008942 -> "C0042963";
	C0013604 -> "C0042963";
	C0013956 -> "C0042963";
	C0013963 -> "C0042963";
	C0013987 -> "C0042963";
	C0015392 -> "C0042963";
	C0021400 -> "C0042963";
	C0031831 -> "C0042963";
	C0034394 -> "C0042963";
	C0034869 -> "C0042963";
	C0011991 -> "C0205197";
	C0042963 -> "C0205197";
	C0005767 -> "C0232602";
	C0008942 -> "C0232602";
	C0013604 -> "C0232602";
	C0013963 -> "C0232602";
	C0031831 -> "C0232602";
	C0034394 -> "C0232602";
	C0034869 -> "C0232602";
	C0205197 -> "C0232602";
	C0011991 -> "C0302908";
	C0042963 -> "C0302908";
	C0011991 -> "C0332148";
	C0042963 -> "C0332148";
	C0232602 -> "C0332148";
	C0011991 -> "C0332218";
	C0042963 -> "C0332218";
	C0232602 -> "C0332218";
	C0011991 -> "C0348016";
	C0042963 -> "C0348016";
	C0232602 -> "C0348016";
	C0011991 -> "C0439227";
	C0042963 -> "C0439227";
	C0232602 -> "C0439227";
	C0011991 -> "C0441913";
	C0042963 -> "C0441913";
	C0232602 -> "C0441913";
	C0011991 -> "C0443286";
	C0042963 -> "C0443286";
	C0232602 -> "C0443286";
	C0011991 -> "C0475211";
	C0042963 -> "C0475211";
	C0232602 -> "C0475211";
	C0011991 -> "C0545082";
	C0042963 -> "C0545082";
	C0232602 -> "C0545082";
	C0011991 -> "C0559546";
	C0042963 -> "C0559546";
	C0232602 -> "C0559546";
	C0011991 -> "C0562508";
	C0042963 -> "C0562508";
	C0232602 -> "C0562508";
	C0005767 -> "C0742339";
	C0008942 -> "C0742339";
	C0013604 -> "C0742339";
	C0013963 -> "C0742339";
	C0031831 -> "C0742339";
	C0034394 -> "C0742339";
	C0034869 -> "C0742339";
	C0205197 -> "C0742339";
	C0332148 -> "C0742339";
	C0332218 -> "C0742339";
	C0348016 -> "C0742339";
	C0439227 -> "C0742339";
	C0441913 -> "C0742339";
	C0443286 -> "C0742339";
	C0475211 -> "C0742339";
	C0545082 -> "C0742339";
	C0559546 -> "C0742339";
	C0562508 -> "C0742339";
	C0011991 -> "C1272695";
	C0042963 -> "C1272695";
	C0232602 -> "C1272695";
	C0742339 -> "C1272695";
	C0011991 -> "C1298907";
	C0042963 -> "C1298907";
	C0232602 -> "C1298907";
	C0742339 -> "C1298907";
	C0042963 -> "C1442162";
	C0011991 -> "C1444647";
	C0042963 -> "C1444647";
	C0232602 -> "C1444647";
	C0742339 -> "C1444647";
}
