# Supplementary material for: A UMLS-based spell checker for natural language processing in vaccine safety
Source: BMC Med Inform Decis Mak. 2007 Feb 12;7:3. doi: 10.1186/1472-6947-7-3 (PMC1805499; doi:10.1186/1472-6947-7-3)
Supplement: Additional file 4 — Source code. Software platform used to launch modules for spell checker [file 1472-6947-7-3-S4.gz › game/graph/113.dot]

digraph unix {
	rankdir=TB
	node [color=lightblue, style="filled", fontname=Helvetica, fontsize=10]
	graph [fontname=Helvetica]
	edge [fontname=Helvetica fontsize=10 len=1.5]
	size="150,150"
	mindist=1
	nodesep=0.5
	packmode='graph'
	overlap="orthoxy"
	splines=true
	center=""
	C0016382 -> "C0031831";
	C0003467 -> "C0043144";
	C0013987 -> "C0043144";
	C0031831 -> "C0043144";
	C0042210 -> "C0043144";
	C0016382 -> "C0205170";
	C0043144 -> "C0205170";
	C0016382 -> "C0205272";
	C0043144 -> "C0205272";
	C0016382 -> "C0205361";
	C0043144 -> "C0205361";
	C0043144 -> "C0205476";
	C0013987 -> "C0231216";
	C0018684 -> "C0231216";
	C0019994 -> "C0231216";
	C0031831 -> "C0231216";
	C0205170 -> "C0231216";
	C0205272 -> "C0231216";
	C0205361 -> "C0231216";
	C0205549 -> "C0231216";
	C0013987 -> "C0311392";
	C0031831 -> "C0311392";
	C0205170 -> "C0311392";
	C0205272 -> "C0311392";
	C0205361 -> "C0311392";
	C0205549 -> "C0311392";
	C0016382 -> "C0332149";
	C0043144 -> "C0332149";
	C0231216 -> "C0332149";
	C0311392 -> "C0332149";
	C0016382 -> "C0332219";
	C0043144 -> "C0332219";
	C0231216 -> "C0332219";
	C0311392 -> "C0332219";
	C0231216 -> "C0332285";
	C0311392 -> "C0332285";
	C0043144 -> "C0439227";
	C0231216 -> "C0439227";
	C0311392 -> "C0439227";
	C0043144 -> "C0443286";
	C0231216 -> "C0443286";
	C0311392 -> "C0443286";
	C0016382 -> "C0521125";
	C0043144 -> "C0521125";
	C0231216 -> "C0521125";
	C0311392 -> "C0521125";
	C0016382 -> "C0522503";
	C0043144 -> "C0522503";
	C0231216 -> "C0522503";
	C0311392 -> "C0522503";
	C0016382 -> "C0559546";
	C0043144 -> "C0559546";
	C0231216 -> "C0559546";
	C0311392 -> "C0559546";
	C0031831 -> "C0857027";
	C0205170 -> "C0857027";
	C0205272 -> "C0857027";
	C0205361 -> "C0857027";
	C0332149 -> "C0857027";
	C0332219 -> "C0857027";
	C0521125 -> "C0857027";
	C0522503 -> "C0857027";
	C0559546 -> "C0857027";
	C0016382 -> "C1298908";
	C0043144 -> "C1298908";
	C0231216 -> "C1298908";
	C0311392 -> "C1298908";
	C0857027 -> "C1298908";
	C0013987 -> "C1457887";
	C0018684 -> "C1457887";
	C0031831 -> "C1457887";
	C0205170 -> "C1457887";
	C0205272 -> "C1457887";
	C0205361 -> "C1457887";
	C0332149 -> "C1457887";
	C0332219 -> "C1457887";
	C0392197 -> "C1457887";
	C0439227 -> "C1457887";
	C0443286 -> "C1457887";
	C0521125 -> "C1457887";
	C0522503 -> "C1457887";
	C0559546 -> "C1457887";
	C1298908 -> "C1457887";
	C1457887 -> "C1509133";
}
