# Supplementary material for: A UMLS-based spell checker for natural language processing in vaccine safety
Source: BMC Med Inform Decis Mak. 2007 Feb 12;7:3. doi: 10.1186/1472-6947-7-3 (PMC1805499; doi:10.1186/1472-6947-7-3)
Supplement: Additional file 4 — Source code. Software platform used to launch modules for spell checker [file 1472-6947-7-3-S4.gz › game/graph/121.dot]

digraph unix {
	rankdir=TB
	node [color=lightblue, style="filled", fontname=Helvetica, fontsize=10]
	graph [fontname=Helvetica]
	edge [fontname=Helvetica fontsize=10 len=1.5]
	size="150,150"
	mindist=1
	nodesep=0.5
	packmode='graph'
	overlap="orthoxy"
	splines=true
	center=""
	C0010200 -> "C0026591";
	C0010200 -> "C0031831";
	C0010200 -> "C0040223";
	C0010200 -> "C0040517";
	C0019158 -> "C0040822";
	C0019163 -> "C0040822";
	C0020971 -> "C0040822";
	C0026591 -> "C0040822";
	C0031831 -> "C0040822";
	C0039457 -> "C0040822";
	C0040223 -> "C0040822";
	C0040517 -> "C0040822";
	C0040822 -> "C0042210";
	C0010200 -> "C0205392";
	C0040822 -> "C0205392";
	C0010200 -> "C0220898";
	C0040822 -> "C0220898";
	C0010200 -> "C0332152";
	C0040822 -> "C0332152";
	C0010200 -> "C0332219";
	C0040822 -> "C0332219";
	C0010200 -> "C0332257";
	C0040822 -> "C0332257";
	C0010200 -> "C0332285";
	C0040822 -> "C0332285";
	C0010200 -> "C0332287";
	C0040822 -> "C0332287";
	C0010200 -> "C0332302";
	C0040822 -> "C0332302";
	C0010200 -> "C0348026";
	C0040822 -> "C0348026";
	C0010200 -> "C0348080";
	C0040822 -> "C0348080";
	C0010200 -> "C0442824";
	C0040822 -> "C0442824";
	C0010200 -> "C0445223";
	C0040822 -> "C0445223";
	C0010200 -> "C0475255";
	C0040822 -> "C0475255";
	C0010200 -> "C0521125";
	C0040822 -> "C0521125";
	C0010200 -> "C0585024";
	C0040822 -> "C0585024";
	C0010200 -> "C0585029";
	C0040822 -> "C0585029";
	C0040822 -> "C0700287";
	C0010200 -> "C1280062";
	C0040822 -> "C1280062";
	C0010200 -> "C1446466";
	C0040822 -> "C1446466";
	C0009818 -> "C1457887";
	C0011900 -> "C1457887";
	C0013987 -> "C1457887";
	C0018670 -> "C1457887";
	C0019158 -> "C1457887";
	C0019163 -> "C1457887";
	C0020971 -> "C1457887";
	C0026591 -> "C1457887";
	C0031831 -> "C1457887";
	C0036375 -> "C1457887";
	C0039457 -> "C1457887";
	C0040223 -> "C1457887";
	C0040517 -> "C1457887";
	C0042210 -> "C1457887";
	C0205392 -> "C1457887";
	C0220898 -> "C1457887";
	C0332152 -> "C1457887";
	C0332219 -> "C1457887";
	C0332257 -> "C1457887";
	C0332285 -> "C1457887";
	C0332287 -> "C1457887";
	C0332302 -> "C1457887";
	C0348026 -> "C1457887";
	C0348080 -> "C1457887";
	C0442824 -> "C1457887";
	C0445223 -> "C1457887";
	C0475255 -> "C1457887";
	C0521125 -> "C1457887";
	C0585024 -> "C1457887";
	C0585029 -> "C1457887";
	C0680240 -> "C1457887";
	C0700287 -> "C1457887";
	C1280062 -> "C1457887";
	C1446466 -> "C1457887";
}
