# Supplementary material for: A UMLS-based spell checker for natural language processing in vaccine safety
Source: BMC Med Inform Decis Mak. 2007 Feb 12;7:3. doi: 10.1186/1472-6947-7-3 (PMC1805499; doi:10.1186/1472-6947-7-3)
Supplement: Additional file 4 — Source code. Software platform used to launch modules for spell checker [file 1472-6947-7-3-S4.gz › game/graph/99.dot]

digraph unix {
	rankdir=TB
	node [color=lightblue, style="filled", fontname=Helvetica, fontsize=10]
	graph [fontname=Helvetica]
	edge [fontname=Helvetica fontsize=10 len=1.5]
	size="150,150"
	mindist=1
	nodesep=0.5
	packmode='graph'
	overlap="orthoxy"
	splines=true
	center=""
	C0018681 -> "C0020517";
	C0012833 -> "C0021485";
	C0018681 -> "C0021485";
	C0013443 -> "C0028643";
	C0020517 -> "C0028643";
	C0021485 -> "C0028643";
	C0012833 -> "C0033213";
	C0013456 -> "C0033213";
	C0018681 -> "C0033213";
	C0028643 -> "C0033213";
	C0012833 -> "C0038990";
	C0013456 -> "C0038990";
	C0018681 -> "C0038990";
	C0028643 -> "C0038990";
	C0033213 -> "C0085631";
	C0038990 -> "C0085631";
	C0012833 -> "C0205082";
	C0013456 -> "C0205082";
	C0018681 -> "C0205082";
	C0028643 -> "C0205082";
	C0085631 -> "C0205082";
	C0028643 -> "C0205102";
	C0028643 -> "C0205146";
	C0018681 -> "C0230069";
	C0028643 -> "C0230069";
	C0020517 -> "C0231216";
	C0021485 -> "C0231216";
	C0033213 -> "C0231216";
	C0038990 -> "C0231216";
	C0205082 -> "C0231216";
	C0230069 -> "C0231216";
	C0012833 -> "C0231290";
	C0013456 -> "C0231290";
	C0018681 -> "C0231290";
	C0028643 -> "C0231290";
	C0085631 -> "C0231290";
	C0231216 -> "C0231290";
	C0033213 -> "C0232431";
	C0038990 -> "C0232431";
	C0205082 -> "C0232431";
	C0231290 -> "C0232431";
	C0018681 -> "C0234192";
	C0028643 -> "C0234192";
	C0231216 -> "C0234192";
	C0033213 -> "C0239886";
	C0038990 -> "C0239886";
	C0205082 -> "C0239886";
	C0231290 -> "C0239886";
	C0012833 -> "C0332575";
	C0013456 -> "C0332575";
	C0018681 -> "C0332575";
	C0028643 -> "C0332575";
	C0085631 -> "C0332575";
	C0231216 -> "C0332575";
	C0232431 -> "C0332575";
	C0239886 -> "C0332575";
	C0012833 -> "C0439227";
	C0018681 -> "C0439227";
	C0028643 -> "C0439227";
	C0231216 -> "C0439227";
	C0018681 -> "C0439552";
	C0028643 -> "C0439552";
	C0231216 -> "C0439552";
	C0012833 -> "C0443286";
	C0018681 -> "C0443286";
	C0028643 -> "C0443286";
	C0231216 -> "C0443286";
	C0012833 -> "C0694626";
	C0013456 -> "C0694626";
	C0018681 -> "C0694626";
	C0028643 -> "C0694626";
	C0085631 -> "C0694626";
	C0231216 -> "C0694626";
	C0232431 -> "C0694626";
	C0239886 -> "C0694626";
	C0012833 -> "C1298908";
	C0013456 -> "C1298908";
	C0018681 -> "C1298908";
	C0028643 -> "C1298908";
	C0085631 -> "C1298908";
	C0231216 -> "C1298908";
	C0232431 -> "C1298908";
	C0239886 -> "C1298908";
	C0012833 -> "C1442162";
}
