# Supplementary material for: A UMLS-based spell checker for natural language processing in vaccine safety
Source: BMC Med Inform Decis Mak. 2007 Feb 12;7:3. doi: 10.1186/1472-6947-7-3 (PMC1805499; doi:10.1186/1472-6947-7-3)
Supplement: Additional file 4 — Source code. Software platform used to launch modules for spell checker [file 1472-6947-7-3-S4.gz › game/graph/aefi.rdf.dot]

digraph unix {
node [color=lightblue2, style=filled];
aefi.rdf => aefi [ label = type ];
aefi.rdf => Ontology [ label = type ];
aefi.rdf => 0.1 [ label = versionInfo ];
Adverse_Event => Class [ label = type ];
Adverse_Event => adverse_event [ label = data ];
Adverse_Event => C0877248 [ label = has_CUI ];
Adverse_Event => T033 [ label = has_STYPE ];
Adverse_Event => T033 [ label = has_STYPE ];
Blood_Pressure => Vital_Sign [ label = type ];
Blood_Pressure => Class [ label = type ];
Blood_Pressure => bloodpressure [ label = data ];
Blood_Pressure => C0005823 [ label = has_CUI ];
Blood_Pressure => C0005824 [ label = has_CUI ];
Blood_Pressure => T040 [ label = has_STYPE ];
Blood_Pressure => T060 [ label = has_STYPE ];
Body_Location => Class [ label = type ];
Body_Part => Class [ label = type ];
Body_Part => T023 [ label = has_STYPE ];
Brand_Name => Class [ label = type ];
Complaint => Finding [ label = type ];
Complaint => Class [ label = type ];
Complaint => complaint [ label = data ];
Complaint => C0277786 [ label = has_CUI ];
Complaint => T184 [ label = has_STYPE ];
Complaint => T169 [ label = has_STYPE ];
Concept => Class [ label = type ];
Drugs => Class [ label = type ];
Encounter => Class [ label = type ];
Encounter => encounter [ label = data ];
Encounter => T058 [ label = has_STYPE ];
Encounter => Adverse_Event [ label = involves ];
Encounter => Finding [ label = involves ];
Encounter => Immunization [ label = involves ];
Encounter => Provider [ label = involves ];
Episode_Onset => Class [ label = type ];
Finding => Class [ label = type ];
Finding => finding [ label = data ];
Finding => C0586173 [ label = has_CUI ];
Finding => T033 [ label = has_STYPE ];
Findings => Class [ label = type ];
Generic_Name => Class [ label = type ];
Health_Attribute => Class [ label = type ];
Heart_Rate => Class [ label = type ];
Immunization => Class [ label = type ];
Immunization => imunization [ label = data ];
Immunization => T033 [ label = has ];
Immunization => C0020971 [ label = has_CUI ];
Immunization => C0496628 [ label = has_CUI ];
Immunization => C1368825 [ label = has_CUI ];
Immunization => T061 [ label = has_STYPE ];
Immunization => Vaccine [ label = involves ];
Keywords => Class [ label = type ];
Lab_Finding => Finding [ label = type ];
Lab_Finding => Class [ label = type ];
Lab_Finding => labfinding [ label = data ];
Lab_Finding => C0260877 [ label = has_CUI ];
Lab_Finding => T033 [ label = has_STYPE ];
Medical_Device => Class [ label = type ];
Negatives => Class [ label = type ];
Nurse => Provider [ label = type ];
Nurse => Class [ label = type ];
Nurse => nurse [ label = data ];
Nurse => T091 [ label = has_STYPE ];
Nurse => T097 [ label = has_STYPE ];
Onset_Units => Class [ label = type ];
Organ_System => Class [ label = type ];
Physician => Provider [ label = type ];
Physician => physician [ label = data ];
Physician => T097 [ label = has_STYPE ];
Provider => Class [ label = type ];
Provider => provider [ label = data ];
Provider => C1138603 [ label = has_CUI ];
Provider => T097 [ label = has_STYPE ];
Respiratory_Rate => Class [ label = type ];
Semantic_Type => Class [ label = type ];
Severity_Indicator => Class [ label = type ];
Signs_Symptoms => Finding [ label = type ];
Signs_Symptoms => Class [ label = type ];
Signs_Symptoms => ssx [ label = data ];
Signs_Symptoms => T184 [ label = has_STYPE ];
Signs_Symptoms => Body_Part [ label = involves ];
Temperature => Vital_Sign [ label = type ];
Temperature => Class [ label = type ];
Temperature => temperature [ label = data ];
Temperature => C0039476 [ label = has_CUI ];
Temperature => T081 [ label = has_STYPE ];
Vaccine => Class [ label = type ];
Vaccine => vaccine [ label = data ];
Vaccine => C0042210 [ label = has_CUI ];
Vaccine => T121 [ label = has_STYPE ];
Vital_Sign => Finding [ label = type ];
Vital_Sign => Class [ label = type ];
Vital_Sign => vitalsign [ label = data ];
Vital_Sign => C0518766 [ label = has_CUI ];
Vital_Sign => T033 [ label = has_STYPE ];
data => Property [ label = type ];
has_BrandName => has_NAME [ label = type ];
has_CUI => Property [ label = type ];
has_CUI => Concept [ label = domain ];
has_DATE => Property [ label = type ];
has_GenericName => has_NAME [ label = type ];
has_Keyword => Property [ label = type ];
has_NAME => Property [ label = type ];
has_STYPE => Property [ label = type ];
has_STYPE => Semantic_Type [ label = domain ];
indicatedby => Property [ label = type ];
involves => Property [ label = type ];
measuredby => Property [ label = type ];
measures => Property [ label = type ];
measures => measuredby [ label = InverseOf ];
relatedto => Property [ label = type ];
treatment_drug => Property [ label = type ];
used_in => uses [ label = inverseOf ];
uses => Property [ label = type ];
}
