# Supplementary material for: A UMLS-based spell checker for natural language processing in vaccine safety
Source: BMC Med Inform Decis Mak. 2007 Feb 12;7:3. doi: 10.1186/1472-6947-7-3 (PMC1805499; doi:10.1186/1472-6947-7-3)
Supplement: Additional file 4 — Source code. Software platform used to launch modules for spell checker [file 1472-6947-7-3-S4.gz › game/graph/bar_simple_horizontal.php]

<?php
include ("/home/herman/public_html/softlab/jpgraph/jpgraph.php");
include ("/home/herman/public_html/softlab/jpgraph/jpgraph_bar.php");

$datay=array(2,3,5,8,12,6,3);
$datax=array("Jan","Feb","Mar","Apr","May","Jun","Jul");

// Size of graph
$width=400;
$height=500;

// Set the basic parameters of the graph
$graph = new Graph($width,$height,'test.png');
$graph->SetScale("textlin");

// Rotate graph 90 degrees and set margin
$graph->Set90AndMargin(50,20,50,30);

// Nice shadow
$graph->SetShadow();

// Setup title
$graph->title->Set("Horizontal bar graph ex 1");
$graph->title->SetFont(FF_VERDANA,FS_BOLD,14);
$graph->subtitle->Set("(No Y-axis)");

// Setup X-axis
$graph->xaxis->SetTickLabels($datax);
$graph->xaxis->SetFont(FF_VERDANA,FS_NORMAL,12);

// Some extra margin looks nicer
$graph->xaxis->SetLabelMargin(10);

// Label align for X-axis
$graph->xaxis->SetLabelAlign('right','center');

// Add some grace to y-axis so the bars doesn't go
// all the way to the end of the plot area
$graph->yaxis->scale->SetGrace(20);

// We don't want to display Y-axis
$graph->yaxis->Hide();

// Now create a bar pot
$bplot = new BarPlot($datay);
$bplot->SetFillColor("orange");
$bplot->SetShadow();

//You can change the width of the bars if you like
//$bplot->SetWidth(0.5);

// We want to display the value of each bar at the top
$bplot->value->Show();
$bplot->value->SetFont(FF_ARIAL,FS_BOLD,12);
$bplot->value->SetAlign('left','center');
$bplot->value->SetColor("black","darkred");
$bplot->value->SetFormat('%.1f mkr');

// Add the bar to the graph
$graph->Add($bplot);

// .. and stroke the graph
$graph->Stroke();
?>
