# Supplementary material for: A UMLS-based spell checker for natural language processing in vaccine safety
Source: BMC Med Inform Decis Mak. 2007 Feb 12;7:3. doi: 10.1186/1472-6947-7-3 (PMC1805499; doi:10.1186/1472-6947-7-3)
Supplement: Additional file 4 — Source code. Software platform used to launch modules for spell checker [file 1472-6947-7-3-S4.gz › game/graph/bNode1.dot]

digraph unix {
	rankdir=LR;
	node [color=lightblue2, style=filled];
	aefi_rdf -> "aefi" [ label = "type"];
	aefi_rdf -> "Ontology" [ label = "type"];
	aefi_rdf -> "0.1" [ label = "versionInfo"];
	Adverse_Event -> "Class" [ label = "type"];
	Adverse_Event -> "adverse_event" [ label = "data"];
	Adverse_Event -> "C0877248" [ label = "has_CUI"];
	Adverse_Event -> "T033" [ label = "has_STYPE"];
	Adverse_Event -> "T033" [ label = "has_STYPE"];
	Axilla -> "Body_Part" [ label = "type"];
	Axilla -> "bodylocation" [ label = "data"];
	Axilla -> "C0004454" [ label = "has_CUI"];
	Axilla -> "T029" [ label = "has_STYPE"];
	Blood_Pressure -> "Vital_Sign" [ label = "type"];
	Blood_Pressure -> "Class" [ label = "type"];
	Blood_Pressure -> "bloodpressure" [ label = "data"];
	Blood_Pressure -> "C0005823" [ label = "has_CUI"];
	Blood_Pressure -> "C0005824" [ label = "has_CUI"];
	Blood_Pressure -> "T040" [ label = "has_STYPE"];
	Blood_Pressure -> "T060" [ label = "has_STYPE"];
	Body_Location -> "Class" [ label = "type"];
	Body_Part -> "Class" [ label = "type"];
	Body_Part -> "T023" [ label = "has_STYPE"];
	Brand_Name -> "Class" [ label = "type"];
	Complaint -> "Finding" [ label = "type"];
	Complaint -> "Class" [ label = "type"];
	Complaint -> "complaint" [ label = "data"];
	Complaint -> "C0277786" [ label = "has_CUI"];
	Complaint -> "T184" [ label = "has_STYPE"];
	Complaint -> "T169" [ label = "has_STYPE"];
	Concept -> "Class" [ label = "type"];
	Elbow -> "Body_Part" [ label = "type"];
	Encounter -> "Class" [ label = "type"];
	Encounter -> "encounter" [ label = "data"];
	Encounter -> "T058" [ label = "has_STYPE"];
	Encounter -> "Adverse_Event" [ label = "involves"];
	Encounter -> "Finding" [ label = "involves"];
	Encounter -> "Immunization" [ label = "involves"];
	Encounter -> "Provider" [ label = "involves"];
	Episode_Onset -> "Class" [ label = "type"];
	Finding -> "Class" [ label = "type"];
	Finding -> "finding" [ label = "data"];
	Finding -> "C0586173" [ label = "has_CUI"];
	Finding -> "T033" [ label = "has_STYPE"];
	Findings -> "Class" [ label = "type"];
	Generic_Name -> "Class" [ label = "type"];
	Hand -> "Body_Part" [ label = "type"];
	Heart_Rate -> "Class" [ label = "type"];
	Immunization -> "Class" [ label = "type"];
	Immunization -> "imunization" [ label = "data"];
	Immunization -> "C0020971" [ label = "has_CUI"];
	Immunization -> "C0496628" [ label = "has_CUI"];
	Immunization -> "C1368825" [ label = "has_CUI"];
	Immunization -> "T033" [ label = "has_STYPE"];
	Immunization -> "T061" [ label = "has_STYPE"];
	Immunization -> "Vaccine" [ label = "involves"];
	Keywords -> "Class" [ label = "type"];
	Lab_Finding -> "Finding" [ label = "type"];
	Lab_Finding -> "Class" [ label = "type"];
	Lab_Finding -> "labfinding" [ label = "data"];
	Lab_Finding -> "C0260877" [ label = "has_CUI"];
	Lab_Finding -> "T033" [ label = "has_STYPE"];
	Lower_Arm -> "Body_Part" [ label = "type"];
	Medical_Device -> "Class" [ label = "type"];
	Negatives -> "Class" [ label = "type"];
	Nurse -> "Provider" [ label = "type"];
	Nurse -> "Class" [ label = "type"];
	Nurse -> "nurse" [ label = "data"];
	Nurse -> "T091" [ label = "has_STYPE"];
	Nurse -> "T097" [ label = "has_STYPE"];
	Onset_Units -> "Class" [ label = "type"];
	Organ_System -> "Class" [ label = "type"];
	Physician -> "Provider" [ label = "type"];
	Physician -> "physician" [ label = "data"];
	Physician -> "T097" [ label = "has_STYPE"];
	Provider -> "Class" [ label = "type"];
	Provider -> "provider" [ label = "data"];
	Provider -> "C1138603" [ label = "has_CUI"];
	Provider -> "T097" [ label = "has_STYPE"];
	Pulse_Rate -> "Vital_Sign" [ label = "type"];
	Pulse_Rate -> "pulserate" [ label = "data"];
	Pulse_Rate -> "C0232117" [ label = "has_CUI"];
	Pulse_Rate -> "T033" [ label = "has_STYPE"];
	Rectum -> "Body_Part" [ label = "type"];
	Rectum -> "bodylocation" [ label = "data"];
	Rectum -> "C0205052" [ label = "has_CUI"];
	Rectum -> "T082" [ label = "has_STYPE"];
	Respiratory_Rate -> "Vital_Sign" [ label = "type"];
	Respiratory_Rate -> "Class" [ label = "type"];
	Respiratory_Rate -> "respiratoryrate" [ label = "data"];
	Respiratory_Rate -> "C0231832" [ label = "has_CUI"];
	Respiratory_Rate -> "T201" [ label = "has_STYPE"];
	Semantic_Type -> "Class" [ label = "type"];
	Signs_Symptoms -> "Finding" [ label = "type"];
	Signs_Symptoms -> "Class" [ label = "type"];
	Signs_Symptoms -> "ssx" [ label = "data"];
	Signs_Symptoms -> "T184" [ label = "has_STYPE"];
	Signs_Symptoms -> "Body_Part" [ label = "involves"];
	Temperature -> "Vital_Sign" [ label = "type"];
	Temperature -> "Class" [ label = "type"];
	Temperature -> "temperature" [ label = "data"];
	Temperature -> "C0039476" [ label = "has_CUI"];
	Temperature -> "T081" [ label = "has_STYPE"];
	Temperature -> "" [ label = "measuredby"];
	bNode1 -> "thermometer" [ label = "devicename"];
	Upper_Arm -> "Body_Part" [ label = "type"];
	Vaccine -> "Class" [ label = "type"];
	Vaccine -> "vaccine" [ label = "data"];
	Vaccine -> "C0042210" [ label = "has_CUI"];
	Vaccine -> "T121" [ label = "has_STYPE"];
	VaccineBacterial -> "Vaccine" [ label = "type"];
	VaccineBacterial -> "Class" [ label = "type"];
	VaccineViral -> "Vaccine" [ label = "type"];
	VaccineViral -> "Class" [ label = "type"];
	Vital_Sign -> "Finding" [ label = "type"];
	Vital_Sign -> "Class" [ label = "type"];
	Vital_Sign -> "vitalsign" [ label = "data"];
	Vital_Sign -> "C0518766" [ label = "has_CUI"];
	Vital_Sign -> "T033" [ label = "has_STYPE"];
	data -> "Property" [ label = "type"];
	has_BrandName -> "has_NAME" [ label = "type"];
	has_CUI -> "Property" [ label = "type"];
	has_CUI -> "Concept" [ label = "domain"];
	has_DATE -> "Property" [ label = "type"];
	has_GenericName -> "has_NAME" [ label = "type"];
	has_Keyword -> "Property" [ label = "type"];
	has_NAME -> "Property" [ label = "type"];
	has_STYPE -> "Property" [ label = "type"];
	has_STYPE -> "Semantic_Type" [ label = "domain"];
	indicatedby -> "Property" [ label = "type"];
	involves -> "Property" [ label = "type"];
	measuredby -> "Property" [ label = "type"];
	measures -> "Property" [ label = "type"];
	measures -> "measuredby" [ label = "InverseOf"];
	relatedto -> "Property" [ label = "type"];
	treatment_drug -> "Property" [ label = "type"];
	used_in -> "uses" [ label = "inverseOf"];
	uses -> "Property" [ label = "type"];
}
