# Supplementary material for: A UMLS-based spell checker for natural language processing in vaccine safety
Source: BMC Med Inform Decis Mak. 2007 Feb 12;7:3. doi: 10.1186/1472-6947-7-3 (PMC1805499; doi:10.1186/1472-6947-7-3)
Supplement: Additional file 4 — Source code. Software platform used to launch modules for spell checker [file 1472-6947-7-3-S4.gz › game/graph/crying.dot]

digraph unix {
	rankdir=TB
	node [color=lightblue, style="filled", fontname=Helvetica, fontsize=10]
	graph [fontname=Helvetica]
	edge [fontname=Helvetica fontsize=10 len=1.5]
	size="20,20"
	mindist=1
	nodesep=0.2
	packmode='graph'
	overlap="1"
	splines=true
	center=""
	CERTAIN -> "Likelihood" [ label = "type"];
	CONTINUOUS -> "Kindof_Crying" [ label = "type"];
	CONTINUOUS -> "EPISODIC" [ label = "disjointWith"];
	Crying_Event -> "Finding" [ label = "type"];
	Crying_Event -> "Diagnostic_Certainty" [ label = "dx_certainty"];
	Crying_Event -> "" [ label = "dx_certainty"];
	bNode1 -> "" [ label = "oneOf"];
	bNode2 -> "LEVEL1" [ label = "first"];
	bNode2 -> "" [ label = "rest"];
	bNode3 -> "LEVEL2" [ label = "first"];
	bNode3 -> "nil" [ label = "rest"];
	EPISODIC -> "Kindof_Crying" [ label = "type"];
	HOURS -> "Crying_Duration" [ label = "unitOf"];
	LEVEL1 -> "Diagnostic_Certainty" [ label = "type"];
	LEVEL1 -> "LEVEL2" [ label = "disjointWith"];
	LEVEL2 -> "Diagnostic_Certainty" [ label = "type"];
	LIKELY -> "Likelihood" [ label = "type"];
	LONG -> "Crying_Duration" [ label = "type"];
	LONG -> "SHORT" [ label = "disjointWith"];
	LONG -> "" [ label = "sameAs"];
	bNode4 -> "HOURS" [ label = "duration_Unit"];
	bNode4 -> "3" [ label = "greaterThan"];
	MINUTES -> "Crying_Duration" [ label = "unitOf"];
	SHORT -> "Crying_Duration" [ label = "type"];
	characteristic -> "Property" [ label = "type"];
	characteristic -> "Crying_Event" [ label = "domain"];
	characteristic -> "Kindof_Crying" [ label = "range"];
	duration -> "Property" [ label = "type"];
	duration -> "Crying_Event" [ label = "domain"];
	duration -> "Crying_Duration" [ label = "range"];
	duration_Unit -> "Property" [ label = "type"];
	duration_Unit -> "Crying_Event" [ label = "domain"];
	duration_Unit -> "" [ label = "range"];
	bNode5 -> "" [ label = "oneOf"];
	bNode6 -> "HOURS" [ label = "first"];
	bNode6 -> "" [ label = "rest"];
	bNode7 -> "MINUTES" [ label = "first"];
	bNode7 -> "nil" [ label = "rest"];
	dx_certainty -> "Property" [ label = "type"];
	dx_certainty -> "Crying_Event" [ label = "domain"];
	dx_certainty -> "Diagnostic_Certainty" [ label = "range"];
	likelihood -> "Property" [ label = "type"];
	likelihood -> "Kindof_Crying" [ label = "domain"];
	likelihood -> "Likelihood" [ label = "range"];
	bNode8 -> "LONG" [ label = "duration"];
	bNode8 -> "LEVEL1" [ label = "dx_certainty"];
	bNode9 -> "CONTINUOUS" [ label = "characteristic"];
	bNode9 -> "LEVEL1" [ label = "dx_certainty"];
	bNode10 -> "LEVEL1" [ label = "dx_certainty"];
	bNode10 -> "CERTAIN" [ label = "likelihood"];
	bNode11 -> "LONG" [ label = "duration"];
	bNode11 -> "LEVEL2" [ label = "dx_certainty"];
	bNode12 -> "CONTINUOUS" [ label = "characteristic"];
	bNode12 -> "LEVEL2" [ label = "dx_certainty"];
	bNode13 -> "LEVEL2" [ label = "dx_certainty"];
	bNode13 -> "LIKELY" [ label = "likelihood"];
}
