# Supplementary material for: A UMLS-based spell checker for natural language processing in vaccine safety
Source: BMC Med Inform Decis Mak. 2007 Feb 12;7:3. doi: 10.1186/1472-6947-7-3 (PMC1805499; doi:10.1186/1472-6947-7-3)
Supplement: Additional file 4 — Source code. Software platform used to launch modules for spell checker [file 1472-6947-7-3-S4.gz › game/graph/fever.dot]

digraph unix {
	rankdir=TB
	node [color=lightblue, style="filled", fontname=Helvetica, fontsize=10]
	graph [fontname=Helvetica]
	edge [fontname=Helvetica fontsize=10 len=1.5]
	size="700,700"
	mindist=1
	nodesep=0.2
	packmode='graph'
	overlap="1"
	splines=true
	center=""
	ABOVENORMAL -> "Temperature_Class" [ label = "type"];
	ABOVENORMAL -> "" [ label = "degrees_Celsius"];
	bNode1 -> "37" [ label = "greaterThan"];
	ABOVENORMAL -> "" [ label = "degrees_Fahrenheit"];
	bNode2 -> "98" [ label = "greaterThan"];
	ABOVENORMAL -> "NORMAL" [ label = "disjointWith"];
	Degrees_Celsius -> "Class" [ label = "type"];
	Degrees_Celsius -> "Range of values for degrees Celsius" [ label = "comment"];
	Degrees_Fahrenheit -> "Class" [ label = "type"];
	Degrees_Fahrenheit -> "Range of values for degrees Fahrenheit" [ label = "comment"];
	Fever_Event -> "Finding" [ label = "type"];
	Fever_Event -> "Class" [ label = "type"];
	LEVEL1 -> "Diagnostic_Certainty" [ label = "type"];
	MEASURED -> "Temperature_Acquisition" [ label = "type"];
	MEASURED -> "Measured with a device at an anatomic site" [ label = "comment"];
	NORMAL -> "Temperature_Class" [ label = "type"];
	NORMAL -> "" [ label = "degrees_Celsius"];
	bNode3 -> "37" [ label = "equalTo"];
	NORMAL -> "" [ label = "degrees_Celsius"];
	bNode4 -> "37" [ label = "lessThan"];
	NORMAL -> "" [ label = "degrees_Fahrenheit"];
	bNode5 -> "98" [ label = "equalTo"];
	NORMAL -> "" [ label = "degrees_Fahrenheit"];
	bNode6 -> "98" [ label = "lessThan"];
	PALPATED -> "Temperature_Acquisition" [ label = "type"];
	Temperature_Class -> "Class" [ label = "type"];
	degrees_Celsius -> "Property" [ label = "type"];
	degrees_Celsius -> "Temperature_Class" [ label = "domain"];
	degrees_Celsius -> "Degrees_Celsius" [ label = "range"];
	degrees_Fahrenheit -> "Property" [ label = "type"];
	degrees_Fahrenheit -> "Temperature_Class" [ label = "domain"];
	degrees_Fahrenheit -> "Degrees_Celsius" [ label = "range"];
	dx_certainty -> "Property" [ label = "type"];
	dx_certainty -> "Fever_Event" [ label = "domain"];
	dx_certainty -> "Diagnostic_Certainty" [ label = "range"];
	observation -> "Property" [ label = "type"];
	observation -> "Finding" [ label = "domain"];
	observation -> "Degrees_Celsius" [ label = "range"];
	observation -> "Degrees_Fahrenheit" [ label = "range"];
	source -> "Property" [ label = "type"];
	source -> "Fever_Event" [ label = "domain"];
	source -> "Temperature_Acquisition" [ label = "range"];
	temp_class -> "Property" [ label = "type"];
	temp_class -> "Fever_Event" [ label = "domain"];
	temp_class -> "Temperature_Class" [ label = "range"];
	bNode7 -> "Degrees_Fahrenheit" [ label = "subclassOf"];
	bNode7 -> "98" [ label = "lessThan"];
	bNode8 -> "Degrees_Fahrenheit" [ label = "subclassOf"];
	bNode8 -> "98" [ label = "equalTo"];
	bNode9 -> "Degrees_Fahrenheit" [ label = "subclassOf"];
	bNode9 -> "98" [ label = "greaterThan"];
	bNode10 -> "Degrees_Celsius" [ label = "subclassOf"];
	bNode10 -> "37" [ label = "lessThan"];
	bNode11 -> "Degrees_Celsius" [ label = "subclassOf"];
	bNode11 -> "37" [ label = "equalTo"];
	bNode12 -> "Degrees_Celsius" [ label = "subclassOf"];
	bNode12 -> "37" [ label = "greaterThan"];
	bNode13 -> "LEVEL1" [ label = "dx_certainty"];
	bNode13 -> "MEASURED" [ label = "source"];
	bNode14 -> "LEVEL1" [ label = "dx_certainty"];
	bNode14 -> "ABOVENORMAL" [ label = "temp_class"];
}
