# Supplementary material for: A UMLS-based spell checker for natural language processing in vaccine safety
Source: BMC Med Inform Decis Mak. 2007 Feb 12;7:3. doi: 10.1186/1472-6947-7-3 (PMC1805499; doi:10.1186/1472-6947-7-3)
Supplement: Additional file 4 — Source code. Software platform used to launch modules for spell checker [file 1472-6947-7-3-S4.gz › game/graph/hhe.dot]

digraph unix {
	rankdir=TB
	node [color=lightblue, style="filled", fontname=Helvetica, fontsize=10]
	graph [fontname=Helvetica]
	edge [fontname=Helvetica fontsize=10 len=1.5]
	size="700,700"
	mindist=1
	nodesep=0.2
	packmode='graph'
	overlap="1"
	splines=true
	center=""
	CYANOSIS -> "Criterion" [ label = "type"];
	Criterion1 -> "Criterion" [ label = "type"];
	Criterion1 -> "" [ label = "oneOf"];
	bNode1 -> "HYPOTONIA" [ label = "first"];
	bNode1 -> "" [ label = "rest"];
	bNode2 -> "LIMPNESS" [ label = "first"];
	bNode2 -> "nil" [ label = "rest"];
	Criterion2 -> "Criterion" [ label = "type"];
	Criterion2 -> "" [ label = "oneOf"];
	bNode3 -> "HYPORESPONSIVENESS" [ label = "first"];
	bNode3 -> "" [ label = "rest"];
	bNode4 -> "UNRESPONSIVENESS" [ label = "first"];
	bNode4 -> "nil" [ label = "rest"];
	Criterion3 -> "Criterion" [ label = "type"];
	Criterion3 -> "" [ label = "oneOf"];
	bNode5 -> "PALLOR" [ label = "first"];
	bNode5 -> "" [ label = "rest"];
	bNode6 -> "CYANOSIS" [ label = "first"];
	bNode6 -> "nil" [ label = "rest"];
	HHE_Event -> "Finding" [ label = "type"];
	HHE_Event -> "Diagnostic_Certainty" [ label = "dx_certainty"];
	HHE_Event -> "Hypotonic-Hyporesponsive Episode" [ label = "label"];
	HYPORESPONSIVENESS -> "Criterion" [ label = "type"];
	HYPORESPONSIVENESS -> "UNRESPONSIVENESS" [ label = "disjointWith"];
	HYPOTONIA -> "Criterion" [ label = "type"];
	HYPOTONIA -> "LIMPNESS" [ label = "equivalentClass"];
	LEVEL1 -> "Diagnostic_Certainty" [ label = "type"];
	LEVEL1 -> "LEVEL2" [ label = "disjointWith"];
	LEVEL1 -> "LEVEL3" [ label = "disjointWith"];
	LEVEL2 -> "Diagnostic_Certainty" [ label = "type"];
	LEVEL2 -> "LEVEL1" [ label = "disjointWith"];
	LEVEL2 -> "LEVEL3" [ label = "disjointWith"];
	LEVEL3 -> "Diagnostic_Certainty" [ label = "type"];
	LEVEL3 -> "LEVEL1" [ label = "disjointWith"];
	LEVEL3 -> "LEVEL2" [ label = "disjointWith"];
	LIMPNESS -> "Criterion" [ label = "type"];
	PALLOR -> "Criterion" [ label = "type"];
	PALLOR -> "CYANOSIS" [ label = "disjointWith"];
	SLOW -> "Kindof_Onset" [ label = "type"];
	SUDDEN -> "Kindof_Onset" [ label = "type"];
	Seizure_Event -> "" [ label = "dx_certainty"];
	bNode7 -> "" [ label = "oneOf"];
	bNode8 -> "LEVEL1" [ label = "first"];
	bNode8 -> "" [ label = "rest"];
	bNode9 -> "LEVEL2" [ label = "first"];
	bNode9 -> "" [ label = "rest"];
	bNode10 -> "LEVEL3" [ label = "first"];
	bNode10 -> "nil" [ label = "rest"];
	UNRESPONSIVENESS -> "Criterion" [ label = "type"];
	criterion -> "Property" [ label = "type"];
	criterion -> "HHE_Event" [ label = "domain"];
	criterion -> "Criterion" [ label = "range"];
	dx_certainty -> "Property" [ label = "type"];
	dx_certainty -> "HHE_Event" [ label = "domain"];
	dx_certainty -> "Diagnostic_Certainty" [ label = "range"];
	onset -> "Property" [ label = "type"];
	onset -> "HHE_Event" [ label = "domain"];
	onset -> "Kindof_Onset" [ label = "range"];
	bNode11 -> "" [ label = "criterion"];
	bNode12 -> "" [ label = "unionOf"];
	bNode13 -> "Criterion1" [ label = "first"];
	bNode13 -> "" [ label = "rest"];
	bNode14 -> "Criterion2" [ label = "first"];
	bNode14 -> "" [ label = "rest"];
	bNode15 -> "Criterion3" [ label = "first"];
	bNode15 -> "nil" [ label = "rest"];
	bNode11 -> "LEVEL1" [ label = "dx_certainty"];
	bNode11 -> "SUDDEN" [ label = "onset"];
	bNode16 -> "" [ label = "criterion"];
	bNode17 -> "" [ label = "oneOf"];
	bNode18 -> "unionOf" [ label = "first"];
	bNode18 -> "" [ label = "rest"];
	bNode19 -> "" [ label = "first"];
	bNode20 -> "Criterion1" [ label = "first"];
	bNode20 -> "" [ label = "rest"];
	bNode21 -> "Criterion2" [ label = "first"];
	bNode21 -> "nil" [ label = "rest"];
	bNode19 -> "" [ label = "rest"];
	bNode22 -> "unionOf" [ label = "first"];
	bNode22 -> "" [ label = "rest"];
	bNode23 -> "" [ label = "first"];
	bNode24 -> "Criterion1" [ label = "first"];
	bNode24 -> "" [ label = "rest"];
	bNode25 -> "Criterion3" [ label = "first"];
	bNode25 -> "nil" [ label = "rest"];
	bNode23 -> "" [ label = "rest"];
	bNode26 -> "unionOf" [ label = "first"];
	bNode26 -> "" [ label = "rest"];
	bNode27 -> "" [ label = "first"];
	bNode28 -> "Criterion2" [ label = "first"];
	bNode28 -> "" [ label = "rest"];
	bNode29 -> "Criterion3" [ label = "first"];
	bNode29 -> "nil" [ label = "rest"];
	bNode27 -> "nil" [ label = "rest"];
	bNode16 -> "LEVEL2" [ label = "dx_certainty"];
	bNode16 -> "SUDDEN" [ label = "onset"];
	bNode30 -> "" [ label = "criterion"];
	bNode31 -> "" [ label = "oneOf"];
	bNode32 -> "unionOf" [ label = "first"];
	bNode32 -> "" [ label = "rest"];
	bNode33 -> "" [ label = "first"];
	bNode34 -> "Criterion1" [ label = "first"];
	bNode34 -> "" [ label = "rest"];
	bNode35 -> "Criterion2" [ label = "first"];
	bNode35 -> "nil" [ label = "rest"];
	bNode33 -> "" [ label = "rest"];
	bNode36 -> "unionOf" [ label = "first"];
	bNode36 -> "" [ label = "rest"];
	bNode37 -> "" [ label = "first"];
	bNode38 -> "Criterion1" [ label = "first"];
	bNode38 -> "" [ label = "rest"];
	bNode39 -> "Criterion3" [ label = "first"];
	bNode39 -> "nil" [ label = "rest"];
	bNode37 -> "" [ label = "rest"];
	bNode40 -> "unionOf" [ label = "first"];
	bNode40 -> "" [ label = "rest"];
	bNode41 -> "" [ label = "first"];
	bNode42 -> "Criterion2" [ label = "first"];
	bNode42 -> "" [ label = "rest"];
	bNode43 -> "Criterion3" [ label = "first"];
	bNode43 -> "nil" [ label = "rest"];
	bNode41 -> "nil" [ label = "rest"];
	bNode30 -> "LEVEL2" [ label = "dx_certainty"];
	bNode30 -> "SUDDEN" [ label = "onset"];
}
