# Supplementary material for: A UMLS-based spell checker for natural language processing in vaccine safety
Source: BMC Med Inform Decis Mak. 2007 Feb 12;7:3. doi: 10.1186/1472-6947-7-3 (PMC1805499; doi:10.1186/1472-6947-7-3)
Supplement: Additional file 4 — Source code. Software platform used to launch modules for spell checker [file 1472-6947-7-3-S4.gz › game/graph/nodule.dot]

digraph unix {
	rankdir=TB
	node [color=lightblue, style="filled", fontname=Helvetica, fontsize=10]
	graph [fontname=Helvetica]
	edge [fontname=Helvetica fontsize=10 len=1.5]
	size="700,700"
	mindist=1
	nodesep=0.2
	packmode='graph'
	overlap="1"
	splines=true
	center=""
	DEMARCATED -> "Border_Class" [ label = "type"];
	DEMARCATED -> "DISCRETE" [ label = "equivalentClass"];
	DISCRETE -> "Border_Class" [ label = "type"];
	FIRM -> "Nodule_Consistency" [ label = "type"];
	LEVEL1 -> "Diagnostic_Certainty" [ label = "type"];
	LUMP -> "Nodule_Form" [ label = "type"];
	MASS -> "Nodule_Form" [ label = "type"];
	MASS -> "LUMP" [ label = "equivalentClass"];
	NEARSITE -> "Location_InjectionSite" [ label = "type"];
	NONTENDER -> "Nodule_Tenderness" [ label = "type"];
	Nodule_Event -> "Finding" [ label = "type"];
	Nodule_Event -> "Diagnostic_Certainty" [ label = "dx_certainty"];
	Nodule_Event -> "" [ label = "equivalentClass"];
	bNode1 -> "Class" [ label = "type"];
	bNode1 -> "" [ label = "oneOf"];
	bNode2 -> "Granuloma" [ label = "first"];
	bNode2 -> "" [ label = "rest"];
	bNode3 -> "SubcutaneousNodule" [ label = "first"];
	bNode3 -> "" [ label = "rest"];
	bNode4 -> "AntigenCyst" [ label = "first"];
	bNode4 -> "nil" [ label = "rest"];
	ONSITE -> "Location_InjectionSite" [ label = "type"];
	SOFT -> "Nodule_Consistency" [ label = "type"];
	TENDER -> "Nodule_Tenderness" [ label = "type"];
	TENDER -> "NONTENDER" [ label = "disjointWith"];
	WITHOUT_ABSCESS -> "Nodule_Abscess" [ label = "type"];
	WITHOUT_PRURITUS -> "Nodule_Pruritus" [ label = "type"];
	WITHOUT_REDNESS -> "Nodule_Redness" [ label = "type"];
	WITHOUT_WARMTH -> "Nodule_Warmth" [ label = "type"];
	WITH_ABSCESS -> "Nodule_Abscess" [ label = "type"];
	WITH_ABSCESS -> "WITHOUT_ABSCESS" [ label = "disjointWith"];
	WITH_PRURITUS -> "Nodule_Pruritus" [ label = "type"];
	WITH_PRURITUS -> "WITHOUT_PRURITUS" [ label = "disjointWith"];
	WITH_REDNESS -> "Nodule_Redness" [ label = "type"];
	WITH_REDNESS -> "WITHOUT_REDNESS" [ label = "disjointWith"];
	WITH_WARMTH -> "Nodule_Warmth" [ label = "type"];
	WITH_WARMTH -> "WITHOUT_WARMTH" [ label = "disjointWith"];
	abscess -> "Property" [ label = "type"];
	abscess -> "Nodule_Event" [ label = "domain"];
	abscess -> "Nodule_Abscess" [ label = "range"];
	border -> "Property" [ label = "type"];
	border -> "Nodule_Event" [ label = "domain"];
	border -> "Border_Class" [ label = "range"];
	consistency -> "Property" [ label = "type"];
	consistency -> "Nodule_Event" [ label = "domain"];
	consistency -> "Nodule_Consistency" [ label = "range"];
	dx_certainty -> "Property" [ label = "type"];
	dx_certainty -> "Nodule_Event" [ label = "domain"];
	dx_certainty -> "Diagnostic_Certainty" [ label = "range"];
	form -> "Property" [ label = "type"];
	form -> "Nodule_Event" [ label = "domain"];
	form -> "Nodule_Form" [ label = "range"];
	location -> "Property" [ label = "type"];
	location -> "Nodule_Event" [ label = "domain"];
	location -> "Location_InjectionSite" [ label = "range"];
	pruritus -> "Property" [ label = "type"];
	pruritus -> "Nodule_Event" [ label = "domain"];
	pruritus -> "Nodule_Pruritus" [ label = "range"];
	redness -> "Property" [ label = "type"];
	redness -> "Nodule_Event" [ label = "domain"];
	redness -> "Nodule_Redness" [ label = "range"];
	tender -> "Property" [ label = "type"];
	tender -> "Nodule_Event" [ label = "domain"];
	tender -> "Nodule_Tenderness" [ label = "range"];
	warmth -> "Property" [ label = "type"];
	warmth -> "Nodule_Event" [ label = "domain"];
	warmth -> "Nodule_Warmth" [ label = "range"];
	bNode5 -> "WITHOUT_ABSCESS" [ label = "abscess"];
	bNode5 -> "" [ label = "border"];
	bNode6 -> "" [ label = "oneOf"];
	bNode7 -> "DEMARCATED" [ label = "first"];
	bNode7 -> "" [ label = "rest"];
	bNode8 -> "DISCRETE" [ label = "first"];
	bNode8 -> "nil" [ label = "rest"];
	bNode5 -> "FIRM" [ label = "consistency"];
	bNode5 -> "LEVEL1" [ label = "dx_certainty"];
	bNode5 -> "" [ label = "form"];
	bNode9 -> "" [ label = "oneOf"];
	bNode10 -> "MASS" [ label = "first"];
	bNode10 -> "" [ label = "rest"];
	bNode11 -> "LUMP" [ label = "first"];
	bNode11 -> "nil" [ label = "rest"];
	bNode5 -> "ONSITE" [ label = "location"];
	bNode5 -> "WITHOUT_REDNESS" [ label = "redness"];
	bNode5 -> "WITHOUT_WARMTH" [ label = "warmth"];
}
