# Supplementary material for: A UMLS-based spell checker for natural language processing in vaccine safety
Source: BMC Med Inform Decis Mak. 2007 Feb 12;7:3. doi: 10.1186/1472-6947-7-3 (PMC1805499; doi:10.1186/1472-6947-7-3)
Supplement: Additional file 4 — Source code. Software platform used to launch modules for spell checker [file 1472-6947-7-3-S4.gz › game/graph/pg_seizure.dot]

digraph unix {
	rankdir=LR
	node [color=lightblue, style="filled", fontname=Helvetica, fontsize=10]
	graph [fontname=Helvetica]
	edge [fontname=Helvetica fontsize=10 len=1.5]
	size="40,40"
	mindist=1
	nodesep=0.2
	overlap="1"
	splines=true
	center=""
	pg_seizure_Instance_31 -> "Diagnostic_Certainty" [ label = "type"];
	pg_seizure_Instance_31 -> "LEVEL1" [ label = "has_Certainty_ID"];
	pg_seizure_Instance_31 -> "Level One" [ label = "has_Certainty_Name"];
	pg_seizure_Instance_31 -> "pg_seizure_Instance_31" [ label = "label"];
	pg_seizure_Instance_32 -> "Diagnostic_Certainty" [ label = "type"];
	pg_seizure_Instance_32 -> "LEVEL2" [ label = "has_Certainty_ID"];
	pg_seizure_Instance_32 -> "Level Two" [ label = "has_Certainty_Name"];
	pg_seizure_Instance_32 -> "pg_seizure_Instance_32" [ label = "label"];
	pg_seizure_Instance_33 -> "Diagnostic_Certainty" [ label = "type"];
	pg_seizure_Instance_33 -> "LEVEL3" [ label = "has_Certainty_ID"];
	pg_seizure_Instance_33 -> "Level Three" [ label = "has_Certainty_Name"];
	pg_seizure_Instance_33 -> "pg_seizure_Instance_33" [ label = "label"];
	pg_seizure_Instance_34 -> "Motor_Manifestation" [ label = "type"];
	pg_seizure_Instance_34 -> "C0270844" [ label = "has_CUI"];
	pg_seizure_Instance_34 -> "TONIC" [ label = "has_Motor_ID"];
	pg_seizure_Instance_34 -> "Tonic Seizure" [ label = "has_Motor_Name"];
	pg_seizure_Instance_34 -> "pg_seizure_Instance_34" [ label = "label"];
	pg_seizure_Instance_35 -> "Motor_Manifestation" [ label = "type"];
	pg_seizure_Instance_35 -> "C0014549" [ label = "has_CUI"];
	pg_seizure_Instance_35 -> "TONIC_CLONIC" [ label = "has_Motor_ID"];
	pg_seizure_Instance_35 -> "Tonic-Clonic Seizure" [ label = "has_Motor_Name"];
	pg_seizure_Instance_35 -> "pg_seizure_Instance_35" [ label = "label"];
	pg_seizure_Instance_36 -> "Motor_Manifestation" [ label = "type"];
	pg_seizure_Instance_36 -> "C0234535" [ label = "has_CUI"];
	pg_seizure_Instance_36 -> "CLONIC" [ label = "has_Motor_ID"];
	pg_seizure_Instance_36 -> "Clonic Seizure" [ label = "has_Motor_Name"];
	pg_seizure_Instance_36 -> "pg_seizure_Instance_36" [ label = "label"];
	pg_seizure_Instance_37 -> "Motor_Manifestation" [ label = "type"];
	pg_seizure_Instance_37 -> "C0270846" [ label = "has_CUI"];
	pg_seizure_Instance_37 -> "ATONIC" [ label = "has_Motor_ID"];
	pg_seizure_Instance_37 -> "Atonic Seizure" [ label = "has_Motor_Name"];
	pg_seizure_Instance_37 -> "pg_seizure_Instance_37" [ label = "label"];
	pg_seizure_Instance_38 -> "Motor_Manifestation" [ label = "type"];
	pg_seizure_Instance_38 -> "OTHER_MOTOR" [ label = "has_Motor_ID"];
	pg_seizure_Instance_38 -> "Other Seizure" [ label = "has_Motor_Name"];
	pg_seizure_Instance_38 -> "pg_seizure_Instance_38" [ label = "label"];
	pg_seizure_Instance_45 -> "Seizure_Localization" [ label = "type"];
	pg_seizure_Instance_45 -> "LOCALIZED" [ label = "has_Localization_ID"];
	pg_seizure_Instance_45 -> "Localized Seizure" [ label = "has_Localization_Name"];
	pg_seizure_Instance_45 -> "pg_seizure_Instance_45" [ label = "label"];
	pg_seizure_Instance_46 -> "Seizure_Localization" [ label = "type"];
	pg_seizure_Instance_46 -> "GENERALIZED" [ label = "has_Localization_ID"];
	pg_seizure_Instance_46 -> "Generalized Seizure" [ label = "has_Localization_Name"];
	pg_seizure_Instance_46 -> "pg_seizure_Instance_46" [ label = "label"];
	pg_seizure_Instance_47 -> "Certainty_Criteria" [ label = "type"];
	pg_seizure_Instance_47 -> "WITNESSED" [ label = "has_Account_ID"];
	pg_seizure_Instance_47 -> "LEVEL1" [ label = "has_Certainty_ID"];
	pg_seizure_Instance_47 -> "GENERALIZED" [ label = "has_Localization_ID"];
	pg_seizure_Instance_47 -> "TONIC" [ label = "has_Motor_ID"];
	pg_seizure_Instance_47 -> "pg_seizure_Instance_47" [ label = "label"];
	pg_seizure_Instance_48 -> "Certainty_Criteria" [ label = "type"];
	pg_seizure_Instance_48 -> "WITNESSED" [ label = "has_Account_ID"];
	pg_seizure_Instance_48 -> "LEVEL1" [ label = "has_Certainty_ID"];
	pg_seizure_Instance_48 -> "GENERALIZED" [ label = "has_Localization_ID"];
	pg_seizure_Instance_48 -> "CLONIC" [ label = "has_Motor_ID"];
	pg_seizure_Instance_48 -> "pg_seizure_Instance_48" [ label = "label"];
	pg_seizure_Instance_49 -> "Certainty_Criteria" [ label = "type"];
	pg_seizure_Instance_49 -> "WITNESSED" [ label = "has_Account_ID"];
	pg_seizure_Instance_49 -> "LEVEL1" [ label = "has_Certainty_ID"];
	pg_seizure_Instance_49 -> "GENERALIZED" [ label = "has_Localization_ID"];
	pg_seizure_Instance_49 -> "TONIC_CLONIC" [ label = "has_Motor_ID"];
	pg_seizure_Instance_49 -> "pg_seizure_Instance_49" [ label = "label"];
	pg_seizure_Instance_50 -> "Certainty_Criteria" [ label = "type"];
	pg_seizure_Instance_50 -> "WITNESSED" [ label = "has_Account_ID"];
	pg_seizure_Instance_50 -> "LEVEL1" [ label = "has_Certainty_ID"];
	pg_seizure_Instance_50 -> "GENERALIZED" [ label = "has_Localization_ID"];
	pg_seizure_Instance_50 -> "ATONIC" [ label = "has_Motor_ID"];
	pg_seizure_Instance_50 -> "pg_seizure_Instance_50" [ label = "label"];
	pg_seizure_Instance_54 -> "Seizure_Account" [ label = "type"];
	pg_seizure_Instance_54 -> "WITNESSED" [ label = "has_Account_ID"];
	pg_seizure_Instance_54 -> "Witnessed account of sudden loss of consciousness" [ label = "has_Account_Name"];
	pg_seizure_Instance_54 -> "pg_seizure_Instance_54" [ label = "label"];
	pg_seizure_Instance_55 -> "Seizure_Account" [ label = "type"];
	pg_seizure_Instance_55 -> "HISTORY" [ label = "has_Account_ID"];
	pg_seizure_Instance_55 -> "History of loss of consciousness" [ label = "has_Account_Name"];
	pg_seizure_Instance_55 -> "pg_seizure_Instance_55" [ label = "label"];
	pg_seizure_Instance_56 -> "Certainty_Criteria" [ label = "type"];
	pg_seizure_Instance_56 -> "HISTORY" [ label = "has_Account_ID"];
	pg_seizure_Instance_56 -> "LEVEL2" [ label = "has_Certainty_ID"];
	pg_seizure_Instance_56 -> "GENERALIZED" [ label = "has_Localization_ID"];
	pg_seizure_Instance_56 -> "TONIC" [ label = "has_Motor_ID"];
	pg_seizure_Instance_56 -> "pg_seizure_Instance_56" [ label = "label"];
	pg_seizure_Instance_57 -> "Certainty_Criteria" [ label = "type"];
	pg_seizure_Instance_57 -> "HISTORY" [ label = "has_Account_ID"];
	pg_seizure_Instance_57 -> "LEVEL2" [ label = "has_Certainty_ID"];
	pg_seizure_Instance_57 -> "GENERALIZED" [ label = "has_Localization_ID"];
	pg_seizure_Instance_57 -> "CLONIC" [ label = "has_Motor_ID"];
	pg_seizure_Instance_57 -> "pg_seizure_Instance_57" [ label = "label"];
	pg_seizure_Instance_58 -> "Certainty_Criteria" [ label = "type"];
	pg_seizure_Instance_58 -> "HISTORY" [ label = "has_Account_ID"];
	pg_seizure_Instance_58 -> "LEVEL2" [ label = "has_Certainty_ID"];
	pg_seizure_Instance_58 -> "GENERALIZED" [ label = "has_Localization_ID"];
	pg_seizure_Instance_58 -> "TONIC_CLONIC" [ label = "has_Motor_ID"];
	pg_seizure_Instance_58 -> "pg_seizure_Instance_58" [ label = "label"];
	pg_seizure_Instance_59 -> "Certainty_Criteria" [ label = "type"];
	pg_seizure_Instance_59 -> "HISTORY" [ label = "has_Account_ID"];
	pg_seizure_Instance_59 -> "LEVEL2" [ label = "has_Certainty_ID"];
	pg_seizure_Instance_59 -> "GENERALIZED" [ label = "has_Localization_ID"];
	pg_seizure_Instance_59 -> "ATONIC" [ label = "has_Motor_ID"];
	pg_seizure_Instance_59 -> "pg_seizure_Instance_59" [ label = "label"];
	pg_seizure_Instance_60 -> "Certainty_Criteria" [ label = "type"];
	pg_seizure_Instance_60 -> "HISTORY" [ label = "has_Account_ID"];
	pg_seizure_Instance_60 -> "LEVEL3" [ label = "has_Certainty_ID"];
	pg_seizure_Instance_60 -> "GENERALIZED" [ label = "has_Localization_ID"];
	pg_seizure_Instance_60 -> "OTHER_MOTOR" [ label = "has_Motor_ID"];
	pg_seizure_Instance_60 -> "pg_seizure_Instance_60" [ label = "label"];
}
