# Supplementary material for: A UMLS-based spell checker for natural language processing in vaccine safety
Source: BMC Med Inform Decis Mak. 2007 Feb 12;7:3. doi: 10.1186/1472-6947-7-3 (PMC1805499; doi:10.1186/1472-6947-7-3)
Supplement: Additional file 4 — Source code. Software platform used to launch modules for spell checker [file 1472-6947-7-3-S4.gz › game/graph/pg_seizure2.dot]

digraph unix {
	rankdir=LR
	node [color=lightblue, style="filled", fontname=Helvetica, fontsize=10]
	graph [fontname=Helvetica]
	edge [fontname=Helvetica fontsize=10 len=1.5]
	size="400,400"
	mindist=1
	nodesep=0.2
	packmode='graph'
	overlap="1"
	splines=true
	center=""
	LEVEL1 -> "WITNESSED" [ label = "account"];
	LEVEL1 -> "GENERALIZED" [ label = "localization"];
	LEVEL1 -> "ATONIC" [ label = "motor"];
	LEVEL1 -> "CLONIC" [ label = "motor"];
	LEVEL1 -> "TONIC" [ label = "motor"];
	LEVEL1 -> "TONIC_CLONIC" [ label = "motor"];
	LEVEL1 -> "Level 1 Diagnostic Certainty" [ label = "name"];
	LEVEL2 -> "HISTORY" [ label = "account"];
	LEVEL2 -> "GENERALIZED" [ label = "localization"];
	LEVEL2 -> "TONIC" [ label = "motor"];
	LEVEL2 -> "Level 2 Diagnostic Certainty" [ label = "name"];
	LEVEL3 -> "HISTORY" [ label = "account"];
	LEVEL3 -> "GENERALIZED" [ label = "localization"];
	LEVEL3 -> "OTHER_MOTOR" [ label = "motor"];
	LEVEL3 -> "Level 3 Diagnostic Certainty" [ label = "name"];
}
