# Supplementary material for: A UMLS-based spell checker for natural language processing in vaccine safety
Source: BMC Med Inform Decis Mak. 2007 Feb 12;7:3. doi: 10.1186/1472-6947-7-3 (PMC1805499; doi:10.1186/1472-6947-7-3)
Supplement: Additional file 4 — Source code. Software platform used to launch modules for spell checker [file 1472-6947-7-3-S4.gz › game/graph/seizure.dot]

digraph unix {
	rankdir=LR
	node [color=lightblue, style="filled", fontname=Helvetica, fontsize=10]
	graph [fontname=Helvetica]
	edge [fontname=Helvetica fontsize=10 len=1.5]
	size="40,40"
	mindist=1
	nodesep=0.2
	overlap="1"
	splines=true
	center=""
	ATONIC -> "Motor_Manifestation" [ label = "type"];
	ATONIC -> "C0270846" [ label = "has_CUI"];
	ATONIC -> "Atonic Seizure" [ label = "label"];
	BILATERAL -> "Seizure_Event" [ label = "kind"];
	BILATERAL -> "GENERALIZED" [ label = "sameAs"];
	BYHISTORY -> "Seizure_Account" [ label = "type"];
	BYHISTORY -> "Seizure_Event" [ label = "accountOf"];
	CLONIC -> "Motor_Manifestation" [ label = "type"];
	CLONIC -> "C0234535" [ label = "has_CUI"];
	CLONIC -> "Clonic Seizure" [ label = "label"];
	FOCAL -> "Seizure_Localization" [ label = "type"];
	GENERALIZED -> "Seizure_Localization" [ label = "type"];
	GENERALIZED -> "C0234533" [ label = "has_CUI"];
	GENERALIZED -> "Generalized Seizure" [ label = "label"];
	GENERALIZED -> "LOCALIZED" [ label = "disjointWith"];
	LEVEL1 -> "Diagnostic_Certainty" [ label = "type"];
	LEVEL1 -> "LEVEL2" [ label = "disjointWith"];
	LEVEL2 -> "Diagnostic_Certainty" [ label = "type"];
	LEVEL2 -> "LEVEL3" [ label = "disjointWith"];
	LEVEL3 -> "Diagnostic_Certainty" [ label = "type"];
	LEVEL3 -> "LEVEL1" [ label = "disjointWith"];
	LOCALIZED -> "Seizure_Localization" [ label = "type"];
	LOCALIZED -> "C0751495" [ label = "has_CUI"];
	LOCALIZED -> "Localized Seizure" [ label = "label"];
	LOCALIZED -> "FOCAL" [ label = "equivalentClass"];
	LOCALIZED -> "PARTIAL" [ label = "equivalentClass"];
	OTHER_MOTOR -> "Motor_Manifestation" [ label = "type"];
	PARTIAL -> "Seizure_Localization" [ label = "type"];
	SLOW_ONSET -> "Seizure_Onset" [ label = "type"];
	SUDDEN_ONSET -> "Seizure_Onset" [ label = "type"];
	Seizure_Event -> "Finding" [ label = "type"];
	Seizure_Event -> "Class" [ label = "type"];
	Seizure_Event -> "" [ label = "dx_certainty"];
	bNode1 -> "" [ label = "oneOf"];
	bNode2 -> "LEVEL1" [ label = "first"];
	bNode2 -> "" [ label = "rest"];
	bNode3 -> "LEVEL2" [ label = "first"];
	bNode3 -> "" [ label = "rest"];
	bNode4 -> "LEVEL3" [ label = "first"];
	bNode4 -> "nil" [ label = "rest"];
	Seizure_Event -> "C0036572" [ label = "has_CUI"];
	TONIC -> "Motor_Manifestation" [ label = "type"];
	TONIC -> "C0270844" [ label = "has_CUI"];
	TONIC -> "Tonic Seizure" [ label = "label"];
	TONIC_CLONIC -> "Motor_Manifestation" [ label = "type"];
	TONIC_CLONIC -> "C0014549" [ label = "has_CUI"];
	TONIC_CLONIC -> "Tonic-clonic Seizure" [ label = "label"];
	WITNESSED -> "Seizure_Account" [ label = "type"];
	WITNESSED -> "Seizure_Event" [ label = "accountOf"];
	accountOf -> "Property" [ label = "type"];
	accountOf -> "Seizure_Event" [ label = "domain"];
	accountOf -> "Seizure_Account" [ label = "range"];
	dx_certainty -> "Property" [ label = "type"];
	dx_certainty -> "Seizure_Event" [ label = "domain"];
	dx_certainty -> "Diagnostic_Certainty" [ label = "range"];
	has_CUI -> "Property" [ label = "type"];
	localization -> "Property" [ label = "type"];
	localization -> "Seizure_Event" [ label = "domain"];
	localization -> "Seizure_Localization" [ label = "range"];
	motor -> "Property" [ label = "type"];
	motor -> "Seizure_Event" [ label = "domain"];
	motor -> "Motor_Manifestation" [ label = "range"];
	onset -> "Property" [ label = "type"];
	onset -> "Seizure_Event" [ label = "domain"];
	onset -> "Seizure_Onset" [ label = "range"];
	bNode5 -> "LEVEL1" [ label = "dx_certainty"];
	bNode5 -> "GENERALIZED" [ label = "localization"];
	bNode6 -> "WITNESSED" [ label = "account"];
	bNode6 -> "LEVEL1" [ label = "dx_certainty"];
	bNode7 -> "LEVEL1" [ label = "dx_certainty"];
	bNode7 -> "SUDDEN" [ label = "onset"];
	bNode8 -> "LEVEL1" [ label = "dx_certainty"];
	bNode8 -> "" [ label = "motor"];
	bNode9 -> "" [ label = "oneOf"];
	bNode10 -> "TONIC" [ label = "first"];
	bNode10 -> "" [ label = "rest"];
	bNode11 -> "CLONIC" [ label = "first"];
	bNode11 -> "" [ label = "rest"];
	bNode12 -> "ATONIC" [ label = "first"];
	bNode12 -> "" [ label = "rest"];
	bNode13 -> "TONIC_CLONIC" [ label = "first"];
	bNode13 -> "nil" [ label = "rest"];
	bNode14 -> "LEVEL2" [ label = "dx_certainty"];
	bNode14 -> "GENERALIZED" [ label = "localization"];
	bNode15 -> "BYHISTORY" [ label = "account"];
	bNode15 -> "LEVEL2" [ label = "dx_certainty"];
	bNode16 -> "LEVEL2" [ label = "dx_certainty"];
	bNode16 -> "" [ label = "motor"];
	bNode17 -> "" [ label = "oneOf"];
	bNode18 -> "TONIC" [ label = "first"];
	bNode18 -> "" [ label = "rest"];
	bNode19 -> "CLONIC" [ label = "first"];
	bNode19 -> "" [ label = "rest"];
	bNode20 -> "ATONIC" [ label = "first"];
	bNode20 -> "" [ label = "rest"];
	bNode21 -> "TONIC_CLONIC" [ label = "first"];
	bNode21 -> "nil" [ label = "rest"];
	bNode22 -> "LEVEL3" [ label = "dx_certainty"];
	bNode22 -> "GENERALIZED" [ label = "localization"];
	bNode23 -> "BYHISTORY" [ label = "account"];
	bNode23 -> "LEVEL3" [ label = "dx_certainty"];
	bNode24 -> "LEVEL2" [ label = "dx_certainty"];
	bNode24 -> "OTHER_MOTOR" [ label = "motor"];
}
