# Supplementary material for: A UMLS-based spell checker for natural language processing in vaccine safety
Source: BMC Med Inform Decis Mak. 2007 Feb 12;7:3. doi: 10.1186/1472-6947-7-3 (PMC1805499; doi:10.1186/1472-6947-7-3)
Supplement: Additional file 4 — Source code. Software platform used to launch modules for spell checker [file 1472-6947-7-3-S4.gz › game/graph/seizure2.dot]

digraph unix {
	rankdir=LR 
	node [color=lightblue, style="filled", fontname=Helvetica, fontsize=10]
	graph [fontname=Helvetica]
	edge [fontname=Helvetica fontsize=10 len=1.5]
	size="40,40" 
	mindist=1
	nodesep=0.2
	overlap="1"
	splines=true
	center="" 
	"" -> "";
}
