# Supplementary material for: A UMLS-based spell checker for natural language processing in vaccine safety
Source: BMC Med Inform Decis Mak. 2007 Feb 12;7:3. doi: 10.1186/1472-6947-7-3 (PMC1805499; doi:10.1186/1472-6947-7-3)
Supplement: Additional file 4 — Source code. Software platform used to launch modules for spell checker [file 1472-6947-7-3-S4.gz › game/modules/medpost/medpost.php~]

<?php
    define(MEDPOST_DIR, "/home/herman/public_html/softlab/medpost/");

    function tagger() {

        if (func_num_args()) {
            $arg_list = func_get_args();
            $inputstring = $arg_list[0];
        } else {
            return false;
        }
        if (defined("MEDPOST_DIR")) {
            if (file_exists(MEDPOST_DIR."medpost")) {
                $commandstring = MEDPOST_DIR."medpost -text";
            }
        } else {
            print "Medpost could not be found.";
            return false;
        }
        $handle = popen("echo \"$inputstring\" | $commandstring ", "r");
        $read = fread($handle, 2096);
        pclose($handle);
        $split = preg_split("/\s/", $read);
        print_r($split);
    }

    tagger("Called today July 24 01 as he still had a high fever again during last night. F. Dr. advises 
medication.");
?>
