# Supplementary material for: A UMLS-based spell checker for natural language processing in vaccine safety
Source: BMC Med Inform Decis Mak. 2007 Feb 12;7:3. doi: 10.1186/1472-6947-7-3 (PMC1805499; doi:10.1186/1472-6947-7-3)
Supplement: Additional file 4 — Source code. Software platform used to launch modules for spell checker [file 1472-6947-7-3-S4.gz › game/modules/_dbselect.php]

<?php
$_SESSION["dbname"] = "nlp";
$_SESSION["dbuser"] = "root";
$_SESSION["dbpass"] = "";
$conn = mysql_connect("localhost", "root", "");
$db->connectdb("nlp");
?>
