# Supplementary material for: A UMLS-based spell checker for natural language processing in vaccine safety
Source: BMC Med Inform Decis Mak. 2007 Feb 12;7:3. doi: 10.1186/1472-6947-7-3 (PMC1805499; doi:10.1186/1472-6947-7-3)
Supplement: Additional file 4 — Source code. Software platform used to launch modules for spell checker [file 1472-6947-7-3-S4.gz › game/modules/_menu.php]

<?
// BEGIN SERVER CODE: DO NOT EDIT
// Server generated code
// Generated 2005-10-03 21:24:43
// Module: _menu.php
// Author: Herman Tolentino MD
//
if ($_GET["menu_id"]) {
	switch ($_GET["menu_id"]) {
	case 109:
		$ontomap->_build_ont($menu_id, $_POST, $_GET,$_SESSION["validuser"],$_SESSION["isadmin"]);
		break;
	case 110:
		$ontomap->_query_ont($menu_id, $_POST, $_GET,$_SESSION["validuser"],$_SESSION["isadmin"]);
		break;
	case 108:
		$spelling->_build_dict($menu_id, $_POST, $_GET,$_SESSION["validuser"],$_SESSION["isadmin"]);
		break;
	case 73:
		$tagger->_penntreebank($menu_id, $_POST, $_GET,$_SESSION["validuser"],$_SESSION["isadmin"]);
		break;
	case 107:
		$textlab->_batchmode($menu_id, $_POST, $_GET,$_SESSION["validuser"],$_SESSION["isadmin"]);
		break;
	case 104:
		$textlab->_corpus_summary($menu_id, $_POST, $_GET,$_SESSION["validuser"],$_SESSION["isadmin"]);
		break;
	case 105:
		$textlab->_dumpdata($menu_id, $_POST, $_GET,$_SESSION["validuser"],$_SESSION["isadmin"]);
		break;
	case 106:
		$textlab->_loaddata($menu_id, $_POST, $_GET,$_SESSION["validuser"],$_SESSION["isadmin"]);
		break;
	case 102:
		$textlab->_rawtext($menu_id, $_POST, $_GET,$_SESSION["validuser"],$_SESSION["isadmin"]);
		break;
	case 103:
		$textlab->_transform($menu_id, $_POST, $_GET,$_SESSION["validuser"],$_SESSION["isadmin"]);
		break;
	}
}

// END SERVER CODE

?>
