# Supplementary material for: A UMLS-based spell checker for natural language processing in vaccine safety
Source: BMC Med Inform Decis Mak. 2007 Feb 12;7:3. doi: 10.1186/1472-6947-7-3 (PMC1805499; doi:10.1186/1472-6947-7-3)
Supplement: Additional file 4 — Source code. Software platform used to launch modules for spell checker [file 1472-6947-7-3-S4.gz › game/modules/_modules.php]

<?
// BEGIN SERVER CODE: DO NOT EDIT
// Server generated code
// Generated 2005-10-03 21:24:43
// Module: _module.php
// Author: Herman Tolentino MD
//
if (file_exists(GAME_DIR.'modules/negtracker/class.negtracker.php')) {
	include GAME_DIR.'modules/negtracker/class.negtracker.php';
	$negtracker = new negtracker;
	if (!$module->activated('negtracker') && $_GET["initmod"]==1) {
		$negtracker->init_sql();
		$negtracker->init_menu();
		$negtracker->init_deps();
		$negtracker->init_lang();
		$negtracker->init_help();
	}
}
if (file_exists(GAME_DIR.'modules/ontomap/class.ontomap.php')) {
	include GAME_DIR.'modules/ontomap/class.ontomap.php';
	$ontomap = new ontomap;
	if (!$module->activated('ontomap') && $_GET["initmod"]==1) {
		$ontomap->init_sql();
		$ontomap->init_menu();
		$ontomap->init_deps();
		$ontomap->init_lang();
		$ontomap->init_help();
	}
}
if (file_exists(GAME_DIR.'modules/spelling/class.spelling.php')) {
	include GAME_DIR.'modules/spelling/class.spelling.php';
	$spelling = new spelling;
	if (!$module->activated('spelling') && $_GET["initmod"]==1) {
		$spelling->init_sql();
		$spelling->init_menu();
		$spelling->init_deps();
		$spelling->init_lang();
		$spelling->init_help();
	}
}
if (file_exists(GAME_DIR.'modules/tagger/class.tagger.php')) {
	include GAME_DIR.'modules/tagger/class.tagger.php';
	$tagger = new tagger;
	if (!$module->activated('tagger') && $_GET["initmod"]==1) {
		$tagger->init_sql();
		$tagger->init_menu();
		$tagger->init_deps();
		$tagger->init_lang();
		$tagger->init_help();
	}
}
if (file_exists(GAME_DIR.'modules/textlab/class.textlab.php')) {
	include GAME_DIR.'modules/textlab/class.textlab.php';
	$textlab = new textlab;
	if (!$module->activated('textlab') && $_GET["initmod"]==1) {
		$textlab->init_sql();
		$textlab->init_menu();
		$textlab->init_deps();
		$textlab->init_lang();
		$textlab->init_help();
	}
}
if (file_exists(GAME_DIR.'modules/umlstools/class.umlstools.php')) {
	include GAME_DIR.'modules/umlstools/class.umlstools.php';
	$umlstools = new umlstools;
	if (!$module->activated('umlstools') && $_GET["initmod"]==1) {
		$umlstools->init_sql();
		$umlstools->init_menu();
		$umlstools->init_deps();
		$umlstools->init_lang();
		$umlstools->init_help();
	}
}
if (file_exists(GAME_DIR.'modules/visualize/class.visualize.php')) {
	include GAME_DIR.'modules/visualize/class.visualize.php';
	$visualize = new visualize;
	if (!$module->activated('visualize') && $_GET["initmod"]==1) {
		$visualize->init_sql();
		$visualize->init_menu();
		$visualize->init_deps();
		$visualize->init_lang();
		$visualize->init_help();
	}
}

// END SERVER CODE

?>
