# Supplementary material for: A UMLS-based spell checker for natural language processing in vaccine safety
Source: BMC Med Inform Decis Mak. 2007 Feb 12;7:3. doi: 10.1186/1472-6947-7-3 (PMC1805499; doi:10.1186/1472-6947-7-3)
Supplement: Additional file 4 — Source code. Software platform used to launch modules for spell checker [file 1472-6947-7-3-S4.gz › game/modules/_modules.php.bak]

<?
// BEGIN SERVER CODE: DO NOT EDIT
// Server generated code
// Generated 2005-08-08 12:11:05
// Module: _module.php
// Author: Herman Tolentino MD
//
if (file_exists(GAME_DIR.'modules/textlab/class.textlab.php')) {
	include GAME_DIR.'modules/textlab/class.textlab.php';
	$textlab = new textlab;
	if (!$module->activated('textlab') && $_GET["initmod"]==1) {
		$textlab->init_sql();
		$textlab->init_menu();
		$textlab->init_deps();
		$textlab->init_lang();
		$textlab->init_help();
	}
}

// END SERVER CODE

?>
