# Supplementary material for: A UMLS-based spell checker for natural language processing in vaccine safety
Source: BMC Med Inform Decis Mak. 2007 Feb 12;7:3. doi: 10.1186/1472-6947-7-3 (PMC1805499; doi:10.1186/1472-6947-7-3)
Supplement: Additional file 4 — Source code. Software platform used to launch modules for spell checker [file 1472-6947-7-3-S4.gz › game/ont/aefi.rdf]

<!-- Processed by Id: cwm.py,v 1.164 2004/10/28 17:41:59 timbl Exp -->
<!--     using base file:/home/herman/public_html/softlab/rap/aefi.n3-->


<rdf:RDF xmlns="http://www.owl-ontologies.com/unnamed.owl#"
    xmlns:aefi="http://www.owl-ontologies.com/unnamed.owl#"
    xmlns:owl="http://www.w3.org/2002/07/owl#"
    xmlns:rdf="http://www.w3.org/1999/02/22-rdf-syntax-ns#"
    xmlns:rdfs="http://www.w3.org/2000/01/rdf-schema#">

    <aefi rdf:about="">
        <rdf:type rdf:resource="http://www.w3.org/2002/07/owl#Ontology"/>
        <owl:versionInfo>0.1</owl:versionInfo>
    </aefi>

    <owl:Class rdf:about="http://www.owl-ontologies.com/unnamed.owl#Adverse_Event">
        <data>adverse_event</data>
        <has_CUI rdf:datatype="http://www.w3.org/2001/XMLSchema#String">C0877248</has_CUI>
        <has_STYPE>T033</has_STYPE>
        <has_STYPE rdf:datatype="http://www.w3.org/2001/XMLSchema#String">T033</has_STYPE>
    </owl:Class>

    <Body_Location rdf:about="http://www.owl-ontologies.com/unnamed.owl#Axilla">
        <data>bodylocation</data>
        <has_CUI rdf:datatype="http://www.w3.org/2001/XMLSchema#string">C0004454</has_CUI>
        <has_STYPE rdf:datatype="http://www.w3.org/2001/XMLSchema#string">T029</has_STYPE>
        <measurement_site rdf:resource="http://www.owl-ontologies.com/unnamed.owl#Temperature"/>
    </Body_Location>

    <Vital_Sign rdf:about="http://www.owl-ontologies.com/unnamed.owl#Blood_Pressure">
        <rdf:type rdf:resource="http://www.w3.org/2002/07/owl#Class"/>
        <data>bloodpressure</data>
        <has_CUI rdf:datatype="http://www.w3.org/2001/XMLSchema#string">C0005823</has_CUI>
        <has_CUI rdf:datatype="http://www.w3.org/2001/XMLSchema#string">C0005824</has_CUI>
        <has_STYPE rdf:datatype="http://www.w3.org/2001/XMLSchema#String">T040</has_STYPE>
        <has_STYPE rdf:datatype="http://www.w3.org/2001/XMLSchema#String">T060</has_STYPE>
    </Vital_Sign>

    <owl:Class rdf:about="http://www.owl-ontologies.com/unnamed.owl#Body_Location">
        <has_STYPE rdf:datatype="http://www.w3.org/2001/XMLSchema#String">T023</has_STYPE>
    </owl:Class>

    <owl:Class rdf:about="http://www.owl-ontologies.com/unnamed.owl#Brand_Name">
    </owl:Class>

    <Finding rdf:about="http://www.owl-ontologies.com/unnamed.owl#Complaint">
        <rdf:type rdf:resource="http://www.w3.org/2002/07/owl#Class"/>
        <data>complaint</data>
        <has_CUI rdf:datatype="http://www.w3.org/2001/XMLSchema#String">C0277786</has_CUI>
        <has_STYPE rdf:datatype="http://www.w3.org/2001/XMLSchema#String">T184</has_STYPE>
    </Finding>

    <owl:Class rdf:about="http://www.owl-ontologies.com/unnamed.owl#Concept">
    </owl:Class>

    <Body_Location rdf:about="http://www.owl-ontologies.com/unnamed.owl#Elbow">
        <data>bodylocation</data>
        <has_CUI rdf:datatype="http://www.w3.org/2001/XMLSchema#string">C0013769</has_CUI>
        <has_STYPE rdf:datatype="http://www.w3.org/2001/XMLSchema#string">T029</has_STYPE>
    </Body_Location>

    <owl:Class rdf:about="http://www.owl-ontologies.com/unnamed.owl#Encounter">
        <data>encounter</data>
        <has_STYPE rdf:datatype="http://www.w3.org/2001/XMLSchema#String">T058</has_STYPE>
        <involves rdf:resource="http://www.owl-ontologies.com/unnamed.owl#Adverse_Event"/>
        <involves rdf:resource="http://www.owl-ontologies.com/unnamed.owl#Finding"/>
        <involves rdf:resource="http://www.owl-ontologies.com/unnamed.owl#Immunization"/>
        <involves rdf:resource="http://www.owl-ontologies.com/unnamed.owl#Provider"/>
    </owl:Class>

    <owl:Class rdf:about="http://www.owl-ontologies.com/unnamed.owl#Episode_Onset">
    </owl:Class>

    <owl:Class rdf:about="http://www.owl-ontologies.com/unnamed.owl#Finding">
        <data>finding</data>
        <has_CUI rdf:datatype="http://www.w3.org/2001/XMLSchema#string">C0586173</has_CUI>
        <has_STYPE rdf:datatype="http://www.w3.org/2001/XMLSchema#string">T033</has_STYPE>
    </owl:Class>

    <owl:Class rdf:about="http://www.owl-ontologies.com/unnamed.owl#Findings">
    </owl:Class>

    <Body_Location rdf:about="http://www.owl-ontologies.com/unnamed.owl#Fingers">
        <data>bodylocation</data>
        <has_CUI rdf:datatype="http://www.w3.org/2001/XMLSchema#string">C0016129</has_CUI>
        <has_STYPE rdf:datatype="http://www.w3.org/2001/XMLSchema#string">T029</has_STYPE>
    </Body_Location>

    <owl:Class rdf:about="http://www.owl-ontologies.com/unnamed.owl#Generic_Name">
    </owl:Class>

    <Body_Location rdf:about="http://www.owl-ontologies.com/unnamed.owl#Hand">
        <data>bodylocation</data>
        <has_CUI rdf:datatype="http://www.w3.org/2001/XMLSchema#string">C0018563</has_CUI>
        <has_STYPE rdf:datatype="http://www.w3.org/2001/XMLSchema#string">T023</has_STYPE>
    </Body_Location>

    <owl:Class rdf:about="http://www.owl-ontologies.com/unnamed.owl#Heart_Rate">
    </owl:Class>

    <owl:Class rdf:about="http://www.owl-ontologies.com/unnamed.owl#Immunization">
        <data>imunization</data>
        <has_CUI rdf:datatype="http://www.w3.org/2001/XMLSchema#string">C0020971</has_CUI>
        <has_CUI rdf:datatype="http://www.w3.org/2001/XMLSchema#string">C0496628</has_CUI>
        <has_CUI rdf:datatype="http://www.w3.org/2001/XMLSchema#string">C1368825</has_CUI>
        <has_STYPE rdf:datatype="http://www.w3.org/2001/XMLSchema#string">T033</has_STYPE>
        <has_STYPE rdf:datatype="http://www.w3.org/2001/XMLSchema#string">T061</has_STYPE>
        <involves rdf:resource="http://www.owl-ontologies.com/unnamed.owl#Vaccine"/>
    </owl:Class>

    <owl:Class rdf:about="http://www.owl-ontologies.com/unnamed.owl#Keywords">
    </owl:Class>

    <Finding rdf:about="http://www.owl-ontologies.com/unnamed.owl#Lab_Finding">
        <rdf:type rdf:resource="http://www.w3.org/2002/07/owl#Class"/>
        <data>labfinding</data>
        <has_CUI rdf:datatype="http://www.w3.org/2001/XMLSchema#string">C0260877</has_CUI>
        <has_STYPE rdf:datatype="http://www.w3.org/2001/XMLSchema#string">T033</has_STYPE>
    </Finding>

    <Body_Location rdf:about="http://www.owl-ontologies.com/unnamed.owl#Lower_Arm">
        <data>bodylocation</data>
        <has_CUI rdf:datatype="http://www.w3.org/2001/XMLSchema#string">C0016536</has_CUI>
        <has_STYPE rdf:datatype="http://www.w3.org/2001/XMLSchema#string">T029</has_STYPE>
    </Body_Location>

    <owl:Class rdf:about="http://www.owl-ontologies.com/unnamed.owl#Medical_Device">
    </owl:Class>

    <Finding rdf:about="http://www.owl-ontologies.com/unnamed.owl#Negatives">
        <rdf:type rdf:resource="http://www.w3.org/2002/07/owl#Class"/>
    </Finding>

    <Provider rdf:about="http://www.owl-ontologies.com/unnamed.owl#Nurse">
        <rdf:type rdf:resource="http://www.w3.org/2002/07/owl#Class"/>
        <data>nurse</data>
        <has_CUI rdf:datatype="http://www.w3.org/2001/XMLSchema#String">C0028677</has_CUI>
        <has_STYPE rdf:datatype="http://www.w3.org/2001/XMLSchema#String">T091</has_STYPE>
        <has_STYPE rdf:datatype="http://www.w3.org/2001/XMLSchema#String">T097</has_STYPE>
    </Provider>

    <owl:Class rdf:about="http://www.owl-ontologies.com/unnamed.owl#Onset_Units">
    </owl:Class>

    <owl:Class rdf:about="http://www.owl-ontologies.com/unnamed.owl#Organ_System">
    </owl:Class>

    <Provider rdf:about="http://www.owl-ontologies.com/unnamed.owl#Physician">
        <data>physician</data>
        <has_CUI rdf:datatype="http://www.w3.org/2001/XMLSchema#string">C0031831</has_CUI>
        <has_STYPE rdf:datatype="http://www.w3.org/2001/XMLSchema#String">T097</has_STYPE>
    </Provider>

    <owl:Class rdf:about="http://www.owl-ontologies.com/unnamed.owl#Provider">
        <data>provider</data>
        <has_CUI rdf:datatype="http://www.w3.org/2001/XMLSchema#string">C1138603</has_CUI>
        <has_STYPE rdf:datatype="http://www.w3.org/2001/XMLSchema#string">T097</has_STYPE>
    </owl:Class>

    <Vital_Sign rdf:about="http://www.owl-ontologies.com/unnamed.owl#Pulse_Rate">
        <data>pulserate</data>
        <has_CUI rdf:datatype="http://www.w3.org/2001/XMLSchema#string">C0232117</has_CUI>
        <has_STYPE rdf:datatype="http://www.w3.org/2001/XMLSchema#String">T033</has_STYPE>
    </Vital_Sign>

    <Body_Location rdf:about="http://www.owl-ontologies.com/unnamed.owl#Rectum">
        <data>bodylocation</data>
        <has_CUI rdf:datatype="http://www.w3.org/2001/XMLSchema#string">C0205052</has_CUI>
        <has_STYPE rdf:datatype="http://www.w3.org/2001/XMLSchema#string">T082</has_STYPE>
        <measurement_site rdf:resource="http://www.owl-ontologies.com/unnamed.owl#Temperature"/>
    </Body_Location>

    <Vital_Sign rdf:about="http://www.owl-ontologies.com/unnamed.owl#Respiratory_Rate">
        <rdf:type rdf:resource="http://www.w3.org/2002/07/owl#Class"/>
        <data>respiratoryrate</data>
        <has_CUI rdf:datatype="http://www.w3.org/2001/XMLSchema#string">C0231832</has_CUI>
        <has_STYPE rdf:datatype="http://www.w3.org/2001/XMLSchema#String">T201</has_STYPE>
    </Vital_Sign>

    <owl:Class rdf:about="http://www.owl-ontologies.com/unnamed.owl#Semantic_Type">
    </owl:Class>

    <Finding rdf:about="http://www.owl-ontologies.com/unnamed.owl#Signs_Symptoms">
        <rdf:type rdf:resource="http://www.w3.org/2002/07/owl#Class"/>
        <data>ssx</data>
        <has_STYPE rdf:datatype="http://www.w3.org/2001/XMLSchema#String">T184</has_STYPE>
        <involves rdf:resource="http://www.owl-ontologies.com/unnamed.owl#Body_Location"/>
        <involves rdf:resource="http://www.owl-ontologies.com/unnamed.owl#Organ_System"/>
    </Finding>

    <Body_Location rdf:about="http://www.owl-ontologies.com/unnamed.owl#Sublingual">
        <data>bodylocation</data>
        <has_CUI rdf:datatype="http://www.w3.org/2001/XMLSchema#string">C0558302</has_CUI>
        <has_STYPE rdf:datatype="http://www.w3.org/2001/XMLSchema#string">T023</has_STYPE>
        <measurement_site rdf:resource="http://www.owl-ontologies.com/unnamed.owl#Temperature"/>
    </Body_Location>

    <Vital_Sign rdf:about="http://www.owl-ontologies.com/unnamed.owl#Temperature">
        <rdf:type rdf:resource="http://www.w3.org/2002/07/owl#Class"/>
        <data>temperature</data>
        <has_CUI rdf:datatype="http://www.w3.org/2001/XMLSchema#string">C0039476</has_CUI>
        <has_STYPE rdf:datatype="http://www.w3.org/2001/XMLSchema#String">T081</has_STYPE>
        <measuredby rdf:datatype="http://www.w3.org/2001/XMLSchema#string">thermometer</measuredby>
    </Vital_Sign>

    <Body_Location rdf:about="http://www.owl-ontologies.com/unnamed.owl#Upper_Arm">
        <data>bodylocation</data>
        <has_CUI rdf:datatype="http://www.w3.org/2001/XMLSchema#string">C0446516</has_CUI>
        <has_STYPE rdf:datatype="http://www.w3.org/2001/XMLSchema#string">T029</has_STYPE>
        <measurement_site rdf:resource="http://www.owl-ontologies.com/unnamed.owl#Blood_Pressure"/>
    </Body_Location>

    <owl:Class rdf:about="http://www.owl-ontologies.com/unnamed.owl#Vaccine">
        <data>vaccine</data>
        <has_CUI rdf:datatype="http://www.w3.org/2001/XMLSchema#String">C0042210</has_CUI>
        <has_STYPE rdf:datatype="http://www.w3.org/2001/XMLSchema#String">T121</has_STYPE>
    </owl:Class>

    <Vaccine rdf:about="http://www.owl-ontologies.com/unnamed.owl#VaccineBacterial">
        <rdf:type rdf:resource="http://www.w3.org/2002/07/owl#Class"/>
        <data>vaccine</data>
        <has_CUI rdf:datatype="http://www.w3.org/2001/XMLSchema#String">C0004632</has_CUI>
        <has_STYPE rdf:datatype="http://www.w3.org/2001/XMLSchema#String">T121</has_STYPE>
    </Vaccine>

    <Vaccine rdf:about="http://www.owl-ontologies.com/unnamed.owl#VaccineViral">
        <rdf:type rdf:resource="http://www.w3.org/2002/07/owl#Class"/>
        <data>vaccine</data>
        <has_CUI rdf:datatype="http://www.w3.org/2001/XMLSchema#String">C0042742</has_CUI>
        <has_STYPE rdf:datatype="http://www.w3.org/2001/XMLSchema#String">T121</has_STYPE>
    </Vaccine>

    <Finding rdf:about="http://www.owl-ontologies.com/unnamed.owl#Vital_Sign">
        <rdf:type rdf:resource="http://www.w3.org/2002/07/owl#Class"/>
        <data>vitalsign</data>
        <has_CUI rdf:datatype="http://www.w3.org/2001/XMLSchema#string">C0518766</has_CUI>
        <has_STYPE rdf:datatype="http://www.w3.org/2001/XMLSchema#string">T033</has_STYPE>
    </Finding>

    <rdf:Property rdf:about="http://www.owl-ontologies.com/unnamed.owl#data">
    </rdf:Property>

    <has_NAME rdf:about="http://www.owl-ontologies.com/unnamed.owl#has_BrandName">
    </has_NAME>

    <rdf:Property rdf:about="http://www.owl-ontologies.com/unnamed.owl#has_CUI">
        <rdfs:domain rdf:resource="http://www.owl-ontologies.com/unnamed.owl#Concept"/>
    </rdf:Property>

    <rdf:Property rdf:about="http://www.owl-ontologies.com/unnamed.owl#has_DATE">
    </rdf:Property>

    <has_NAME rdf:about="http://www.owl-ontologies.com/unnamed.owl#has_GenericName">
    </has_NAME>

    <rdf:Property rdf:about="http://www.owl-ontologies.com/unnamed.owl#has_Keyword">
    </rdf:Property>

    <rdf:Property rdf:about="http://www.owl-ontologies.com/unnamed.owl#has_NAME">
    </rdf:Property>

    <rdf:Property rdf:about="http://www.owl-ontologies.com/unnamed.owl#has_STYPE">
        <rdfs:domain rdf:resource="http://www.owl-ontologies.com/unnamed.owl#Semantic_Type"/>
    </rdf:Property>

    <rdf:Property rdf:about="http://www.owl-ontologies.com/unnamed.owl#indicatedby">
    </rdf:Property>

    <rdf:Property rdf:about="http://www.owl-ontologies.com/unnamed.owl#involves">
    </rdf:Property>

    <rdf:Property rdf:about="http://www.owl-ontologies.com/unnamed.owl#measuredby">
    </rdf:Property>

    <rdf:Property rdf:about="http://www.owl-ontologies.com/unnamed.owl#measurement_site">
    </rdf:Property>

    <rdf:Property rdf:about="http://www.owl-ontologies.com/unnamed.owl#measures">
        <owl:inverseOf rdf:resource="http://www.owl-ontologies.com/unnamed.owl#measuredby"/>
    </rdf:Property>

    <rdf:Property rdf:about="http://www.owl-ontologies.com/unnamed.owl#relatedto">
    </rdf:Property>

    <rdf:Property rdf:about="http://www.owl-ontologies.com/unnamed.owl#treatment_drug">
    </rdf:Property>

    <rdf:Description rdf:about="http://www.owl-ontologies.com/unnamed.owl#used_in">
        <owl:inverseOf rdf:resource="http://www.owl-ontologies.com/unnamed.owl#uses"/>
    </rdf:Description>

    <rdf:Property rdf:about="http://www.owl-ontologies.com/unnamed.owl#uses">
    </rdf:Property>
</rdf:RDF>
