# Supplementary material for: A UMLS-based spell checker for natural language processing in vaccine safety
Source: BMC Med Inform Decis Mak. 2007 Feb 12;7:3. doi: 10.1186/1472-6947-7-3 (PMC1805499; doi:10.1186/1472-6947-7-3)
Supplement: Additional file 4 — Source code. Software platform used to launch modules for spell checker [file 1472-6947-7-3-S4.gz › game/ont/crying.rdf]

<!-- Processed by Id: cwm.py,v 1.164 2004/10/28 17:41:59 timbl Exp -->
<!--     using base file:/home/herman/public_html/softlab/rap/crying.n3-->


<rdf:RDF xmlns="http://localhost/game/ont/crying.rdf#"
    xmlns:aefi="http://localhost/game/ont/aefi.rdf#"
    xmlns:c="http://localhost/game/ont/crying.rdf#"
    xmlns:math="http://www.w3.org/2000/10/swap/math#"
    xmlns:owl="http://www.w3.org/2002/07/owl#"
    xmlns:rdf="http://www.w3.org/1999/02/22-rdf-syntax-ns#"
    xmlns:rdfs="http://www.w3.org/2000/01/rdf-schema#">

    <Likelihood rdf:about="http://localhost/game/ont/crying.rdf#CERTAIN">
    </Likelihood>

    <Kindof_Crying rdf:about="http://localhost/game/ont/crying.rdf#CONTINUOUS">
        <owl:disjointWith rdf:resource="http://localhost/game/ont/crying.rdf#EPISODIC"/>
    </Kindof_Crying>

    <aefi:Finding rdf:about="http://localhost/game/ont/crying.rdf#Crying_Event">
        <dx_certainty rdf:resource="http://localhost/game/ont/crying.rdf#Diagnostic_Certainty"/>
        <dx_certainty rdf:parseType="Resource">
            <owl:oneOf rdf:parseType="Resource">
                <rdf:first rdf:resource="http://localhost/game/ont/crying.rdf#LEVEL1"/>
                <rdf:rest rdf:parseType="Resource">
                    <rdf:first rdf:resource="http://localhost/game/ont/crying.rdf#LEVEL2"/>
                    <rdf:rest rdf:resource="http://www.w3.org/1999/02/22-rdf-syntax-ns#nil"/>
                </rdf:rest>
            </owl:oneOf>
        </dx_certainty>
    </aefi:Finding>

    <Kindof_Crying rdf:about="http://localhost/game/ont/crying.rdf#EPISODIC">
    </Kindof_Crying>

    <rdf:Description rdf:about="http://localhost/game/ont/crying.rdf#HOURS">
        <unitOf rdf:resource="http://localhost/game/ont/crying.rdf#Crying_Duration"/>
    </rdf:Description>

    <Diagnostic_Certainty rdf:about="http://localhost/game/ont/crying.rdf#LEVEL1">
        <owl:disjointWith rdf:resource="http://localhost/game/ont/crying.rdf#LEVEL2"/>
    </Diagnostic_Certainty>

    <Diagnostic_Certainty rdf:about="http://localhost/game/ont/crying.rdf#LEVEL2">
    </Diagnostic_Certainty>

    <Likelihood rdf:about="http://localhost/game/ont/crying.rdf#LIKELY">
    </Likelihood>

    <Crying_Duration rdf:about="http://localhost/game/ont/crying.rdf#LONG">
        <owl:disjointWith rdf:resource="http://localhost/game/ont/crying.rdf#SHORT"/>
        <owl:sameAs rdf:parseType="Resource">
            <duration_Unit rdf:resource="#HOURS"/>
            <math:greaterThan>3</math:greaterThan>
        </owl:sameAs>
    </Crying_Duration>

    <rdf:Description rdf:about="http://localhost/game/ont/crying.rdf#MINUTES">
        <unitOf rdf:resource="http://localhost/game/ont/crying.rdf#Crying_Duration"/>
    </rdf:Description>

    <Crying_Duration rdf:about="http://localhost/game/ont/crying.rdf#SHORT">
    </Crying_Duration>

    <rdf:Property rdf:about="http://localhost/game/ont/crying.rdf#characteristic">
        <rdfs:domain rdf:resource="http://localhost/game/ont/crying.rdf#Crying_Event"/>
        <rdfs:range rdf:resource="http://localhost/game/ont/crying.rdf#Kindof_Crying"/>
    </rdf:Property>

    <rdf:Property rdf:about="http://localhost/game/ont/crying.rdf#duration">
        <rdfs:domain rdf:resource="http://localhost/game/ont/crying.rdf#Crying_Event"/>
        <rdfs:range rdf:resource="http://localhost/game/ont/crying.rdf#Crying_Duration"/>
    </rdf:Property>

    <rdf:Property rdf:about="http://localhost/game/ont/crying.rdf#duration_Unit">
        <rdfs:domain rdf:resource="http://localhost/game/ont/crying.rdf#Crying_Event"/>
        <rdfs:range rdf:parseType="Resource">
            <owl:oneOf rdf:parseType="Resource">
                <rdf:first rdf:resource="http://localhost/game/ont/crying.rdf#HOURS"/>
                <rdf:rest rdf:parseType="Resource">
                    <rdf:first rdf:resource="http://localhost/game/ont/crying.rdf#MINUTES"/>
                    <rdf:rest rdf:resource="http://www.w3.org/1999/02/22-rdf-syntax-ns#nil"/>
                </rdf:rest>
            </owl:oneOf>
        </rdfs:range>
    </rdf:Property>

    <rdf:Property rdf:about="http://localhost/game/ont/crying.rdf#dx_certainty">
        <rdfs:domain rdf:resource="http://localhost/game/ont/crying.rdf#Crying_Event"/>
        <rdfs:range rdf:resource="http://localhost/game/ont/crying.rdf#Diagnostic_Certainty"/>
    </rdf:Property>

    <rdf:Property rdf:about="http://localhost/game/ont/crying.rdf#likelihood">
        <rdfs:domain rdf:resource="http://localhost/game/ont/crying.rdf#Kindof_Crying"/>
        <rdfs:range rdf:resource="http://localhost/game/ont/crying.rdf#Likelihood"/>
    </rdf:Property>

    <rdf:Description>
        <duration rdf:resource="http://localhost/game/ont/crying.rdf#LONG"/>
        <dx_certainty rdf:resource="http://localhost/game/ont/crying.rdf#LEVEL1"/>
    </rdf:Description>

    <rdf:Description>
        <characteristic rdf:resource="http://localhost/game/ont/crying.rdf#CONTINUOUS"/>
        <dx_certainty rdf:resource="http://localhost/game/ont/crying.rdf#LEVEL1"/>
    </rdf:Description>

    <rdf:Description>
        <dx_certainty rdf:resource="http://localhost/game/ont/crying.rdf#LEVEL1"/>
        <likelihood rdf:resource="http://localhost/game/ont/crying.rdf#CERTAIN"/>
    </rdf:Description>

    <rdf:Description>
        <duration rdf:resource="http://localhost/game/ont/crying.rdf#LONG"/>
        <dx_certainty rdf:resource="http://localhost/game/ont/crying.rdf#LEVEL2"/>
    </rdf:Description>

    <rdf:Description>
        <characteristic rdf:resource="http://localhost/game/ont/crying.rdf#CONTINUOUS"/>
        <dx_certainty rdf:resource="http://localhost/game/ont/crying.rdf#LEVEL2"/>
    </rdf:Description>

    <rdf:Description>
        <dx_certainty rdf:resource="http://localhost/game/ont/crying.rdf#LEVEL2"/>
        <likelihood rdf:resource="http://localhost/game/ont/crying.rdf#LIKELY"/>
    </rdf:Description>
</rdf:RDF>
