# Supplementary material for: A UMLS-based spell checker for natural language processing in vaccine safety
Source: BMC Med Inform Decis Mak. 2007 Feb 12;7:3. doi: 10.1186/1472-6947-7-3 (PMC1805499; doi:10.1186/1472-6947-7-3)
Supplement: Additional file 4 — Source code. Software platform used to launch modules for spell checker [file 1472-6947-7-3-S4.gz › game/ont/fever.rdf]

<!-- Processed by Id: cwm.py,v 1.164 2004/10/28 17:41:59 timbl Exp -->
<!--     using base file:/home/herman/public_html/softlab/rap/fever.n3-->


<rdf:RDF xmlns="http://www.w3.org/2000/01/rdf-schema#"
    xmlns:aefi="http://localhost/game/ont/aefi.rdf#"
    xmlns:f="http://localhost/game/ont/fever.rdf#"
    xmlns:math="http://www.w3.org/2000/10/swap/math#"
    xmlns:owl="http://www.w3.org/2002/07/owl#"
    xmlns:rdf="http://www.w3.org/1999/02/22-rdf-syntax-ns#"
    xmlns:rdfs="http://www.w3.org/2000/01/rdf-schema#">

    <f:Temperature_Class rdf:about="http://localhost/game/ont/fever.rdf#ABOVENORMAL">
        <f:degrees_Celsius rdf:parseType="Resource">
            <math:greaterThan>37</math:greaterThan>
        </f:degrees_Celsius>
        <f:degrees_Fahrenheit rdf:parseType="Resource">
            <math:greaterThan>98</math:greaterThan>
        </f:degrees_Fahrenheit>
        <owl:disjointWith rdf:resource="http://localhost/game/ont/fever.rdf#NORMAL"/>
    </f:Temperature_Class>

    <owl:Class rdf:about="http://localhost/game/ont/fever.rdf#Degrees_Celsius">
        <comment>Range of values for degrees Celsius</comment>
    </owl:Class>

    <owl:Class rdf:about="http://localhost/game/ont/fever.rdf#Degrees_Fahrenheit">
        <comment>Range of values for degrees Fahrenheit</comment>
    </owl:Class>

    <aefi:Finding rdf:about="http://localhost/game/ont/fever.rdf#Fever_Event">
        <rdf:type rdf:resource="http://www.w3.org/2002/07/owl#Class"/>
    </aefi:Finding>

    <f:Diagnostic_Certainty rdf:about="http://localhost/game/ont/fever.rdf#LEVEL1">
    </f:Diagnostic_Certainty>

    <f:Temperature_Acquisition rdf:about="http://localhost/game/ont/fever.rdf#MEASURED">
        <comment>Measured with a device at an anatomic site</comment>
    </f:Temperature_Acquisition>

    <f:Temperature_Class rdf:about="http://localhost/game/ont/fever.rdf#NORMAL">
        <f:degrees_Celsius rdf:parseType="Resource">
            <math:equalTo>37</math:equalTo>
        </f:degrees_Celsius>
        <f:degrees_Celsius rdf:parseType="Resource">
            <math:lessThan>37</math:lessThan>
        </f:degrees_Celsius>
        <f:degrees_Fahrenheit rdf:parseType="Resource">
            <math:equalTo>98</math:equalTo>
        </f:degrees_Fahrenheit>
        <f:degrees_Fahrenheit rdf:parseType="Resource">
            <math:lessThan>98</math:lessThan>
        </f:degrees_Fahrenheit>
    </f:Temperature_Class>

    <f:Temperature_Acquisition rdf:about="http://localhost/game/ont/fever.rdf#PALPATED">
    </f:Temperature_Acquisition>

    <owl:Class rdf:about="http://localhost/game/ont/fever.rdf#Temperature_Class">
    </owl:Class>

    <rdf:Property rdf:about="http://localhost/game/ont/fever.rdf#degrees_Celsius">
        <domain rdf:resource="http://localhost/game/ont/fever.rdf#Temperature_Class"/>
        <range rdf:resource="http://localhost/game/ont/fever.rdf#Degrees_Celsius"/>
    </rdf:Property>

    <rdf:Property rdf:about="http://localhost/game/ont/fever.rdf#degrees_Fahrenheit">
        <domain rdf:resource="http://localhost/game/ont/fever.rdf#Temperature_Class"/>
        <range rdf:resource="http://localhost/game/ont/fever.rdf#Degrees_Celsius"/>
    </rdf:Property>

    <rdf:Property rdf:about="http://localhost/game/ont/fever.rdf#dx_certainty">
        <domain rdf:resource="http://localhost/game/ont/fever.rdf#Fever_Event"/>
        <range rdf:resource="http://localhost/game/ont/fever.rdf#Diagnostic_Certainty"/>
    </rdf:Property>

    <rdf:Property rdf:about="http://localhost/game/ont/fever.rdf#observation">
        <domain rdf:resource="http://localhost/game/ont/aefi.rdf#Finding"/>
        <range rdf:resource="http://localhost/game/ont/fever.rdf#Degrees_Celsius"/>
        <range rdf:resource="http://localhost/game/ont/fever.rdf#Degrees_Fahrenheit"/>
    </rdf:Property>

    <rdf:Property rdf:about="http://localhost/game/ont/fever.rdf#source">
        <domain rdf:resource="http://localhost/game/ont/fever.rdf#Fever_Event"/>
        <range rdf:resource="http://localhost/game/ont/fever.rdf#Temperature_Acquisition"/>
    </rdf:Property>

    <rdf:Property rdf:about="http://localhost/game/ont/fever.rdf#temp_class">
        <domain rdf:resource="http://localhost/game/ont/fever.rdf#Fever_Event"/>
        <range rdf:resource="http://localhost/game/ont/fever.rdf#Temperature_Class"/>
    </rdf:Property>

    <rdf:Description>
        <subclassOf rdf:resource="http://localhost/game/ont/fever.rdf#Degrees_Fahrenheit"/>
        <math:lessThan>98</math:lessThan>
    </rdf:Description>

    <rdf:Description>
        <subclassOf rdf:resource="http://localhost/game/ont/fever.rdf#Degrees_Fahrenheit"/>
        <math:equalTo>98</math:equalTo>
    </rdf:Description>

    <rdf:Description>
        <subclassOf rdf:resource="http://localhost/game/ont/fever.rdf#Degrees_Fahrenheit"/>
        <math:greaterThan>98</math:greaterThan>
    </rdf:Description>

    <rdf:Description>
        <subclassOf rdf:resource="http://localhost/game/ont/fever.rdf#Degrees_Celsius"/>
        <math:lessThan>37</math:lessThan>
    </rdf:Description>

    <rdf:Description>
        <subclassOf rdf:resource="http://localhost/game/ont/fever.rdf#Degrees_Celsius"/>
        <math:equalTo>37</math:equalTo>
    </rdf:Description>

    <rdf:Description>
        <subclassOf rdf:resource="http://localhost/game/ont/fever.rdf#Degrees_Celsius"/>
        <math:greaterThan>37</math:greaterThan>
    </rdf:Description>

    <rdf:Description>
        <f:dx_certainty rdf:resource="http://localhost/game/ont/fever.rdf#LEVEL1"/>
        <f:source rdf:resource="http://localhost/game/ont/fever.rdf#MEASURED"/>
    </rdf:Description>

    <rdf:Description>
        <f:dx_certainty rdf:resource="http://localhost/game/ont/fever.rdf#LEVEL1"/>
        <f:temp_class rdf:resource="http://localhost/game/ont/fever.rdf#ABOVENORMAL"/>
    </rdf:Description>
</rdf:RDF>
