# Supplementary material for: A UMLS-based spell checker for natural language processing in vaccine safety
Source: BMC Med Inform Decis Mak. 2007 Feb 12;7:3. doi: 10.1186/1472-6947-7-3 (PMC1805499; doi:10.1186/1472-6947-7-3)
Supplement: Additional file 4 — Source code. Software platform used to launch modules for spell checker [file 1472-6947-7-3-S4.gz › game/ont/hhe.rdf]

<!-- Processed by Id: cwm.py,v 1.164 2004/10/28 17:41:59 timbl Exp -->
<!--     using base file:/home/herman/public_html/softlab/rap/hhe.n3-->


<rdf:RDF xmlns="http://localhost/game/ont/hhe.rdf#"
    xmlns:aefi="http://localhost/game/ont/aefi.rdf#"
    xmlns:h="http://localhost/game/ont/hhe.rdf#"
    xmlns:owl="http://www.w3.org/2002/07/owl#"
    xmlns:rdf="http://www.w3.org/1999/02/22-rdf-syntax-ns#"
    xmlns:rdfs="http://www.w3.org/2000/01/rdf-schema#">

    <Criterion rdf:about="http://localhost/game/ont/hhe.rdf#CYANOSIS">
    </Criterion>

    <Criterion rdf:about="http://localhost/game/ont/hhe.rdf#Criterion1">
        <owl:oneOf rdf:parseType="Resource">
            <rdf:first rdf:resource="http://localhost/game/ont/hhe.rdf#HYPOTONIA"/>
            <rdf:rest rdf:parseType="Resource">
                <rdf:first rdf:resource="http://localhost/game/ont/hhe.rdf#LIMPNESS"/>
                <rdf:rest rdf:resource="http://www.w3.org/1999/02/22-rdf-syntax-ns#nil"/>
            </rdf:rest>
        </owl:oneOf>
    </Criterion>

    <Criterion rdf:about="http://localhost/game/ont/hhe.rdf#Criterion2">
        <owl:oneOf rdf:parseType="Resource">
            <rdf:first rdf:resource="http://localhost/game/ont/hhe.rdf#HYPORESPONSIVENESS"/>
            <rdf:rest rdf:parseType="Resource">
                <rdf:first rdf:resource="http://localhost/game/ont/hhe.rdf#UNRESPONSIVENESS"/>
                <rdf:rest rdf:resource="http://www.w3.org/1999/02/22-rdf-syntax-ns#nil"/>
            </rdf:rest>
        </owl:oneOf>
    </Criterion>

    <Criterion rdf:about="http://localhost/game/ont/hhe.rdf#Criterion3">
        <owl:oneOf rdf:parseType="Resource">
            <rdf:first rdf:resource="http://localhost/game/ont/hhe.rdf#PALLOR"/>
            <rdf:rest rdf:parseType="Resource">
                <rdf:first rdf:resource="http://localhost/game/ont/hhe.rdf#CYANOSIS"/>
                <rdf:rest rdf:resource="http://www.w3.org/1999/02/22-rdf-syntax-ns#nil"/>
            </rdf:rest>
        </owl:oneOf>
    </Criterion>

    <aefi:Finding rdf:about="http://localhost/game/ont/hhe.rdf#HHE_Event">
        <dx_certainty rdf:resource="http://localhost/game/ont/hhe.rdf#Diagnostic_Certainty"/>
        <rdfs:label>Hypotonic-Hyporesponsive Episode</rdfs:label>
    </aefi:Finding>

    <Criterion rdf:about="http://localhost/game/ont/hhe.rdf#HYPORESPONSIVENESS">
        <owl:disjointWith rdf:resource="http://localhost/game/ont/hhe.rdf#UNRESPONSIVENESS"/>
    </Criterion>

    <Criterion rdf:about="http://localhost/game/ont/hhe.rdf#HYPOTONIA">
        <owl:equivalentClass rdf:resource="http://localhost/game/ont/hhe.rdf#LIMPNESS"/>
    </Criterion>

    <Diagnostic_Certainty rdf:about="http://localhost/game/ont/hhe.rdf#LEVEL1">
        <owl:disjointWith rdf:resource="http://localhost/game/ont/hhe.rdf#LEVEL2"/>
        <owl:disjointWith rdf:resource="http://localhost/game/ont/hhe.rdf#LEVEL3"/>
    </Diagnostic_Certainty>

    <Diagnostic_Certainty rdf:about="http://localhost/game/ont/hhe.rdf#LEVEL2">
        <owl:disjointWith rdf:resource="http://localhost/game/ont/hhe.rdf#LEVEL1"/>
        <owl:disjointWith rdf:resource="http://localhost/game/ont/hhe.rdf#LEVEL3"/>
    </Diagnostic_Certainty>

    <Diagnostic_Certainty rdf:about="http://localhost/game/ont/hhe.rdf#LEVEL3">
        <owl:disjointWith rdf:resource="http://localhost/game/ont/hhe.rdf#LEVEL1"/>
        <owl:disjointWith rdf:resource="http://localhost/game/ont/hhe.rdf#LEVEL2"/>
    </Diagnostic_Certainty>

    <Criterion rdf:about="http://localhost/game/ont/hhe.rdf#LIMPNESS">
    </Criterion>

    <Criterion rdf:about="http://localhost/game/ont/hhe.rdf#PALLOR">
        <owl:disjointWith rdf:resource="http://localhost/game/ont/hhe.rdf#CYANOSIS"/>
    </Criterion>

    <Kindof_Onset rdf:about="http://localhost/game/ont/hhe.rdf#SLOW">
    </Kindof_Onset>

    <Kindof_Onset rdf:about="http://localhost/game/ont/hhe.rdf#SUDDEN">
    </Kindof_Onset>

    <rdf:Description rdf:about="http://localhost/game/ont/hhe.rdf#Seizure_Event">
        <dx_certainty rdf:parseType="Resource">
            <owl:oneOf rdf:parseType="Resource">
                <rdf:first rdf:resource="http://localhost/game/ont/hhe.rdf#LEVEL1"/>
                <rdf:rest rdf:parseType="Resource">
                    <rdf:first rdf:resource="http://localhost/game/ont/hhe.rdf#LEVEL2"/>
                    <rdf:rest rdf:parseType="Resource">
                        <rdf:first rdf:resource="http://localhost/game/ont/hhe.rdf#LEVEL3"/>
                        <rdf:rest rdf:resource="http://www.w3.org/1999/02/22-rdf-syntax-ns#nil"/>
                    </rdf:rest>
                </rdf:rest>
            </owl:oneOf>
        </dx_certainty>
    </rdf:Description>

    <Criterion rdf:about="http://localhost/game/ont/hhe.rdf#UNRESPONSIVENESS">
    </Criterion>

    <rdf:Property rdf:about="http://localhost/game/ont/hhe.rdf#criterion">
        <rdfs:domain rdf:resource="http://localhost/game/ont/hhe.rdf#HHE_Event"/>
        <rdfs:range rdf:resource="http://localhost/game/ont/hhe.rdf#Criterion"/>
    </rdf:Property>

    <rdf:Property rdf:about="http://localhost/game/ont/hhe.rdf#dx_certainty">
        <rdfs:domain rdf:resource="http://localhost/game/ont/hhe.rdf#HHE_Event"/>
        <rdfs:range rdf:resource="http://localhost/game/ont/hhe.rdf#Diagnostic_Certainty"/>
    </rdf:Property>

    <rdf:Property rdf:about="http://localhost/game/ont/hhe.rdf#onset">
        <rdfs:domain rdf:resource="http://localhost/game/ont/hhe.rdf#HHE_Event"/>
        <rdfs:range rdf:resource="http://localhost/game/ont/hhe.rdf#Kindof_Onset"/>
    </rdf:Property>

    <rdf:Description>
        <criterion rdf:parseType="Resource">
            <owl:unionOf rdf:parseType="Resource">
                <rdf:first rdf:resource="http://localhost/game/ont/hhe.rdf#Criterion1"/>
                <rdf:rest rdf:parseType="Resource">
                    <rdf:first rdf:resource="http://localhost/game/ont/hhe.rdf#Criterion2"/>
                    <rdf:rest rdf:parseType="Resource">
                        <rdf:first rdf:resource="http://localhost/game/ont/hhe.rdf#Criterion3"/>
                        <rdf:rest rdf:resource="http://www.w3.org/1999/02/22-rdf-syntax-ns#nil"/>
                    </rdf:rest>
                </rdf:rest>
            </owl:unionOf>
        </criterion>
        <dx_certainty rdf:resource="http://localhost/game/ont/hhe.rdf#LEVEL1"/>
        <onset rdf:resource="http://localhost/game/ont/hhe.rdf#SUDDEN"/>
    </rdf:Description>

    <rdf:Description>
        <criterion rdf:parseType="Resource">
            <owl:oneOf rdf:parseType="Resource">
                <rdf:first rdf:resource="http://www.w3.org/2002/07/owl#unionOf"/>
                <rdf:rest rdf:parseType="Resource">
                    <rdf:first rdf:parseType="Resource">
                        <rdf:first rdf:resource="http://localhost/game/ont/hhe.rdf#Criterion1"/>
                        <rdf:rest rdf:parseType="Resource">
                            <rdf:first rdf:resource="http://localhost/game/ont/hhe.rdf#Criterion2"/>
                            <rdf:rest rdf:resource="http://www.w3.org/1999/02/22-rdf-syntax-ns#nil"/>
                        </rdf:rest>
                    </rdf:first>
                    <rdf:rest rdf:parseType="Resource">
                        <rdf:first rdf:resource="http://www.w3.org/2002/07/owl#unionOf"/>
                        <rdf:rest rdf:parseType="Resource">
                            <rdf:first rdf:parseType="Resource">
                                <rdf:first rdf:resource="http://localhost/game/ont/hhe.rdf#Criterion1"/>
                                <rdf:rest rdf:parseType="Resource">
                                    <rdf:first rdf:resource="http://localhost/game/ont/hhe.rdf#Criterion3"/>
                                    <rdf:rest rdf:resource="http://www.w3.org/1999/02/22-rdf-syntax-ns#nil"/>
                                </rdf:rest>
                            </rdf:first>
                            <rdf:rest rdf:parseType="Resource">
                                <rdf:first rdf:resource="http://www.w3.org/2002/07/owl#unionOf"/>
                                <rdf:rest rdf:parseType="Resource">
                                    <rdf:first rdf:parseType="Resource">
                                        <rdf:first rdf:resource="http://localhost/game/ont/hhe.rdf#Criterion2"/>
                                        <rdf:rest rdf:parseType="Resource">
                                            <rdf:first rdf:resource="http://localhost/game/ont/hhe.rdf#Criterion3"/>
                                            <rdf:rest rdf:resource="http://www.w3.org/1999/02/22-rdf-syntax-ns#nil"/>
                                        </rdf:rest>
                                    </rdf:first>
                                    <rdf:rest rdf:resource="http://www.w3.org/1999/02/22-rdf-syntax-ns#nil"/>
                                </rdf:rest>
                            </rdf:rest>
                        </rdf:rest>
                    </rdf:rest>
                </rdf:rest>
            </owl:oneOf>
        </criterion>
        <dx_certainty rdf:resource="http://localhost/game/ont/hhe.rdf#LEVEL2"/>
        <onset rdf:resource="http://localhost/game/ont/hhe.rdf#SUDDEN"/>
    </rdf:Description>

    <rdf:Description>
        <criterion rdf:parseType="Resource">
            <owl:oneOf rdf:parseType="Resource">
                <rdf:first rdf:resource="http://www.w3.org/2002/07/owl#unionOf"/>
                <rdf:rest rdf:parseType="Resource">
                    <rdf:first rdf:parseType="Resource">
                        <rdf:first rdf:resource="http://localhost/game/ont/hhe.rdf#Criterion1"/>
                        <rdf:rest rdf:parseType="Resource">
                            <rdf:first rdf:resource="http://localhost/game/ont/hhe.rdf#Criterion2"/>
                            <rdf:rest rdf:resource="http://www.w3.org/1999/02/22-rdf-syntax-ns#nil"/>
                        </rdf:rest>
                    </rdf:first>
                    <rdf:rest rdf:parseType="Resource">
                        <rdf:first rdf:resource="http://www.w3.org/2002/07/owl#unionOf"/>
                        <rdf:rest rdf:parseType="Resource">
                            <rdf:first rdf:parseType="Resource">
                                <rdf:first rdf:resource="http://localhost/game/ont/hhe.rdf#Criterion1"/>
                                <rdf:rest rdf:parseType="Resource">
                                    <rdf:first rdf:resource="http://localhost/game/ont/hhe.rdf#Criterion3"/>
                                    <rdf:rest rdf:resource="http://www.w3.org/1999/02/22-rdf-syntax-ns#nil"/>
                                </rdf:rest>
                            </rdf:first>
                            <rdf:rest rdf:parseType="Resource">
                                <rdf:first rdf:resource="http://www.w3.org/2002/07/owl#unionOf"/>
                                <rdf:rest rdf:parseType="Resource">
                                    <rdf:first rdf:parseType="Resource">
                                        <rdf:first rdf:resource="http://localhost/game/ont/hhe.rdf#Criterion2"/>
                                        <rdf:rest rdf:parseType="Resource">
                                            <rdf:first rdf:resource="http://localhost/game/ont/hhe.rdf#Criterion3"/>
                                            <rdf:rest rdf:resource="http://www.w3.org/1999/02/22-rdf-syntax-ns#nil"/>
                                        </rdf:rest>
                                    </rdf:first>
                                    <rdf:rest rdf:resource="http://www.w3.org/1999/02/22-rdf-syntax-ns#nil"/>
                                </rdf:rest>
                            </rdf:rest>
                        </rdf:rest>
                    </rdf:rest>
                </rdf:rest>
            </owl:oneOf>
        </criterion>
        <dx_certainty rdf:resource="http://localhost/game/ont/hhe.rdf#LEVEL2"/>
        <onset rdf:resource="http://localhost/game/ont/hhe.rdf#SUDDEN"/>
    </rdf:Description>
</rdf:RDF>
