# Supplementary material for: A UMLS-based spell checker for natural language processing in vaccine safety
Source: BMC Med Inform Decis Mak. 2007 Feb 12;7:3. doi: 10.1186/1472-6947-7-3 (PMC1805499; doi:10.1186/1472-6947-7-3)
Supplement: Additional file 4 — Source code. Software platform used to launch modules for spell checker [file 1472-6947-7-3-S4.gz › game/ont/nodule.rdf]

<!-- Processed by Id: cwm.py,v 1.164 2004/10/28 17:41:59 timbl Exp -->
<!--     using base file:/home/herman/public_html/softlab/rap/nodule.n3-->


<rdf:RDF xmlns="http://localhost/game/ont/nodule.rdf#"
    xmlns:aefi="http://localhost/game/ont/aefi.rdf#"
    xmlns:n="http://localhost/game/ont/nodule.rdf#"
    xmlns:owl="http://www.w3.org/2002/07/owl#"
    xmlns:rdf="http://www.w3.org/1999/02/22-rdf-syntax-ns#"
    xmlns:rdfs="http://www.w3.org/2000/01/rdf-schema#">

    <Border_Class rdf:about="http://localhost/game/ont/nodule.rdf#DEMARCATED">
        <owl:equivalentClass rdf:resource="http://localhost/game/ont/nodule.rdf#DISCRETE"/>
    </Border_Class>

    <Border_Class rdf:about="http://localhost/game/ont/nodule.rdf#DISCRETE">
    </Border_Class>

    <Nodule_Consistency rdf:about="http://localhost/game/ont/nodule.rdf#FIRM">
    </Nodule_Consistency>

    <Diagnostic_Certainty rdf:about="http://localhost/game/ont/nodule.rdf#LEVEL1">
    </Diagnostic_Certainty>

    <Nodule_Form rdf:about="http://localhost/game/ont/nodule.rdf#LUMP">
    </Nodule_Form>

    <Nodule_Form rdf:about="http://localhost/game/ont/nodule.rdf#MASS">
        <owl:equivalentClass rdf:resource="http://localhost/game/ont/nodule.rdf#LUMP"/>
    </Nodule_Form>

    <Location_InjectionSite rdf:about="http://localhost/game/ont/nodule.rdf#NEARSITE">
    </Location_InjectionSite>

    <Nodule_Tenderness rdf:about="http://localhost/game/ont/nodule.rdf#NONTENDER">
    </Nodule_Tenderness>

    <aefi:Finding rdf:about="http://localhost/game/ont/nodule.rdf#Nodule_Event">
        <dx_certainty rdf:resource="http://localhost/game/ont/nodule.rdf#Diagnostic_Certainty"/>
        <owl:equivalentClass rdf:parseType="Resource">
            <rdf:type rdf:resource="http://www.w3.org/2002/07/owl#Class"/>
            <owl:oneOf rdf:parseType="Resource">
                <rdf:first rdf:resource="http://localhost/game/ont/nodule.rdf#Granuloma"/>
                <rdf:rest rdf:parseType="Resource">
                    <rdf:first rdf:resource="#SubcutaneousNodule"/>
                    <rdf:rest rdf:parseType="Resource">
                        <rdf:first rdf:resource="#AntigenCyst"/>
                        <rdf:rest rdf:resource="http://www.w3.org/1999/02/22-rdf-syntax-ns#nil"/>
                    </rdf:rest>
                </rdf:rest>
            </owl:oneOf>
        </owl:equivalentClass>
    </aefi:Finding>

    <Location_InjectionSite rdf:about="http://localhost/game/ont/nodule.rdf#ONSITE">
    </Location_InjectionSite>

    <Nodule_Consistency rdf:about="http://localhost/game/ont/nodule.rdf#SOFT">
    </Nodule_Consistency>

    <Nodule_Tenderness rdf:about="http://localhost/game/ont/nodule.rdf#TENDER">
        <owl:disjointWith rdf:resource="http://localhost/game/ont/nodule.rdf#NONTENDER"/>
    </Nodule_Tenderness>

    <Nodule_Abscess rdf:about="http://localhost/game/ont/nodule.rdf#WITHOUT_ABSCESS">
    </Nodule_Abscess>

    <Nodule_Pruritus rdf:about="http://localhost/game/ont/nodule.rdf#WITHOUT_PRURITUS">
    </Nodule_Pruritus>

    <Nodule_Redness rdf:about="http://localhost/game/ont/nodule.rdf#WITHOUT_REDNESS">
    </Nodule_Redness>

    <Nodule_Warmth rdf:about="http://localhost/game/ont/nodule.rdf#WITHOUT_WARMTH">
    </Nodule_Warmth>

    <Nodule_Abscess rdf:about="http://localhost/game/ont/nodule.rdf#WITH_ABSCESS">
        <owl:disjointWith rdf:resource="http://localhost/game/ont/nodule.rdf#WITHOUT_ABSCESS"/>
    </Nodule_Abscess>

    <Nodule_Pruritus rdf:about="http://localhost/game/ont/nodule.rdf#WITH_PRURITUS">
        <owl:disjointWith rdf:resource="http://localhost/game/ont/nodule.rdf#WITHOUT_PRURITUS"/>
    </Nodule_Pruritus>

    <Nodule_Redness rdf:about="http://localhost/game/ont/nodule.rdf#WITH_REDNESS">
        <owl:disjointWith rdf:resource="http://localhost/game/ont/nodule.rdf#WITHOUT_REDNESS"/>
    </Nodule_Redness>

    <Nodule_Warmth rdf:about="http://localhost/game/ont/nodule.rdf#WITH_WARMTH">
        <owl:disjointWith rdf:resource="http://localhost/game/ont/nodule.rdf#WITHOUT_WARMTH"/>
    </Nodule_Warmth>

    <rdf:Property rdf:about="http://localhost/game/ont/nodule.rdf#abscess">
        <rdfs:domain rdf:resource="http://localhost/game/ont/nodule.rdf#Nodule_Event"/>
        <rdfs:range rdf:resource="http://localhost/game/ont/nodule.rdf#Nodule_Abscess"/>
    </rdf:Property>

    <rdf:Property rdf:about="http://localhost/game/ont/nodule.rdf#border">
        <rdfs:domain rdf:resource="http://localhost/game/ont/nodule.rdf#Nodule_Event"/>
        <rdfs:range rdf:resource="http://localhost/game/ont/nodule.rdf#Border_Class"/>
    </rdf:Property>

    <rdf:Property rdf:about="http://localhost/game/ont/nodule.rdf#consistency">
        <rdfs:domain rdf:resource="http://localhost/game/ont/nodule.rdf#Nodule_Event"/>
        <rdfs:range rdf:resource="http://localhost/game/ont/nodule.rdf#Nodule_Consistency"/>
    </rdf:Property>

    <rdf:Property rdf:about="http://localhost/game/ont/nodule.rdf#dx_certainty">
        <rdfs:domain rdf:resource="http://localhost/game/ont/nodule.rdf#Nodule_Event"/>
        <rdfs:range rdf:resource="http://localhost/game/ont/nodule.rdf#Diagnostic_Certainty"/>
    </rdf:Property>

    <rdf:Property rdf:about="http://localhost/game/ont/nodule.rdf#form">
        <rdfs:domain rdf:resource="http://localhost/game/ont/nodule.rdf#Nodule_Event"/>
        <rdfs:range rdf:resource="http://localhost/game/ont/nodule.rdf#Nodule_Form"/>
    </rdf:Property>

    <rdf:Property rdf:about="http://localhost/game/ont/nodule.rdf#location">
        <rdfs:domain rdf:resource="http://localhost/game/ont/nodule.rdf#Nodule_Event"/>
        <rdfs:range rdf:resource="http://localhost/game/ont/nodule.rdf#Location_InjectionSite"/>
    </rdf:Property>

    <rdf:Property rdf:about="http://localhost/game/ont/nodule.rdf#pruritus">
        <rdfs:domain rdf:resource="http://localhost/game/ont/nodule.rdf#Nodule_Event"/>
        <rdfs:range rdf:resource="http://localhost/game/ont/nodule.rdf#Nodule_Pruritus"/>
    </rdf:Property>

    <rdf:Property rdf:about="http://localhost/game/ont/nodule.rdf#redness">
        <rdfs:domain rdf:resource="http://localhost/game/ont/nodule.rdf#Nodule_Event"/>
        <rdfs:range rdf:resource="http://localhost/game/ont/nodule.rdf#Nodule_Redness"/>
    </rdf:Property>

    <rdf:Property rdf:about="http://localhost/game/ont/nodule.rdf#tender">
        <rdfs:domain rdf:resource="http://localhost/game/ont/nodule.rdf#Nodule_Event"/>
        <rdfs:range rdf:resource="http://localhost/game/ont/nodule.rdf#Nodule_Tenderness"/>
    </rdf:Property>

    <rdf:Property rdf:about="http://localhost/game/ont/nodule.rdf#warmth">
        <rdfs:domain rdf:resource="http://localhost/game/ont/nodule.rdf#Nodule_Event"/>
        <rdfs:range rdf:resource="http://localhost/game/ont/nodule.rdf#Nodule_Warmth"/>
    </rdf:Property>

    <rdf:Description>
        <abscess rdf:resource="http://localhost/game/ont/nodule.rdf#WITHOUT_ABSCESS"/>
        <border rdf:parseType="Resource">
            <owl:oneOf rdf:parseType="Resource">
                <rdf:first rdf:resource="http://localhost/game/ont/nodule.rdf#DEMARCATED"/>
                <rdf:rest rdf:parseType="Resource">
                    <rdf:first rdf:resource="http://localhost/game/ont/nodule.rdf#DISCRETE"/>
                    <rdf:rest rdf:resource="http://www.w3.org/1999/02/22-rdf-syntax-ns#nil"/>
                </rdf:rest>
            </owl:oneOf>
        </border>
        <consistency rdf:resource="http://localhost/game/ont/nodule.rdf#FIRM"/>
        <dx_certainty rdf:resource="http://localhost/game/ont/nodule.rdf#LEVEL1"/>
        <form rdf:parseType="Resource">
            <owl:oneOf rdf:parseType="Resource">
                <rdf:first rdf:resource="http://localhost/game/ont/nodule.rdf#MASS"/>
                <rdf:rest rdf:parseType="Resource">
                    <rdf:first rdf:resource="http://localhost/game/ont/nodule.rdf#LUMP"/>
                    <rdf:rest rdf:resource="http://www.w3.org/1999/02/22-rdf-syntax-ns#nil"/>
                </rdf:rest>
            </owl:oneOf>
        </form>
        <location rdf:resource="http://localhost/game/ont/nodule.rdf#ONSITE"/>
        <redness rdf:resource="http://localhost/game/ont/nodule.rdf#WITHOUT_REDNESS"/>
        <warmth rdf:resource="http://localhost/game/ont/nodule.rdf#WITHOUT_WARMTH"/>
    </rdf:Description>
</rdf:RDF>
