# Supplementary material for: A UMLS-based spell checker for natural language processing in vaccine safety
Source: BMC Med Inform Decis Mak. 2007 Feb 12;7:3. doi: 10.1186/1472-6947-7-3 (PMC1805499; doi:10.1186/1472-6947-7-3)
Supplement: Additional file 4 — Source code. Software platform used to launch modules for spell checker [file 1472-6947-7-3-S4.gz › game/ont/pg_seizure.rdf]

<!-- Processed by Id: cwm.py,v 1.164 2004/10/28 17:41:59 timbl Exp -->
<!--     using base file:/home/herman/public_html/softlab/xml/class_rdql_db/seizure_rdql.n3-->


<rdf:RDF xmlns="http://www.hi4dev.org/aefi/seizure#"
    xmlns:rdf="http://www.w3.org/1999/02/22-rdf-syntax-ns#">

    <rdf:Description rdf:about="http://www.hi4dev.org/aefi/seizure#LEVEL1">
        <account>WITNESSED</account>
        <localization>GENERALIZED</localization>
        <motor>ATONIC</motor>
        <motor>CLONIC</motor>
        <motor>TONIC</motor>
        <motor>TONIC_CLONIC</motor>
        <name>Level 1 Diagnostic Certainty</name>
    </rdf:Description>

    <rdf:Description rdf:about="http://www.hi4dev.org/aefi/seizure#LEVEL2">
        <account>HISTORY</account>
        <localization>GENERALIZED</localization>
        <motor>TONIC</motor>
        <name>Level 2 Diagnostic Certainty</name>
    </rdf:Description>

    <rdf:Description rdf:about="http://www.hi4dev.org/aefi/seizure#LEVEL3">
        <account>HISTORY</account>
        <localization>GENERALIZED</localization>
        <motor>OTHER_MOTOR</motor>
        <name>Level 3 Diagnostic Certainty</name>
    </rdf:Description>
</rdf:RDF>
