# Supplementary material for: A UMLS-based spell checker for natural language processing in vaccine safety
Source: BMC Med Inform Decis Mak. 2007 Feb 12;7:3. doi: 10.1186/1472-6947-7-3 (PMC1805499; doi:10.1186/1472-6947-7-3)
Supplement: Additional file 4 — Source code. Software platform used to launch modules for spell checker [file 1472-6947-7-3-S4.gz › game/ont/pg_seizure.rdf~]

<!-- Processed by Id: cwm.py,v 1.164 2004/10/28 17:41:59 timbl Exp -->
<!--     using base file:/home/herman/public_html/softlab/cwm/-->


<rdf:RDF xmlns="http://www.hi4dev.org/aefi#"
    xmlns:kb="http://www.hi4dev.org/aefi#"
    xmlns:rdf="http://www.w3.org/1999/02/22-rdf-syntax-ns#"
    xmlns:rdfs="http://www.w3.org/2000/01/rdf-schema#">

    <rdfs:Class rdf:about="http://www.hi4dev.org/aefi#Certainty_Criteria">
        <rdfs:label>Certainty_Criteria</rdfs:label>
        <rdfs:subClassOf rdf:resource="http://www.w3.org/2000/01/rdf-schema#Resource"/>
    </rdfs:Class>

    <rdfs:Class rdf:about="http://www.hi4dev.org/aefi#Diagnostic_Certainty">
        <rdfs:label>Diagnostic_Certainty</rdfs:label>
        <rdfs:subClassOf rdf:resource="http://www.w3.org/2000/01/rdf-schema#Resource"/>
    </rdfs:Class>

    <rdfs:Class rdf:about="http://www.hi4dev.org/aefi#Motor_Manifestation">
        <rdfs:label>Motor_Manifestation</rdfs:label>
        <rdfs:subClassOf rdf:resource="http://www.w3.org/2000/01/rdf-schema#Resource"/>
    </rdfs:Class>

    <rdfs:Class rdf:about="http://www.hi4dev.org/aefi#Seizure_Account">
        <rdfs:label>Seizure_Account</rdfs:label>
        <rdfs:subClassOf rdf:resource="http://www.w3.org/2000/01/rdf-schema#Resource"/>
    </rdfs:Class>

    <rdfs:Class rdf:about="http://www.hi4dev.org/aefi#Seizure_Event">
        <rdfs:label>Seizure_Event</rdfs:label>
        <rdfs:subClassOf rdf:resource="http://www.w3.org/2000/01/rdf-schema#Resource"/>
    </rdfs:Class>

    <rdfs:Class rdf:about="http://www.hi4dev.org/aefi#Seizure_Localization">
        <rdfs:label>Seizure_Localization</rdfs:label>
        <rdfs:subClassOf rdf:resource="http://www.w3.org/2000/01/rdf-schema#Resource"/>
    </rdfs:Class>

    <rdf:Property rdf:about="http://www.hi4dev.org/aefi#has_Account_ID">
        <rdfs:domain rdf:resource="http://www.hi4dev.org/aefi#Certainty_Criteria"/>
        <rdfs:domain rdf:resource="http://www.hi4dev.org/aefi#Seizure_Account"/>
        <rdfs:label>has_Account_ID</rdfs:label>
        <rdfs:range rdf:resource="http://www.w3.org/2000/01/rdf-schema#Literal"/>
    </rdf:Property>

    <rdf:Property rdf:about="http://www.hi4dev.org/aefi#has_Account_Name">
        <rdfs:domain rdf:resource="http://www.hi4dev.org/aefi#Seizure_Account"/>
        <rdfs:label>has_Account_Name</rdfs:label>
        <rdfs:range rdf:resource="http://www.w3.org/2000/01/rdf-schema#Literal"/>
    </rdf:Property>

    <rdf:Property rdf:about="http://www.hi4dev.org/aefi#has_CUI">
        <rdfs:domain rdf:resource="http://www.hi4dev.org/aefi#Motor_Manifestation"/>
        <rdfs:label>has_CUI</rdfs:label>
        <rdfs:range rdf:resource="http://www.w3.org/2000/01/rdf-schema#Literal"/>
    </rdf:Property>

    <rdf:Property rdf:about="http://www.hi4dev.org/aefi#has_Certainty_ID">
        <rdfs:domain rdf:resource="http://www.hi4dev.org/aefi#Certainty_Criteria"/>
        <rdfs:domain rdf:resource="http://www.hi4dev.org/aefi#Diagnostic_Certainty"/>
        <rdfs:label>has_Certainty_ID</rdfs:label>
        <rdfs:range rdf:resource="http://www.w3.org/2000/01/rdf-schema#Literal"/>
    </rdf:Property>

    <rdf:Property rdf:about="http://www.hi4dev.org/aefi#has_Certainty_Name">
        <rdfs:domain rdf:resource="http://www.hi4dev.org/aefi#Diagnostic_Certainty"/>
        <rdfs:label>has_Certainty_Name</rdfs:label>
        <rdfs:range rdf:resource="http://www.w3.org/2000/01/rdf-schema#Literal"/>
    </rdf:Property>

    <rdf:Property rdf:about="http://www.hi4dev.org/aefi#has_Level_ID">
        <rdfs:label>has_Level_ID</rdfs:label>
        <rdfs:range rdf:resource="http://www.w3.org/2000/01/rdf-schema#Literal"/>
    </rdf:Property>

    <rdf:Property rdf:about="http://www.hi4dev.org/aefi#has_Level_Name">
        <rdfs:label>has_Level_Name</rdfs:label>
        <rdfs:range rdf:resource="http://www.w3.org/2000/01/rdf-schema#Literal"/>
    </rdf:Property>

    <rdf:Property rdf:about="http://www.hi4dev.org/aefi#has_Localization">
        <rdfs:domain rdf:resource="http://www.hi4dev.org/aefi#Seizure_Event"/>
        <rdfs:label>has_Localization</rdfs:label>
        <rdfs:range rdf:resource="http://www.w3.org/2000/01/rdf-schema#Literal"/>
    </rdf:Property>

    <rdf:Property rdf:about="http://www.hi4dev.org/aefi#has_Localization_ID">
        <rdfs:domain rdf:resource="http://www.hi4dev.org/aefi#Certainty_Criteria"/>
        <rdfs:domain rdf:resource="http://www.hi4dev.org/aefi#Seizure_Localization"/>
        <rdfs:label>has_Localization_ID</rdfs:label>
        <rdfs:range rdf:resource="http://www.w3.org/2000/01/rdf-schema#Literal"/>
    </rdf:Property>

    <rdf:Property rdf:about="http://www.hi4dev.org/aefi#has_Localization_Name">
        <rdfs:domain rdf:resource="http://www.hi4dev.org/aefi#Seizure_Localization"/>
        <rdfs:label>has_Localization_Name</rdfs:label>
        <rdfs:range rdf:resource="http://www.w3.org/2000/01/rdf-schema#Literal"/>
    </rdf:Property>

    <rdf:Property rdf:about="http://www.hi4dev.org/aefi#has_Motor_ID">
        <rdfs:domain rdf:resource="http://www.hi4dev.org/aefi#Certainty_Criteria"/>
        <rdfs:domain rdf:resource="http://www.hi4dev.org/aefi#Motor_Manifestation"/>
        <rdfs:label>has_Motor_ID</rdfs:label>
        <rdfs:range rdf:resource="http://www.w3.org/2000/01/rdf-schema#Literal"/>
    </rdf:Property>

    <rdf:Property rdf:about="http://www.hi4dev.org/aefi#has_Motor_Manifestation">
        <rdfs:domain rdf:resource="http://www.hi4dev.org/aefi#Seizure_Event"/>
        <rdfs:label>has_Motor_Manifestation</rdfs:label>
        <rdfs:range rdf:resource="http://www.w3.org/2000/01/rdf-schema#Literal"/>
    </rdf:Property>

    <rdf:Property rdf:about="http://www.hi4dev.org/aefi#has_Motor_Name">
        <rdfs:domain rdf:resource="http://www.hi4dev.org/aefi#Motor_Manifestation"/>
        <rdfs:label>has_Motor_Name</rdfs:label>
        <rdfs:range rdf:resource="http://www.w3.org/2000/01/rdf-schema#Literal"/>
    </rdf:Property>

    <rdf:Property rdf:about="http://www.hi4dev.org/aefi#has_Onset">
        <rdfs:domain rdf:resource="http://www.hi4dev.org/aefi#Seizure_Event"/>
        <rdfs:label>has_Onset</rdfs:label>
        <rdfs:range rdf:resource="http://www.w3.org/2000/01/rdf-schema#Literal"/>
    </rdf:Property>

    <rdf:Property rdf:about="http://www.hi4dev.org/aefi#motor">
        <rdfs:label>motor</rdfs:label>
        <rdfs:range rdf:resource="http://www.w3.org/2000/01/rdf-schema#Literal"/>
    </rdf:Property>

    <Diagnostic_Certainty rdf:about="http://www.hi4dev.org/aefi#pg_seizure_Instance_31">
        <has_Certainty_ID>LEVEL1</has_Certainty_ID>
        <has_Certainty_Name>Level One</has_Certainty_Name>
        <rdfs:label>pg_seizure_Instance_31</rdfs:label>
    </Diagnostic_Certainty>

    <Diagnostic_Certainty rdf:about="http://www.hi4dev.org/aefi#pg_seizure_Instance_32">
        <has_Certainty_ID>LEVEL2</has_Certainty_ID>
        <has_Certainty_Name>Level Two</has_Certainty_Name>
        <rdfs:label>pg_seizure_Instance_32</rdfs:label>
    </Diagnostic_Certainty>

    <Diagnostic_Certainty rdf:about="http://www.hi4dev.org/aefi#pg_seizure_Instance_33">
        <has_Certainty_ID>LEVEL3</has_Certainty_ID>
        <has_Certainty_Name>Level Three</has_Certainty_Name>
        <rdfs:label>pg_seizure_Instance_33</rdfs:label>
    </Diagnostic_Certainty>

    <Motor_Manifestation rdf:about="http://www.hi4dev.org/aefi#pg_seizure_Instance_34">
        <has_CUI>C0270844</has_CUI>
        <has_Motor_ID>TONIC</has_Motor_ID>
        <has_Motor_Name>Tonic Seizure</has_Motor_Name>
        <rdfs:label>pg_seizure_Instance_34</rdfs:label>
    </Motor_Manifestation>

    <Motor_Manifestation rdf:about="http://www.hi4dev.org/aefi#pg_seizure_Instance_35">
        <has_CUI>C0014549</has_CUI>
        <has_Motor_ID>TONIC_CLONIC</has_Motor_ID>
        <has_Motor_Name>Tonic-Clonic Seizure</has_Motor_Name>
        <rdfs:label>pg_seizure_Instance_35</rdfs:label>
    </Motor_Manifestation>

    <Motor_Manifestation rdf:about="http://www.hi4dev.org/aefi#pg_seizure_Instance_36">
        <has_CUI>C0234535</has_CUI>
        <has_Motor_ID>CLONIC</has_Motor_ID>
        <has_Motor_Name>Clonic Seizure</has_Motor_Name>
        <rdfs:label>pg_seizure_Instance_36</rdfs:label>
    </Motor_Manifestation>

    <Motor_Manifestation rdf:about="http://www.hi4dev.org/aefi#pg_seizure_Instance_37">
        <has_CUI>C0270846</has_CUI>
        <has_Motor_ID>ATONIC</has_Motor_ID>
        <has_Motor_Name>Atonic Seizure</has_Motor_Name>
        <rdfs:label>pg_seizure_Instance_37</rdfs:label>
    </Motor_Manifestation>

    <Motor_Manifestation rdf:about="http://www.hi4dev.org/aefi#pg_seizure_Instance_38">
        <has_Motor_ID>OTHER_MOTOR</has_Motor_ID>
        <has_Motor_Name>Other Seizure</has_Motor_Name>
        <rdfs:label>pg_seizure_Instance_38</rdfs:label>
    </Motor_Manifestation>

    <Seizure_Localization rdf:about="http://www.hi4dev.org/aefi#pg_seizure_Instance_45">
        <has_Localization_ID>LOCALIZED</has_Localization_ID>
        <has_Localization_Name>Localized Seizure</has_Localization_Name>
        <rdfs:label>pg_seizure_Instance_45</rdfs:label>
    </Seizure_Localization>

    <Seizure_Localization rdf:about="http://www.hi4dev.org/aefi#pg_seizure_Instance_46">
        <has_Localization_ID>GENERALIZED</has_Localization_ID>
        <has_Localization_Name>Generalized Seizure</has_Localization_Name>
        <rdfs:label>pg_seizure_Instance_46</rdfs:label>
    </Seizure_Localization>

    <Certainty_Criteria rdf:about="http://www.hi4dev.org/aefi#pg_seizure_Instance_47">
        <has_Account_ID>WITNESSED</has_Account_ID>
        <has_Certainty_ID>LEVEL1</has_Certainty_ID>
        <has_Localization_ID>GENERALIZED</has_Localization_ID>
        <has_Motor_ID>TONIC</has_Motor_ID>
        <rdfs:label>pg_seizure_Instance_47</rdfs:label>
    </Certainty_Criteria>

    <Certainty_Criteria rdf:about="http://www.hi4dev.org/aefi#pg_seizure_Instance_48">
        <has_Account_ID>WITNESSED</has_Account_ID>
        <has_Certainty_ID>LEVEL1</has_Certainty_ID>
        <has_Localization_ID>GENERALIZED</has_Localization_ID>
        <has_Motor_ID>CLONIC</has_Motor_ID>
        <rdfs:label>pg_seizure_Instance_48</rdfs:label>
    </Certainty_Criteria>

    <Certainty_Criteria rdf:about="http://www.hi4dev.org/aefi#pg_seizure_Instance_49">
        <has_Account_ID>WITNESSED</has_Account_ID>
        <has_Certainty_ID>LEVEL1</has_Certainty_ID>
        <has_Localization_ID>GENERALIZED</has_Localization_ID>
        <has_Motor_ID>TONIC_CLONIC</has_Motor_ID>
        <rdfs:label>pg_seizure_Instance_49</rdfs:label>
    </Certainty_Criteria>

    <Certainty_Criteria rdf:about="http://www.hi4dev.org/aefi#pg_seizure_Instance_50">
        <has_Account_ID>WITNESSED</has_Account_ID>
        <has_Certainty_ID>LEVEL1</has_Certainty_ID>
        <has_Localization_ID>GENERALIZED</has_Localization_ID>
        <has_Motor_ID>ATONIC</has_Motor_ID>
        <rdfs:label>pg_seizure_Instance_50</rdfs:label>
    </Certainty_Criteria>

    <Seizure_Account rdf:about="http://www.hi4dev.org/aefi#pg_seizure_Instance_54">
        <has_Account_ID>WITNESSED</has_Account_ID>
        <has_Account_Name>Witnessed account of sudden loss of consciousness</has_Account_Name>
        <rdfs:label>pg_seizure_Instance_54</rdfs:label>
    </Seizure_Account>

    <Seizure_Account rdf:about="http://www.hi4dev.org/aefi#pg_seizure_Instance_55">
        <has_Account_ID>HISTORY</has_Account_ID>
        <has_Account_Name>History of loss of consciousness</has_Account_Name>
        <rdfs:label>pg_seizure_Instance_55</rdfs:label>
    </Seizure_Account>

    <Certainty_Criteria rdf:about="http://www.hi4dev.org/aefi#pg_seizure_Instance_56">
        <has_Account_ID>HISTORY</has_Account_ID>
        <has_Certainty_ID>LEVEL2</has_Certainty_ID>
        <has_Localization_ID>GENERALIZED</has_Localization_ID>
        <has_Motor_ID>TONIC</has_Motor_ID>
        <rdfs:label>pg_seizure_Instance_56</rdfs:label>
    </Certainty_Criteria>

    <Certainty_Criteria rdf:about="http://www.hi4dev.org/aefi#pg_seizure_Instance_57">
        <has_Account_ID>HISTORY</has_Account_ID>
        <has_Certainty_ID>LEVEL2</has_Certainty_ID>
        <has_Localization_ID>GENERALIZED</has_Localization_ID>
        <has_Motor_ID>CLONIC</has_Motor_ID>
        <rdfs:label>pg_seizure_Instance_57</rdfs:label>
    </Certainty_Criteria>

    <Certainty_Criteria rdf:about="http://www.hi4dev.org/aefi#pg_seizure_Instance_58">
        <has_Account_ID>HISTORY</has_Account_ID>
        <has_Certainty_ID>LEVEL2</has_Certainty_ID>
        <has_Localization_ID>GENERALIZED</has_Localization_ID>
        <has_Motor_ID>TONIC_CLONIC</has_Motor_ID>
        <rdfs:label>pg_seizure_Instance_58</rdfs:label>
    </Certainty_Criteria>

    <Certainty_Criteria rdf:about="http://www.hi4dev.org/aefi#pg_seizure_Instance_59">
        <has_Account_ID>HISTORY</has_Account_ID>
        <has_Certainty_ID>LEVEL2</has_Certainty_ID>
        <has_Localization_ID>GENERALIZED</has_Localization_ID>
        <has_Motor_ID>ATONIC</has_Motor_ID>
        <rdfs:label>pg_seizure_Instance_59</rdfs:label>
    </Certainty_Criteria>

    <Certainty_Criteria rdf:about="http://www.hi4dev.org/aefi#pg_seizure_Instance_60">
        <has_Account_ID>HISTORY</has_Account_ID>
        <has_Certainty_ID>LEVEL3</has_Certainty_ID>
        <has_Localization_ID>GENERALIZED</has_Localization_ID>
        <has_Motor_ID>OTHER_MOTOR</has_Motor_ID>
        <rdfs:label>pg_seizure_Instance_60</rdfs:label>
    </Certainty_Criteria>
</rdf:RDF>
