# Supplementary material for: A UMLS-based spell checker for natural language processing in vaccine safety
Source: BMC Med Inform Decis Mak. 2007 Feb 12;7:3. doi: 10.1186/1472-6947-7-3 (PMC1805499; doi:10.1186/1472-6947-7-3)
Supplement: Additional file 4 — Source code. Software platform used to launch modules for spell checker [file 1472-6947-7-3-S4.gz › game/ont/seizure.rdf]

<!-- Processed by Id: cwm.py,v 1.164 2004/10/28 17:41:59 timbl Exp -->
<!--     using base file:/home/herman/public_html/softlab/rap/seizure.n3-->


<rdf:RDF xmlns="http://localhost/game/ont/seizure.rdf#"
    xmlns:aefi="http://localhost/game/ont/aefi.rdf#"
    xmlns:owl="http://www.w3.org/2002/07/owl#"
    xmlns:rdf="http://www.w3.org/1999/02/22-rdf-syntax-ns#"
    xmlns:rdfs="http://www.w3.org/2000/01/rdf-schema#"
    xmlns:s="http://localhost/game/ont/seizure.rdf#">

    <Motor_Manifestation rdf:about="http://localhost/game/ont/seizure.rdf#ATONIC">
        <has_CUI rdf:datatype="http://www.w3.org/2001/XMLSchema#string">C0270846</has_CUI>
        <rdfs:label>Atonic Seizure</rdfs:label>
    </Motor_Manifestation>

    <rdf:Description rdf:about="http://localhost/game/ont/seizure.rdf#BILATERAL">
        <kind rdf:resource="http://localhost/game/ont/seizure.rdf#Seizure_Event"/>
        <owl:sameAs rdf:resource="http://localhost/game/ont/seizure.rdf#GENERALIZED"/>
    </rdf:Description>

    <Seizure_Account rdf:about="http://localhost/game/ont/seizure.rdf#BYHISTORY">
        <accountOf rdf:resource="http://localhost/game/ont/seizure.rdf#Seizure_Event"/>
    </Seizure_Account>

    <Motor_Manifestation rdf:about="http://localhost/game/ont/seizure.rdf#CLONIC">
        <has_CUI rdf:datatype="http://www.w3.org/2001/XMLSchema#string">C0234535</has_CUI>
        <rdfs:label>Clonic Seizure</rdfs:label>
    </Motor_Manifestation>

    <Seizure_Localization rdf:about="http://localhost/game/ont/seizure.rdf#FOCAL">
    </Seizure_Localization>

    <Seizure_Localization rdf:about="http://localhost/game/ont/seizure.rdf#GENERALIZED">
        <has_CUI rdf:datatype="http://www.w3.org/2001/XMLSchema#string">C0234533</has_CUI>
        <rdfs:label>Generalized Seizure</rdfs:label>
        <owl:disjointWith rdf:resource="http://localhost/game/ont/seizure.rdf#LOCALIZED"/>
    </Seizure_Localization>

    <Diagnostic_Certainty rdf:about="http://localhost/game/ont/seizure.rdf#LEVEL1">
        <owl:disjointWith rdf:resource="http://localhost/game/ont/seizure.rdf#LEVEL2"/>
    </Diagnostic_Certainty>

    <Diagnostic_Certainty rdf:about="http://localhost/game/ont/seizure.rdf#LEVEL2">
        <owl:disjointWith rdf:resource="http://localhost/game/ont/seizure.rdf#LEVEL3"/>
    </Diagnostic_Certainty>

    <Diagnostic_Certainty rdf:about="http://localhost/game/ont/seizure.rdf#LEVEL3">
        <owl:disjointWith rdf:resource="http://localhost/game/ont/seizure.rdf#LEVEL1"/>
    </Diagnostic_Certainty>

    <Seizure_Localization rdf:about="http://localhost/game/ont/seizure.rdf#LOCALIZED">
        <has_CUI rdf:datatype="http://www.w3.org/2001/XMLSchema#string">C0751495</has_CUI>
        <rdfs:label>Localized Seizure</rdfs:label>
        <owl:equivalentClass rdf:resource="http://localhost/game/ont/seizure.rdf#FOCAL"/>
        <owl:equivalentClass rdf:resource="http://localhost/game/ont/seizure.rdf#PARTIAL"/>
    </Seizure_Localization>

    <Motor_Manifestation rdf:about="http://localhost/game/ont/seizure.rdf#OTHER_MOTOR">
    </Motor_Manifestation>

    <Seizure_Localization rdf:about="http://localhost/game/ont/seizure.rdf#PARTIAL">
    </Seizure_Localization>

    <Seizure_Onset rdf:about="http://localhost/game/ont/seizure.rdf#SLOW_ONSET">
    </Seizure_Onset>

    <Seizure_Onset rdf:about="http://localhost/game/ont/seizure.rdf#SUDDEN_ONSET">
    </Seizure_Onset>

    <aefi:Finding rdf:about="http://localhost/game/ont/seizure.rdf#Seizure_Event">
        <rdf:type rdf:resource="http://www.w3.org/2002/07/owl#Class"/>
        <dx_certainty rdf:parseType="Resource">
            <owl:oneOf rdf:parseType="Resource">
                <rdf:first rdf:resource="http://localhost/game/ont/seizure.rdf#LEVEL1"/>
                <rdf:rest rdf:parseType="Resource">
                    <rdf:first rdf:resource="http://localhost/game/ont/seizure.rdf#LEVEL2"/>
                    <rdf:rest rdf:parseType="Resource">
                        <rdf:first rdf:resource="http://localhost/game/ont/seizure.rdf#LEVEL3"/>
                        <rdf:rest rdf:resource="http://www.w3.org/1999/02/22-rdf-syntax-ns#nil"/>
                    </rdf:rest>
                </rdf:rest>
            </owl:oneOf>
        </dx_certainty>
        <has_CUI rdf:datatype="http://www.w3.org/2001/XMLSchema#string">C0036572</has_CUI>
    </aefi:Finding>

    <Motor_Manifestation rdf:about="http://localhost/game/ont/seizure.rdf#TONIC">
        <has_CUI rdf:datatype="http://www.w3.org/2001/XMLSchema#string">C0270844</has_CUI>
        <rdfs:label>Tonic Seizure</rdfs:label>
    </Motor_Manifestation>

    <Motor_Manifestation rdf:about="http://localhost/game/ont/seizure.rdf#TONIC_CLONIC">
        <has_CUI rdf:datatype="http://www.w3.org/2001/XMLSchema#string">C0014549</has_CUI>
        <rdfs:label>Tonic-clonic Seizure</rdfs:label>
    </Motor_Manifestation>

    <Seizure_Account rdf:about="http://localhost/game/ont/seizure.rdf#WITNESSED">
        <accountOf rdf:resource="http://localhost/game/ont/seizure.rdf#Seizure_Event"/>
    </Seizure_Account>

    <rdf:Property rdf:about="http://localhost/game/ont/seizure.rdf#accountOf">
        <rdfs:domain rdf:resource="http://localhost/game/ont/seizure.rdf#Seizure_Event"/>
        <rdfs:range rdf:resource="http://localhost/game/ont/seizure.rdf#Seizure_Account"/>
    </rdf:Property>

    <rdf:Property rdf:about="http://localhost/game/ont/seizure.rdf#dx_certainty">
        <rdfs:domain rdf:resource="http://localhost/game/ont/seizure.rdf#Seizure_Event"/>
        <rdfs:range rdf:resource="http://localhost/game/ont/seizure.rdf#Diagnostic_Certainty"/>
    </rdf:Property>

    <rdf:Property rdf:about="http://localhost/game/ont/seizure.rdf#has_CUI">
    </rdf:Property>

    <rdf:Property rdf:about="http://localhost/game/ont/seizure.rdf#localization">
        <rdfs:domain rdf:resource="http://localhost/game/ont/seizure.rdf#Seizure_Event"/>
        <rdfs:range rdf:resource="http://localhost/game/ont/seizure.rdf#Seizure_Localization"/>
    </rdf:Property>

    <rdf:Property rdf:about="http://localhost/game/ont/seizure.rdf#motor">
        <rdfs:domain rdf:resource="http://localhost/game/ont/seizure.rdf#Seizure_Event"/>
        <rdfs:range rdf:resource="http://localhost/game/ont/seizure.rdf#Motor_Manifestation"/>
    </rdf:Property>

    <rdf:Property rdf:about="http://localhost/game/ont/seizure.rdf#onset">
        <rdfs:domain rdf:resource="http://localhost/game/ont/seizure.rdf#Seizure_Event"/>
        <rdfs:range rdf:resource="http://localhost/game/ont/seizure.rdf#Seizure_Onset"/>
    </rdf:Property>

    <rdf:Description>
        <dx_certainty rdf:resource="http://localhost/game/ont/seizure.rdf#LEVEL1"/>
        <localization rdf:resource="http://localhost/game/ont/seizure.rdf#GENERALIZED"/>
    </rdf:Description>

    <rdf:Description>
        <account rdf:resource="http://localhost/game/ont/seizure.rdf#WITNESSED"/>
        <dx_certainty rdf:resource="http://localhost/game/ont/seizure.rdf#LEVEL1"/>
    </rdf:Description>

    <rdf:Description>
        <dx_certainty rdf:resource="http://localhost/game/ont/seizure.rdf#LEVEL1"/>
        <onset rdf:resource="http://localhost/game/ont/seizure.rdf#SUDDEN"/>
    </rdf:Description>

    <rdf:Description>
        <dx_certainty rdf:resource="http://localhost/game/ont/seizure.rdf#LEVEL1"/>
        <motor rdf:parseType="Resource">
            <owl:oneOf rdf:parseType="Resource">
                <rdf:first rdf:resource="http://localhost/game/ont/seizure.rdf#TONIC"/>
                <rdf:rest rdf:parseType="Resource">
                    <rdf:first rdf:resource="http://localhost/game/ont/seizure.rdf#CLONIC"/>
                    <rdf:rest rdf:parseType="Resource">
                        <rdf:first rdf:resource="http://localhost/game/ont/seizure.rdf#ATONIC"/>
                        <rdf:rest rdf:parseType="Resource">
                            <rdf:first rdf:resource="http://localhost/game/ont/seizure.rdf#TONIC_CLONIC"/>
                            <rdf:rest rdf:resource="http://www.w3.org/1999/02/22-rdf-syntax-ns#nil"/>
                        </rdf:rest>
                    </rdf:rest>
                </rdf:rest>
            </owl:oneOf>
        </motor>
    </rdf:Description>

    <rdf:Description>
        <dx_certainty rdf:resource="http://localhost/game/ont/seizure.rdf#LEVEL2"/>
        <localization rdf:resource="http://localhost/game/ont/seizure.rdf#GENERALIZED"/>
    </rdf:Description>

    <rdf:Description>
        <account rdf:resource="http://localhost/game/ont/seizure.rdf#BYHISTORY"/>
        <dx_certainty rdf:resource="http://localhost/game/ont/seizure.rdf#LEVEL2"/>
    </rdf:Description>

    <rdf:Description>
        <dx_certainty rdf:resource="http://localhost/game/ont/seizure.rdf#LEVEL2"/>
        <motor rdf:parseType="Resource">
            <owl:oneOf rdf:parseType="Resource">
                <rdf:first rdf:resource="http://localhost/game/ont/seizure.rdf#TONIC"/>
                <rdf:rest rdf:parseType="Resource">
                    <rdf:first rdf:resource="http://localhost/game/ont/seizure.rdf#CLONIC"/>
                    <rdf:rest rdf:parseType="Resource">
                        <rdf:first rdf:resource="http://localhost/game/ont/seizure.rdf#ATONIC"/>
                        <rdf:rest rdf:parseType="Resource">
                            <rdf:first rdf:resource="http://localhost/game/ont/seizure.rdf#TONIC_CLONIC"/>
                            <rdf:rest rdf:resource="http://www.w3.org/1999/02/22-rdf-syntax-ns#nil"/>
                        </rdf:rest>
                    </rdf:rest>
                </rdf:rest>
            </owl:oneOf>
        </motor>
    </rdf:Description>

    <rdf:Description>
        <dx_certainty rdf:resource="http://localhost/game/ont/seizure.rdf#LEVEL3"/>
        <localization rdf:resource="http://localhost/game/ont/seizure.rdf#GENERALIZED"/>
    </rdf:Description>

    <rdf:Description>
        <account rdf:resource="http://localhost/game/ont/seizure.rdf#BYHISTORY"/>
        <dx_certainty rdf:resource="http://localhost/game/ont/seizure.rdf#LEVEL3"/>
    </rdf:Description>

    <rdf:Description>
        <dx_certainty rdf:resource="http://localhost/game/ont/seizure.rdf#LEVEL2"/>
        <motor rdf:resource="http://localhost/game/ont/seizure.rdf#OTHER_MOTOR"/>
    </rdf:Description>
</rdf:RDF>
