# Supplementary material for: A UMLS-based spell checker for natural language processing in vaccine safety
Source: BMC Med Inform Decis Mak. 2007 Feb 12;7:3. doi: 10.1186/1472-6947-7-3 (PMC1805499; doi:10.1186/1472-6947-7-3)
Supplement: Additional file 4 — Source code. Software platform used to launch modules for spell checker [file 1472-6947-7-3-S4.gz › game/sql/documents.sql]

-- MySQL dump 10.9
--
-- Host: localhost    Database: game
-- ------------------------------------------------------
-- Server version	4.1.11

/*!40101 SET @OLD_CHARACTER_SET_CLIENT=@@CHARACTER_SET_CLIENT */;
/*!40101 SET @OLD_CHARACTER_SET_RESULTS=@@CHARACTER_SET_RESULTS */;
/*!40101 SET @OLD_COLLATION_CONNECTION=@@COLLATION_CONNECTION */;
/*!40101 SET NAMES utf8 */;
/*!40014 SET @OLD_UNIQUE_CHECKS=@@UNIQUE_CHECKS, UNIQUE_CHECKS=0 */;
/*!40014 SET @OLD_FOREIGN_KEY_CHECKS=@@FOREIGN_KEY_CHECKS, FOREIGN_KEY_CHECKS=0 */;
/*!40101 SET @OLD_SQL_MODE=@@SQL_MODE, SQL_MODE='NO_AUTO_VALUE_ON_ZERO' */;
/*!40111 SET @OLD_SQL_NOTES=@@SQL_NOTES, SQL_NOTES=0 */;

--
-- Table structure for table `m_textlab_document`
--

DROP TABLE IF EXISTS `m_textlab_document`;
CREATE TABLE `m_textlab_document` (
  `document_id` varchar(100) NOT NULL default '',
  `province_code` varchar(5) NOT NULL default 'UNK',
  `transcription_code` char(1) NOT NULL default 'H',
  `word_count` int(11) NOT NULL default '0',
  `concept_count` int(11) NOT NULL default '0',
  `negation_count` int(11) NOT NULL default '0',
  `raw_text` text,
  `input1` text,
  `input2` text,
  `cleaned_text` text,
  `spellchecked_text` text,
  `missedspellerrors_terms` text,
  `postagged_text` text,
  `missedpostagged_terms` text,
  `phrased_text` text,
  `cuitagged_text` text,
  `missedcuitagged_terms` text,
  `negation_terms` text,
  `missednegated_terms` text,
  `concept_terms` text,
  `document_log` text,
  `partition_status` char(1) default NULL,
  `train_text` text,
  PRIMARY KEY  (`document_id`)
) ENGINE=InnoDB DEFAULT CHARSET=latin1;

--
-- Dumping data for table `m_textlab_document`
--


/*!40000 ALTER TABLE `m_textlab_document` DISABLE KEYS */;
LOCK TABLES `m_textlab_document` WRITE;
INSERT INTO `m_textlab_document` VALUES ('0119755','UNK','H',0,0,0,NULL,'2000.11.lb	came to see me today, re sore arm & shouler following 2nd Hepatitis B immunization. Immediately following the injection she experienced numbness on the back & inner aspect if her upper arm that lasted about 1hr. Occasionally throughout the remainder of the day she noticed some tenderness & pain radiating to her lower arm. She awoke during the night & her hand was sore across the knuckles, especially of the middle & ring finger. Her hand was sore & a bit stiff all day on Nov 15. This morning, Nov 16 her whole arm is sore, her shoulder, her upper back on the left side and her ear is aching. There is a palpable lymph node behind her ear. She said it feels like soreness in the muscles & not the joints. There is some swelling on the palm of her hand below the fingers and the skin on the palm of that hand looked mottled and red in color compared to her other hand. The injection site is tender to touch and the skin is slightly red in an area the size of a loonie. Her L shoulder is higher then the R when observing from behind. She stated she had no noticeable reaction to her 1st Hepatitis Bimmunization.\r\n\r\nNoted: Arm, hand, shoulder pain & numbness following 2nd Hepatitis shot. Will consult with BCCDC for advise re: 3rd dose.','2000.11.l6	came to see me today, re sore arm & shouler following 2nd Hepatitis B immunization. Immediately following the injection she experienced numbness on the back & inner aspect of her upper arm that lasted about 1hr. Occasionally throughout the remainder of the day she noticed some tenderness & pain radiating to her lower arm. She awoke during the night & her hand was sore across the knuckles, especially of the middle & ring finger. Her hand was sore & a bit stiff all day on Nov 15. This morning, Nov 16 her whole arm is sore, her shoulder, her upper back on the left side and her ear is aching. There is a palpable lymph node behind her ear. She said it feels like soreness in the muscles & not the joints. There is some swelling on the palm of her hand below the fingers and the skin on the palm of that hand looked mottled and red in color compared to her other hand. The injection site is tender to touch and the skin is slightly red in an area the size of a loonie. Her L shoulder is higher then the R when observing from behind. She stated she had no noticeable reaction to her 1st Hepatitis B immunization.\r\n\r\nNoted: Arm, hand, shoulder pain & numbness following 2nd Hepatitis B shot. Will consult with BCCDC for advice re: 3rd dose.',NULL,NULL,NULL,NULL,NULL,NULL,NULL,NULL,NULL,NULL,NULL,NULL,'R',NULL),('0119904','UNK','H',0,0,0,NULL,'DAY 0- Within hours of vaccination - was feeling ill - general malaise - dizzy, \"bad headache\", fatigue, with an upset and sore stomach. By the evening she also c/o RUQ pain. No fever, no rash, no resp. system involvement, no vomiting or diarrhea.\r\n\r\nDAY 1- Stayed home from school c/o above symptoms. Saw physician who confirmed RUQ pain and advised not to continue with vaccination series. Mom reports Amanda looked a little \"yellow tinged\". PMN not clear if this sign was physician diagnozed. Anorexic.\r\n\r\nDAY 2- Began improving.\r\n\r\nDAY 3- Returned to school.\r\n\r\nDAY 4- Mom reports complete resolution of symptoms.\r\n\r\nI.B: Unremarkable local reaction at injection site. In grade 1 contracted Hepatitis A. Mom remembered her symptomatology. has decided to withdraw her consent re:completion of Hep. B series.\r\n\r\nNot a contraindication finishing series.\r\nNeed support from B.C.C.D.C. - See Dr. Adams comment to mother - might be best to do in emergency to reassure.','DAY 0- Within hours of vaccination - was feeling ill - general malaise - dizzy, \"bad headache\", fatigue, with an upset and sore stomach. By the evening she also c/o RUQ pain. No fever, no rash, no resp. system involvement, no vomiting or diarrhea.\r\n\r\nDAY 1- Stayed home from school c/o above symptoms. Saw physician who confirmed RUQ pain and advised not to continue with vaccination series. Mom reports Amanda looked a little \"yellow tinged\". PMN not clear if this sign was physician diagnozed. Anorexic.\r\n\r\nDAY 2- Began improving.\r\n\r\nDAY 3- Returned to school.\r\n\r\nDAY 4- Mom reports complete resolution of symptoms.\r\n\r\nI.B: Unremarkable local reaction at injection site. In grade 1 contracted Hepatitis A. Mom remembered her symptomatology. has decided to withdraw her consent re:completion of Hep. B series.\r\n\r\nNot a contraindication finishing series.\r\nNeed support from B.C.C.D.C. - See Dr. Adams comment to mother - might be best to do in emergency to reassure.',NULL,NULL,NULL,NULL,NULL,NULL,NULL,NULL,NULL,NULL,NULL,NULL,'R',NULL),('0400034','UNK','H',0,0,0,NULL,'Received imms (grade 6) on Wed Nov 26th.\r\nCame home from school irritable, tired, did not eat supper & went to bed @ 6pm which was unusual for him. Got up Thurs Nov 27 felt \"sick to his stomach\" went back to bed slept off & on all day. No fever. No vomitting. Each time he attempted to eat/drink his stomach became upset. Experienced swelling in right arm 8hrs post imms, which worsened until the next morning swelling was 8\" x 1\" just below site with some bruising.\r\n\r\nMother states son had influenza symptoms Sat Nov 15 to Sat Nov 22 returning to school showing improvement Mon & Tues until imms given Wed\r\nd/c to mother on Mon., Dec 8 she sates he has not fully recovered.\r\n\r\nWon\'t be receiving meningicoccal C again.\r\nNo contraindication to next Hepatitis B.','Received imms (grade 6) on Wed Nov 26th.\r\nCame home from school irritable, tired, did not eat supper & went to bed @ 6pm which was unusual for him. Got up Thurs Nov 27 felt \"sick to his stomach\" went back to bed slept off & on all day. No fever. No vomitting. Each time he attempted to eat/drink his stomach became upset. Experienced swelling in right arm 8hrs post imms, which worsened until the next morning swelling was 8\" x 1\" just below site with some bruising.\r\n\r\nMother states son had influenza symptoms Sat Nov 15 to Sat Nov 22 returning to school showing improvement Mon & Tues until imms given Wed\r\nd/c to mother on Mon., Dec 8 she states he has not fully recovered.\r\n\r\nWon\'t be receiving meningococcal C again.\r\nNo contraindication to next Hepatitis B.',NULL,NULL,NULL,NULL,NULL,NULL,NULL,NULL,NULL,NULL,NULL,NULL,'R',NULL),('10','UNK','H',0,0,0,NULL,'Child received MMR vaccine July 13 2001. During the night of July 18 2001 he woke up & was cranky. She said he was sweating and red faced, his skin was hot. She gave Tylenol and a sponge bath to cool him down. He also develpoed a croupy type cough. She did not check his temperature with a thermometer. She has had to give him Tylenol and a sponge bath, twice a night since. His cough stopped July 21 2001. He does not seem to be feverish during the daytime, but doesn\'t much have of an appetite. Called today July 24 01 as he still had a high fever again during last night. Advised to call F. Dr. re reaction and check his temperature if the fever recurs again tonight. He also vomited 2-3x per day from July 19- July 21 2001.\r\n\r\n-TPC from she took to see Dr. M. McPherson (replacement for Dr. Bridger) July 24 2001, child developed blotchy type rash on his lower back & buttocks yesterday after seeing Dr. , no fever last night and rash less prominent today.\r\n\r\n\r\nFever, rash may be due to intercurrent illness or vaccine virus. continue with scheduled immunizations.','Child received MMR vaccine July 13 2001. During the night of July 18 2001 he woke up & was cranky. She said he was sweating and red faced, his skin was hot. She gave Tylenol and a sponge bath to cool him down. He also developed a croupy type cough. She did not check his temperature with a thermometer. She has had to give him Tylenol and a sponge bath, twice a night since. His cough stopped July 21 2001. He does not seem to be feverish during the daytime, but doesn\'t much have of an appetite. ______Called today July 24/01 as he still had a high fever again during last night. Advised to call F. Dr. re reaction and check his temperature if the fever recurs again tonight. He also vomited 2-3x per day from July 19- July 21 2001.\r\n\r\n-TPC from ______ she took ______ to see Dr. M. McPherson (replacement for Dr. Bridger) July 24 2001, child developed blotchy type rash on his lower back & buttocks yesterday after seeing Dr. , no fever last night and rash less prominent today.\r\n\r\n\r\nFever, rash may be due to intercurrent illness or vaccine virus. continue with scheduled immunizations.',NULL,NULL,NULL,NULL,NULL,NULL,NULL,NULL,NULL,NULL,NULL,NULL,'S',NULL),('101','UNK','',0,0,0,'','0900 Hrs Vaccine given L arm IM\r\n0927 Lower Lip itchy\r\n0930 eyes, Lips feeling tingly\r\nAmbulance called P-80 Breathing fine\r\nLay down, feet up.\r\n0932 Epinephrine 0.5ml. sc. Rt arm\r\nTongue thick, Throat feling \"phlegmy\"\r\nno more progression, Pulse + resp stable\r\n0943 Ambulance arrived.\r\n950 Chills, feels cold\r\n10 Taken to hosp. Doctor dx severe allergic reaction\r\n#1 given Jan 18/2000\r\n\r\n\r\nRecovered in 12 hrs - last symptom to go was numbness of L side of face. Reaction brought on exacerbation of fibromyalgic and chronic fatigue, for at least 10 days\r\n\r\nThe Hepatitis A series is now complete. If ______ were to ever require additional doses of the vaccine in the future, she should be referred to any allergist for assessment prior to further doses being given.','0900 Hrs Vaccine given L arm IM\r\n0927 Lower Lip itchy\r\n0930 eyes, Lips feeling tingly\r\nAmbulance called P-80 Breathing fine\r\nLay down, feet up.\r\n0932 Epinephrine 0.5ml. sc. Rt arm\r\nTongue thick, Throat feling \"phlegmy\"\r\nno more progression, Pulse + resp stable\r\n0943 Ambulance arrived.\r\n950 Chills, feels cold\r\n10 Taken to hosp. Doctor dx severe allergic reaction\r\n#1 given Jan 18/2000\r\n\r\nRecovered in 12 hrs - last symptom to go was numbness of L side of face. Reaction brought on exacerbation of fibromyalgia and chronic fatigue, for at least 10 days\r\n\r\nThe Hepatitis A series is now complete. If ______ were to ever require additional doses of the vaccine in the future, she should be referred to any allergist for assessment prior to further doses being given.',NULL,NULL,NULL,NULL,NULL,NULL,NULL,NULL,NULL,NULL,NULL,NULL,'S',NULL),('103','UNK','',0,0,0,NULL,'Mom reports:\r\n1) no reaction day of immunization (01/02/26 - Monday)\r\n2) 5 days after immunization (01/03/03 - Saturday)\r\n	-diarrhea x 1 diaper\r\n	-about 40 seconds of looking pale/ about to faint\r\n	-fever about 101 degrees that night\r\n		-no tylenol given (Mom wanted it to \'break\' on its own)\r\n3) Sunday am (01/03/04)\r\n	-woke up - no fever\r\n	-decrease intake of food and fluids (\"very little solid food but some liquids\")\r\n  Sunday pm\r\n	-looked like she was feeling somewhat better\r\n4) Monday am (01/03/05)\r\n	-woke up tossing and turning / calling out in sleep\r\n	-very difficult to arouse / body limp\r\n	-could barely open her eyes\r\n5) Called ambulance (KGH)\r\n	-admitted - IV/bloodwar K/X-ray (see attached report)\r\n	-XI diarrhea XIV vomit\r\n6) Tuesday (01/03/06)\r\n	-discharge\r\n	-X4 diarrhea\r\n7) Wednesday (01/03/07)\r\n	-X2 diarrhea\r\n8) Thrusday (01/03/08)\r\n	-X1 diarrhea\r\n9) Friday (date of report)\r\n	-almost better\r\n\r\n\r\nMom does not want child to have any more immunizations.\r\nMom insisted on adverse report being done even though reaction not likely to meet temporal criteria.\r\n\r\n\r\nThis child has a viral infection with dehydration - not related immunization ? P.H.N discuss management of child with dehydration with mother.','Mom reports:\r\n1) no reaction day of immunization (01/02/26 - Monday)\r\n2) 5 days after immunization (01/03/03 - Saturday)\r\n	-diarrhea x 1 diaper\r\n	-about 40 seconds of looking pale/ about to faint\r\n	-fever about 101 degrees that night\r\n		-no tylenol given (Mom wanted it to \'break\' on its own)\r\n3) Sunday am (01/03/04)\r\n	-woke up - no fever\r\n	-decrease intake of food and fluids (\"very little solid food but some liquids\")\r\n  Sunday pm\r\n	-looked like she was feeling somewhat better\r\n4) Monday am (01/03/05)\r\n	-woke up tossing and turning / calling out in sleep\r\n	-very difficult to arouse / body limp\r\n	-could barely open her eyes\r\n5) Called ambulance (KGH)\r\n	-admitted - IV/bloodwar K/X-ray (see attached report)\r\n	-XI diarrhea XI vomit\r\n6) Tuesday (01/03/06)\r\n	-discharge\r\n	-X4 diarrhea\r\n7) Wednesday (01/03/07)\r\n	-X2 diarrhea\r\n8) Thrusday (01/03/08)\r\n	-X1 diarrhea\r\n9) Friday (date of report)\r\n	-almost better\r\n\r\n\r\nMom does not want child to have any more immunizations.\r\nMom insisted on adverse report being done even though reaction not likely to meet temporal criteria.\r\n\r\n\r\nThis child has a viral infection with dehydration - not related immunization ? P.H.N discuss management of child with dehydration with mother.',NULL,NULL,NULL,NULL,NULL,NULL,NULL,NULL,NULL,NULL,NULL,NULL,'R',NULL),('10394','UNK','',0,0,0,NULL,'12 hours after getting the shot, developed wretching diarrhea, chest heaviness, difficulty breathing, and swelling of face. Called ambulance vomited all over paramedics. Taken to ER at NRGH and seen by Dr. John Grabher. Received 4 litres of IV fluids and was given Gravol, Morphine, Maxeran and Benadryl. Dames Kept in ER for 12 hrs. Today, Nov 01 eyes and lips and hands are still swollen. Dr. advised her this was an unusual but probable adverse reaction to the shot and client was advised never to have one again.\r\nB.P ranged from 70/40-90/60 before IV fluids were given.\r\n\r\n\r\nTel. call to client. She feels fully recovered\r\n2001/11/09 T/P to Mrs. Vaichen to complete Influenza supplementary Questionare. No further problems-is working again\r\n\r\n\r\nYes, we really want a consult\r\nPlease collect Emerg visit record (copy) before sending for consult.','12 hours after getting the shot, developed wretching, diarrhea, chest heaviness, difficulty breathing, and swelling of face. Called ambulance, vomited all over paramedics. Taken to ER at NRGH and seen by Dr. John Grabher. Received 4 litres of IV fluids and was given Gravol, Morphine, Maxeran and Benadryl and Demea.  Kept in ER for 12 hrs. Today, Nov 01 eyes and lips and hands are still swollen. Dr. advised her this was an unusual but probable adverse reaction to the shot and client was advised never to have one again.\r\nB.P. ranged from 70/40-90/60 before IV fluids were given.\r\n\r\n\r\nTel. call to client. She feels fully recovered\r\n2001/11/09 T/P to client to complete Influenza supplementary Questionaire. No further problems-is working again\r\n\r\n\r\n\r\n\r\nYes, we really do want a consult\r\nPlease collect Emerg visit record (copy) before sending for consult.',NULL,NULL,NULL,NULL,NULL,NULL,NULL,NULL,NULL,NULL,NULL,NULL,'R',NULL),('104','UNK','H',0,0,0,NULL,'1st dose MMR given in LA Feb 13/01. On Feb 22/01 around 12:30pm Mom noticed fever in child - gave Tylenol - @ 4:00 same day Fever was low grade as reported by Mom. At 5:00 pm same day Fever spiked to 103.5 remained same after cool bath. Mom gave 2ml Tylenol & fever decreased to 102 degrees. At 8:00 pm same day Mom gave 2ml Tylenol. Mom stated skin was very flushed, cheeks dry & cracked & skin very warm to touch. At 10:00pm same day Temp had to 99.5 decreased to 99.5 degrees. Babe slept well but @ midnight mom gave 2ml Tylenol due to Temp increased to 101 degrees. On Feb 23/01, Babe awoke with temp 98 degrees - skin still flushed & warm to touch. Another dose Tylenol given, Babe pulling @ ear. To see family Dr. this afternoon.\r\n\r\nMarch 9/01 - Mom states both mom & child had strep throat -> @ same time as starting antibiotics - pinpoint rash appeared on body & face. Mom suspects rash from MMR but unsure - possibly from Amoxicillin. Rash began to improve near Day 9 & 10 of course of Amoxicillin. Disappeared after antibiotics were stopped - Day 22 from MMR imms. child healthy & happy @ present.\r\n\r\nFebrile illness Feb. 22 more likely related to mother\'s strep throat Rash appearing all day 10 (+-) considered viral/ allergic to Amoxil/ secondary to MMR. Imp unlikely MMR reactions continue.','1st dose MMR given in LA Feb 13/01. On Feb 22/01 around 12:30pm Mom noticed fever in child - gave Tylenol - @ 4:00 same day Fever was low grade as reported by Mom. At 5:00 pm same day Fever spiked to 103.5 remained same after cool bath. Mom gave 2ml Tylenol & fever decreased to 102 degrees. At 8:00 pm same day Mom gave 2ml Tylenol. Mom stated skin was very flushed, cheeks dry & cracked & skin very warm to touch. At 10:00pm same day Temp had to 99.5 decreased to 99.5 degrees. Babe slept well but @ midnight mom gave 2ml Tylenol due to Temp increased to 101 degrees. On Feb 23/01, Babe awoke with temp 98 degrees - skin still flushed & warm to touch. Another dose Tylenol given, Babe pulling @ ear. To see family Dr. this afternoon.\r\n\r\nMarch 9/01 - Mom states both mom & child had strep throat -> @ same time as starting antibiotics - pinpoint rash appeared on body & face. Mom suspects rash from MMR but unsure - possibly from Amoxicillin. Rash began to improve near Day 9 & 10 of course of Amoxicillin. Disappeared after antibiotics were stopped - Day 22 from MMR imms. child healthy & happy @ present.\r\n\r\n\r\nFebrile illness Feb. 22 more likely related to mother\'s strep throat Rash appearing all day 10 (+-) considered viral/ allergic to Amoxil/ secondary to MMR. Imp unlikely MMR reactions continue.',NULL,NULL,NULL,NULL,NULL,NULL,NULL,NULL,NULL,NULL,NULL,NULL,'S',NULL),('105','UNK','H',0,0,0,NULL,'01-02-23 Mr. ______ father of ______ phoned the health unit\r\n- severe pain and stiffness of \"neck and spine\" area. Started 24 hrs after imm done at the school. No redness or swelling on injection area. Has fever and headache and cold symptoms. Missed school since Wed because of above symptoms. Advised to have checked by their family physician.\r\n- I talked to ______ - spine pain and fever - started wed - 01-02-21 cold symptoms and fever started. Thursday - 01-01-22.\r\nToday - all symptoms still present.\r\n- Sun at North Hills walk in Clinic - Dr Wong Bruce\r\nNo definite diagnosis accdg. to parents. Dx of to Torticollis - see Drs\'. report.\r\n01-02-26 ______ went back to school. Spine area still \'sensitive.\" Dr at walk-in clinic suggested - seing a chiropractor for ______ back. \r\n01-02-28 ______ is recovering from cold symptoms - neck and \"spine area\" still \"sensitive\" - sore\r\n\r\n\r\nClient has a hx of neck and back symptoms. It may be that a concurrent viral illness and tissue imitation (although there is no local redness/swelling a the injection site) from the Td booster aggravated an existing condition. The next scheduled immunization for Canadian adults is 10 years from now (i.e. a Td). No contraindication to keeping Td booster schedule as routinely recommended for Canadians','01-02-23 Mr. John Doe father of Jane phoned the health unit\r\n- severe pain and stiffness of \"neck and spine\" area. Started 24 hrs after imm. done at the school. No redness or swelling on injection area. Has fever and headache and cold symptoms. Missed school since Wed because of above symptoms. Advised to have checked by their family physician.\r\n- I talked to John - spine pain and fever - started wed - 01-02-21 cold symptoms and fever started. Thursday - 01-01-22.\r\nToday - all symptoms still present.\r\n- Sun at North Hills walk in Clinic - Dr Wong Bruce\r\nNo definite diagnosis accdg. to parents. Dx of to Torticollis - see Drs\'. report.\r\n01-02-26 Jane went back to school. Spine area still “sensitive.\" Dr at walk-in clinic suggested - seing a chiropractor for Jane back. \r\n01-02-28 Jane is recovering from cold symptoms - neck and \"spine area\" still \"sensitive\" - sore\r\n\r\n\r\nClient has a hx of neck and back symptoms. It may be that a concurrent viral illness and tissue irritation (although there is no local redness/swelling at the injection site) from the Td booster aggravated an existing condition. The next scheduled immunization for Canadian adults is 10 years from now (i.e. a Td). No contraindication to keeping Td booster schedule as routinely recommended for Canadians',NULL,NULL,NULL,NULL,NULL,NULL,NULL,NULL,NULL,NULL,NULL,NULL,'S',NULL),('106','UNK','',0,0,0,NULL,'Immunization administered at 1300 hrs. By 1900 hrs L arm weakness, felt dizzy, short of breath and wheezy (had to use inhaler). Swelling in L arm from shoulder to elbow. Pain in elbow joint. Nausea but no vomiting.\r\nInformation received from RN at Dr\'s office.\r\n\r\n\r\nThe potential for fever, local reaction and nausea exists with a 2nd pneumoncoccal vaccine dose given a year after the initial dose. The wheezing is probably not an indication of an allergic response - it may even be related to anxiety as a result of the marked local reaction, \r\nRECOMMEND: 1. In accordance with the immunization schedule for pneumococcal vaccine, NO aditional doses are recommended. Re-vaccination is not routinely recommended, a second dose at 5 years being indicated only for specific medical conditions.\r\n2. This reaction is not a contraindication to receiving other adult vaccines such as Td or Influenza vaccines. continue in accordance with adult vaccine schedules.','Immunization administered at 1300 hrs. By 1900 hrs L arm weakness, felt dizzy, short of breath and wheezy (had to use inhaler). Swelling in L arm from shoulder to elbow. Pain in elbow joint. Nausea but no vomiting.\r\nInformation received from RN at Dr\'s office.\r\n\r\nThe potential for fever, local reaction and nausea exists with a 2nd pneumoncoccal vaccine dose given a year after the initial dose. The wheezing is probably not an indication of an allergic response - it may even be related to anxiety as a result of the marked local reaction, dizziness and nausea.\r\nRECOMMEND: 1. In accordance with the immunization schedule for pneumococcal vaccine, NO additional doses are recommended. Re-vaccination is not routinely recommended, a second dose at 5 years being indicated only for specific medical conditions.\r\n2. This reaction is not a contraindication to receiving other adult vaccines such as Td or Influenza vaccines. continue in accordance with adult vaccine schedules.',NULL,NULL,NULL,NULL,NULL,NULL,NULL,NULL,NULL,NULL,NULL,NULL,'R',NULL),('108','UNK','',0,0,0,NULL,'Thurs nov 4 2100 - reported by mother\r\nc/o - severe pain behind both eyes\r\n- vision altered - \"missing parts\" of objects in visual field - seeing \"flashing lights\" in periphery\r\n- 2300 pain increase in intensity, mom concerned as \"panting to breathe\" in restless sleep.\r\n- difficulty arousing\r\nhospital by ambulance\r\nO2 - ? analgesia/antiematic - did vomit\r\nRemained ER x 3 hrs\r\nDx - migraine\r\nFri Nov 5 - tired - no pain or visual problems\r\nSat Nov 6 - \"back to normal\"\r\n99.12.6 P/c to Retra to confirm: - No migraine headaches prior to Engirin immunization; ER Dr Dx migrane NOT mother; Dr ER suggested may be a link to vaccine.\r\n\r\n\r\nLikely a coincidental, first migrain cousally related to vaccine.','Thurs nov 4 2100 - reported by mother\r\nc/o - severe pain behind both eyes\r\n- vision altered - \"missing parts\" of objects in visual field - seeing \"flashing lights\" in periphery\r\n- 2300 pain increase in intensity, mom concerned as \"panting to breathe\" in restless sleep.\r\n- difficulty arousing\r\n->hospital by ambulance\r\nO2 - ? analgesia/antiemitic - did vomit\r\nRemained ER x 3 hrs\r\nDx - migraine\r\nFri Nov 5 - tired - no pain or visual problems\r\nSat Nov 6 - \"back to normal\"\r\n99.12.6 P/c to Retra to confirm: - No migraine headaches prior to Engirin immunization; ER Dr Dx migrane NOT mother; Dr ER suggested may be a link to vaccine.\r\n\r\n\r\nLikely a coincidental, first migrain attack not causally related to vaccine.',NULL,NULL,NULL,NULL,NULL,NULL,NULL,NULL,NULL,NULL,NULL,NULL,'S',NULL),('109','UNK','H',0,0,0,NULL,'99.12.14 - 4:30 pm. P.C. from client with following complaints:\r\n1.) Headache started shortly after & continues till present.\r\n2.) Felt cold within 1/2 hr, & hands & feet felt weak, cold & numb.\r\n3.) Felt lethargic when she got home.\r\n4.) Noticed a rash at 7 p.m. after taking a shower (from shoulders to elbow) thought it might be from water hitting her arms - did not check arms again until morning & rash was gone.\r\n5.) Throat felt like she had a \'rock\' on the rt side of her throat, had difficulty swallowing - throat also sore.\r\n6.) Having trouble breathing - feels it down into the chest.\r\n7.) Fever- 38 degrees Celcius in a.m. - has not taken temp. since 99.12.15 a.m. P.C. to say last night her chest felt \'very constricting\', but woke up this morning & says she feels fine - no further constricting feeling, nor sore throat, nor lump in throat.\r\nNo local reaction GRA\r\nHer allergist is Dr. Schaffsin 604-526-9622 ( has had numerous allergy inj. since \'95)\r\n\r\n\r\nHas completed vaccine series.\r\nProvide patient with EP & allergist with list of vaccine ingredients to file in chart(s).','99.12.14 - 4:30 pm. P.C. from client with following complaints:\r\n1.) Headache started shortly after & continues till present.\r\n2.) Felt cold within 1/2 hr, & hands & feet felt weak, cold & numb.\r\n3.) Felt lethargic when she got home.\r\n4.) Noticed a rash at 7 p.m. after taking a shower (from shoulders to elbow) thought it might be from water hitting her arms - did not check arms again until morning & rash was gone.\r\n5.) Throat felt like she had a \'rock\' on the rt side of her throat, had difficulty swallowing - throat also sore.\r\n6.) Having trouble breathing - feels it down into the chest.\r\n7.) Fever- 38 degrees Celcius in a.m. - has not taken temp. since \r\n99.12.15 a.m. P.C. to say last night her chest felt \'very constricting\', but woke up this morning & says she feels fine - no further constricting feeling, nor sore throat, nor lump in throat.\r\nNo local reaction GRA\r\nHer allergist is Dr. Schaffsin 604-526-9622 ( has had numerous allergy inj. since \'85)\r\n\r\nHas completed vaccine series.\r\nProvide patient EP & allergist with list of vaccine ingredients to file in chart(s).',NULL,NULL,NULL,NULL,NULL,NULL,NULL,NULL,NULL,NULL,NULL,NULL,'R',NULL),('10984','UNK','H',0,0,0,NULL,'Treated in Wrinch Memorial Hospital emerg. Nov.5.01, - 2 to 3 hours after receiving vaccine.\r\n\r\nPt. did not know what medication were used in his treatment. He was given Benadryl tablets for follow-up use @ home.\r\n\r\nHas suffered no lasting effects from this episode - or at least reports no lasting effects.\r\n\r\n\r\nI would not discontinue future influenza vaccine immunization, but i would check for the latest recommendations regarding persons with prior ORs before immunizing for influenza next year.','Treated in Wrinch Memorial Hospital emerg. Nov.5.01, - 2 to 3 hours after receiving vaccine.\r\n\r\nPt. did not know what medications were used in his treatment. He was given Benadryl tablets for follow-up use @ home.\r\n\r\nHas suffered no lasting effects from this episode - or at least reports no lasting effects.\r\n\r\n\r\nI would not discontinue future influenza vaccine immunization, but I would check for the latest recommendations regarding persons with prior ORs before immunizing for influenza next year.',NULL,NULL,NULL,NULL,NULL,NULL,NULL,NULL,NULL,NULL,NULL,NULL,'S',NULL),('11060','UNK','H',0,0,0,NULL,'Mother came to health unit, reports that symptoms started on Sunday and that fever was 103 degreed F.\r\nRash described as welts, coming and going along arms and legs. The rash lasted for about 24 hours and had disappeard by the time Dr. Mcgregor saw her on October 29th\r\nOn October 30th ---- was healthy until evening when she developped chest symptoms. She had a very chesty cough when I saw her on Nov 1, but no fever.\r\nThe report from father documented by Susan Repath is enclosed.\r\n\r\n\r\nHives more than 48h after immunization unlikely to be causally related. Probably due to viral infection.','Mother came to health unit, reports that symptoms started on Sunday and that fever was 103 degreed F.\r\nRash described as welts, coming and going along arms and legs. The rash lasted for about 24 hours and had disappeard by the time Dr. Mcgregor saw her on October 29th\r\nOn October 30th ---- was healthy until evening when she developped chest symptoms. She had a very chesty cough when I saw her on Nov 1, but no fever.\r\nThe report from father documented by Susan Repath is enclosed.\r\n\r\n\r\nHives more than 48h after immunization unlikely to be causally related. Probably due to viral infection.',NULL,NULL,NULL,NULL,NULL,NULL,NULL,NULL,NULL,NULL,NULL,NULL,'S',NULL),('46','UNK','H',0,0,0,NULL,'Hypertension - on medication\r\n\r\nHeadache, dizziness began on 2003 March 15 night. Symptoms still persistent today(2003 Mar 17) Client states she does not \"feel like eating or drinking\" feeling nauseated off and on for past 2 days. Symptoms have subsided today. Had chills, fever beginning from midnight of 2003 March 15 lasting for 24 hours. Client states that she has low grade fever today (2003 Mar17)\r\n\r\nOnset of symptoms above in evening after immunization in a.m. Not a contraindication to further immunization with above vaccine as required. As an added precaution, client to be observed x30 minutes after next immunization with above.','Hypertension - on medication\r\n\r\nHeadache, dizziness began on 2003 March 15 night. Symptoms still persistent today(2003 Mar 17) Client states she does not \"feel like eating or drinking\" feeling nauseated off and on for past 2 days. Symptoms have subsided today. Had chills, fever beginning from midnight of 2003 March 15 lasting for 24 hours. Client states that she has low grade fever today (2003 Mar17)\r\n\r\nOnset of symptoms above in evening after immunization in a.m. Not a contraindication to further immunization with above vaccine as required. As an added precaution, client to be observed x30 minutes after next immunization with above.',NULL,NULL,NULL,NULL,NULL,NULL,NULL,NULL,NULL,NULL,NULL,NULL,'S',NULL),('47','UNK','T',0,0,0,NULL,'MEASLES VIRUS VACCINE LIVE (MORATEN) (+) MUMPS VIRUS VACCINE\r\nInformation has been received from a 34 year old female with a history of rubella immunisation who on 28-JUL-2003 was vaccinated with measles virus vacine live (moraten) (+) mumps virus vaccine live (Jeryl Lynn) (+) rubella virus vaccine live (Wistar RA 27/3). Concomitant therapy included diptheria toxoid (+) pertussis vaccine (unspecified) (+) tetanus toxoid.\r\nA few days afte vaccination with measles virus vaccine (moraten) (+) mumps virus vaccine live (Jeryl Lynn) (+) rubella virus vaccine live (Wistar RA 27/3),(moraten) (+) mumps virus vaccine live in approximately July 2003, the patient experienced nasal congestion and pain in right knee. September 2003, the patient experienced intense pain in all joints and 2 knees. The reported experiencing extreme fatigue, weakness, tingling, numbness not able to work and not able to conduct a normal life. The patient\'s nasal congestion and pain in right knee and pain in all joints and not able to walk and extreme fatigue and weakness and tingling and numbness and not able to work and not able to conduct a normal life persisited. \r\nThe patinet felt that nasal congestion, pain in right knee, pain in all joints, not able to walk, extreme fatigue, weakness, tingling, numbness, not able to work and not able to conduct a normal life were related to therapy with measles virus vacine live (moraten) (+) mumps virus vaccine live (Jeryl Lynn) (+) rubella virus vaccine live (Wistar RA 27/3).\r\nNot able to walk, not able to work and not able to conduct a normal life were considered to be disabling by the patient.\r\nNo further information available.','MEASLES VIRUS VACCINE LIVE (MORATEN) (+) MUMPS VIRUS VACCINE\r\nInformation has been received from a 34 year old female with a history of rubella immunisation who on 28-JUL-2003 was vaccinated with measles virus vacine live (moraten) (+) mumps virus vaccine live (Jeryl Lynn) (+) rubella virus vaccine live (Wistar RA 27/3). Concomitant therapy included diptheria toxoid (+) pertussis vaccine (unspecified) (+) tetanus toxoid.\r\nA few days afte vaccination with measles virus vaccine (moraten) (+) mumps virus vaccine live (Jeryl Lynn) (+) rubella virus vaccine live (Wistar RA 27/3),(moraten) (+) mumps virus vaccine live in approximately July 2003, the patient experienced nasal congestion and pain in right knee. In September 2003, the patient experienced intense pain in all joints and 2 knees. The patient reported that, at a certain point, she was not able to walk.  The patient also reported experiencing extreme fatigue, weakness, tingling, numbness not able to work and not able to conduct a normal life. The patient\'s nasal congestion and pain in right knee and pain in all joints and not able to walk and extreme fatigue and weakness and tingling and numbness and not able to work and not able to conduct a normal life persisited. \r\nThe patient felt that nasal congestion, pain in right knee, pain in all joints, not able to walk, extreme fatigue, weakness, tingling, numbness, not able to work and not able to conduct a normal life were related to therapy with measles virus vaccine live (Moraten) (+) mumps virus vaccine live (Jeryl Lynn) (+) rubella virus vaccine live (Wistar RA 27/3).\r\nNot able to walk, not able to work and not able to conduct a normal life were considered to be disabling by the patient.\r\nNo further information available.',NULL,NULL,NULL,NULL,NULL,NULL,NULL,NULL,NULL,NULL,NULL,NULL,'R',NULL),('48','UNK','H',0,0,0,NULL,'Nov 18\r\n-(LA) swollen, red, warm to touch - swelling extends 3 inches around immunization, rised area 1/4\r\n-c/o pain (LA) radiating down left arm, across chest and back, down right arm to elbow. No vomiting, no nausea, no fainting, slightly dizzy, headache\r\n-Mom gave Benadryl 11\'s and Avil 11\'s - some relief by 1430 but still c/o pain across chest to (Rt) elbow.\r\n-he has an anaphylaxis reaction to peanuts\r\nNov. 19/0\r\n-c/o headache, hurts to swallow \'itchy throat\'- seen by Dr. Cutler \'uvula swollen\'\r\n-continues to take Bendryl\r\n-swelling half the size\r\nNov. 20/02\r\n-\'can\'t swallow\' ++++ anxiety to Dr. Cutler --> Cranbrook Hospital. +++ bronchospasm.\r\n-given Oxygen, ventolun tatrovent with relief\r\n-Dr. Cutler reports chest X-ray and blood work normal\r\n-Dr. Cutler informed PHN that he is going to contact pt. immunologist in Calgary Dr. Tom Bowen\r\nNov 27-02\r\n-still has bad headache across forhead and temples.\r\n-mom reports conversation Dr. Cutler had with Dr. Bowen-(immunologist)- Dr Bowen\'s recommendations\r\n  -bld test after 6 wks post immunization (Hep B antibody titre\'s)\r\n  -if over 10- no further immunization\r\n  -if < 10- give test dose about 1/10 strength of Hep B dose - have client on Benadryl prior to    dose- check reaction before  considering more immunization\r\nDec 9/02- still has headache. ?sinus problems. CAT scan Nov 30- Dr\'s not clear on persistent cause of headache\r\n\r\n-reidual headache across forhead and temples- started after immunization and has continued\r\nDr Jewett- headaches caused by sinus problems- (03, 01, 06) \r\n03, 06, 01- Mother states that Hep B antibody greater than 10- no further immun.\r\n\r\nVerbal report from mother that anti Hep B titre >10. No futher Hep B. vaccine indicated at this time. Long term immunity after one dose is not known, so may need to consider Hep B vaccine in distant future','Nov 18\r\n-(LA) swollen, red, warm to touch - swelling extends 3 inches around immunization, raised area 1/4\"\r\n-c/o pain (LA) radiating down left arm, across chest and back, down right arm to elbow. No vomiting, no nausea, no fainting, slightly dizzy, headache\r\n-Mom gave Benadryl 11\'s and Avil 11\'s - some relief by 1430 but still c/o pain across chest to (Rt) elbow.\r\n-he has an anaphylaxis reaction to peanuts\r\nNov. 19/02\r\n-c/o headache, hurts to swallow \'itchy throat\'- seen by Dr. Cutler \'uvula swollen\'\r\n-continues to take Benadryl\r\n-swelling half the size\r\nNov. 20/02\r\n-\'can\'t swallow\' ++++ anxiety to Dr. Cutler --> Cranbrook Hospital. +++ bronchospasm.\r\n-given Oxygen, ventolin + atrovent with relief\r\n-Dr. Cutler reports chest X-ray and blood work normal\r\n-Dr. Cutler informed PHN that he is going to contact pt. immunologist in Calgary Dr. Tom Bowen\r\nNov 27-02\r\n-still has bad headache across forhead and temples.\r\n-mom reports conversation Dr. Cutler had with Dr. Bowen-(immunologist)- Dr Bowen\'s recommendations\r\n  -bld test after 6 wks post immunization (Hep B antibody titre\'s)\r\n  -if over 10- no further immunization\r\n  -if < 10- give test dose about 1/10 strength of Hep B dose - have client on Benadryl prior to dose- check reaction before considering more immunization\r\nDec 9/02- still has headache. ?sinus problems. CAT scan Nov 30- Dr\'s not clear on persistent cause of headache\r\n\r\n-residual headache across forhead and temples- started after immunization and has continued\r\nDr Jewett- headaches caused by sinus problems- (03, 01, 06) \r\n03, 06, 01- Mother states that Hep B antibody greater than 10- no further imm.\r\n\r\nVerbal report from mother that anti Hep B titre >10. No further Hep B. vaccine indicated at this time. Long term immunity after one dose is not known, so may need to consider Hep B vaccine in distant future',NULL,NULL,NULL,NULL,NULL,NULL,NULL,NULL,NULL,NULL,NULL,NULL,'R',NULL),('49','UNK','H',0,0,0,NULL,'p/c from mom - 2-3 days following school imms, client c/o feeling faint, dizzy, \"burning head, heavy legs\" while at school. Taken to RN room to lie down (lasted few min.).\r\n\r\nNov 7 - same feelings as above no dizziness. Also c/o feeling hot, sweaty, then freezing. Mom was called to school to plu client - Mom reported son was very pale. Mom took son to GP\'s office. Mom reported that both episodes occured while son was preforming at school (child tends to be nervous). Episodes are new for child following imms.','p/c from mom - 2-3 days following school imms, client c/o feeling faint, dizzy, \"burning head, heavy legs\" while at school. Taken to RN room to lie down (lasted few min.).\r\n\r\nNov 7 -> same feelings as above no dizziness. Also c/o feeling hot, sweaty, then freezing. Mom was called to school to p/u client - Mom reported son was very pale. Mom took son to GP\'s office. Mom reported that both episodes occured while son was preforming at school (child tends to be nervous). Episodes are new for child following imms.',NULL,NULL,NULL,NULL,NULL,NULL,NULL,NULL,NULL,NULL,NULL,NULL,'S',NULL),('51','UNK','H',0,0,0,NULL,'Feb 6/03 - Mother phoned in\r\nFeb 3/03 - 2:30 pm immunized with MMR at North\r\n4 - 4 am, temp 103 degrees, (tymponic) restless sleep\r\n- all day - temp 101 degrees - 1-3 degrees\r\n- 10 pm - temp 104.5 degrees, fussy, irritable, best - red skin, slight cough\r\n-> Emerg - nothing found, to get urine specimen\r\n5 - temp 101 degrees - 104.5 degrees, got tiny urine specimen, not eating or drinking\r\n- 2 pm - yellow diarrhea started\r\n6 - temp 101 degrees - 104 degrees\r\n3 pm - Dr called them to hospital to look her over and do more tests - urinalysis, blood\r\n- thought it could be infection but wise not high - sent home\r\n10 pm - vomited\r\n-> Emerg - temp 39.2 degrees (axilla) - hospitalyzed - IV with different antibiotics\r\n7 - am temp 40 degrees\r\n8 - am temp starting to come down, normal temp later in day\r\n\r\nThis could have been due to concommitant viral infection. \r\nNo contraindication to further immunization.','Feb 6/03 - Mother phoned in\r\nFeb 3/03 - 2:30 pm immunized with MMR at North\r\n4 - 4 am, temp 103 degrees, (tympanic) restless sleep\r\n- all day - temp 101 degrees - 103 degrees\r\n- 10 pm - temp 104.5 degrees, fussy, irritable, beet - red skin, slight cough\r\n-> Emerg - nothing found, to get urine specimen\r\n5 - temp 101 degrees - 104.5 degrees, got tiny urine specimen, not eating or drinking\r\n- 2 pm - yellow diarrhea started\r\n6 - temp 101 degrees - 104 degrees\r\n3 pm - Dr called them to hospital to look her over and do more tests - urinalysis, blood\r\n- thought it could be infection but WBC not high - sent home\r\n10 pm - vomited\r\n-> Emerg - temp 39.2 degrees (axilla) - hospitalized - IV with different antibiotics\r\n7 - am temp 40 degrees\r\n8 - am temp starting to come down, normal temp later in day\r\n\r\nThis could have been due to concommitant viral infection. \r\nNo contraindication to further immunization.',NULL,NULL,NULL,NULL,NULL,NULL,NULL,NULL,NULL,NULL,NULL,NULL,'S',NULL),('52','UNK','H',0,0,0,NULL,'Tylenol ocassionally.\r\n\r\nno concurrent illnes.\r\n\r\nThe first 28 hrs following immunization was feeling fine. Then she developed chills and a fever, (mom did not take temperature). She was feeling \"slack\" and felt as though her heart was racing pulse was 108bpm. She was feeling pain in her joints mom states and the lowerback was where her greatness soreness was. On Feb 25.03 she went to see her G.P. Dr. Magennis. Concerns were this feeling of fatigue and a poor attepite for one week. Blood work was done and mom hasn\'t heard back from these results yet.','Tylenol ocassionally.\r\n\r\nno concurrent illnes.\r\n\r\nThe first 28 hrs following immunization was feeling fine. Then she developed chills and a fever, (mom did not take temperature). She was feeling \"slack\" and felt as though her heart was racing Pulse was 108 bpm. She was feeling pain in her joints mom states and the lower back was where her greatness soreness was. On Feb 25.03 she went to see her G.P. Dr. Magennis. Concerns were this feeling of fatigue and a poor attepite for one week. Blood work was done and mom hasn\'t heard back from these results yet.',NULL,NULL,NULL,NULL,NULL,NULL,NULL,NULL,NULL,NULL,NULL,NULL,'R',NULL),('53','UNK','H',0,0,0,NULL,'03/01/16 P/c with\r\nChild had immunization @ _ Jan7.03. Status child cranky all day. Went to bed @ 7:30pm (usual 8- 8:30pm). At 11pm child \"shivering\" thought child was cold. Wrapped in a blanket. At 12am brought child into parent\'s bedroom noted @ 12:10am child went hot, wouldn\'t wake up (eyes only opened a _). Eyes not rolling. Called Hosp recommended bringing him in. Child @ hosp 1 am temp taken b/n 102-103 degrees F as per mom. Child given double dose of Tylenol + _ + 2hr + Dk. Mom kept _ Tylenol & next am \"seemed fine & himself\".\r\nParent describes child @ 12:10am as noodle like (floppy), disorientated, skintone-pale, hot & shaking.\r\n\r\nRed x 3 day noted next am. Describe size of a twoonie, did not impact child (no guarding & _)\r\n\r\nLocal & systemic reaction? Co existing viral infection. Not a contraindication to continuing immunization.','03/01/16 P/c with\r\nChild had immunization @ _ Jan7.03. States child cranky all day. Went to bed @ 7:30pm (usual 8- 8:30pm). At 11pm child \"shivering\" thought child was cold. Wrapped in a blanket. At 12am brought child into parent\'s bedroom noted @ 12:10am child went hot, wouldn\'t wake up (eyes only opened a sliver). Eyes not rolling. Called Hosp recommended bringing him in. Child @ hosp 1 am temp taken b/n 102-103 degrees F as per mom. Child given double dose of Tylenol + kept + 2hr + Dk. Mom kept _ with Tylenol & next am \"seemed fine & himself\".\r\nParent describes child @ 12:10am as noodle like (floppy), disorientated, skintone-pale, hot & shaking.\r\n\r\nRed x 3 day noted next am. Describe size of a twoonie, did not impact child (no guarding & interuption in play)\r\n\r\nLocal & systemic reaction? Co existing viral infection. Not a contraindication to continuing immunization.',NULL,NULL,NULL,NULL,NULL,NULL,NULL,NULL,NULL,NULL,NULL,NULL,'R',NULL),('54','UNK','H',0,0,0,NULL,'Called on _ Tuesday May 7, 2002 describing concern about increase of temperature that lasted 2 1/4 days. Axilla temp at 39.8 - brought down to 38.9 with Advil. Was giving this q6-8 hours. On May 9, 2002 the fever broke and small red rash appeared. 37.5 baby has hacking cough, runny nose, swollen eyes, general malaise. Her hands and feet became purple. They are always cool to touch but not usually purple. The colour of her hands improved once the rash became apparent. May 7 - May 9 = purple extremities.  1/4 illness. Mom is wondering about why child had this severe a reaction? What to expect from the next immunization. \r\n\r\nMother stated Dr. Wall thought there was a concurrent viral infection. Poor circulation not a reaction to vaccine.\r\n\r\nNo more fever after friday afternoon May 10, 2002\r\nCC : BCCDC Dr. Wall Julie Damore\r\n\r\nUnless there is an undefying health condition unique to this child. No contraindication to future routine immunization. If symptoms were due to MMR, a similar reaction is most unlikely. Agree with Dr. Wall\'s assessment.','Called on Tuesday May 7, 2002 describing concern about increase of temperature that lasted 2 1/4 days. Axilla temp at 39.8 - brought down to 38.9 with Advil. Was giving this q6-8 hours. On May 9, 2002 the fever broke and small red rash appeared. 37.5 baby has hacking cough, runny nose, swollen eyes, general malaise. Her hands and feet became purple. They are always cool to touch but not usually purple. The colour of her hands improved once the rash became apparent. May 7 - May 9 = purple extremities.  5 1/4 illness. Mom is wondering about why child had this severe a reaction? What to expect for the next immunization. \r\n\r\nMother stated Dr. Wall thought there was a concurrent viral infection. Poor circulation not a reaction to vaccine.\r\n\r\nNo more fever after friday afternoon May 10, 2002\r\nCC : BCCDC Dr. Wall Julie Damore\r\n\r\nUnless there is an underlying health condition unique to this child. No contraindication to future routine immunization. If symptoms were due to MMR, a similar reaction is most unlikely. Agree with Dr. Wall\'s assessment.',NULL,NULL,NULL,NULL,NULL,NULL,NULL,NULL,NULL,NULL,NULL,NULL,'R',NULL),('55','UNK','H',0,0,0,NULL,'The mother noticed the child was flushed & quite hot about 6 hours after imms & she gave Tylenol @ the same time.\r\nThe next day he still felt hot & face was red. He was sweaty & had 1 very large volume diarrhea - like green stool. The mom & grandparents noticed a cough. There was no rash/hives. Localized redness with no swelling (about the size of a quarter) at both sites. That day mom gave 2 doses of Tylenol. The temperature was not taken. The child has been generally fussier, sleeping less & not eating much. He is drinking water & breastfeeding. Today he still feels hot & is red in the face. The cough sounds \"wheezy\" or \"like croup\". He has not had a bm today yet so mob unable to evaluate diarrhea. Recommended child be seen by FP & that mob take T.\r\n\r\nSaw FP Dr. Hatchwell later in day- felt reaction was due to imms. but baby recovering today.\r\n\r\nPicture fits that of a coincident with illness. (\"wheezy cough\" not necessarily a sign of systemic reaction - no mention of difficulty breathing, etc.) ','The mother noticed the child was flushed & quite hot about 6 hours after imms & she gave Tylenol @ the same time.\r\nThe next day he still felt hot & face was red. He was sweaty & had 1 very large volume diarrhea - like green stool. The mom & grandparents noticed a cough. There was no rash/hives. Localized redness with no swelling (about the size of a quarter) at both sites. That day mom gave 2 doses of Tylenol. The temperature was not taken. The child has been generally fussier, sleeping less & not eating much. He is drinking water & breastfeeding. Today he still feels hot & is red in the face. The cough sounds \"wheezy\" or \"like croup\". He has not had a bm today yet so mob unable to evaluate diarrhea. Recommended child be seen by FP & that mob take T.\r\n\r\nSaw FP Dr. Hatchwell later in day- felt reaction was due to imms. but baby recovering today.\r\n\r\nPicture fits that of a coincident viral illness. (\"wheezy cough\" not necessarily a sign of systemic reaction - no mention of difficulty breathing, etc.) ',NULL,NULL,NULL,NULL,NULL,NULL,NULL,NULL,NULL,NULL,NULL,NULL,'R',NULL),('56','UNK','H',0,0,0,NULL,'Child noted (by mom) to be feverish ~ 11:00pm July 4/02, T taken by axilla was 102.9 degress F. Acetominophen administered for temporary relief but fever continued \"on+off\" during that night. Child vomited x 1 ~ 2:30am, diarrhea ~ 2:00am + again ~ 10:00am. Child described as \"restless\" & \"talking nonsense in his sleep\" during that night.\r\n\r\nMom noted redness ~ 3\" diameter from just below injection site (Rt. arm) & swelling \"1/2 way to elbow\" at ~ 7:30am July 5/02. Mom contacted health unit ~ 11:30am & spoke with me.\r\n\r\nI phoned mom again @ 2:00pm July 5/02 & fever was 101.7 degrees F by axilla; child moaning, shivering, clingy, cat naps only, little oral intake. Receiving acetaminophen of 3qh ; dosage corrected to 160mg as per weight chart. Redness increased to ~ 3 1/2; swelling remained the same. No further vomiting or diarrhea. I advised mom to seek medical attention if Sx worsened, any neuro changes, dehydration. Child refused to keep compresses on in effort to decrease swelling.\r\n\r\nI phoned mom July 8/02 & she said child\'s fever broke early hours July 6/02 & child slept from midnight to 10:00am. Child\'s arm still slightly reddened today (July 8/02) but swelling gone as of July 7/02 & now obvious bruise @ injection site. Mom says child had recovered by July 7/02 (no further fever, decreased redness, normal temperament, eating and drinking).\r\n\r\n1) Redness swelling R arm consistent with local reaction to PENTACEL components. _ dose 5 give after full recommended interval.\r\n2) Fever & other symptoms: _ whether reaction to vaccine or concurrent illness. Certainly no contraindication to further vaccines. ','Child noted (by mom) to be feverish ~ 11:00pm July 4/02, T taken by axilla was 102.9 degress F. Acetominophen administered for temporary relief but fever continued \"on+off\" during that night. Child vomited x 1 ~ 2:30am, diarrhea ~ 2:00am + again ~ 10:00am. Child described as \"restless\" & \"talking nonsense in his sleep\" during that night.\r\n\r\nMom noted redness ~ 3\" diameter from just below injection site (Rt. arm) & swelling \"1/2 way to elbow\" at ~ 7:30am July 5/02. Mom contacted health unit ~ 11:30am & spoke with me.\r\n\r\nI phoned mom again @ 2:00pm July 5/02 & fever was 101.7 degrees F by axilla; child moaning, shivering, clingy, cat naps only, little oral intake. Receiving acetaminophen of 3qh ; dosage corrected to 160mg as per weight chart. Redness increased to ~ 3 1/2; swelling remained the same. No further vomiting or diarrhea. I advised mom to seek medical attention if Sx worsened, any neuro changes, dehydration. Child refused to keep compresses on in effort to decrease swelling.\r\n\r\nI phoned mom July 8/02 & she said child\'s fever broke early hours July 6/02 & child slept from midnight to 10:00am. Child\'s arm still slightly reddened today (July 8/02) but swelling gone as of July 7/02 & now obvious bruise @ injection site. Mom says child had recovered by July 7/02 (no further fever, decreased redness, normal temperament, eating and drinking).\r\n\r\n1) Redness swelling R arm consistent with local reaction to PENTACEL components. ensure dose 5 give after full recommended interval.\r\n2) Fever & other symptoms: unclear whether reaction to vaccine or concurrent illness. Certainly no contraindication to further vaccines. ',NULL,NULL,NULL,NULL,NULL,NULL,NULL,NULL,NULL,NULL,NULL,NULL,'R',NULL),('58','UNK','H',0,0,0,NULL,'History from mother attached.\r\n\r\n4 hours after immunizing cried for an hour.\r\n\r\npatient R leg site swollen & red @ 4 hours, but 90 mins later reddness gone \r\n\r\nRunny nose & cough developed next day.\r\n\r\nFrom \"sigh\"\r\n\r\nFeb 28th\r\n\r\nReaction 1st immunization shots\r\n\r\nadministered approx 1:30-1:45\r\nRebecca cried at the time & continued to cry till she fell asleep 10-15 mins later.\r\n\r\n2:30 gave 5ml tylenol. Went to sleep 3:30 woke up for feed - seemed fine.\r\n\r\n5:30 -woke up screaming and continued to do so for an hour - till we got into the car     \r\n-intermittant cries then seemed ok & drowsy by about 7:15.\r\n\r\n5:30 - checked injection site (R leg) Very swollen from groin to knee - especially @ site & livid in colour is very red & very hot above 600 took temp with thermometer underarm 38 degrees C.\r\n\r\n6:15 - gave 5ml tylenol\r\n\r\n6:50 - by the time we got to hospital she had calmed down & the redden was gone. (felt a bit foolish by there!)\r\n\r\nThe next day she had a runny nose & developed a cough that is just going now - could be poor a coincidence, but i thought i\'d let you know.\r\n\r\nSmall hard lump at injection site now. hope this is helpful. 14th Mar 2002','History from mother attached.\r\n\r\n4 hours after immunizing cried for an hour.\r\n\r\npatient R leg site swollen & red @ 4 hours, but 90 mins later reddness gone \r\n\r\nRunny nose & cough developed next day.\r\n\r\nFrom \"sigh\"\r\n\r\nFeb 28th\r\n\r\nReaction 1st immunization shots\r\n\r\nadministered approx 1:30-1:45\r\nRebecca cried at the time & continued to cry till she fell asleep 10-15 mins later.\r\n\r\n2:30 gave 5ml of tylenol. Went to sleep 3:30 woke for feed - seemed fine.\r\n\r\n5:30 -woke up screaming and continued to do so for an hour - till we got into the car - intermittant cries then seemed ok & drowsy by about 7:15.\r\n\r\n5:30 - checked injection site (R leg) Very swollen from groin to knee - especially @ site & livid in colour ie very red & very hot about 600 took temp with thermometer underarm 38 degrees C.\r\n\r\n6:15 - gave 5ml of tylenol\r\n\r\n6:50 - by the time we got to hospital she had calmed down & the redness was gone. (felt a bit foolish by then!)\r\n\r\nThe next day she had a runny nose & developed a cough that is just going now - could be just a coincidence, but I thought I\'d let you know.\r\n\r\nSmall hard lump at injection site now. hope this is helpful. 14th Mar 2002',NULL,NULL,NULL,NULL,NULL,NULL,NULL,NULL,NULL,NULL,NULL,NULL,'S',NULL),('59','UNK','H',0,0,0,NULL,'01-12-11 - In discussing series of events today with mom, she gave me the following scenario:\r\nApril 12/01 - MMR given by Dr Lam\r\nApril 19 - parents took child to emerg at LMH - fever 38-40 degrees Celsius x 2 days (18th and 19th) during time in emerg (2200->0820) baby had emesis x 5. Could not keep formula or tylenol in stomach - at 0330, doctor saw baby briefly, baby admitted to paed dept 0800, had Tyl supp in emerg. Parents were told baby probably had a fever due to MMR and possible ear infection - Baby was put on antibiotics and IV fluids Apr 20 and 21.\r\nApril 20 - Dr C Van Schagen saw baby - ear infection confimed - urine sample taken continued on Tyl rectally - parents noted 5 red dots on face and body - baby\'s lips were blistered and dry, baby was cranky on 20th. (Can\'t remember of dots raised)\r\nApril 21 - IV interstitial, baby crying ++ - seen by Dr Chan (paed) - Dx - fever? due to MMR? ear infection - lips blistered, baby started having nosebleeds on 21st. Still on antibiotics, IV, tylenol - urine sample - ? pus cells (not sure)\r\nApril 22 - urine culture neg after 24 hrs - lips better, eye red, nosebleeds kidney infection ruled out - pain overnight - ? IV site - had emesis with some blood - took 1-1 1/2 oz. formula, had some wet diapers - CXR done\r\nApril 23 - lips swollen and bleeding - nose bleeding - irritable - ruled out Kawasaki virus -old tests - good results - Dx - still feel MMR contributed to fever, rash and emesis\r\n- was given Tyl with codeine - still on antibiotics and electrolyte solution\r\nAt visit to Dr Chan after discharge, parents were told probable reaction to MMR, and virus.\r\nAbove is from notes read to me my phone by Mrs. Doe concerned about : whether to give 2nd MMR.\r\n\r\nContinue immunization in accordance with immunization schedule. See attached letter to Dr Van Schagen.','01-12-11 - In discussing series of events today with mom, she gave me the following scenario:\r\nApril 12/01 - MMR given by Dr Lam\r\nApril 19 - parents took child to emerg at LMH - fever 38-40 degrees Celsius x 2 days (18th and 19th) during time in emerg (2200->0800) baby had emesis x 5. Could not keep formula or tylenol in stomach - at 0330, doctor saw baby briefly, baby admitted to paed dept 0800, had Tyl supp in emerg. Parents were told baby probably had a fever due to MMR and possible ear infection - Baby was put on antibiotics and IV fluids Apr 20 and 21.\r\nApril 20 - Dr C Van Schagen saw baby - ear infection confimed - urine sample taken continued on Tyl rectally - parents noted 5 red dots on face and body - baby\'s lips were blistered and dry, baby was cranky on 20th. (Can\'t remember if dots raised)\r\nApril 21 - IV interstitial, baby crying ++ - seen by Dr Chan (paed) - Dx - fever? due to MMR? ear infection - lips blistered, baby started having nosebleeds on 21st. Still on antibiotics, IV, tylenol - urine sample - ? pus cells (not sure)\r\nApril 22 - urine culture neg after 24 hrs - lips better, eye red, nosebleeds kidney infection ruled out - pain overnight - ? IV site - had emesis with some blood - took 1-1 1/2 oz. formula, had some wet diapers - CXR done\r\nApril 23 - lips swollen and bleeding - nose bleeding - irritable - ruled out Kawasaki virus -old tests - good results - Dx - still feel MMR contributed to fever, rash and emesis or/+ virus attacking soft tissues - ? herpes as well\r\n- was given Tyl with codeine - still on antibiotics and electrolyte solution\r\nAt visit to Dr Chan after discharge, parents were told probable reaction to MMR, and virus.\r\nAbove is from notes read to me my phone by Mrs. Doe concerned about : whether to give 2nd MMR.\r\n\r\nContinue immunization in accordance with immunization schedule. See attached letter to Dr Van Schagen.',NULL,NULL,NULL,NULL,NULL,NULL,NULL,NULL,NULL,NULL,NULL,NULL,'R',NULL),('60','UNK','H',0,0,0,NULL,'02/01/17\r\n- Grade 9 Td administered in AM - once home from school c/o sore muscles all over. Around 10:00pm developed chills -> febrile -> Mom did not take temp. Around 2:00am 02/01/17 had sharp pains in stomach (solar plexus area) area and lasted through to morning. Today muscles feeling slightly better but having heacache and nausea. Went to school -> was too ill and went back home at noon. Colds also present in other family members in household.\r\n02/01/18\r\n- back \"to normal\" today, Mom reports, No acetaminophen was given.\r\n\r\n*May/may not fit temporal criteria, however PHN completed as may be useful info for monitoring later #\'s of vaccine*','02/01/17\r\n- Grade 9 Td administered in AM - once home from school c/o sore muscles all over. Around 10:00pm developed chills -> febrile -> Mom did not take temp. Around 2:00am 02/01/17 had sharp pains in stomach (solar plexus area) area and lasted through to morning. Today muscles feeling slightly better but having heacache and nausea. Went to school -> was too ill and went back home at noon. Colds also present in other family members in household.\r\n02/01/18\r\n- back \"to normal\" today, Mom reports, No acetaminophen was given.\r\n\r\n*May/may not fit temporal criteria, however PHN completed as may be useful info for monitoring batch #\'s of vaccine*',NULL,NULL,NULL,NULL,NULL,NULL,NULL,NULL,NULL,NULL,NULL,NULL,'R',NULL),('61','UNK','H',0,0,0,NULL,'2-3 year history of migraines accompanied by numbness and vomiting. Also asthma and learning disability\r\n\r\nReceived vaccine at 3pm. 26/10/00 At 6:30 the same day developed numbness left arm and leg. Within one hour developed right sided headache, nausea, vomiting, slurred speech and word finding difficulty. Resolved by 0200 27/10/00. Admitted for observation during the episode, neuro consult. Diagnosed as complicated migraine Rx zomig prn with aura onset.','2-3 year history of migraines accompanied by numbness and vomiting. Also asthma and learning disability\r\n\r\nReceived vaccine at 3pm. 26/10/00 At 6:30 the same day developed numbness left arm and leg. Within one hour developed right sided headache, nausea, vomiting, slurred speech and word finding difficulty. Resolved by 0200 27/10/00. Admitted for observation during the episode, neuro consult. Diagnosed as complicated migraine Rx zomig prn with aura onset.',NULL,NULL,NULL,NULL,NULL,NULL,NULL,NULL,NULL,NULL,NULL,NULL,'S',NULL),('62540','UNK','T',0,0,0,NULL,'Vasovagal reaction, dizzines, light-headed feeling, weakness\r\nGeneralized, Dysponea, Nausea, fatigue\r\n\r\nOn 11-OCt-2001, she received TD Adsorbed, IPV and Typhin Vi. Reported nothing. Her arm was not even sore.\r\n\r\nEvent Description:\r\nFemale, born 1956, 45 years old recieved Hep A Vaqta, Hep B Recombivax, JEV lot# EJN195A sc in left arm and Tuberculin lot# C0730AA ID left forearm on 15-Oct-2001. Immediately she experienced a vasogaval episode. She felt dizzy, light-headed, weak, some shortness of breath but did not faint. She recovered. Kept her for 1/2 hour after injection in clinic. On 16-Oct-2001, she had a headache , nausea, figue, dizziness. She was well on 17-Oct-2001. When she came to the clinic on 18-Oct-2001, she told the physician she felt unwell for 24 hours after vaccinations.','Vasovagal reaction, dizzines, light-headed feeling, weakness\r\nGeneralized, Dyspnoea, Headache, Nausea, fatigue\r\n\r\nOn 11-OCt-2001, she received TD Adsorbed, IPV and Typhim Vi. Reported nothing. Her arm was not even sore.\r\n\r\nEvent Description:\r\nFemale, born 1956, 45 years old received Hep A Vaqta, Hep B Recombivax, JEV lot# EJN195A sc in left arm and Tuberculin lot# C0730AA ID left forearm on 15-Oct-2001. Immediately she experienced a vasovagal episode. She felt dizzy, light-headed, weak, some shortness of breath but did not faint. She recovered. Kept her for 1/2 hour after injection in clinic. On 16-Oct-2001, she had a headache, nausea, fatigue, dizziness. She was well on 17-Oct-2001. When she came to the clinic on 18-Oct-2001, she told the physician she felt unwell for 24 hours after vaccinations.\r\n',NULL,NULL,NULL,NULL,NULL,NULL,NULL,NULL,NULL,NULL,NULL,NULL,'R',NULL),('63','UNK','H',0,0,0,NULL,'COMMENTS FURTHER DESCRIBING ADVERSE EVENT(S)\r\nMother reported when Jane came home from school at 1500 - he had a headache and felt dizzy. As the night progressed he had vomiting which lasted till Saturday - started around 1700. Jane\'s temperature was slightly elevated - mother thought it was about 100 degrees Farenheit. She did give Jane tylenol as soon as he came home at 1500 and repeated it once on Sat Apr 21/01. Mother states Jane had no energy all weekend and had loss of appetite. Mother spoke to emergency physician Friday Apr 20 night who advised coming to emergency - she declined to do so Jane went on a school field trip on Monday with class and returned home Wednesday. Mother stated Jane still had no energy on Monday but went on field trip only because his uncle was supervising the class. On his arrival at Silver Lake, the told mom his spirits picked up. On his return Wednes Apr 25/01 he was complaining of mild headache. Mother stated Jane arm was tender on Apr 20/01 but she did not check fo redness, swelling.\r\n\r\nCo-existing viral infection - NOT related to immunization. NOT a contraindication to further immunization','Mother reported when Jane came home from school at 1500 - he had a headache and felt dizzy. As the night progressed he had vomiting which lasted till Saturday - started around 1700. Jane\'s temperature was slightly elevated - mother thought it was about 100.2 degrees Farenheit. She did give Jane tylenol as soon as he came home at 1500 and repeated it once on Sat Apr 21/01. Mother states Jane had no energy all weekend and had loss of appetite. Mother spoke to emergency physician Friday Apr 20 night who advised coming to emergency - she declined to do so Jane went on a school field trip on Monday Apr 23 with class and returned home Wednesday. Mother stated Jane still had no energy on Monday but went on field trip only because his uncle was supervising the class. On his arrival at Silver Lake, they told mom his spirits picked up. On his return Wednes Apr 25/01 he was complaining of mild headache. Mother stated Jane arm was tender on Apr 20/01 but she did not check for redness, swelling.\r\n\r\nCo-existing viral infection - NOT related to immunization. NOT a contraindication to further immunization',NULL,NULL,NULL,NULL,NULL,NULL,NULL,NULL,NULL,NULL,NULL,NULL,'S',NULL),('65789','UNK','H',0,0,0,NULL,'Received vaccine Sunday. On Monday evening his right arm from shoulder to elbow started feeling achy, gradually got worse.  At about noon on Tuesday his other arm, neck muscles and knees started feeling achy as well. Right arm continues to feel the worst with achy feeling going down towards the wrist. Feeling generally unwell, no fever. Had slight stomach cramp last night and has been sneezing.\r\nHis mother states he had measles as a child\r\nOct. 25/01 - T/C (Rt) arm feeling much better but still slightly achy + stomach cramps still present but improving. No fever. MAD\r\n\r\nLocal reaction to MMR\r\nPresume this is 2nd dose therefore no further follow-up','Received vaccine Sunday. On Monday evening his right arm from shoulder to elbow started feeling achy, gradually got worse.  At about noon on Tuesday his other arm, neck muscles and knees started feeling achy as well. Right arm continues to feel the worst with achy feeling going down towards the wrist. Feeling generally unwell, no fever. Had slight stomach cramp last night and has been sneezing.\r\nHis mother states he had measles as a child\r\nOct. 25/01 - T/C (Rt) arm feeling much better but still slightly achy + stomach cramps still present but improving. No fever. MAD\r\n\r\nLocal reaction to MMR\r\nPresume this is 2nd dose therefore no further follow-up',NULL,NULL,NULL,NULL,NULL,NULL,NULL,NULL,NULL,NULL,NULL,NULL,'R',NULL),('66808','UNK','H',0,0,0,NULL,'Received dose at approx 1630 on 5/2/02. Immediately felt it \"stinging and burning like a bee sting\". by that evening upper arm and shoulder joint was \"sore\". The next day upper arm and shoulder remained \"sore\" and itch developed on upper arm. By 7/2/02 - was quite sick - missed work - diarrhea no emesis but nauseated. headache but NO extraordinary fever - did not take her temperature. Went back to work on 8/02 but still feeling unwell and arm still hurting. on 10/2 noticed red rash arm painful and injection site swollen. On 12/2 came to show me the reaction. area o the R arm red warm to touch still painful, area measured W-16cm L-17 1/2cm mid upper arm.\r\n14/2/02 area is much less reddened less warm to touch and less painful. advised to see her family physician\r\n\r\nCan receive further immunization. Please note the reaction on his record (Reaction probably due to hypothyroidism)','Received dose at approx 1630 on 5/2/02. Immediately felt it \"stinging and burning like a bee sting\". by that evening upper arm and shoulder joint was \"sore\". The next day upper arm and shoulder remained \"sore\" and itch developed on upper arm. By 7/2/02 - was quite sick - missed work - diarrhea no emesis but nauseated. headache but NO extraordinary fever - did not take her temperature. Went back to work on 8/02 but still feeling unwell and arm still hurting. on 10/2 noticed red rash arm painful and injection site swollen. On 12/2 came to show me the reaction. area on the R arm red warm to touch still painful, area measured W-16cm L-17 1/2cm mid upper arm.\r\n14/2/02 area is much less reddened less warm to touch and less painful. advised to see her family physician\r\n\r\nCan receive further immunization. Please note the reaction on his record (Reaction probably due to hypothyroidism)',NULL,NULL,NULL,NULL,NULL,NULL,NULL,NULL,NULL,NULL,NULL,NULL,'R',NULL),('66838','UNK','H',0,0,0,NULL,'Child immunized 11:30am. Start running a fever that evening (Jan 17). Arm sore, but not red or warm. By night of Apr 18 child\'s nose was stuffy at night and fever continued. Jan 20 child complained of headache and vomitted at night. Fever continued until low grade Jan 22 and no longer present. Jan 23. Cough developed Jan 23. Saw physician Jan 21 who stated ears & throat were clear. Fever managed by Tylenol.\r\n\r\n4/2/2002. Symptoms are present suggesting an infection affecting the respiratory tract. The next vaccinations are in grades 6 and 8. The grade 8 Td immunization should be preceded by a dose of Tylenol, and Tylenol continued for 24 hours if needed, thereafter.','Child immunized 11:30am. Start running a fever that evening (Jan 17). Arm sore, but not red or warm. By night of Apr 18 child\'s nose was stuffy at night and fever continued. Jan 20 child complained of headache and vomited at night. Fever continued until low grade Jan 22 and no longer present. Jan 23. Cough developed Jan 23. Saw physician Jan 21 who stated ears & throat were clear. Fever managed by Tylenol.\r\n\r\n4/2/2002. Symptoms are present suggesting an infection affecting the respiratory tract. The next vaccinations are in grades 6 and 8. The grade 8 Td immunization should be preceded by a dose of Tylenol, and Tylenol continued for 24 hours, if needed, thereafter.',NULL,NULL,NULL,NULL,NULL,NULL,NULL,NULL,NULL,NULL,NULL,NULL,'R',NULL),('67140','UNK','T',0,0,0,NULL,'Aches and pain (left arm), arm warm, cold sweat, Erythema (injection site), felt feverish, headache, injection site reaction, nausea.\r\nMedical history included \"a similar reaction\" to Purified Protein Derivative (PPD) tuberculosis test and two episodes of hives of unknown cause. Concurrent medications and concurrent conditions were not specified. In the fall of 1999 (exact date not known), the patient received her first injection of Energix-B. The patient immediately a warm feeling in her arm which began at the injection site and spread through the entire arm. Within a few minutes of post-immunization, she experienced a headache. At the unspecified time following immunization, the patient also experienced mild erythema of less than two centimeters at the injection site, aches and pains in her left arm, nausea, cold sweating, and she felt feverish. the Energix-B immunization series was discontinued. The events resolved within 24 hours. The reporting physician considered the eventsto be possibly related to the preservative in Energix-B.\r\n\r\nLocal ID: CD/2001/5508.\r\n\r\nSUSPECT DRUG\r\nEnergix-B (Hepatitis B Vaccine)\r\nGlaxosmithkline\r\n\r\nOTHER RELEVANT HISTORY (EG. DIAGNOSIS, ALLERGIES, PREGNANCY WITH LMP, ETC)\r\nRace: Caucasian\r\n\r\n\"Reaction\" to Purified Protein Derivative (PPD) Tuberculosis Test, two episodes of Hives (cause unknown)\r\nMedical history included \"a similar reaction\" to Purified Protein Derivative (PPD) Tuberculosis Test and two episodes of Hives of unknown cause. Concurrent conditions and concurrent medications were not specified. ','Aches and pain (left arm), arm warm, cold sweat, Erythema (injection site), felt feverish, headache, injection site reaction, nausea.\r\n\r\nReport 2001025042-1 describes aches and pain in the arm of a 13-year-old female who received an injection of hepatitis B vaccine recombinant (Engerix-B)\r\n\r\nMedical history included \"a similar reaction\" to Purified Protein Derivative (PPD) tuberculosis test and two episodes of hives of unknown cause. Concurrent medications and concurrent conditions were not specified. In the fall of 1999 (exact date not known), the patient received her first injection of Energix-B. The patient immediately a warm feeling in her arm which began at the injection site and spread through the entire arm. Within a few minutes of post-immunization, she experienced a headache. At an unspecified time following immunization, the patient also experienced mild erythema of less than two centimeters at the injection site, aches and pains in her left arm, nausea, cold sweating, and she felt feverish. The Energix-B immunization series was discontinued. The events resolved within 24 hours. The reporting physician considered the events to be possibly related to the preservative in Energix-B.\r\n\r\nLocal ID: CD/2001/5508.\r\n\r\nSUSPECT DRUG\r\nEnergix-B (Hepatitis B Vaccine)\r\nGlaxosmithkline',NULL,NULL,NULL,NULL,NULL,NULL,NULL,NULL,NULL,NULL,NULL,NULL,'S',NULL),('67314','UNK','T',0,0,0,NULL,'Case Description: Information has been received from a nurse concerning a 15 year old male who was vaccinated with Menjugate. The patient had supper in a restaurant the evening of the vaccination. Subsequently, the same evening the patient experienced abdominal pain and nausea.\r\nThe patient saw a phyician who diagnosed an episode of food poisoning.\r\nSubsequently at 3 a.m., patient expirienced rash, swelling of the mouth and throat and itchy feet. The patient was seen by a physician and an allergic reaction was diagnosed. The patient was treated wiht epinepherine and diphenenhydramine hydrochloride (Benadryl).\r\nThe nurse reported the physician felt uncertain that allergic reaction was related to therapy with meningococcal c vaccine.\r\nAdditional information has been requested.\r\nMore information received on 21 JUN 2002:\r\nInformation has been received from nurse concernng a 15 year old male with migraine who on 06 JUN 2002 was vaccinated with Menjugate. The patient had supper in a resturnt the evening of the vaccination. Subsequently, the same evening the patient experienced abdominal pain and nausea.\r\nThe patient saw a physician who diagnosed an episode of food poisoning on 07 JUN 2002.\r\nSubsequently, at 3 a.m. on 08 JUN 2002, patient experienced a rash, swelling of the mouth and throat  and ithcy feet. The patient was seen by a physician and an allergic reaction was diagnosed. The patient was treated with epinephrine and diphenhydramine chloride (Benadryl).\r\nSubsequently the patient recovered from food poisoning and allergic reaction. The nurse felt that allergic reaction was likely not related to therapy with Menjugate.\r\nThe nurse felt that allergic reaction was likely not related to therapy with Menjugate.\r\nThe nurse reported that the physician who examined the patient in the emergency department felt that allergic reaction was likely related to therapy with Menjugate.\r\nNo further information availabe.\r\n\r\nAssessment\r\nSeriousnes criteria: medically significant\r\nCausality: not related\r\nWe believed that all the reported reactions could be related to the reported food poisoning.','Case Description: Information has been received from a nurse concerning a 15 year old male who was vaccinated with Menjugate. The patient had supper in a restaurant the evening of the vaccination. Subsequently, the same evening the patient experienced abdominal pain and nausea.\r\nThe patient saw a physician who diagnosed an episode of food poisoning.\r\nSubsequently at 3 a.m., patient experienced rash, swelling of the mouth and throat and itchy feet. The patient was seen by a physician and an allergic reaction was diagnosed. The patient was treated with epinepherine and diphenhydramine hydrochloride (Benadryl).\r\nThe nurse reported the physician felt uncertain that allergic reaction was related to therapy with meningococcal c vaccine.\r\nAdditional information has been requested.\r\nMore information received on 21 JUN 2002:\r\nInformation has been received from nurse concerning a 15 year old male with migraine who on 06 JUN 2002 was vaccinated with Menjugate. The patient had supper in a restaurant the evening of the vaccination. Subsequently, the same evening the patient experienced abdominal pain and nausea.\r\nThe patient saw a physician who diagnosed an episode of food poisoning on 07 JUN 2002.\r\nSubsequently, at 3 a.m. on 08 JUN 2002, patient experienced a rash, swelling of the mouth and throat and itchy feet. The patient was seen by a physician and an allergic reaction was diagnosed. The patient was treated with epinephrine and diphenhydramine chloride (Benadryl).\r\nSubsequently the patient recovered from food poisoning and allergic reaction. The nurse felt that allergic reaction was likely not related to therapy with Menjugate.\r\nThe nurse felt that allergic reaction was likely not related to therapy with Menjugate.\r\nThe nurse reported that the physician who examined the patient in the emergency department felt that allergic reaction was likely related to therapy with Menjugate.\r\nNo further information available.\r\n\r\nAssessment\r\nSeriousness criteria: medically significant\r\nCausality: not related\r\nWe believed that all the reported reactions could be related to the reported food poisoning.',NULL,NULL,NULL,NULL,NULL,NULL,NULL,NULL,NULL,NULL,NULL,NULL,'R',NULL),('67511','UNK','H',0,0,0,NULL,'One hour following his first set of immunizations became very fretful.(Each injection site was slightly tender to pressure and pink, but otherwise there was no remarkable local reaction over the subsequent 3 days.) During the evening of the 26th Kalem developed a \"moderate fever\" (no thermometer reading available) and symptoms like a \"bad flu\": he appeared to show signs of an upset stomach by regurgitating easily whatever he was fed, his appetite was decreasing; he \"cried a lot\", cranky & irritable throughout this episode, sleep needs were increasing. Mom had given acetominophen prior to clinic app\'t and administered acetominophen 8 5h over the next 2 days. Mom contacted the hospital on the evening of the 26th and advice was given over the phone re:symptomatic treatment. No physician assessment or trip to the ER became necessary. Mom states Kalem continued with these complaints until the afternoon of March 29. By the morning of March 30, his constitution had returned to normal.\r\n\r\nMom would like direction/reassurance re:safety to proceed with second set of immunizations.\r\n\r\nMinor local reactions with systemic symptoms - not a contra-indication to continue immunization - pre med with Tylenol and continue 4 hourly - please report back.','One hour following his first set of immunizations became very fretful.(Each injection site was slightly tender to pressure and pink, but otherwise there was no remarkable local reaction over the subsequent 3 days.) During the evening of the 26th Kalem developed a \"moderate fever\" (no thermometer reading available) and symptoms like a \"bad flu\": he appeared to show signs of an upset stomach by regurgitating easily whatever he was fed, his appetite was decreasing; he \"cried a lot\", cranky & irritable throughout this episode, sleep needs were increasing. Mom had given acetominophen prior to clinic app\'t and administered acetominophen 8 5h over the next 2 days. Mom contacted the hospital on the evening of the 26th and advice was given over the phone re:symptomatic treatment. No physician assessment or trip to the ER became necessary. Mom states Kalem continued with these complaints until the afternoon of March 29. By the morning of March 30, his constitution had returned to normal.\r\n\r\nMom would like direction/reassurance re:safety to proceed with second set of immunizations.\r\n\r\nMinor local reactions with systemic symptoms - not a contra-indication to continue immunization - pre med with Tylenol and continue 4 hourly - please report back.',NULL,NULL,NULL,NULL,NULL,NULL,NULL,NULL,NULL,NULL,NULL,NULL,'R',NULL),('67742','UNK','H',0,0,0,NULL,'March 25- Taken in to M.D. Dr. because of fussiness and pulling at ears. Diagnosed with ear infection. No fever. Started on Nu- Amoxicillin. \r\nMarch 26- Diarrhea- 4 episodes. (diarrhea continued as long as Easton received antibiotic) Was worst episode of diarrhea \r\nMarch 27- P/C to PHN. Temperature between 38\'-39\' axilla. Fussy. Diarrhea. PHN recommended to see M.D. to evaluate status of ear infection\r\nMarch 28- P/C to PHN. Easton was seen by M.D. (someone else in Dr. ---- practice). M.D. confirmed ear infection resolving and felt fever r/t another viral infection. Temp about 38.5. Nose runny. Slight cough, fussy, diarrhea. No rash\r\nMarch 29- No fever. Tired but happier\r\nMarch 30- Very tired. Nose-runny, slight cough, no fever\r\nMarch 31- Mom reported Easton felt warm and by afternoon had \"red, macular spots to neck and face mainly- with very few on trunk\". Got progressively worse in # and color during day\r\nApril 01- Mom stated rash exploded to trunk and face. Very red, Rash spot like with areas where hives all seemed to blend together. Today slightly raised and very red. Taken to Dr. Stalker\'s office swab done of throat. Dr Stalker\r\nApril 01 (cont\'d)- diagnosed antibiotic allergic reaction\r\nAs week progressed legs became more affected by rash extending all the way to toes. \r\nApril 04- First day when redness in face beginning to diminish\r\nApril 09-10- First day when legs beginning to improve.\r\n*Mother takes photos of rash\r\nNo other history of allergies known to family\r\nApril 25/02. Phone conversation witn Dr. P. ---\r\nDr. Stalker felt ---- symptoms could be possibly be attributed to:\r\n 1. a viral infecton (such as roseola)\r\n 2. a drug reaction to Amoxil\r\n 3. a vaccine related reaction to MMR or a combination thereof\r\n \r\nShe plans to do allergy testing once Easton is older. A throat swab performed April 01/02 was negative for strep\r\n\r\nRash could be due to vaccine, or antibiotic or viral infection, No contraindication to 2nd dose MMR.','March 25- Taken in to M.D. Dr. because of fussiness and pulling at ears. Diagnosed with ear infection. No fever. Started on Nu- Amoxicillin. \r\nMarch 26- Diarrhea- 4 episodes. (diarrhea continued as long as XX received antibiotic) – March 26th was worst episode of diarrhea.\r\nMarch 27- P/C to PHN. Temperature between 38\'-39\' axilla. Fussy. Diarrhea. PHN recommended to see M.D. to evaluate status of ear infection\r\nMarch 28- P/C to PHN. XX was seen by M.D. (someone else in Dr. ---- practice). M.D. confirmed ear infection resolving and felt fever r/t another viral infection. Temp about 38.5. Nose runny. Slight cough, fussy, diarrhea. No rash\r\nMarch 29- No fever. Tired but happier\r\nMarch 30- Very tired. Nose-runny, slight cough, no fever\r\nMarch 31- Mom reported XX felt warm and by afternoon had \"red, macular spots to neck and face mainly- with very few on trunk\". Got progressively worse in # and color during day\r\nApril 01- Mom stated rash exploded to trunk and face. Very red, Rash spot like with areas where hives all seemed to blend together. Today slightly raised and very red. Taken to Dr. Stalker\'s office swab done of throat. Dr Stalker\r\nApril 01 (cont\'d)- diagnosed antibiotic allergic reaction\r\nAs week progressed legs became more affected by rash extending all the way to toes. \r\nApril 04- First day when redness in face beginning to diminish\r\nApril 09-10- First day when legs beginning to improve.\r\n*Mother takes photos of rash\r\nNo other history of allergies known to the family\r\nApril 25/02. Phone conversation witn Dr. P. ---\r\nDr. Stalker felt ---- symptoms could be possibly be attributed to:\r\n 1. a viral infecton (such as roseola)\r\n 2. a drug reaction to Amoxil\r\n 3. a vaccine related reaction to MMR or a combination thereof\r\n \r\nShe plans to do allergy testing once XX\r\n is older. A throat swab performed April 01/02 was negative for strep\r\n\r\nRash could be due to vaccine, or antibiotic or viral infection, No contraindication to 2nd dose MMR.',NULL,NULL,NULL,NULL,NULL,NULL,NULL,NULL,NULL,NULL,NULL,NULL,'S',NULL);
UNLOCK TABLES;
/*!40000 ALTER TABLE `m_textlab_document` ENABLE KEYS */;

/*!40101 SET SQL_MODE=@OLD_SQL_MODE */;
/*!40014 SET FOREIGN_KEY_CHECKS=@OLD_FOREIGN_KEY_CHECKS */;
/*!40014 SET UNIQUE_CHECKS=@OLD_UNIQUE_CHECKS */;
/*!40101 SET CHARACTER_SET_CLIENT=@OLD_CHARACTER_SET_CLIENT */;
/*!40101 SET CHARACTER_SET_RESULTS=@OLD_CHARACTER_SET_RESULTS */;
/*!40101 SET COLLATION_CONNECTION=@OLD_COLLATION_CONNECTION */;
/*!40111 SET SQL_NOTES=@OLD_SQL_NOTES */;
