# Supplementary material for: A UMLS-based spell checker for natural language processing in vaccine safety
Source: BMC Med Inform Decis Mak. 2007 Feb 12;7:3. doi: 10.1186/1472-6947-7-3 (PMC1805499; doi:10.1186/1472-6947-7-3)
Supplement: Additional file 4 — Source code. Software platform used to launch modules for spell checker [file 1472-6947-7-3-S4.gz › game/sql/lexicon_structure.sql]

-- MySQL dump 10.9
--
-- Host: localhost    Database: umls
-- ------------------------------------------------------
-- Server version	4.1.11

/*!40101 SET @OLD_CHARACTER_SET_CLIENT=@@CHARACTER_SET_CLIENT */;
/*!40101 SET @OLD_CHARACTER_SET_RESULTS=@@CHARACTER_SET_RESULTS */;
/*!40101 SET @OLD_COLLATION_CONNECTION=@@COLLATION_CONNECTION */;
/*!40101 SET NAMES utf8 */;
/*!40014 SET @OLD_UNIQUE_CHECKS=@@UNIQUE_CHECKS, UNIQUE_CHECKS=0 */;
/*!40014 SET @OLD_FOREIGN_KEY_CHECKS=@@FOREIGN_KEY_CHECKS, FOREIGN_KEY_CHECKS=0 */;
/*!40101 SET @OLD_SQL_MODE=@@SQL_MODE, SQL_MODE='NO_AUTO_VALUE_ON_ZERO' */;
/*!40111 SET @OLD_SQL_NOTES=@@SQL_NOTES, SQL_NOTES=0 */;

--
-- Table structure for table `LRAGR`
--

DROP TABLE IF EXISTS `LRAGR`;
CREATE TABLE `LRAGR` (
  `EUI` varchar(10) default NULL,
  `STR` varchar(255) default NULL,
  `SCA` varchar(30) default NULL,
  `AGR` varchar(20) default NULL,
  `CIT` varchar(255) default NULL,
  `BAS` varchar(255) default NULL,
  KEY `STR` (`STR`)
) ENGINE=MyISAM DEFAULT CHARSET=latin1;

--
-- Table structure for table `LRABR`
--

DROP TABLE IF EXISTS `LRABR`;
CREATE TABLE `LRABR` (
  `EUI1` varchar(10) NOT NULL default '',
  `BAS1` varchar(255) default NULL,
  `ABR` varchar(12) default NULL,
  `EUI2` varchar(10) default NULL,
  `BAS2` varchar(255) default NULL
) ENGINE=MyISAM DEFAULT CHARSET=latin1;

--
-- Table structure for table `LRCMP`
--

DROP TABLE IF EXISTS `LRCMP`;
CREATE TABLE `LRCMP` (
  `EUI` varchar(10) default NULL,
  `BAS` varchar(255) default NULL,
  `SCA` varchar(30) default NULL,
  `COM` varchar(100) default NULL
) ENGINE=MyISAM DEFAULT CHARSET=latin1;

--
-- Table structure for table `LRFIL`
--

DROP TABLE IF EXISTS `LRFIL`;
CREATE TABLE `LRFIL` (
  `FIL` varchar(5) default NULL,
  `DES` varchar(25) default NULL,
  `FMT` varchar(50) default NULL,
  `CLS` int(11) default NULL,
  `RWS` int(11) default NULL,
  `BTS` int(11) default NULL
) ENGINE=MyISAM DEFAULT CHARSET=latin1;

--
-- Table structure for table `LRFLD`
--

DROP TABLE IF EXISTS `LRFLD`;
CREATE TABLE `LRFLD` (
  `COL` char(3) default NULL,
  `DES` varchar(25) default NULL,
  `REF` varchar(10) default NULL,
  `FIL` varchar(5) default NULL
) ENGINE=MyISAM DEFAULT CHARSET=latin1;

--
-- Table structure for table `LRMOD`
--

DROP TABLE IF EXISTS `LRMOD`;
CREATE TABLE `LRMOD` (
  `EUI` varchar(10) default NULL,
  `BAS` varchar(255) default NULL,
  `SCA` varchar(30) default NULL,
  `PSN_MOD` varchar(50) default NULL,
  `FEA` varchar(100) default NULL
) ENGINE=MyISAM DEFAULT CHARSET=latin1;

--
-- Table structure for table `LRNOM`
--

DROP TABLE IF EXISTS `LRNOM`;
CREATE TABLE `LRNOM` (
  `EUI1` varchar(10) default NULL,
  `BAS1` varchar(255) default NULL,
  `SCA1` varchar(30) default NULL,
  `EUI2` varchar(10) default NULL,
  `BAS2` varchar(255) default NULL,
  `SCA2` varchar(30) default NULL
) ENGINE=MyISAM DEFAULT CHARSET=latin1;

--
-- Table structure for table `LRPRN`
--

DROP TABLE IF EXISTS `LRPRN`;
CREATE TABLE `LRPRN` (
  `EUI` varchar(10) default NULL,
  `BAS` varchar(255) default NULL,
  `AGR` varchar(20) default NULL,
  `GND` varchar(20) default NULL,
  `POS` varchar(10) default NULL,
  `QNT` varchar(20) default NULL,
  `FEA` varchar(100) default NULL
) ENGINE=MyISAM DEFAULT CHARSET=latin1;

--
-- Table structure for table `LRPRP`
--

DROP TABLE IF EXISTS `LRPRP`;
CREATE TABLE `LRPRP` (
  `EUI` varchar(10) default NULL,
  `BAS` varchar(255) default NULL,
  `STR` varchar(255) default NULL,
  `SCA` varchar(30) default NULL,
  `FEA` varchar(100) default NULL
) ENGINE=MyISAM DEFAULT CHARSET=latin1;

--
-- Table structure for table `LRSPL`
--

DROP TABLE IF EXISTS `LRSPL`;
CREATE TABLE `LRSPL` (
  `EU1` varchar(10) default NULL,
  `SPV` varchar(255) default NULL,
  `BAS` varchar(255) default NULL
) ENGINE=MyISAM DEFAULT CHARSET=latin1;

--
-- Table structure for table `LRTRM`
--

DROP TABLE IF EXISTS `LRTRM`;
CREATE TABLE `LRTRM` (
  `EUI` varchar(10) default NULL,
  `BAS` varchar(255) default NULL,
  `GEN` varchar(255) default NULL
) ENGINE=MyISAM DEFAULT CHARSET=latin1;

--
-- Table structure for table `LRTYP`
--

DROP TABLE IF EXISTS `LRTYP`;
CREATE TABLE `LRTYP` (
  `EUI` varchar(10) default NULL,
  `BAS` varchar(255) default NULL,
  `SCA` varchar(30) default NULL,
  `TYP` varchar(20) default NULL
) ENGINE=MyISAM DEFAULT CHARSET=latin1;

--
-- Table structure for table `LRWD`
--

DROP TABLE IF EXISTS `LRWD`;
CREATE TABLE `LRWD` (
  `WRD` varchar(50) default NULL,
  `EUI` varchar(10) default NULL,
  KEY `WRD` (`WRD`)
) ENGINE=MyISAM DEFAULT CHARSET=latin1;

/*!40101 SET SQL_MODE=@OLD_SQL_MODE */;
/*!40014 SET FOREIGN_KEY_CHECKS=@OLD_FOREIGN_KEY_CHECKS */;
/*!40014 SET UNIQUE_CHECKS=@OLD_UNIQUE_CHECKS */;
/*!40101 SET CHARACTER_SET_CLIENT=@OLD_CHARACTER_SET_CLIENT */;
/*!40101 SET CHARACTER_SET_RESULTS=@OLD_CHARACTER_SET_RESULTS */;
/*!40101 SET COLLATION_CONNECTION=@OLD_COLLATION_CONNECTION */;
/*!40111 SET SQL_NOTES=@OLD_SQL_NOTES */;
