# Supplementary material for: A UMLS-based spell checker for natural language processing in vaccine safety
Source: BMC Med Inform Decis Mak. 2007 Feb 12;7:3. doi: 10.1186/1472-6947-7-3 (PMC1805499; doi:10.1186/1472-6947-7-3)
Supplement: Additional file 4 — Source code. Software platform used to launch modules for spell checker [file 1472-6947-7-3-S4.gz › game/sql/negation.sql]

insert into m_negtracker_modifiers (modifier_type, modifier_str) values ("NEGA", "absence of");
insert into m_negtracker_modifiers (modifier_type, modifier_str) values ("NEGA", "cannot");
insert into m_negtracker_modifiers (modifier_type, modifier_str) values ("NEGA", "cannot see");
insert into m_negtracker_modifiers (modifier_type, modifier_str) values ("NEGA", "checked for");
insert into m_negtracker_modifiers (modifier_type, modifier_str) values ("NEGA", "declined");
insert into m_negtracker_modifiers (modifier_type, modifier_str) values ("NEGA", "declines");
insert into m_negtracker_modifiers (modifier_type, modifier_str) values ("NEGA", "deny");
insert into m_negtracker_modifiers (modifier_type, modifier_str) values ("NEGA", "denied");
insert into m_negtracker_modifiers (modifier_type, modifier_str) values ("NEGA", "denies");
insert into m_negtracker_modifiers (modifier_type, modifier_str) values ("NEGA", "denying");
insert into m_negtracker_modifiers (modifier_type, modifier_str) values ("NEGA", "evaluate for");
insert into m_negtracker_modifiers (modifier_type, modifier_str) values ("NEGA", "fails to reveal");
insert into m_negtracker_modifiers (modifier_type, modifier_str) values ("NEGA", "free of");
insert into m_negtracker_modifiers (modifier_type, modifier_str) values ("NEGA", "negative for");
insert into m_negtracker_modifiers (modifier_type, modifier_str) values ("NEGA", "never developed");
insert into m_negtracker_modifiers (modifier_type, modifier_str) values ("NEGA", "never had");
insert into m_negtracker_modifiers (modifier_type, modifier_str) values ("NEGA", "no");
insert into m_negtracker_modifiers (modifier_type, modifier_str) values ("NEGA", "no abnormal");
insert into m_negtracker_modifiers (modifier_type, modifier_str) values ("NEGA", "no cause of");
insert into m_negtracker_modifiers (modifier_type, modifier_str) values ("NEGA", "no complaints of");
insert into m_negtracker_modifiers (modifier_type, modifier_str) values ("NEGA", "no evidence");
insert into m_negtracker_modifiers (modifier_type, modifier_str) values ("NEGA", "no new evidence");
insert into m_negtracker_modifiers (modifier_type, modifier_str) values ("NEGA", "no other evidence");
insert into m_negtracker_modifiers (modifier_type, modifier_str) values ("NEGA", "no evidence to suggest");
insert into m_negtracker_modifiers (modifier_type, modifier_str) values ("NEGA", "no findings of");
insert into m_negtracker_modifiers (modifier_type, modifier_str) values ("NEGA", "no findings to indicate");
insert into m_negtracker_modifiers (modifier_type, modifier_str) values ("NEGA", "no mammographic evidence of");
insert into m_negtracker_modifiers (modifier_type, modifier_str) values ("NEGA", "no new");
insert into m_negtracker_modifiers (modifier_type, modifier_str) values ("NEGA", "no radiographic evidence of");
insert into m_negtracker_modifiers (modifier_type, modifier_str) values ("NEGA", "no sign of");
insert into m_negtracker_modifiers (modifier_type, modifier_str) values ("NEGA", "no significant");
insert into m_negtracker_modifiers (modifier_type, modifier_str) values ("NEGA", "no signs of");
insert into m_negtracker_modifiers (modifier_type, modifier_str) values ("NEGA", "no suggestion of");
insert into m_negtracker_modifiers (modifier_type, modifier_str) values ("NEGA", "no suspicious");
insert into m_negtracker_modifiers (modifier_type, modifier_str) values ("NEGA", "not");
insert into m_negtracker_modifiers (modifier_type, modifier_str) values ("NEGA", "not appear");
insert into m_negtracker_modifiers (modifier_type, modifier_str) values ("NEGA", "not appreciate");
insert into m_negtracker_modifiers (modifier_type, modifier_str) values ("NEGA", "not associated with");
insert into m_negtracker_modifiers (modifier_type, modifier_str) values ("NEGA", "not complain of");
insert into m_negtracker_modifiers (modifier_type, modifier_str) values ("NEGA", "not demonstrate");
insert into m_negtracker_modifiers (modifier_type, modifier_str) values ("NEGA", "not exhibit");
insert into m_negtracker_modifiers (modifier_type, modifier_str) values ("NEGA", "not feel");
insert into m_negtracker_modifiers (modifier_type, modifier_str) values ("NEGA", "not had");
insert into m_negtracker_modifiers (modifier_type, modifier_str) values ("NEGA", "not have");
insert into m_negtracker_modifiers (modifier_type, modifier_str) values ("NEGA", "not know of");
insert into m_negtracker_modifiers (modifier_type, modifier_str) values ("NEGA", "not known to have");
insert into m_negtracker_modifiers (modifier_type, modifier_str) values ("NEGA", "not reveal");
insert into m_negtracker_modifiers (modifier_type, modifier_str) values ("NEGA", "not see");
insert into m_negtracker_modifiers (modifier_type, modifier_str) values ("NEGA", "not to be");
insert into m_negtracker_modifiers (modifier_type, modifier_str) values ("NEGA", "patient was not");
insert into m_negtracker_modifiers (modifier_type, modifier_str) values ("NEGA", "rather than");
insert into m_negtracker_modifiers (modifier_type, modifier_str) values ("NEGA", "resolved");
insert into m_negtracker_modifiers (modifier_type, modifier_str) values ("NEGA", "test for");
insert into m_negtracker_modifiers (modifier_type, modifier_str) values ("NEGA", "to exclude");
insert into m_negtracker_modifiers (modifier_type, modifier_str) values ("NEGA", "unremarkable for");
insert into m_negtracker_modifiers (modifier_type, modifier_str) values ("NEGA", "with no");
insert into m_negtracker_modifiers (modifier_type, modifier_str) values ("NEGA", "without");
insert into m_negtracker_modifiers (modifier_type, modifier_str) values ("NEGA", "without any evidence of");
insert into m_negtracker_modifiers (modifier_type, modifier_str) values ("NEGA", "without evidence");
insert into m_negtracker_modifiers (modifier_type, modifier_str) values ("NEGA", "without indication of");
insert into m_negtracker_modifiers (modifier_type, modifier_str) values ("NEGA", "without sign of");
insert into m_negtracker_modifiers (modifier_type, modifier_str) values ("NEGA", "rules out");
insert into m_negtracker_modifiers (modifier_type, modifier_str) values ("NEGA", "rules him out");
insert into m_negtracker_modifiers (modifier_type, modifier_str) values ("NEGA", "rules her out");
insert into m_negtracker_modifiers (modifier_type, modifier_str) values ("NEGA", "rules the patient out");
insert into m_negtracker_modifiers (modifier_type, modifier_str) values ("NEGA", "rules out for");
insert into m_negtracker_modifiers (modifier_type, modifier_str) values ("NEGA", "rules him out for");
insert into m_negtracker_modifiers (modifier_type, modifier_str) values ("NEGA", "rules her out for");
insert into m_negtracker_modifiers (modifier_type, modifier_str) values ("NEGA", "rules the patient out for");
insert into m_negtracker_modifiers (modifier_type, modifier_str) values ("NEGA", "ruled out");
insert into m_negtracker_modifiers (modifier_type, modifier_str) values ("NEGA", "ruled him out");
insert into m_negtracker_modifiers (modifier_type, modifier_str) values ("NEGA", "ruled her out");
insert into m_negtracker_modifiers (modifier_type, modifier_str) values ("NEGA", "ruled the patient out");
insert into m_negtracker_modifiers (modifier_type, modifier_str) values ("NEGA", "ruled out for");
insert into m_negtracker_modifiers (modifier_type, modifier_str) values ("NEGA", "ruled him out for");
insert into m_negtracker_modifiers (modifier_type, modifier_str) values ("NEGA", "ruled her out for");
insert into m_negtracker_modifiers (modifier_type, modifier_str) values ("NEGA", "ruled the patient out for");
insert into m_negtracker_modifiers (modifier_type, modifier_str) values ("NEGA", "ruled out against");
insert into m_negtracker_modifiers (modifier_type, modifier_str) values ("NEGA", "ruled him out against");
insert into m_negtracker_modifiers (modifier_type, modifier_str) values ("NEGA", "ruled her out against");
insert into m_negtracker_modifiers (modifier_type, modifier_str) values ("NEGA", "ruled the patient out against");
insert into m_negtracker_modifiers (modifier_type, modifier_str) values ("NEGA", "did rule out");
insert into m_negtracker_modifiers (modifier_type, modifier_str) values ("NEGA", "did rule out for");
insert into m_negtracker_modifiers (modifier_type, modifier_str) values ("NEGA", "did rule out against");
insert into m_negtracker_modifiers (modifier_type, modifier_str) values ("NEGA", "did rule him out");
insert into m_negtracker_modifiers (modifier_type, modifier_str) values ("NEGA", "did rule her out");
insert into m_negtracker_modifiers (modifier_type, modifier_str) values ("NEGA", "did rule the patient out");
insert into m_negtracker_modifiers (modifier_type, modifier_str) values ("NEGA", "did rule him out for");
insert into m_negtracker_modifiers (modifier_type, modifier_str) values ("NEGA", "did rule her out for");
insert into m_negtracker_modifiers (modifier_type, modifier_str) values ("NEGA", "did rule him out against");
insert into m_negtracker_modifiers (modifier_type, modifier_str) values ("NEGA", "did rule her out against");
insert into m_negtracker_modifiers (modifier_type, modifier_str) values ("NEGA", "did rule the patient out for");
insert into m_negtracker_modifiers (modifier_type, modifier_str) values ("NEGA", "did rule the patient out against");
insert into m_negtracker_modifiers (modifier_type, modifier_str) values ("NEGA", "can rule out");
insert into m_negtracker_modifiers (modifier_type, modifier_str) values ("NEGA", "can rule out for");
insert into m_negtracker_modifiers (modifier_type, modifier_str) values ("NEGA", "can rule out against");
insert into m_negtracker_modifiers (modifier_type, modifier_str) values ("NEGA", "can rule him out");
insert into m_negtracker_modifiers (modifier_type, modifier_str) values ("NEGA", "can rule her out");
insert into m_negtracker_modifiers (modifier_type, modifier_str) values ("NEGA", "can rule the patient out");
insert into m_negtracker_modifiers (modifier_type, modifier_str) values ("NEGA", "can rule him out for");
insert into m_negtracker_modifiers (modifier_type, modifier_str) values ("NEGA", "can rule her out for");
insert into m_negtracker_modifiers (modifier_type, modifier_str) values ("NEGA", "can rule the patinet out for");
insert into m_negtracker_modifiers (modifier_type, modifier_str) values ("NEGA", "can rule him out against");
insert into m_negtracker_modifiers (modifier_type, modifier_str) values ("NEGA", "can rule her out against");
insert into m_negtracker_modifiers (modifier_type, modifier_str) values ("NEGA", "can rule the patinet out against");
insert into m_negtracker_modifiers (modifier_type, modifier_str) values ("NEGA", "adequate to rule out");
insert into m_negtracker_modifiers (modifier_type, modifier_str) values ("NEGA", "adequate to rule him out");
insert into m_negtracker_modifiers (modifier_type, modifier_str) values ("NEGA", "adequate to rule her out");
insert into m_negtracker_modifiers (modifier_type, modifier_str) values ("NEGA", "adequate to rule the patient out");
insert into m_negtracker_modifiers (modifier_type, modifier_str) values ("NEGA", "adequate to rule out for");
insert into m_negtracker_modifiers (modifier_type, modifier_str) values ("NEGA", "adequate to rule him out for");
insert into m_negtracker_modifiers (modifier_type, modifier_str) values ("NEGA", "adequate to rule her out for");
insert into m_negtracker_modifiers (modifier_type, modifier_str) values ("NEGA", "adequate to rule the patient out for");
insert into m_negtracker_modifiers (modifier_type, modifier_str) values ("NEGA", "adequate to rule the patient out against");
insert into m_negtracker_modifiers (modifier_type, modifier_str) values ("NEGA", "sufficient to rule out");
insert into m_negtracker_modifiers (modifier_type, modifier_str) values ("NEGA", "sufficient to rule him out");
insert into m_negtracker_modifiers (modifier_type, modifier_str) values ("NEGA", "sufficient to rule her out");
insert into m_negtracker_modifiers (modifier_type, modifier_str) values ("NEGA", "sufficient to rule the patient out");
insert into m_negtracker_modifiers (modifier_type, modifier_str) values ("NEGA", "sufficient to rule out for");
insert into m_negtracker_modifiers (modifier_type, modifier_str) values ("NEGA", "sufficient to rule him out for");
insert into m_negtracker_modifiers (modifier_type, modifier_str) values ("NEGA", "sufficient to rule her out for");
insert into m_negtracker_modifiers (modifier_type, modifier_str) values ("NEGA", "sufficient to rule the patient out for");
insert into m_negtracker_modifiers (modifier_type, modifier_str) values ("NEGA", "sufficient to rule out against");
insert into m_negtracker_modifiers (modifier_type, modifier_str) values ("NEGA", "sufficient to rule him out against");
insert into m_negtracker_modifiers (modifier_type, modifier_str) values ("NEGA", "sufficient to rule her out against");
insert into m_negtracker_modifiers (modifier_type, modifier_str) values ("NEGA", "sufficient to rule the patient out against");
insert into m_negtracker_modifiers (modifier_type, modifier_str) values ("NEGB", "unlikely");
insert into m_negtracker_modifiers (modifier_type, modifier_str) values ("NEGB", "free");
insert into m_negtracker_modifiers (modifier_type, modifier_str) values ("NEGB", "was ruled out");
insert into m_negtracker_modifiers (modifier_type, modifier_str) values ("NEGB", "is ruled out");
insert into m_negtracker_modifiers (modifier_type, modifier_str) values ("NEGB", "are ruled out");
insert into m_negtracker_modifiers (modifier_type, modifier_str) values ("NEGB", "have been ruled out");
insert into m_negtracker_modifiers (modifier_type, modifier_str) values ("NEGB", "has been ruled out");
insert into m_negtracker_modifiers (modifier_type, modifier_str) values ("PNEGA", "rule out");
insert into m_negtracker_modifiers (modifier_type, modifier_str) values ("PNEGA", "r/o");
insert into m_negtracker_modifiers (modifier_type, modifier_str) values ("PNEGA", "ro");
insert into m_negtracker_modifiers (modifier_type, modifier_str) values ("PNEGA", "rule him out");
insert into m_negtracker_modifiers (modifier_type, modifier_str) values ("PNEGA", "rule her out");
insert into m_negtracker_modifiers (modifier_type, modifier_str) values ("PNEGA", "rule the patient out");
insert into m_negtracker_modifiers (modifier_type, modifier_str) values ("PNEGA", "rule out for");
insert into m_negtracker_modifiers (modifier_type, modifier_str) values ("PNEGA", "rule him out for");
insert into m_negtracker_modifiers (modifier_type, modifier_str) values ("PNEGA", "rule her out for");
insert into m_negtracker_modifiers (modifier_type, modifier_str) values ("PNEGA", "rule the patinet out for");
insert into m_negtracker_modifiers (modifier_type, modifier_str) values ("PNEGA", "be ruled out for");
insert into m_negtracker_modifiers (modifier_type, modifier_str) values ("PNEGA", "should be ruled out for");
insert into m_negtracker_modifiers (modifier_type, modifier_str) values ("PNEGA", "ought to be ruled out for");
insert into m_negtracker_modifiers (modifier_type, modifier_str) values ("PNEGA", "may be ruled out for");
insert into m_negtracker_modifiers (modifier_type, modifier_str) values ("PNEGA", "might be ruled out for");
insert into m_negtracker_modifiers (modifier_type, modifier_str) values ("PNEGA", "could be ruled out for");
insert into m_negtracker_modifiers (modifier_type, modifier_str) values ("PNEGA", "will be ruled out for");
insert into m_negtracker_modifiers (modifier_type, modifier_str) values ("PNEGA", "can be ruled out for");
insert into m_negtracker_modifiers (modifier_type, modifier_str) values ("PNEGA", "must be ruled out for");
insert into m_negtracker_modifiers (modifier_type, modifier_str) values ("PNEGA", "is to be ruled out for");
insert into m_negtracker_modifiers (modifier_type, modifier_str) values ("PNEGA", "what must be ruled out is");
insert into m_negtracker_modifiers (modifier_type, modifier_str) values ("PNEGB", "did not rule out");
insert into m_negtracker_modifiers (modifier_type, modifier_str) values ("PNEGB", "not ruled out");
insert into m_negtracker_modifiers (modifier_type, modifier_str) values ("PNEGB", "not been ruled out");
insert into m_negtracker_modifiers (modifier_type, modifier_str) values ("PNEGB", "being ruled out");
insert into m_negtracker_modifiers (modifier_type, modifier_str) values ("PNEGB", "be ruled out");
insert into m_negtracker_modifiers (modifier_type, modifier_str) values ("PNEGB", "should be ruled out");
insert into m_negtracker_modifiers (modifier_type, modifier_str) values ("PNEGB", "ought to be ruled out");
insert into m_negtracker_modifiers (modifier_type, modifier_str) values ("PNEGB", "may be ruled out");
insert into m_negtracker_modifiers (modifier_type, modifier_str) values ("PNEGB", "might be ruled out");
insert into m_negtracker_modifiers (modifier_type, modifier_str) values ("PNEGB", "could be ruled out");
insert into m_negtracker_modifiers (modifier_type, modifier_str) values ("PNEGB", "will be ruled out");
insert into m_negtracker_modifiers (modifier_type, modifier_str) values ("PNEGB", "can be ruled out");
insert into m_negtracker_modifiers (modifier_type, modifier_str) values ("PNEGB", "must be ruled out");
insert into m_negtracker_modifiers (modifier_type, modifier_str) values ("PNEGB", "is to be ruled out");
insert into m_negtracker_modifiers (modifier_type, modifier_str) values ("PSEUDONEG", "no increase");
insert into m_negtracker_modifiers (modifier_type, modifier_str) values ("PSEUDONEG", "no suspicious change");
insert into m_negtracker_modifiers (modifier_type, modifier_str) values ("PSEUDONEG", "no significant change");
insert into m_negtracker_modifiers (modifier_type, modifier_str) values ("PSEUDONEG", "no change");
insert into m_negtracker_modifiers (modifier_type, modifier_str) values ("PSEUDONEG", "no interval change");
insert into m_negtracker_modifiers (modifier_type, modifier_str) values ("PSEUDONEG", "no definite change");
insert into m_negtracker_modifiers (modifier_type, modifier_str) values ("PSEUDONEG", "no significant interval change");
insert into m_negtracker_modifiers (modifier_type, modifier_str) values ("PSEUDONEG", "not extend");
insert into m_negtracker_modifiers (modifier_type, modifier_str) values ("PSEUDONEG", "not cause");
insert into m_negtracker_modifiers (modifier_type, modifier_str) values ("PSEUDONEG", "not drain");
insert into m_negtracker_modifiers (modifier_type, modifier_str) values ("PSEUDONEG", "not certain if");
insert into m_negtracker_modifiers (modifier_type, modifier_str) values ("PSEUDONEG", "not certain whether");
insert into m_negtracker_modifiers (modifier_type, modifier_str) values ("PSEUDONEG", "gram negative");
insert into m_negtracker_modifiers (modifier_type, modifier_str) values ("PSEUDONEG", "without difficulty");
insert into m_negtracker_modifiers (modifier_type, modifier_str) values ("PSEUDONEG", "not necessarily");
insert into m_negtracker_modifiers (modifier_type, modifier_str) values ("PSEUDONEG", "not only");
insert into m_negtracker_modifiers (modifier_type, modifier_str) values ("CONJ", "but");
insert into m_negtracker_modifiers (modifier_type, modifier_str) values ("CONJ", "however");
insert into m_negtracker_modifiers (modifier_type, modifier_str) values ("CONJ", "nevertheless");
insert into m_negtracker_modifiers (modifier_type, modifier_str) values ("CONJ", "yet");
insert into m_negtracker_modifiers (modifier_type, modifier_str) values ("CONJ", "though");
insert into m_negtracker_modifiers (modifier_type, modifier_str) values ("CONJ", "although");
insert into m_negtracker_modifiers (modifier_type, modifier_str) values ("CONJ", "still");
insert into m_negtracker_modifiers (modifier_type, modifier_str) values ("CONJ", "aside from");
insert into m_negtracker_modifiers (modifier_type, modifier_str) values ("CONJ", "except");
insert into m_negtracker_modifiers (modifier_type, modifier_str) values ("CONJ", "apart from");
insert into m_negtracker_modifiers (modifier_type, modifier_str) values ("CONJ", "secondary to");
insert into m_negtracker_modifiers (modifier_type, modifier_str) values ("CONJ", "as the cause of");
insert into m_negtracker_modifiers (modifier_type, modifier_str) values ("CONJ", "as the source of");
insert into m_negtracker_modifiers (modifier_type, modifier_str) values ("CONJ", "as the reason of");
insert into m_negtracker_modifiers (modifier_type, modifier_str) values ("CONJ", "as the etiology of");
insert into m_negtracker_modifiers (modifier_type, modifier_str) values ("CONJ", "as the origin of");
insert into m_negtracker_modifiers (modifier_type, modifier_str) values ("CONJ", "as the cause for");
insert into m_negtracker_modifiers (modifier_type, modifier_str) values ("CONJ", "as the source for");
insert into m_negtracker_modifiers (modifier_type, modifier_str) values ("CONJ", "as the reason for");
insert into m_negtracker_modifiers (modifier_type, modifier_str) values ("CONJ", "as the etiology for");
insert into m_negtracker_modifiers (modifier_type, modifier_str) values ("CONJ", "as the origin for");
insert into m_negtracker_modifiers (modifier_type, modifier_str) values ("CONJ", "as the secondary cause of");
insert into m_negtracker_modifiers (modifier_type, modifier_str) values ("CONJ", "as the secondary source of");
insert into m_negtracker_modifiers (modifier_type, modifier_str) values ("CONJ", "as the secondary reason of");
insert into m_negtracker_modifiers (modifier_type, modifier_str) values ("CONJ", "as the secondary etiology of");
insert into m_negtracker_modifiers (modifier_type, modifier_str) values ("CONJ", "as the secondary origin of");
insert into m_negtracker_modifiers (modifier_type, modifier_str) values ("CONJ", "as the secondary cause for");
insert into m_negtracker_modifiers (modifier_type, modifier_str) values ("CONJ", "as the secondary source for");
insert into m_negtracker_modifiers (modifier_type, modifier_str) values ("CONJ", "as the secondary reason for");
insert into m_negtracker_modifiers (modifier_type, modifier_str) values ("CONJ", "as the secondary etiology for");
insert into m_negtracker_modifiers (modifier_type, modifier_str) values ("CONJ", "as the secondary origin for");
insert into m_negtracker_modifiers (modifier_type, modifier_str) values ("CONJ", "as a cause of");
insert into m_negtracker_modifiers (modifier_type, modifier_str) values ("CONJ", "as a source of");
insert into m_negtracker_modifiers (modifier_type, modifier_str) values ("CONJ", "as a reason of");
insert into m_negtracker_modifiers (modifier_type, modifier_str) values ("CONJ", "as a etiology of");
insert into m_negtracker_modifiers (modifier_type, modifier_str) values ("CONJ", "as a cause for");
insert into m_negtracker_modifiers (modifier_type, modifier_str) values ("CONJ", "as a source for");
insert into m_negtracker_modifiers (modifier_type, modifier_str) values ("CONJ", "as a reason for");
insert into m_negtracker_modifiers (modifier_type, modifier_str) values ("CONJ", "as a etiology for");
insert into m_negtracker_modifiers (modifier_type, modifier_str) values ("CONJ", "as a secondary cause of");
insert into m_negtracker_modifiers (modifier_type, modifier_str) values ("CONJ", "as a secondary source of");
insert into m_negtracker_modifiers (modifier_type, modifier_str) values ("CONJ", "as a secondary reason of");
insert into m_negtracker_modifiers (modifier_type, modifier_str) values ("CONJ", "as a secondary etiology of");
insert into m_negtracker_modifiers (modifier_type, modifier_str) values ("CONJ", "as a secondary origin of");
insert into m_negtracker_modifiers (modifier_type, modifier_str) values ("CONJ", "as a secondary cause for");
insert into m_negtracker_modifiers (modifier_type, modifier_str) values ("CONJ", "as a secondary source for");
insert into m_negtracker_modifiers (modifier_type, modifier_str) values ("CONJ", "as a secondary reason for");
insert into m_negtracker_modifiers (modifier_type, modifier_str) values ("CONJ", "as a secondary etiology for");
insert into m_negtracker_modifiers (modifier_type, modifier_str) values ("CONJ", "as a secondary origin for");
insert into m_negtracker_modifiers (modifier_type, modifier_str) values ("CONJ", "as an cause of");
insert into m_negtracker_modifiers (modifier_type, modifier_str) values ("CONJ", "as an source of");
insert into m_negtracker_modifiers (modifier_type, modifier_str) values ("CONJ", "as an reason of");
insert into m_negtracker_modifiers (modifier_type, modifier_str) values ("CONJ", "as an etiology of");
insert into m_negtracker_modifiers (modifier_type, modifier_str) values ("CONJ", "as an origin of");
insert into m_negtracker_modifiers (modifier_type, modifier_str) values ("CONJ", "as an cause for");
insert into m_negtracker_modifiers (modifier_type, modifier_str) values ("CONJ", "as an source for");
insert into m_negtracker_modifiers (modifier_type, modifier_str) values ("CONJ", "as an reason for");
insert into m_negtracker_modifiers (modifier_type, modifier_str) values ("CONJ", "as an etiology for");
insert into m_negtracker_modifiers (modifier_type, modifier_str) values ("CONJ", "as an origin for");
insert into m_negtracker_modifiers (modifier_type, modifier_str) values ("CONJ", "as an secondary cause of");
insert into m_negtracker_modifiers (modifier_type, modifier_str) values ("CONJ", "as an secondary source of");
insert into m_negtracker_modifiers (modifier_type, modifier_str) values ("CONJ", "as an secondary reason of");
insert into m_negtracker_modifiers (modifier_type, modifier_str) values ("CONJ", "as an secondary etiology of");
insert into m_negtracker_modifiers (modifier_type, modifier_str) values ("CONJ", "as an secondary origin of");
insert into m_negtracker_modifiers (modifier_type, modifier_str) values ("CONJ", "as an secondary cause for");
insert into m_negtracker_modifiers (modifier_type, modifier_str) values ("CONJ", "as an secondary source for");
insert into m_negtracker_modifiers (modifier_type, modifier_str) values ("CONJ", "as an secondary reason for");
insert into m_negtracker_modifiers (modifier_type, modifier_str) values ("CONJ", "as an secondary etiology for");
insert into m_negtracker_modifiers (modifier_type, modifier_str) values ("CONJ", "as an secondary origin for");
insert into m_negtracker_modifiers (modifier_type, modifier_str) values ("CONJ", "cause of");
insert into m_negtracker_modifiers (modifier_type, modifier_str) values ("CONJ", "cause for");
insert into m_negtracker_modifiers (modifier_type, modifier_str) values ("CONJ", "causes of");
insert into m_negtracker_modifiers (modifier_type, modifier_str) values ("CONJ", "causes for");
insert into m_negtracker_modifiers (modifier_type, modifier_str) values ("CONJ", "source of");
insert into m_negtracker_modifiers (modifier_type, modifier_str) values ("CONJ", "source for");
insert into m_negtracker_modifiers (modifier_type, modifier_str) values ("CONJ", "sources of");
insert into m_negtracker_modifiers (modifier_type, modifier_str) values ("CONJ", "sources for");
insert into m_negtracker_modifiers (modifier_type, modifier_str) values ("CONJ", "reason of");
insert into m_negtracker_modifiers (modifier_type, modifier_str) values ("CONJ", "reason for");
insert into m_negtracker_modifiers (modifier_type, modifier_str) values ("CONJ", "reasons of");
insert into m_negtracker_modifiers (modifier_type, modifier_str) values ("CONJ", "reasons for");
insert into m_negtracker_modifiers (modifier_type, modifier_str) values ("CONJ", "etiology of");
insert into m_negtracker_modifiers (modifier_type, modifier_str) values ("CONJ", "etiology for");
insert into m_negtracker_modifiers (modifier_type, modifier_str) values ("CONJ", "trigger event for");
insert into m_negtracker_modifiers (modifier_type, modifier_str) values ("CONJ", "origin of");
insert into m_negtracker_modifiers (modifier_type, modifier_str) values ("CONJ", "origin for");
insert into m_negtracker_modifiers (modifier_type, modifier_str) values ("CONJ", "origins of");
insert into m_negtracker_modifiers (modifier_type, modifier_str) values ("CONJ", "origins for");
insert into m_negtracker_modifiers (modifier_type, modifier_str) values ("CONJ", "other possibilities of");
