# Supplementary material for: A UMLS-based spell checker for natural language processing in vaccine safety
Source: BMC Med Inform Decis Mak. 2007 Feb 12;7:3. doi: 10.1186/1472-6947-7-3 (PMC1805499; doi:10.1186/1472-6947-7-3)
Supplement: Additional file 4 — Source code. Software platform used to launch modules for spell checker [file 1472-6947-7-3-S4.gz › game/class.mysqldb.php]

<?
class MySQLDB {
    var $conn = 0;

    function mysqldb () {
    //
    // database module
    //
        $this->version = "0.4";
        $this->author = "Herman Tolentino MD";
        if (!file_exists(GAME_DIR."modules/_dbselect.php")) {
            $this->setup(GAME_DIR."config/db.xml");
        }
        // 0.3 modified system table creation process
        // 0.4 added mysql_version()
    }

    function setup() {
    //
    // writes down _dbselect.php
    //
        if (func_num_args()>0) {
            $arg_list = func_get_args();
            $filename = $arg_list[0];
        }
        if (file_exists($filename)) {
            $db = $this->readconfig($filename);
            foreach ($db as $key=>$dbname) {
                foreach($dbname as $key=>$value) {
                    //print $value;
                    $_SESSION[$key] = $value;
                }
            }
            if ($fp = fopen(GAME_DIR."modules/_dbselect.php", "w+")) {
                $dbfile .= "<?php\n";
                $dbfile .= "\$_SESSION[\"dbname\"] = \"".$_SESSION["dbname"]."\";\n";
                $dbfile .= "\$_SESSION[\"dbuser\"] = \"".$_SESSION["dbuser"]."\";\n";
                $dbfile .= "\$_SESSION[\"dbpass\"] = \"".$_SESSION["dbpass"]."\";\n";
                $dbfile .= "\$conn = mysql_connect(\"".$_SESSION["dbhost"]."\", \"".$_SESSION["dbuser"]."\", \"".$_SESSION["dbpass"]."\");\n";
                $dbfile .= "\$db->connectdb(\"".$_SESSION["dbname"]."\");\n";
                $dbfile .= "?>";
                if (fwrite($fp, $dbfile)) {
                    fclose($fp);
                }
            } else {
                print "error: cannot open _dbselect";
            }
        }
    }

    function connectdb() {
        if (func_num_args()>0) {
            $arg_list = func_get_args();
            $dbname = $arg_list[0];
        }
        //$self->conn = mysql_connect($_SESSION["dbhost"], $_SESSION["dbuser"], $_SESSION["dbpass"]) or die(mysql_errno().": ".mysql_error());
        if (!mysql_select_db($dbname)) {
            $this->create_system_tables($dbname);

        }
    }

    function selectdb ($db) {
        mysql_select_db("$db");
    }

    function connid () {
        return $this->conn;
    }

    function mysql_version() {
    //
    // checks mysql version
    // due to password field change, longer hash in 4.0+ versions
    //
        list($mysql_server_version, $x) = explode("-",mysql_get_server_info());
        return $mysql_server_version;
    }

    function create_system_tables() {
    //
    // create system tables if not present
    //
        if (func_num_args()>0) {
            $arg_list = func_get_args();
            $dbname = $arg_list[0];
        }
        mysql_query("CREATE DATABASE `$dbname`;") or die(mysql_errno().": ".mysql_error());
        mysql_select_db($dbname);

        //module::load_sql("setup.sql");
        //
        // set up system tables
        //
        module::execsql("set foreign_key_checks=0;");

        // table: content
        // this table manages content module layout in content section
        //    of enterprise application; this means you can set up any
        //    content management module (news, quotes, articles, etc.)
        module::execsql("CREATE TABLE content (".
            "content_id int(11) NOT NULL auto_increment,".
            "content_module varchar(25) NOT NULL default '',".
            "content_column int(11) NOT NULL default '0',".
            "content_active char(1) NOT NULL default '',".
            "content_display int(11) NOT NULL default '10',".
            "content_level int(11) NOT NULL default '0',".
            "PRIMARY KEY  (content_id),".
            "KEY key_module (content_module),".
            "CONSTRAINT `content_ibfk_1` FOREIGN KEY (`content_module`) REFERENCES `modules` (`module_id`) ON DELETE CASCADE".
            ") TYPE=InnoDB;");
        // content content
        module::execsql("INSERT INTO content VALUES (1,'news',1,'Y',10,1);");

        // error codes
        module::execsql("CREATE TABLE errorcodes (".
            "error_id char(3) NOT NULL default '',".
            "error_name varchar(100) NOT NULL default '',".
            "PRIMARY KEY  (error_id)".
            ") TYPE=MyISAM;");
        // error codes content
        module::execsql("INSERT INTO errorcodes VALUES ('001','Invalid account.');");
        module::execsql("INSERT INTO errorcodes VALUES ('002','Please complete entries');");

        // table: game_user
        // This table contains system user information.
        // A user is anyone who should have access to the system application
        // through a username and password. This is linked to the role table so administrator
        // can specify more fine-grained permissions for read, update and delete,
        // and to the module menu and global permissions for menu-level permissions. A
        // module can be created for more fine-grained access at the module level.
        module::execsql("CREATE TABLE game_user (".
            "user_id float NOT NULL auto_increment,".
            "user_lastname varchar(100) NOT NULL default '',".
            "user_firstname varchar(100) NOT NULL default '',".
            "user_middle varchar(100) NOT NULL default '',".
            "user_dob date NOT NULL default '0000-00-00',".
            "user_gender char(1) NOT NULL default '',".
            "user_role varchar(5) NOT NULL default '',".
            "user_admin char(1) NOT NULL default '',".
            "user_login varchar(10) NOT NULL default '',".
            "user_password varchar(32) NOT NULL default '',".
            "user_lang varchar(10) NOT NULL default 'english',".
            "user_email varchar(100) default '',".
            "user_cellular varchar(100) NOT NULL default '',".
            "user_pin varchar(4) NOT NULL default '',".
            "user_active char(1) NOT NULL default '',".
            "PRIMARY KEY  (user_id)".
            ") TYPE=InnoDB;");

        // game user content
        module::execsql("INSERT INTO game_user VALUES (1,'User','Admin','','0000-00-00','','','Y','admin','43e9a4ab75570f5b','english','','','','Y');");

        // table: location
        // This table interacts with permission system to specify module access
        // per given location. A location entity is typical of health care enterprise
        // systems.
        module::execsql("CREATE TABLE location (".
            "location_id varchar(10) NOT NULL default '',".
            "location_name varchar(50) NOT NULL default '',".
            "PRIMARY KEY  (location_id)".
            ") TYPE=InnoDB;");

        // location content

        // table: module_dependencies
        // This table takes care of tracking module dependencies as
        // the central table. Dependencies are specified at the module
        // level through module::set_dep().
        module::execsql("CREATE TABLE module_dependencies (".
            "module_id varchar(25) NOT NULL default '',".
            "req_module varchar(25) NOT NULL default '',".
            "PRIMARY KEY  (module_id,req_module),".
            "CONSTRAINT `foreign` FOREIGN KEY (`module_id`) REFERENCES `modules` (`module_id`) ON DELETE CASCADE ON UPDATE CASCADE".
            ") TYPE=InnoDB;");

        // table: module_menu
        // This table stores menu information for each module. Modules
        // specify their own menus.
        module::execsql("CREATE TABLE module_menu (".
            "menu_id int(11) NOT NULL auto_increment,".
            "module_id varchar(25) NOT NULL default '0',".
            "menu_cat varchar(10) NOT NULL default '',".
            "menu_title varchar(20) NOT NULL default '',".
            "menu_rank int(11) NOT NULL default '0',".
            "menu_visible char(1) NOT NULL default 'Y',".
            "menu_action varchar(100) NOT NULL default '',".
            "PRIMARY KEY  (menu_id,module_id),".
            "UNIQUE KEY ukey_modulemenu (module_id,menu_action),".
            "KEY key_module (module_id),".
            "CONSTRAINT `module_menu_ibfk_1` FOREIGN KEY (`module_id`) REFERENCES `modules` (`module_id`) ON DELETE CASCADE".
            ") TYPE=InnoDB;");

        // table: module_menu_location
        // This table is a bridge entity between menu and location
        module::execsql("CREATE TABLE module_menu_location (".
            "location_id varchar(10) NOT NULL default '',".
            "module_id varchar(25) NOT NULL default '',".
            "menu_id int(11) NOT NULL default '0',".
            "PRIMARY KEY  (location_id,menu_id,module_id),".
            "KEY key_menu (menu_id),".
            "KEY key_module (module_id),".
            "KEY key_location (location_id),".
            "CONSTRAINT `module_menu_location_ibfk_1` FOREIGN KEY (`module_id`) REFERENCES `modules` (`module_id`) ON DELETE CASCADE,".
            "CONSTRAINT `module_menu_location_ibfk_2` FOREIGN KEY (`location_id`) REFERENCES `location` (`location_id`) ON DELETE CASCADE,".
            "CONSTRAINT `module_menu_location_ibfk_3` FOREIGN KEY (`menu_id`) REFERENCES `module_menu` (`menu_id`) ON DELETE CASCADE".
            ") TYPE=InnoDB;");

        // table: module_menu_permissions
        // This table is a bridge entity and stores information about
        // what menus are available for each game user.
        module::execsql("CREATE TABLE module_menu_permissions (".
            "module_id varchar(25) NOT NULL default '',".
            "menu_id float NOT NULL default '0',".
            "user_id float NOT NULL default '0',".
            "PRIMARY KEY  (module_id,menu_id,user_id),".
            "KEY key_module (module_id),".
            "KEY key_menu (menu_id),".
            "KEY key_user (user_id),".
            "CONSTRAINT `module_menu_permissions_ibfk_1` FOREIGN KEY (`user_id`) REFERENCES `game_user` (`user_id`) ON DELETE CASCADE".
            ") TYPE=InnoDB;");

        // table: module_permissions
        // This table is a bridge entity and stores module level permissions per user.
        module::execsql("CREATE TABLE module_permissions (".
            "module_id varchar(25) NOT NULL default '0',".
            "user_id float NOT NULL default '0',".
            "PRIMARY KEY  (module_id,user_id),".
            "KEY key_module (module_id),".
            "KEY key_user (user_id),".
            "CONSTRAINT `module_permissions_ibfk_1` FOREIGN KEY (`module_id`) REFERENCES `modules` (`module_id`) ON DELETE CASCADE".
            ") TYPE=InnoDB;");

        // table: module_user_location
        // This table is a bridge entity and tracks which users are at what location
        module::execsql("CREATE TABLE module_user_location (".
            "location_id varchar(10) NOT NULL default '',".
            "user_id float NOT NULL default '0',".
            "PRIMARY KEY  (location_id,user_id),".
            "KEY key_user (user_id),".
            "KEY key_location (location_id),".
            "CONSTRAINT `module_user_location_ibfk_1` FOREIGN KEY (`location_id`) REFERENCES `location` (`location_id`) ON DELETE CASCADE,".
            "CONSTRAINT `module_user_location_ibfk_2` FOREIGN KEY (`user_id`) REFERENCES `game_user` (`user_id`) ON DELETE CASCADE".
            ") TYPE=InnoDB;");

        // table: modules
        // This table stores module definitions
        module::execsql("CREATE TABLE modules (".
            "module_id varchar(25) NOT NULL default '',".
            "module_init char(1) NOT NULL default 'N',".
            "module_version varchar(25) default '',".
            "module_desc text NOT NULL,".
            "module_author varchar(50) NOT NULL default '',".
            "module_name varchar(100) NOT NULL default '',".
            "PRIMARY KEY  (module_id),".
            "UNIQUE KEY ukey_modules (module_name)".
            ") TYPE=InnoDB;");

        // table: role
        // This table stores role definitions
        module::execsql("CREATE TABLE role (".
            "role_id varchar(10) NOT NULL default '',".
            "role_dataaccess char(3) NOT NULL default '',".
            "role_name varchar(100) NOT NULL default '',".
            "PRIMARY KEY  (role_id)".
            ") TYPE=InnoDB;");

        // role content
        // NOTE: you change this to be more specific to your setting
        //
        module::execsql("INSERT INTO role VALUES ('ADMIN','111','Administrator');");

        // table: terms
        // this is the multilingualization table
        module::execsql("CREATE TABLE terms (".
            "termid varchar(50) NOT NULL default '',".
            "languageid varchar(10) NOT NULL default '',".
            "langtext text,".
            "remarks text,".
            "translationof varchar(50) default NULL,".
            "module_id varchar(25) NOT NULL default '',".
            "isenglish char(1) NOT NULL default 'Y',".
            "PRIMARY KEY  (termid,languageid)".
            ") TYPE=MyISAM;");

        module::execsql("set foreign_key_checks=1;");
    }

    function parseXML($mvalues) {
        for ($i=0; $i < count($mvalues); $i++)
            $node[$mvalues[$i]["tag"]] = $mvalues[$i]["value"];
        return ($node);
    }

    function readconfig($filename) {
    // read the xml database

        $tags = array();
        $values = 0;

        $data = implode("",file($filename));
        $parser = xml_parser_create();
        xml_parser_set_option($parser,XML_OPTION_CASE_FOLDING,0);
        xml_parser_set_option($parser,XML_OPTION_SKIP_WHITE,1);
        xml_parse_into_struct($parser,$data,$values,$tags);
        xml_parser_free($parser);

        // loop through the structures
        foreach ($tags as $key=>$val) {
            if ($key == "db") {
                $noderanges = $val;
                // each contiguous pair of array entries are the
                // lower and upper range for each node definition
                for ($i=0; $i < count($noderanges); $i+=2) {
                    $offset = $noderanges[$i] + 1;
                    $len = $noderanges[$i + 1] - $offset;
                    $tdb[] = $this->parseXML(array_slice($values, $offset, $len));
                }
            } else {
                continue;
            }
        }
        return $tdb;
    }

    function backup_database() {
    }

// end of class
}

?>
