# Supplementary material for: A UMLS-based spell checker for natural language processing in vaccine safety
Source: BMC Med Inform Decis Mak. 2007 Feb 12;7:3. doi: 10.1186/1472-6947-7-3 (PMC1805499; doi:10.1186/1472-6947-7-3)
Supplement: Additional file 4 — Source code. Software platform used to launch modules for spell checker [file 1472-6947-7-3-S4.gz › game/class.user.php]

<?
class User {
//
// Module User
// Type: internal
// Author: Herman Tolentino MD
//
    function User () {
        $this->version = "0.6";
        $this->author = "Herman Tolentino MD";
        // version 0.4
        // added form_location, display_location and process_location
        // 0.5 = accounted for password hashing change in mysql versions 4.0 and greater
        // 0.6 = switched to GForm Class

        // TODO
        // 1. Set language for form
        $this->init_lang();
    }

    function init_lang() {
    //
    // insert necessary language directives
    //
        module::set_lang("FTITLE_SITE_USER_FORM", "english", "SITE USER FORM", "Y");
        module::set_lang("FTITLE_SITE_USERS", "english", "SITE USERS", "Y");
        module::set_lang("LBL_FIRST_NAME", "english", "FIRST NAME", "Y");
        module::set_lang("LBL_MIDDLE_NAME", "english", "MIDDLE NAME", "Y");
        module::set_lang("LBL_LAST_NAME", "english", "LAST NAME", "Y");
        module::set_lang("LBL_DATE_OF_BIRTH", "english", "DATE OF BIRTH", "Y");
        module::set_lang("LBL_GENDER", "english", "GENDER", "Y");
        module::set_lang("LBL_PIN", "english", "PERSONAL ID NUMBER", "Y");
        module::set_lang("LBL_ROLE", "english", "ROLE", "Y");
        module::set_lang("LBL_LANGUAGE_DIALECT", "english", "LANGUAGE/DIALECT", "Y");
        module::set_lang("LBL_LOGIN_NAME", "english", "LOGIN NAME", "Y");
        module::set_lang("LBL_PASSWORD", "english", "PASSWORD", "Y");
        module::set_lang("LBL_CONFIRM_PASSWORD_AGAIN", "english", "TYPE IN PASSWORD AGAIN", "Y");
        module::set_lang("LBL_ACTIVE_USER", "english", "ACTIVE USER", "Y");
        module::set_lang("LBL_ADMIN_USER", "english", "ADMIN USER", "Y");
        module::set_lang("LBL_EMAIL", "english", "EMAIL ADDRESS", "Y");
        module::set_lang("LBL_CELLULAR", "english", "CELLULAR PHONE", "Y");
        module::set_lang("BTN_UPDATE_USER", "english", "Update User", "Y");
        module::set_lang("BTN_DELETE_USER", "english", "Delete User", "Y");
        module::set_lang("BTN_ADD_USER", "english", "Add User", "Y");
        module::set_lang("FTITLE_USERLOCATION_FORM", "english", "WORK LOCATION FORM", "Y");
        module::set_lang("FTITLE_SITE_USER", "english", "SITE USER FORM", "Y");
        module::set_lang("LBL_APPOINTMENT_NAME", "english", "APPOINTMENT NAME", "Y");
        module::set_lang("FTITLE_APPOINTMENT_SCHEDULER", "english", "APPOINTMENT SCHEDULER", "Y");
        module::set_lang("LBL_APPOINTMENT_DATE", "english", "APPOINTMENT DATE", "Y");
        module::set_lang("LBL_APPOINTMENT_CODE", "english", "APPOINTMENT CODE", "Y");
        module::set_lang("LBL_REMINDER_FLAG", "english", "SEND REMINDER?", "Y");
        module::set_lang("FTITLE_APPOINTMENTS_MADE_TODAY", "english", "APPOINTMENTS MADE TODAY", "Y");
        module::set_lang("FTITLE_PREVIOUS_APPOINTMENTS", "english", "PREVIOUS APPOINTMENTS", "Y");
        module::set_lang("LBL_EXPECTED_TO_ARRIVE_TODAY", "english", "THE FOLLOWING PATIENTS ARE EXPECTED TO ARRIVE TODAY", "Y");
        module::set_lang("FTITLE_APPOINTMENTS_TODAY", "english", "APPOINTMENTS TODAY", "Y");
        module::set_lang("LBL_FOLLOW_UP_BEHAVIOR", "english", "FOLLOW UP BEHAVIOR", "Y");
        module::set_lang("LBL_DEFER_CONSULT", "english", "DEFER CONSULT", "Y");
        module::set_lang("INSTR_DEFER_CONSULT", "english", "Check to defer consult", "Y");
        module::set_lang("LBL_PATIENT_DETAILS", "english", "PATIENT DETAILS", "Y");
        module::set_lang("FTITLE_FAMILY_INFO", "english", "FAMILY INFO", "Y");
        module::set_lang("FTITLE_CONSULTS_APPT", "english", "CONSULTS FOR", "Y");

    }

    function count() {
        $sql = "select count(user_id) from game_user";
        if ($result = mysql_query($sql)) {
            if (mysql_num_rows($result)) {
                list($count) = mysql_fetch_array($result);
                return $count;
            }
        }
    }

    function _game_user() {
        if (func_num_args()) {
            $arg_list = func_get_args();
            $menu_id = $arg_list[0];
            $post_vars = $arg_list[1];
            $get_vars = $arg_list[2];
            //print_r($arg_list);
        }
        if ($post_vars["submituser"]) {
            user::process_user($menu_id, $post_vars, $get_vars);
        }
        print "<table width='600' cellpadding='2'><tr valign='top'><td>";
        user::form_user($menu_id, $post_vars, $get_vars);
        print "</td><td>";
        user::display_users($menu_id, $post_vars, $get_vars);
        print "</td></tr></table>";
    }

    function show_cellular_number() {
        if (func_num_args()) {
            $arg_list = func_get_args();
            $cellnumber = $arg_list[0];
            //print_r($arg_list);
        }
        $sql = "select concat(user_lastname, ', ', user_firstname) name, user_cellular ".
               "from game_user where user_cellular <>'' order by user_lastname, user_firstname";
        if ($result = mysql_query($sql)) {
            if (mysql_num_rows($result)) {
                print "<select name='user_cellnumber' onchange='this.form.submit();' class='textbox'>";
                print "<option value=''>Select User</option>";
                while (list($name, $cell) = mysql_fetch_array($result)) {
                    print "<option value='$cell' ".($cellnumber==$cell?"selected":"").">$name</option>";
                }
                print "</select>";
            }
        }
    }

    function process_user() {
        if (func_num_args()) {
            $arg_list = func_get_args();
            $menu_id = $arg_list[0];
            $post_vars = $arg_list[1];
            $get_vars = $arg_list[2];
            //print_r($arg_list);
        }
        // cannot delete admin user
        if ($post_vars["submituser"]=="Delete User" && $post_vars["user_id"]<>1) {
            if (module::confirm_delete($menu_id, $post_vars, $get_vars)) {
                print $sql = "delete from game_user ".
                       "where user_id = '".$post_vars["user_id"]."'";
                if ($result = mysql_query($sql)) {
                    // delete module permissions
                    $sql_module_perms = "delete from module_permissions where user_id = '".$post_vars["user_id"]."'";
                    $result_module_perms = mysql_query($sql_module_perms);
                    // delete menu permissions
                    $sql_menu_perms = "delete from module_menu_permissions where user_id = '".$post_vars["user_id"]."'";
                    $result_menu_perms = mysql_query($sql_menu_perms);
                    header("location: ".$_SERVER["PHP_SELF"]."?page=ADMIN&method=USER");

                }
            } else {
                if ($post_vars["confirm_delete"]=="No") {
                    header("location: ".$_SERVER["PHP_SELF"]."?page=ADMIN&method=USER");
                }
            }
        } else {
            $errorinfo = $this->validate_user($post_vars);
        }
        if (strlen($errorinfo)>0) {
            print "<ol>$errorinfo</ol>";
        } else {
            list($month, $day, $year) = explode("/", $post_vars["user_dob"]);
            $dob = $year."-".str_pad($month, 2, "0", STR_PAD_LEFT)."-".str_pad($day, 2, "0", STR_PAD_LEFT);

            switch ($post_vars["submituser"]) {

            case "Add User":
                $active = ($post_vars["isactive"]?"Y":"N");
                $admin = ($post_vars["isadmin"]?"Y":"N");
                if (mysqldb::mysql_version() > 4.0) {
                    $sql = "insert into game_user (user_firstname, user_lastname, user_middle, user_lang, ".
                           "user_email, user_cellular, user_login, user_password, user_pin, user_dob, user_gender, ".
                           "user_active, user_admin, user_role) ".
                           "values ('".ucwords($post_vars["user_firstname"])."', '".ucwords($post_vars["user_lastname"])."', '".ucwords($post_vars["user_middle"])."', ".
                           "'".$post_vars["lang_id"]."', '".strtolower($post_vars["user_email"])."', '".$post_vars["user_cellular"]."', ".
                           "'".strtolower($post_vars["user_login"])."', old_password('".$post_vars["user_password"]."'), '".$post_vars["user_pin"]."', '$dob', '".$post_vars["user_gender"]."', ".
                           "'$active', '$admin', '".$post_vars["role_id"]."')";
                } else {
                    $sql = "insert into game_user (user_firstname, user_lastname, user_middle, user_lang, ".
                           "user_email, user_cellular, user_login, user_password, user_pin, user_dob, user_gender, ".
                           "user_active, user_admin, user_role) ".
                           "values ('".ucwords($post_vars["user_firstname"])."', '".ucwords($post_vars["user_lastname"])."', '".ucwords($post_vars["user_middle"])."', ".
                           "'".$post_vars["lang_id"]."', '".strtolower($post_vars["user_email"])."', '".$post_vars["user_cellular"]."', ".
                           "'".strtolower($post_vars["user_login"])."', password('".$post_vars["user_password"]."'), '".$post_vars["user_pin"]."', '$dob', '".$post_vars["user_gender"]."', ".
                           "'$active', '$admin', '".$post_vars["role_id"]."')";
                }
                if ($result = mysql_query($sql)) {
                    header("location: ".$_SERVER["PHP_SELF"]."?page=ADMIN&method=USER");
                }
                break;

            case "Update User":
                $active = ($post_vars["isactive"]?"Y":"N");
                $admin = ($post_vars["isadmin"]?"Y":"N");
                list($month, $day, $year) = explode("/", $post_vars["user_dob"]);
                if (strlen($post_vars["user_password"])>0 && strlen($post_vars["confirm_password"])>0 && $post_vars["password"]==$post_vars["confirm_password"]) {
                    if (mysqldb::mysql_version() > 4.0) {
                        $sql = "update game_user set ".
                               "user_firstname = '".ucwords($post_vars["user_firstname"])."', ".
                               "user_lastname = '".ucwords($post_vars["user_lastname"])."', ".
                               "user_middle = '".ucwords($post_vars["user_middle"])."', ".
                               "user_email = '".strtolower($post_vars["user_email"])."', ".
                               "user_cellular = '".$post_vars["user_cellular"]."', ".
                               "user_login = '".$post_vars["user_login"]."', ".
                               "user_pin = '".$post_vars["user_pin"]."', ".
                               "user_lang = '".$post_vars["lang_id"]."', ".
                               "user_role = '".$post_vars["role_id"]."', ".
                               "user_dob = '$dob', ".
                               "user_gender = '".$post_vars["user_gender"]."', ".
                               "user_password = old_password('".$post_vars["user_password"]."'), ".
                               "user_active = '$active', ".
                               "user_admin = '$admin' ".
                               "where user_id = '".$post_vars["user_id"]."'";
                    } else {
                        $sql = "update game_user set ".
                               "user_firstname = '".ucwords($post_vars["user_firstname"])."', ".
                               "user_lastname = '".ucwords($post_vars["user_lastname"])."', ".
                               "user_middle = '".ucwords($post_vars["user_middle"])."', ".
                               "user_email = '".strtolower($post_vars["user_email"])."', ".
                               "user_cellular = '".$post_vars["user_cellular"]."', ".
                               "user_login = '".$post_vars["user_login"]."', ".
                               "user_pin = '".$post_vars["user_pin"]."', ".
                               "user_lang = '".$post_vars["lang_id"]."', ".
                               "user_role = '".$post_vars["role_id"]."', ".
                               "user_dob = '$dob', ".
                               "user_gender = '".$post_vars["user_gender"]."', ".
                               "user_password = password('".$post_vars["user_password"]."'), ".
                               "user_active = '$active', ".
                               "user_admin = '$admin' ".
                               "where user_id = '".$post_vars["user_id"]."'";
                    }
                } else {
                    $sql = "update game_user set ".
                           "user_firstname = '".ucwords($post_vars["user_firstname"])."', ".
                           "user_lastname = '".ucwords($post_vars["user_lastname"])."', ".
                           "user_middle = '".ucwords($post_vars["user_middle"])."', ".
                           "user_email = '".strtolower($post_vars["user_email"])."', ".
                           "user_cellular = '".$post_vars["user_cellular"]."', ".
                           "user_login = '".$post_vars["user_login"]."', ".
                           "user_pin = '".$post_vars["user_pin"]."', ".
                           "user_lang = '".$post_vars["lang_id"]."', ".
                           "user_role = '".$post_vars["role_id"]."', ".
                           "user_dob = '$dob', ".
                           "user_gender = '".$post_vars["user_gender"]."', ".
                           "user_active = '$active', ".
                           "user_admin = '$admin' ".
                           "where user_id = '".$post_vars["user_id"]."'";
                }
                if ($result = mysql_query($sql)) {
                    header("location: ".$_SERVER["PHP_SELF"]."?page=ADMIN&method=USER");
                }
                break;
            }
        }
    }

    function validate_user() {
        if (func_num_args()) {
            $arg_list = func_get_args();
            $post_vars = $arg_list[0];
            if (empty($post_vars["user_firstname"])) {
                $retval .= "<li class='error'>First name field cannot be empty.</li>";
            }
            if (empty($post_vars["user_lastname"])) {
                $retval .= "<li class='error'>Last name field cannot be empty.</li>";
            }
            if (empty($post_vars["user_pin"])) {
                $retval .= "<li class='error'>PIN field cannot be empty.</li>";
            }
            if (empty($post_vars["role_id"])) {
                $retval .= "<li class='error'>Role field cannot be empty.</li>";
            }
            if (empty($post_vars["lang_id"])) {
                $retval .= "<li class='error'>Language/dialect cannot be empty.</li>";
            }
            if (empty($post_vars["user_gender"])) {
                $retval .= "<li class='error'>Gender cannot be empty.</li>";
            }
            if (!empty($post_vars["user_dob"])) {
                list($month, $day, $year) = explode("/", $post_vars["user_dob"]);
                if (!checkdate($month, $day, $year)) {
                    $retval .= "<li class='error'>Invalid date of birth.</li>";
                }
            }
            if (empty($post_vars["user_login"])) {
                $retval .= "<li class='error'>Login name field cannot be empty.</li>";
            }
            if ($post_vars["submituser"]<>"Update User") {
                if (empty($post_vars["user_password"])) {
                    $retval .= "<li class='error'>Password field cannot be empty.</li>";
                } else {
                    if ($post_vars["user_password"]<>$post_vars["confirm_password"]) {
                        $retval .= "<li class='error'>Password confirmation incorrect.</li>";
                    }
                }
            }
            return $retval;
        }
    }


    function display_users () {
        if (func_num_args()) {
            $arg_list = func_get_args();
            $menu_id = $arg_list[0];
            $post_vars = $arg_list[1];
            $get_vars = $arg_list[2];
        }
        print "<table width='250' cellspacing='0' cellpadding='2'>";
        print "<tr valign='top'><td colspan='3'>";
        print "<span class='admin'>".FTITLE_SITE_USERS."</span><br>";
        print "</td></tr>";
        print "<tr valign='top'><td colspan='3'>";
        print "<b>NOTE:</b> Greyed out names are inactive. <font color='red'><b>ADM</b></font> means Admin Account.<br><br>";
        print "</td></tr>";
        $sql = "select user_id, concat(user_lastname, ', ',user_firstname) name, user_admin, user_active ".
               "from game_user order by user_lastname, user_firstname";
        if ($result = mysql_query($sql)) {
            if (mysql_num_rows($result)) {
                while (list($id, $name, $admin, $active) = mysql_fetch_array($result)) {
                    $bgcolor = ($active=='Y'?"white":"lightgray");
                    print "<tr valign='top' bgcolor='$bgcolor'><td nowrap>".($admin=="Y"?"<font color='red'><b>ADM</b></font> ":"")."<a href='".$_SERVER["SELF"]."?page=ADMIN&method=USER&user_id=$id'>$name</a></td></tr>";
                }
            }
        }
        print "</table><br>";
    }

    function form_user () {
        if (func_num_args()) {
            $arg_list = func_get_args();
            $menu_id = $arg_list[0];
            $post_vars = $arg_list[1];
            $get_vars = $arg_list[2];
            if ($get_vars["user_id"]) {
                $sql = "select user_id, user_lastname, user_firstname, user_lang, user_dob, user_gender, user_email, user_pin, user_login, user_admin, user_active, user_cellular, user_role ".
                       "from game_user where user_id = '".$get_vars["user_id"]."'";
                if ($result = mysql_query($sql)) {
                    if (mysql_num_rows($result)) {
                        $user = mysql_fetch_array($result);
                        //print_r($user);
                    }
                }
            }
        }
        /*
        $form = new GForm;
        $form->setWidth(300);
        $form->setFormLayout(0,5);
        $form->setMethod('post');
        $form->setFormBorder('dashed', '#A0A0A0');
        $form->setAction($_SERVER["SELF"]."?page=ADMIN&method=USER&user_id=".$get_vars["user_id"]);
        $form->setName('form_user');
        $form->addHeader("<span class='admin'>".FTITLE_SITE_USER_FORM."</span><br>",'normal','#FFFFFF');
        $radio_gender = new GForm_Radio;
        $radio_gender->addChoice('user_gender', 'labelright', 'M', 'Male',(($user["user_gender"]?$user["user_gender"]:$post_vars["user_gender"])=="M"?"checked":"unchecked"));
        $radio_gender->addChoice('user_gender', 'labelright', 'F', 'Female', (($user["user_gender"]?$user["user_gender"]:$post_vars["user_gender"])=="F"?"checked":""));
        $radio_gender->setButtonLayout('horizontal');
        $radio_gender->setLabel('GENDER', 'dotted', '#FFFF99');
        $form->addElement($radio_gender->widget());
        $select_role = new GForm_Select;
        $select_role->setName('role');
        $select_role->setLabel('USER ROLE', 'dotted', '#FFFF99');
        $select_role->setList($this->get_roles(), $user["user_role"]?$user["user_role"]:$post_vars["role_id"]);
        $form->addElement($select_role->widget());
        $slider_age = new GForm_Slider;
        $form->addElement($slider_age->widget());
        $form->display();
        */

        print "<table width='300'>";
        print "<tr valign='top'><td>";
        print "<span class='admin'>".FTITLE_SITE_USER_FORM."</span><br><br>";
        print "</td></tr>";
        print "<form action = '".$_SERVER["SELF"]."?page=ADMIN&method=USER&user_id=".$get_vars["user_id"]."' name='form_user' method='post'>";
        print "<tr><td colspan='2'><b>NOTE: Fields marked with <font color='red'>*</font> are required.</b><br><br></td></tr>";
        print "<tr valign='top'><td>";
        print "<span class='boxtitle'>".LBL_FIRST_NAME."</span><br> ";
        print "<input type='text' maxlength='50' class='textbox' name='user_firstname' value='".($user["user_firstname"]?$user["user_firstname"]:$post_vars["user_firstname"])."' style='border: 1px solid #000000'> <font color='red'>*</font><br>";
        print "</td></tr>";
        print "<tr valign='top'><td>";
        print "<span class='boxtitle'>".LBL_MIDDLE_NAME."</span><br> ";
        print "<input type='text' maxlength='50' class='textbox' name='user_middle' value='".($user["user_middle"]?$user["user_middle"]:$post_vars["user_middle"])."' style='border: 1px solid #000000'> <font color='red'>*</font><br>";
        print "</td></tr>";
        print "<tr valign='top'><td>";
        print "<span class='boxtitle'>".LBL_LAST_NAME."</span><br> ";
        print "<input type='text' maxlength='50' class='textbox' name='user_lastname' value='".($user["user_lastname"]?$user["user_lastname"]:$post_vars["user_lastname"])."' style='border: 1px solid #000000'> <font color='red'>*</font><br>";
        print "</td></tr>";
        print "<tr valign='top'><td>";
        print "<span class='boxtitle'>".LBL_DATE_OF_BIRTH."</span><br> ";
        if ($user["user_dob"]) {
            list($year, $month, $day) = explode("-", $user["user_dob"]);
        }
        print "<input type='text' size='15' maxlength='15' class='textbox' name='user_dob' value='".($user["user_dob"]?"$month/$day/$year":$post_vars["user_dob"])."' style='border: 1px solid #000000'> <font color='red'>*</font><br>";
        print "<small>Use MM/DD/YYYY format.</small><br>";
        print "</td></tr>";
        print "<tr valign='top'><td>";
        print "<span class='boxtitle'>".LBL_GENDER."</span> <font color='red'>*</font><br> ";
        print "<input type='radio' name='user_gender' value='M' ".(($user["user_gender"]?$user["user_gender"]:$post_vars["user_gender"])=="M"?"checked":"")."> Male &nbsp;&nbsp;";
        print "<input type='radio' name='user_gender' value='F' ".(($user["user_gender"]?$user["user_gender"]:$post_vars["user_gender"])=="F"?"checked":"")."> Female &nbsp;&nbsp;<br>";
        print "</td></tr>";
        print "<tr valign='top'><td>";
        print "<span class='boxtitle'>".LBL_PIN."</span><br> ";
        print "<input type='text' size='15' maxlength='15' class='textbox' name='user_pin' value='".($user["user_pin"]?$user["user_pin"]:$post_vars["user_pin"])."' style='border: 1px solid #000000'> <font color='red'>*</font><br>";
        print "</td></tr>";
        print "<tr valign='top'><td>";
        print "<span class='boxtitle'>".LBL_ROLE."</span><br> ";
        print $this->show_roles($user["user_role"]?$user["user_role"]:$post_vars["role_id"]);
        print "</td></tr>";
        print "<tr valign='top'><td>";
        print "<span class='boxtitle'>".LBL_LANGUAGE_DIALECT."</span><br> ";
        print $this->show_lang($user["user_lang"]?$user["user_lang"]:$post_vars["lang_id"]);
        print "</td></tr>";
        print "<tr valign='top'><td>";
        print "<span class='boxtitle'>".LBL_LOGIN_NAME."</span><br> ";
        print "<input type='text' size='15' maxlength='15' class='textbox' name='user_login' value='".($user["user_login"]?$user["user_login"]:$post_vars["user_login"])."' style='border: 1px solid #000000'> <font color='red'>*</font><br>";
        print "</td></tr>";
        print "<tr valign='top'><td>";
        print "<span class='boxtitle'>".LBL_PASSWORD."</span><br> ";
        print "<input type='password' size='15' maxlength='15' class='textbox' name='user_password' style='border: 1px solid #000000'> <font color='red'>*</font><br>";
        print "</td></tr>";
        print "<tr valign='top'><td>";
        print "<span class='boxtitle'>".LBL_CONFIRM_PASSWORD_AGAIN."</span><br> ";
        print "<input type='password' size='15' maxlength='15' class='textbox' name='confirm_password' style='border: 1px solid #000000'> <font color='red'>*</font><br>";
        print "</td></tr>";
        print "<tr valign='top'><td>";
        print "<span class='boxtitle'>".LBL_ACTIVE_USER."</span> ";
        print "<input type='checkbox' class='textbox' value='1' ".(($user["user_active"]?$user["user_active"]:$post_vars["user_active"])=="Y"?"checked":"")." name='isactive'> Check if active<br>";
        print "</td></tr>";
        print "<tr valign='top'><td>";
        print "<span class='boxtitle'>".LBL_ADMIN_USER."</span> ";
        print "<input type='checkbox' class='textbox' value='1' ".(($user["user_admin"]?$user["user_admin"]:$post_vars["user_admin"])=="Y"?"checked":"")." name='isadmin'> Check if admin<br>";
        print "</td></tr>";
        print "<tr valign='top'><td>";
        print "<span class='boxtitle'>".LBL_EMAIL."</span><br> ";
        print "<input type='text' maxlength='100' class='textbox' name='user_email' value='".($user["user_email"]?$user["user_email"]:$post_vars["user_email"])."' style='border: 1px solid #000000'><br>";
        print "</td></tr>";
        print "<tr valign='top'><td>";
        print "<span class='boxtitle'>".LBL_CELLULAR."</span><br> ";
        print "<input type='text' maxlength='20' class='textbox' name='user_cellular' value='".($user["user_cellular"]?$user["user_cellular"]:$post_vars["user_cellular"])."' style='border: 1px solid #000000'><br>";
        print "</td></tr>";
        print "<tr><td><br>";
        if ($get_vars["user_id"]) {
            print "<input type='hidden' name='user_id' value='".$get_vars["user_id"]."'>";
            if ($_SESSION["priv_update"]) {
                print "<input type='submit' value = '".BTN_UPDATE_USER."' class='textbox' name='submituser' style='border: 1px solid #000000'> ";
            }
            if ($_SESSION["priv_delete"]) {
                print "<input type='submit' value = '".BTN_DELETE_USER."' class='textbox' name='submituser' style='border: 1px solid #000000'> ";
            }
        } else {
            if ($_SESSION["priv_add"]) {
                print "<input type='submit' value = '".BTN_ADD_USER."' class='textbox' name='submituser' style='border: 1px solid #000000'> ";
            }
        }
        print "</td></tr>";
        print "</form>";
        print "</table><br>";
    }

    function _roles() {
        if (func_num_args()) {
            $arg_list = func_get_args();
            $menu_id = $arg_list[0];
            $post_vars = $arg_list[1];
            $get_vars = $arg_list[2];
        }
        if ($post_vars["submitrole"]) {
            user::process_role($menu_id, $post_vars, $get_vars);
        }
        user::display_role($menu_id, $post_vars, $get_vars);
        user::form_role($menu_id, $post_vars, $get_vars);
    }

    function show_roles() {
        if (func_num_args()) {
            $arg_list = func_get_args();
            $role_id = $arg_list[0];
        }
        $sql = "select role_id, role_name from role order by role_name";
        if ($result = mysql_query($sql)) {
            if (mysql_num_rows($result)) {
                $retval .= "<select name='role_id' class='textbox'>";
                    $retval .= "<option value='0'>Select Role</option>";
                while (list($id, $name) = mysql_fetch_array($result)) {
                    $retval .= "<option value='$id' ".($role_id==$id?"selected":"").">$name</option>";
                }
                $retval .= "</select>";
                return $retval;
            }
        }
    }

    function get_roles() {
        $sql = "select role_id, role_name from role order by role_name";
        if ($result = mysql_query($sql)) {
            if (mysql_num_rows($result)) {
                while (list($id, $name) = mysql_fetch_array($result)) {
                    $retval[]["$id"] = $name;
                }
                return $retval;
            }
        }
    }

    function display_role() {
        if (func_num_args()) {
            $arg_list = func_get_args();
            $menu_id = $arg_list[0];
            $post_vars = $arg_list[1];
            $get_vars = $arg_list[2];
            $validuser = $arg_list[3];
            $isadmin = $arg_list[4];
        }
        print "<table width='400'>";
        print "<tr valign='top'><td colspan='3'>";
        print "<span class='admin'>".FTITLE_ROLE_LIST."</span><br>";
        print "</td></tr>";
        print "<tr valign='top'><td><b>ID</b></td><td><b>".THEAD_NAME."</b></td><td><b>".THEAD_ACCESS."</b></td></tr>";
        $sql = "select role_id, role_name, role_dataaccess from role order by role_name";
        if ($result = mysql_query($sql)) {
            if (mysql_num_rows($result)) {
                while (list($id, $name, $access) = mysql_fetch_array($result)) {
                    $access_string = "";
                    if (substr($access,0,1)=="1") {
                        $access_string .= "add";
                    }
                    if (substr($access,1,1)=="1") {
                        $access_string .= ", update";
                    }
                    if (substr($access,2,1)=="1") {
                        $access_string .= ", delete";
                    }
                    print "<tr valign='top'><td>$id</td><td><a href='".$_SERVER["SELF"]."?page=".$get_vars["page"]."&method=".$get_vars["method"]."&role_id=$id'>$name</a></td><td>$access_string</td></tr>";
                }
            }
        }
        print "</table><br>";
    }

    function process_role() {
        if (func_num_args()) {
            $arg_list = func_get_args();
            $menu_id = $arg_list[0];
            $post_vars = $arg_list[1];
            $get_vars = $arg_list[2];
            $validuser = $arg_list[3];
            $isadmin = $arg_list[4];
            //print_r($post_vars);
        }

        $access = "";
        if (count($post_vars["access"])>0) {
            foreach($post_vars["access"] as $key=>$value) {
                $access .= ($value=="1"?"1":"0");
            }
        }

        switch ($post_vars["submitrole"]) {
        case "Add Role":
            if ($post_vars["role_id"] && $post_vars["role_name"]) {
                $sql = "insert into role (role_id, role_name, role_dataaccess) ".
                       "values ('".strtoupper($post_vars["role_id"])."', '".$post_vars["role_name"]."', '$access')";
                $result = mysql_query($sql);
                // you can comment out line below for debugging
                header("location: ".$_SERVER["PHP_SELF"]."?page=".$get_vars["page"]."&method=ROLES");
            }
            break;

        case "Update Role":
            if ($post_vars["role_id"] && $post_vars["role_name"]) {
                $sql = "update role set ".
                       "role_name = '".$post_vars["role_name"]."', ".
                       "role_dataaccess = '$access' ".
                       "where role_id = '".$post_vars["role_id"]."'";
                $result = mysql_query($sql);
                // you can comment out line below for debugging
                header("location: ".$_SERVER["PHP_SELF"]."?page=".$get_vars["page"]."&method=ROLES");
            }
            break;

        case "Delete Role":
            if (module::confirm_delete($menu_id, $post_vars, $get_vars)) {
                $sql = "delete from role where role_id = '".$post_vars["role_id"]."'";
                $result = mysql_query($sql);
                // you can comment out line below for debugging
                header("location: ".$_SERVER["PHP_SELF"]."?page=".$get_vars["page"]."&method=ROLES");
            }
            break;
        }
    }

    function form_role() {
        if (func_num_args()) {
            $arg_list = func_get_args();
            $menu_id = $arg_list[0];
            $post_vars = $arg_list[1];
            $get_vars = $arg_list[2];
            $validuser = $arg_list[3];
            $isadmin = $arg_list[4];
            if ($get_vars["role_id"]) {
                $sql = "select role_id, role_name, role_dataaccess ".
                       "from role where role_id = '".$get_vars["role_id"]."'";
                if ($result = mysql_query($sql)) {
                    if (mysql_num_rows($result)) {
                        $role = mysql_fetch_array($result);
                    }
                }
            }
        }
        /*
        $form = new GForm;
        $form->setWidth(300);
        $form->setFormLayout(0,5);
        $form->setMethod('post');
        $form->setFormBorder('dashed', '#A0A0A0');
        $form->setAction($_SERVER["SELF"]."?page=ADMIN&method=ROLES&user_id=".$get_vars["role_id"]);
        $form->setName('form_location');
        $form->addHeader("<span class='admin'>".FTITLE_ROLE_FORM."</span><br>",'normal','#FFFFFF');
        $form->addBoxedText(INSTR_ROLE_FORM, '#FFFFCC');
        $text_roleid = new GForm_TextBox;
        $text_roleid->setName('role_id');
        $text_roleid->setWidth(10);
        $text_roleid->setLabel('<b>'.LBL_ROLE_ID.'</b>','','top');
        $text_roleid->setValue(($role["role_id"]?$role["role_id"]:$post_vars["role_id"]));
        $form->addElement($text_roleid->widget());
        $text_rolename = new GForm_TextBox;
        $text_rolename->setName('role_name');
        $text_rolename->setWidth(30);
        $text_rolename->setLabel('<b>'.LBL_ROLE_NAME.'</b>','','top');
        $text_rolename->setValue(($role["role_name"]?$role["role_name"]:$post_vars["role_name"]));
        $form->addElement($text_rolename->widget());
        $checkbox_dataaccess = new GForm_CheckBox;
        $checkbox_dataaccess->setName('access');
        $checkbox_dataaccess->setGroupLabel('<b>DATA ACCESS</b>');
        $checkbox_dataaccess->addOption('Add', 'labelright', (substr($role["role_dataaccess"],0,1)=="1"?'checked':'unchecked'));
        $checkbox_dataaccess->addOption('Update', 'labelright', (substr($role["role_dataaccess"],1,1)=="1"?'checked':'unchecked'));
        $checkbox_dataaccess->addOption('Delete', 'labelright', (substr($role["role_dataaccess"],2,1)=="1"?'checked':'unchecked'));
        $form->addElement($checkbox_dataaccess->widget());
        if ($get_vars["role_id"]) {
            $hidden_roleid = new GForm_HiddenVariable;
            $hidden_roleid->setName('role_id');
            $hidden_roleid->setText($get_vars["role_id"]);
            $form->addElement($hidden_roleid->widget());
            if ($_SESSION["priv_update"]) {
                $button_update = new GForm_Button;
                $button_update->setName('submitrole');
                $button_update->setText('Update Role');
            }
            if ($_SESSION["priv_delete"]) {
                $button_delete = new GForm_Button;
                $button_delete->setName('submitrole');
                $button_delete->setText('Delete Role');
            }
            $form->addGroupedElements($button_update->widget(), $button_delete->widget());
        } else {
            if ($_SESSION["priv_add"]) {
                $button_add = new GForm_Button;
                $button_add->setName('submitrole');
                $button_add->setText('Add Role');
            }
            $form->addElement($button_add->widget());
        }
        $form->display();
        */
        print "<table wifth='300'>";
        print "<tr valign='top'><td>";
        print "<span class='admin'>".FTITLE_ROLE_FORM."</span><br><br>";
        print "</td></tr>";
        print "<tr valign='top'INSTR_ROLE_FORM><td>";
        print "<b>".INSTR_ROLE_FORM."</b><br><br>";
        print "</td></tr>";
        print "<form action = '".$_SERVER["SELF"]."?page=ADMIN&method=ROLES&user_id=".$get_vars["role_id"]."' name='form_role' method='post'>";
        print "<tr valign='top'><td>";
        print "<span class='boxtitle'>".LBL_ROLE_ID."</span><br> ";
        print "<input type='text' size='10' maxlength='10' class='textbox' name='role_id' value='".($role["role_id"]?$role["role_id"]:$post_vars["role_id"])."' style='border: 1px solid #000000'><br>";
        print "</td></tr>";
        print "<tr valign='top'><td>";
        print "<span class='boxtitle'>".LBL_ROLE_NAME."</span><br> ";
        print "<input type='text' maxlength='30' class='textbox' name='role_name' value='".($role["role_name"]?$role["role_name"]:$post_vars["role_name"])."' style='border: 1px solid #000000'> <br>";
        print "</td></tr>";
        print "<tr valign='top'><td>";
        print "<span class='boxtitle'>".LBL_DATA_ACCESS."</span><br> ";
        if (substr($role["role_dataaccess"],0,1)=="1") {
            $add=true;
        }
        if (substr($role["role_dataaccess"],1,1)=="1") {
            $update=true;
        }

        if (substr($role["role_dataaccess"],2,1)=="1") {
            $delete=true;
        }
        print "<input type='checkbox' name='access[]' ".($add?"checked":"")." value='add'> Add<br>";
        print "<input type='checkbox' name='access[]' ".($update?"checked":"")." value='update'> Update<br>";
        print "<input type='checkbox' name='access[]' ".($delete?"checked":"")." value='delete'> Delete<br>";
        print "</td></tr>";
        print "<tr><td><br>";
        if ($get_vars["role_id"]) {
            print "<input type='hidden' name='role_id' value='".$get_vars["role_id"]."'>";
            if ($_SESSION["priv_update"]) {
                print "<input type='submit' value = 'Update Role' class='textbox' name='submitrole' style='border: 1px solid #000000'> ";
            }
            if ($_SESSION["priv_delete"]) {
                print "<input type='submit' value = 'Delete Role' class='textbox' name='submitrole' style='border: 1px solid #000000'> ";
            }
        } else {
            if ($_SESSION["priv_add"]) {
                print "<input type='submit' value = 'Add Role' class='textbox' name='submitrole' style='border: 1px solid #000000'> ";
            }
        }
        print "</td></tr>";
        print "</form>";
        print "</table><br>";
    }

    function get_access() {
    // get access flags based on role_id
        if (func_num_args()) {
            $arg_list = func_get_args();
            $role_id = $arg_list[0];
        }
        $sql = "select role_dataaccess from role where role_id = '".$role_id."'";
        if ($result = mysql_query($sql)) {
            if (mysql_num_rows($result)) {
                list($access_flags) = mysql_fetch_array($result);
                return $access_flags;
            }
        }
    }

    function _location() {
        if (func_num_args()) {
            $arg_list = func_get_args();
            $menu_id = $arg_list[0];
            $post_vars = $arg_list[1];
            $get_vars = $arg_list[2];
        }
        if ($post_vars["submitlocation"]) {
            user::process_location($menu_id, $post_vars, $get_vars);
        }
        user::display_location($menu_id, $post_vars, $get_vars);
        user::form_location($menu_id, $post_vars, $get_vars);
    }

    function show_locations() {
        if (func_num_args()) {
            $arg_list = func_get_args();
            $location_id = $arg_list[0];
        }
        $sql = "select location_id, location_name from location order by location_name";
        if ($result = mysql_query($sql)) {
            if (mysql_num_rows($result)) {
                $retval .= "<select name='location_id' class='textbox'>";
                    $retval .= "<option value='0'>Select Location</option>";
                while (list($id, $name) = mysql_fetch_array($result)) {
                    $retval .= "<option value='$id' ".($location_id==$id?"selected":"").">$name</option>";
                }
                $retval .= "</select>";
                return $retval;
            }
        }
    }

    function display_location() {
        if (func_num_args()) {
            $arg_list = func_get_args();
            $menu_id = $arg_list[0];
            $post_vars = $arg_list[1];
            $get_vars = $arg_list[2];
            $validuser = $arg_list[3];
            $isadmin = $arg_list[4];
        }
        print "<table width='400'>";
        print "<tr valign='top'><td colspan='3'>";
        print "<span class='admin'>LOCATION LIST</span><br>";
        print "</td></tr>";
        print "<tr valign='top'><td><b>ID</b></td><td><b>NAME</b></td></tr>";
        $sql = "select location_id, location_name from location order by location_name";
        if ($result = mysql_query($sql)) {
            if (mysql_num_rows($result)) {
                while (list($id, $name) = mysql_fetch_array($result)) {
                    print "<tr valign='top'><td>$id</td><td><a href='".$_SERVER["SELF"]."?page=".$get_vars["page"]."&method=".$get_vars["method"]."&location_id=$id'>$name</a></td></tr>";
                }
            }
        }
        print "</table><br>";
    }

    function process_location() {
        if (func_num_args()) {
            $arg_list = func_get_args();
            $menu_id = $arg_list[0];
            $post_vars = $arg_list[1];
            $get_vars = $arg_list[2];
            $validuser = $arg_list[3];
            $isadmin = $arg_list[4];
        }
        switch ($post_vars["submitlocation"]) {
        case "Add Location":
            if ($post_vars["location_id"] && $post_vars["location_name"]) {
                $sql = "insert into location (location_id, location_name) ".
                       "values ('".$post_vars["location_id"]."', '".$post_vars["location_name"]."')";
                $result = mysql_query($sql);
                header("location: ".$_SERVER["PHP_SELF"]."?page=".$get_vars["page"]."&method=LOC");
            }
            break;
        case "Update Location":
            if ($post_vars["location_id"] && $post_vars["location_name"]) {
                $sql = "update location set ".
                       "location_name = '".$post_vars["location_name"]."' ".
                       "where location_id = '".$post_vars["location_id"]."'";
                $result = mysql_query($sql);
                header("location: ".$_SERVER["PHP_SELF"]."?page=".$get_vars["page"]."&method=LOC");
            }
            break;
        case "Delete Location":
            if (module::confirm_delete($menu_id, $post_vars, $get_vars)) {
                print $sql = "delete from location where location_id = '".$post_vars["location_id"]."'";
                $result = mysql_query($sql);
                header("location: ".$_SERVER["PHP_SELF"]."?page=".$get_vars["page"]."&method=LOC");
            }
            break;
        }
    }

    function form_location() {
        if (func_num_args()) {
            $arg_list = func_get_args();
            $menu_id = $arg_list[0];
            $post_vars = $arg_list[1];
            $get_vars = $arg_list[2];
            $validuser = $arg_list[3];
            $isadmin = $arg_list[4];
            if ($get_vars["location_id"]) {
                $sql = "select location_id, location_name ".
                       "from location where location_id = '".$get_vars["location_id"]."'";
                if ($result = mysql_query($sql)) {
                    if (mysql_num_rows($result)) {
                        $location = mysql_fetch_array($result);
                    }
                }
            }
        }
        $form = new GForm;
        $form->setWidth(300);
        $form->setFormLayout(0,5);
        $form->setMethod('post');
        $form->setFormBorder('dashed', '#A0A0A0');
        $form->setAction($_SERVER["SELF"]."?page=ADMIN&method=LOC");
        $form->setName('form_location');
        $form->addHeader("<span class='admin'>".FTITLE_USERLOCATION_FORM."</span><br>",'normal','#FFFFFF');
        $form->addBoxedText("<b>INSTRUCTIONS:</b> Users can be assigned to different locations and be given permission to access menu items assigned to those locations. ".
              "You can create those locations here and give them permissions in <b>MODULE-&gt;Menu By Location</b>.","");
        $text_locationid = new GForm_TextBox;
        $text_locationid->setName('location_id');
        $text_locationid->setWidth(10);
        $text_locationid->setLabel('<b>'.LBL_LOCATION_ID.'</b>','','top');
        $text_locationid->setValue(($location["location_id"]?$location["location_id"]:$post_vars["location_id"]));
        $form->addElement($text_locationid->widget());
        $text_locationname = new GForm_TextBox;
        $text_locationname->setName('location_name');
        $text_locationname->setWidth(30);
        $text_locationname->setLabel('<b>'.LBL_LOCATION_NAME.'</b>','','top');
        $text_locationname->setValue(($location["location_name"]?$location["location_name"]:$post_vars["location_name"]));
        $form->addElement($text_locationname->widget());
        $form->addBreak();
        if ($get_vars["location_id"]) {
            $hidden_locationid = new GForm_HiddenVariable;
            $hidden_locationid->setName('location_id');
            $hidden_locationid->setText($get_vars["location_id"]);
            $form->addElement($hidden_locationid->widget());
            if ($_SESSION["priv_update"]) {
                $button_update = new GForm_Button;
                $button_update->setName('submitlocation');
                $button_update->setText('Update Location');
            }
            if ($_SESSION["priv_delete"]) {
                $button_delete = new GForm_Button;
                $button_delete->setName('submitlocation');
                $button_delete->setText('Delete Location');
            }
            $form->addGroupedElements($button_update->widget(), $button_delete->widget());
        } else {
            if ($_SESSION["priv_add"]) {
                $button_add = new GForm_Button;
                $button_add->setName('submitlocation');
                $button_add->setText('Add Location');
            }
            $form->addElement($button_add->widget());
        }
        $form->display();
        /*
        print "<table width='300'>";
        print "<tr valign='top'><td>";
        print "<span class='admin'>USER LOCATION FORM</span><br><br>";
        print "</td></tr>";
        print "<tr valign='top'><td>";
        print "<b>INSTRUCTIONS:</b> Users can be assigned to different locations and be given permission to access menu items assigned to those locations. ".
              "You can create those locations here and given them permissions in <b>MODULE-&gt;Menu By Location</b>.<br><br>";
        print "</td></tr>";
        print "<form action = '".$_SERVER["SELF"]."?page=ADMIN&method=LOC' name='form_location' method='post'>";
        print "<tr valign='top'><td>";
        print "<span class='boxtitle'>LOCATION ID</span><br> ";
        print "<input type='text' size='10' maxlength='10' class='textbox' name='location_id' value='".($location["location_id"]?$location["location_id"]:$post_vars["location_id"])."' style='border: 1px solid #000000'><br>";
        print "</td></tr>";
        print "<tr valign='top'><td>";
        print "<span class='boxtitle'>LOCATION NAME</span><br> ";
        print "<input type='text' maxlength='30' class='textbox' name='location_name' value='".($location["location_name"]?$location["location_name"]:$post_vars["location_name"])."' style='border: 1px solid #000000'> <br>";
        print "</td></tr>";
        print "<tr><td><br>";
        if ($get_vars["role_id"]) {
            print "<input type='hidden' name='location_id' value='".$get_vars["location_id"]."'>";
            if ($_SESSION["priv_update"]) {
                print "<input type='submit' value = 'Update Location' class='textbox' name='submitlocation' style='border: 1px solid #000000'> ";
            }
            if ($_SESSION["priv_delete"]) {
                print "<input type='submit' value = 'Delete Location' class='textbox' name='submitlocation' style='border: 1px solid #000000'> ";
            }
        } else {
            if ($_SESSION["priv_add"]) {
                print "<input type='submit' value = 'Add Location' class='textbox' name='submitlocation' style='border: 1px solid #000000'> ";
            }
        }
        print "</td></tr>";
        print "</form>";
        print "</table><br>";
        */
    }

    function show_lang() {
        if (func_num_args()) {
            $arg_list = func_get_args();
            $lang_id = $arg_list[0];
        }
        $sql = "select distinct languageid from terms order by languageid";
        if ($result = mysql_query($sql)) {
            if (mysql_num_rows($result)) {
                $retval .= "<select name='lang_id' class='textbox'>";
                    $retval .= "<option value='0'>Select Language/Dialect</option>";
                while (list($id) = mysql_fetch_array($result)) {
                    $retval .= "<option value='$id' ".($lang_id==$id?"selected":"").">$id</option>";
                }
                $retval .= "</select>";
                return $retval;
            }
        }
    }


    function authenticate () {

        $form = new GForm;
        $form->setWidth(160);
        $form->setFormLayout(0,5);
        $form->setMethod('post');
        $form->setFormBorder('solid', '#000000');
        $form->setAction($_SERVER["PHP_SELF"]);
        $form->setBackgroundColor('#FFFFCC');
        $form->setName('form_auth');
        $form->addHeader(LBL_SIGN_IN,'bold','#CCCC00');
        $text_name = new GForm_TextBox;
        $text_name->setName('login');
        $text_name->setWidth(15);
        $text_name->setLabel(LBL_LOGIN_NAME,'none','none');
        $form->addElement($text_name->widget());
        $text_password = new GForm_TextBox;
        $text_password->isPassword(true);
        $text_password->setName('passwd');
        $text_password->setWidth(15);
        $text_password->setLabel(LBL_PASSWORD,'none','none');
        $form->addElement($text_password->widget());
        $text_submit = new GForm_Button;
        $text_submit->setName('submitlogin');
        $text_submit->SetText('Login');
        $text_submit->setColor("#FBC120");
        $form->addElement($text_submit->widget());
        $form->display();

        /*
        print
        "<table width='160' style='border: 1px solid black' bgcolor='#FFFFCC' cellspacing='0' cellpadding='5'>".
        "<form action = '".$_SERVER["PHP_SELF"]."' name='form_auth' method='post'>".
        "<tr bgcolor='#CCCC00'><td>".
        "<b>".LBL_SIGN_IN."</b>".
        "</td></tr>".
        "<tr><td>".
        "<span class='tiny'>".LBL_LOGIN_NAME."</span><br>".
        "<input type='text' size='8' class='textbox' name='login' style='border: 1px solid #000000'><br>".
        "</td></tr>".
        "<tr><td>".
        "<span class='tiny'>".LBL_PASSWORD."</span><br>".
        "<input type='password' size='8' class='textbox' name='passwd' style='border: 1px solid #000000'><br>".
        "</td></tr>".
        "<tr><td>".
        "<input type='submit' value = 'Login' class='textbox' name='submitlogin' style='border: 1px solid #000000'><br>".
        "</td></tr>".
        "</form></table>";
        */

    }

    function process_auth ($login, $password) {
        if (mysqldb::mysql_version()>4.0) {
            $sql = "select user_id, user_firstname, user_lastname, user_login, user_password, user_dob, user_gender, user_lang, user_admin, user_role ".
                   "from game_user where user_login = '$login' and user_password = old_password('$password') and user_active = 'Y'";
        } else {
            $sql = "select user_id, user_firstname, user_lastname, user_login, user_password, user_dob, user_gender, user_lang, user_admin, user_role ".
                   "from game_user where user_login = '$login' and user_password = password('$password') and user_active = 'Y'";
        }
        if ($result = mysql_query($sql)) {
            if (mysql_num_rows($result)) {
                $user_array = mysql_fetch_array($result);
            }
        }
        return $user_array;
    }

    function signoff() {

        if (func_num_args()>0) {
            $arg_list = func_get_args();
            $first = $arg_list[0];
            $last = $arg_list[1];
            $service = $arg_list[2];
            $isadmin = $arg_list[3];
            $ipaddress = $arg_list[4];
            $userid = $arg_list[5];
        }
        $form = new GForm;
        $form->setAction($_SERVER["PHP_SELF"]);
        $form->setBackgroundColor('#FFFFCC');
        $form->setMethod('post');
        $form->setFormBorder('solid', '#000000');
        $form->setWidth(160);
        $form->setFormLayout(0,5);
        $form->setName('form_auth');
        $form->addHeader(LBL_SIGN_OUT,'bold','#CCCC00');
        $form->addText("<font size='2'><b>".ucwords("$first $last")."</b> $userid ".($isadmin?"<b>[admin]</b>":"")." from <b>$service</b> logged in from <b>$ipaddress</b>. Please do not forget to sign off.</font><br>",'');
        $button_submit = new GForm_Button();
        $button_submit->setName('submitlogout');
        $button_submit->setText(BTN_SIGN_OUT);
        $button_submit->setColor("#FBC120");
        $form->addElement($button_submit->widget());
        $form->display();
        /*
        // OLD CODE
        print
        "<table width='160' style='border: 1px solid black' bgcolor='#FFFFCC' cellspacing='0' cellpadding='5'>".
        "<form action = '".$_SERVER["PHP_SELF"]."' name='form_auth' method='post'>".
        "<tr bgcolor='#CCCC00'><td>".
        "<b>".LBL_SIGN_OUT."</b>".
        "</td></tr>".
        "<tr><td>".
        "<font size='2'><b>".ucwords("$first $last")."</b> $userid ".($isadmin?"<b>[admin]</b>":"")." from <b>$service</b> logged in from <b>$ipaddress</b>. Please do not forget to sign off.</font><br>".
        "<tr><td>".
        "<input type='submit' value = '".BTN_SIGN_OUT."' class='textbox' name='submitlogout' style='border: 1px solid #000000'><br>".
        "</td></tr>".
        "</form></table>";
        */
    }

    function process_signoff () {
        session_destroy();
    }

    function print_error($error) {
        print "<ol>$error</ol>";
    }

    function show_users() {
        if (func_num_args()) {
            $arg_list = func_get_args();
            $user_id = $arg_list[0];
            //print_r($arg_list);
        }
        $sql = "select user_id, concat(user_lastname, ', ', user_firstname) as name from game_user order by name";
        if ($result = mysql_query($sql)) {
            if (mysql_num_rows($result)) {
                $retval .= "<select name='user_id' class='textbox'>";
                $retval .= "<option value='0'>Select User</option>";
                while (list($id, $name) = mysql_fetch_array($result)) {
                    $retval .= "<option value='$id' ".($user_id==$id?"selected":"").">$name</option>";
                }
                $retval .= "</select>";
                return $retval;
            }
        }
    }

    function check_users() {
        if (func_num_args()) {
            $arg_list = func_get_args();
        }
        $sql = "select count(user_id) from game_user";
        if ($result = mysql_query($sql)) {
            if (mysql_num_rows($result)) {
                if (list($count) = mysql_fetch_array($result)) {
                    if ($count==0) {
                        $sql = "insert into game_user (user_id, user_firstname, user_lastname, user_login, user_password, user_admin, user_active, user_lang) ".
                               "values (1, 'Admin', 'User', 'admin', password('admin'), 'Y', 'Y', 'english')";
                        return $result = mysql_query($sql);
                    }
                }
            }
        }
        return false;
    }

    function get_username() {
        if (func_num_args()) {
            $arg_list = func_get_args();
            $userid = $arg_list[0];
        }
        $sql = "select concat(user_lastname, ', ', user_firstname) from game_user where user_id = '$userid'";
        if ($result = mysql_query($sql)) {
            if (mysql_num_rows($result)) {
                list($name) = mysql_fetch_array($result);
                return $name;
            }
        }
   }

}
?>
