# Supplementary material for: A UMLS-based spell checker for natural language processing in vaccine safety
Source: BMC Med Inform Decis Mak. 2007 Feb 12;7:3. doi: 10.1186/1472-6947-7-3 (PMC1805499; doi:10.1186/1472-6947-7-3)
Supplement: Additional file 8 — JPGRAPH application directory. Sets up JPGRAPH directory and source code used to draw graphs for software platform [file 1472-6947-7-3-S8.gz]

Archive with 387 entries (385 files):
- jpgraph
- jpgraph/Examples
- jpgraph/Examples/accbarex1.php
- jpgraph/Examples/alphabarex1.php
- jpgraph/Examples/antispamex01.php
- jpgraph/Examples/backgroundex01.php
- jpgraph/Examples/backgroundex02.php
- jpgraph/Examples/backgroundex03.php
- jpgraph/Examples/balloonex1.php
- jpgraph/Examples/bar2scalesex1.php
- jpgraph/Examples/bar_csimex1.php
- jpgraph/Examples/bar_csimex2.php
- jpgraph/Examples/bar_csimex3.php
- jpgraph/Examples/barformatcallbackex1.php
- jpgraph/Examples/bargradex1.php
- jpgraph/Examples/bargradex2.php
- jpgraph/Examples/bargradex3.php
- jpgraph/Examples/bargradex4.php
- jpgraph/Examples/bargradex5.php
- jpgraph/Examples/bargradex6.php
- jpgraph/Examples/bargradsmallex1.php
- jpgraph/Examples/bargradsmallex2.php
- jpgraph/Examples/bargradsmallex3.php
- jpgraph/Examples/bargradsmallex4.php
- jpgraph/Examples/bargradsmallex5.php
- jpgraph/Examples/bargradsmallex6.php
- jpgraph/Examples/bargradsmallex7.php
- jpgraph/Examples/bargradsmallex8.php
- jpgraph/Examples/barimgex1.php
- jpgraph/Examples/barintex1.php
- jpgraph/Examples/barintex2.php
- jpgraph/Examples/barline_csimex1.php
- jpgraph/Examples/barlinealphaex1.php
- jpgraph/Examples/barlinefreq_csimex1.php
- jpgraph/Examples/barlinefreqex1.php
- jpgraph/Examples/barpatternex1.php
- jpgraph/Examples/barscalecallbackex1.php
- jpgraph/Examples/bartutex1.php
- jpgraph/Examples/bartutex12.php
- jpgraph/Examples/bartutex2.php
- jpgraph/Examples/bartutex3.php
- jpgraph/Examples/bartutex4.php
- jpgraph/Examples/bartutex5.php
- jpgraph/Examples/bartutex6.php
- jpgraph/Examples/bezierex1.php
- jpgraph/Examples/bkgimgflagex1.php
- jpgraph/Examples/bkgimgflagex2.php
- jpgraph/Examples/bkgimgflagex3.php
- jpgraph/Examples/bkgimgflagex4.php
- jpgraph/Examples/blueblack400x300grad.png
- jpgraph/Examples/boxstockcsimex1.php
- jpgraph/Examples/boxstockex1.php
- jpgraph/Examples/boxstockex2.php
- jpgraph/Examples/builtinplotmarksex1.php
- jpgraph/Examples/canvas_jpgarchex.php
- jpgraph/Examples/canvasbezierex1.php
- jpgraph/Examples/canvasex01.php
- jpgraph/Examples/canvasex02.php
- jpgraph/Examples/canvasex03.php
- jpgraph/Examples/canvasex04.php
- jpgraph/Examples/canvasex05.php
- jpgraph/Examples/canvasex06.php
- jpgraph/Examples/canvaspiralex1.php
- jpgraph/Examples/centeredlineex01.php
- jpgraph/Examples/centeredlineex02.php
- jpgraph/Examples/centeredlineex03.php
- jpgraph/Examples/centerlinebarex1.php
- jpgraph/Examples/combgraphex1.php
- jpgraph/Examples/dateaxisex1.php
- jpgraph/Examples/dateaxisex2.php
- jpgraph/Examples/dateaxisex3.php
- jpgraph/Examples/dateaxisex4.php
- jpgraph/Examples/dbschemaex1.php
- jpgraph/Examples/dupyaxisex1.php
- jpgraph/Examples/example0.php
- jpgraph/Examples/example1.1.php
- jpgraph/Examples/example1.2.php
- jpgraph/Examples/example1.php
- jpgraph/Examples/example10.php
- jpgraph/Examples/example11.php
- jpgraph/Examples/example13.php
- jpgraph/Examples/example14.php
- jpgraph/Examples/example15.php
- jpgraph/Examples/example16.1.php
- jpgraph/Examples/example16.2.php
- jpgraph/Examples/example16.3.php
- jpgraph/Examples/example16.4.php
- jpgraph/Examples/example16.5.php
- jpgraph/Examples/example16.6.php
- jpgraph/Examples/example16.php
- jpgraph/Examples/example17.php
- jpgraph/Examples/example18.php
- jpgraph/Examples/example19.1.php
- jpgraph/Examples/example19.php
- jpgraph/Examples/example2.1.php
- jpgraph/Examples/example2.5.php
- jpgraph/Examples/example2.6.php
- jpgraph/Examples/example2.php
- jpgraph/Examples/example20.1.php
- jpgraph/Examples/example20.2.php
- jpgraph/Examples/example20.3.php
- jpgraph/Examples/example20.4.php
- jpgraph/Examples/example20.5.php
- jpgraph/Examples/example20.php
- jpgraph/Examples/example21.php
- jpgraph/Examples/example22.php
- jpgraph/Examples/example23.php
- jpgraph/Examples/example24.php
- jpgraph/Examples/example25.1.php
- jpgraph/Examples/example25.2.php
- jpgraph/Examples/example25.php
- jpgraph/Examples/example26.1.php
- jpgraph/Examples/example26.php
- jpgraph/Examples/example27.1.php
- jpgraph/Examples/example27.2.php
- jpgraph/Examples/example27.3.php
- jpgraph/Examples/example27.php
- jpgraph/Examples/example28.1.php
- jpgraph/Examples/example28.2.php
- jpgraph/Examples/example28.3.php
- jpgraph/Examples/example28.php
- jpgraph/Examples/example3.1.php
- jpgraph/Examples/example3.2.1.php
- jpgraph/Examples/example3.2.2.php
- jpgraph/Examples/example3.2.php
- jpgraph/Examples/example3.3.php
- jpgraph/Examples/example3.4.php
- jpgraph/Examples/example3.php
- jpgraph/Examples/example4.php
- jpgraph/Examples/example5.1.php
- jpgraph/Examples/example5.php
- jpgraph/Examples/example6.1.php
- jpgraph/Examples/example6.2.php
- jpgraph/Examples/example6.php
- jpgraph/Examples/example7.php
- jpgraph/Examples/example8.1.php
- jpgraph/Examples/example8.php
- jpgraph/Examples/example9.1.php
- jpgraph/Examples/example9.2.php
- jpgraph/Examples/example9.php
- jpgraph/Examples/exampleex9.php
- jpgraph/Examples/fieldscatterex1.php
- jpgraph/Examples/filledgridex1.php
- jpgraph/Examples/filledline01.php
- jpgraph/Examples/filledlineex01.1.php
- jpgraph/Examples/filledlineex01.php
- jpgraph/Examples/filledlineex02.php
- jpgraph/Examples/filledlineex03.php
- jpgraph/Examples/filledstepstyleex1.php
- jpgraph/Examples/fixscale_radarex1.php
- jpgraph/Examples/funcex1.php
- jpgraph/Examples/funcex2.php
- jpgraph/Examples/funcex3.php
- jpgraph/Examples/funcex4.php
- jpgraph/Examples/ganttconstrainex0.php
- jpgraph/Examples/ganttconstrainex1.php
- jpgraph/Examples/ganttconstrainex2.php
- jpgraph/Examples/ganttcsimex01.php
- jpgraph/Examples/ganttcsimex02.php
- jpgraph/Examples/ganttex00.php
- jpgraph/Examples/ganttex01.php
- jpgraph/Examples/ganttex02.php
- jpgraph/Examples/ganttex03.php
- jpgraph/Examples/ganttex04.php
- jpgraph/Examples/ganttex05.php
- jpgraph/Examples/ganttex06.php
- jpgraph/Examples/ganttex07.php
- jpgraph/Examples/ganttex08.php
- jpgraph/Examples/ganttex09.php
- jpgraph/Examples/ganttex10.php
- jpgraph/Examples/ganttex11.php
- jpgraph/Examples/ganttex12.php
- jpgraph/Examples/ganttex13.php
- jpgraph/Examples/ganttex14.php
- jpgraph/Examples/ganttex15.php
- jpgraph/Examples/ganttex16.php
- jpgraph/Examples/ganttex17.php
- jpgraph/Examples/ganttex18.php
- jpgraph/Examples/ganttex19.php
- jpgraph/Examples/ganttex30.php
- jpgraph/Examples/ganttex_slice.php
- jpgraph/Examples/gantthgridex1.php
- jpgraph/Examples/gantthourex1.php
- jpgraph/Examples/gantthourminex1.php
- jpgraph/Examples/gantticonex1.php
- jpgraph/Examples/ganttmonthyearex1.php
- jpgraph/Examples/ganttmonthyearex2.php
- jpgraph/Examples/ganttmonthyearex3.php
- jpgraph/Examples/ganttsimpleex1.php
- jpgraph/Examples/gradbkgex1.php
- jpgraph/Examples/gradlinefillex1.php
- jpgraph/Examples/gradlinefillex2.php
- jpgraph/Examples/gradlinefillex3.php
- jpgraph/Examples/gradlinefillex4.php
- jpgraph/Examples/groupbarex1.php
- jpgraph/Examples/horizbarex1.php
- jpgraph/Examples/horizbarex2.php
- jpgraph/Examples/horizbarex3.php
- jpgraph/Examples/horizbarex4.php
- jpgraph/Examples/horizbarex6.php
- jpgraph/Examples/imgmarkercsimex1.php
- jpgraph/Examples/imgmarkerex1.php
- jpgraph/Examples/impulsex1.php
- jpgraph/Examples/impulsex2.php
- jpgraph/Examples/impulsex3.php
- jpgraph/Examples/impulsex4.php
- jpgraph/Examples/inyaxisex1.php
- jpgraph/Examples/inyaxisex2.php
- jpgraph/Examples/inyaxisex3.php
- jpgraph/Examples/lightbluedarkblue400x300grad.png
- jpgraph/Examples/linebarcentex1.php
- jpgraph/Examples/linebarex1.php
- jpgraph/Examples/linebarex2.php
- jpgraph/Examples/linebarex3.php
- jpgraph/Examples/linegraceex.php
- jpgraph/Examples/lineiconex1.php
- jpgraph/Examples/lineiconex2.php
- jpgraph/Examples/linlogex1.php
- jpgraph/Examples/listallflags.php
- jpgraph/Examples/listallflags_helper.php
- jpgraph/Examples/listfontsex1.php
- jpgraph/Examples/logbarex1.php
- jpgraph/Examples/loglogex1.php
- jpgraph/Examples/manscaleex1.php
- jpgraph/Examples/manscaleex2.php
- jpgraph/Examples/manscaleex3.php
- jpgraph/Examples/manscaleex4.php
- jpgraph/Examples/manualtickex1.php
- jpgraph/Examples/manualtickex2.php
- jpgraph/Examples/markflagex1.php
- jpgraph/Examples/multconstganttex01.php
- jpgraph/Examples/mulyaxiscsimex1.php
- jpgraph/Examples/mulyaxisex1.php
- jpgraph/Examples/negbarvalueex01.php
- jpgraph/Examples/nullvalueex01.php
- jpgraph/Examples/partiallyfilledlineex1.php
- jpgraph/Examples/penguin.png
- jpgraph/Examples/pie3d_csimex1.php
- jpgraph/Examples/pie3dex1.php
- jpgraph/Examples/pie3dex2.php
- jpgraph/Examples/pie3dex3.php
- jpgraph/Examples/pie3dex4.php
- jpgraph/Examples/pie3dex5.php
- jpgraph/Examples/pie_csimex1.php
- jpgraph/Examples/piebkgex1.php
- jpgraph/Examples/piec_csimex1.php
- jpgraph/Examples/piecex1.php
- jpgraph/Examples/piecex2.php
- jpgraph/Examples/pieex1.php
- jpgraph/Examples/pieex2.php
- jpgraph/Examples/pieex3.php
- jpgraph/Examples/pieex4.php
- jpgraph/Examples/pieex5.php
- jpgraph/Examples/pieex6.php
- jpgraph/Examples/pieex7.php
- jpgraph/Examples/pieex8.php
- jpgraph/Examples/pieex9.php
- jpgraph/Examples/pielabelsex1.php
- jpgraph/Examples/pielabelsex2.php
- jpgraph/Examples/pielabelsex3.php
- jpgraph/Examples/pielabelsex4.php
- jpgraph/Examples/polarex0-180.php
- jpgraph/Examples/polarex0.php
- jpgraph/Examples/polarex1.php
- jpgraph/Examples/polarex10.php
- jpgraph/Examples/polarex2.php
- jpgraph/Examples/polarex3-lin.php
- jpgraph/Examples/polarex3.php
- jpgraph/Examples/polarex4.php
- jpgraph/Examples/polarex5.php
- jpgraph/Examples/polarex6.php
- jpgraph/Examples/polarex7-1.php
- jpgraph/Examples/polarex7-2.php
- jpgraph/Examples/polarex7.php
- jpgraph/Examples/polarex8.php
- jpgraph/Examples/polarex9.php
- jpgraph/Examples/pushpinex1.php
- jpgraph/Examples/pushpinex2.php
- jpgraph/Examples/radarex1.php
- jpgraph/Examples/radarex2.php
- jpgraph/Examples/radarex3.php
- jpgraph/Examples/radarex4.php
- jpgraph/Examples/radarex5.php
- jpgraph/Examples/radarex6.1.php
- jpgraph/Examples/radarex6.php
- jpgraph/Examples/radarex7.php
- jpgraph/Examples/radarex8.1.php
- jpgraph/Examples/radarex8.php
- jpgraph/Examples/radarex9.php
- jpgraph/Examples/radarlogex1.php
- jpgraph/Examples/radarlogex2.php
- jpgraph/Examples/radarmarkex1.php
- jpgraph/Examples/rotateex1.php
- jpgraph/Examples/rotex0.php
- jpgraph/Examples/rotex1.php
- jpgraph/Examples/rotex2.php
- jpgraph/Examples/rotex3.php
- jpgraph/Examples/rotex4.php
- jpgraph/Examples/rotex5.php
- jpgraph/Examples/saab_95.jpg
[truncated: 87 more entries]
