# Supplementary material for: A UMLS-based spell checker for natural language processing in vaccine safety
Source: BMC Med Inform Decis Mak. 2007 Feb 12;7:3. doi: 10.1186/1472-6947-7-3 (PMC1805499; doi:10.1186/1472-6947-7-3)
Supplement: Additional file 8 — JPGRAPH application directory. Sets up JPGRAPH directory and source code used to draw graphs for software platform [file 1472-6947-7-3-S8.gz › jpgraph/Examples/alphabarex1.php]

<?php

include ("../jpgraph.php");
include ("../jpgraph_bar.php");

// Some data
$datay1=array(140,110,50,60);
$datay2=array(35,90,190,190);
$datay3=array(20,60,70,140);

// Create the basic graph
$graph = new Graph(450,250,'auto');	
$graph->SetScale("textlin");
$graph->img->SetMargin(40,80,30,40);

// Adjust the position of the legend box
$graph->legend->Pos(0.02,0.15);

// Adjust the color for theshadow of the legend
$graph->legend->SetShadow('darkgray@0.5');
$graph->legend->SetFillColor('lightblue@0.3');

// Get localised version of the month names
$graph->xaxis->SetTickLabels($gDateLocale->GetShortMonth());

// Set a nice summer (in Stockholm) image
$graph->SetBackgroundImage('stship.jpg',BGIMG_COPY);

// Set axis titles and fonts
$graph->xaxis->title->Set('Year 2002');
$graph->xaxis->title->SetFont(FF_FONT1,FS_BOLD);
$graph->xaxis->title->SetColor('white');

$graph->xaxis->SetFont(FF_FONT1,FS_BOLD);
$graph->xaxis->SetColor('white');

$graph->yaxis->SetFont(FF_FONT1,FS_BOLD);
$graph->yaxis->SetColor('white');

//$graph->ygrid->Show(false);
$graph->ygrid->SetColor('white@0.5');

// Setup graph title
$graph->title->Set('Using alpha blending with a background');
// Some extra margin (from the top)
$graph->title->SetMargin(3);
$graph->title->SetFont(FF_COMIC,FS_NORMAL,12);

// Create the three var series we will combine
$bplot1 = new BarPlot($datay1);
$bplot2 = new BarPlot($datay2);
$bplot3 = new BarPlot($datay3);

// Setup the colors with 40% transparency (alpha channel)
$bplot1->SetFillColor('orange@0.4');
$bplot2->SetFillColor('brown@0.4');
$bplot3->SetFillColor('darkgreen@0.4');

// Setup legends
$bplot1->SetLegend('Label 1');
$bplot2->SetLegend('Label 2');
$bplot3->SetLegend('Label 3');

// Setup each bar with a shadow of 50% transparency
$bplot1->SetShadow('black@0.4');
$bplot2->SetShadow('black@0.4');
$bplot3->SetShadow('black@0.4');

$gbarplot = new GroupBarPlot(array($bplot1,$bplot2,$bplot3));
$gbarplot->SetWidth(0.6);
$graph->Add($gbarplot);

$graph->Stroke();
?>
