# Supplementary material for: A UMLS-based spell checker for natural language processing in vaccine safety
Source: BMC Med Inform Decis Mak. 2007 Feb 12;7:3. doi: 10.1186/1472-6947-7-3 (PMC1805499; doi:10.1186/1472-6947-7-3)
Supplement: Additional file 8 — JPGRAPH application directory. Sets up JPGRAPH directory and source code used to draw graphs for software platform [file 1472-6947-7-3-S8.gz › jpgraph/Examples/antispamex01.php]

<?php
// Antispam example using a random string
require_once "../jpgraph_antispam.php";

// Create new anti-spam challenge creator
// Note: Neither '0' (digit) or 'O' (letter) can be used to avoid confusion
$spam = new AntiSpam();

// Create a random 5 char challenge and return the string generated
$chars = $spam->Rand(5);

// Stroke random cahllenge
if( $spam->Stroke() === false ) {
    die('Illegal or no data to plot');
}

?>
