# Supplementary material for: A UMLS-based spell checker for natural language processing in vaccine safety
Source: BMC Med Inform Decis Mak. 2007 Feb 12;7:3. doi: 10.1186/1472-6947-7-3 (PMC1805499; doi:10.1186/1472-6947-7-3)
Supplement: Additional file 8 — JPGRAPH application directory. Sets up JPGRAPH directory and source code used to draw graphs for software platform [file 1472-6947-7-3-S8.gz › jpgraph/Examples/balloonex1.php]

<?php
// $Id: balloonex1.php,v 1.5 2002/12/15 16:08:51 aditus Exp $
include ("../jpgraph.php");
include ("../jpgraph_scatter.php");

// Some data
$datax = array(1,2,3,4,5,6,7,8);
$datay = array(12,23,95,18,65,28,86,44);
// Callback for markers
// Must return array(width,color,fill_color)
// If any of the returned values are "" then the
// default value for that parameter will be used.
function FCallback($aVal) {
    // This callback will adjust the fill color and size of
    // the datapoint according to the data value according to
    if( $aVal < 30 ) $c = "blue";
    elseif( $aVal < 70 ) $c = "green";
    else $c="red";
    return array(floor($aVal/3),"",$c);
}

// Setup a basic graph
$graph = new Graph(400,300,'auto');
$graph->SetScale("linlin");
$graph->img->SetMargin(40,100,40,40);		
$graph->SetShadow();
$graph->title->Set("Example of ballon scatter plot");
// Use a lot of grace to get large scales
$graph->yaxis->scale->SetGrace(50,10);

// Make sure X-axis as at the bottom of the graph
$graph->xaxis->SetPos('min');

// Create the scatter plot
$sp1 = new ScatterPlot($datay,$datax);
$sp1->mark->SetType(MARK_FILLEDCIRCLE);

// Uncomment the following two lines to display the values
$sp1->value->Show();
$sp1->value->SetFont(FF_FONT1,FS_BOLD);

// Specify the callback
$sp1->mark->SetCallback("FCallback");

// Setup the legend for plot
$sp1->SetLegend('Year 2002');

// Add the scatter plot to the graph
$graph->Add($sp1);

// ... and send to browser
$graph->Stroke();

?>
