# Supplementary material for: A UMLS-based spell checker for natural language processing in vaccine safety
Source: BMC Med Inform Decis Mak. 2007 Feb 12;7:3. doi: 10.1186/1472-6947-7-3 (PMC1805499; doi:10.1186/1472-6947-7-3)
Supplement: Additional file 8 — JPGRAPH application directory. Sets up JPGRAPH directory and source code used to draw graphs for software platform [file 1472-6947-7-3-S8.gz › jpgraph/Examples/bar2scalesex1.php]

<?php
include ("../jpgraph.php");
include ("../jpgraph_bar.php");

$datay=array(20,30,50,80);
$datay2=array(430,645,223,690);
$datazero=array(0,0,0,0);

// Create the graph. 
$graph = new Graph(450,200);
$graph->title->Set('Example with 2 scale bars');

// Setup Y and Y2 scales with some "grace"	
$graph->SetScale("textlin");
$graph->SetY2Scale("lin");
$graph->yaxis->scale->SetGrace(30);
$graph->y2axis->scale->SetGrace(30);

//$graph->ygrid->Show(true,true);
$graph->ygrid->SetColor('gray','lightgray@0.5');

// Setup graph colors
$graph->SetMarginColor('white');
$graph->y2axis->SetColor('darkred');


// Create the "dummy" 0 bplot
$bplotzero = new BarPlot($datazero);

// Create the "Y" axis group
$ybplot1 = new BarPlot($datay);
$ybplot1->value->Show();
$ybplot = new GroupBarPlot(array($ybplot1,$bplotzero));

// Create the "Y2" axis group
$ybplot2 = new BarPlot($datay2);
$ybplot2->value->Show();
$ybplot2->value->SetColor('darkred');
$ybplot2->SetFillColor('darkred');
$y2bplot = new GroupBarPlot(array($bplotzero,$ybplot2));

// Add the grouped bar plots to the graph
$graph->Add($ybplot);
$graph->AddY2($y2bplot);

// .. and finally stroke the image back to browser
$graph->Stroke();
?>
