# Supplementary material for: A UMLS-based spell checker for natural language processing in vaccine safety
Source: BMC Med Inform Decis Mak. 2007 Feb 12;7:3. doi: 10.1186/1472-6947-7-3 (PMC1805499; doi:10.1186/1472-6947-7-3)
Supplement: Additional file 8 — JPGRAPH application directory. Sets up JPGRAPH directory and source code used to draw graphs for software platform [file 1472-6947-7-3-S8.gz › jpgraph/Examples/bar_csimex1.php]

<?php
include_once ("../jpgraph.php");
include_once ("../jpgraph_bar.php");

$datay=array(12,26,9,17,31);

// Create the graph. 
// One minute timeout for the cached image
// INLINE_NO means don't stream it back to the browser.
$graph = new Graph(310,250,'auto');
$graph->SetScale("textlin");
$graph->img->SetMargin(60,30,20,40);
$graph->yaxis->SetTitleMargin(45);
$graph->yaxis->scale->SetGrace(30);
$graph->SetShadow();

// Turn the tickmarks
$graph->xaxis->SetTickSide(SIDE_DOWN);
$graph->yaxis->SetTickSide(SIDE_LEFT);

// Create a bar pot
$bplot = new BarPlot($datay);

// Create targets for the image maps. One for each column
$targ=array("bar_clsmex1.php#1","bar_clsmex1.php#2","bar_clsmex1.php#3","bar_clsmex1.php#4","bar_clsmex1.php#5","bar_clsmex1.php#6");
$alts=array("val=%d","val=%d","val=%d","val=%d","val=%d","val=%d");
$bplot->SetCSIMTargets($targ,$alts);
$bplot->SetFillColor("orange");

// Use a shadow on the bar graphs (just use the default settings)
$bplot->SetShadow();
$bplot->value->SetFormat(" $ %2.1f",70);
$bplot->value->SetFont(FF_ARIAL,FS_NORMAL,9);
$bplot->value->SetColor("blue");
$bplot->value->Show();

$graph->Add($bplot);

$graph->title->Set("Image maps barex1");
$graph->xaxis->title->Set("X-title");
$graph->yaxis->title->Set("Y-title");

$graph->title->SetFont(FF_FONT1,FS_BOLD);
$graph->yaxis->title->SetFont(FF_FONT1,FS_BOLD);
$graph->xaxis->title->SetFont(FF_FONT1,FS_BOLD);

// Send back the HTML page which will call this script again
// to retrieve the image.
$graph->StrokeCSIM('bar_csimex1.php','bar_csimex1');


?>
