# Supplementary material for: A UMLS-based spell checker for natural language processing in vaccine safety
Source: BMC Med Inform Decis Mak. 2007 Feb 12;7:3. doi: 10.1186/1472-6947-7-3 (PMC1805499; doi:10.1186/1472-6947-7-3)
Supplement: Additional file 8 — JPGRAPH application directory. Sets up JPGRAPH directory and source code used to draw graphs for software platform [file 1472-6947-7-3-S8.gz › jpgraph/Examples/barformatcallbackex1.php]

<?php
include ("../jpgraph.php");
include ("../jpgraph_bar.php");

$data = array(0.1235,0.4567,0.67,0.45,0.832);

// Callback function
// Get called with the actual value and should return the
// value to be displayed as a string
function cbFmtPercentage($aVal) {
    return sprintf("%.1f%%",100*$aVal); // Convert to string
}

// Create the graph. 
$graph = new Graph(400,300);	
$graph->SetScale("textlin");

// Create a bar plots
$bar1 = new BarPlot($data);

// Setup the callback function
$bar1->value->SetFormatCallback("cbFmtPercentage");
$bar1->value->Show();

// Add the plot to the graph
$graph->Add($bar1);

// .. and send the graph back to the browser
$graph->Stroke();
?>
