# Supplementary material for: A UMLS-based spell checker for natural language processing in vaccine safety
Source: BMC Med Inform Decis Mak. 2007 Feb 12;7:3. doi: 10.1186/1472-6947-7-3 (PMC1805499; doi:10.1186/1472-6947-7-3)
Supplement: Additional file 8 — JPGRAPH application directory. Sets up JPGRAPH directory and source code used to draw graphs for software platform [file 1472-6947-7-3-S8.gz › jpgraph/Examples/bargradsmallex1.php]

<?php

include ("../jpgraph.php");
include ("../jpgraph_bar.php");

// We need some data
$datay=array(4,8,6);

// Setup the graph. 
$graph = new Graph(200,150,"auto");	
$graph->SetScale("textlin");
$graph->img->SetMargin(25,15,25,25);

$graph->title->Set('"GRAD_MIDVER"');
$graph->title->SetColor('darkred');

// Setup font for axis
$graph->xaxis->SetFont(FF_FONT1);
$graph->yaxis->SetFont(FF_FONT1);

// Create the bar pot
$bplot = new BarPlot($datay);
$bplot->SetWidth(0.6);

// Setup color for gradient fill style 
$bplot->SetFillGradient("navy","lightsteelblue",GRAD_MIDVER);

// Set color for the frame of each bar
$bplot->SetColor("navy");
$graph->Add($bplot);

// Finally send the graph to the browser
$graph->Stroke();
?>
