# Supplementary material for: A UMLS-based spell checker for natural language processing in vaccine safety
Source: BMC Med Inform Decis Mak. 2007 Feb 12;7:3. doi: 10.1186/1472-6947-7-3 (PMC1805499; doi:10.1186/1472-6947-7-3)
Supplement: Additional file 8 — JPGRAPH application directory. Sets up JPGRAPH directory and source code used to draw graphs for software platform [file 1472-6947-7-3-S8.gz › jpgraph/Examples/barimgex1.php]

<?php
include ("../jpgraph.php");
include ("../jpgraph_bar.php");
include ("../jpgraph_line.php");

$datay=array(5,3,11,6,3);

$graph = new Graph(400,300,'auto');	
$graph->SetScale("textlin");

$graph->title->Set('Images on top of bars');
$graph->title->SetFont(FF_VERA,FS_BOLD,13);

$graph->SetTitleBackground('lightblue:1.1',TITLEBKG_STYLE1,TITLEBKG_FRAME_BEVEL);

$bplot = new BarPlot($datay);
$bplot->SetFillColor("orange");
$bplot->SetWidth(0.5);

$lplot = new LinePlot($datay);
//$lplot->SetColor('white@1');
$lplot->SetBarCenter();
$lplot->mark->SetType(MARK_IMG_LBALL,'red');

$graph->Add($bplot);
$graph->Add($lplot);

$graph->Stroke();
?>
