# Supplementary material for: A UMLS-based spell checker for natural language processing in vaccine safety
Source: BMC Med Inform Decis Mak. 2007 Feb 12;7:3. doi: 10.1186/1472-6947-7-3 (PMC1805499; doi:10.1186/1472-6947-7-3)
Supplement: Additional file 8 — JPGRAPH application directory. Sets up JPGRAPH directory and source code used to draw graphs for software platform [file 1472-6947-7-3-S8.gz › jpgraph/Examples/barintex2.php]

<?php
// $Id: barintex2.php,v 1.2 2002/07/11 23:27:28 aditus Exp $
include ("../jpgraph.php");
include ("../jpgraph_bar.php");

// Some data
$datay=array(3,1,7,5,12,11,9,4,17);

// Create the graph and setup the basic parameters 
$graph = new Graph(460,200,'auto');	
$graph->img->SetMargin(40,30,40,40);
$graph->SetScale("textint");
$graph->SetFrame(true,'blue',1); 
$graph->SetColor('lightblue');
$graph->SetMarginColor('lightblue');

// Add some grace to the top so that the scale doesn't
// end exactly at the max value. 
$graph->yaxis->scale->SetGrace(20);

// Setup X-axis labels
$a = $gDateLocale->GetShortMonth();
$graph->xaxis->SetTickLabels($a);
$graph->xaxis->SetFont(FF_FONT1);
$graph->xaxis->SetColor('darkblue','black');

// Stup "hidden" y-axis by given it the same color
// as the background
$graph->yaxis->SetColor('lightblue','darkblue');
$graph->ygrid->SetColor('white');

// Setup graph title ands fonts
$graph->title->Set('Example of integer Y-scale');
$graph->subtitle->Set('(With "hidden" y-axis)');

$graph->title->SetFont(FF_FONT2,FS_BOLD);
$graph->xaxis->title->Set("Year 2002");
$graph->xaxis->title->SetFont(FF_FONT2,FS_BOLD);
                              
// Create a bar pot
$bplot = new BarPlot($datay);
$bplot->SetFillColor('darkblue');
$bplot->SetColor('darkblue');
$bplot->SetWidth(0.5);
$bplot->SetShadow('darkgray');

// Setup the values that are displayed on top of each bar
$bplot->value->Show();
// Must use TTF fonts if we want text at an arbitrary angle
$bplot->value->SetFont(FF_ARIAL,FS_NORMAL,8);
$bplot->value->SetFormat('$%d');
// Black color for positive values and darkred for negative values
$bplot->value->SetColor("black","darkred");
$graph->Add($bplot);

// Finally stroke the graph
$graph->Stroke();
?>
