# Supplementary material for: A UMLS-based spell checker for natural language processing in vaccine safety
Source: BMC Med Inform Decis Mak. 2007 Feb 12;7:3. doi: 10.1186/1472-6947-7-3 (PMC1805499; doi:10.1186/1472-6947-7-3)
Supplement: Additional file 8 — JPGRAPH application directory. Sets up JPGRAPH directory and source code used to draw graphs for software platform [file 1472-6947-7-3-S8.gz › jpgraph/Examples/barline_csimex1.php]

<?php 
include ("../jpgraph.php"); 
include ("../jpgraph_line.php"); 
include ("../jpgraph_bar.php"); 

$ydata = array(2,3,4,5,6,7,8,9,10,11); 
$ydata2 = array(1,2,3,4,5,6,7,8,9,10); 
$targ = array("#1","#2","#3","#4","#5","#6","#7","#8","#9","#10");
$alt = array(1,2,3,4,5,6,7,8,9,10); 

// Create the graph. 
$graph = new Graph(300,200,"auto");     
$graph->SetScale("textlin"); 
$graph->img->SetMargin(40,20,30,40); 
$graph->title->Set("CSIM example with bar and line"); 
$graph->title->SetFont(FF_FONT1,FS_BOLD);

// Setup axis titles
$graph->xaxis->title->Set("X-title"); 
$graph->yaxis->title->Set("Y-title"); 

// Create the linear plot 
$lineplot=new LinePlot($ydata); 
$lineplot->mark->SetType(MARK_FILLEDCIRCLE);
$lineplot->mark->SetWidth(5);
$lineplot->mark->SetColor('black');
$lineplot->mark->SetFillColor('red');
$lineplot->SetCSIMTargets($targ,$alt);

// Create line plot
$barplot=new barPlot($ydata2); 
$barplot->SetCSIMTargets($targ,$alt);

// Add the plots to the graph 
$graph->Add($lineplot); 
$graph->Add($barplot); 

$graph->StrokeCSIM('barline_csimex1.php');

?> 
