# Supplementary material for: A UMLS-based spell checker for natural language processing in vaccine safety
Source: BMC Med Inform Decis Mak. 2007 Feb 12;7:3. doi: 10.1186/1472-6947-7-3 (PMC1805499; doi:10.1186/1472-6947-7-3)
Supplement: Additional file 8 — JPGRAPH application directory. Sets up JPGRAPH directory and source code used to draw graphs for software platform [file 1472-6947-7-3-S8.gz › jpgraph/Examples/barlinefreqex1.php]

<?php
//
// Example of frequence bar 
//
include_once ("../jpgraph.php");
include_once ("../jpgraph_bar.php");
include_once ("../jpgraph_line.php");

// Utility function to calculate the accumulated frequence
// for a set of values and ocurrences
function accfreq($data) {
    rsort($data);
    $s = array_sum($data);
    $as = array($data[0]);
    $asp = array(100*$as[0]/$s);
    $n = count($data);
    for( $i=1; $i < $n; ++$i ) {
	$as[$i] = $as[$i-1]+$data[$i];
	$asp[$i] = 100.0*$as[$i]/$s;
    }
    return $asp;
}

// some data
$data_freq = array(22,20,12,10,5,4,2);
$data_accfreq = accfreq($data_freq);

// Create the graph. 
$graph = new Graph(350,250);

// Setup some basic graph parameters
$graph->SetScale("textlin");
$graph->SetY2Scale('lin',0,100);
$graph->img->SetMargin(50,70,30,40);
$graph->yaxis->SetTitleMargin(30);
$graph->SetMarginColor('#EEEEEE');

// Setup titles and fonts
$graph->title->Set("Frequence plot");
$graph->xaxis->title->Set("X-title");
$graph->yaxis->title->Set("Y-title");

$graph->title->SetFont(FF_FONT1,FS_BOLD);
$graph->yaxis->title->SetFont(FF_FONT1,FS_BOLD);
$graph->xaxis->title->SetFont(FF_FONT1,FS_BOLD);

// Turn the tickmarks
$graph->xaxis->SetTickSide(SIDE_DOWN);
$graph->yaxis->SetTickSide(SIDE_LEFT);

$graph->y2axis->SetTickSide(SIDE_RIGHT);
$graph->y2axis->SetColor('black','blue');
$graph->y2axis->SetLabelFormat('%3d.0%%');

// Create a bar pot
$bplot = new BarPlot($data_freq);

// Create accumulative graph
$lplot = new LinePlot($data_accfreq);

// We want the line plot data point in the middle of the bars
$lplot->SetBarCenter();

// Use transperancy
$lplot->SetFillColor('lightblue@0.6');
$lplot->SetColor('blue@0.6');
$graph->AddY2($lplot);

// Setup the bars
$bplot->SetFillColor("orange@0.2");
$bplot->SetValuePos('center');
$bplot->value->SetFormat("%d");
$bplot->value->SetFont(FF_ARIAL,FS_NORMAL,9);
$bplot->value->Show();

// Add it to the graph
$graph->Add($bplot);

// Send back the HTML page which will call this script again
// to retrieve the image.
$graph->Stroke();

?>
