# Supplementary material for: A UMLS-based spell checker for natural language processing in vaccine safety
Source: BMC Med Inform Decis Mak. 2007 Feb 12;7:3. doi: 10.1186/1472-6947-7-3 (PMC1805499; doi:10.1186/1472-6947-7-3)
Supplement: Additional file 8 — JPGRAPH application directory. Sets up JPGRAPH directory and source code used to draw graphs for software platform [file 1472-6947-7-3-S8.gz › jpgraph/Examples/bartutex1.php]

<?php
include ("../jpgraph.php");
include ("../jpgraph_bar.php");

// Some data
$databary=array(12,7,16,5,7,14,9,3);

// New graph with a drop shadow
$graph = new Graph(300,200,'auto');
$graph->SetShadow();

// Use a "text" X-scale
$graph->SetScale("textlin");

// Set title and subtitle
$graph->title->Set("Elementary barplot with a text scale");

// Use built in font
$graph->title->SetFont(FF_FONT1,FS_BOLD);

// Create the bar plot
$b1 = new BarPlot($databary);
$b1->SetLegend("Temperature");
//$b1->SetAbsWidth(6);
//$b1->SetShadow();

// The order the plots are added determines who's ontop
$graph->Add($b1);

// Finally output the  image
$graph->Stroke();

?>
