# Supplementary material for: A UMLS-based spell checker for natural language processing in vaccine safety
Source: BMC Med Inform Decis Mak. 2007 Feb 12;7:3. doi: 10.1186/1472-6947-7-3 (PMC1805499; doi:10.1186/1472-6947-7-3)
Supplement: Additional file 8 — JPGRAPH application directory. Sets up JPGRAPH directory and source code used to draw graphs for software platform [file 1472-6947-7-3-S8.gz › jpgraph/Examples/bartutex4.php]

<?php
include ("../jpgraph.php");
include ("../jpgraph_bar.php");

// Some data
$months=$gDateLocale->GetShortMonth();

srand ((double) microtime() * 1000000);
for( $i=0; $i<25; ++$i) {
	$databary[]=rand(1,50);
	$databarx[]=$months[$i%12];
}
	
// New graph with a drop shadow
$graph = new Graph(300,200,'auto');
$graph->SetShadow();

// Use a "text" X-scale
$graph->SetScale("textlin");

// Specify X-labels
//$databarx = array('tXi','','','xxx','','','iXii','','','OOO','','','tOO');
$graph->xaxis->SetFont(FF_FONT1,FS_NORMAL);
$graph->xaxis->SetTickLabels($databarx);
$graph->xaxis->SetTextLabelInterval(3);

// Set title and subtitle
$graph->title->Set("Displaying only every third label");

// Use built in font
$graph->title->SetFont(FF_FONT1,FS_BOLD);

// Create the bar plot
$b1 = new BarPlot($databary);
$b1->SetLegend("Temperature");
//$b1->SetAbsWidth(6);
//$b1->SetShadow();

// The order the plots are added determines who's ontop
$graph->Add($b1);

// Finally output the  image
$graph->Stroke();

?>
