# Supplementary material for: A UMLS-based spell checker for natural language processing in vaccine safety
Source: BMC Med Inform Decis Mak. 2007 Feb 12;7:3. doi: 10.1186/1472-6947-7-3 (PMC1805499; doi:10.1186/1472-6947-7-3)
Supplement: Additional file 8 — JPGRAPH application directory. Sets up JPGRAPH directory and source code used to draw graphs for software platform [file 1472-6947-7-3-S8.gz › jpgraph/Examples/bezierex1.php]

<?php
include ('../jpgraph.php');
include ('../jpgraph_line.php');
include ('../jpgraph_scatter.php');
include ('../jpgraph_regstat.php');

// Original data points
$xdata = array(1,3,12,15);
$ydata = array(5,15,2,19);

// Get the interpolated values by creating
// a new Spline object.
$bez = new Bezier($xdata,$ydata);

// For the new data set we want 40 points to
// get a smooth curve.
list($newx,$newy) = $bez->Get(50);

// Create the graph
$g = new Graph(300,200);
$g->SetMargin(30,20,40,30);
$g->title->Set("Bezier interpolation");
$g->title->SetFont(FF_ARIAL,FS_NORMAL,12);
$g->subtitle->Set('(Control points shown in red)');
$g->subtitle->SetColor('darkred');
$g->SetMarginColor('lightblue');

//$g->img->SetAntiAliasing();

// We need a linlin scale since we provide both
// x and y coordinates for the data points.
$g->SetScale('linlin');

// We want 1 decimal for the X-label
$g->xaxis->SetLabelFormat('%1.1f');

// We use a scatterplot to illustrate the original
// contro points.
$bplot = new ScatterPlot($ydata,$xdata);
$bplot->mark->SetFillColor('red@0.3');
$bplot->mark->SetColor('red@0.5');

// And a line plot to stroke the smooth curve we got
// from the original control points
$lplot = new LinePlot($newy,$newx);
$lplot->SetColor('navy');

// Add the plots to the graph and stroke
$g->Add($lplot);
$g->Add($bplot);
$g->Stroke();

?>
