# Supplementary material for: A UMLS-based spell checker for natural language processing in vaccine safety
Source: BMC Med Inform Decis Mak. 2007 Feb 12;7:3. doi: 10.1186/1472-6947-7-3 (PMC1805499; doi:10.1186/1472-6947-7-3)
Supplement: Additional file 8 — JPGRAPH application directory. Sets up JPGRAPH directory and source code used to draw graphs for software platform [file 1472-6947-7-3-S8.gz › jpgraph/Examples/boxstockex1.php]

<?php
// Example of a stock chart
include ("../jpgraph.php");
include ("../jpgraph_stock.php");

// Data must be in the format : open,close,min,max,median
$datay = array(
    34,42,27,45,36,
    55,25,14,59,40,
    15,40,12,47,23,
    62,38,25,65,57,
    38,49,32,64,45);

// Setup a simple graph
$graph = new Graph(300,200);
$graph->SetScale("textlin");
$graph->SetMarginColor('lightblue');
$graph->title->Set('Box Stock chart example');

// Create a new stock plot
$p1 = new BoxPlot($datay);

// Width of the bars (in pixels)
$p1->SetWidth(9);

// Uncomment the following line to hide the horizontal end lines
//$p1->HideEndLines();

// Add the plot to the graph and send it back to the browser
$graph->Add($p1);
$graph->Stroke();

?>
