# Supplementary material for: A UMLS-based spell checker for natural language processing in vaccine safety
Source: BMC Med Inform Decis Mak. 2007 Feb 12;7:3. doi: 10.1186/1472-6947-7-3 (PMC1805499; doi:10.1186/1472-6947-7-3)
Supplement: Additional file 8 — JPGRAPH application directory. Sets up JPGRAPH directory and source code used to draw graphs for software platform [file 1472-6947-7-3-S8.gz › jpgraph/Examples/builtinplotmarksex1.php]

<?php
include ("../jpgraph.php");
include ("../jpgraph_line.php");

$datay1 = array(2,6,7,12,13,18);
$datay2 = array(5,12,12,19,25,20);

// Setup the graph
$graph = new Graph(350,200);
$graph->SetMargin(30,20,60,20);
$graph->SetMarginColor('white');
$graph->SetScale("linlin");

// Hide the frame around the graph
$graph->SetFrame(false);

// Setup title
$graph->title->Set("Using Builtin PlotMarks");
$graph->title->SetFont(FF_VERDANA,FS_BOLD,14);

// Note: requires jpgraph 1.12p or higher
// $graph->SetBackgroundGradient('blue','navy:0.5',GRAD_HOR,BGRAD_PLOT);
$graph->tabtitle->Set('Region 1' );
$graph->tabtitle->SetWidth(TABTITLE_WIDTHFULL);

// Enable X and Y Grid
$graph->xgrid->Show();
$graph->xgrid->SetColor('gray@0.5');
$graph->ygrid->SetColor('gray@0.5');

// Format the legend box
$graph->legend->SetColor('navy');
$graph->legend->SetFillColor('lightgreen');
$graph->legend->SetLineWeight(1);
$graph->legend->SetFont(FF_ARIAL,FS_BOLD,8);
$graph->legend->SetShadow('gray@0.4',3);
$graph->legend->SetAbsPos(15,120,'right','bottom');

// Create the line plots

$p1 = new LinePlot($datay1);
$p1->SetColor("red");
$p1->SetFillColor("yellow@0.5");
$p1->SetWeight(2);
$p1->mark->SetType(MARK_IMG_DIAMOND,5,0.6);
$p1->SetLegend('2006');
$graph->Add($p1);

$p2 = new LinePlot($datay2);
$p2->SetColor("darkgreen");
$p2->SetWeight(2);
$p2->SetLegend('2001');
$p2->mark->SetType(MARK_IMG_MBALL,'red');
$graph->Add($p2);

// Add a vertical line at the end scale position '7'
$l1 = new PlotLine(VERTICAL,7);
$graph->Add($l1);

// Output the graph
$graph->Stroke();

?>
