# Supplementary material for: A UMLS-based spell checker for natural language processing in vaccine safety
Source: BMC Med Inform Decis Mak. 2007 Feb 12;7:3. doi: 10.1186/1472-6947-7-3 (PMC1805499; doi:10.1186/1472-6947-7-3)
Supplement: Additional file 8 — JPGRAPH application directory. Sets up JPGRAPH directory and source code used to draw graphs for software platform [file 1472-6947-7-3-S8.gz › jpgraph/Examples/canvasbezierex1.php]

<?php
// $Id: canvasbezierex1.php,v 1.1 2002/10/05 21:04:28 aditus Exp $
include "../jpgraph.php";
include "../jpgraph_canvas.php";
include "../jpgraph_canvtools.php";

// Setup canvas graph
$g = new CanvasGraph(400,300);
$scale = new CanvasScale($g);
$shape = new Shape($g,$scale);

$g->title->Set('Bezier line with control points');

// Setup control point for bezier
$p = array(3,6,
	   6,9,
	   5,3,
	   7,4);

// Visualize control points
$shape->SetColor('blue');
$shape->Line($p[0],$p[1],$p[2],$p[3]);
$shape->FilledCircle($p[2],$p[3],-6);

$shape->SetColor('red');
$shape->Line($p[4],$p[5],$p[6],$p[7]);
$shape->FilledCircle($p[4],$p[5],-6);

// Draw bezier
$shape->SetColor('black');
$shape->Bezier($p);

// Frame it with a square
$shape->SetColor('navy');
$shape->Rectangle(0.5,2,9.5,9.5);

// ... and stroke it
$g->Stroke();
?>
