# Supplementary material for: A UMLS-based spell checker for natural language processing in vaccine safety
Source: BMC Med Inform Decis Mak. 2007 Feb 12;7:3. doi: 10.1186/1472-6947-7-3 (PMC1805499; doi:10.1186/1472-6947-7-3)
Supplement: Additional file 8 — JPGRAPH application directory. Sets up JPGRAPH directory and source code used to draw graphs for software platform [file 1472-6947-7-3-S8.gz › jpgraph/Examples/canvasex01.php]

<?php
// $Id: canvasex01.php,v 1.3 2002/10/23 08:17:23 aditus Exp $
include "../jpgraph.php";
include "../jpgraph_canvas.php";

// Setup a basic canvas we can work 
$g = new CanvasGraph(400,300,'auto');
$g->SetMargin(5,11,6,11);
$g->SetShadow();
$g->SetMarginColor("teal");

// We need to stroke the plotarea and margin before we add the
// text since we otherwise would overwrite the text.
$g->InitFrame();

// Draw a text box in the middle
$txt="This\nis\na TEXT!!!";
$t = new Text($txt,200,10);
$t->SetFont(FF_ARIAL,FS_BOLD,40);

// How should the text box interpret the coordinates?
$t->Align('center','top');

// How should the paragraph be aligned?
$t->ParagraphAlign('center');

// Add a box around the text, white fill, black border and gray shadow
$t->SetBox("white","black","gray");

// Stroke the text
$t->Stroke($g->img);

// Stroke the graph
$g->Stroke();

?>
