# Supplementary material for: A UMLS-based spell checker for natural language processing in vaccine safety
Source: BMC Med Inform Decis Mak. 2007 Feb 12;7:3. doi: 10.1186/1472-6947-7-3 (PMC1805499; doi:10.1186/1472-6947-7-3)
Supplement: Additional file 8 — JPGRAPH application directory. Sets up JPGRAPH directory and source code used to draw graphs for software platform [file 1472-6947-7-3-S8.gz › jpgraph/Examples/canvasex06.php]

<?php
// $Id: canvasex06.php,v 1.1 2002/08/27 20:08:57 aditus Exp $
include "../jpgraph.php";
include "../jpgraph_canvas.php";
include "../jpgraph_canvtools.php";

// Define work space
$xmax=40;
$ymax=40;

// Setup a basic canvas we can work 
$g = new CanvasGraph(400,200,'auto');
$g->SetMargin(5,11,6,11);
$g->SetShadow();
$g->SetMarginColor("teal");

// We need to stroke the plotarea and margin before we add the
// text since we otherwise would overwrite the text.
$g->InitFrame();

// Create a new scale
$scale = new CanvasScale($g);
$scale->Set(0,$xmax,0,$ymax);

// The shape class is wrapper around the Imgae class which translates
// the coordinates for us
$shape = new Shape($g,$scale);
$shape->SetColor('black');

$shape->IndentedRectangle(1,2,15,15,8,8,CORNER_TOPLEFT,'khaki');

$shape->IndentedRectangle(1,20,15,15,8,8,CORNER_BOTTOMLEFT,'khaki');

$shape->IndentedRectangle(20,2,15,15,8,8,CORNER_TOPRIGHT,'khaki');

$shape->IndentedRectangle(20,20,15,15,8,8,CORNER_BOTTOMRIGHT,'khaki');

// Stroke the graph
$g->Stroke();

?>
