# Supplementary material for: A UMLS-based spell checker for natural language processing in vaccine safety
Source: BMC Med Inform Decis Mak. 2007 Feb 12;7:3. doi: 10.1186/1472-6947-7-3 (PMC1805499; doi:10.1186/1472-6947-7-3)
Supplement: Additional file 8 — JPGRAPH application directory. Sets up JPGRAPH directory and source code used to draw graphs for software platform [file 1472-6947-7-3-S8.gz › jpgraph/Examples/centerlinebarex1.php]

<?php

include ("../jpgraph.php");
include ("../jpgraph_bar.php");
include ("../jpgraph_line.php");


$ydata = array(12,15,22,19,5);

$graph = new Graph(400,200);
$graph->img->SetMargin(40,80,40,40);	
$graph->SetScale("textlin");
$graph->SetShadow();

$graph->title->Set('Center the line points in bars');

$line = new LinePlot($ydata);
$line->SetBarCenter();
$line->SetWeight(2);

$bar = new BarPlot($ydata);
$bar2 = new BarPlot($ydata);
$bar2->SetFillColor("red");

$gbar = new GroupbarPlot(array($bar,$bar2));

$graph->Add($gbar);
$graph->Add($line);

// Output line
$graph->Stroke();

?>
