# Supplementary material for: A UMLS-based spell checker for natural language processing in vaccine safety
Source: BMC Med Inform Decis Mak. 2007 Feb 12;7:3. doi: 10.1186/1472-6947-7-3 (PMC1805499; doi:10.1186/1472-6947-7-3)
Supplement: Additional file 8 — JPGRAPH application directory. Sets up JPGRAPH directory and source code used to draw graphs for software platform [file 1472-6947-7-3-S8.gz › jpgraph/Examples/dateaxisex3.php]

<?php
require_once("../jpgraph.php");
require_once("../jpgraph_line.php");
require_once("../jpgraph_date.php");

// Create a data set in range (50,70) and X-positions
DEFINE('NDATAPOINTS',360);
DEFINE('SAMPLERATE',240); 
$start = time();
$end = $start+NDATAPOINTS*SAMPLERATE;
$data = array();
$xdata = array();
for( $i=0; $i < NDATAPOINTS; ++$i ) {
    $data[$i] = rand(50,70);
    $xdata[$i] = $start + $i * SAMPLERATE;
}


// Create the new graph
$graph = new Graph(540,300);

// Slightly larger than normal margins at the bottom to have room for
// the x-axis labels
$graph->SetMargin(40,40,30,130);

// Fix the Y-scale to go between [0,100] and use date for the x-axis
$graph->SetScale('datlin',0,100);
$graph->title->Set("Example on Date scale");

// Set the angle for the labels to 90 degrees
$graph->xaxis->SetLabelAngle(90);

// It is possible to adjust the density for the X-axis as well
// The following call makes the dates a little more sparse
// $graph->SetTickDensity(TICKD_NORMAL,TICKD_SPARSE);

// The automatic format string for dates can be overridden
// $graph->xaxis->scale->SetDateFormat('h:i');

// Adjust the start/end to a specific alignment
$graph->xaxis->scale->SetTimeAlign(MINADJ_15);

$line = new LinePlot($data,$xdata);
$line->SetLegend('Year 2005');
$line->SetFillColor('lightblue@0.5');
$graph->Add($line);
$graph->Stroke();
?>
