# Supplementary material for: A UMLS-based spell checker for natural language processing in vaccine safety
Source: BMC Med Inform Decis Mak. 2007 Feb 12;7:3. doi: 10.1186/1472-6947-7-3 (PMC1805499; doi:10.1186/1472-6947-7-3)
Supplement: Additional file 8 — JPGRAPH application directory. Sets up JPGRAPH directory and source code used to draw graphs for software platform [file 1472-6947-7-3-S8.gz › jpgraph/Examples/dupyaxisex1.php]

<?php
include ("../jpgraph.php");
include ("../jpgraph_line.php");
include ("../jpgraph_utils.inc");

$f = new FuncGenerator('cos($i)','$i*$i*$i');
list($xdata,$ydata) = $f->E(-M_PI,M_PI,25);

$graph = new Graph(300,200,"auto");
$graph->SetScale("linlin");
$graph->SetMargin(50,50,20,30);	
$graph->SetFrame(false);
$graph->SetBox(true,'black',2);	
$graph->SetMarginColor('white');
$graph->SetColor('lightyellow');

$graph->title->Set('Duplicating Y-axis');
$graph->title->SetFont(FF_FONT1,FS_BOLD);

$graph->SetAxisStyle(AXSTYLE_YBOXIN);
$graph->xgrid->Show();

$lp1 = new LinePlot($ydata,$xdata);
$lp1->SetColor("blue");
$lp1->SetWeight(2);
$graph->Add($lp1);

$graph->Stroke();
?>
