# Supplementary material for: A UMLS-based spell checker for natural language processing in vaccine safety
Source: BMC Med Inform Decis Mak. 2007 Feb 12;7:3. doi: 10.1186/1472-6947-7-3 (PMC1805499; doi:10.1186/1472-6947-7-3)
Supplement: Additional file 8 — JPGRAPH application directory. Sets up JPGRAPH directory and source code used to draw graphs for software platform [file 1472-6947-7-3-S8.gz › jpgraph/Examples/example16.5.php]

<?php
include ("../jpgraph.php");
include ("../jpgraph_line.php");
include ("../jpgraph_error.php");
include ("../jpgraph_bar.php");

$l1datay = array(11,9,2,4,3,13,17);
$l2datay = array(23,12,5,19,17,10,15);
$datax=array("Jan","Feb","Mar","Apr","May","Jun","Jul");

// Create the graph. 
$graph = new Graph(350,200,"auto");	
$graph->img->SetMargin(40,70,20,40);
$graph->SetScale("textlin");
$graph->SetShadow();
$graph->SetColor(array(250,250,250));

$graph->img->SetTransparent("white");

$t1 = new Text("This is a text");
$t1->Pos(0.5,0.5);
$t1->SetOrientation("h");
$t1->SetFont(FF_FONT1,FS_BOLD);
$t1->SetBox("white","black","gray");
$t1->SetColor("black");
$graph->AddText($t1);

// Create the linear error plot
$l1plot=new LinePlot($l1datay);
$l1plot->SetColor("blue");
$l1plot->SetWeight(2);
$l1plot->SetLegend("Prediction");

// Create the bar plot
$l2plot = new BarPlot($l2datay);
$l2plot->SetFillColor("orange");
$l2plot->SetLegend("Result");

// Add the plots to the graph
$graph->Add($l1plot);
$graph->Add($l2plot);


$graph->title->Set("Example 16.3");
$graph->xaxis->title->Set("Month");
$graph->yaxis->title->Set("x10,000 US$");

$graph->title->SetFont(FF_FONT1,FS_BOLD);
$graph->yaxis->title->SetFont(FF_FONT1,FS_BOLD);
$graph->xaxis->title->SetFont(FF_FONT1,FS_BOLD);

$graph->xaxis->SetTickLabels($datax);
//$graph->xaxis->SetTextTickInterval(2);

// Display the graph
$graph->Stroke();
?>
