# Supplementary material for: A UMLS-based spell checker for natural language processing in vaccine safety
Source: BMC Med Inform Decis Mak. 2007 Feb 12;7:3. doi: 10.1186/1472-6947-7-3 (PMC1805499; doi:10.1186/1472-6947-7-3)
Supplement: Additional file 8 — JPGRAPH application directory. Sets up JPGRAPH directory and source code used to draw graphs for software platform [file 1472-6947-7-3-S8.gz › jpgraph/Examples/example16.php]

<?php
include ("../jpgraph.php");
include ("../jpgraph_line.php");
include ("../jpgraph_error.php");

$errdatay = array(11,9,2,4,19,26,13,19,7,12);

// Create the graph. These two calls are always required
$graph = new Graph(300,200,"auto");	
$graph->SetScale("textlin");

$graph->img->SetMargin(40,30,20,40);
$graph->SetShadow();

// Create the linear plot
$errplot=new ErrorLinePlot($errdatay);
$errplot->SetColor("red");
$errplot->SetWeight(2);
$errplot->SetCenter();
$errplot->line->SetWeight(2);
$errplot->line->SetColor("blue");

// Setup the legends
$errplot->SetLegend("Min/Max");
$errplot->line->SetLegend("Average");

// Add the plot to the graph
$graph->Add($errplot);

$graph->title->Set("Linear error plot");
$graph->xaxis->title->Set("X-title");
$graph->yaxis->title->Set("Y-title");

$graph->title->SetFont(FF_FONT1,FS_BOLD);
$graph->yaxis->title->SetFont(FF_FONT1,FS_BOLD);
$graph->xaxis->title->SetFont(FF_FONT1,FS_BOLD);

$datax = $gDateLocale->GetShortMonth();
$graph->xaxis->SetTickLabels($datax);


// Display the graph
$graph->Stroke();
?>
