# Supplementary material for: A UMLS-based spell checker for natural language processing in vaccine safety
Source: BMC Med Inform Decis Mak. 2007 Feb 12;7:3. doi: 10.1186/1472-6947-7-3 (PMC1805499; doi:10.1186/1472-6947-7-3)
Supplement: Additional file 8 — JPGRAPH application directory. Sets up JPGRAPH directory and source code used to draw graphs for software platform [file 1472-6947-7-3-S8.gz › jpgraph/Examples/example17.php]

<?php
include ("../jpgraph.php");
include ("../jpgraph_line.php");

$datay1 = 		array(11,7,5,8,3,5,5,4,8,6,5,5,3,2,5,1,2,0);
$datay2 = 	array( 4,5,4,5,6,5,7,4,7,4,4,3,2,4,1,2,2,1);
$datay3 = 		array(4,5,7,10,13,15,15,22,26,26,30,34,40,43,47,55,60,62);

// Create the graph. These two calls are always required
$graph = new Graph(300,200,"auto");	
$graph->SetScale("textlin");
$graph->SetShadow();
$graph->img->SetMargin(40,30,20,40);

// Create the linear plots for each category
$dplot[] = new LinePLot($datay1);
$dplot[] = new LinePLot($datay2);
$dplot[] = new LinePLot($datay3);

$dplot[0]->SetFillColor("red");
$dplot[1]->SetFillColor("blue");
$dplot[2]->SetFillColor("green");

// Create the accumulated graph
$accplot = new AccLinePlot($dplot);

// Add the plot to the graph
$graph->Add($accplot);

$graph->xaxis->SetTextTickInterval(2);
$graph->title->Set("Example 17");
$graph->xaxis->title->Set("X-title");
$graph->yaxis->title->Set("Y-title");

$graph->title->SetFont(FF_FONT1,FS_BOLD);
$graph->yaxis->title->SetFont(FF_FONT1,FS_BOLD);
$graph->xaxis->title->SetFont(FF_FONT1,FS_BOLD);

// Display the graph
$graph->Stroke();
?>
