# Supplementary material for: A UMLS-based spell checker for natural language processing in vaccine safety
Source: BMC Med Inform Decis Mak. 2007 Feb 12;7:3. doi: 10.1186/1472-6947-7-3 (PMC1805499; doi:10.1186/1472-6947-7-3)
Supplement: Additional file 8 — JPGRAPH application directory. Sets up JPGRAPH directory and source code used to draw graphs for software platform [file 1472-6947-7-3-S8.gz › jpgraph/Examples/example20.php]

<?php
include ("../jpgraph.php");
include ("../jpgraph_bar.php");

$datay=array(12,8,19,3,10,5);

// Create the graph. These two calls are always required
$graph = new Graph(300,200,"auto");	
$graph->SetScale("textlin");

// Add a drop shadow
$graph->SetShadow();

// Adjust the margin a bit to make more room for titles
$graph->img->SetMargin(40,30,20,40);

// Create a bar pot
$bplot = new BarPlot($datay);

// Adjust fill color
$bplot->SetFillColor('orange');
$bplot->SetWidth(1.0);
$graph->Add($bplot);

// Setup the titles
$graph->title->Set("Bar graph");
$graph->xaxis->title->Set("X-title");
$graph->yaxis->title->Set("Y-title");

$graph->title->SetFont(FF_FONT1,FS_BOLD);
$graph->yaxis->title->SetFont(FF_FONT1,FS_BOLD);
$graph->xaxis->title->SetFont(FF_FONT1,FS_BOLD);

// Display the graph
$graph->Stroke();
?>
