# Supplementary material for: A UMLS-based spell checker for natural language processing in vaccine safety
Source: BMC Med Inform Decis Mak. 2007 Feb 12;7:3. doi: 10.1186/1472-6947-7-3 (PMC1805499; doi:10.1186/1472-6947-7-3)
Supplement: Additional file 8 — JPGRAPH application directory. Sets up JPGRAPH directory and source code used to draw graphs for software platform [file 1472-6947-7-3-S8.gz › jpgraph/Examples/example24.php]

<?php
include ("../jpgraph.php");
include ("../jpgraph_bar.php");

$data1y=array(12,8,19,3,10,5);
$data2y=array(8,2,11,7,14,4);
$data3y=array(3,9,2,7,5,8);
$data4y=array(1,5,11,2,14,4);

// Create the graph. These two calls are always required
$graph = new Graph(310,200,"auto");	
$graph->SetScale("textlin");

$graph->SetShadow();
$graph->img->SetMargin(40,30,20,40);

$b1plot = new BarPlot($data1y);
$b1plot->SetFillColor("orange");
$b2plot = new BarPlot($data2y);
$b2plot->SetFillColor("blue");
$b3plot = new BarPlot($data3y);
$b3plot->SetFillColor("green");
$b4plot = new BarPlot($data4y);
$b4plot->SetFillColor("brown");

// Create the accumulated bar plots
$ab1plot = new AccBarPlot(array($b1plot,$b2plot));
$ab2plot = new AccBarPlot(array($b3plot,$b4plot));

// Create the grouped bar plot
$gbplot = new GroupBarPlot(array($ab1plot,$ab2plot));

// ...and add it to the graph
$graph->Add($gbplot);

$graph->title->Set("Grouped Accumulated bar plots");
$graph->xaxis->title->Set("X-title");
$graph->yaxis->title->Set("Y-title");

$graph->title->SetFont(FF_FONT1,FS_BOLD);
$graph->yaxis->title->SetFont(FF_FONT1,FS_BOLD);
$graph->xaxis->title->SetFont(FF_FONT1,FS_BOLD);

// Display the graph
$graph->Stroke();
?>
