# Supplementary material for: A UMLS-based spell checker for natural language processing in vaccine safety
Source: BMC Med Inform Decis Mak. 2007 Feb 12;7:3. doi: 10.1186/1472-6947-7-3 (PMC1805499; doi:10.1186/1472-6947-7-3)
Supplement: Additional file 8 — JPGRAPH application directory. Sets up JPGRAPH directory and source code used to draw graphs for software platform [file 1472-6947-7-3-S8.gz › jpgraph/Examples/example27.php]

<?php
include ("../jpgraph.php");
include ("../jpgraph_pie.php");
include ("../jpgraph_pie3d.php");

$data = array(40,60,21,33);

$graph = new PieGraph(300,200,"auto");
$graph->SetShadow();

$graph->title->Set("A simple Pie plot");
$graph->title->SetFont(FF_FONT1,FS_BOLD);

$p1 = new PiePlot3D($data);
$p1->SetSize(0.5);
$p1->SetCenter(0.45);
$p1->SetLegends($gDateLocale->GetShortMonth());

$graph->Add($p1);
$graph->Stroke();

?>
