# Supplementary material for: A UMLS-based spell checker for natural language processing in vaccine safety
Source: BMC Med Inform Decis Mak. 2007 Feb 12;7:3. doi: 10.1186/1472-6947-7-3 (PMC1805499; doi:10.1186/1472-6947-7-3)
Supplement: Additional file 8 — JPGRAPH application directory. Sets up JPGRAPH directory and source code used to draw graphs for software platform [file 1472-6947-7-3-S8.gz › jpgraph/Examples/example28.php]

<?php
include ("../jpgraph.php");
include ("../jpgraph_pie.php");

$data = array(40,60,21,33,12,33);

$graph = new PieGraph(150,150,"auto");
$graph->SetShadow();

$graph->title->Set("'sand' Theme");
$graph->title->SetFont(FF_FONT1,FS_BOLD);

$p1 = new PiePlot($data);
$p1->SetTheme("sand");
$p1->SetCenter(0.5,0.55);
$p1->value->Show(false);
$graph->Add($p1);
$graph->Stroke();

?>
