# Supplementary material for: A UMLS-based spell checker for natural language processing in vaccine safety
Source: BMC Med Inform Decis Mak. 2007 Feb 12;7:3. doi: 10.1186/1472-6947-7-3 (PMC1805499; doi:10.1186/1472-6947-7-3)
Supplement: Additional file 8 — JPGRAPH application directory. Sets up JPGRAPH directory and source code used to draw graphs for software platform [file 1472-6947-7-3-S8.gz › jpgraph/Examples/example9.php]

<?php
include ("../jpgraph.php");
include ("../jpgraph_log.php");
include ("../jpgraph_line.php");


$ydata = array(11,3,8,42,5,1,9,13,5,7);
$datax = array("Jan","Feb","Mar","Apr","Maj","Jun","Jul","aug","Sep","Oct");

// Create the graph. These two calls are always required
$graph = new Graph(350,200,"auto");
$graph->SetScale("textlog");

$graph->img->SetMargin(40,110,20,40);
$graph->SetShadow();

$graph->ygrid->Show(true,true);
$graph->xgrid->Show(true,false);

// Specify the tick labels
$a = $gDateLocale->GetShortMonth();
$graph->xaxis->SetTickLabels($a);

// Create the linear plot
$lineplot=new LinePlot($ydata);

// Add the plot to the graph
$graph->Add($lineplot);

$graph->title->Set("Examples 9");
$graph->xaxis->title->Set("X-title");
$graph->yaxis->title->Set("Y-title");

$graph->title->SetFont(FF_FONT1,FS_BOLD);
$graph->yaxis->title->SetFont(FF_FONT1,FS_BOLD);
$graph->xaxis->title->SetFont(FF_FONT1,FS_BOLD);

$lineplot->SetColor("blue");
$lineplot->SetWeight(2);

$graph->yaxis->SetColor("blue");

$lineplot->SetLegend("Plot 1");

$graph->legend->Pos(0.05,0.5,"right","center");

// Display the graph
$graph->Stroke();
?>
