# Supplementary material for: A UMLS-based spell checker for natural language processing in vaccine safety
Source: BMC Med Inform Decis Mak. 2007 Feb 12;7:3. doi: 10.1186/1472-6947-7-3 (PMC1805499; doi:10.1186/1472-6947-7-3)
Supplement: Additional file 8 — JPGRAPH application directory. Sets up JPGRAPH directory and source code used to draw graphs for software platform [file 1472-6947-7-3-S8.gz › jpgraph/Examples/filledgridex1.php]

<?php
include ("../jpgraph.php");
include ("../jpgraph_line.php");

$datay1 = array(20,15,23,15);
$datay2 = array(12,9,42,8);
$datay3 = array(5,17,32,24);

// Setup the graph
$graph = new Graph(300,200);
$graph->SetMarginColor('white');
$graph->SetScale("textlin");
$graph->SetFrame(false);
$graph->SetMargin(30,50,30,30);

$graph->title->Set('Filled Y-grid');


$graph->yaxis->HideZeroLabel();
$graph->ygrid->SetFill(true,'#EFEFEF@0.5','#BBCCFF@0.5');
$graph->xgrid->Show();

$graph->xaxis->SetTickLabels($gDateLocale->GetShortMonth());

// Create the first line
$p1 = new LinePlot($datay1);
$p1->SetColor("navy");
$p1->SetLegend('Line 1');
$graph->Add($p1);

// Create the second line
$p2 = new LinePlot($datay2);
$p2->SetColor("red");
$p2->SetLegend('Line 2');
$graph->Add($p2);

// Create the third line
$p3 = new LinePlot($datay3);
$p3->SetColor("orange");
$p3->SetLegend('Line 3');
$graph->Add($p3);

$graph->legend->SetShadow('gray@0.4',5);
$graph->legend->SetPos(0.1,0.1,'right','top');
// Output line
$graph->Stroke();

?>
