# Supplementary material for: A UMLS-based spell checker for natural language processing in vaccine safety
Source: BMC Med Inform Decis Mak. 2007 Feb 12;7:3. doi: 10.1186/1472-6947-7-3 (PMC1805499; doi:10.1186/1472-6947-7-3)
Supplement: Additional file 8 — JPGRAPH application directory. Sets up JPGRAPH directory and source code used to draw graphs for software platform [file 1472-6947-7-3-S8.gz › jpgraph/Examples/filledlineex01.1.php]

<?php
include ("../jpgraph.php");
include ("../jpgraph_line.php");

$datay = array(1.23,1.9,1.6,3.1,3.4,2.8,2.1,1.9);
$graph = new Graph(300,200,"auto");
$graph->SetScale("textlin");

$graph->img->SetMargin(40,40,40,40);	
$graph->SetShadow();
$graph->SetGridDepth(DEPTH_FRONT);

$graph->title->Set("Example of filled line plot");
$graph->title->SetFont(FF_FONT1,FS_BOLD);

$p1 = new LinePlot($datay);
$p1->SetFillColor("orange");
$p1->mark->SetType(MARK_FILLEDCIRCLE);
$p1->mark->SetFillColor("red");
$p1->mark->SetWidth(4);
$graph->Add($p1);

$graph->Stroke();
?>
