# Supplementary material for: A UMLS-based spell checker for natural language processing in vaccine safety
Source: BMC Med Inform Decis Mak. 2007 Feb 12;7:3. doi: 10.1186/1472-6947-7-3 (PMC1805499; doi:10.1186/1472-6947-7-3)
Supplement: Additional file 8 — JPGRAPH application directory. Sets up JPGRAPH directory and source code used to draw graphs for software platform [file 1472-6947-7-3-S8.gz › jpgraph/Examples/filledlineex03.php]

<?php
include ("../jpgraph.php");
include ("../jpgraph_line.php");

$datay = array(11,30,20,13,10,'x',16,12,'x',15,4,9);

// Setup the graph
$graph = new Graph(400,250);
$graph->SetScale('intlin');
$graph->title->Set('Filled line with NULL values');
//Make sure data starts from Zero whatever data we have
$graph->yscale->SetAutoMin(0);

$p1 = new LinePlot($datay);
$p1->SetFillColor('lightblue');
$graph->Add($p1);

// Output line
$graph->Stroke();

?>
