# Supplementary material for: A UMLS-based spell checker for natural language processing in vaccine safety
Source: BMC Med Inform Decis Mak. 2007 Feb 12;7:3. doi: 10.1186/1472-6947-7-3 (PMC1805499; doi:10.1186/1472-6947-7-3)
Supplement: Additional file 8 — JPGRAPH application directory. Sets up JPGRAPH directory and source code used to draw graphs for software platform [file 1472-6947-7-3-S8.gz › jpgraph/Examples/fixscale_radarex1.php]

<?php
// $Id: fixscale_radarex1.php,v 1.1 2002/08/21 21:28:16 aditus Exp $
include ("../jpgraph.php");
include ("../jpgraph_radar.php");
	
$graph = new RadarGraph(300,300,'auto');
$graph->SetScale("lin",0,50);
$graph->yscale->ticks->Set(25,5);
$graph->SetColor("white");
$graph->SetShadow();

$graph->SetCenter(0.5,0.55);

$graph->axis->SetFont(FF_FONT1,FS_BOLD);
$graph->axis->SetWeight(2);

// Uncomment the following lines to also show grid lines.
//$graph->grid->SetLineStyle("longdashed");
//$graph->grid->SetColor("navy");
//$graph->grid->Show();
	
$graph->ShowMinorTickMarks();
		
$graph->title->Set("Quality result");
$graph->title->SetFont(FF_FONT1,FS_BOLD);
$graph->SetTitles(array("One","Two","Three","Four","Five","Sex","Seven","Eight","Nine","Ten"));
		
$plot = new RadarPlot(array(12,35,20,30,33,15,37));
$plot->SetLegend("Goal");
$plot->SetColor("red","lightred");
$plot->SetFillColor('lightblue');
$plot->SetLineWeight(2);

$graph->Add($plot);
$graph->Stroke();

?>
