# Supplementary material for: A UMLS-based spell checker for natural language processing in vaccine safety
Source: BMC Med Inform Decis Mak. 2007 Feb 12;7:3. doi: 10.1186/1472-6947-7-3 (PMC1805499; doi:10.1186/1472-6947-7-3)
Supplement: Additional file 8 — JPGRAPH application directory. Sets up JPGRAPH directory and source code used to draw graphs for software platform [file 1472-6947-7-3-S8.gz › jpgraph/Examples/ganttcsimex01.php]

<?php
// Gantt example to create CSIM

include ("../jpgraph.php");
include ("../jpgraph_gantt.php");

$bar1 = new GanttBar(0,"Activity 1","2001-12-21","2002-01-20");
$bar1->SetCSIMTarget('#','Go back 1');
$bar1->title->SetCSIMTarget('#','Go back 1 (title)');
$bar2 = new GanttBar(1,"Activity 2","2002-01-03","2002-01-25");
$bar2->SetCSIMTarget('#','Go back 2');
$bar2->title->SetCSIMTarget('#','Go back 2 (title)');

$graph = new GanttGraph(500);
$graph->title->Set("Example with image map");
$graph->ShowHeaders(GANTT_HYEAR | GANTT_HMONTH | GANTT_HDAY | GANTT_HWEEK);
$graph->scale->week->SetStyle(WEEKSTYLE_FIRSTDAY);
$graph->scale->week->SetFont(FF_FONT1);

$graph->Add(array($bar1,$bar2));

// And stroke
$graph->StrokeCSIM('ganttcsimex01.php');


?>
