# Supplementary material for: A UMLS-based spell checker for natural language processing in vaccine safety
Source: BMC Med Inform Decis Mak. 2007 Feb 12;7:3. doi: 10.1186/1472-6947-7-3 (PMC1805499; doi:10.1186/1472-6947-7-3)
Supplement: Additional file 8 — JPGRAPH application directory. Sets up JPGRAPH directory and source code used to draw graphs for software platform [file 1472-6947-7-3-S8.gz › jpgraph/Examples/ganttex00.php]

<?php
include ("../jpgraph.php");
include ("../jpgraph_gantt.php");

// A new graph with automatic size
$graph = new GanttGraph(0,0,"auto");

//  A new activity on row '0'
$activity = new GanttBar(0,"Project","2001-12-21","2002-01-20");
$graph->Add($activity);

// Display the Gantt chart
$graph->Stroke();
?>
