# Supplementary material for: A UMLS-based spell checker for natural language processing in vaccine safety
Source: BMC Med Inform Decis Mak. 2007 Feb 12;7:3. doi: 10.1186/1472-6947-7-3 (PMC1805499; doi:10.1186/1472-6947-7-3)
Supplement: Additional file 8 — JPGRAPH application directory. Sets up JPGRAPH directory and source code used to draw graphs for software platform [file 1472-6947-7-3-S8.gz › jpgraph/Examples/ganttex08.php]

<?php
include ("../jpgraph.php");
include ("../jpgraph_gantt.php");

$graph = new GanttGraph(0,0,"auto");
$graph->SetShadow();

// Add title and subtitle
$graph->title->Set("A nice main title");
$graph->title->SetFont(FF_ARIAL,FS_BOLD,12);
$graph->subtitle->Set("(Draft version)");

// Show day, week and month scale
$graph->ShowHeaders(GANTT_HDAY | GANTT_HWEEK | GANTT_HMONTH);

// Instead of week number show the date for the first day in the week
// on the week scale
$graph->scale->week->SetStyle(WEEKSTYLE_FIRSTDAY);

// Make the week scale font smaller than the default
$graph->scale->week->SetFont(FF_FONT0);

// Use the short name of the month together with a 2 digit year
// on the month scale
$graph->scale->month->SetStyle(MONTHSTYLE_SHORTNAMEYEAR4);
$graph->scale->month->SetFontColor("white");
$graph->scale->month->SetBackgroundColor("blue");

// Format the bar for the first activity
// ($row,$title,$startdate,$enddate)
$activity = new GanttBar(0,"Project","2001-12-21","2002-01-20");

// Yellow diagonal line pattern on a red background
$activity->SetPattern(BAND_RDIAG,"yellow");
$activity->SetFillColor("red");

// Add a right marker
$activity->rightMark->Show();	
$activity->rightMark->SetType(MARK_FILLEDCIRCLE);
$activity->rightMark->SetWidth(13);
$activity->rightMark->SetColor("red");
$activity->rightMark->SetFillColor("red");
$activity->rightMark->title->Set("M5");
$activity->rightMark->title->SetFont(FF_ARIAL,FS_BOLD,12);
$activity->rightMark->title->SetColor("white");

// Finally add the bar to the graph
$graph->Add($activity);

// Create a miletone
$milestone = new MileStone(2,"Milestone","2002-01-15","2002-01-15");
$milestone->title->SetColor("black");
$milestone->title->SetFont(FF_FONT1,FS_BOLD);
$graph->Add($milestone);

// Add a vertical line
$vline = new GanttVLine("2001-12-24","Phase 1");
$vline->SetDayOffset(0.5);
$graph->Add($vline);

// ... and display it
$graph->Stroke();
?>
