# Supplementary material for: A UMLS-based spell checker for natural language processing in vaccine safety
Source: BMC Med Inform Decis Mak. 2007 Feb 12;7:3. doi: 10.1186/1472-6947-7-3 (PMC1805499; doi:10.1186/1472-6947-7-3)
Supplement: Additional file 8 — JPGRAPH application directory. Sets up JPGRAPH directory and source code used to draw graphs for software platform [file 1472-6947-7-3-S8.gz › jpgraph/Examples/ganttex_slice.php]

<?php
// $Id: ganttex_slice.php,v 1.2 2002/07/11 23:27:28 aditus Exp $
// Gantt example with sunday week start and only shows a partial graph
include ("../jpgraph.php");
include ("../jpgraph_gantt.php");

// Setup Gantt graph
$graph = new GanttGraph(0,0,'auto');
$graph->SetShadow();
$graph->SetBox();

// Only show part of the Gantt
$graph->SetDateRange('2001-11-22','2002-1-24');

// Weeks start on Sunday
$graph->scale->SetWeekStart(0);

$graph->title->Set("General conversion plan");
$graph->subtitle->Set("(Slice between 2001-11-22 to 2002-01-24)");
$graph->title->SetFont(FF_ARIAL,FS_BOLD,20);

$graph->ShowHeaders(GANTT_HYEAR | GANTT_HMONTH | GANTT_HDAY | GANTT_HWEEK);
$graph->scale->week->SetStyle(WEEKSTYLE_FIRSTDAY);
$graph->scale->week->SetFont(FF_FONT1);


$data = array(
	array(0,"Group 1\tJohan", "2002-1-23","2002-01-28",FF_FONT1,FS_BOLD,8),
	array(1,"  Label 2", "2001-10-26","2001-11-16"),
	array(2,"  Label 3", "2001-11-30","2001-12-01"),
	array(4,"Group 2", "2001-11-30","2001-12-22",FF_FONT1,FS_BOLD,8),
	array(5,"  Label 4", "2001-11-30","2001-12-1"),
	array(6,"  Label 5", "2001-12-6","2001-12-8"),
	array(8,"    Label 8", "2001-11-30","2002-01-02")			
	);


// make up some fictionary activity bars
for($i=0; $i<count($data); ++$i) {
	$bar = new GanttBar($data[$i][0],$data[$i][1],$data[$i][2],$data[$i][3],"[5%]",10);
	if( count($data[$i])>4 )
		$bar->title->SetFont($data[$i][4],$data[$i][5],$data[$i][6]);
		
	$bar->rightMark->Show();
	$bar->rightMark->SetType(MARK_FILLEDCIRCLE);
	$bar->rightMark->SetWidth(8);
	$bar->rightMark->SetColor("red");
	$bar->rightMark->SetFillColor("red");
	$bar->rightMark->title->Set($i+1);
	$bar->rightMark->title->SetFont(FF_ARIAL,FS_BOLD,12);
	$bar->rightMark->title->SetColor("white");

	$bar->SetPattern(BAND_RDIAG,"yellow");
	$bar->SetFillColor("red");
	$bar->progress->Set($i/10);
	$bar->progress->SetPattern(GANTT_SOLID,"darkgreen");
	
	$graph->Add($bar);
}


// The line will NOT be shown since it is outside the specified slice
$vline = new GanttVLine("2002-02-28");
$vline->title->Set("2002-02-28");
$vline->title->SetFont(FF_FONT1,FS_BOLD,10);
$graph->Add($vline);

// The milestone will NOT be shown since it is outside the specified slice
$ms = new MileStone(7,"M5","2002-01-28","28/1");
$ms->title->SetFont(FF_FONT1,FS_BOLD);
$graph->Add($ms);

$graph->Stroke();


?>
