# Supplementary material for: A UMLS-based spell checker for natural language processing in vaccine safety
Source: BMC Med Inform Decis Mak. 2007 Feb 12;7:3. doi: 10.1186/1472-6947-7-3 (PMC1805499; doi:10.1186/1472-6947-7-3)
Supplement: Additional file 8 — JPGRAPH application directory. Sets up JPGRAPH directory and source code used to draw graphs for software platform [file 1472-6947-7-3-S8.gz › jpgraph/Examples/gantthgridex1.php]

<?php
// Gantt horizontal grid example
include ("../jpgraph.php");
include ("../jpgraph_gantt.php");


// Some dummy data for some activities
$data = array(
	array(0,"Group 1  Johan", "2001-10-23","2001-11-06",FF_FONT1,FS_BOLD,8),
	array(1,"  Label 2", "2001-10-26","2001-11-04"),
	array(3,"Group 2", "2001-11-20","2001-11-28",FF_FONT1,FS_BOLD,8),
	array(4,"  Label 1", "2001-11-20","2001-12-1"));

// New Gantt Graph
$graph = new GanttGraph(500);

// Setup a title
$graph->title->Set("Grid example");
$graph->subtitle->Set("(Horizontal grid)");
$graph->title->SetFont(FF_VERDANA,FS_NORMAL,14);

// Specify what headers to show
$graph->ShowHeaders(GANTT_HMONTH|GANTT_HDAY );
$graph->scale->week->SetStyle(WEEKSTYLE_FIRSTDAY);
$graph->scale->week->SetFont(FF_FONT0);

// Setup a horizontal grid
$graph->hgrid->Show();
$graph->hgrid->SetRowFillColor('darkblue@0.9');


for($i=0; $i<count($data); ++$i) {
    $bar = new GanttBar($data[$i][0],$data[$i][1],$data[$i][2],$data[$i][3],"[5%]",10);
    if( count($data[$i]) > 4 )
	$bar->title->SetFont($data[$i][4],$data[$i][5],$data[$i][6]);
    $bar->SetPattern(BAND_RDIAG,"yellow");
    $bar->SetFillColor("red");
    $graph->Add($bar);
}

// Setup a vertical marker line 
$vline = new GanttVLine("2001-11-01");
$vline->SetDayOffset(0.5);
$vline->title->Set("2001-11-01");
$vline->title->SetFont(FF_FONT1,FS_BOLD,10);
$graph->Add($vline);

// Setup a milestone
$ms = new MileStone(6,"M5","2001-11-28","28/12");
$ms->title->SetFont(FF_FONT1,FS_BOLD);
$graph->Add($ms);

// And to show that you can also add an icon we add "Tux"
$icon = new IconPlot('penguin.png',0.01,0.95,1,15);
$icon->SetAnchor('left','bottom');
$graph->Add($icon);

// .. and finally send it back to the browser
$graph->Stroke();

?>
