# Supplementary material for: A UMLS-based spell checker for natural language processing in vaccine safety
Source: BMC Med Inform Decis Mak. 2007 Feb 12;7:3. doi: 10.1186/1472-6947-7-3 (PMC1805499; doi:10.1186/1472-6947-7-3)
Supplement: Additional file 8 — JPGRAPH application directory. Sets up JPGRAPH directory and source code used to draw graphs for software platform [file 1472-6947-7-3-S8.gz › jpgraph/Examples/gantthourex1.php]

<?php
// Gantt hour example
include ("../jpgraph.php");
include ("../jpgraph_gantt.php");

$graph = new GanttGraph();
$graph->SetMarginColor('blue:1.7');
$graph->SetColor('white');

$graph->SetBackgroundGradient('navy','white',GRAD_HOR,BGRAD_MARGIN);
$graph->scale->hour->SetBackgroundColor('lightyellow:1.5');
$graph->scale->hour->SetFont(FF_FONT1);
$graph->scale->day->SetBackgroundColor('lightyellow:1.5');
$graph->scale->day->SetFont(FF_FONT1,FS_BOLD);

$graph->title->Set("Example of hours in scale");
$graph->title->SetColor('white');
$graph->title->SetFont(FF_VERDANA,FS_BOLD,14);

$graph->ShowHeaders(GANTT_HDAY | GANTT_HHOUR);

$graph->scale->week->SetStyle(WEEKSTYLE_FIRSTDAY);
$graph->scale->week->SetFont(FF_FONT1);
$graph->scale->hour->SetIntervall(4);

$graph->scale->hour->SetStyle(HOURSTYLE_HM24);
$graph->scale->day->SetStyle(DAYSTYLE_SHORTDAYDATE3);

$data = array(
    array(0,"  Label 1", "011126 04:00","011126 14:00"),
    array(1,"  Label 2", "011126 10:00","011126 18:00"),
    array(2,"  Label 3", "011126","011127 10:00")
);


for($i=0; $i<count($data); ++$i) {
	$bar = new GanttBar($data[$i][0],$data[$i][1],$data[$i][2],$data[$i][3],"[5%]",10);
	if( count($data[$i])>4 )
		$bar->title->SetFont($data[$i][4],$data[$i][5],$data[$i][6]);
	$bar->SetPattern(BAND_RDIAG,"yellow");
	$bar->SetFillColor("red");
	$graph->Add($bar);
}

$graph->Stroke();


?>
