# Supplementary material for: A UMLS-based spell checker for natural language processing in vaccine safety
Source: BMC Med Inform Decis Mak. 2007 Feb 12;7:3. doi: 10.1186/1472-6947-7-3 (PMC1805499; doi:10.1186/1472-6947-7-3)
Supplement: Additional file 8 — JPGRAPH application directory. Sets up JPGRAPH directory and source code used to draw graphs for software platform [file 1472-6947-7-3-S8.gz › jpgraph/Examples/gantthourminex1.php]

<?php
// Gantt hour + minute example
include ("../jpgraph.php");
include ("../jpgraph_gantt.php");

// Some sample Gantt data
$data = array(
    array(0,array("Group 1","345 days","20040301","20040505"), "2001-11-27 10:00","2001-11-27 14:00",FF_FONT2,FS_NORMAL,0),
    array(1,array("  Label one",' 122,5 days',' 20040301',' 20030505','MJ'), "2001-11-27 16:00","2001-11-27 18:00"),
    array(2,"  Label two", "2001-11-27","2001-11-27 10:00"),
    array(3,"  Label three", "2001-11-27","2001-11-27 08:00")
);


// Basic graph parameters
$graph = new GanttGraph();
$graph->SetMarginColor('darkgreen@0.8');
$graph->SetColor('white');

// We want to display day, hour and minute scales
$graph->ShowHeaders(GANTT_HDAY | GANTT_HHOUR | GANTT_HMIN);

// We want to have the following titles in our columns
// describing each activity
$graph->scale->actinfo->SetColTitles(
    array('Act','Duration','Start','Finish','Resp'));//,array(100,70,70,70));

// Uncomment the following line if you don't want the 3D look
// in the columns headers
//$graph->scale->actinfo->SetStyle(ACTINFO_2D);

$graph->scale->actinfo->SetFont(FF_ARIAL,FS_NORMAL,10);

//These are the default values for use in the columns
//$graph->scale->actinfo->SetFontColor('black');
//$graph->scale->actinfo->SetBackgroundColor('lightgray');
//$graph->scale->actinfo->vgrid->SetStyle('solid');

$graph->scale->actinfo->vgrid->SetColor('gray');
$graph->scale->actinfo->SetColor('darkgray');

// Setup day format
$graph->scale->day->SetBackgroundColor('lightyellow:1.5');
$graph->scale->day->SetFont(FF_ARIAL);
$graph->scale->day->SetStyle(DAYSTYLE_SHORTDAYDATE1);

// Setup hour format
$graph->scale->hour->SetIntervall(1);
$graph->scale->hour->SetBackgroundColor('lightyellow:1.5');
$graph->scale->hour->SetFont(FF_FONT0);
$graph->scale->hour->SetStyle(HOURSTYLE_H24);
$graph->scale->hour->grid->SetColor('gray:0.8');

// Setup minute format
$graph->scale->minute->SetIntervall(30);
$graph->scale->minute->SetBackgroundColor('lightyellow:1.5');
$graph->scale->minute->SetFont(FF_FONT0);
$graph->scale->minute->SetStyle(MINUTESTYLE_MM);
$graph->scale->minute->grid->SetColor('lightgray');

$graph->scale->tableTitle->Set('Phase 1');
$graph->scale->tableTitle->SetFont(FF_ARIAL,FS_NORMAL,12);
$graph->scale->SetTableTitleBackground('darkgreen@0.6');
$graph->scale->tableTitle->Show(true);

$graph->title->Set("Example of hours & mins scale");
$graph->title->SetColor('darkgray');
$graph->title->SetFont(FF_VERDANA,FS_BOLD,14);


for($i=0; $i<count($data); ++$i) {
    $bar = new GanttBar($data[$i][0],$data[$i][1],$data[$i][2],$data[$i][3]);
    if( count($data[$i])>4 )
	$bar->title->SetFont($data[$i][4],$data[$i][5],$data[$i][6]);
    $bar->SetPattern(BAND_RDIAG,"yellow");
    $bar->SetFillColor("gray");
    $graph->Add($bar);
}


$vline = new GanttVLine("2001-11-27 13:00");
$vline->title->Set("27/11 13:00");
$vline->title->SetFont(FF_FONT1,FS_BOLD,10);
$graph->Add($vline);

$graph->Stroke();

?>
