# Supplementary material for: A UMLS-based spell checker for natural language processing in vaccine safety
Source: BMC Med Inform Decis Mak. 2007 Feb 12;7:3. doi: 10.1186/1472-6947-7-3 (PMC1805499; doi:10.1186/1472-6947-7-3)
Supplement: Additional file 8 — JPGRAPH application directory. Sets up JPGRAPH directory and source code used to draw graphs for software platform [file 1472-6947-7-3-S8.gz › jpgraph/Examples/ganttsimpleex1.php]

<?php
// Gantt example
include ("../jpgraph.php");
include ("../jpgraph_gantt.php");

// 
// The data for the graphs
//
$data = array(
  array(0,ACTYPE_GROUP,    "Phase 1",        "2001-10-26","2001-11-23",''),
  array(1,ACTYPE_NORMAL,   "  Label 2",      "2001-10-26","2001-11-13",'[KJ]'),
  array(2,ACTYPE_NORMAL,   "  Label 3",      "2001-11-20","2001-11-22",'[EP]'),
  array(3,ACTYPE_MILESTONE,"  Phase 1 Done", "2001-11-23",'M2') );

// Create the basic graph
$graph = new GanttGraph();
$graph->title->Set("Gantt Graph using CreateSimple()");

// Setup scale
$graph->ShowHeaders(GANTT_HYEAR | GANTT_HMONTH | GANTT_HDAY | GANTT_HWEEK);
$graph->scale->week->SetStyle(WEEKSTYLE_FIRSTDAY);

// Add the specified activities
$graph->CreateSimple($data);

// .. and stroke the graph
$graph->Stroke();

?>
