# Supplementary material for: A UMLS-based spell checker for natural language processing in vaccine safety
Source: BMC Med Inform Decis Mak. 2007 Feb 12;7:3. doi: 10.1186/1472-6947-7-3 (PMC1805499; doi:10.1186/1472-6947-7-3)
Supplement: Additional file 8 — JPGRAPH application directory. Sets up JPGRAPH directory and source code used to draw graphs for software platform [file 1472-6947-7-3-S8.gz › jpgraph/Examples/gradbkgex1.php]

<?php
include ("../jpgraph.php");
include ("../jpgraph_line.php");

$datay1 = array(4,26,12,18,8,22);
$datay2 = array(12,9,42,8,20,19);

// Setup the graph
$graph = new Graph(300,200);
$graph->SetMarginColor('white');
$graph->SetScale("textlin",0,50);
$graph->SetMargin(30,50,30,30);

// We must have the frame enabled to get the gradient
// However, we don't want the frame line so we set it to
// white color which makes it invisible.
$graph->SetFrame(true,'white');

// Setup a background gradient image
$graph->SetBackgroundGradient('blue','navy:0.5',GRAD_HOR,BGRAD_PLOT);

// Setup the tab title
$graph->tabtitle->Set(' 3rd Division ' );
$graph->tabtitle->SetFont(FF_ARIAL,FS_BOLD,13);

// Setup x,Y grid
$graph->xgrid->Show();
$graph->xgrid->SetColor('gray@0.5');
$graph->xaxis->SetTickLabels($gDateLocale->GetShortMonth());
$graph->ygrid->SetColor('gray@0.5');

// Setup color for axis and labels on axis
$graph->xaxis->SetColor('orange','black');
$graph->yaxis->SetColor('orange','black');

// Ticks on the outsid
$graph->xaxis->SetTickSide(SIDE_DOWN);
$graph->yaxis->SetTickSide(SIDE_LEFT);

// Setup the legend box colors and font
$graph->legend->SetColor('white','navy');
$graph->legend->SetFillColor('navy@0.25');
$graph->legend->SetFont(FF_ARIAL,FS_BOLD,8);
$graph->legend->SetShadow('darkgray@0.4',3);
$graph->legend->SetPos(0.05,0.05,'right','top');

// Create the first line
$p1 = new LinePlot($datay1);
$p1->SetColor("red");
$p1->SetWeight(2);
$p1->SetLegend('2002');
$graph->Add($p1);

// Create the second line
$p2 = new LinePlot($datay2);
$p2->SetColor("lightyellow");
$p2->SetLegend('2001');
$p2->SetWeight(2);
$graph->Add($p2);

// Output line
$graph->Stroke();

?>
