# Supplementary material for: A UMLS-based spell checker for natural language processing in vaccine safety
Source: BMC Med Inform Decis Mak. 2007 Feb 12;7:3. doi: 10.1186/1472-6947-7-3 (PMC1805499; doi:10.1186/1472-6947-7-3)
Supplement: Additional file 8 — JPGRAPH application directory. Sets up JPGRAPH directory and source code used to draw graphs for software platform [file 1472-6947-7-3-S8.gz › jpgraph/Examples/gradlinefillex1.php]

<?php
include ("../jpgraph.php");
include ("../jpgraph_line.php");

$datay = array(20,15,33,5,17,35,22);

// Setup the graph
$graph = new Graph(400,200);
$graph->SetMargin(40,40,20,30);	
$graph->SetScale("intlin");
$graph->SetMarginColor('darkgreen@0.8');

$graph->title->Set('Gradient filled line plot');
$graph->yscale->SetAutoMin(0);

// Create the line
$p1 = new LinePlot($datay);
$p1->SetColor("blue");
$p1->SetWeight(0);
$p1->SetFillGradient('red','yellow');

$graph->Add($p1);

// Output line
$graph->Stroke();

?>
