# Supplementary material for: A UMLS-based spell checker for natural language processing in vaccine safety
Source: BMC Med Inform Decis Mak. 2007 Feb 12;7:3. doi: 10.1186/1472-6947-7-3 (PMC1805499; doi:10.1186/1472-6947-7-3)
Supplement: Additional file 8 — JPGRAPH application directory. Sets up JPGRAPH directory and source code used to draw graphs for software platform [file 1472-6947-7-3-S8.gz › jpgraph/Examples/groupbarex1.php]

<?php
// $Id: groupbarex1.php,v 1.2 2002/07/11 23:27:28 aditus Exp $
include ("../jpgraph.php");
include ("../jpgraph_bar.php");

$datay1=array(35,160,0,0,0,0);
$datay2=array(35,190,190,190,190,190);
$datay3=array(20,70,70,140,230,260);

$graph = new Graph(450,200,'auto');	
$graph->SetScale("textlin");
$graph->SetShadow();
$graph->img->SetMargin(40,30,40,40);
$graph->xaxis->SetTickLabels($gDateLocale->GetShortMonth());

$graph->xaxis->title->Set('Year 2002');
$graph->xaxis->title->SetFont(FF_FONT1,FS_BOLD);

$graph->title->Set('Group bar plot');
$graph->title->SetFont(FF_FONT1,FS_BOLD);

$bplot1 = new BarPlot($datay1);
$bplot2 = new BarPlot($datay2);
$bplot3 = new BarPlot($datay3);

$bplot1->SetFillColor("orange");
$bplot2->SetFillColor("brown");
$bplot3->SetFillColor("darkgreen");

$bplot1->SetShadow();
$bplot2->SetShadow();
$bplot3->SetShadow();

$bplot1->SetShadow();
$bplot2->SetShadow();
$bplot3->SetShadow();

$gbarplot = new GroupBarPlot(array($bplot1,$bplot2,$bplot3));
$gbarplot->SetWidth(0.6);
$graph->Add($gbarplot);

$graph->Stroke();
?>
