# Supplementary material for: A UMLS-based spell checker for natural language processing in vaccine safety
Source: BMC Med Inform Decis Mak. 2007 Feb 12;7:3. doi: 10.1186/1472-6947-7-3 (PMC1805499; doi:10.1186/1472-6947-7-3)
Supplement: Additional file 8 — JPGRAPH application directory. Sets up JPGRAPH directory and source code used to draw graphs for software platform [file 1472-6947-7-3-S8.gz › jpgraph/Examples/horizbarex4.php]

<?php
// $Id: horizbarex4.php,v 1.4 2002/11/17 23:59:27 aditus Exp $
include ("../jpgraph.php");
include ("../jpgraph_bar.php");

$datay=array(1992,1993,1995,1996,1997,1998,2001);

// Size of graph
$width=400; 
$height=500;

// Set the basic parameters of the graph 
$graph = new Graph($width,$height,'auto');
$graph->SetScale("textlin");

$top = 60;
$bottom = 30;
$left = 80;
$right = 30;
$graph->Set90AndMargin($left,$right,$top,$bottom);

// Nice shadow
$graph->SetShadow();

// Setup labels
$lbl = array("Andrew\nTait","Thomas\nAnderssen","Kevin\nSpacey","Nick\nDavidsson",
"David\nLindquist","Jason\nTait","Lorin\nPersson");
$graph->xaxis->SetTickLabels($lbl);

// Label align for X-axis
$graph->xaxis->SetLabelAlign('right','center','right');

// Label align for Y-axis
$graph->yaxis->SetLabelAlign('center','bottom');

// Titles
$graph->title->Set('Year Married');

// Create a bar pot
$bplot = new BarPlot($datay);
$bplot->SetFillColor("orange");
$bplot->SetWidth(0.5);
$bplot->SetYMin(1990);

$graph->Add($bplot);

$graph->Stroke();
?>
