# Supplementary material for: A UMLS-based spell checker for natural language processing in vaccine safety
Source: BMC Med Inform Decis Mak. 2007 Feb 12;7:3. doi: 10.1186/1472-6947-7-3 (PMC1805499; doi:10.1186/1472-6947-7-3)
Supplement: Additional file 8 — JPGRAPH application directory. Sets up JPGRAPH directory and source code used to draw graphs for software platform [file 1472-6947-7-3-S8.gz › jpgraph/Examples/imgmarkercsimex1.php]

<?php
include ("../jpgraph.php");
include ("../jpgraph_line.php");
include ("../jpgraph_scatter.php");

$datay1 = array(4,26,15,44);

// Setup the graph
$graph = new Graph(300,200);
$graph->SetMarginColor('white');
$graph->SetScale("textlin");
$graph->SetFrame(false);
$graph->SetMargin(30,5,25,20);

// Setup the tab
$graph->tabtitle->Set(' Year 2003 ' );
$graph->tabtitle->SetFont(FF_ARIAL,FS_BOLD,13);
$graph->tabtitle->SetColor('darkred','#E1E1FF');

// Enable X-grid as well
$graph->xgrid->Show();

// Use months as X-labels
$graph->xaxis->SetTickLabels($gDateLocale->GetShortMonth());

// Create the plot
$p1 = new LinePlot($datay1);
$p1->SetColor("navy");

$p1->SetCSIMTargets(array('#1','#2','#3','#4','#5'));

// Use an image of favourite car as 
$p1->mark->SetType(MARK_IMG,'saab_95.jpg',0.5);
//$p1->mark->SetType(MARK_SQUARE);

// Displayes value on top of marker image
$p1->value->SetFormat('%d mil');
$p1->value->Show();
$p1->value->SetColor('darkred');
$p1->value->SetFont(FF_ARIAL,FS_BOLD,10);
// Increase the margin so that the value is printed avove tje
// img marker
$p1->value->SetMargin(14);

// Incent the X-scale so the first and last point doesn't
// fall on the edges
$p1->SetCenter();

$graph->Add($p1);

$graph->StrokeCSIM('imgmarkercsimex1.php');

?>
