# Supplementary material for: A UMLS-based spell checker for natural language processing in vaccine safety
Source: BMC Med Inform Decis Mak. 2007 Feb 12;7:3. doi: 10.1186/1472-6947-7-3 (PMC1805499; doi:10.1186/1472-6947-7-3)
Supplement: Additional file 9 — MEDPOST directory. Sets up MEDPOST part-of-speech tagger and related files [file 1472-6947-7-3-S9.gz]

Archive with 64 entries (56 files):
- medpost
- medpost/doc
- medpost/doc/medpost.1
- medpost/models
- medpost/models/lex.closed
- medpost/models/lex.cur
- medpost/models/lex.end
- medpost/models/lex.open_10000
- medpost/models/lex.open_MB
- medpost/models/lex.open_ML
- medpost/models/lex.open_other
- medpost/models/ngrams.cur
- medpost/models/rules.cur
- medpost/models/words.db
- medpost/src
- medpost/src/lib
- medpost/src/lib/Btree.C
- medpost/src/lib/Btree.h
- medpost/src/lib/Btree.o
- medpost/src/lib/runn.C
- medpost/src/lib/runn.h
- medpost/src/lib/runn.o
- medpost/src/lex.C
- medpost/src/lex.h
- medpost/src/lex.o
- medpost/src/makefile
- medpost/src/tagger.C
- medpost/src/tagger.h
- medpost/src/tagger.o
- medpost/src/tokenizer.C
- medpost/src/tokenizer.o
- medpost/tagged
- medpost/tagged/tag_cl.ioc
- medpost/tagged/tag_mb.ioc
- medpost/tagged/tag_mb01.ioc
- medpost/tagged/tag_mb02.ioc
- medpost/tagged/tag_mb03.ioc
- medpost/tagged/tag_mb04.ioc
- medpost/tagged/tag_mb05.ioc
- medpost/tagged/tag_mb06.ioc
- medpost/tagged/tag_mb07.ioc
- medpost/tagged/tag_mb08.ioc
- medpost/tagged/tag_mb09.ioc
- medpost/tagged/tag_mb10.ioc
- medpost/tagged/tag_ml01.ioc
- medpost/test
- medpost/test/query.itame
- medpost/test/query.medline
- medpost/test/query.tagged
- medpost/test/query.xml
- medpost/test/runtest
- medpost/util
- medpost/util/install.perl
- medpost/util/rules.perl
- medpost/util/tag2penn.perl
- medpost/util/tag2spec.perl
- medpost/util/tagger
- medpost/util/tokenizer
- medpost/util/tokenizer.perl
- medpost/INSTALL.medpost
- medpost/makefile
- medpost/medpost
- medpost/medpost.php
- medpost/medpost~
