# Supplementary material for: A UMLS-based spell checker for natural language processing in vaccine safety
Source: BMC Med Inform Decis Mak. 2007 Feb 12;7:3. doi: 10.1186/1472-6947-7-3 (PMC1805499; doi:10.1186/1472-6947-7-3)
Supplement: Additional file 9 — MEDPOST directory. Sets up MEDPOST part-of-speech tagger and related files [file 1472-6947-7-3-S9.gz › medpost/models/lex.closed]

^a priori_JJ_RR
^according to_II
^ad libitum_RR
^ahead of_II
^apart from_II
^as if_CS
^as far as_CS
^as for_II
^as per_II
^as long as_CS
^as of_II
^as soon as_CS
^as though_CS
^as to_II
^as well_RR
^as well as_CC
^as yet_RR
^aside from_II
^assuming that_CS
^at least_RR
^at most_RR
^away from_II
^because of_II
^considering that_CS
^contrary to_II
^de novo_JJ
^devoid of_II
^due to_II
^except for_II
^except that_CS
^excepting that_CS
^exclusive of_II
^given that_CS
^granted that_CS
^granting that_CS
^in as much as_CS
^in gel_JJ
^in order that_CS
^in situ_JJ_RR:1
^in the event that_CS
^in utero_JJ_RR
^in vitro_JJ_RR
^in vivo_JJ_RR
^inasmuch as_CS
^inside of_II
^insofar as_CS
^instead of_II
^irrespective of_II
^just as_CS
^next to_II
^other than_II
^out of_II
^outside of_II
^owing to_II
^per se_RR
^per cell_JJ
^preparatory to_II
^previous to_II
^prior to_II
^provided that_CS
^providing that_CS
^pursuant to_II
^rather than_II_CC:1
^regardless of_II
^seeing that_CS
^so that_CS
^subsequent to_II
^such as_II
^such that_CS
^supposing that_CS
^up to_II_RR
^vice versa_RR

^$_SYM
^/_SYM
^%_SYM
^&_CC
^"_``_''
^''_''
^'_``_''_GE_SYM
^'s_GE
^(_(
^)_)
^*_SYM
^+_SYM
^+/-_SYM
^-/-_SYM
^-/+_SYM
^+/+_SYM
^,_,
^--_:
^-_:_SYM
^._.
^.._.
^..._.
^1+_MC
^1-_MC
^1-1_MC
^1_MC
^:_::1000_SYM:1
^;_:
^<_SYM
^=_SYM
^>_SYM
^@_SYM
^A_DD_NN:1
^[_(
^]_)
^``_``
^a_DD
^aboard_II
^about_II_RR
^above_II_JJ
^across_II
^after_II_CS
^against_II
^albeit_CS
^all_DD_DB_PND
^almost_II_RR
^along_II_RR:1
^alongside_II
^although_CS_II:1
^amid_II
^amidst_II
^among_II
^amongst_II
^an_DD
^and_CC
^and/or_CC
^another_DD_PND
^any_DD_PND
^around_II
^as_II_CS_RR:1_CSN:1
^aside_II
^astride_II
^at_II
^atop_II
^back_II_NN
^because_CS_RR
^before_CS_RR_II
^behind_II
^below_II
^beneath_II
^beside_II
^besides_II
^between_II
^beyond_II
^billion_MC
^both_CC_DD:10_PND:10_DB:10
^but_CC
^by_II
^despite_II_CS
^down_II
^during_II
^e.g._II
^each_DD_PND
^eight_MC
^eighteen_MC
^eighty_MC
^either_CC_DD:10_PND:10
^eleven_MC
^et_CC
^every_DD
^except_II
^few_JJ_PND
^fifteen_MC
^fifty_MC
^first_JJ_NN_RR_PN
^five_MC
^for_II
^forty_MC
^four_MC
^fourteen_MC
^from_II
^he_PN
^her_PNG
^hers_PN
^herself_PN
^him_PN
^himself_PN
^his_PNG
^how_CS_CST
^hundred_MC
^i.e._II_CC:1
^i_NN_MC
^if_CS_CST_CC:1
^ii_MC_NN
^in_II
^inasmuch_CS
^inside_II_JJ:1
^insofar_CS_RR
^instead_RR_II_CS:1
^into_II
^it_PN
^its_PNG
^itself_PN
^least_JJT_PND:1
^less_RR_DD:1_PND:1
^lest_CS
^like_II_JJ:1
^little_DD_JJ_PND:1
^many_DD_JJ_PND:1
^me_PN
^million_MC
^mine_PN
^minus_CC
^more_RR_DD_PND:1
^most_RRT_DD_PND
^much_RR_DD_PND:1
^my_PNG
^myself_PN
^near_JJ_RR_II
^neither_CC_DD:10_PND:10
^next_II_JJ_RR
^nine_MC
^nineteen_MC
^ninety_MC
^no_DD_DB
^nor_CC
^notwithstanding_II_CS
^of_II
^off_II
^on_II_RR:1
^once_II_CS
^one_MC_PN:1
^oneself_PN
^onto_II
^or_CC
^other_JJ_PN:1
^our_PNG
^ours_PN
^ourselves_PN
^out_RR_II:1
^outside_II
^over_II_RR
^ownself_PN
^per_II
^plus_CC_II
^post_II_RR:1
^quite_RR_DB:1
^quo_PNR
^same_JJ_PN:1
^save_VVB_II:1
^self_PN
^seven_MC
^seventeen_MC
^seventy_MC
^several_JJ_PND:1
^she_PN
^since_CS_RR
^six_MC
^sixteen_MC
^sixty_MC
^so_CS_RR
^some_DD_PND
^somehow_CS
^such_DD_DB_PND
^sure_DB
^ten_MC
^than_CSN
^that_CST_PNR:10_DD:10_PND:10
^the_DD
^thee_PN
^their_PNG
^theirs_PN
^them_PN
^themselves_PN
^thenceforth_CC
^there_EX_RR
^thereof_RR
^these_DD_PND:1
^they_PN
^thirteen_MC
^thirty_MC
^this_DD_PND:1
^those_DD_PND:1
^thou_PN
^though_CS
^thousand_MC
^three_MC
^through_II
^throughout_II_RR
^thru_II
^thy_PNG
^thyself_PN
^till_CS
^times_NNS_II_CC:1
^to_TO_II
^toward_II
^towards_II
^twelve_MC
^twenty_MC
^two_MC
^under_II
^underneath_II
^unless_CS
^unlike_II
^until_CS_II
^unto_II
^up_II
^upon_II
^us_PN_NNP:1
^v._II
^versus_CC
^via_II
^vis-a-vis_II
^vs._CC
^vs_CC
^we_PN
^what_PND_DB:1
^whatever_PNR
^when_CS_PNR:1
^whence_CS
^whenever_CS
^where_PNR_CS:1
^whereas_CS
^whereby_RR_CST
^wherefore_CS
^wherein_CS
^whereof_CS
^whereupon_CS
^wherever_CS
^whether_CST
^which_PNR_CST:1_PND:1
^whichever_PNR
^while_CS
^whith_II
^who_PNR_PN:1
^whoever_PN
^whom_PNR_PN:1
^whose_PNR_PNG:1
^whosoever_PN
^why_CS_CST
^with_II
^within_II
^without_II
^yet_RR_CC:1
^you_PN
^your_PNG
^yours_PN
^yourself_PN
^yourselves_PN
^zero_MC
^{_(
^}_)
^'d_VM
^'ll_VM
^can't_VM
^can_VM
^cannot_VM
^could_VM
^couldn't_VM
^dare_VM
^may_VM
^might_VM
^must_VM
^ought_VM
^shall_VM
^should_VM
^will_VM
^would_VM
^am_VBB
^are_VBB
^be_VBI_VBB
^been_VBN
^being_VBG_VVGN:1
^did_VDD
^do_VDI_VDB
^does_VDZ
^doing_VDG
^done_VDN
^had_VHD_VHN:1
^has_VHZ
^have_VHB_VHI
^having_VHG_VVGN:1
^is_VBZ
^last_JJ_PN_VVI_VVB
^was_VBD
^were_VBD
^none_MC
^ad_II_NN
^cent_MC
^enough_RR_DD_PND
^twice_DB_RR
^whilst_CS

# Some words found in the 10,000 expansion

^de_II
^eg_II_NN
^ie_II
^von_II
^-1-_MC
^-1_MC
^1-1-1_MC
^C_NN
^iii_MC
^iv_MC
^s_NN_NNS_GE
^v_NN_MC
^x_NN_SYM
^two-_MC
^viii_MC
^vi_NN_MC
^twenty-four_MC
^ix_MC_NN
^vii_MC
^twenty-one_MC
^twenty-five_MC
^twenty-two_MC
^twenty-three_MC
^twenty-six_MC
^twenty-eight_MC
^thirty-two_MC
^twenty-seven_MC
^twenty-nine_MC
^thirty-one_MC
^thirty-six_MC
^thirty-five_MC

# These non-words are added here so they don't count as open-class

^invitro_JJ
^invivo_JJ
^insitu_JJ
^denovo_JJ

# Other additions

^worth_II_NN

# These were found in random_1

^fifty-two_MC
^dozen_MC

# Some missed pronouns!

^anything_PN
^anybody_PN
^anyone_PN
^everybody_PN
^everything_PN
^everyone_PN
^nothing_PN
^noone_PN
^no-one_PN
^nobody_PN
^something_PN
^somebody_PN
^someone_PN
