# Supplementary material for: A UMLS-based spell checker for natural language processing in vaccine safety
Source: BMC Med Inform Decis Mak. 2007 Feb 12;7:3. doi: 10.1186/1472-6947-7-3 (PMC1805499; doi:10.1186/1472-6947-7-3)
Supplement: Additional file 9 — MEDPOST directory. Sets up MEDPOST part-of-speech tagger and related files [file 1472-6947-7-3-S9.gz › medpost/models/lex.end]

A_NN:48
B_JJ:1_NN:76
C_MC:1_NN:1875
D_NN:476_NNS:1
E_JJ:16_NN:534
F_NN:900_JJ:100
I_MC:2159_NN:10
L_NN:900_JJ:100
N_MC:23
O_JJ:5_MC:46_NN:122_RR:1
S_MC:4_NN:116_NNS:3
_JJ:7456_JJR:136_JJT:17_MC:2706_NN:27722_NNS:6870_RR:2457_RRR:4_RRT:34_VVB:1211_VVD:1183_VVG:530_VVGJ:563_VVGN:642_VVI:503_VVN:2589_VVNJ:1390_VVZ:697
aA_NN:123
aB_NN:73_NNS:1
aD_NN:36
aE_NN:26
aS_NN:78
a_NN:89_NNS:2
able_JJ:127_NN:1_VVB:1
ably_RR:28
acid_NN:45
ack_NN:18_VVB:5_VVI:1
act_JJ:8_NN:25_VVB:26_VVI:2
acts_NNS:14_VVZ:16
aerA_NN:27
age_JJ:3_NN:70_VVB:1
agen_NN:56
ages_NNS:72
ail_NN:17_VVB:4
ains_NNS:31_VVZ:18
ajor_JJ:31
al_JJ:75_NN:27
aled_VVD:43_VVN:5
all_JJ:9_NN:10_RR:4_VVB:1
ally_JJ:1_RR:271
als_NNS:34_VVZ:9
also_RR:205
amma_NN:21
an_JJ:3_NN:64_VVD:1
ance_NN:94_VVB:3_VVI:5
and_NN:31_VVB:1_VVI:5
ands_NNS:23
ange_NN:42_VVB:4
ans_JJ:1_NN:1_NNS:27
ant_JJ:18_NN:20_VVB:1
ants_NNS:80_VVZ:1
aphy_NN:61
apkA_NN:232
ar_JJ:5_NN:19_RR:2
aran_NN:22
ared_NN:1_VVD:16_VVN:83_VVNJ:1
arge_JJ:18_NN:2_VVI:1
arly_JJ:83_RR:33
ary_JJ:29_NN:23
as_NN:12_NNS:15_RR:10
asal_JJ:37
ase_NN:33
ased_VVD:82_VVN:54_VVNJ:97
ases_NNS:344_VVZ:4
asis_NN:40
asma_NN:37
ass_NN:20_VVI:2
ast_JJ:8_NN:17_VVB:1
asts_NNS:54_VVZ:1
at_NN:26_RR:1_VVI:4
ate_JJ:13_NN:37_VVB:10_VVI:20
ated_VVD:186_VVN:502_VVNJ:557
ater_JJR:23_NN:3_RR:11
ates_NNS:64_VVZ:107
atic_JJ:66_NN:2
atin_NN:46
ator_NN:80
axis_NN:31
ay_JJ:1_NN:17_VVB:2
ayed_VVD:9_VVN:15_VVNJ:3
bA_NN:39
bS_NN:94
bers_NNS:47
beta_NN:56
bits_NNS:2_VVZ:21
blot_NN:40
bmpA_NN:31
body_NN:56
bone_NN:47
bryo_NN:25
bud_NN:48
buds_NNS:23
bute_VVB:19_VVI:1
cA_JJ:1_NN:87
cB_JJ:1_NN:53
cS_NN:55
c_NN:46
cade_NN:28
cans_NN:2_NNS:39
cant_JJ:53
cate_NN:1_VVB:68
ccA_NN:21
ce_NN:19_RR:6_VVB:3
cell_NN:356
cent_JJ:28_MC:2_NN:10
cess_JJ:3_NN:26
ch_JJ:7_NN:17_RR:11_VVB:1
ched_NN:14_VVD:8_VVN:6_VVNJ:9
cial_JJ:25
cies_NN:2_NNS:20
cing_VVG:6_VVGJ:16_VVGN:18
city_NN:40
ck_NN:11_VVB:4_VVI:8
cked_VVD:18_VVN:27
cle_NN:36
cles_NNS:27
cmlA_NN:34
come_NN:8_VVB:11_VVI:4_VVN:2
cond_JJ:26_NN:4
core_NN:27_VVI:1
csfA_NN:115
ct_JJ:1_NN:18_VVB:2_VVI:2
cted_NN:1_VVD:13_VVN:162_VVNJ:43
ctin_NN:21
ctly_RR:25
ctor_NN:125
cute_JJ:41
cy_NN:20
cyte_NN:86
dA_NN:71_VVN:1
dB_NN:42
d_JJ:11_NN:42_VVB:1_VVN:1
data_NN:2_NNS:72
day_NN:44
days_NNS:54
de_JJ:4_NN:13_VVB:1_VVD:2_VVI:2_VVN:6
ded_VVD:13_VVN:28_VVNJ:15
dent_JJ:157_NN:2
der_NN:24
derm_NN:103
des_NN:1_NNS:18_VVZ:25
diac_JJ:22
dial_JJ:35
died_VVD:15_VVN:30
dies_NNS:96
ding_VVG:96_VVGJ:86_VVGN:67
dium_NN:37
dly_RR:36
dnaA_NN:70
dose_NN:23
ds_NNS:17_VVZ:3
dual_JJ:25_NN:2
duce_VVB:33_VVI:29
eA_NN:48
eB_JJ:5_MC:4_NN:65
e_JJ:2_NN:78_NNS:1_VVB:14_VVI:10
ea_NN:20
ead_JJ:1_NN:8_RR:3_VVB:8_VVNJ:1
eads_NNS:14_VVZ:18
eagB_NN:25
eak_JJ:12_NN:13
eal_JJ:28_VVB:4
ears_NNS:16_VVZ:25
eas_NN:9_NNS:13
ease_NN:181_VVB:8_VVI:8
eath_NN:38
ecmA_NN:26
ect_JJ:1_NN:5_VVB:6_VVI:8
ects_NNS:119_VVZ:13
edB_NN:27_VVN:1_VVNJ:8
ed_MC:1_NN:5_RR:2_VVD:17_VVI:1_VVN:45_VVNJ:33
een_JJ:2_MC:5_NN:5_VVI:1_VVN:19
egfA_NN:35
ehog_NN:104
eins_NNS:77
el_JJ:2_NN:34_VVB:1
ells_NNS:676
ely_JJ:10_RR:32
emia_NN:47
emic_JJ:21
en_JJ:4_NN:19_NNS:15_RR:16_VVN:12_VVNJ:3
ence_NN:272_RR:2_VVB:7_VVI:1
ency_NN:30
enes_NNS:103
enic_JJ:67
ens_NN:5_NNS:17
ent_JJ:24_NN:17_VVB:6_VVD:7_VVI:4_VVN:1
ents_NNS:433_VVZ:10
er_JJ:7_JJR:16_NN:86_RRR:1_VVB:7
eral_JJ:90_NN:4
ere_JJ:14_NN:4_VVB:3_VVI:2
ered_VVD:21_VVN:32_VVNJ:11
erkA_NN:201
erm_NN:28
ernB_NN:33
erns_NNS:36
ers_NNS:72_VVZ:8
erse_JJ:30_NN:1_VVB:1_VVI:1
erum_NN:71
ery_NN:22
es_NNS:101_VVZ:12
esis_NN:173
ess_NN:17_VVB:5_VVI:8
est_JJ:3_JJT:15_NN:12_RRT:4_VVI:7
ests_NNS:11_VVZ:30
et_JJ:3_NN:7_RR:11_VVB:1
etal_JJ:38
ete_JJ:20_VVB:8_VVI:1
eted_VVD:2_VVN:13_VVNJ:28
etic_JJ:93_NN:1
ets_NNS:20
ety_NN:22
evel_NN:59
even_MC:13_RR:16
ever_NN:3_RR:106
fA_NN:63
fB_NN:27
face_NN:36
fate_NN:60_VVI:1
fect_NN:116_VVB:22_VVI:4
fgfA_NN:20
fied_VVD:6_VVN:60_VVNJ:24
five_MC:20
fold_NN:59
fore_RR:34
form_JJ:2_NN:41_VVB:13_VVI:17
ft_JJ:13_NN:17
ful_JJ:29
gA_NN:24_VVGN:1
gB_NN:30
gS_NN:24
g_NN:56
gate_JJ:2_NN:2_VVB:1_VVI:20
gene_NN:173
ger_JJR:11_NN:10_RR:2_VVB:3_VVI:1
gest_JJT:1_VVB:110_VVI:1
gfA_NN:39
gher_JJR:55
ghly_RR:24
gin_NN:19_VVB:1_VVI:2
gion_NN:53
gmB_NN:20
gnal_NN:75_VVB:2_VVI:1
gous_JJ:24
gsB_NN:2_NNS:21
hA_NN:81
hB_JJ:1_NN:43
h_JJ:2_NN:72_RR:1
hain_NN:28_VVB:1
hase_NN:62
hbcB_NN:28
hbvA_NN:36
hcvA_NN:111
head_NN:26
here_RR:56
hhB_NN:47
hh_NN:24
hick_NN:38
high_JJ:62
hogB_NN:27
hord_NN:42
hown_VVN:51
hpvA_NN:74
hree_MC:71
hway_NN:127
hy_JJ:3_NN:18
hyme_NN:43
iA_MC:2_NN:41
iB_JJ:1_NN:41
iS_MC:27_NN:19
i_MC:10_NN:21_NNS:11
iaB_NN:20
ia_NN:55_NNS:17
ial_JJ:41
ian_JJ:37_NN:2
iate_JJ:11_VVB:13_VVI:12
ibit_VVB:18_VVI:11
ible_JJ:73
ic_JJ:99_NN:7
ical_JJ:261_NN:6
ide_JJ:4_NN:47_RR:1_VVB:1_VVI:2
ides_NNS:20_VVZ:13
idge_NN:30_VVB:1
ids_NNS:25
ied_VVD:3_VVN:27
ient_JJ:65_NN:35
ies_NNS:39_VVZ:4
ific_JJ:133
ify_NN:1_VVB:8_VVI:19
igen_NN:32
ight_JJ:11_MC:12_NN:29
iiA_MC:47_NN:8
ilaB_NN:22
ilar_JJ:68
ile_JJ:8_NN:12_VVB:1
iled_NN:8_VVD:8_VVN:2_VVNJ:4
ils_NNS:17_VVZ:3
ily_JJ:3_RR:17
imal_JJ:36_NN:11
imbs_NNS:23
impA_NN:49
inB_NN:28
in_JJ:3_NN:83_RR:7_VVI:4_VVNJ:1
inal_JJ:142
inct_JJ:41
ind_VVB:14_VVI:7
ine_JJ:18_NN:56_VVB:4_VVI:13
ined_VVD:75_VVN:123_VVNJ:38
ines_NNS:64_VVZ:6
ing_VVG:18_VVGJ:11_VVGN:21
ings_NNS:51
ins_NNS:23_VVZ:1
ionA_NN:21
ions_NNS:358_VVZ:4
ious_JJ:53
ir_NN:18_VVB:1_VVI:1
iral_JJ:20
ired_VVD:8_VVN:55_VVNJ:10
irst_JJ:34_NN:1_RR:10
irus_NN:49
is_JJ:1_NN:40
ise_JJ:5_NN:13_RR:3_VVB:5
ised_VVD:3_VVN:12_VVNJ:8
ish_NN:20_VVB:8_VVI:5
isms_NNS:47
it_JJ:2_NN:38_VVB:9_VVI:4
ite_JJ:7_NN:32_RR:2
ited_VVD:49_VVN:30_VVNJ:14
ites_NN:1_NNS:62
itis_NN:100
itor_NN:182_VVI:2
its_NNS:22_VVZ:8
ity_NN:54
ium_NN:25
ivA_MC:29_NN:4
ival_JJ:3_NN:23
ived_JJ:1_VVD:15_VVN:10_VVNJ:26
iver_NN:51
ix_MC:17_NN:7
ize_NN:15_VVB:13_VVI:9
ized_VVD:15_VVN:72_VVNJ:33
jnkA_NN:145
junB_NN:67
jury_NN:35
kA_NN:49
k_NN:26_VVB:1_VVI:1
kdaB_NN:45
ked_JJ:1_VVD:4_VVN:10_VVNJ:13
ken_NN:11_VVN:17
ker_NN:22
kers_NNS:28
key_JJ:21
king_VVG:21_VVGJ:11_VVGN:13
ksB_NN:1_NNS:27
ks_NNS:20_VVZ:13
lA_JJ:1_NN:81
lB_JJ:9_NN:55
l_NN:42
lage_NN:28
lar_JJ:20_NN:1
last_JJ:2_NN:47_RR:1
late_JJ:15_NN:64_VVB:55_VVI:29
lays_VVZ:29
ld_JJ:17_NN:15_VVI:2
le_JJ:21_NN:22_VVB:3
lear_JJ:54_VVI:1
led_NN:2_VVD:13_VVN:13_VVNJ:12
less_JJ:1_NN:7_RR:29
li_NN:7_NNS:15
lial_JJ:106
lic_JJ:35
like_JJ:35
limb_NN:137
lin_NN:28
line_JJ:8_NN:65_VVB:1
ling_VVG:8_VVGJ:119_VVGN:165
lity_NN:104
lium_NN:36
ll_JJ:13_RR:29_VVB:3
lled_VVN:18_VVNJ:12
logy_NN:30
lone_JJ:18_NN:3
lood_NN:40
loor_NN:31
low_JJ:39_NN:12_VVB:9_VVI:1
lpha_NN:84
lpsA_NN:23
ls_NN:1_NNS:20_VVZ:1
lt_JJ:4_NN:19
lted_VVD:40_VVN:2
ltsA_NNS:41
lude_VVB:29_VVI:1
lung_NN:45
lved_VVD:3_VVN:86
ly_JJ:2_NN:13_RR:49_VVB:2
mA_NN:52
mB_NN:34
mS_NN:22
m_JJ:2_NN:34_VVB:13_VVI:2
main_JJ:7_NN:45_VVB:9
mall_JJ:23
mapA_NN:135
mary_JJ:34_NN:2
mber_NN:54
mcA_NN:29
mcsB_NNS:20
me_JJ:2_NN:12_VVB:2_VVD:7
med_VVD:7_VVN:10_VVNJ:7
mekA_NN:47
mens_NNS:20
ment_NN:445_VVB:2_VVI:1
mes_NNS:21_VVZ:4
mg_NN:24
mic_JJ:27_VVB:2_VVI:1
mice_NNS:55
mily_NN:87
min_NN:52
mine_NN:12_VVB:7_VVI:39
ming_JJ:1_VVG:2_VVGJ:22_VVGN:7
ml_NN:37
mmon_JJ:24
mmpA_NN:183
more_RR:96
mors_NNS:29
most_JJT:1_RR:11_RRT:30
mpsB_NN:1_NNS:241
ms_NNS:46_VVZ:10
nA_NN:61
nB_JJ:3_MC:1_NN:63
n_JJ:4_NN:65_VVB:1_VVI:1_VVN:6
naB_NN:21
na_NN:22_NNS:3
nal_JJ:32_NN:2
nals_NNS:50_VVZ:1
nant_JJ:80_NN:3
nary_JJ:37
nasB_NN:1_NNS:19
nase_NN:673
nced_VVD:17_VVN:14_VVNJ:23
ncer_NN:57
nces_NNS:38_VVZ:3
nd_JJ:1_NN:14_VVB:10_VVI:3
nded_NN:1_VVD:6_VVN:5_VVNJ:8
nds_NNS:10_VVZ:24
ne_JJ:13_NN:8
ned_NN:4_VVD:9_VVN:18_VVNJ:11
nent_JJ:8_NN:16
new_JJ:26
ngB_NN:16_VVG:2_VVGJ:1_VVGN:2
ng_JJ:2_NN:29
nged_JJ:1_VVD:5_VVN:8_VVNJ:7
nges_NNS:43_VVZ:1
ngly_RR:43
nicB_JJ:1_NN:42
nin_NN:21
nine_JJ:2_MC:3_NN:20
ning_VVG:20_VVGJ:36_VVGN:135
nism_NN:58
nk_JJ:1_NN:18_VVB:2_VVI:1
nked_VVD:1_VVN:11_VVNJ:10
nner_JJ:3_NN:24
noma_NN:57
not_NN:2_RR:360
nous_JJ:38
nown_VVN:42_VVNJ:18
ns_NNS:21_VVZ:1
nses_NNS:27_VVZ:1
ntal_JJ:42
nted_VVD:23_VVN:24_VVNJ:8
nths_NNS:29
ntly_RR:208
oA_NN:53
oB_NN:26
o_JJ:14_NN:31_RR:5_VVB:3
ocal_JJ:38
ode_NN:24_VVB:2_VVI:3
odel_NN:46
odsA_NNS:38
ogen_NN:59
ogic_JJ:35
oid_JJ:16_NN:32
oint_NN:25_VVI:1
ol_NN:64
oles_NNS:41
oma_NN:44
omal_JJ:39
omas_NNS:55
ome_NN:37
omen_NNS:26
on_JJ:2_NN:87_RR:1
onal_JJ:176
one_MC:57_NN:39_RR:1_VVN:1
ones_NNS:22
ong_JJ:15_RR:4_VVB:1_VVI:1
onic_JJ:107_NN:29
only_JJ:4_RR:90
onsA_NNS:22
onse_NN:107
ood_JJ:7_NN:5_VVN:11_VVNJ:1
ooth_JJ:25_NN:13
op_NN:14_VVB:9_VVI:2
opic_JJ:47
or_JJ:15_NN:37_VVB:3
oral_JJ:30
orms_NNS:46_VVZ:1
ors_NNS:37_VVZ:2
os_NN:17_NNS:8
ose_JJ:4_NN:22_VVB:11_VVD:2_VVI:2
osed_VVD:3_VVN:27_VVNJ:3
osis_NN:156
ost_NN:13_RR:1_VVD:3_VVN:5
oter_NN:24
otic_JJ:44
ound_JJ:3_NN:17_VVD:32_VVN:81_VVNJ:4
ount_NN:23_VVB:3
oups_NNS:29
our_MC:19_NN:10
ours_NNS:32
ous_JJ:59_NN:4
ouse_NN:60
ovel_JJ:29
over_NN:4_RR:19_VVB:1
owed_VVD:97_VVN:17
ower_JJR:25_VVB:1
ows_NNS:2_VVZ:18
owth_NN:158
pA_NN:98
pB_NN:47
pS_NN:83
p_JJ:2_NN:100_VVB:4_VVD:1_VVN:1
paA_NN:62
pabB_NN:34
part_NN:32_VVB:1
pase_NN:20
pcrA_NN:62
peA_NN:24
pear_VVB:27
ped_NN:1_VVD:12_VVN:7_VVNJ:2
phic_JJ:30
phil_NN:22
pid_JJ:17_NN:9
ping_VVGJ:35_VVGN:8
pkcA_NN:32
pksB_NNS:42
play_NN:2_VVB:49_VVI:7
ple_JJ:22_NN:7_NNS:1_VVB:1
ples_NNS:56
plex_JJ:10_NN:22
pmaA_NN:30
port_NN:21_VVB:41_VVI:3
ps_NN:5_NNS:14_RR:4_VVZ:6
ptor_NN:99
pts_NNS:20_VVZ:3
que_JJ:7_NN:13
rA_NN:64
rB_JJ:5_NN:37
r_NN:24_VVB:14_VVI:2
raA_NN:30
ra_JJ:1_NN:5_NNS:19
rade_NN:20_VVB:5_VVI:2
rain_NN:59_VVI:1
rane_JJ:15_NN:42
rapy_NN:40
rasB_NN:29
rase_NN:38
rast_NN:63
rat_NN:45
rate_JJ:13_NN:78_VVB:56_VVI:11
rats_NNS:29
rbol_NN:20
rd_JJ:8_NN:27
re_JJ:13_NN:28_VVB:14_VVI:12
ream_JJ:43_NN:2
rect_JJ:30_VVB:1
ree_JJ:16_NN:8
rent_JJ:88
res_NNS:8_VVZ:15
ress_NN:27_VVB:23_VVI:5
rest_NN:23
rget_NN:27_VVB:1
rial_JJ:30_NN:10
ries_NN:10_NNS:22
rin_NN:38
rine_JJ:34_NN:26
ring_VVG:10_VVGJ:8_VVGN:18
riod_NN:21
rior_JJ:116
risk_NN:34
rity_NN:27
rly_RR:20
rmal_JJ:178_NN:1
rmed_VVD:13_VVN:52_VVNJ:6
rnaA_NN:51
rnaB_NN:118
role_NN:167
rols_NNS:23_VVZ:7
romB_NN:23
rons_NNS:32
roup_NN:42
rred_VVD:15_VVN:8
rrow_JJ:1_NN:31
rs_NN:3_NNS:7_VVZ:17
rsal_JJ:52_NN:1
rt_JJ:1_NN:30_VVB:6_VVI:2
rted_VVD:4_VVN:19_VVNJ:3
rts_NNS:12_VVZ:11
rved_VVD:4_VVN:72_VVNJ:9
ryos_NNS:76
sA_NN:76_NNS:13
sB_NN:51_NNS:116
s_JJ:2_NN:15_NNS:69_VVZ:4
sagB_NN:25
same_JJ:25
sary_JJ:25
says_NNS:27
scle_JJ:1_NN:62
seB_JJ:1_NN:20
se_JJ:6_NN:25
sely_RR:21
sent_JJ:62_NN:2_VVB:15_VVI:2
ses_NNS:34_VVZ:7
set_NN:26_VVI:1
shed_VVB:2_VVD:13_VVN:14_VVNJ:9
shhA_NN:25
shhB_NN:124
shh_NN:25
ship_NN:20
show_VVB:83_VVI:3
sia_NN:24
sin_NN:21
sine_NN:45
sing_VVG:109_VVGJ:46_VVGN:36
sion_NN:779
site_JJ:5_NN:31
sive_JJ:78
skin_NN:25
sm_NN:24
some_NN:22
sor_NN:28
ssay_NN:47_VVI:1
ssed_JJ:1_VVD:31_VVN:157_VVNJ:7
sses_NNS:31_VVZ:14
ssue_NN:174
stal_JJ:23_NN:2
sted_VVD:26_VVN:36_VVNJ:5
stem_NN:63
ster_JJ:2_JJR:3_NN:21
stic_JJ:54_NN:2
sues_NNS:45
sult_NN:14_VVB:12_VVI:3
sure_NN:38_VVI:2
tA_NN:83
tB_JJ:1_NN:54
tS_NN:37
t_JJ:5_NN:43_RR:4_VVB:4_VVD:1_VVI:1_VVN:14
tage_NN:46
tain_JJ:5_VVB:10_VVI:6
tal_JJ:60_NN:9
tant_JJ:127_NN:21
tase_NN:28
tate_JJ:2_NN:43_VVB:3_VVI:1
te_JJ:2_NN:3_VVB:7_VVI:8
ted_VVD:13_VVN:29_VVNJ:9
tein_NN:354
tely_RR:55
ten_MC:7_RR:14
tent_JJ:68_NN:18
ter_JJ:5_JJR:3_NN:35_RR:4_RRR:3_VVB:8_VVI:2
tern_JJ:2_NN:60_VVB:4_VVI:3
ters_NNS:27_VVZ:4
tes_NN:5_NNS:17_VVZ:13
th_JJ:7_NN:28_RR:1
ther_JJ:87_NN:6_RR:81
thus_RR:57
tial_JJ:144_NN:10
tic_JJ:45
tics_NNS:22
tide_NN:29
ties_NNS:75
time_NN:48
tin_NN:36
ting_NN:1_VVG:154_VVGJ:98_VVGN:125
tion_NN:2711_VVB:12_VVI:3
tive_JJ:537_NN:8
tly_RR:23
tors_NNS:282
tory_JJ:97_NN:12
tral_JJ:116
tric_JJ:20
trix_NN:197
trol_NN:70_VVB:4_VVI:3
try_NN:35
ts_NNS:65_VVZ:7
tube_NN:54
tudy_NN:111_VVI:18
ture_JJ:16_NN:89
tus_NN:21
two_MC:107
ty_JJ:5_MC:4_NN:13
type_NN:160_VVI:1
uble_JJ:21_VVB:1
uced_VVD:79_VVN:117_VVNJ:183
uces_VVZ:50
uded_VVD:13_VVN:6_VVNJ:1
ue_JJ:5_NN:13_VVB:4
uent_JJ:24
ues_NNS:33_VVZ:3
uid_JJ:1_NN:19
ular_JJ:376_NN:1
ule_NN:37
ules_NNS:45
ulin_NN:32
ults_NNS:154_VVZ:25
um_NN:46
uman_NN:153
umor_JJ:1_NN:89
undA_NN:21
ural_JJ:136
ured_VVD:5_VVN:30_VVNJ:37
ures_NNS:81_VVZ:1
usB_NN:21_NNS:2
us_JJ:1_NN:55
use_JJ:2_NN:23_VVB:6_VVI:3
used_VVD:29_VVN:62_VVNJ:9
uses_NNS:18_VVZ:12
usly_RR:53
ut_NN:17_RR:11_VVB:1
vA_NN:23
vage_NN:26
vate_NN:1_VVB:24_VVI:13
ve_JJ:9_MC:1_NN:16_VVB:26_VVD:4_VVI:10
ved_VVD:6_VVN:22_VVNJ:6
vels_NNS:178
vely_RR:132
very_NN:10_RR:14
ves_NNS:14_VVZ:29
vide_NN:1_VVB:24_VVI:4
ving_VVG:24_VVGJ:1_VVGN:5
vity_NN:354
vous_JJ:22
w_JJ:6_NN:12_RR:8_VVI:3
ways_NNS:80_RR:3
wing_NN:17_VVG:44_VVGJ:9_VVGN:6
wn_JJ:5_NN:7_VVN:9
xB_MC:1_NN:26
x_NN:46
xial_JJ:31
xide_NN:22
y_JJ:6_NN:69_RR:16
ycan_NN:32
ycin_NN:21
ying_VVG:15_VVGJ:14_VVGN:13
ymal_JJ:24
ymes_NNS:39
ypes_NNS:72
ysin_NN:33
ysis_NN:140
ytes_NNS:85
ytic_JJ:77
yzed_VVD:7_VVN:21
zing_VVG:1_VVGJ:50_VVGN:2
zone_NN:25
zyme_NN:35
