# Supplementary material for: A UMLS-based spell checker for natural language processing in vaccine safety
Source: BMC Med Inform Decis Mak. 2007 Feb 12;7:3. doi: 10.1186/1472-6947-7-3 (PMC1805499; doi:10.1186/1472-6947-7-3)
Supplement: Additional file 9 — MEDPOST directory. Sets up MEDPOST part-of-speech tagger and related files [file 1472-6947-7-3-S9.gz › medpost/models/lex.open_10000]

^patients_NNS
^not_RR
^cells_NNS
^study_NN_VVI_VVB
^results_NNS_VVZ
^cell_NN
^treatment_NN
^activity_NN
^also_RR
^group_NN
^protein_NN
^found_VVD_VVN_VVNJ
^using_VVG_VVGN:1
^increased_VVNJ_VVD_VVN
^levels_NNS
^used_VVD_VVN_VVNJ
^effect_NN_VVB:1_VVI:1
^only_RR_JJ:1
^significantly_RR
^disease_NN
^significant_JJ
^blood_NN
^effects_NNS
^human_NN
^showed_VVD
^compared_VVD_VVN_VVNJ
^cases_NNS
^observed_VVD_VVN_VVNJ
^data_NNS_NN:1
^normal_JJ_NN:1
^clinical_JJ
^control_NN_VVI_VVB
^different_JJ
^high_JJ
^analysis_NN
^however_RR
^rate_NN
^studies_VVZ_NNS
^increase_NN_VVI_VVB
^response_NN
^p_NN
^expression_NN
^years_NNS
^time_NN
^acid_NN
^mg_NN
^associated_VVD_VVN_VVNJ
^present_JJ_VVI_VVB_NN
^gene_NN
^changes_NNS_VVZ
^rats_NNS
^groups_NNS_VVZ
^patient_NN
^age_NN
^higher_JJR
^use_NN_VVI_VVB
^system_NN
^mean_NN_VVB:1_VVI:1
^binding_VVGN_VVG_VVGJ
^dna_NN
^studied_VVD_VVN_VVNJ
^plasma_NN
^days_NNS
^similar_JJ
^suggest_VVI_VVB
^serum_NN
^presence_NN
^respectively_RR
^total_JJ_NN
^low_JJ
^growth_NN
^concentrations_NNS
^number_NN
^function_NN_VVI_VVB
^level_NN
^role_NN
^method_NN
^obtained_VVD_VVN_VVNJ
^therapy_NN
^specific_JJ
^receptor_NN
^type_NN_VVB:1_VVI:1
^subjects_NNS_VVZ
^mice_NNS
^c_NN
^tissue_NN
^concentration_NN
^performed_VVD_VVN_VVNJ
^factors_NNS
^risk_NN_VVI_VVB
^months_NNS
^treated_VVD_VVN_VVNJ
^children_NNS
^cancer_NN
^decreased_VVD_VVN_VVNJ
^tumor_NN
^reduced_VVD_VVN_VVNJ
^proteins_NNS
^lower_JJR_VVI_VVB
^development_NN
^measured_VVD_VVN_VVNJ
^following_VVG_VVGJ:10_VVGN:1
^model_NN
^kg_NN
^factor_NN
^induced_VVNJ_VVD_VVN
^period_NN
^examined_VVD_VVN_VVNJ
^findings_NNS
^women_NNS
^reported_VVD_VVN_VVNJ
^addition_NN
^pressure_NN_VVI_VVB
^important_JJ
^rat_NN
^greater_JJR
^liver_NN
^differences_NNS
^h_NN
^new_JJ
^determined_VVD_VVN_VVNJ
^test_NN_VVI_VVB
^min_NN
^early_JJ_RR
^case_NN
^day_NN
^dose_NN
^infection_NN
^diagnosis_NN
^RESULTS_NNS
^membrane_NN
^values_NNS
^demonstrated_VVD_VVN_VVNJ
^enzyme_NN
^shown_VVN
^primary_JJ
^positive_JJ_NN
^conditions_NNS_VVZ
^related_VVD_VVN_VVNJ
^revealed_VVD_VVN_VVNJ
^isolated_VVD_VVN_VVNJ
^muscle_NN
^developed_VVD_VVN_VVNJ
^animals_NNS
^b_NN
^acute_JJ
^further_JJ_RR
^investigated_VVD_VVN_VVNJ
^brain_NN
^ml_NN
^major_JJ
^activation_NN
^thus_RR
^detected_VVD_VVN_VVNJ
^small_JJ
^identified_VVD_VVN_VVNJ
^t_NN
^bone_NN
^n_NN
^evidence_NN_VVB:1_VVI:1
^possible_JJ
^potential_NN_JJ
^alpha_NN
^show_VVI_VVB
^single_JJ
^region_NN
^weeks_NNS
^responses_NNS
^administration_NN
^including_VVG_VVGN:1
^decrease_NN_VVB_VVI
^drug_NN
^care_NN_VVB_VVI
^indicate_VVI_VVB
^health_NN
^range_NN
^chronic_JJ
^determine_VVI_VVB
^inhibition_NN
^various_JJ
^produced_VVD_VVN_VVNJ
^contrast_NN_VVI_VVB
^large_JJ
^formation_NN
^sequence_NN_VVI_VVB
^weight_NN
^complex_JJ_NN
^renal_JJ
^production_NN
^based_VVD_VVN_VVNJ
^surgery_NN
^flow_NN
^controls_NNS_VVZ
^degrees_NNS
^heart_NN
^antibodies_NNS
^surface_NN
^described_VVD_VVN_VVNJ
^release_NN_VVI_VVB
^body_NN
^stimulation_NN
^samples_NNS
^rates_NNS
^site_NN
^lesions_NNS_VVZ
^change_VVI_VVB_NN
^survival_NN
^genes_NNS
^methods_NNS
^receptors_NNS
^virus_NN
^reduction_NN
^sites_NNS
^exposure_NN
^previously_RR
^involved_VVD_VVN_VVNJ
^effective_JJ
^caused_VVD_VVN_VVNJ
^synthesis_NN
^population_NN
^technique_NN
^mrna_NN
^difference_NN
^active_JJ
^given_VVN_VVNJ
^common_JJ
^form_NN_VVI_VVB
^left_JJ_NN_VVD_VVN_VVNJ
^antibody_NN
^very_RR_JJ:1
^presented_VVD_VVN_VVNJ
^IL1_NN
^evaluated_VVD_VVN_VVNJ
^molecular_JJ
^inhibited_VVD_VVN_VVNJ:10
^symptoms_NNS
^discussed_VVD_VVN_VVNJ
^phase_NN
^approximately_RR
^species_NN_NNS
^report_NN_VVI_VVB
^reaction_NN
^occurred_VVD_VVN:1
^amino_JJ
^beta_NN
^known_VVNJ_VVN
^lung_NN
^seen_VVN
^second_JJ_NN_RR
^tested_VVD_VVN_VVNJ
^mechanism_NN
^loss_NN
^tumors_NNS
^result_NN_VVI_VVB
^structure_NN_VVI_VVB
^area_NN
^frequency_NN
^ratio_NN
^severe_JJ
^glucose_NN
^process_NN
^neurons_NNS
^expressed_VVD_VVN_VVNJ
^functional_JJ
^required_VVD_VVN_VVNJ
^syndrome_NN
^followed_VVD_VVN_VVNJ
^information_NN
^made_VVD_VVN_VVNJ
^incidence_NN
^containing_VVG_VVGJ_VVGN:1
^conclusions_NNS
^therefore_RR
^surgical_JJ
^types_NNS
^cardiac_JJ
^male_NN
^size_NN
^strains_NNS_VVZ
^distribution_NN
^value_NN
^pattern_NN_VVB_VVI
^artery_NN
^order_NN_VVB_VVI
^action_NN
^pulmonary_JJ
^sensitivity_NN
^assay_NN_VVB_VVI
^experiments_NNS
^insulin_NN
^mechanisms_NNS
^relative_JJ
^drugs_NNS
^initial_JJ
^resistance_NN
^correlation_NN
^ph_NN
^relationship_NN
^content_JJ_NN_VVB_VVI
^resulted_VVD_VVN:1_VVNJ:1
^received_VVD_VVN_VVNJ
^skin_NN
^culture_NN
^multiple_JJ
^negative_JJ_NN
^indicated_VVD_VVN_VVNJ
^injection_NN
^pain_NN
^provide_VVI_VVB
^part_NN
^well_RR_NN:1
^doses_NNS
^adult_NN_JJ:10
^then_RR
^suggested_VVD_VVN_VVNJ
^coronary_JJ
^calcium_NN
^medical_JJ
^ability_NN
^procedure_NN
^g_NN
^family_NN
^volume_NN
^carcinoma_NN
^antigen_NN
^general_JJ_NN:1
^considered_VVD_VVN_VVNJ
^properties_NNS
^mouse_NN
^free_JJ
^mortality_NN
^m_NN
^support_VVI_VVB_NN
^tissues_NNS
^current_JJ_NN
^experimental_JJ
^activities_NNS
^parameters_NNS
^peripheral_JJ
^highly_RR
^hours_NNS
^nerve_NN
^even_RR
^water_NN
^failure_NN
^previous_JJ
^increases_NNS_VVZ
^cellular_JJ
^stage_NN_VVB_VVI
^vascular_JJ
^influence_NN_VVI_VVB
^injury_NN
^combination_NN
^assessed_VVD_VVN_VVNJ
^included_VVD_VVN_VVNJ
^correlated_VVD_VVN_VVNJ
^ventricular_JJ
^mass_NN
^cause_NN_VVI_VVB
^examination_NN
^average_NN_JJ
^complete_JJ_VVI_VVB
^affected_VVD_VVN_VVNJ
^healthy_JJ
^oral_JJ
^suggests_VVZ
^rna_NN
^kinase_NN
^absence_NN
^suggesting_VVG_VVGN:1
^acids_NNS
^useful_JJ
^secretion_NN
^microm_NN
^complications_NNS
^direct_JJ_VVB_VVI
^follow-up_NN
^analyzed_VVD_VVN_VVNJ
^alone_JJ_RR:1
^increasing_VVG_VVGN_VVGJ
^central_JJ
^mm_NN
^medium_NN_JJ
^regions_NNS
^death_NN
^state_NN_VVI_VVB
^inhibitor_NN
^tests_NNS_VVZ
^men_NNS
^cd1_NN
^uptake_NN
^approach_NN_VVI_VVB
^areas_NNS
^techniques_NNS
^agents_NNS
^overall_JJ_RR
^characteristics_NNS
^evaluation_NN
^p1_NN
^research_NN_VVB_VVI
^detection_NN
^standard_JJ_NN
^duration_NN
^systems_NNS
^characterized_VVD_VVN_VVNJ
^right_JJ_NN
^individual_JJ_NN
^association_NN
^sequences_NNS_VVZ
^basis_NN
^female_NN
^year_NN
^peptide_NN
^interaction_NN
^demonstrate_VVI_VVB
^management_NN
^features_NNS_VVZ
^genetic_JJ
^hospital_NN
^induction_NN
^comparison_NN
^degree_NN
^often_RR
^available_JJ
^appears_VVZ
^lines_NNS_VVZ:1
^diseases_NNS
^light_NN_JJ
^local_JJ
^rapid_JJ
^additional_JJ
^measurements_NNS
^likely_RR_JJ
^sodium_NN
^administered_VVD_VVN_VVNJ
^purified_VVD_VVN_VVNJ
^patterns_NNS
^arterial_JJ
^status_NN
^stress_NN
^enhanced_VVD_VVN_VVNJ
^recent_JJ
^micrograms_NNS
^review_NN_VVB_VVI
^course_NN
^strain_NN_VVI_VVB
^here_RR
^good_JJ
^elevated_VVD_VVN_VVNJ
^intracellular_JJ
^chain_NN_VVB_VVI
^consistent_JJ
^work_NN_VVB_VVI
^immune_JJ
^fluid_NN
^density_NN
^breast_NN
^evaluate_VVB_VVI
^combined_VVD_VVN_VVNJ
^temperature_NN
^diagnostic_JJ
^therapeutic_JJ
^established_VVD_VVN_VVNJ
^series_NN_NNS:1
^l_NN
^conclusion_NN
^daily_JJ_RR
^cultures_NNS_VVZ
^confirmed_VVD_VVN_VVNJ
^metabolism_NN
^improved_VVNJ_VVD_VVN
^better_JJR_RRR
^sensitive_JJ
^outcome_NN
^background_NN
^peak_JJ_NN
^oxygen_NN
^life_NN
^myocardial_JJ
^compounds_NNS
^transport_NN_VVI_VVB
^index_NN
^1-fold_NN
^cerebral_JJ
^line_NN_VVI:1_VVB:1
^paper_NN
^components_NNS
^nuclear_JJ
^authors_NNS
^regulation_NN
^performance_NN
^hormone_NN
^damage_NN_VVI_VVB
^secondary_JJ
^solution_NN
^side_NN
^infusion_NN
^lymphocytes_NNS
^according_VVG_VVGN:1
^mutations_NNS
^prior_JJ
^furthermore_RR
^percent_NN
^length_NN
^exercise_NN_VVI_VVB
^disorders_NNS
^proliferation_NN
^sample_NN_VVB_VVI
^mutant_NN_JJ
^applied_VVD_VVN_VVNJ
^cholesterol_NN
^amount_NN_VVI_VVB
^derived_VVD_VVN_VVNJ
^structures_NNS_VVZ
^individuals_NNS
^objective_JJ_NN
^forms_NNS_VVZ
^underwent_VVD_VVN_VVNJ
^quality_NN
^fraction_NN
^coli_NN
^history_NN
^respiratory_JJ
^diet_NN
^occur_VVI_VVB
^extent_NN
^indicating_VVG_VVGN:1
^transcription_NN
^long_JJ_RR:1
^procedures_NNS
^basal_JJ
^differentiation_NN
^median_JJ_NN
^postoperative_JJ
^affinity_NN
^urinary_JJ
^efficacy_NN
^problems_NNS
^domain_NN
^maximum_NN
^long-term_NN
^recovery_NN
^fetal_JJ
^means_NNS
^prevalence_NN
^residues_NNS
^infants_NNS
^1H_NN
^end_NN_VVI_VVB
^hepatic_JJ
^independent_JJ
^imaging_VVG_VVGJ_VVGN:1
^electron_NN
^dependent_JJ
^inhibitory_JJ
^pregnancy_NN
^molecules_NNS
^carried_VVD_VVN_VVNJ
^pathway_NN
^gastric_JJ
^hypertension_NN
^affect_VVI_VVB
^t1_NN
^relatively_RR
^assess_VVI_VVB
^cycle_NN
^physical_JJ
^target_NN_VVI_VVB
^lipid_NN
^onset_NN
^need_NN_VVI_VVB
^play_VVI_VVB
^especially_RR
^conclude_VVI_VVB
^products_NNS
^infections_NNS
^signal_NN_VVI:10_VVB:10
^investigate_VVI_VVB
^models_NNS_VVZ
^application_NN
^remained_VVD_VVN_VVNJ
^subsequent_JJ
^membranes_NNS
^visual_JJ
^exposed_VVD_VVN_VVNJ
^stimulated_VVD_VVN_VVNJ
^component_NN
^literature_NN
^taken_VVN
^selected_VVD_VVN_VVNJ
^class_NN
^assessment_NN
^recently_RR
^corresponding_VVG_VVGJ_VVGN:1
^systemic_JJ
^recorded_VVD_VVN_VVNJ
^processes_NNS
^later_JJR_RR
^essential_JJ
^energy_NN
^appeared_VVD_VVN_VVNJ
^specificity_NN
^necessary_JJ
^kidney_NN
^defined_VVD_VVN_VVNJ
^capacity_NN
^marked_VVD_VVN_VVNJ
^anterior_JJ
^still_RR
^enzymes_NNS
^structural_JJ
^infected_VVD_VVN_VVNJ
^activated_VVD_VVN_VVNJ
^malignant_JJ
^hypothesis_NN
^epithelial_JJ
^behavior_NN
^diabetes_NN
^inhibitors_NNS
^resulting_VVGJ_VVG_VVGN:1
^field_NN
^ct_NN
^position_NN
^events_NNS
^achieved_VVD_VVN_VVNJ
^probably_RR
^distinct_JJ
^interactions_NNS
^ng_NN
^particularly_RR
^main_JJ
^improvement_NN
^young_JJ_NN:1
^lead_NN_VVI_VVB_VVD_VVN_VVNJ
^nucleus_NN
^specimens_NNS
^together_RR
^c1_NN
^cultured_VVD_VVN_VVNJ
^mutation_NN
^appear_VVI_VVB
^limited_VVD_VVN_VVNJ
^chromosome_NN
^apparent_JJ
^novel_JJ
^responsible_JJ
^functions_NNS_VVZ
^partial_JJ
^selective_JJ
^identify_VVI_VVB
^constant_JJ_NN
^d_NN
^simple_JJ
^biological_JJ
^proposed_VVD_VVN_VVNJ
^importance_NN
^accumulation_NN
^cortex_NN
^measures_NNS_VVZ
^frequently_RR
^r_NN
^particular_JJ_NN:1
^stable_JJ
^late_JJ_RR
^monoclonal_JJ
^analyses_NNS
^causes_VVZ_NNS
^endothelial_JJ
^criteria_NNS
^directly_RR
^males_NNS
^spinal_JJ
^extracellular_JJ
^abnormalities_NNS
^chemotherapy_NN
^metabolic_JJ
^contained_VVD_VVN_VVNJ
^abnormal_JJ
^antigens_NNS
^operation_NN
^located_VVNJ_VVD_VVN
^produce_VVI_VVB
^provided_VVD_VVN_VVNJ
^intact_JJ
^reviewed_VVD_VVN_VVNJ
^laboratory_NN
^wall_NN
^gel_NN
^statistically_RR
^substrate_NN
^exhibited_VVD_VVN_VVNJ
^screening_VVG_VVGJ_VVGN
^involvement_NN
^occurs_VVZ
^animal_NN
^aged_NN_VVD_VVN_VVNJ
^females_NNS
^baseline_NN
^concluded_VVD_VVN_VVNJ
^calculated_VVD_VVN_VVNJ
^lesion_NN
^viral_JJ
^urine_NN
^reactions_NNS
^mediated_VVD_VVN_VVNJ
^conventional_JJ
^chromatography_NN
^inflammatory_JJ
^mainly_RR
^conducted_VVD_VVN_VVNJ
^experience_NN_VVB_VVI
^condition_NN
^short_JJ
^dogs_NNS
^bacterial_JJ
^estimated_VVD_VVN_VVNJ
^staining_VVGJ_VVGN_VVG
^intake_NN
^purpose_NN
^microscopy_NN
^transfer_NN_VVI_VVB
^able_JJ
^whole_JJ
^certain_JJ
^provides_VVZ
^testing_VVG_VVGJ_VVGN
^practice_NN_VVB_VVI
^interval_NN
^marrow_NN
^percentage_NN
^include_VVI_VVB
^week_NN
^populations_NNS
^collected_VVD_VVN_VVNJ
^third_JJ_NN_RR
^induce_VVI_VVB
^intravenous_JJ
^radiation_NN
^product_NN
^completely_RR
^highest_JJT_NN:1
^disorder_NN
^motor_NN
^fatty_JJ
^promoter_NN
^agent_NN
^measurement_NN
^trials_NNS
^shows_VVZ
^internal_JJ
^material_NN
^maximal_JJ
^sex_NN
^point_NN_VVI_VVB
^rare_JJ
^describe_VVB_VVI
^variables_NNS
^physiological_JJ
^toxicity_NN
^e_NN
^peptides_NNS
^noted_VVD_VVN_VVNJ
^diagnosed_VVD_VVN_VVNJ
^strongly_RR
^ATP_NN
^clinically_RR
^biopsy_NN
^complexes_NNS_VVZ:1
^phosphorylation_NN
^hand_NN
^knowledge_NN
^variety_NN
^formed_VVD_VVN_VVNJ
^social_JJ
^adults_NNS
^recombinant_JJ
^appropriate_JJ
^stages_NNS_VVZ
^identical_JJ
^investigation_NN
^relation_NN
^old_JJ_NN
^transplantation_NN
^variation_NN
^manner_NN
^strong_JJ
^platelet_NN
^placebo_NN
^modified_VVD_VVN_VVNJ
^program_NN_VVI_VVB
^potent_JJ
^collagen_NN
^bound_VVD_VVN_VVNJ
^1-year-old_JJ
^macrophages_NNS
^now_RR
^poor_JJ
^aim_NN_VVB_VVI
^tract_NN
^controlled_VVD_VVN_VVNJ
^diabetic_JJ
^depression_NN
^incubation_NN
^regression_NN
^spontaneous_JJ
^quantitative_JJ
^markedly_RR
^minutes_NNS
^natural_JJ
^apoptosis_NN
^rapidly_RR
^intestinal_JJ
^observations_NNS
^article_NN
^reduce_VVI_VVB
^alcohol_NN
^signs_NNS
^markers_NNS
^e1_NN
^critical_JJ
^trial_NN
^larger_JJR
^training_VVG_VVGJ_VVGN
^aortic_JJ
^lateral_JJ
^open_JJ_VVB_VVI
^altered_VVD_VVN_VVNJ
^usually_RR
^cDNA_NN
^ci_NN
^lack_VVI_VVB_NN
^severity_NN
^removal_NN
^longer_JJR_RR
^fat_NN
^a1_NN
^birth_NN
^alterations_NNS
^origin_NN
^chemical_JJ
^prepared_VVD_VVN_VVNJ
^examine_VVI_VVB
^tumour_NN
^isolates_NNS_VVZ
^amounts_NNS_VVZ
^measure_NN_VVB_VVI
^continuous_JJ
^antagonist_NN
^bacteria_NN
^receiving_VVG_VVGJ_VVGN:1
^remains_NNS_VVZ
^equal_JJ
^terms_NNS
^inhibit_VVI_VVB
^ca_NN
^delivery_NN
^endogenous_JJ
^proportion_NN
^cm_NN
^food_NN
^reports_NNS_VVZ
^scores_NNS_VVZ
^understanding_VVG_VVGN
^linear_JJ
^igg_NN
^moderate_JJ_VVI_VVB
^prolonged_VVD_VVN_VVNJ
^contribute_VVI_VVB
^units_NNS
^comparable_JJ
^rabbit_NN
^head_NN
^older_JJR
^hiv_NN
^respect_NN_VVB_VVI
^majority_NN
^injected_VVD_VVN_VVNJ
^abstract_NN_JJ
^moreover_RR
^mutants_NNS
^thyroid_NN
^assays_NNS_VVZ:1
^intensity_NN
^upper_JJ
^truncated_VVD_VVN_VVNJ
^venous_JJ
^words_NNS
^designed_VVD_VVN_VVNJ
^bovine_JJ
^cord_NN
^k_NN
^repair_NN_VVI_VVB
^develop_VVI_VVB
^frequent_JJ
^hepatitis_NN
^generally_RR
^monitoring_VVG_VVGN_VVGJ
^improve_VVB_VVI
^neuronal_JJ
^failed_VVD_VVN_VVNJ
^matrix_NN
^transient_JJ
^sera_NNS
^lymph_NN
^posterior_JJ
^seems_VVZ
^channel_NN_VVB_VVI
^rise_NN_VVB_VVI
^problem_NN
^nature_NN
^determination_NN
^excretion_NN
^deficiency_NN
^fibers_NNS
^numbers_NNS
^subunit_NN
^latter_JJ_NN
^alternative_JJ_NN
^characteristic_JJ_NN:1
^indicates_VVZ
^differ_VVI_VVB
^generated_VVD_VVN_VVNJ
^mild_JJ
^biochemical_JJ
^b1_NN
^identification_NN
^developing_VVG_VVGJ_VVGN:1
^best_JJT_RRT_NN:1
^distal_JJ
^led_VVD_VVN_VVNJ
^significance_NN
^died_VVD_VVN
^pancreatic_JJ
^absorption_NN
^added_VVD_VVN_VVNJ
^expected_VVD_VVN_VVNJ
^differential_JJ
^diameter_NN
^predicted_VVD_VVN_VVNJ
^host_NN_VVI_VVB
^infarction_NN
^molecule_NN
^cortical_JJ
^half_NN_JJ
^fluorescence_NN
^hr_NN
^unit_NN
^vitamin_NN
^cervical_JJ
^pathways_NNS
^gamma_NN
^resection_NN
^consecutive_JJ
^elements_NNS
^base_NN
^successful_JJ
^possibility_NN
^proximal_JJ
^preparations_NNS
^preparation_NN
^progression_NN
^source_NN
^abdominal_JJ
^graft_NN_VVI_VVB
^external_JJ
^contain_VVI_VVB
^involving_VVG_VVGN:1
^ischemia_NN
^nervous_JJ
^intervention_NN
^marker_NN
^dysfunction_NN
^future_JJ_NN
^finding_VVGN_VVG
^maternal_JJ
^composition_NN
^images_NNS
^arteries_NNS
^partially_RR
^fed_VVD_VVN_VVNJ
^slightly_RR
^iron_NN
^specifically_RR
^resistant_JJ
^needed_VVD_VVN_VVNJ
^score_NN_VVB_VVI
^contains_VVZ
^polymerase_NN
^set_NN_VVI_VVB_VVD_VVN_VVNJ
^contact_NN_VVI_VVB
^treatments_NNS
^perfusion_NN
^D1_NN
^basic_JJ
^maintained_VVD_VVN_VVNJ
^impact_NN
^dietary_JJ
^kDa_NN
^randomized_VVD_VVN_VVNJ
^consumption_NN
^necrosis_NN
^red_JJ_NN
^NO_NN
^muscles_NNS
^repeated_VVD_VVN_VVNJ
^vessels_NNS
^layer_NN_VVB_VVI
^adverse_JJ
^blocked_VVD_VVN_VVNJ
^eye_NN
^dopamine_NN
^become_VVI_VVB_VVN
^cardiovascular_JJ
^localized_VVD_VVN_VVNJ
^wild-type_NN
^clearance_NN
^prevent_VVI_VVB
^degradation_NN
^recurrence_NN
^channels_NNS_VVZ
^smooth_JJ
^mitochondrial_JJ
^transmission_NN
^delta_NN
^sleep_NN_VVB_VVI
^fragment_NN_VVI_VVB
^ethanol_NN
^atrial_JJ
^appearance_NN
^fragments_NNS_VVZ
^elderly_JJ_NN
^variable_JJ_NN
^design_NN_VVB_VVI
^remaining_VVGN_VVGJ_VVG
^recurrent_JJ
^bladder_NN
^members_NNS
^sections_NNS
^close_JJ_VVB_VVI
^periods_NNS
^unique_JJ
^nuclei_NNS
^selection_NN
^adhesion_NN
^impaired_VVD_VVN_VVNJ
^generation_NN
^account_NN_VVI_VVB
^difficult_JJ
^1-year_NN
^humans_NNS
^histological_JJ
^eyes_NNS
^regulatory_JJ
^fractions_NNS
^phenotype_NN
^pathogenesis_NN
^white_JJ_NN
^prognosis_NN
^pretreatment_NN
^smoking_VVG_VVGJ_VVGN
^magnetic_JJ
^pcr_NN
^unknown_VVNJ_VVN
^intermediate_JJ
^extensive_JJ
^block_VVI_VVB_NN
^compound_JJ_NN
^bile_NN
^processing_VVGN_VVG_VVGJ
^occurrence_NN
^child_NN
^vein_NN
^experiment_NN
^smaller_JJR
^leukemia_NN
^earlier_JJR_RRR
^advanced_VVD_VVN_VVNJ
^morbidity_NN
^minimal_JJ
^stimuli_NNS
^delayed_VVD_VVN_VVNJ
^intervals_NNS
^clear_JJ_VVB_VVI
^prevention_NN
^hybridization_NN
^recognized_VVD_VVN_VVNJ
^fusion_NN
^recognition_NN
^prospective_JJ
^irradiation_NN
^finally_RR
^observation_NN
^reference_NN_VVB_VVI
^underlying_VVGJ_VVG_VVGN:1
^survey_NN
^compare_VVI_VVB
^undergoing_VVG_VVGN
^murine_JJ
^1th_JJ
^leads_VVZ
^detectable_JJ
^leading_VVG_VVGJ_VVGN:1
^particles_NNS
^tyrosine_NN
^epithelium_NN
^media_NN_NNS
^progressive_JJ
^families_NNS
^liquid_JJ_NN
^extracts_NNS_VVZ
^phosphate_NN
^primarily_RR
^requires_VVZ
^nm_NN
^regarding_VVG_VVGJ_VVGN
^spleen_NN
^defects_NNS
^man_NN
^environment_NN
^represent_VVI_VVB
^electrophoresis_NN
^closely_RR
^superior_JJ
^bilateral_JJ
^localization_NN
^fibroblasts_NNS
^gland_NN
^aspects_NNS
^typical_JJ
^decreases_VVZ_NNS
^nucleotide_NN
^grade_NN_VVB_VVI
^rabbits_NNS
^stability_NN
^mechanical_JJ
^amplitude_NN
^physicians_NNS
^occurring_VVG_VVGJ_VVGN:1
^clearly_RR
^persons_NNS
^sd_NN
^escherichia_NN
^soluble_JJ
^replacement_NN
^optimal_JJ
^cyclic_JJ
^ovarian_JJ
^clones_NNS_VVZ
^efficiency_NN
^services_NNS
^velocity_NN
^temporal_JJ
^mixed_VVD_VVN_VVNJ
^education_NN
^detect_VVB_VVI
^cytoplasmic_JJ
^inflammation_NN
^resonance_NN
^varied_VVD_VVN_VVNJ
^joint_JJ_NN
^wide_JJ
^benign_JJ
^people_NNS
^way_NN
^divided_VVD_VVN_VVNJ
^albumin_NN
^synthetic_JJ
^tolerance_NN
^saline_JJ_NN
^protection_NN
^skeletal_JJ
^domains_NNS
^slow_JJ
^accuracy_NN
^synthesized_VVD_VVN_VVNJ
^replication_NN
^metabolites_NNS
^accompanied_VVD_VVN_VVNJ
^labeled_VVD_VVN_VVNJ
^space_NN
^implications_NNS
^defect_NN
^output_NN_VVI_VVB
^neural_JJ
^laser_NN
^organ_NN
^ratios_NNS
^m1_NN
^cytochrome_NN
^minor_JJ
^segment_NN_VVB_VVI
^stimulus_NN
^agonist_NN
^strength_NN
^kinetics_NNS
^ranged_VVD_VVN_VVNJ
^suppression_NN
^attention_NN
^strategies_NNS
^regional_JJ
^statistical_JJ
^others_NNS
^oxide_NN
^step_NN_VVI_VVB
^injuries_NNS
^immediately_RR
^removed_VVD_VVN_VVNJ
^bleeding_VVG_VVGJ_VVGN
^help_VVI_VVB_NN:1
^commonly_RR
^sufficient_JJ
^term_NN
^native_JJ
^incorporation_NN
^segments_NNS_VVZ
^profile_NN_VVI_VVB
^relationships_NNS
^encoding_VVG_VVGJ_VVGN
^analysed_VVD_VVN_VVNJ
^neonatal_JJ
^movement_NN
^metastases_NNS
^stroke_NN_VVI_VVB
^bind_VVI_VVB
^cost_NN_VVB_VVI
^memory_NN
^milk_NN
^environmental_JJ
^prevented_VVD_VVN_VVNJ
^oxidation_NN
^preoperative_JJ
^exchange_VVI_VVB_NN
^allows_VVZ
^challenge_NN
^adenosine_NN
^mammalian_JJ
^yeast_NN
^prostate_NN
^H1_NN
^vesicles_NNS
^mature_JJ
^community_NN
^students_NNS
^location_NN
^donor_NN
^routine_JJ
^became_VVD
^view_NN_VVI_VVB
^mental_JJ
^nursing_VVG_VVGJ_VVGN
^pituitary_NN
^retinal_JJ_NN
^trauma_NN
^asthma_NN
^terminal_JJ
^tumours_NNS
^probe_NN_VVB_VVI
^consisted_VVD_VVN_VVNJ
^recommended_VVD_VVN_VVNJ
^require_VVI_VVB
^air_NN
^signals_NNS_VVZ
^ischemic_JJ
^subject_NN_JJ_VVB_VVI
^impairment_NN
^S1_NN
^employed_VVD_VVN_VVNJ
^untreated_VVN_VVNJ
^colon_NN
^relevant_JJ
^showing_VVG_VVGN
^hg_NN
^evoked_VVD_VVN_VVNJ
^carcinomas_NNS
^valve_NN
^proved_VVD_VVN_VVNJ
^sexual_JJ
^potentials_NNS
^possibly_RR
^initiation_NN
^final_JJ
^g1_NN
^ion_NN
^separate_JJ_VVI_VVB
^magnitude_NN
^gh_NN
^injections_NNS
^key_JJ_NN
^released_VVD_VVN_VVNJ
^effectiveness_NN
^occlusion_NN
^lh_NN
^cAMP_NN
^subunits_NNS
^neck_NN
^susceptibility_NN
^mucosa_NN
^make_VVI_VVB
^place_NN_VVI_VVB
^maintenance_NN
^illness_NN
^morphological_JJ
^accurate_JJ
^gas_NN
^feeding_VVG_VVGJ_VVGN
^month_NN
^lymphocyte_NN
^1s_NNS
^force_NN_VVI_VVB
^allow_VVB_VVI
^shock_NN_VVI_VVB
^threshold_NN
^systolic_JJ
^heat_NN
^metastatic_JJ
^outcomes_NNS
^dehydrogenase_NN
^resolution_NN
^cloned_VVD_VVN_VVNJ
^curve_NN_VVI_VVB
^derivatives_NNS
^gave_VVD
^cytotoxic_JJ
^dose-dependent_JJ
^measuring_VVG_VVGJ_VVGN
^successfully_RR
^linked_VVD_VVN_VVNJ
^reducing_VVG_VVGJ_VVGN
^stenosis_NN
^signaling_VVGN_VVG_VVGJ
^published_VVD_VVN_VVNJ
^capable_JJ
^points_NNS_VVZ
^double_JJ_VVB_VVI_RR:1
^radical_JJ_NN
^lymphoma_NN
^allowed_VVD_VVN_VVNJ
^past_JJ_NN
^parallel_JJ_VVI_VVB_NN
^ligand_NN
^contraction_NN
^subsequently_RR
^organs_NNS
^locus_NN
^dorsal_JJ
^f_NN
^suppressed_VVD_VVN_VVNJ
^mr_NN
^reached_VVD_VVN_VVNJ
^pathological_JJ
^embryos_NNS
^currently_RR
^chest_NN
^ultrasound_NN
^adequate_JJ
^presentation_NN
^pigs_NNS
^reactive_JJ
^mmol_NN
^congenital_JJ
^thought_VVD_VVN_VVNJ
^choice_NN
^cleavage_NN
^image_NN
^placed_VVD_VVN_VVNJ
^toxic_JJ
^power_NN_VVB_VVI
^volunteers_NNS
^unchanged_VVD_VVN_VVNJ
^carotid_JJ
^variability_NN
^regulated_VVD_VVN_VVNJ
^node_NN
^tomography_NN
^fact_NN
^questionnaire_NN
^restriction_NN
^initially_RR
^morphology_NN
^developmental_JJ
^deletion_NN
^f1_NN
^considerable_JJ
^safety_NN
^yield_NN_VVB_VVI
^o1_NN
^shift_VVI_VVB_NN
^conserved_VVD_VVN_VVNJ
^circulating_VVG_VVGJ_VVGN
^programs_NNS_VVZ
^potassium_NN
^prognostic_JJ
^core_NN
^platelets_NNS
^airway_NN
^similarly_RR
^experienced_VVD_VVN_VVNJ
^influenced_VVD_VVN_VVNJ
^efficient_JJ
^plasmid_NN
^behavioral_JJ
^enhancement_NN
^microg_NN
^gastrointestinal_JJ
^substrates_NNS
^plays_VVZ
^stem_NN
^migration_NN
^dental_JJ
^mri_NN
^residual_JJ
^reverse_JJ_VVI_VVB
^interest_NN_VVI_VVB
^computed_VVD_VVN_VVNJ
^agreement_NN
^variations_NNS
^electrical_JJ
^substance_NN
^genome_NN
^fully_RR
^separated_VVD_VVN_VVNJ
^approaches_NNS_VVZ
^sensory_JJ
^confidence_NN
^widely_RR
^sustained_VVD_VVN_VVNJ
^reliable_JJ
^reactivity_NN
^classified_VVD_VVN_VVNJ
^vaccine_NN
^sperm_NN_NNS
^scale_NN
^recovered_VVD_VVN_VVNJ
^far_NN_RR
^spectrum_NN
^phosphatase_NN
^investigations_NNS
^potentially_RR
^alter_VVI_VVB
^completed_VVD_VVN_VVNJ
^solutions_NNS
^special_JJ
^incubated_VVD_VVN_VVNJ
^predictive_JJ
^obstruction_NN
^substantial_JJ
^full_JJ
^states_NNS_VVZ
^transition_NN
^cognitive_JJ
^complication_NN
^transformation_NN
^explain_VVI_VVB
^cytokines_NNS
^concerning_VVG_VVGJ_VVGN
^pregnant_JJ
^benefit_NN_VVB_VVI
^describes_VVZ
^profiles_NNS
^predominantly_RR
^frequencies_NNS
^antagonists_NNS
^sulfate_NN
^randomly_RR
^modification_NN
^gradient_NN
^l1_NN
^suitable_JJ
^bypass_NN_VVI_VVB
^cancers_NNS
^middle_JJ_NN
^induces_VVZ
^motion_NN
^extraction_NN
^protocol_NN
^episodes_NNS
^task_NN
^dependence_NN
^classification_NN
^protective_JJ
^elevation_NN
^raised_VVD_VVN_VVNJ
^relaxation_NN
^excellent_JJ
^deaths_NNS
^lps_NN
^equivalent_JJ_NN
^T-cell_NN
^simultaneously_RR
^safe_JJ
^spatial_JJ
^adrenal_JJ
^curves_NNS_VVZ
^antibiotic_JJ_NN
^carbon_NN
^changed_VVD_VVN_VVNJ
^inactivation_NN
^nearly_RR
^progesterone_NN
^hiv1_NN
^workers_NNS
^portion_NN
^express_VVI_VVB
^lipoprotein_NN
^success_NN
^blot_NN
^1c_NN
^displayed_VVD_VVN_VVNJ
^rest_NN_VVB_VVI
^fast_JJ_RR
^invasive_JJ
^hypertensive_JJ
^monitored_VVD_VVN_VVNJ
^nasal_JJ
^sources_NNS
^public_JJ
^continued_VVD_VVN_VVNJ
^numerous_JJ
^psychiatric_JJ
^estrogen_NN
^operative_JJ
^mol_NN
^grafts_NNS_VVZ
^needs_NNS_VVZ
^determining_VVG_VVGJ_VVGN
^adjacent_JJ
^dynamic_JJ
^remain_VVI_VVB
^genomic_JJ
^fractures_NNS_VVZ
^always_RR
^element_NN
^mucosal_JJ
^band_NN_VVI_VVB
^exogenous_JJ
^phenomenon_NN
^chloride_NN
^scanning_VVG_VVGJ_VVGN
^histologic_JJ
^mmhg_NN
^living_VVG_VVGJ_VVGN
^gain_NN_VVB_VVI
^toxin_NN
^simultaneous_JJ
^pairs_NNS_VVZ
^ranging_VVG_VVGJ_VVGN
^nodes_NNS
^documented_VVD_VVN_VVNJ
^regard_VVI_VVB_NN
^histamine_NN
^mitochondria_NNS
^catheter_NN
^residue_NN
^oxidative_JJ
^serious_JJ
^putative_JJ
^explained_VVD_VVN_VVNJ
^extended_VVD_VVN_VVNJ
^subjected_VVD_VVN_VVNJ
^abolished_VVD_VVN_VVNJ
^indirect_JJ
^excess_JJ_NN
^polypeptide_NN
^act_VVI_VVB
^separation_NN
^great_JJ
^gestation_NN
^glutamate_NN
^costs_NNS_VVZ
^homologous_JJ
^decline_NN_VVB_VVI
^learning_VVG_VVGJ_VVGN
^persistent_JJ
^aggregation_NN
^nmol_NN
^arthritis_NN
^inhibits_VVZ
^resting_VVGJ_VVG_VVGN:1
^restricted_VVD_VVN_VVNJ
^ldl_NN
^chains_NNS_VVZ
^organisms_NNS
^counts_NNS_VVZ
^1-HT_NN
^tool_NN
^synaptic_JJ
^ions_NNS
^precursor_NN
^complement_NN_VVI_VVB
^column_NN
^hydrolysis_NN
^hospitals_NNS
^evolution_NN
^home_NN
^behaviour_NN
^elisa_NN
^expressing_VVG_VVGJ_VVGN:1
^countries_NNS
^retrospective_JJ_NN
^antibiotics_NNS
^medial_JJ
^anesthesia_NN
^count_NN_VVB_VVI
^kinetic_JJ_NN
^AIDS_NN
^exhibit_NN_VVI_VVB
^entire_JJ
^bodies_NNS
^transcriptional_JJ
^lactate_NN
^heparin_NN
^directed_VVD_VVN_VVNJ
^represents_VVZ
^root_NN
^mothers_NNS
^immediate_JJ
^mixture_NN
^testosterone_NN
^center_NN_VVB_VVI
^isolation_NN
^mode_NN
^neurological_JJ
^random_JJ
^secretory_JJ
^radiotherapy_NN
^confirm_VVB_VVI
^existence_NN
^synthase_NN
^discharge_NN_VVB_VVI
^extract_NN_VVB_VVI
^apparently_RR
^csf_NN
^angiography_NN
^peritoneal_JJ
^nitric_JJ
^sinus_NN
^suspected_VVD_VVN_VVNJ
^establish_VVI_VVB
^tuberculosis_NN
^retention_NN
^woman_NN
^seem_VVI_VVB
^acquired_VVD_VVN_VVNJ
^donors_NNS
^examinations_NNS
^actions_NNS
^sympathetic_JJ
^pig_NN
^evident_JJ
^organization_NN
^circulation_NN
^glutathione_NN
^estimate_NN_VVB_VVI
^participants_NNS
^fibrosis_NN
^newly_RR
^strategy_NN
^melanoma_NN
^enhance_VVI_VVB
^thickness_NN
^zinc_NN
^immunoreactivity_NN
^zone_NN
^reflect_VVI_VVB
^embryonic_JJ
^composed_VVD_VVN_VVNJ
^give_VVI_VVB
^pathology_NN
^issues_NNS
^biopsies_NNS
^uterine_JJ
^u_NN
^differentiated_VVD_VVN_VVNJ
^comparing_VVG_VVGJ_VVGN
^conversion_NN
^fixed_VVD_VVN_VVNJ
^femoral_JJ
^elicited_VVD_VVN_VVNJ
^pulse_NN
^wound_NN_VVI_VVB
^regimen_NN
^involves_VVZ
^tube_NN
^hormones_NNS
^parents_NNS
^theory_NN
^introduced_VVD_VVN_VVNJ
^permeability_NN
^sheep_NN
^roles_NNS
^ventilation_NN
^plant_NN_VVI_VVB
^diastolic_JJ
^fracture_NN_VVB_VVI
^microscopic_JJ
^dominant_JJ
^undertaken_VVN_VVNJ
^hepatocytes_NNS
^fixation_NN
^cytokine_NN
^catalytic_JJ
^actin_NN
^obtain_VVB_VVI
^o_NN
^nurses_NNS_VVZ
^consisting_VVG_VVGN:1
^contribution_NN
^recipients_NNS
^dialysis_NN
^delay_NN_VVB_VVI
^viruses_NNS
^setting_VVG_VVGN
^materials_NNS
^younger_JJR
^ages_NNS_VVZ
^distance_NN
^labeling_VVG_VVGJ_VVGN
^event_NN
^pronounced_VVD_VVN_VVNJ
^estimates_NNS_VVZ
^focal_JJ
^outer_JJ
^healing_VVGJ_VVGN_VVG
^varying_VVG_VVGJ_VVGN:1
^united_VVD_VVN_VVNJ
^morphine_NN
^computer_NN
^ra_NN
^emergency_NN
^maturation_NN
^absent_JJ
^depending_VVG
^infant_NN
^metastasis_NN
^substances_NNS
^objectives_NNS
^largely_RR
^concept_NN
^normally_RR
^records_NNS_VVZ
^capillary_NN
^neutrophils_NNS
^guinea_NN_NNP
^limit_NN_VVB_VVI
^spectra_NNS
^1-kda_NN
^agonists_NNS
^greatly_RR
^example_NN
^reperfusion_NN
^organic_JJ
^gaba_NN
^matched_VVD_VVN_VVNJ
^assigned_VVD_VVN_VVNJ
^admission_NN
^glands_NNS
^coding_VVG_VVGJ_VVGN
^growing_VVG_VVGJ_VVGN:1
^storage_NN
^intensive_JJ
^medicine_NN
^steroid_NN
^find_VVI:10_VVB
^fiber_NN
^access_NN_VVB_VVI
^chromosomes_NNS
^original_JJ
^admitted_VVD_VVN_VVNJ
^cutaneous_JJ
^depends_VVZ
^na_NN
^TNF-alpha_NN
^stimulate_VVI_VVB
^insertion_NN
^providing_VVG_VVGJ_VVGN
^depressed_VVD_VVN_VVNJ
^symptomatic_JJ
^allele_NN
^limb_NN
^shape_NN_VVI_VVB
^binds_VVZ
^fever_NN
^correlations_NNS
^cycles_NNS_VVZ
^minimum_NN
^concomitant_JJ
^nerves_NNS
^igm_NN
^erythrocytes_NNS
^acetate_NN
^cohort_NN
^alkaline_JJ
^immunoglobulin_NN
^correct_JJ
^device_NN
^infectious_JJ
^hemorrhage_NN
^asymptomatic_JJ
^correlate_VVI_VVB
^deep_JJ
^movements_NNS
^detailed_VVD_VVN_VVNJ
^solid_JJ_NN
^reconstruction_NN
^beginning_VVG_VVGJ_VVGN
^stained_VVD_VVN_VVNJ
^variant_JJ_NN
^cns_NN
^affecting_VVG_VVGJ_VVGN
^implantation_NN
^unusual_JJ
^presenting_VVG_VVGJ_VVGN
^define_VVI_VVB
^remission_NN
^enzymatic_JJ
^physician_NN
^elimination_NN
^cytotoxicity_NN
^predict_VVB_VVI
^chromosomal_JJ
^filtration_NN
^IFN-gamma_NN
^inner_JJ
^heavy_JJ
^preliminary_JJ
^bowel_NN
^doppler_NN
^oil_NN
^depletion_NN
^yielded_VVD_VVN_VVNJ
^duct_NN
^advantages_NNS
^positions_NNS_VVZ
^dosage_NN
^direction_NN
^transcripts_NNS
^vector_NN
^intestine_NN
^lipids_NNS
^lost_VVD_VVN_VVNJ
^hypoxia_NN
^load_NN_VVB_VVI
^distributed_VVD_VVN_VVNJ
^anxiety_NN
^focus_NN_VVB_VVI
^absolute_JJ
^working_VVG_VVGJ_VVGN
^reversed_VVD_VVN_VVNJ
^extracted_VVD_VVN_VVNJ
^prostaglandin_NN
^demonstrates_VVZ
^glycoprotein_NN
^extension_NN
^coefficient_NN
^plants_NNS
^tnf_NN
^seizures_NNS
^independently_RR
^own_JJ_VVI_VVB_PN:1
^angiotensin_NN
^repeat_NN_VVB_VVI
^ms_NN
^differed_VVD_VVN_VVNJ
^interventions_NNS
^exist_VVB_VVI
^constructed_VVD_VVN_VVNJ
^true_JJ
^proliferative_JJ
^psychological_JJ
^ec_NN
^taking_VVG_VVGJ_VVGN
^poorly_RR
^cortisol_NN
^diminished_VVD_VVN_VVNJ
^rejection_NN
^soft_JJ
^unaffected_VVN_VVNJ
^serotonin_NN
^protease_NN
^network_NN
^aorta_NN
^susceptible_JJ
^N-terminal_JJ
^height_NN
^x-ray_NN
^attributed_VVD_VVN_VVNJ
^receive_VVB_VVI
^surfaces_NNS_VVZ
^cavity_NN
^hz_NN
^diets_NNS
^phases_NNS
^attenuated_VVD_VVN_VVNJ
^diffuse_JJ_VVI_VVB
^oxidase_NN
^implicated_VVD_VVN_VVNJ
^microgram_NN
^homology_NN
^grown_VVN_VVNJ
^lungs_NNS
^respond_VVI_VVB
^variants_NNS
^nitrogen_NN
^fluorescent_JJ
^thrombosis_NN
^probes_NNS_VVZ
^cytoplasm_NN
^hydrogen_NN
^context_NN
^already_RR
^slight_JJ
^balance_NN
^tension_NN
^hearing_VVG_VVGJ_VVGN
^monocytes_NNS
^cartilage_NN
^metal_NN
^weak_JJ
^metabolite_NN
^alveolar_JJ
^producing_VVG_VVGJ_VVGN
^transplant_NN
^fall_NN_VVB_VVI
^modulation_NN
^portal_NN
^american_JJ_NN
^reductase_NN
^da_NN
^immunodeficiency_NN
^reversible_JJ
^childhood_NN
^creatinine_NN
^medication_NN
^unilateral_JJ
^poly_JJ
^coupled_VVD_VVN_VVNJ
^aqueous_JJ
^responded_VVD_VVN_VVNJ
^immunohistochemical_JJ
^includes_VVZ
^salt_NN
^effectively_RR
^mammary_JJ
^potency_NN
^hour_NN
^knee_NN
^lowest_JJT_RRT
^easily_RR
^extremely_RR
^pharmacological_JJ
^axis_NN
^fish_NN
^responsiveness_NN
^propose_VVI_VVB
^supported_VVD_VVN_VVNJ
^steps_NNS
^questions_NNS_VVZ
^characterization_NN
^manifestations_NNS
^traditional_JJ
^classes_NNS
^matter_NN
^service_NN
^consequences_NNS
^dissociation_NN
^operations_NNS
^university_NN
^clone_NN
^ring_NN
^shorter_JJR
^western_NN_JJ:1
^pg_NN
^PKC_NN
^probability_NN
^parts_NNS
^consists_VVZ
^substitution_NN
^invasion_NN
^blockade_NN
^glomerular_JJ
^utilization_NN
^indices_NNS
^mononuclear_JJ
^axons_NNS
^requirements_NNS
^produces_VVZ
^school_NN
^squamous_JJ
^presents_VVZ
^hemoglobin_NN
^reveal_VVI_VVB
^section_NN_VVB_VVI
^iga_NN
^biliary_JJ
^considerably_RR
^hip_NN
^abuse_NN_VVB_VVI
^secreted_VVD_VVN_VVNJ
^applications_NNS
^mitral_JJ
^positively_RR
^reasons_NNS_VVZ
^contents_NNS
^cats_NNS
^diffusion_NN
^beneficial_JJ
^scan_NN_VVB_VVI
^serve_VVI_VVB
^stomach_NN
^equilibrium_NN
^endoscopic_JJ
^sampling_VVG_VVGJ_VVGN
^mumol_NN
^fewer_JJR
^nmr_NN
^subcutaneous_JJ
^clinic_NN
^decreasing_VVG_VVGJ_VVGN
^thoracic_JJ
^pediatric_JJ
^pressures_NNS_VVZ
^rather_RR
^gender_NN
^vessel_NN
^layers_NNS
^achieve_VVI_VVB
^making_VVG_VVGJ_VVGN
^indications_NNS
^acetylcholine_NN
^hplc_NN
^bp_NN
^lens_NN
^regular_JJ
^returned_VVD_VVN_VVNJ
^teeth_NN
^inferior_JJ
^guidelines_NNS
^attempt_NN_VVI_VVB
^causing_VVG_VVGJ_VVGN
^arm_NN
^nk_NN
^entry_NN
^buffer_NN
^consistently_RR
^epidermal_JJ
^hemodynamic_JJ
^fibres_NNS
^1-day_NN
^staff_NN_VVB_VVI
^pancreas_NN
^reflex_NN
^corneal_JJ
^reading_VVG_VVGJ_VVGN
^hearts_NNS
^bands_NNS
^pge1_NN
^referred_VVD_VVN_VVNJ
^activator_NN
^wave_NN
^nucleotides_NNS
^ulcer_NN
^follows_VVZ
^neutral_JJ
^characterize_VVI_VVB
^contralateral_JJ
^spectroscopy_NN
^question_NN_VVB_VVI
^alleles_NNS
^biosynthesis_NN
^esophageal_JJ
^ventricle_NN
^polymorphism_NN
^intrinsic_JJ
^degeneration_NN
^postnatal_JJ
^benefits_NNS_VVZ
^maintain_VVI_VVB
^selectively_RR
^take_VVI_VVB
^mhc_NN
^immunofluorescence_NN
^drinking_VVG_VVGJ_VVGN
^autoimmune_JJ
^ester_NN
^immunity_NN
^global_JJ
^targets_NNS_VVZ
^readily_RR
^translocation_NN
^operated_VVD_VVN_VVNJ
^edema_NN
^cyclase_NN
^pure_JJ
^co1_NN
^loci_NNS
^serial_JJ
^temperatures_NNS
^newborn_NN
^interstitial_JJ
^transduction_NN
^currents_NNS
^colorectal_JJ
^transgenic_JJ
^ligands_NNS
^withdrawal_NN
^etiology_NN
^AMP_NN
^embryo_NN
^limits_NNS_VVZ
^correction_NN
^linkage_NN
^ige_NN
^facial_JJ
^trend_NN_VVB_VVI
^suffering_VVG_VVGJ_VVGN
^orientation_NN
^derivative_NN
^IGF-I_NN
^amplification_NN
^dynamics_NNS
^risks_NNS_VVZ
^interleukin1_NN
^error_NN
^auditory_JJ
^relapse_NN_VVB_VVI
^ventral_JJ
^cytosolic_JJ
^feature_NN_VVI_VVB
^norepinephrine_NN
^oocytes_NNS
^c-terminal_JJ
^combinations_NNS
^excision_NN
^pelvic_JJ
^greatest_JJT
^cystic_JJ
^similarity_NN
^longitudinal_JJ
^kidneys_NNS
^ear_NN
^compliance_NN
^1-h_NN
^short-term_NN
^hippocampus_NN
^involve_VVI_VVB
^progress_NN_VVB_VVI
^initiated_VVD_VVN_VVNJ
^substantially_RR
^K1_NN
^ocular_JJ
^conformation_NN
^thereby_RR
^classical_JJ
^methyl_NN
^arrest_NN_VVI_VVB
^conduction_NN
^consequence_NN
^situation_NN
^cm1_NN
^start_NN_VVI_VVB
^loop_NN_VVB_VVI
^multivariate_JJ
^immunization_NN
^exists_VVZ
^EGF_NN
^kb_NN
^latency_NN
^variance_NN
^spontaneously_RR
^reduces_VVZ
^optic_JJ
^eeg_NN
^immunological_JJ
^turnover_NN
^granules_NNS
^again_RR
^introduction_NN
^histologically_RR
^discuss_VVB_VVI
^prominent_JJ
^fsh_NN
^identity_NN
^weights_NNS
^fasting_VVG_VVGJ_VVGN
^thermal_JJ
^recording_VVG_VVGJ_VVGN
^acth_NN
^alteration_NN
^search_NN_VVB_VVI
^aging_VVG_VVGJ_VVGN
^availability_NN
^estradiol_NN
^cold_JJ_NN
^mellitus_NN
^spread_VVI_VVB_NN:1_VVNJ_VVN_VVD_VVNJ
^lumbar_JJ_NN
^double-blind_JJ
^bronchial_JJ
^fields_NNS
^bond_NN_VVB_VVI
^tended_VVD_VVN_VVNJ
^undergo_VVI_VVB
^hypertrophy_NN
^requiring_VVG_VVGJ_VVGN
^superoxide_NN
^regulate_VVI_VVB
^adenocarcinoma_NN
^lymphoid_JJ
^dl_NN
^coupling_VVG_VVGJ_VVGN
^pneumonia_NN
^delivered_VVD_VVN_VVNJ
^monkeys_NNS
^carbohydrate_NN
^input_NN_VVB_VVI
^inactive_JJ
^mv_NN
^immunoreactive_JJ
^hair_NN
^communication_NN
^pylori_NN
^advantage_NN
^mobility_NN
^controlling_VVG_VVGJ_VVGN
^implanted_VVD_VVN_VVNJ
^hyperplasia_NN
^comparative_JJ
^reproductive_JJ
^urea_NN
^interferon_NN
^prolactin_NN
^adolescents_NNS
^display_NN_VVB_VVI
^tubular_JJ
^surrounding_VVG_VVGJ_VVGN:1
^frontal_JJ
^functioning_VVG_VVGJ_VVGN
^contractions_NNS
^competitive_JJ
^odds_NNS
^macrophage_NN
^digestion_NN
^mostly_RR
^follow_VVB_VVI
^excluded_VVD_VVN_VVNJ
^accounted_VVD_VVN_VVNJ
^precise_JJ
^hydrophobic_JJ
^aureus_NN
^pregnancies_NNS
^retained_VVD_VVN_VVNJ
^facilitate_VVI_VVB
^allergic_JJ
^lv_NN
^rheumatoid_JJ
^ppm_NN
^mrnas_NNS
^motility_NN
^pathologic_JJ
^barrier_NN
^assayed_VVD_VVN_VVNJ
^isoforms_NNS
^symptom_NN
^cirrhosis_NN
^satisfactory_JJ
^echocardiography_NN
^planning_VVG_VVGJ_VVGN
^apical_JJ
^er_NN
^transformed_VVD_VVN_VVNJ
^cocaine_NN
^called_VVD_VVN_VVNJ
^acidic_JJ
^contractile_JJ
^transfected_VVD_VVN_VVNJ
^attachment_NN
^technology_NN
^constants_NNS
^adjuvant_NN
^sequential_JJ
^affects_VVZ
^date_NN
^cluster_NN_VVB_VVI
^theoretical_JJ
^interpretation_NN
^obese_JJ_NN
^hippocampal_JJ
^erythrocyte_NN
^dry_JJ_VVB_VVI
^perfused_VVD_VVN_VVNJ
^predominant_JJ
^lacking_VVG_VVGJ_VVGN
^personal_JJ
^interact_VVI_VVB
^parental_JJ
^aggressive_JJ
^mapping_VVG_VVGJ_VVGN
^respective_JJ
^expansion_NN
^adaptation_NN
^reliability_NN
^net_JJ_NN
^leukocytes_NNS
^centers_NNS
^nutritional_JJ
^regimens_NNS
^angle_NN
^suppressor_NN
^premature_JJ
^former_JJ_NN:1
^determinants_NNS
^infiltration_NN
^obesity_NN
^disturbances_NNS
^equally_RR
^understand_VVI_VVB
^ones_NNS
^exon_NN
^encountered_VVD_VVN_VVNJ
^sequencing_VVG_VVGJ_VVGN
^gy_NN
^regardless_RR
^postoperatively_RR
^gestational_JJ
^antigenic_JJ
^validity_NN
^deposition_NN
^parameter_NN
^neutrophil_NN
^implants_NNS_VVZ
^unrelated_VVN_VVNJ
^fetuses_NNS
^starting_VVG_VVGJ_VVGN
^blocking_VVGJ_VVG_VVGN:1
^translation_NN
^malignancy_NN
^activate_VVI_VVB
^exclusively_RR
^treating_VVG_VVGJ_VVGN
^copper_NN
^perform_VVB_VVI
^supply_NN_VVI_VVB
^renin_NN
^practical_JJ
^cholinergic_JJ
^decision_NN
^serine_NN
^compression_NN
^evaluating_VVG_VVGJ_VVGN
^dexamethasone_NN
^1-month_NN
^incorporated_VVD_VVN_VVNJ
^errors_NNS
^influences_NNS_VVZ
^detecting_VVG_VVGJ_VVGN
^valuable_JJ
^comparisons_NNS
^retina_NN
^assessing_VVG_VVGJ_VVGN
^fresh_JJ
^occupational_JJ
^reticulum_NN
^scans_NNS_VVZ
^j_NN
^rehabilitation_NN
^promote_VVI_VVB
^lobe_NN
^spine_NN
^parent_NN_VVI_VVB
^somatic_JJ
^additionally_RR
^hcv_NN
^endocrine_JJ
^ganglion_NN
^rectal_JJ
^represented_VVD_VVN_VVNJ
^testicular_JJ
^wk_NN
^passive_JJ
^declined_VVD_VVN_VVNJ
^autologous_JJ
^intracranial_JJ
^complicated_VVD_VVN_VVNJ
^rarely_RR
^national_JJ
^heterogeneity_NN
^depend_VVI_VVB
^standardized_VVD_VVN_VVNJ
^pool_NN_VVB_VVI
^categories_NNS
^fashion_NN
^percutaneous_JJ
^orally_RR
^encoded_VVD_VVN_VVNJ
^analogue_NN
^treat_VVB_VVI
^U1_NN
^plaque_NN
^utilized_VVD_VVN_VVNJ
^km_NN
^tolerated_VVD_VVN_VVNJ
^principal_JJ
^understood_VVD_VVN_VVNJ
^TGF-beta_NN
^subjective_JJ
^aneurysm_NN
^drainage_NN
^tendency_NN
^upstream_JJ
^behaviors_NNS
^vaginal_JJ
^superficial_JJ
^room_NN
^myocardium_NN
^atrophy_NN
^volumes_NNS
^hormonal_JJ
^n1_NN
^vaccination_NN
^phospholipid_NN
^follicular_JJ
^abnormality_NN
^OH_NN
^peroxidase_NN
^conformational_JJ
^actual_JJ
^organism_NN
^artificial_JJ
^severely_RR
^r1_NN
^indicator_NN
^dog_NN
^permanent_JJ
^implant_NN_VVB_VVI
^mast_JJ
^existing_VVG_VVGJ_VVGN
^assembly_NN
^deficits_NNS
^hamster_NN
^pmol_NN
^perceived_VVD_VVN_VVNJ
^1d_NN
^acts_NNS_VVZ
^deficient_JJ
^viability_NN
^author_NN
^rhythm_NN
^loading_VVG_VVGJ_VVGN
^PD_NN
^recordings_NNS
^chamber_NN
^modifications_NNS
^flap_NN
^restored_VVD_VVN_VVNJ
^broad_JJ
^nmda_NN
^girls_NNS
^purification_NN
^recombination_NN
^anemia_NN
^atypical_JJ
^porcine_JJ
^hence_RR
^depth_NN
^inhibiting_VVG_VVGN_VVGJ
^1i_NN
^unclear_JJ
^stay_NN_VVB_VVI
^laparoscopic_JJ
^essentially_RR
^steroids_NNS
^practices_NNS_VVZ
^supports_VVZ
^leukocyte_NN
^generate_VVI_VVB
^radioactivity_NN
^january_NN
^schizophrenia_NN
^preventing_VVG_VVGJ_VVGN
^mediate_VVI_VVB
^designated_VVD_VVN_VVNJ
^avoid_VVI_VVB
^analogues_NNS
^smokers_NNS
^collection_NN
^tsh_NN
^stimulating_VVGJ_VVG_VVGN
^cysts_NNS
^associations_NNS
^Chinese_JJ_NN
^endometrial_JJ
^tasks_NNS
^ultrastructural_JJ
^wild_JJ
^noise_NN
^intravenously_RR
^tachycardia_NN
^chicken_NN
^half-life_NN
^recommendations_NNS
^dissection_NN
^subset_NN_VVB_VVI
^efforts_NNS
^epidemiological_JJ
^brief_JJ
^cerebellar_JJ
^prl_NN
^atpase_NN
^familial_JJ
^pump_NN_VVB_VVI
^difficulties_NNS
^immature_JJ
^boys_NNS
^face_NN_VVB_VVI
^route_NN
^goal_NN
^endothelium_NN
^dementia_NN
^closure_NN
^influx_NN
^diagnoses_NNS
^labelled_VVD_VVN_VVNJ
^transmembrane_JJ
^lethal_JJ
^saturation_NN
^encodes_VVZ
^slices_NNS_VVZ
^hybrid_NN
^radiographic_JJ
^angina_NN
^analyze_VVI_VVB
^just_RR
^plate_NN
^coagulation_NN
^sucrose_NN
^idiopathic_JJ
^genotype_NN
^coefficients_NNS
^integrated_VVD_VVN_VVNJ
^chromatin_NN
^inducing_VVG_VVGJ_VVGN:1
^lesser_JJR
^efflux_NN
^phosphorylated_VVD_VVN_VVNJ
^conductance_NN
^neoplastic_JJ
^due_JJ
^junction_NN
^nacl_NN
^mother_NN
^member_NN
^antiserum_NN
^never_RR
^emission_NN
^cumulative_JJ
^thrombin_NN
^sepsis_NN
^colonic_JJ
^indomethacin_NN
^vehicle_NN
^gradually_RR
^irradiated_VVD_VVN_VVNJ
^egg_NN
^sclerosis_NN
^reductions_NNS
^overexpression_NN
^too_RR
^hla_NN
^epilepsy_NN
^proven_VVNJ_VVN
^supplementation_NN
^viable_JJ
^carrying_VVG_VVGJ_VVGN
^cows_NNS
^spectrometry_NN
^replaced_VVD_VVN_VVNJ
^carrier_NN
^partly_RR
^ne_NN
^technical_JJ
^generalized_VVD_VVN_VVNJ
^myosin_NN
^rupture_NN_VVI_VVB
^identifying_VVG_VVGJ_VVGN
^placement_NN
^microsomal_JJ
^cysteine_NN
^spectral_JJ
^faster_JJR_RRR
^co_NN
^closed_VVD_VVN_VVNJ
^adjusted_VVD_VVN_VVNJ
^studying_VVG_VVGJ_VVGN
^makes_VVZ
^hypothalamus_NN
^duodenal_JJ
^demonstrating_VVG_VVGN:1
^residents_NNS
^sets_NNS_VVZ
^vary_VVI_VVB
^fell_VVI_VVB
^crystal_NN
^terminals_NNS
^acquisition_NN
^kinases_NNS
^return_NN_VVB_VVI
^disruption_NN
^subtypes_NNS
^eliminated_VVD_VVN_VVNJ
^blue_JJ_NN
^breathing_VVG_VVGJ_VVGN
^slowly_RR
^systematic_JJ
^offers_NNS_VVZ
^situations_NNS
^believed_VVD_VVN_VVNJ
^noradrenaline_NN
^started_VVD_VVN_VVNJ
^live_JJ_VVB_VVI
^consideration_NN
^changing_VVG_VVGJ_VVGN
^alzheimer_NNP
^japanese_JJ_NN
^presumably_RR
^fibronectin_NN
^canine_JJ
^opposite_JJ_NN
^placental_JJ
^usefulness_NN
^phospholipase_NN
^precursors_NNS
^qualitative_JJ
^pair_NN_VVB_VVI
^drosophila_NN
^reflected_VVD_VVN_VVNJ
^hdl_NN
^uv_NN
^anatomical_JJ
^abundant_JJ
^charge_NN_VVB_VVI
^dimensions_NNS
^parasite_NN
^tone_NN
^representing_VVG_VVGJ_VVGN
^insufficiency_NN
^clusters_NNS_VVZ
^steady-state_NN
^prediction_NN
^consider_VVB_VVI
^prostatic_JJ
^fibrinogen_NN
^reacted_VVD_VVN_VVNJ
^requirement_NN
^rural_JJ
^pancreatitis_NN
^trypsin_NN
^apoptotic_JJ
^MAP_NN
^anaesthesia_NN
^glycogen_NN
^library_NN
^color_NN_VVB_VVI
^prospectively_RR
^regeneration_NN
^consensus_NN
^skills_NNS
^leg_NN
^diverse_JJ
^advances_NNS_VVZ
^allowing_VVG_VVGJ_VVGN
^reviews_NNS_VVZ
^cyst_NN
^black_JJ_NN
^mineral_NN
^aimed_VVD_VVN_VVNJ
^map_NN_VVI_VVB
^speed_NN_VVB_VVI
^adjustment_NN
^prophylaxis_NN
^proper_JJ
^attempts_NNS_VVZ
^immunohistochemistry_NN
^complementary_JJ
^feedback_NN
^professional_JJ
^ionic_JJ
^propranolol_NN
^three-dimensional_JJ
^aid_NN_VVB_VVI
^atherosclerosis_NN
^neurologic_JJ
^indication_NN
^reach_VVB_VVI
^disability_NN
^nutrition_NN
^polypeptides_NNS
^heterogeneous_JJ
^unable_JJ
^yr_NN
^assumed_VVD_VVN_VVNJ
^anesthetized_VVD_VVN_VVNJ
^titers_NNS
^satisfaction_NN
^sometimes_NNS
^refractory_JJ
^ways_NNS
^bearing_VVG_VVGJ_VVGN
^ganglia_NN_NNS
^managed_VVD_VVN_VVNJ
^prenatal_JJ
^served_VVD_VVN_VVNJ
^salivary_JJ
^AA_NN
^proton_NN
^cd_NN
^nevertheless_RR
^hypothalamic_JJ
^fibroblast_NN
^compartment_NN
^therapies_NNS
^offer_VVI_VVB
^resolved_VVD_VVN_VVNJ
^dendritic_JJ
^devices_NNS
^born_VVN_VVNJ
^microsomes_NNS
^kg1_NN
^estimation_NN
^turn_NN_VVI_VVB
^glial_JJ
^functionally_RR
^syndromes_NNS
^department_NN
^opioid_NN
^sem_NN
^magnesium_NN
^topical_JJ
^y_NN
^reflux_NN
^reveals_VVZ
^isolate_NN_VVB_VVI
^balloon_NN
^retrospectively_RR
^limitations_NNS
^neoplasms_NNS
^crucial_JJ
^ipsilateral_JJ
^1-week_NN
^acting_VVG_VVGJ_VVGN:1
^pharmacokinetic_JJ
^polyclonal_JJ
^intraoperative_JJ
^tobacco_NN
^transferred_VVD_VVN_VVNJ
^needle_NN
^interpreted_VVD_VVN_VVNJ
^inclusion_NN
^attached_VVD_VVN_VVNJ
^users_NNS
^defective_JJ
^mab_NN
^dye_NN
^acceptable_JJ
^teaching_VVG_VVGJ_VVGN
^regulating_VVG_VVGN:1
^excitatory_JJ
^thymidine_NN
^fourth_JJ_RR
^1-hour_NN
^eggs_NNS
^modulate_VVI_VVB
^destruction_NN
^accepted_VVD_VVN_VVNJ
^muscular_JJ
^gsh_NN
^conditioned_VVD_VVN_VVNJ
^meal_NN
^efficiently_RR
^frame_NN_VVB_VVI
^widespread_JJ
^particle_NN
^radioimmunoassay_NN
^negatively_RR
^1a_NN
^predictors_NNS
^transfusion_NN
^anomalies_NNS
^testis_NN
^monitor_NN_VVB_VVI
^rose_NN_VVD
^effort_NN
^deviation_NN
^epitopes_NNS
^transcript_NN
^policy_NN
^participation_NN
^peroxidation_NN
^displacement_NN
^tail_NN
^participate_VVI_VVB
^phospholipids_NNS
^speech_NN
^perception_NN
^processed_VVD_VVN_VVNJ
^bolus_NN
^hypothesized_VVD_VVN_VVNJ
^survived_VVD_VVN_VVNJ
^v1_NN
^emotional_JJ
^adherence_NN
^infused_VVD_VVN_VVNJ
^germ_NN
^distress_NN_VVB_VVI
^inserted_VVD_VVN_VVNJ
^peaks_NNS_VVZ
^operating_VVGJ_VVG_VVGN:1
^cat_NN
^comprehensive_JJ
^olfactory_NN
^resources_NNS
^preferred_VVD_VVN_VVNJ
^detail_NN
^standards_NNS
^commercial_JJ
^focused_VVD_VVN_VVNJ
^optical_JJ
^improving_VVG_VVGJ_VVGN
^follicles_NNS
^namely_RR
^trained_VVD_VVN_VVNJ
^veins_NNS
^ovary_NN
^moderately_RR
^sarcoma_NN
^specimen_NN
^antimicrobial_JJ
^thin_JJ
^thymus_NN
^promising_VVG_VVGJ_VVGN
^screened_VVD_VVN_VVNJ
^cross-sectional_JJ
^instability_NN
^emphasis_NN
^explore_VVI_VVB
^discrimination_NN
^stromal_JJ
^ecg_NN
^cisplatin_NN
^integration_NN
^excessive_JJ
^histology_NN
^apparatus_NN
^genetically_RR
^reason_NN_VVB_VVI
^yields_NNS_VVZ
^possess_VVI_VVB
^becomes_VVZ
^cattle_NN_NNS
^autopsy_NN
^contamination_NN
^lambda_NN
^minute_NN
^antioxidant_NN
^ultrasonography_NN
^codon_NN
^disappeared_VVD_VVN_VVNJ
^pc_NN
^increasingly_RR
^lowered_VVD_VVN_VVNJ
^ejection_NN
^lumen_NN
^accumulated_VVD_VVN_VVNJ
^aspiration_NN
^neonates_NNS
^microns_NNS
^gives_VVZ
^deficit_NN
^thereafter_RR
^ifn_NN
^correlates_NNS_VVZ
^interface_NN_VVB_VVI
^ingestion_NN
^outpatient_JJ
^principles_NNS
^explored_VVD_VVN_VVNJ
^forming_VVG_VVGJ_VVGN
^division_NN
^influenza_NN
^seemed_VVD_VVN_VVNJ
^arachidonic_JJ
^motif_NN
^obstructive_JJ
^protected_VVD_VVN_VVNJ
^distributions_NNS
^fatal_JJ
^elucidate_VVB_VVI
^vertical_JJ
^differentiate_VVI_VVB
^relevance_NN
^rt-pcr_NN
^corrected_VVNJ_VVD_VVN
^splenic_JJ
^stored_VVD_VVN_VVNJ
^relief_NN
^hematopoietic_JJ
^steady_JJ_VVB_VVI
^weekly_RR
^angioplasty_NN
^consequently_RR
^rotation_NN
^continuously_RR
^salmonella_NN
^plasminogen_NN
^striatum_NN
^pleural_JJ
^acuity_NN
^analog_NN
^ic1_NN
^arginine_NN
^epitope_NN
^optimum_NN
^undergone_VVN_VVNJ
^inoculation_NN
^project_NN_VVB_VVI
^stimulates_VVZ
^exception_NN
^sudden_JJ
^physiologic_JJ
^selectivity_NN
^canal_NN
^examples_NNS
^proportional_JJ
^ace_NN
^phorbol_NN
^items_NNS
^kappa_NN
^crude_JJ
^radicals_NNS
^accurately_RR
^glucagon_NN
^conservative_JJ
^attitudes_NNS
^logistic_JJ
^ca1_NN
^improvements_NNS
^subgroup_NN
^educational_JJ
^accelerated_VVD_VVN_VVNJ
^preference_NN
^pathogenic_JJ
^killed_VVD_VVN_VVNJ
^blocks_VVZ_NNS
^vasopressin_NN
^voltage_NN
^favorable_JJ
^rr_NN
^swelling_VVGN_VVG
^amplified_VVD_VVN_VVNJ
^utility_NN
^effector_NN
^persisted_VVD_VVD_VVNJ
^forces_NNS_VVZ
^endotoxin_NN
^soil_NN
^circular_JJ
^economic_JJ
^progressively_RR
^phenotypes_NNS
^nonspecific_JJ
^suffered_VVD_VVN_VVNJ
^anaerobic_JJ
^hospitalization_NN
^dysplasia_NN
^carriers_NNS
^sizes_NNS_VVZ
^larvae_NN_NNS
^converted_VVD_VVN_VVNJ
^stimulatory_JJ
^shunt_NN
^dilution_NN
^proteolytic_JJ
^ET1_NN
^uncommon_JJ
^analytical_JJ
^careful_JJ
^balb_NN
^distinguished_VVD_VVN_VVNJ
^SHR_NN
^cerebrospinal_JJ
^glycine_NN
^adp_NN
^protocols_NNS
^antisera_NNS
^adenylate_NN
^perhaps_RR
^surveillance_NN
^address_NN_VVB_VVI
^nurse_NN_VVB_VVI
^pi_NN
^electrophoretic_JJ
^intraperitoneal_JJ
^nodules_NNS
^usual_JJ
^cytometry_NN
^intense_JJ
^uses_NNS_VVZ
^issue_NN_VVB_VVI
^fibrillation_NN
^world_NN
^preferentially_RR
^fetus_NN
^clarify_VVB_VVI
^plasmids_NNS
^nicotine_NN
^contributes_VVZ
^analgesia_NN
^courses_NNS
^inoculated_VVD_VVN_VVNJ
^afferent_JJ
^cytosol_NN
^aspirin_NN
^digital_JJ
^sp_NN
^distinguish_VVI_VVB
^aeruginosa_NN
^retardation_NN
^ill_JJ_NN
^discussion_NN
^two-dimensional_JJ
^disc_NN
^lysis_NN
^cerevisiae_NN
^chromatographic_JJ
^subtype_NN
^staphylococcus_NN
^vision_NN
^electrode_NN
^framework_NN
^gnrh_NN
^experiences_NNS_VVZ
^gap_NN
^seizure_NN
^radiological_JJ
^created_VVD_VVN_VVNJ
^preterm_NN
^indicators_NNS
^ligation_NN
^transplanted_VVD_VVN_VVNJ
^incomplete_JJ
^mitotic_JJ
^virtually_RR
^trends_NNS_VVZ
^downstream_JJ
^masses_NNS
^pneumoniae_NN
^fatigue_NN_VVB_VVI
^dense_JJ
^malaria_NN
^experimentally_RR
^ambulatory_JJ
^maintaining_VVG_VVGJ_VVGN
^supporting_VVG_VVGJ_VVGN
^protect_VVI_VVB
^immunized_VVD_VVN_VVNJ
^recognize_VVI_VVB
^myeloid_NN
^determinant_NN
^comprised_VVD_VVN_VVNJ
^european_JJ_NN
^radial_JJ
^picture_NN
^quantitatively_RR
^continue_VVI_VVB
^locations_NNS
^inhalation_NN
^liposomes_NNS
^circadian_JJ
^epinephrine_NN
^solvent_NN
^fistula_NN
^largest_JJT
^description_NN
^slower_JJR
^otherwise_RR
^filaments_NNS
^homogeneous_JJ
^spermatozoa_NNS
^arrhythmias_NNS
^instrument_NN
^mutagenesis_NN
^false_JJ
^suspension_NN
^diarrhea_NN
^androgen_NN
^cranial_JJ
^mesenteric_JJ
^radiographs_NNS
^flux_NN
^predicting_VVG_VVGJ_VVGN
^hbv_NN
^language_NN
^Cu_NN
^supplemented_VVD_VVN_VVNJ
^sle_NN
^took_VVD
^Pseudomonas_NN
^preventive_JJ
^melatonin_NN
^practitioners_NNS
^personality_NN
^colony_NN
^frozen_VVNJ_VVN
^attempted_VVD_VVN_VVNJ
^intermittent_JJ
^representative_JJ_NN
^discovered_VVD_VVN_VVNJ
^chosen_VVN_VVNJ
^cmv_NN
^pharmacokinetics_NNS
^methodology_NN
^autonomic_JJ
^astrocytes_NNS
^alpha1_NN
^concern_NN_VVB_VVI
^surgically_RR
^sugar_NN
^exposures_NNS
^dramatically_RR
^allogeneic_JJ
^psa_NN
^averaged_VVD_VVN_VVNJ
^december_NN
^vaccines_NNS
^adipose_JJ
^difficulty_NN
^settings_NNS
^quantified_VVD_VVN_VVNJ
^exhibits_NNS_VVZ
^timing_VVGN
^spite_NN
^pathogens_NNS
^molar_JJ_NN
^ulcers_NNS
^scientific_JJ
^attributable_JJ
^foot_NN
^interleukin_NN
^unstable_JJ
^cloning_VVG_VVGJ_VVGN
^colonies_NNS
^connective_JJ
^tooth_NN
^urban_JJ
^malignancies_NNS
^sequenced_VVD_VVN_VVNJ
^interference_NN
^predictor_NN
^anastomosis_NN
^hpv_NN
^paired_VVD_VVN_VVNJ
^enrolled_VVD_VVN_VVNJ
^calves_NNS
^construct_NN_VVB_VVI
^survivors_NNS
^fluids_NNS
^preservation_NN
^vertebral_JJ
^cf_NN
^pacing_VVG_VVGJ_VVGN
^preserved_VVD_VVN_VVNJ
^joints_NNS
^demographic_JJ_NN
^database_NN
^depressive_JJ
^headache_NN
^drawn_VVN_VVNJ
^ach_NN
^visible_JJ
^birds_NNS
^gp1_NN
^utilizing_VVG_VVGJ_VVGN
^phenotypic_JJ
^analogs_NNS
^foci_NNS
^vectors_NNS
^contrary_JJ_NN
^algorithm_NN
^neuropathy_NN
^descending_VVG_VVGJ_VVGN
^1-min_NN
^horizontal_JJ
^inadequate_JJ
^ctl_NN
^wt_NN
^phage_NN
^hypotension_NN
^somatostatin_NN
^mixtures_NNS
^neurones_NNS
^septal_JJ
^responding_VVG_VVGJ_VVGN:1
^competition_NN
^sought_VVD_VVN_VVNJ
^helpful_JJ
^autosomal_JJ
^depolarization_NN
^transforming_VVGJ_VVG_VVGN:1
^giving_VVG_VVGN:1
^activating_VVGJ_VVG_VVGN:1
^exact_JJ
^pth_RR
^integrity_NN
^scales_NNS_VVZ
^cerebellum_NN
^termination_NN
^ap_NN
^fine_JJ
^equation_NN
^ablation_NN
^shortening_VVG_VVGJ_VVGN
^anatomic_NN
^concurrent_JJ
^contacts_NNS_VVZ
^prove_VVB_VVI
^disturbance_NN
^definition_NN
^iu_NN
^parathyroid_NN
^modify_VVI_VVB
^lymphomas_NNS
^oxidized_VVD_VVN_VVNJ
^pyruvate_NN
^subgroups_NNS
^glycoproteins_NNS
^massive_JJ
^messenger_NN
^diversity_NN
^aerobic_JJ
^wistar_NN
^dilatation_NN
^medications_NNS
^traumatic_JJ
^panel_NN
^share_NN_VVB_VVI
^recipient_NN
^retrograde_JJ
^hd_NN
^igg1_NN
^tracheal_JJ
^bed_NN
^programme_NN_VVI_VVB
^chick_NN
^cross_NN_VVB_VVI
^conjunction_NN
^offered_VVD_VVN_VVNJ
^feed_NN_VVB_VVI
^muscarinic_JJ
^microscope_NN
^high-risk_NN
^dopaminergic_JJ
^mu_NN
^se_NN
^pa_NN
^respondents_NNS
^dramatic_JJ
^considering_VVG_VVGJ_VVGN
^synthetase_NN
^hepatocellular_JJ
^antitumor_NN
^limiting_VVG_VVGJ_VVGN
^verapamil_NN
^lipoproteins_NNS
^deterioration_NN
^deletions_NNS
^patch_NN_VVI_VVB
^explanation_NN
^easy_JJ
^lupus_NN
^sec_NN
^targeted_VVD_VVN_VVNJ
^hemodialysis_NN
^tools_NNS
^pmn_NN
^typically_RR
^methylation_NN
^B-cell_NN
^enriched_VVD_VVN_VVNJ
^tcr_NN
^compatible_JJ
^labor_NN_VVB_VVI
^simulated_VVD_VVN_VVNJ
^prophylactic_JJ
^tendon_NN
^reporter_NN
^repeats_NNS_VVZ
^fundamental_JJ
^dosing_VVG_VVGJ_VVGN
^annual_JJ
^alanine_NN
^contributed_VVD_VVN_VVNJ
^umbilical_JJ
^plane_NN
^phenomena_NNS
^giant_JJ
^concentration-dependent_JJ
^leptin_NN
^ha_NN
^reproducible_JJ
^bmi_NN
^intraocular_JJ
^decisions_NNS
^w_NN
^slope_NN_VVB_VVI
^herpes_NN
^obvious_JJ
^aldosterone_NN
^summary_NN
^injured_VVD_VVN_VVNJ
^suicide_NN
^vital_JJ
^interestingly_RR
^augmented_VVD_VVN_VVNJ
^exert_VVI_VVB
^ligament_NN
^gross_JJ
^calf_NN
^killing_VVG_VVGN:1
^transfection_NN
^shifts_NNS_VVZ
^isoform_NN
^strand_NN_VVB_VVI
^fold_NN
^judged_VVD_VVN_VVNJ
^believe_VVB_VVI
^green_JJ_NN
^homozygous_JJ
^hypoxic_JJ
^asked_VVD_VVN_VVNJ
^cure_NN_VVB_VVI
^c1bl_NN
^separately_RR
^axial_JJ
^agar_NN
^bias_NN_VVB_VVI
^modalities_NNS
^aneurysms_NNS
^northern_NN_JJ
^targeting_VVGN_VVG_VVGJ
^placenta_NN
^cardiopulmonary_JJ
^penetration_NN
^colitis_NN
^reflects_VVZ
^schedule_NN_VVB_VVI
^monkey_NN
^branch_NN_VVI_VVB
^cr_NN
^demonstration_NN
^thresholds_NNS
^real_JJ
^clinicians_NNS
^japan_NNP
^neuron_NN
^arise_VVB_VVI
^aspect_NN
^papillary_JJ
^endoplasmic_JJ
^synovial_JJ
^arising_VVG_VVGJ_VVGN
^livers_NNS
^gtp_NN
^participated_VVD_VVN_VVNJ
^deposits_NNS_VVZ
^bases_NNS_VVZ
^normotensive_JJ
^ongoing_VVG_VVGJ_VVGN
^transporter_NN
^epidural_JJ_NN
^junctions_NNS
^decade_NN
^min1_NN
^lipopolysaccharide_NN
^fluoride_NN
^moiety_NN
^inducible_JJ
^discrete_JJ
^visits_NNS_VVZ
^naturally_RR
^inverse_JJ_NN:1
^concerns_NNS_VVZ
^dual_JJ
^postsynaptic_JJ
^grafting_VVGN_VVG_VVGJ
^adenomas_NNS
^tubules_NNS
^golgi_NN_NNS
^perinatal_JJ
^mammals_NNS
^mapped_VVD_VVN_VVNJ
^computerized_VVD_VVN_VVNJ
^composite_JJ_NN
^noninvasive_JJ
^caffeine_NN
^see_VVB_VVI
^opening_VVG_VVGJ_VVGN
^infusions_NNS
^cyclophosphamide_NN
^axonal_JJ
^striking_VVG_VVGJ_VVGN:1
^implementation_NN
^relatives_NNS
^precision_NN
^vegf_NN
^began_VVD
^candidate_NN
^pretreated_VVD_VVN_VVNJ
^enhances_VVZ
^offspring_NN_NNS
^modern_JJ
^recruitment_NN
^immunosorbent_JJ
^anion_NN
^capsule_NN
^filter_NN_VVB_VVI
^reversal_NN
^laboratories_NNS
^promoters_NNS
^malformations_NNS
^additive_JJ_NN
^fibrin_NN
^cp_NN
^cessation_NN
^dark_JJ_NN
^sessions_NNS
^lamina_NN
^hcg_NN
^similarities_NNS
^ineffective_JJ
^heme_NN
^termed_VVD_VVN_VVNJ
^african_JJ_NN
^luminal_JJ
^aromatic_JJ
^ns_NN
^passage_NN
^rt_NN
^distant_JJ
^disappearance_NN
^pathophysiology_NN
^inositol_NN
^sign_NN_VVB_VVI
^reaching_VVG_VVGJ_VVGN
^myelin_NN
^chronically_RR
^waves_NNS_VVZ
^PMA_NN
^controversial_JJ
^electrodes_NNS
^enzyme-linked_VVD_VVN_VVNJ
^terminus_NN
^likelihood_NN
^apo_NN
^filling_VVG_VVGJ_VVGN
^anti-inflammatory_JJ
^link_NN_VVI_VVB
^dose-response_NN
^label_NN
^envelope_NN_VVB_VVI
^granule_NN
^confined_VVD_VVN_VVNJ
^shared_VVD_VVN_VVNJ
^ectopic_JJ
^periodontal_JJ
^irreversible_JJ
^fit_JJ_NN_VVB_VVI
^staging_VVG_VVGJ_VVGN
^examines_VVZ
^definitive_JJ
^film_NN_VVB_VVI
^mediators_NNS
^dodecyl_NN
^basement_NN
^questionnaires_NNS
^projections_NNS
^definite_JJ
^restoration_NN
^amyloid_NN
^gels_NNS
^remarkable_JJ
^immunosuppressive_JJ
^deduced_VVD_VVN_VVNJ
^subsets_NNS_VVZ
^attack_NN_VVB_VVI
^deprivation_NN
^nifedipine_NN
^polyacrylamide_NN
^sr_NN
^inversely_RR
^reporting_VVG_VVGJ_VVGN
^configuration_NN
^suppress_VVI_VVB
^catheters_NNS
^triglyceride_NN
^calculations_NNS
^H1O1_NN
^somewhat_RR
^polymer_NN
^glaucoma_NN
^connected_VVD_VVN_VVNJ
^performing_VVG_VVGJ_VVGN
^correctly_RR
^hypersensitivity_NN
^atropine_NN
^repetitive_JJ
^resorption_NN
^fungal_JJ
^decay_NN_VVB_VVI
^TPA_NN
^hospitalized_VVD_VVN_VVNJ
^ribosomal_JJ
^prosthesis_NN
^mediating_VVG_VVGN:1
^rrna_NN
^powerful_JJ
^equipment_NN
^gut_NN
^choline_NN
^elective_JJ
^vomiting_VVG_VVGJ_VVGN
^cl-_NN
^uterus_NN
^lavage_NN
^primers_NNS
^adsorption_NN
^kept_VVNJ_VVD_VVN
^medulla_NN
^th1_NN
^esters_NNS
^responsive_JJ
^pulses_NNS_VVZ
^respiration_NN
^surgeon_NN
^immobilized_VVD_VVN_VVNJ
^glutamine_NN
^islets_NNS
^Fc_NN
^glycerol_NN
^parasites_NNS
^high-dose_NN
^prevalent_JJ
^morphologic_JJ
^episode_NN
^glass_NN
^tryptophan_NN
^anatomy_NN
^locally_RR
^crystals_NNS
^naloxone_NN
^stabilization_NN
^interview_NN
^psychosocial_JJ
^biology_NN
^absorbed_VVD_VVN_VVNJ
^electrophysiological_JJ
^methionine_NN
^addressed_VVD_VVN_VVNJ
^pr_NN
^postulated_VVD_VVN_VVNJ
^microbial_JJ
^limbs_NNS
^discusses_VVZ
^apart_RR
^unlikely_RR
^interviews_NNS_VVZ
^inactivated_VVD_VVN_VVNJ
^plastic_JJ_NN
^bipolar_JJ
^cigarette_NN
^extensively_RR
^conditioning_VVG_VVGJ_VVGN
^concepts_NNS
^probable_JJ
^horses_NNS
^bonds_NNS
^trna_NN
^pigment_NN
^sprague-dawley_NN
^mi_NN
^sound_JJ_NN
^foreign_JJ
^mandibular_JJ
^postmenopausal_JJ
^fe_NN
^subcellular_JJ
^leucine_NN
^indeed_RR
^insight_NN
^constitute_VVI_VVB
^stronger_JJR_RRR
^profound_JJ
^transmitted_VVD_VVN_VVNJ
^myocytes_NNS
^lysine_NN
^structurally_RR
^excitation_NN
^tracer_NN
^record_NN_VVB_VVI
^glucocorticoid_NN
^attacks_NNS_VVZ
^potentiated_VVD_VVN_VVNJ
^non_JJ
^ebv_NN
^adrenergic_JJ
^firing_VVG_VVGJ_VVGN
^cyclin_NN
^automated_VVD_VVN_VVNJ
^exons_NNS
^uniform_JJ_NN
^feasible_JJ
^entity_NN
^proportions_NNS
^static_JJ
^stent_NN
^regarded_VVD_VVN_VVNJ
^mm1_NN
^pet_NN
^corticosteroids_NNS
^width_NN
^quantities_NNS
^polymorphisms_NNS
^gallbladder_NN
^-induced_VVNJ
^densities_NNS
^log_NN_VVB_VVI
^humoral_JJ
^lowering_VVG_VVGJ_VVGN
^lysosomal_JJ
^cardiomyopathy_NN
^radioactive_JJ
^cl_NN
^concentrated_VVD_VVN_VVNJ
^beam_NN
^quantity_NN
^category_NN
^preceding_VVG_VVGJ_VVGN
^differs_VVZ
^screen_NN_VVI_VVB
^biphasic_JJ
^accessory_JJ_NN
^completion_NN
^enhancing_VVG_VVGJ_VVGN
^abscess_NN
^registered_VVD_VVN_VVNJ
^takes_VVZ
^totally_RR
^NGF_NN
^potentiation_NN
^critically_RR
^team_NN
^leakage_NN
^carcinogenesis_NN
^transverse_JJ
^bmd_NN
^institution_NN
^purposes_NNS
^plaques_NNS
^peroxide_NN
^simulation_NN
^triglycerides_NNS
^relations_NNS
^entered_VVD_VVN_VVNJ
^night_NN
^professionals_NNS
^feasibility_NN
^antihypertensive_JJ
^meningitis_NN
^attenuation_NN
^xenopus_NN
^kd_NN
^ensure_VVB_VVI
^st_NN
^medullary_JJ
^complaints_NNS
^histopathological_JJ
^allograft_NN
^scintigraphy_NN
^gm-csf_NN
^lc_NN
^trh_NN
^paf_NN
^blotting_VVGJ_VVGN_VVG
^transferrin_NN
^gold_JJ_NN
^chemicals_NNS
^fibrous_JJ
^zones_NNS
^labelling_VVG_VVGJ_VVGN
^lithium_NN
^supernatant_NN
^sensitization_NN
^saliva_NN
^parenteral_JJ
^aggregates_NNS_VVZ
^adolescent_JJ_NN
^analgesic_JJ_NN
^antisense_NN
^genotypes_NNS
^zn_NN
^modulated_VVD_VVN_VVNJ
^hb_NN
^formula_NN
^branches_NNS_VVZ
^insufficient_JJ
^parietal_JJ
^emg_NN
^conversely_RR
^improves_VVZ
^ratings_NNS
^vip_NN
^islet_NN
^concerned_VVD_VVN_VVNJ
^awareness_NN
^hcc_NN
^sexes_NNS
^surfactant_NN
^employing_VVG_VVGJ_VVGN
^brains_NNS
^examining_VVG_VVGJ_VVGN
^ranges_NNS_VVZ
^vestibular_JJ
^exceeded_VVD_VVN_VVNJ
^PC1_NN
^ends_NNS_VVZ
^normalized_VVD_VVN_VVNJ
^wounds_NNS_VVZ
^projection_NN
^saccharomyces_NN
^theophylline_NN
^latent_JJ
^homeostasis_NN
^prevents_VVZ
^surgeons_NNS
^charged_VVD_VVN_VVNJ
^finger_NN
^interesting_VVG_VVGJ
^clonal_JJ
^kinds_NNS
^maps_NNS_VVZ
^contributing_VVG_VVGJ_VVGN
^autoantibodies_NNS
^abundance_NN
^covered_VVD_VVN_VVNJ
^modes_NNS
^instruments_NNS
^formulation_NN
^cs_NN
^cataract_NN
^resected_VVD_VVN_VVNJ
^incontinence_NN
^age-matched_VVNJ
^fragmentation_NN
^met_VVD_VVN_VVNJ
^myeloma_NN
^differing_VVG_VVGJ_VVGN
^striatal_JJ
^age-related_VVNJ
^foods_NNS
^hamsters_NNS
^border_NN_VVB_VVI
^serological_JJ
^substitutions_NNS
^oligonucleotide_NN
^south_NN
^hereditary_JJ
^valid_JJ
^burst_NN_VVB_VVI_VVD_VVN_VVNJ
^conscious_JJ
^instances_NNS
^inherited_VVD_VVN_VVNJ
^splicing_VVG_VVGJ_VVGN
^roots_NNS
^permits_NNS_VVZ
^criterion_NN
^corticosterone_NN
^constitutive_JJ
^permit_VVB_VVI
^homogenates_NNS_VVZ
^compartments_NNS
^accomplished_VVD_VVN_VVNJ
^acoustic_JJ
^facilities_NNS
^leaves_NNS_VVZ
^electric_JJ
^lipase_NN
^providers_NNS
^isoproterenol_NN
^inhaled_VVD_VVN_VVNJ
^occasionally_RR
^expanded_VVD_VVN_VVNJ
^atherosclerotic_JJ
^copies_NNS_VVZ
^lectin_NN
^esophagus_NN
^histone_NN
^creatine_NN
^leukemic_JJ
^rich_JJ
^synapses_NNS
^neuromuscular_JJ
^gc_NN
^walls_NNS
^plexus_NN
^stones_NNS
^persistence_NN
^irrespective_JJ
^high-performance_NN
^briefly_RR
^cea_NN
^avp_NN
^synergistic_JJ
^modality_NN
^shifted_VVD_VVN_VVNJ
^disulfide_NN
^menstrual_JJ
^ascites_NN_NNS
^prescribed_VVD_VVN_VVNJ
^fecal_JJ
^fibre_NN
^blocker_NN
^catheterization_NN
^newborns_NNS
^juvenile_JJ
^interfere_VVI_VVB
^intron_NN
^pe_NN
^marginal_JJ
^gradients_NNS
^adenoma_NN
^hela_NN
^property_NN
^fertilization_NN
^microtubules_NNS
^country_NN
^nitrate_NN
^hydrochloride_NN
^candida_NN
^suggestive_JJ
^polymorphic_JJ
^surveys_NNS_VVZ
^international_JJ
^vesicle_NN
^ps_NN
^eosinophils_NNS
^overcome_JJ_VVI_VVB
^ideal_JJ_NN
^applicable_JJ
^dilated_VVD_VVN_VVNJ
^adaptive_JJ
^routinely_RR
^bones_NNS
^segmental_JJ
^breakdown_NN
^reproducibility_NN
^react_VVB_VVI
^caudal_JJ
^shear_JJ_NN
^intermediates_NNS_VVZ
^grow_VVB_VVI
^axon_NN
^june_NN
^tau_NN
^assessments_NNS
^circumstances_NNS
^character_NN
^eukaryotic_JJ
^nausea_NN
^plan_NN_VVB_VVI
^calmodulin_NN
^elongation_NN
^laryngeal_JJ
^ar_NN
^submitted_VVD_VVN_VVNJ
^visceral_JJ
^antiviral_JJ
^patency_NN
^fertility_NN
^Ig_NN
^adducts_NNS
^bilirubin_NN
^cgmp_NN
^hemisphere_NN
^preceded_VVD_VVN_VVNJ
^alcoholic_JJ
^vmax_NN
^phagocytosis_NN
^citrate_NN
^determinations_NNS
^genital_JJ
^complexity_NN
^biologically_RR
^activates_VVZ
^dc_NN
^clonidine_NN
^losses_NNS
^eating_VVG_VVGJ_VVGN
^catalase_NN
^streptococcus_NN
^beta1_NN
^connection_NN
^person_NN
^calculation_NN
^nephropathy_NN
^shoulder_NN
^infarct_NN
^promoting_VVG_VVGJ_VVGN
^comprising_VVG_VVGJ_VVGN
^tibial_JJ
^reflecting_VVG_VVGJ_VVGN
^penicillin_NN
^anesthetic_JJ
^resin_NN
^killer_NN
^regulator_NN
^epidermis_NN
^endoscopy_NN
^avoidance_NN
^progenitor_NN
^tertiary_JJ
^q_NN
^brainstem_NN
^focusing_VVG_VVGJ_VVGN
^forearm_NN
^manifestation_NN
^rings_NNS
^1d1_NN
^granular_JJ
^object_NN_VVB_VVI
^amniotic_JJ
^centrifugation_NN
^dimer_NN
^plates_NNS_VVZ
^sense_NN_VVB_VVI
^referral_NN
^principle_NN
^pertussis_NN
^MMP1_NN
^pre-_JJ
^outflow_NN
^substituted_VVD_VVN_VVNJ
^recurrences_NNS
^evolutionary_JJ
^weakly_RR
^nude_JJ
^folding_VVG_VVGJ_VVGN
^isoelectric_JJ
^evidenced_VVD_VVN_VVNJ
^combining_VVG_VVGJ_VVGN
^adapted_VVD_VVN_VVNJ
^forced_VVD_VVN_VVNJ
^elastic_JJ
^integral_JJ
^personnel_NN
^ammonium_NN
^virulence_NN
^temporary_JJ
^held_VVD_VVN_VVNJ
^recommend_VVB_VVI
^carry_VVB_VVI
^array_NN_VVB_VVI
^1q1_NN
^innervation_NN
^details_NNS_VVZ
^intercellular_JJ
^varies_VVZ
^alive_JJ
^tip_NN_VVB_VVI
^illustrate_VVB_VVI
^reagents_NNS
^extend_VVI_VVB
^chemically_RR
^laparotomy_NN
^exclusion_NN
^recruited_VVD_VVN_VVNJ
^il_NN
^time-dependent_JJ
^quantification_NN
^extreme_JJ
^immunostaining_VVG_VVGJ_VVGN
^cytogenetic_JJ
^abortion_NN
^airways_NNS
^coverage_NN
^private_JJ
^facilitated_VVD_VVN_VVNJ
^beta-adrenergic_JJ
^successive_JJ
^angiographic_JJ
^scheme_NN
^corpus_NN
^expiratory_JJ
^corresponded_VVD_VVN_VVNJ
^1b_NN
^sc_NN
^manifested_VVD_VVN_VVNJ
^verified_VVD_VVN_VVNJ
^recessive_JJ
^presynaptic_JJ
^keratinocytes_NNS
^cation_NN
^enlargement_NN
^manipulation_NN
^fractional_JJ
^anp_NN
^damaged_VVD_VVN_VVNJ
^regulates_VVZ
^modeling_VVG_VVGJ_VVGN
^establishment_NN
^chimeric_JJ
^aims_NNS_VVZ
^contributions_NNS
^rule_NN_VVB_VVI
^options_NNS
^acidosis_NN
^copy_NN_VVB_VVI
^mobilization_NN
^north_NN
^modest_JJ
^microvascular_JJ
^spp_NN
^septic_JJ
^apolipoprotein_NN
^capillaries_NNS
^sigma_NN
^lymphocytic_JJ
^methotrexate_NN
^natriuretic_JJ
^Ag_NN
^supernatants_NNS
^csa_NN
^heterozygous_JJ
^graded_VVD_VVN_VVNJ
^adding_VVG_VVGJ_VVGN
^1-day-old_JJ
^indicative_JJ
^bacillus_NN
^immunologic_JJ
^drop_NN_VVB_VVI
^decades_NNS
^wheat_NN
^entirely_RR
^lengths_NNS
^ileum_NN
^simplex_NN
^micromol_NN
^phosphatidylcholine_NN
^1-fu_NN
^exerted_VVD_VVN_VVNJ
^mood_NN
^validated_VVD_VVN_VVNJ
^1k_NN
^polar_JJ
^helper_NN
^AP1_NN
^hypotheses_NNS
^race_NN_VVB_VVI
^osmotic_JJ
^demand_NN_VVB_VVI
^thymocytes_NNS
^southern_JJ_NN
^applying_VVG_VVGJ_VVGN
^ascending_VVG_VVGJ_VVGN
^intubation_NN
^burden_NN_VVB_VVI
^construction_NN
^opportunity_NN
^electronic_JJ
^guide_NN_VVB_VVI
^overlapping_VVG_VVGJ_VVGN:1
^proliferating_VVG_VVGJ_VVGN
^seconds_NNS
^lineage_NN
^proteinase_NN
^conjugate_NN_JJ_VVB_VVI
^integrin_NN
^dioxide_NN
^congestive_JJ
^fev1_NN
^excised_VVD_VVN_VVNJ
^pilot_NN_VVB_VVI
^worse_JJ
^incision_NN
^ferritin_NN
^helix_NN
^reagent_NN
^preoperatively_RR
^equations_NNS
^continuing_VVG_VVGJ_VVGN
^carefully_RR
^coated_VVD_VVN_VVNJ
^sulphate_NN
^bioavailability_NN
^nutrient_NN
^fractionation_NN
^parkinson_NN
^dismutase_NN
^heterologous_JJ
^conjugated_VVD_VVN_VVNJ
^eventually_RR
^blockers_NNS
^suture_NN
^goals_NNS
^diazepam_NN
^traits_NNS
^challenges_NNS_VVZ
^lidocaine_NN
^cadmium_NN
^thrombocytopenia_NN
^catecholamines_NNS
^septum_NN
^walking_VVG_VVGJ_VVGN
^dermal_JJ
^transplants_NNS_VVZ
^caries_NN
^portions_NNS_VVZ
^behavioural_JJ
^lactation_NN
^physiology_NN
^investigators_NNS
^establishing_VVG_VVGJ_VVGN
^sphincter_NN
^laminin_NN
^evaluations_NNS
^adenine_NN
^schools_NNS_VVZ
^gastrin_NN
^networks_NNS
^tubes_NNS
^ic_NN
^morning_NN
^phylogenetic_JJ
^sonography_NN
^remarkably_RR
^ovulation_NN
^institute_NN_VVB_VVI
^assist_VVB_VVI
^immunoassay_NN
^proteases_NNS
^perioperative_JJ
^immunoblotting_VVGJ_VVGN_VVG:1
^doctors_NNS
^gradual_JJ
^wet_NN_VVB_VVI
^ICAM1_NN
^discovery_NN
^catecholamine_NN
^ethnic_JJ
^angiogenesis_NN
^rnas_NNS
^titer_NN
^sham_JJ_NN
^surprisingly_RR
^intravascular_JJ
^predictions_NNS
^belonging_VVG_VVGN
^surviving_VVG_VVGJ_VVGN
^emphasized_VVD_VVN_VVNJ
^differentially_RR
^rbc_NN
^antagonized_VVD_VVN_VVNJ
^flexion_NN
^morphologically_RR
^rated_VVD_VVN_VVNJ
^encode_VVB_VVI
^monocyte_NN
^hemorrhagic_JJ
^1p_NN
^nos_NN_NNS
^igfbp1_NN
^npy_NN
^dm_NN
^visualized_VVD_VVN_VVNJ
^quantify_VVB_VVI
^articular_JJ
^osteoporosis_NN
^z_NN
^mercury_NN
^stores_NNS_VVZ
^crf_NN
^mathematical_JJ
^emerged_VVD_VVN_VVNJ
^cad_NN
^stain_NN_VVB_VVI
^periodic_JJ
^degenerative_JJ
^disseminated_VVD_VVN_VVNJ
^transiently_RR
^candidates_NNS
^thick_JJ
^postpartum_NN
^session_NN
^trunk_NN
^running_VVG_VVGJ_VVGN
^simulations_NNS
^degraded_VVD_VVN_VVNJ
^clinics_NNS
^perspective_NN
^sequelae_NNS
^primer_NN
^manual_JJ_NN:1
^duplex_NN
^saturated_VVD_VVN_VVNJ
^enhancer_NN
^intrauterine_JJ
^contractility_NN
^babies_NNS
^microorganisms_NNS
^regurgitation_NN
^reconstituted_VVD_VVN_VVNJ
^ischaemia_NN
^mutated_VVD_VVN_VVNJ
^presumed_VVD_VVN_VVNJ
^elicit_VVI_VVB
^possibilities_NNS
^excreted_VVD_VVN_VVNJ
^crohn_NN
^mitogenic_JJ
^biologic_JJ
^trace_JJ_NN
^dendrites_NNS
^connections_NNS
^today_NN
^full-length_NN
^diabetics_NNS
^july_NN
^constructs_NNS_VVZ
^cut_NN_VVB_VVI
^motifs_NNS
^lasting_VVG_VVGJ_VVGN
^cbf_NN
^cascade_NN_VVI_VVB
^actually_RR
^nadph_NN
^proteinuria_NN
^remodeling_VVGN_VVG
^doxorubicin_NN
^sufficiently_RR
^dust_NN
^obtaining_VVG_VVGJ_VVGN
^interacts_VVZ
^epsilon_NN
^enable_VVI_VVB
^aml_NN
^centre_NN
^mobile_JJ
^hsv1_NN
^ki_NN
^correspond_VVI_VVB
^precipitation_NN
^oxytocin_NN
^consumed_VVD_VVN_VVNJ
^ducts_NNS
^homogeneity_NN
^percentages_NNS
^orbital_JJ
^boy_NN
^responders_NNS
^bicarbonate_NN
^max_NN
^retinoic_JJ
^films_NNS_VVZ
^cleft_NN
^afferents_NNS
^ankle_NN
^locomotor_NN
^embolism_NN
^avoided_VVD_VVN_VVNJ
^lymphatic_JJ
^empirical_JJ
^albicans_NN
^histocompatibility_NN
^visit_NN_VVB_VVI
^sporadic_JJ
^chickens_NNS
^proteolysis_NN
^specialized_VVD_VVN_VVNJ
^defense_NN
^promotion_NN
^blind_JJ_NN
^calcitonin_NN
^high-affinity_NN
^fused_VVD_VVN_VVNJ
^conjugates_NNS_VVZ
^recall_NN_VVB_VVI
^enamel_NN
^bradykinin_NN
^plateau_NN
^cations_NNS
^rearrangement_NN
^dermatitis_NN
^NF-kappaB_NN
^flexible_JJ
^classic_JJ
^attending_VVG_VVGJ_VVGN
^spect_NN
^voluntary_JJ
^msec_NN
^overlap_NN_VVI_VVB
^maxillary_JJ
^tree_NN
^prosthetic_JJ_NN
^round_JJ
^extremity_NN
^ventilatory_JJ
^vasoconstriction_NN
^commercially_RR
^aberrations_NNS
^radiolabeled_VVD_VVN_VVNJ
^depended_VVD_VVN_VVNJ
^neurotransmitter_NN
^becoming_VVG_VVGN:1
^moving_VVG_VVGJ_VVGN
^irregular_JJ
^ischaemic_JJ
^breaks_NNS_VVZ
^beats_NNS_VVZ
^histochemical_JJ
^idea_NN
^mycobacterium_NN
^halothane_NN
^thrombus_NN
^originally_RR
^cytology_NN
^thromboxane_NN
^urethral_JJ
^priming_VVG_VVGJ_VVGN
^bulk_NN
^hydroxylase_NN
^paradigm_NN
^soon_RR
^brought_VVD_VVN_VVNJ
^triggered_VVD_VVN_VVNJ
^organized_VVD_VVN_VVNJ
^mediates_VVZ
^gentamicin_NN
^forward_JJ_VVI_VVB_RR:1
^dimension_NN
^perforation_NN
^testes_NNS
^vt_NN
^challenged_VVD_VVN_VVNJ
^sedimentation_NN
^implemented_VVD_VVN_VVNJ
^burn_NN
^exploration_NN
^oocyte_NN
^version_NN
^pyramidal_JJ
^immunosuppression_NN
^thymic_JJ
^actively_RR
^semen_NN
^retinopathy_NN
^lenses_NNS
^pathogen_NN
^auc_NN
^contaminated_VVD_VVN_VVNJ
^schizophrenic_JJ_NN
^exhibiting_VVG_VVGJ_VVGN
^nucleic_JJ
^positivity_NN
^smoke_NN_VVB_VVI
^sampled_VVD_VVN_VVNJ
^ss_NN
^effusion_NN
^prostaglandins_NNS
^mutagenic_JJ
^elucidated_VVD_VVN_VVNJ
^remove_VVB_VVI
^redox_NN
^1-kb_NN
^ultimately_RR
^infertility_NN
^gained_VVD_VVN_VVNJ
^viscosity_NN
^1st_JJ
^influencing_VVG_VVGJ_VVGN
^coping_VVG_VVGJ_VVGN
^create_VVB_VVI
^n-_NN
^clamp_NN_VVB_VVI
^inorganic_JJ
^allergy_NN
^institutions_NNS
^crossover_NN
^fifth_JJ_RR
^inotropic_JJ
^arrangement_NN
^thickening_VVG_VVGJ_VVGN
^mouth_NN
^cochlear_JJ
^inability_NN
^t1-weighted_VVD_VVN_VVNJ
^adenovirus_NN
^pbmc_NN
^corresponds_VVZ
^fluctuations_NNS
^sexually_RR
^trimester_NN
^kind_NN
^edta_NN
^epidemic_JJ
^articles_NNS
^asymmetric_JJ
^analogous_JJ
^communities_NNS
^reasonable_JJ
^haloperidol_NN
^continues_VVZ
^relating_VVG_VVGJ_VVGN
^confirms_VVZ
^fail_VVI_VVB
^spike_NN_VVB_VVI
^stationary_JJ
^individually_RR
^season_NN
^atopic_JJ
^interviewed_VVD_VVN_VVNJ
^kcl_NN
^aspartate_NN
^1q_NN
^so-called_VVD_VVN_VVNJ
^stroma_NN
^spin_NN_VVB_VVI
^mic_NN
^numerical_JJ
^scored_VVD_VVN_VVNJ
^rnase_NN
^neuroblastoma_NN
^epidemiologic_JJ
^hepatocyte_NN
^-atpase_NN
^leukaemia_NN
^cervix_NN
^transcribed_VVD_VVN_VVNJ
^circulatory_JJ
^assumption_NN
^serotype_NN
^industry_NN
^x1_NN
^non-specific_JJ
^low-dose_NN
^software_NN
^undetectable_JJ
^meet_VVB_VVI
^cross-linking_VVGJ_VVG_VVGN
^placebo-controlled_VVD_VVN_VVNJ
^lean_JJ_NN
^heating_VVG_VVGJ_VVGN
^usage_NN
^oa_NN
^neoplasia_NN
^histidine_NN
^chd_NN
^subpopulations_NNS
^ground_NN_VVD_VVN_VVNJ
^c-myc_NN
^nodal_JJ_NN
^mediator_NN
^considerations_NNS
^histopathologic_JJ
^girl_NN
^affective_JJ
^monolayer_NN
^signalling_VVGN_VVG_VVGJ
^centres_NNS
^handling_VVG_VVGJ_VVGN
^columns_NNS
^mt_NN
^gonadotropin_NN
^neutralizing_VVG_VVGJ_VVGN
^narrow_JJ_VVB_VVI
^relate_VVB_VVI
^bromide_NN
^iodine_NN
^phosphorus_NN
^subcutaneously_RR
^named_VVD_VVN_VVNJ
^ethyl_NN
^liter_NN
^verbal_JJ
^eliminate_VVI_VVB
^enables_VVZ
^emptying_VVG_VVGJ_VVGN
^stiffness_NN
^revascularization_NN
^template_NN
^depleted_VVD_VVN_VVNJ
^polymorphonuclear_JJ
^cleaved_VVD_VVN_VVNJ
^filled_VVD_VVN_VVNJ
^colonization_NN
^arch_NN
^typing_VVG_VVGJ_VVGN
^neuroendocrine_JJ
^hosts_NNS_VVZ
^mentioned_VVD_VVN_VVNJ
^partners_NNS_VVZ
^enlarged_VVD_VVN_VVNJ
^vertebrate_NN
^anti-cd1_NN
^accumulate_VVB_VVI
^nocturnal_JJ
^amplitudes_NNS
^preferential_JJ
^case-control_NN
^quantitation_NN
^velocities_NNS
^distances_NNS_VVZ
^calcification_NN
^luteal_JJ
^patches_NNS_VVZ
^confirming_VVG_VVGJ_VVGN
^constitutively_RR
^epidemiology_NN
^smears_NNS_VVZ
^coordination_NN
^spindle_NN
^indirectly_RR
^enabled_VVD_VVN_VVNJ
^visualization_NN
^promoted_VVD_VVN_VVNJ
^ALL_NN
^dystrophy_NN
^captopril_NN
^asthmatic_JJ_NN
^pups_NNS
^vo1_NN
^march_NN
^hemodynamics_NNS
^randomised_VVD_VVN_VVNJ
^run_NN_VVB_VVI
^ammonia_NN
^sensitized_VVD_VVN_VVNJ
^adequately_RR
^echocardiographic_JJ
^pressor_NN
^embolization_NN
^iliac_JJ
^bm_NN
^sds_NN
^vp1_NN
^europe_NNP
^forskolin_NN
^valves_NNS
^intramuscular_JJ
^academic_JJ
^selenium_NN
^decarboxylase_NN
^follicle_NN
^nadh_NN
^prolongation_NN
^sod_NN
^-dependent_JJ
^supine_JJ
^rf_NN
^seasonal_JJ
^stabilized_VVD_VVN_VVNJ
^migraine_NN
^historical_JJ
^ouabain_NN
^ultraviolet_JJ
^duodenum_NN
^trigger_NN_VVI_VVB
^stone_NN
^augmentation_NN
^UK_NN_NNP
^uk_NN
^initiate_VVI_VVB
^ria_NNS
^lifetime_NN
^suspensions_NNS
^socioeconomic_JJ
^environments_NNS
^chemotactic_JJ
^cdnas_NNS
^measurable_JJ
^views_NNS_VVZ
^box_NN
^permitted_VVD_VVN_VVNJ
^endemic_JJ
^vagal_JJ
^genus_NN
^resuscitation_NN
^alpha-_NN
^tubule_NN
^causal_JJ
^salts_NNS
^uncertain_JJ
^d1s1_NN
^promotes_VVZ
^ed_NN
^guinea-pig_NN
^kcal_NN
^monolayers_NNS
^cyclosporine_NN
^negligible_JJ
^catalyzed_VVD_VVN_VVNJ
^ip_NN
^rearrangements_NNS
^1T1_NN
^accounts_NNS_VVZ
^oligonucleotides_NNS
^isometric_JJ
^acutely_RR
^DNA-binding_VVGJ
^seminal_JJ
^preincubation_NN
^analyzing_VVG_VVGJ_VVGN
^aware_JJ
^lambs_NNS
^bfgf_NN
^collateral_JJ
^affinities_NNS
^constituents_NNS
^COX1_NN
^flaps_NNS_VVZ
^tongue_NN
^curative_JJ
^extending_VVG_VVGJ_VVGN
^silver_JJ_NN
^illustrated_VVD_VVN_VVNJ
^trait_NN
^healthcare_NN
^helical_JJ
^weakness_NN
^pharmacologic_JJ
^cell-mediated_VVD_VVN_VVNJ
^margin_NN
^forebrain_NN
^sds-page_NN
^desensitization_NN
^tamoxifen_NN
^hyperthermia_NN
^sole_JJ
^africa_NNP
^solely_RR
^femur_NN
^immunotherapy_NN
^discharged_VVD_VVN_VVNJ
^cultural_JJ
^HL1_NN
^wky_NN
^vena_NN
^failures_NNS
^document_NN_VVB_VVI
^db_NN
^investigating_VVG_VVGJ_VVGN
^admissions_NNS
^inspiratory_JJ
^necessarily_RR
^Cd_NN
^af_NN
^bundle_NN
^granulocytes_NNS
^inputs_NNS_VVZ
^flanking_VVG_VVGJ_VVGN
^aberrant_JJ
^stepwise_JJ_RR
^accordingly_RR
^diameters_NNS
^atoms_NNS
^null_JJ
^emphasize_VVI_VVB
^avian_JJ
^habits_NNS
^c-fos_NN
^oxygenation_NN
^transported_VVD_VVN_VVNJ
^atrium_NN
^hydroxyl_NN
^inos_NN
^asymmetry_NN
^cho_NN
^select_JJ_VVB_VVI
^extremities_NNS
^strips_NNS_VVZ
^s1_NN
^ethical_JJ
^attained_VVD_VVN_VVNJ
^april_NN
^hypertrophic_JJ
^repression_NN
^tg_NN
^imply_VVI_VVB
^methanol_NN
^parenchyma_NN
^adhesive_JJ_NN
^develops_VVZ
^allergen_NN
^solitary_JJ
^fmol_NN
^minimize_VVB_VVI
^particulate_JJ
^venom_NN
^generating_VVG_VVGJ_VVGN
^figures_NNS_VVZ
^altering_VVG_VVGJ_VVGN
^ir_NN
^grew_VVD
^directions_NNS
^raise_VVB_VVI
^researchers_NNS
^hodgkin_NN
^immunoglobulins_NNS
^sum_NN_VVB_VVI
^hypothermia_NN
^cured_VVD_VVN_VVNJ
^lysozyme_NN
^ami_NN
^causative_JJ
^representation_NN
^ulcerative_JJ
^perceptions_NNS
^palsy_NN
^barriers_NNS
^inappropriate_JJ
^inpatient_NN
^PAI1_NN
^mo_NN
^transit_NN_VVB_VVI
^modulating_VVG_VVGJ_VVGN
^erythroid_NN
^autoradiography_NN
^neoplasm_NN
^1-bp_VVGJ
^guanine_NN
^exponential_JJ
^tend_VVI_VVB
^phi_NN
^anal_JJ
^monomer_NN
^skull_NN
^Con_NN
^defining_VVG_VVGJ_VVGN
^indistinguishable_JJ
^acceleration_NN
^october_NN
^metals_NNS
^tandem_NN
^ultrasonic_JJ
^linearly_RR
^cytomegalovirus_NN
^ambient_JJ
^prompt_NN_VVB_VVI
^loops_NNS_VVZ
^list_NN_VVB_VVI
^ldh_NN
^bmt_NN
^developments_NNS
^emergence_NN
^scoring_VVG_VVGJ_VVGN
^cerebrovascular_JJ
^gfr_NN
^conservation_NN
^endocarditis_NN
^evolved_VVD_VVN_VVNJ
^borderline_JJ_NN
^membrane-bound_VVD_VVN_VVNJ
^casein_NN
^immunocytochemical_JJ
^mediastinal_JJ
^insurance_NN
^antibacterial_JJ
^capability_NN
^twin_NN
^corticosteroid_NN
^surveyed_VVD_VVN_VVNJ
^insights_NNS
^adherent_JJ
^May_NN
^counseling_VVG_VVGJ_VVGN
^hbsag_NN
^serves_VVZ
^quickly_RR
^oscillations_NNS
^typhimurium_NN
^parenchymal_JJ
^exerts_VVZ
^century_NN
^describing_VVG_VVGJ_VVGN
^option_NN
^endometrium_NN
^fungi_NNS
^cooling_VVG_VVGJ_VVGN
^elevations_NNS
^poisoning_VVG_VVGJ_VVGN
^freshly_RR
^g-csf_NN
^demands_NNS_VVZ
^adduct_NN
^reciprocal_JJ
^ac_NN
^limitation_NN
^pacemaker_NN
^financial_JJ
^hiv-infected_VVD_VVN_VVNJ
^cathepsin_NN
^detergent_NN
^inward_JJ
^structured_VVD_VVN_VVNJ
^pha_NN
^hybrids_NNS
^eluted_VVD_VVN_VVNJ
^insulin-like_JJ
^disrupted_VVD_VVN_VVNJ
^objects_NNS_VVZ
^formulations_NNS
^systematically_RR
^pools_NNS_VVZ
^driven_VVN
^vasoactive_JJ
^cholecystectomy_NN
^abilities_NNS
^resident_JJ_NN
^cycling_VVGN_VVG_VVGJ
^radius_NN
^phosphatidylinositol_NN
^glycol_NN
^icu_NN
^periphery_NN
^painful_NN
^sedation_NN
^propofol_NN
^collagenase_NN
^calculate_VVB_VVI
^accident_NN
^glucocorticoids_NNS
^cck_NN
^side-effects_NNS
^deformity_NN
^granulocyte_NN
^chance_NN
^inherent_JJ
^confirmation_NN
^vaccinated_VVD_VVN_VVNJ
^september_NN
^geometry_NN
^detachment_NN
^mating_VVG_VVGJ_VVGN
^corn_NN
^haemoglobin_NN
^siblings_NNS
^basolateral_JJ
^crp_NN
^apc_NN
^vitreous_JJ_NN
^av_NN
^ovaries_NNS
^differentiating_VVG_VVGJ_VVGN:1
^paralysis_NN
^ciliary_JJ
^occasions_NNS_VVZ
^polymerization_NN
^guidance_NN
^thalamus_NN
^Bcl1_NN
^law_NN
^achieving_VVG_VVGJ_VVGN
^folate_NN
^standing_VVG_VVGJ_VVGN
^adopted_VVD_VVN_VVNJ
^implies_VVZ
^PDGF_NN
^neuropeptide_NN
^intensities_NNS
^spent_VVD_VVN_VVNJ
^fluorescein_NN
^displays_VVZ_NNS
^glycosylation_NN
^played_VVD_VVN_VVNJ
^acceptance_NN
^nitrite_NN
^synthesize_VVB_VVI
^statistics_NN_NNS
^ex_RR
^peritonitis_NN
^genomes_NNS
^anticoagulant_NN
^covalent_JJ
^horn_NN
^mtx_NN
^ether_NN
^counterparts_NNS
^dissociated_VVD_VVN_VVNJ
^job_NN
^cues_NNS_VVZ
^intoxication_NN
^distinctive_JJ
^reliably_RR
^stressed_VVD_VVN_VVNJ
^stretch_NN_VVI_VVB
^shortened_VVD_VVN_VVNJ
^rodent_NN
^ed1_NN
^syngeneic_JJ
^US_NNP
^usa_NNP
^acceptor_NN
^ewes_NNS
^hematocrit_NN
^cationic_JJ
^apply_VVI_VVB
^cytoskeleton_NN
^tonic_JJ
^spaces_NNS_VVZ
^carbachol_NN
^accordance_NN
^pore_NN
^domestic_JJ
^mucus_NN
^ifn-alpha_NN
^c1h_NN
^granulosa_NN
^erythematosus_NN
^ductal_JJ
^immunocytochemistry_NN
^theories_NNS
^bcg_NN
^retarded_VVD_VVN_VVNJ
^insensitive_JJ
^planned_VVD_VVN_VVNJ
^digestive_JJ
^herein_RR
^alignment_NN
^abdomen_NN
^diploid_NN
^nonlinear_JJ
^elution_NN
^departments_NNS
^notion_NN
^chicks_NNS
^trigeminal_JJ
^inheritance_NN
^sputum_NN
^iddm_NN
^accidents_NNS
^originating_VVG_VVGJ_VVGN
^MAPK_NN
^radiologic_JJ
^tight_JJ
^hot_JJ
^latencies_NNS
^consist_VVB_VVI
^sharp_JJ
^devoid_JJ
^taste_NN
^contraceptive_JJ_NN
^hepatoma_NN
^disclosed_VVD_VVN_VVNJ
^toxins_NNS
^insect_NN
^twins_NNS_VVZ
^beads_NNS_VVZ
^cesarean_JJ
^cycloheximide_NN
^adrenaline_NN
^favourable_JJ
^malformation_NN
^aminotransferase_NN
^1-month-old_JJ
^h1o_NN
^ec1_NN
^regularly_RR
^accompanying_VVG_VVGJ_VVGN
^larval_JJ
^cough_NN_VVB_VVI
^1-d_NN
^industrial_JJ
^tightly_RR
^cimetidine_NN
^ascorbic_JJ
^axillary_JJ
^intraperitoneally_RR
^bacterium_NN
^intakes_NNS
^transitions_NNS_VVZ
^ago_RR
^hands_NNS_VVZ
^know_VVB_VVI
^dilation_NN
^immunoprecipitation_NN
^transferase_NN
^minimally_RR
^simply_RR
^naive_JJ
^arteriovenous_JJ
^lag_NN_VVI_VVB
^organizations_NNS
^driving_VVG_VVGJ_VVGN
^compensatory_JJ
^sv1_NN
^factor-alpha_NN
^cyp1a1_NN
^pineal_JJ
^covalently_RR
^discriminate_VVB_VVI
^births_NNS
^cell-free_JJ
^participating_VVG_VVGJ_VVGN
^oriented_VVD_VVN_VVNJ
^possesses_VVZ
^employment_NN
^chloramphenicol_NN
^span_NN_VVB_VVI
^existed_VVD_VVN_VVNJ
^radiography_NN
^hypothyroidism_NN
^spreading_VVG_VVGN:1
^legal_JJ
^tgf_NN
^ileal_JJ
^bilayer_NN
^organelles_NNS
^nicotinic_JJ
^poorer_JJR_RRR
^iop_NN
^amylase_NN
^progenitors_NNS
^focuses_VVZ
^glioma_NN
^frog_NN
^hysterectomy_NN
^necrotic_JJ
^impedance_NN
^deviations_NNS
^safely_RR
^rigid_JJ
^nucleoside_NN
^haemorrhage_NN
^dextran_NN
^stool_NN
^specificities_NNS
^differently_RR
^matching_VVG_VVGJ_VVGN
^pooled_VVD_VVN_VVNJ
^automatic_JJ
^falciparum_NN
^emerging_VVG_VVGJ_VVGN
^tablets_NNS
^gingival_JJ
^histories_NNS
^ionophore_NN
^clients_NNS
^deficiencies_NNS
^polysaccharide_NN
^univariate_JJ
^breath_NN
^niddm_NN
^tubulin_NN
^viewed_VVD_VVN_VVNJ
^silent_JJ
^rank_NN_VVB_VVI
^isotope_NN
^patent_JJ_NN
^purkinje_NN
^arms_NNS
^q1_NN
^diaphragm_NN
^bal_NN
^enter_VVB_VVI
^overview_NN
^architecture_NN
^rostral_JJ
^down-regulation_NN
^weaning_VVG_VVGJ_VVGN
^estimating_VVG_VVGJ_VVGN
^interacting_VVG_VVGJ_VVGN
^stopped_VVD_VVN_VVNJ
^polyps_NNS
^bundles_NNS_VVZ
^observe_VVI_VVB
^hernia_NN
^restore_VVI_VVB
^diarrhoea_NN
^resultant_JJ
^palliative_JJ
^disease-free_JJ
^phagocytic_JJ
^gray_JJ_NN
^cytoskeletal_JJ
^amygdala_NN
^away_RR
^hard_JJ
^edge_NN
^prostheses_NNS
^necessity_NN
^latex_NN
^operon_NN
^unexpected_VVD_VVN_VVNJ
^undifferentiated_VVD_VVN_VVNJ
^rating_VVG_VVGJ_VVGN
^characterised_VVD_VVN_VVNJ
^eradication_NN
^cellulose_NN
^mesangial_JJ
^fas_NN
^epileptic_JJ_NN
^silicone_NN
^qualitatively_RR
^routes_NNS_VVZ
^antidepressant_NN
^sides_NNS
^dose-related_VVD_VVN_VVNJ
^fitted_VVD_VVN_VVNJ
^competence_NN
^measles_NNS
^cornea_NN
^solubilized_VVD_VVN_VVNJ
^switch_NN_VVB_VVI
^Ang_NN
^swine_NN
^calibration_NN
^paralleled_VVD_VVN_VVNJ
^accessible_JJ
^outlined_VVD_VVN_VVNJ
^breeding_VVG_VVGJ_VVGN
^rod_NN
^tb_NN
^cyclosporin_NN
^gp_NN
^outbreak_NN
^ciprofloxacin_NN
^income_NN
^triple_JJ_VVB_VVI
^chondrocytes_NNS
^salvage_NN_VVB_VVI
^telephone_NN
^life-threatening_VVG_VVGJ_VVGN
^atrioventricular_JJ
^progressed_VVD_VVN_VVNJ
^electrolyte_NN
^expenditure_NN
^allelic_JJ
^missing_VVG_VVGJ_VVGN
^vasodilation_NN
^sea_NN
^owing_VVG_VVGJ_VVGN
^1r_NN
^scattering_VVG_VVGJ_VVGN
^sacrificed_VVD_VVN_VVNJ
^intended_VVD_VVN_VVNJ
^displaced_VVD_VVN_VVNJ
^laparoscopy_NN
^normalization_NN
^oligosaccharides_NNS
^covering_VVG_VVGJ_VVGN
^enrichment_NN
^nodular_JJ
^come_VVB_VVI
^written_VVN_VVNJ
^square_JJ_NN
^revision_NN
^phosphodiesterase_NN
^circuit_NN
^dosages_NNS
^radionuclide_NN
^rodents_NNS
^releasing_VVG_VVGJ_VVGN
^harvested_VVD_VVN_VVNJ
^monomeric_JJ
^mimic_VVI_VVB
^elastase_NN
^hazard_NN
^discharges_NNS_VVZ
^aetiology_NN
^dispersion_NN
^pollen_NN
^prednisone_NN
^ros_NN
^science_NN
^cava_NN
^australia_NNP
^digoxin_NN
^macular_JJ
^cement_NN_VVB_VVI
^cofactor_NN
^gastritis_NN
^bony_JJ
^prescription_NN
^fear_NN_VVB_VVI
^cgrp_NN
^tomographic_JJ
^pb_NN
^lysosomes_NNS
^angles_NNS_VVZ
^trachea_NN
^programmed_VVD_VVN_VVNJ
^concanavalin_NN
^mitosis_NN
^video_NN
^student_NN
^immobilization_NN
^bonding_VVG_VVGJ_VVGN
^lacked_VVD_VVN_VVNJ
^decompression_NN
^secretions_NNS
^sac_NN
^rhesus_NN
^hsv_NN
^provision_NN
^remainder_NN
^grades_NNS_VVZ
^primitive_JJ
^starch_NN
^fructose_NN
^deleted_VVD_VVN_VVNJ
^phenylephrine_NN
^threonine_NN
^glomerulonephritis_NN
^post-operative_JJ
^treadmill_NN
^carcinogenic_JJ
^influenzae_NN
^adenocarcinomas_NNS
^encephalopathy_NN
^1-ht1_NN
^cytologic_JJ
^postmortem_NN
^erythromycin_NN
^fractionated_VVD_VVN_VVNJ
^informed_VVD_VVN_VVNJ
^facility_NN
^rectum_NN
^microspheres_NNS
^twofold_NN
^solubility_NN
^pulsed_VVD_VVN_VVNJ
^subarachnoid_NN
^denervation_NN
^receptor-mediated_VVNJ
^subtilis_NN
^vldl_NN
^apnea_NN
^allergens_NNS
^allografts_NNS
^bactericidal_JJ
^progeny_NN
^embedded_VVD_VVN_VVNJ
^benzodiazepine_NN
^copd_NN
^1-mm_NN
^proline_NN
^mesenchymal_JJ
^mk1_NN
^polymers_NNS
^wrist_NN
^programmes_NNS_VVZ
^manifest_JJ_VVB_VVI
^glandular_JJ
^hematologic_JJ
^york_NN_NNP
^phenylalanine_NN
^dead_VVNJ_VVN
^stop_NN_VVB_VVI
^substantia_NN
^likewise_RR
^reserve_NN_VVB_VVI
^extra_JJ
^galactose_NN
^sialic_JJ
^neuropsychological_JJ
^fate_NN_VVB_VVI
^chemistry_NN
^endonuclease_NN
^anaemia_NN
^facilitates_VVZ
^pp_NN_NNS
^antagonism_NN
^diagnose_VVB_VVI
^counting_VVG_VVGJ_VVGN
^lasted_VVD_VVN_VVNJ
^arrhythmia_NN
^hematoma_NN
^puncture_NN_VVB_VVI
^athletes_NNS
^mitogen_NN
^monophosphate_NN
^palate_NN
^amine_NN
^hemolytic_JJ
^possessed_VVD_VVN_VVNJ
^august_NN
^consistency_NN
^agarose_NN
^belong_VVI_VVB
^excluding_VVG_VVGJ_VVGN
^atom_NN
^desired_VVD_VVN_VVNJ
^fitness_NN
^disturbed_VVD_VVN_VVNJ
^loaded_VVD_VVN_VVNJ
^importantly_RR
^geometric_JJ
^eligible_JJ
^glomeruli_NNS
^cone_NN
^taurine_JJ
^transgene_NN
^germany_NNP
^agreed_VVD_VVN_VVNJ
^vasodilator_NN
^word_NN
^summarized_VVD_VVN_VVNJ
^motoneurons_NNS
^formal_JJ
^IL1beta_NN
^titres_NNS
^non-hodgkin_NN
^fentanyl_NN
^dimers_NNS
^eosinophil_NN
^stresses_VVZ_NNS
^transitional_JJ
^coat_NN_VVB_VVI
^vivo_NN
^analyse_VVI_VVB
^validation_NN
^exclude_VVB_VVI
^partner_NN_VVB_VVI
^couples_NNS_VVZ
^proteoglycan_NN
^methodological_JJ
^ck_NN
^anomaly_NN
^epithelia_NNS
^atomic_JJ
^allocated_VVD_VVN_VVNJ
^sciatic_JJ
^meat_NN
^non-invasive_JJ
^leaf_NN
^haplotype_NN
^tetracycline_NN
^la_NN
^thyroxine_NN
^uniformly_RR
^polyethylene_NN
^restenosis_NN
^margins_NNS
^consultation_NN
^discontinuation_NN
^outpatients_NNS
^ptca_NN
^constraints_NNS
^gyrus_NN
^resembling_VVG_VVGJ_VVGN
^immunoblot_NN
^plasticity_NN
^clinician_NN
^filament_NN
^chorionic_JJ
^discontinued_VVD_VVN_VVNJ
^thalamic_JJ
^weaker_JJR
^orders_NNS_VVZ
^psoriasis_NN
^fairly_RR
^opposed_VVD_VVN_VVNJ
^isomers_NNS
^scar_NN_VVB_VVI
^opiate_JJ
^internalization_NN
^hla-dr_NN
^converting_VVG_VVGJ_VVGN
^balanced_VVD_VVN_VVNJ
^uncomplicated_VVD_VVN_VVNJ
^plans_NNS_VVZ
^diagnosing_VVG_VVGJ_VVGN
^detector_NN
^sarcoidosis_NN
^secrete_VVI_VVB
^metabolized_VVD_VVN_VVNJ
^cml_NN
^serotypes_NNS
^1nd_JJ
^policies_NNS
^shortly_RR
^survive_VVI_VVB
^pathophysiological_JJ
^opinion_NN
^reticular_JJ
^supplied_VVD_VVN_VVNJ
^duplication_NN
^cholera_NN
^fibrils_NNS
^collecting_VVG_VVGJ_VVGN
^ionization_NN
^chf_NN
^bcl1_NN
^explants_NNS
^convenient_JJ
^globulin_NN
^stratified_VVD_VVN_VVNJ
^filters_NNS_VVZ
^echo_NN_VVB_VVI
^homes_NNS
^resembled_VVD_VVN_VVNJ
^reproduction_NN
^prothrombin_NN
^neutropenia_NN
^prednisolone_NN
^hypoglycemia_NN
^pelvis_NN
^ache_NN_VVB_VVI
^winter_NN
^juice_NN
^descriptive_JJ
^illnesses_NNS
^society_NN
^efferent_JJ
^vasculitis_NN
^micron_NN
^parotid_NN
^code_NN_VVB_VVI
^text_NN
^chi_NN
^chemotherapeutic_JJ
^rules_NNS_VVZ
^splice_NN_VVB_VVI
^nigra_NN
^oedema_NN
^opportunities_NNS
^hydrophilic_JJ
^rational_JJ
^drive_NN_VVB_VVI
^dr_NN
^adipocytes_NNS
^ureteral_JJ
^l-name_NN
^antiarrhythmic_JJ
^amputation_NN
^puberty_NN
^mgr_NN
^felt_VVD_VVN_VVNJ
^pm_JJ
^window_NN
^ears_NNS
^multicenter_NN
^lhrh_NN
^afp_NN
^geographic_JJ
^malnutrition_NN
^dentin_NN
^th_NN
^supplement_NN_VVB_VVI
^discomfort_NN
^segregation_NN
^sagittal_JJ
^divalent_JJ
^pgf1_NN
^triphosphate_NN
^symptomatology_NN
^horse_NN
^unaltered_VVD_VVN_VVNJ
^inbred_VVD_VVN_VVNJ
^Lewis_NN
^favor_NN_VVB_VVI
^trabecular_JJ
^low-density_NN
^gvhd_NN
^diffraction_NN
^victims_NNS
^flat_JJ
^minority_NN
^boundary_NN
^discrepancy_NN
^plain_JJ_NN
^warranted_VVD_VVN_VVNJ
^adulthood_NN
^reflexes_NNS
^suppressive_JJ
^lactic_JJ
^observers_NNS
^midline_NN
^silica_NN
^floor_NN
^ml1_NN
^labour_NN_VVB_VVI
^topoisomerase_NN
^ethylene_NN
^rhythms_NNS
^alternatively_RR
^gram-negative_JJ
^notably_RR
^streptococci_NNS
^sheath_NN
^mc_NN
^estrogens_NNS
^freezing_VVG_VVGJ_VVGN
^ch_NN
^lip_NN
^single-stranded_VVD_VVN_VVNJ
^wear_NN_VVB_VVI
^washed_VVD_VVN_VVNJ
^nutrients_NNS
^erythropoietin_NN
^pericardial_JJ
^violence_NN
^universal_JJ
^mcf1_NN
^hazards_NNS
^ovariectomized_VVD_VVN_VVNJ
^lacks_VVZ
^transfusions_NNS
^oncogene_NN
^translational_JJ
^supportive_JJ
^ampicillin_NN
^escape_NN_VVB_VVI
^one-third_JJ_NN
^phenobarbital_NN
^beta-galactosidase_NN
^inverted_VVD_VVN_VVNJ
^falls_NNS_VVZ
^scattered_VVD_VVN_VVNJ
^soybean_NN
^nephrectomy_NN
^expectations_NNS
^propagation_NN
^fa_NN
^retrieval_NN
^microtubule_NN
^dentate_JJ
^mtdna_NN
^gait_NN
^evaluable_JJ
^bw_NN
^sent_VVD_VVN_VVNJ
^end-diastolic_JJ
^redistribution_NN
^titration_NN
^deleterious_JJ
^outgrowth_NN
^compensation_NN
^hyperglycemia_NN
^il1r_NN
^seropositive_JJ
^precisely_RR
^capture_NN_VVB_VVI
^triton_NN
^loads_NNS_VVZ
^morphometric_JJ
^brown_JJ_NN
^resource_NN
^dissolution_NN
^isoflurane_NN
^well-being_VVGN
^pars_NN
^employees_NNS
^somatosensory_JJ
^gm1_NN
^population-based_VVD_VVN_VVNJ
^acyl_NN
^strict_JJ
^distinction_NN
^ascertain_VVB_VVI
^replace_VVB_VVI
^febrile_JJ
^strongest_JJT
^bsa_NN
^crisis_NN
^etoposide_NN
^alcoholism_NN
^canada_NNP
^alters_VVZ
^rv_NN
^colony-stimulating_VVGJ
^assumptions_NNS
^vasculature_NN
^summer_NN
^ventricles_NNS
^neutralization_NN
^leaving_VVG_VVGJ_VVGN
^pgi1_NN
^repeatedly_RR
^stably_RR
^suggestions_NNS
^optimized_VVD_VVN_VVNJ
^transmitter_NN
^moment_NN
^lobes_NNS
^occluded_VVD_VVN_VVNJ
^monthly_RR
^generations_NNS
^earliest_JJT_RRT
^immunohistochemically_RR
^flexibility_NN
^november_NN
^spectroscopic_JJ
^spots_NNS_VVZ
^pulp_NN
^grouped_VVD_VVN_VVNJ
^denaturation_NN
^cyclooxygenase_NN
^luteinizing_VVG_VVGJ_VVGN
^accounting_VVG_VVGJ_VVGN
^cv_NN
^confocal_JJ
^office_NN
^uninfected_VVD_VVN_VVNJ
^l-arginine_NN
^die_VVB_VVI
^sterile_JJ
^subpopulation_NN
^robust_JJ
^yielding_VVG_VVGJ_VVGN
^predicts_VVZ
^put_VVB_VVI
^pcp_NN
^conformations_NNS
^unnecessary_JJ
^arranged_VVD_VVN_VVNJ
^micro_JJ
^junctional_JJ
^biosynthetic_JJ
^specified_VVD_VVN_VVNJ
^purine_NN
^diltiazem_NN
^1rd_JJ
^overload_VVI_VVB
^increment_NN_VVB_VVI
^arterioles_NNS
^city_NN
^subtle_JJ
^aerosol_NN
^chemotaxis_NN
^amide_NN
^alternate_JJ
^dropped_VVD_VVN_VVNJ
^amino-terminal_JJ
^mn_NN
^assuming_VVG_VVGJ_VVGN
^disposition_NN
^endothelin_NN
^thiol_NN
^disk_NN
^presently_RR
^bilaterally_RR
^reabsorption_NN
^intimal_JJ
^nad_NN
^substitute_NN_VVB_VVI
^ingested_VVD_VVN_VVNJ
^gi_NN
^remote_JJ
^market_NN_VVB_VVI
^vesicular_JJ
^mucin_NN
^horseradish_NN
^prostacyclin_NN
^antioxidants_NNS
^endometriosis_NN
^documentation_NN
^polarity_NN
^concomitantly_RR
^constitutes_VVZ
^vocal_JJ
^activators_NNS
^facilitation_NN
^infrared_JJ_NN
^ulceration_NN
^beliefs_NNS
^dr1_NN
^split_JJ_NN_VVB_VVI
^virulent_JJ
^inducer_NN
^initiating_VVG_VVGJ_VVGN
^paid_VVD_VVN_VVNJ
^haemodynamic_JJ
^receptive_JJ
^serotonergic_JJ
^gst_NN
^grading_VVG_VVGJ_VVGN
^resemble_VVB_VVI
^enteric_JJ
^occasional_JJ
^cooperative_JJ
^overt_JJ
^strictly_RR
^broth_NN
^advance_NN_VVB_VVI
^sarcoplasmic_JJ
^glycosylated_VVD_VVN_VVNJ
^ds_NN
^faculty_NN
^actuarial_JJ
^condensation_NN
^efficacious_JJ
^dissolved_VVD_VVN_VVNJ
^lactose_NN
^pharmaceutical_JJ
^mixing_VVG_VVGJ_VVGN
^zealand_NNP
^solvents_NNS
^bath_NN_VVB_VVI
^approximate_JJ
^backbone_NN
^origins_NNS
^blots_NNS
^lp_NN
^guided_VVD_VVN_VVNJ
^asa_NN
^jaundice_NN
^nitroprusside_NN
^ventilated_VVD_VVN_VVNJ
^carboxyl_NN
^otitis_NN
^macroscopic_JJ
^ce_NN
^infective_JJ
^ts_NN
^peaked_VVD_VVN_VVNJ
^perfusate_NN
^yolk_NN
^retain_VVB_VVI
^begin_VVI_VVB
^tc_NN
^cpb_NN
^crest_NN
^hypotensive_JJ
^suspicion_NN
^spherical_JJ
^america_NNP
^adsorbed_VVD_VVN_VVNJ
^regulators_NNS
^vimentin_NN
^phantom_NN
^noticed_VVD_VVN_VVNJ
^prone_JJ
^anaesthetic_JJ
^es_NN
^dispersed_VVD_VVN_VVNJ
^1f_NN
^sa_NN
^hcl_NN
^assisted_VVD_VVN_VVNJ
^hrp_NN
^antidepressants_NNS
^paclitaxel_NN
^transporters_NNS
^catalyzes_VVZ
^removing_VVG_VVGJ_VVGN
^epstein-barr_NN
^plots_NNS_VVZ
^trans_NN
^raises_VVZ
^learned_VVD_VVN_VVNJ
^bupivacaine_NN
^oesophageal_JJ
^oestradiol_NN
^capsaicin_NN
^dose-dependently_RR
^assistance_NN
^peptic_JJ
^esterase_NN
^pt_NN
^transcriptase_NN
^bronchoalveolar_JJ
^excitability_NN
^ribosomes_NNS
^circumference_NN
^undergoes_VVZ
^promise_NN_VVB_VVI
^anticancer_NN
^po1_NN
^cost-effective_JJ
^preferences_NNS
^prazosin_NN
^compromised_VVD_VVN_VVNJ
^physiologically_RR
^superfamily_NN
^postprandial_JJ
^coil_NN_VVB_VVI
^outward_JJ
^expensive_JJ
^karyotype_NN
^france_NNP
^technologies_NNS
^spikes_NNS_VVZ
^lining_VVG_VVGJ_VVGN
^fermentation_NN
^tracts_NNS
^newer_JJR
^endocytosis_NN
^soleus_NN
^schwann_NN
^scalp_NN
^inclusions_NNS
^pocket_NN
^resembles_VVZ
^dislocation_NN
^gonadal_JJ
^electrocardiographic_JJ
^acetic_JJ
^i1_NN
^california_NNP
^haplotypes_NNS
^vacuoles_NNS
^sephadex_NN
^caution_NN_VVB_VVI
^expressions_NNS
^constriction_NN
^properly_RR
^stents_NNS
^ai_NN
^practitioner_NN
^postural_JJ
^lectins_NNS
^diseased_VVD_VVN_VVNJ
^tear_NN_VVB_VVI
^lysates_NNS
^attractive_JJ
^abscesses_NNS
^thorough_JJ
^alcoholics_NNS
^confer_VVB_VVI
^heavily_RR
^end-stage_NN
^bacteremia_NN
^telomerase_NN
^rescue_VVI_VVB_NN
^infancy_NN
^rem_NN
^delays_NNS_VVZ
^yellow_JJ_NN
^microsatellite_NN
^transform_NN_VVB_VVI
^predominance_NN
^sensor_NN
^genetics_NNS
^osteoarthritis_NN
^bridge_NN_VVB_VVI
^colchicine_NN
^ia_NN
^february_NN
^passed_VVD_VVN_VVNJ
^perceptual_JJ
^phenytoin_NN
^furosemide_NN
^rice_NN
^flight_NN
^1p1_NN
^mabs_NNS
^ld_NN
^interferon-gamma_NN
^extracorporeal_JJ
^proximity_NN
^rpe_NN
^igf1_NN
^vertebrates_NNS
^aspergillus_NN
^reconstructed_VVD_VVN_VVNJ
^adjunct_NN
^seed_NN_VVB_VVI
^acetyltransferase_NN
^west_NN
^bradycardia_NN
^german_JJ_NN
^adjusting_VVG_VVGJ_VVGN
^french_JJ_NN
^serum-free_JJ
^elbow_NN
^ri_NN
^smear_NN_VVB_VVI
^reservoir_NN
^gains_NNS_VVZ
^1-1-fold_NN
^nuclease_NN
^cuff_NN
^uric_JJ
^localize_VVB_VVI
^carbohydrates_NNS
^illustrates_VVZ
^rising_VVG_VVGJ_VVGN
^responsibility_NN
^amines_NNS
^photon_NN
^accumbens_NN
^high-resolution_NN
^jugular_NN
^etc_NN
^jejunal_JJ
^encephalitis_NN
^ultrastructure_NN
^rough_JJ
^pulsatile_JJ
^1-1c_NN
^y1_NN
^powder_NN_VVB_VVI
^fossa_NN
^stratum_NN
^helicobacter_NN
^rotational_JJ
^deal_NN_VVB_VVI
^pyrene_NN
^starvation_NN
^insulin-dependent_JJ
^gmp_NN
^relapsed_VVD_VVN_VVNJ
^cow_NN
^flows_NNS_VVZ
^succinate_NN
^arthroplasty_NN
^rationale_NN
^reconstitution_NN
^diurnal_JJ
^cover_NN_VVB_VVI
^anorexia_NN
^at1_NN
^cc_NN
^advice_NN
^rhinitis_NN
^acinar_JJ
^raw_JJ
^prefrontal_JJ
^colour_NN
^panic_NN
^saturable_JJ
^mimicked_VVD_VVN_VVNJ
^mbp_NN
^marine_JJ
^move_NN_VVB_VVI
^sham-operated_VVD_VVN_VVNJ
^retroperitoneal_JJ
^inversion_NN
^english_JJ_NN
^unexplained_VVD_VVN_VVNJ
^xanthine_NN
^barium_NN
^homologue_NN
^dnas_NNS
^strengths_NNS
^rheumatic_JJ
^Arabidopsis_NN
^distinguishing_VVG_VVGJ_VVGN
^worldwide_JJ_RR
^government_NN
^entities_NNS
^repressor_NN
^compares_VVZ
^oestrogen_NN
^tremor_NN
^jejunum_NN
^amphetamine_NN
^HGF_NN
^pathogenetic_JJ
^leukotriene_NN
^carnitine_NN
^bioassay_NN
^hf_NN
^hydrocephalus_NN
^coordinated_VVD_VVN_VVNJ
^unsuccessful_JJ
^physically_RR
^si_NN
^long-lasting_VVG_VVGJ_VVGN
^instance_NN
^attitude_NN
^mandible_NN
^extensor_NN
^divergence_NN
^supplements_NNS_VVZ
^ordered_VVD_VVN_VVNJ
^morphogenesis_NN
^capsular_JJ
^1-hr_NN
^ultimate_JJ
^ornithine_NN
^dependency_NN
^cirrhotic_JJ
^monoamine_NN
^path_NN
^aggregate_NN_VVB_VVI
^catabolism_NN
^glut1_NN
^fibrinolytic_JJ
^obstetric_JJ
^hs_NN
^plasmodium_NN
^infiltrating_VVG_VVGJ_VVGN
^up-regulation_NN
^primed_VVD_VVN_VVNJ
^came_VVD
^wider_JJR
^controversy_NN
^anf_NN
^determines_VVZ
^lymphoblastic_JJ
^charges_NNS_VVZ
^flora_NN
^aluminum_NN
^thrombolytic_JJ
^real-time_NN
^faecal_JJ
^iodide_NN
^maximally_RR
^electrostatic_JJ
^sf_NN
^trisomy_NN
^dissemination_NN
^positioned_VVD_VVN_VVNJ
^lies_VVZ
^protons_NNS
^feces_NNS
^spot_NN_VVB_VVI
^ovine_JJ
^noradrenergic_JJ
^isozymes_NNS
^seeds_NNS
^hyperparathyroidism_NN
^ivf_NN
^Sertoli_NN
^packed_VVD_VVN_VVNJ
^codes_NNS_VVZ
^vancomycin_NN
^expert_NN
^microliters_NNS
^subclinical_JJ
^serologic_JJ
^unlabeled_VVD_VVN_VVNJ
^derive_VVB_VVI
^raising_VVG_VVGJ_VVGN
^hygiene_NN
^upregulation_NN
^sensation_NN
^lytic_JJ
^stenoses_NNS
^antifungal_JJ
^Ser1_NN
^uncertainty_NN
^cooperation_NN
^crystalline_JJ
^overnight_JJ_RR
^melanogaster_NN
^caudate_JJ
^va_NN
^infiltrate_NN_VVB_VVI
^pcna_NN
^1-mg_NN
^scc_NN
^cytometric_JJ
^americans_NNS
^NH_NN
^1h_NN
^summarizes_VVZ
^table_NN
^consent_NN_VVB_VVI
^etiologic_JJ
^indexes_NNS_VVZ
^appreciable_JJ
^district_NN
^desirable_JJ
^bursts_NNS_VVZ
^clustering_VVGN_VVG
^cabg_NN
^theta_NN
^washing_VVG_VVGJ_VVGN
^occupied_VVD_VVN_VVNJ
^mammography_NN
^dealing_VVG_VVGJ_VVGN
^well-known_VVN_VVNJ
^ever_RR
^incremental_JJ
^primates_NNS
^nhl_NN
^originated_VVD_VVN_VVNJ
^guanosine_NN
^gases_NNS
^mucous_NN
^infectivity_NN
^double-stranded_VVD_VVN_VVNJ
^acetylcholinesterase_NN
^intrathecal_JJ
^schedules_NNS_VVZ
^encouraging_VVG_VVGJ_VVGN
^retroviral_JJ
^conflict_NN_VVB_VVI
^suffer_VVB_VVI
^ataxia_NN
^ascorbate_NN
^carcinogens_NNS
^whole-cell_NN
^surrounded_VVD_VVN_VVNJ
^intrahepatic_JJ
^anticipated_VVD_VVN_VVNJ
^abnormally_RR
^penetrating_VVG_VVGJ_VVGN
^mandatory_JJ
^house_NN
^complementation_NN
^TGF-beta1_NN
^HSP1_NN
^modifying_VVG_VVGJ_VVGN
^sickle_JJ
^monomers_NNS
^tryptic_JJ
^algorithms_NNS
^legs_NNS
^bulb_NN
^agglutination_NN
^selecting_VVG_VVGJ_VVGN
^amphotericin_NN
^peg_NN
^strands_NNS_VVZ
^subacute_JJ
^pra_NN
^intracerebral_JJ
^symmetry_NN
^comprises_VVZ
^sonographic_JJ
^applicability_NN
^skeleton_NN
^blunt_JJ
^sbp_NN
^EGFR_NN
^burns_NNS_VVZ
^proteoglycans_NNS
^leydig_NN
^autocrine_JJ
^nh1_NN
^washout_NN
^phosphorylase_NN
^pbl_NN
^positioning_VVG_VVGJ_VVGN
^pca_NN
^occipital_JJ
^retinol_NN
^tricuspid_JJ_NN
^demonstrable_JJ
^explanations_NNS
^quantitated_VVD_VVN_VVNJ
^atresia_NN
^fruit_NN
^cytological_JJ
^sweden_NNP
^occult_JJ
^incident_JJ_NN
^nt_NN
^sensitivities_NNS
^dba_NN
^frames_NNS_VVZ
^italy_NNP
^tm_NN
^partition_NN
^unidentified_VVD_VVN_VVNJ
^residence_NN
^1-ht1a_NN
^avoiding_VVG_VVGJ_VVGN
^anomalous_JJ
^incorporating_VVG_VVGJ_VVGN
^osmolality_NN
^osteotomy_NN
^threefold_NN
^situated_VVD_VVN_VVNJ
^PKA_NN
^introns_NNS
^monotherapy_NN
^sugars_NNS
^aii_NN
^stated_VVD_VVN_VVNJ
^penile_JJ
^medicare_NN
^nose_NN
^absorbance_NN
^reinforcement_NN
^splenectomy_NN
^polarization_NN
^adhesions_NNS
^neurogenic_JJ
^goats_NNS
^1-phosphate_NN
^tetanus_NN
^triggering_VVGN_VVG
^twitch_NN_VVB_VVI
^1-fluorouracil_NN
^erythema_NN
^brush_NN_VVB_VVI
^saphenous_JJ
^mannitol_NN
^household_NN
^disadvantages_NNS_VVZ
^attended_VVD_VVN_VVNJ
^prototype_NN
^infiltrates_NNS_VVZ
^doctor_NN
^concentrate_NN_VVB_VVI
^inventory_NN
^anionic_JJ
^ras_NN
^ecm_NN
^quiescent_JJ
^equine_JJ
^conduct_NN_VVB_VVI
^branching_VVGN_VVG_VVGJ
^suggestion_NN
^dairy_NN
^thrombotic_JJ
^midazolam_NN
^healed_VVD_VVN_VVNJ
^np_NN
^satisfied_VVD_VVN_VVNJ
^ang_NN
^exceeding_VVG_VVGN
^recognizes_VVZ
^ketamine_NN
^tibia_NN
^transducer_NN
^designs_NNS_VVZ
^insoluble_JJ
^alpha-tocopherol_NN
^meaning_VVG_VVGJ_VVGN
^impair_VVI_VVB
^diuretic_NN
^well-defined_VVD_VVN_VVNJ
^immunologically_RR
^t-cells_NNS
^nosocomial_JJ
^fails_VVZ
^sinusoidal_JJ
^pollution_NN
^hsp1_NN
^overexpressed_VVD_VVN_VVNJ
^appropriately_RR
^suspended_VVD_VVN_VVNJ
^isoenzyme_NN
^locomotion_NN
^predisposing_VVG_VVGJ_VVGN
^spiral_JJ_NN
^impairments_NNS
^meeting_VVG_VVGJ_VVGN
^dyspnea_NN
^meals_NNS
^devised_VVD_VVN_VVNJ
^endurance_NN
^chambers_NNS
^begun_VVN
^self-reported_VVD_VVN_VVNJ
^granulomatous_JJ
^arteriography_NN
^modulates_VVZ
^luciferase_NN
^fasted_VVD_VVN_VVNJ
^oxalate_NN
^midbrain_NN
^knees_NNS
^lifestyle_NN
^androgens_NNS
^battery_NN
^learn_VVB_VVI
^pmns_NNS
^insert_NN_VVB_VVI
^gr_NN
^grafted_VVD_VVN_VVNJ
^utilize_VVI_VVB
^rendered_VVD_VVN_VVNJ
^ease_NN_VVB_VVI
^unstimulated_VVD_VVN_VVNJ
^linoleic_JJ
^spores_NNS
^ki1_NN
^reoperation_NN
^databases_NNS
^conjugation_NN
^blast_NN_VVB_VVI
^presentations_NNS
^entering_VVG_VVGJ_VVGN
^top_NN
^resolve_VVB_VVI
^missed_VVD_VVN_VVNJ
^glutamic_JJ
^high-density_NN
^hrs_NNS
^exceed_VVB_VVI
^elsewhere_RR
^persist_VVB_VVI
^fistulas_NNS
^anticoagulation_NN
^clotting_VVG_VVGJ_VVGN
^valvular_JJ
^inpatients_NNS
^indian_JJ_NN
^1-week-old_JJ
^verify_VVB_VVI
^neurotoxicity_NN
^consciousness_NN
^vulnerable_JJ
^caspase1_NN
^brachial_JJ
^daytime_NN
^libraries_NNS
^swimming_VVG_VVGJ_VVGN
^primate_NN
^psychotic_JJ
^homogenate_NN
^narrowing_VVG_VVGJ_VVGN
^lineages_NNS
^chloroquine_NN
^mac_NN
^transposition_NN
^confounding_VVG_VVGJ_VVGN
^sulfur_NN
^slice_NN_VVB_VVI
^impossible_JJ
^implying_VVG_VVGJ_VVGN
^posture_NN
^asian_JJ_NN
^inconsistent_JJ
^reflection_NN
^hydrocortisone_NN
^dichroism_NN
^geographical_JJ
^qt_NN
^t-pa_NN
^anastomoses_NNS
^bmax_NN
^catalysis_NN
^carcinogen_NN
^phenol_NN
^melanomas_NNS
^solid-phase_NN
^carries_VVZ
^arousal_NN
^debate_NN_VVB_VVI
^tried_VVD_VVN_VVNJ
^fundus_NN
^hemolysis_NN
^dnase_NN
^tilt_NN_VVB_VVI
^weighted_VVD_VVN_VVNJ
^nickel_NN
^protein1_NN
^awake_JJ
^high-grade_NN
^ep_NN
^dehydration_NN
^imbalance_NN
^lethality_NN
^agglutinin_NN
^nodule_NN
^intolerance_NN
^collapse_NN_VVB_VVI
^baby_NN
^vibration_NN
^pointed_VVD_VVN_VVNJ
^closer_JJR_RRR
^pouch_NN
^hydration_NN
^comprise_VVB_VVI
^gm_NN
^conceptual_JJ
^codons_NNS
^feet_NN
^piglets_NNS
^recognizing_VVG_VVGJ_VVGN
^1-minute_NN
^instillation_NN
^scheduled_VVD_VVN_VVNJ
^multidisciplinary_JJ
^maturity_NN
^cohorts_NNS
^ruptured_VVD_VVN_VVNJ
^translated_VVD_VVN_VVNJ
^tissue-specific_JJ
^odc_NN
^caucasian_JJ_NN
^hc_NN
^tf_NN
^reversibly_RR
^identifies_VVZ
^ta_NN
^meiotic_JJ
^antral_JJ
^matrices_NNS
^china_NNP
^insignificant_JJ
^ch1_NN
^satellite_NN
^chart_NN_VVB_VVI
^optimization_NN
^doubling_VVG_VVGJ_VVGN
^inguinal_JJ
^immunoperoxidase_NN
^1-kinase_NN
^dying_VVG_VVGJ_VVGN
^synchronous_JJ
^leprosy_NN
^electrochemical_JJ
^ta1_NN
^compromise_NN_VVB_VVI
^mannose_NN
^alternatives_NNS
^sector_NN
^hydrolyzed_VVD_VVN_VVNJ
^precipitated_VVD_VVN_VVNJ
^planar_JJ
^tr_NN
^h1_NN
^simplified_VVD_VVN_VVNJ
^concurrently_RR
^pentobarbital_NN
^wire_NN
^voltage-dependent_JJ
^cross-linked_VVD_VVN_VVNJ
^trachomatis_NN
^aggression_NN
^metaplasia_NN
^infrequent_JJ
^ward_NN
^nephrotic_JJ
^keratin_NN
^trout_NN
^extends_VVZ
^pv_NN
^larynx_NN
^vicinity_NN
^papers_NNS
^asbestos_NN
^tidal_JJ
^ab_NN
^warfarin_NN
^sf1_NN
^age-_NN
^electrically_RR
^assignment_NN
^intraventricular_JJ
^wedge_NN_VVB_VVI
^homocysteine_NN
^volatile_JJ
^cys1_NN
^granuloma_NN
^immunogenic_JJ
^bronchitis_NN
^eosinophilic_JJ
^vasoconstrictor_NN
^titanium_NN
^transection_NN
^dermis_NN
^terminated_VVD_VVN_VVNJ
^cox_NN
^1m_NN
^rotavirus_NN
^hydrolase_NN
^building_VVG_VVGJ_VVGN
^pigmented_VVD_VVN_VVNJ
^cigarettes_NNS
^disabilities_NNS
^prompted_VVD_VVN_VVNJ
^anaesthetized_VVD_VVN_VVNJ
^IP1_NN
^macromolecules_NNS
^als_NN
^arises_VVZ
^o1-_NN
^mda_NN
^reactivation_NN
^conflicting_VVG_VVGJ_VVGN
^message_NN
^fungus_NN
^adversely_RR
^lives_NNS_VVZ
^outbreaks_NNS
^endothelin1_NN
^blood-brain_NN
^germinal_JJ
^consequent_JJ
^distortion_NN
^sh1_NN
^australian_JJ_NN
^coating_VVG_VVGJ_VVGN
^vagotomy_NN
^hyperplastic_JJ
^answer_NN_VVB_VVI
^prolapse_NN_VVB_VVI
^gabaergic_JJ
^straight_JJ
^constituted_VVD_VVN_VVNJ
^paraffin_NN
^ascertained_VVD_VVN_VVNJ
^diluted_VVD_VVN_VVNJ
^categorized_VVD_VVN_VVNJ
^igf-ii_NN
^conception_NN
^suppresses_VVZ
^british_JJ_NN
^antenatal_JJ
^begins_VVZ
^alternating_VVG_VVGJ_VVGN
^ampa_NN
^digested_VVD_VVN_VVNJ
^vincristine_NN
^underlie_VVI_VVB
^ltp_NN
^moved_VVD_VVN_VVNJ
^traffic_NN
^overweight_JJ_NN
^qrs_NN
^assume_VVB_VVI
^phasic_JJ
^rdna_NN
^methylene_NN
^n-methyl-d-aspartate_NN
^cavities_NNS
^sarcomas_NNS
^commitment_NN
^maize_NN
^bk_NN
^arose_VVD
^fgf1_NN
^proinflammatory_JJ
^hepatectomy_NN
^capsules_NNS
^seeking_VVG_VVGJ_VVGN
^creating_VVG_VVGJ_VVGN
^tubal_JJ
^menopause_NN
^continuity_NN
^protects_VVZ
^unexpectedly_RR
^w1_NN
^hyperactivity_NN
^1n_NN
^preclinical_JJ
^nitrous_JJ
^repertoire_NN
^durations_NNS
^informative_JJ
^beta-endorphin_NN
^add_VVI_VVB
^relapses_NNS_VVZ
^caregivers_NNS
^hypoplasia_NN
^tunnel_NN_VVB_VVI
^flexor_NN
^generates_VVZ
^choroid_NN
^ld1_NN
^england_NNP
^low-grade_NN
^electrocardiogram_NN
^mismatch_NN_JJ_VVI_VVB
^highlight_NN_VVI_VVB
^interneurons_NNS
^explains_VVZ
^bacteriophage_NN
^eia_NNS
^igf_NN
^x-linked_VVD_VVN_VVNJ
^oblique_JJ
^cross-reactivity_NN
^india_NNP
^mentally_RR
^metaphase_NN
^buccal_JJ_NN
^mitogen-activated_VVNJ
^emphasizes_VVZ
^isoenzymes_NNS
^hp_NN
^thoracotomy_NN
^ma_NN
^tears_NNS
^front_NN
^discrepancies_NNS
^neurotrophic_JJ
^facilitating_VVG_VVGJ_VVGN
^1-hydroxytryptamine_NN
^ulnar_JJ
^suited_VVD_VVN_VVNJ
^site-directed_VVD_VVN_VVNJ
^purity_NN
^boundaries_NNS
^aldehyde_NN
^angular_JJ
^projects_NNS_VVZ
^bending_VVG_VVGJ_VVGN
^dominance_NN
^exploratory_JJ
^fluxes_NNS
^positron_NN
^normals_NNS
^curvature_NN
^iris_NN
^wavelength_NN
^toxicities_NNS
^amyloidosis_NN
^apomorphine_NN
^histopathology_NN
^leak_NN_VVB_VVI
^principally_RR
^fitting_VVG_VVGJ_VVGN
^assembled_VVD_VVN_VVNJ
^easier_JJR
^specialist_NN
^hematological_JJ
^microbiological_JJ
^instrumentation_NN
^claims_NNS_VVZ
^vitamins_NNS
^coronal_JJ
^discriminant_NN
^chemiluminescence_NN
^hypertonic_JJ
^epr_NN
^rods_NNS
^choroidal_JJ
^cyanide_NN
^cb_NN
^repaired_VVD_VVN_VVNJ
^dimeric_JJ
^orf_NN
^profession_NN
^agencies_NNS
^revised_VVD_VVN_VVNJ
^moieties_NNS
^match_NN_VVB_VVI
^carbonyl_NN
^virions_NN
^utero_NN
^polyunsaturated_VVD_VVN_VVNJ
^capabilities_NNS
^sister_NN
^hyperthyroidism_NN
^neurite_NN
^inexpensive_JJ
^perivascular_JJ
^embryogenesis_NN
^htlv-i_NN
^manganese_NN
^replicate_NN_VVB_VVI
^inhibin_NN
^pyrimidine_NN
^nitroglycerin_NN
^screw_NN_VVB_VVI
^nephritis_NN
^meaningful_JJ
^icp_NN
^hypercholesterolemia_NN
^symmetrical_JJ
^metronidazole_NN
^sequentially_RR
^hyperpolarization_NN
^shell_NN
^quantum_NN
^platinum_NN
^prerequisite_NN
^bleomycin_NN
^exclusive_JJ
^exocytosis_NN
^teachers_NNS
^reversed-phase_NN
^prostatectomy_NN
^amiloride_NN
^prescribing_VVG_VVGJ_VVGN
^sulfate-polyacrylamide_NN
^pole_NN
^organizational_JJ
^lactating_VVG_VVGJ_VVGN
^vulnerability_NN
^mutational_JJ
^look_VVB_VVI
^lt_NN
^pneumococcal_JJ
^cd1-_NN
^coenzyme_NN
^associate_VVI_VVB
^esr_NN
^observational_JJ
^collectively_RR
^turned_VVD_VVN_VVNJ
^neurotransmitters_NNS
^mug_NN
^call_NN_VVB_VVI
^raphe_NN
^omeprazole_NN
^hips_NNS
^zona_NN
^dmso_NN
^divergent_JJ
^anions_NNS
^sutures_NNS
^1a1_NN
^vast_JJ
^shed_VVB_VVI_VVD_VVN_VVNJ
^mca_NN
^aromatase_NN
^tyr1_NN
^operator_NN
^cosmetic_JJ
^familiar_JJ
^protecting_VVG_VVGJ_VVGN
^popular_JJ
^regenerating_VVG_VVGJ_VVGN:1
^originate_VVI_VVB
^machinery_NN
^endings_NNS
^benzene_NN
^dobutamine_NN
^uremic_JJ
^clustered_VVD_VVN_VVNJ
^leucocytes_NNS
^possessing_VVG_VVGJ_VVGN
^membranous_JJ
^smc_NN
^depolarizing_VVG_VVGJ_VVGN
^hrt_NN
^marital_JJ
^introduce_VVB_VVI
^ffa_NN
^graves_NNS
^sp1_NN
^kallikrein_NN
^recover_VVI_VVB
^md_NN
^interrupted_VVD_VVN_VVNJ
^blinded_VVD_VVN_VVNJ
^mosaic_JJ
^creation_NN
^nsaids_NNS
^roughly_RR
^medically_RR
^registration_NN
^arg1_NN
^khz_NN
^photoreceptor_NN
^urethra_NN
^mmc_NN
^adenylyl_NN
^acted_VVD_VVN_VVNJ
^energies_NNS
^unsaturated_VVD_VVN_VVNJ
^opportunistic_JJ
^anova_NN
^compact_JJ
^pl_NN
^deposited_VVD_VVN_VVNJ
^bring_VVB_VVI
^filamentous_JJ
^oligosaccharide_NN
^managing_VVG_VVGJ_VVGN
^cis_JJ
^monocytogenes_NNS
^appearing_VVG_VVGJ_VVGN
^extrinsic_JJ
^keeping_VVG_VVGJ_VVGN
^diuretics_NNS
^ureter_NN
^middle-aged_NN_VVD_VVN_VVNJ
^approached_VVD_VVN_VVNJ
^microcirculation_NN
^justified_VVD_VVN_VVNJ
^glu_NN
^anticonvulsant_JJ
^ga_NN
^crh_NN
^manage_VVB_VVI
^traditionally_RR
^arrested_VVD_VVN_VVNJ
^smallest_JJT
^integrins_NNS
^practically_RR
^chiral_JJ
^linking_VVG_VVGJ_VVGN
^tumorigenesis_NN
^mind_NN_VVB_VVI
^isozyme_NN
^beta-lactamase_NN
^highlights_NNS_VVZ
^cell-cell_NN
^pass_VVB_VVI
^counted_VVD_VVN_VVNJ
^thrombolysis_NN
^jaw_NN
^oc_NN
^lpl_NN
^alt_NN
^resections_NNS
^ascribed_VVD_VVN_VVNJ
^genesis_NN
^switching_VVG_VVGN:1
^occlusive_JJ
^beef_NN
^tritiated_VVD_VVN_VVNJ
^camera_NN
^chondroitin_NN
^interfering_VVG_VVGJ_VVGN:1
^apex_NN
^urgent_JJ
^epididymal_JJ
^argue_VVI_VVB
^charts_NNS_VVZ
^shares_VVZ
^fingers_NNS
^anastomotic_JJ
^mics_NNS
^MCP1_NN
^canadian_JJ
^worms_NNS
^displaying_VVG_VVGJ_VVGN
^sports_NNS
^deals_NNS_VVZ
^omega_NN
^deliveries_NNS
^antagonistic_JJ
^cfu_NN
^effusions_NNS
^tp_NN
^mutagenicity_NN
^detrimental_JJ
^get_VVI_VVB
^discs_NNS
^mitomycin_NN
^dissected_VVD_VVN_VVNJ
^1j_NN
^break_NN_VVB_VVI
^plot_NN_VVB_VVI
^nociceptive_JJ
^psychotherapy_NN
^waiting_VVG_VVGJ_VVGN
^emphysema_NN
^high-frequency_NN
^increments_NNS
^concordance_NN
^deliver_VVI_VVB
^psychosis_NN
^cleared_VVD_VVN_VVNJ
^hybridized_VVD_VVN_VVNJ
^mechanically_RR
^constituent_NN
^conjunctival_JJ
^ro_NN
^knockout_NN
^rsv_NN
^productivity_NN
^whites_NNS
^doubled_VVD_VVN_VVNJ
^sorting_VVG_VVGJ_VVGN
^competent_JJ
^migrating_VVG_VVGJ_VVGN:1
^specialists_NNS
^atria_NNS
^mp_NN
^refined_VVD_VVN_VVNJ
^pap_NN
^voice_NN_VVB_VVI
^haemophilus_NN
^averaging_VVG_VVGJ_VVGN
^acidification_NN
^proliferate_VVI_VVB
^sixth_JJ
^oleic_JJ
^formaldehyde_NN
^leader_NN
^links_NNS_VVZ
^dialysate_NN
^capd_NN
^tcdd_NN
^false-positive_JJ_NN
^cultivation_NN
^iq_NN
^polarized_VVD_VVN_VVNJ
^app_NN
^engineering_VVG_VVGJ_VVGN
^molars_NNS
^spring_NN_VVB_VVI
^helps_VVZ
^cddp_NN
^warm_JJ_VVB_VVI
^heterozygosity_NN
^stains_NNS_VVZ
^pharyngeal_JJ
^foetal_JJ
^staphylococcal_JJ
^gliomas_NNS
^sharply_RR
^antigen-specific_JJ
^erk_NN
^antithrombin_NN
^predisposition_NN
^agree_VVB_VVI
^crossed_VVD_VVN_VVNJ
^specially_RR
^operate_VVB_VVI
^al_NN
^ubiquitous_JJ
^centrally_RR
^necrotizing_VVG_VVGJ_VVGN
^favour_NN_VVB_VVI
^waste_NN_VVB_VVI
^supplemental_JJ
^sulfhydryl_NN
^pectoris_NN
^contraceptives_NNS
^tablet_NN
^subcortical_JJ
^nk1_NN
^gravity_NN
^pla1_NN
^belongs_VVZ
^splenocytes_NNS
^dams_NNS
^mask_NN_VVB_VVI
^visually_RR
^phentolamine_NN
^l-type_NN
^em_NN
^cytolytic_JJ
^pao1_NN
^withdrawn_VVN_VVNJ
^declines_VVZ
^exocrine_JJ
^ser_NN
^arg_NN
^mhz_NN
^mechanics_NNS
^amiodarone_NN
^infantile_JJ
^incorporate_VVB_VVI
^opioids_NNS
^cost-effectiveness_NN
^tbi_NN
^perturbation_NN
^fab_NN
^heparan_NN
^pah_NN
^orthodontic_JJ
^albino_JJ_NN
^mildly_RR
^dysphagia_NN
^microscopically_RR
^clarified_VVD_VVN_VVNJ
^user_NN
^benzo_NN
^gamma-aminobutyric_JJ
^regulations_NNS
^phosphates_NNS
^leu_NN
^transactivation_NN
^beds_NNS
^anesthetics_NNS
^obviously_RR
^caloric_JJ
^simulate_VVB_VVI
^insertions_NNS
^loh_NN
^parasympathetic_JJ
^packing_VVG_VVGJ_VVGN
^arrays_NNS
^netherlands_NNP
^cruzi_NN
^incidences_NNS
^revealing_VVG_VVGJ_VVGN
^interactive_JJ
^curriculum_NN
^mole_NN
^managers_NNS
^machine_NN
^dominated_VVD_VVN_VVNJ
^imipramine_NN
^format_NN_VVB_VVI
^argued_VVD_VVN_VVNJ
^tolerability_NN
^water-soluble_JJ
^injecting_VVG_VVGJ_VVGN
^supposed_VVD_VVN_VVNJ
^provoked_VVD_VVN_VVNJ
^capsid_NN
^clozapine_NN
^ptsd_NN
^regards_VVZ
^intra-_RR
^elongated_VVD_VVN_VVNJ
^definitions_NNS
^college_NN
^c1a_NN
^atrophic_JJ
^prepare_VVB_VVI
^unfortunately_RR
^trophoblast_NN
^ozone_NN
^scaling_VVG_VVGJ_VVGN
^readings_NNS
^paediatric_JJ
^enalapril_NN
^restorations_NNS
^brca1_NN
^ranitidine_NN
^nsclc_NN
^rises_NNS_VVZ
^chemokine_NN
^rp_NN
^egta_NN
^blacks_NNS
^geriatric_JJ
^hens_NNS
^nondiabetic_JJ
^contemporary_JJ
^motivation_NN
^dbp_NN
^intramolecular_JJ
^ef_NN
^varices_NNS
^stabilizing_VVG_VVGJ_VVGN
^osteoblasts_NNS
^percentile_NN
^instrumental_JJ
^sharing_VVG_VVGJ_VVGN
^emulsion_NN
^denervated_VVD_VVN_VVNJ
^interpret_VVB_VVI
^colony-forming_VVG_VVGJ_VVGN
^streptococcal_JJ
^capacities_NNS
^exacerbation_NN
^weighing_VVG_VVGJ_VVGN
^denatured_VVD_VVN_VVNJ
^spanning_VVG_VVGJ_VVGN
^reacts_VVZ
^unfolding_VVG_VVGJ_VVGN
^basilar_JJ
^carinii_NNS
^potencies_NNS
^intraluminal_JJ
^rate-limiting_VVG_VVGJ_VVGN
^simian_JJ
^stabilize_VVB_VVI
^up-regulated_VVD_VVN_VVNJ
^name_NN_VVB_VVI
^libitum_NN
^coded_VVD_VVN_VVNJ
^multifocal_JJ
^tetrodotoxin_NN
^fair_JJ
^excited_VVD_VVN_VVNJ
^klebsiella_NN
^cast_VVB_VVI_NN:1
^adriamycin_NN
^harmful_JJ
^intraepithelial_JJ
^kill_NN_VVI_VVB
^cones_NNS
^replicated_VVD_VVN_VVNJ
^occlusal_JJ
^bacilli_NNS
^okt1_NN
^destroyed_VVD_VVN_VVNJ
^rs_NN
^formulated_VVD_VVN_VVNJ
^paraffin-embedded_VVD_VVN_VVNJ
^ageing_VVG_VVGJ_VVGN
^imposed_VVD_VVN_VVNJ
^permeation_NN
^microglia_NN_NNS
^willebrand_NN
^biomechanical_JJ
^interruption_NN
^slowing_VVG_VVGJ_VVGN
^propionate_NN
^dt_NN
^worked_VVD_VVN_VVNJ
^comparatively_RR
^F-actin_NN
^optimize_VVB_VVI
^osteomyelitis_NN
^acquire_VVB_VVI
^litter_NN
^tracking_VVG_VVGJ_VVGN
^gating_VVG_VVGJ_VVGN
^sediment_NN
^benzodiazepines_NNS
^refractive_JJ
^heterozygotes_NNS
^ns1_NN
^daltons_NNS
^strikingly_RR
^slides_NNS_VVZ
^deformities_NNS
^epicardial_JJ
^quenching_VVG_VVGJ_VVGN
^characterizing_VVG_VVGJ_VVGN
^enantiomers_NNS
^pco1_NN
^adolescence_NN
^wbc_NN
^large-scale_NN
^pedicle_NN
^swiss_JJ_NN
^parasitic_JJ
^carbamazepine_NN
^cr1_NN
^heads_NNS_VVZ
^exchanger_NN
^sinuses_NNS
^transmural_JJ
^vulgaris_NN
^fn_NN
^keep_VVB_VVI
^isotonic_JJ
^torque_NN
^pts_NNS
^actinomycin_NN
^experts_NNS
^predictable_JJ
^methylated_VVD_VVN_VVNJ
^ionizing_VVG_VVGJ_VVGN
^father_NN
^im_NN
^achievement_NN
^Langerhans_NN
^empty_JJ
^artifacts_NNS
^suppressing_VVG_VVGJ_VVGN
^spasm_NN
^nystagmus_NN
^plc_NN
^lipophilic_JJ
^theoretically_RR
^feelings_NNS
^a-i_NN
^s-phase_NN
^restrictive_JJ
^caring_VVG_VVGJ_VVGN
^clot_NN_VVB_VVI
^recoveries_NNS
^caspase_NN
^camp-dependent_JJ
^challenging_VVG_VVGJ_VVGN
^collaboration_NN
^microinjection_NN
^drug-induced_VVD_VVN_VVNJ
^lys1_NN
^heifers_NNS
^upregulated_VVD_VVN_VVNJ
^ploidy_NN
^cholesteryl_NN
^rhythmic_JJ
^parity_NN
^vegetative_JJ
^antiretroviral_JJ
^cll_NN
^papillomavirus_NN
^mao_NN
^vwf_NN
^cap_NN_VVB_VVI
^adrenocortical_JJ
^eosinophilia_NN
^recognised_VVD_VVN_VVNJ
^innervated_VVD_VVN_VVNJ
^dimethyl_NN
^groove_NN
^experiencing_VVG_VVGJ_VVGN
^synaptosomes_NNS
^restraint_NN
^convulsions_NNS
^cut-off_NN
^dentists_NNS
^spermatogenesis_NN
^neuroleptic_JJ
^reconstructive_JJ
^gps_NN
^afforded_VVD_VVN_VVNJ
^abrogated_VVD_VVN_VVNJ
^nih_NN
^coincided_VVD_VVN_VVNJ
^isomer_NN
^irritation_NN
^paroxysmal_JJ
^disabled_VVD_VVN_VVNJ
^electrophysiologic_JJ
^dipyridamole_NN
^antipsychotic_JJ
^leishmania_NN
^plasmin_NN
^kpa_NN
^lad_NN
^attenuate_VVI_VVB
^birthweight_NN
^1i-labeled_VVD_VVN_VVNJ
^tn1_NN
^hypothesize_VVB_VVI
^dividing_VVG_VVGJ_VVGN:1
^whole-body_NN
^asp1_NN
^pge_NN
^myelinated_VVD_VVN_VVNJ
^parturition_NN
^nc_NN
^worsening_VVG_VVGJ_VVGN
^gram_NN
^dyes_NNS
^highlighted_VVD_VVN_VVNJ
^quick_JJ
^blunted_VVD_VVN_VVNJ
^cytosine_NN
^priority_NN
^microdialysis_NN
^decision-making_VVG_VVGJ_VVGN
^style_NN
^cba_NN
^hydrocarbons_NNS
^thigh_NN
^expectancy_NN
^aa_NN
^validate_VVB_VVI
^lie_VVB_VVI
^subtraction_NN
^pharmacy_NN
^clostridium_NN
^distinctly_RR
^1-adrenoceptor_NN
^microvilli_NNS
^freedom_NN
^mds_NN
^conducting_VVG_VVGJ_VVGN
^deformation_NN
^fluoxetine_NN
^thermodynamic_JJ_NN
^scope_NN
^uridine_NN
^mastectomy_NN
^chlamydia_NN
^inferred_VVD_VVN_VVNJ
^read_VVB_VVI_VVD_VVN_VVNJ
^periodontitis_NN
^flies_NNS_VVZ
^homolog_NN
^dried_VVD_VVN_VVNJ
^spacer_NN
^complained_VVD_VVN_VVNJ
^musculoskeletal_JJ
^impression_NN
^cholecystokinin_NN
^multidrug_NN
^helped_VVD_VVN_VVNJ
^binary_JJ
^swedish_JJ_NN
^arf_NN
^submaximal_JJ
^diaphragmatic_JJ
^mrsa_NN
^uveitis_NN
^illumination_NN
^independence_NN
^subdivided_VVD_VVN_VVNJ
^fourier_NN
^solved_VVD_VVN_VVNJ
^intractable_JJ
^epo_NN
^complexed_VVD_VVN_VVNJ
^mineralization_NN
^leucocyte_NN
^blasts_NNS_VVZ
^preserve_VVI_VVB
^pesticides_NNS
^freely_RR
^elegans_NN
^beta-carotene_NN
^peculiar_JJ
^gabaa_NN
^nail_NN_VVB_VVI
^acetone_NN
^conferred_VVD_VVN_VVNJ
^ltb1_NN
^probing_VVG_VVGJ_VVGN
^collections_NNS
^reacting_VVG_VVGJ_VVGN
^serous_JJ
^confusion_NN
^polyamine_NN
^holding_VVG_VVGJ_VVGN
^rflp_NN
^ophthalmic_JJ
^enteral_JJ
^coordinate_NN_VVB_VVI
^confluent_JJ
^rigidity_NN
^enabling_VVG_VVGJ_VVGN
^thrombi_NNS
^effluent_NN
^surge_NN_VVB_VVI
^bromocriptine_NN
^unusually_RR
^nasopharyngeal_JJ
^semantic_JJ
^provider_NN
^immunogenicity_NN
^hope_NN_VVB_VVI
^modelling_VVG_VVGJ_VVGN
^migrated_VVD_VVN_VVNJ
^two-thirds_NNS
^arsenic_NN
^augment_VVI_VVB
^proteinases_NNS
^histones_NNS
^radiology_NN
^neurodegenerative_JJ
^paracrine_JJ
^syncope_NN
^ni_NN
^dephosphorylation_NN
^said_VVD_VVN_VVNJ
^staphylococci_NNS
^unfavorable_JJ
^cytochalasin_NN
^ala_NN
^granulomas_NNS
^site-specific_JJ
^military_NN
^notable_JJ
^ticks_NNS_VVZ
^timp1_NN
^export_NN_VVB_VVI
^committee_NN
^trophic_JJ
^methadone_NN
^sterol_NN
^smoked_VVD_VVN_VVNJ
^altogether_RR
^iib_NN
^trees_NNS
^neonate_NN
^fk1_NN
^followup_NN
^cpr_NN
^commonest_JJT
^engaged_VVD_VVN_VVNJ
^political_JJ
^germline_NN
^ecological_JJ
^compete_VVB_VVI
^planes_NNS
^mitogens_NNS
^troponin_NN
^island_NN
^savings_NNS
^hypoxemia_NN
^altitude_NN
^lamellar_JJ
^oncogenic_JJ
^hydroxyapatite_NN
^missense_NN
^titre_NN_VVB_VVI
^nephrotoxicity_NN
^expresses_VVZ
^places_NNS_VVZ
^addresses_NNS_VVZ
^uncontrolled_VVD_VVN_VVNJ
^observer_NN
^drg_NN
^impulse_NN
^speculate_VVB_VVI
^osteoclasts_NNS
^genera_NNS
^syphilis_NN
^projected_VVD_VVN_VVNJ
^descriptions_NNS
^accessibility_NN
^filtered_VVD_VVN_VVNJ
^NF-kappa_NN
^coma_NN
^approved_VVD_VVN_VVNJ
^osteosarcoma_NN
^isoprenaline_NN
^hydrocarbon_NN
^competing_VVG_VVGJ_VVGN
^calculi_NNS
^thromboembolism_NN
^streptomyces_NN
^reaches_VVZ
^suicidal_JJ
^lymphadenopathy_NN
^lak_NN
^immunofluorescent_JJ
^topics_NNS
^glutaraldehyde_NN
^globin_NN
^specialty_NN
^necropsy_NN
^hypothermic_JJ
^methacholine_NN
^paternal_JJ
^biochemically_RR
^broader_JJR
^leu1_NN
^aggregated_VVD_VVN_VVNJ
^psychiatry_NN
^premenopausal_JJ
^engineered_VVD_VVN_VVNJ
^pde_NN
^shapes_NNS_VVZ
^ccr1_NN
^occupation_NN
^castrated_VVD_VVN_VVNJ
^potentiate_VVI_VVB
^replacing_VVG_VVGJ_VVGN
^endotracheal_JJ
^compositions_NNS
^finite_JJ
^faces_NNS_VVZ
^glycolytic_JJ
^productive_JJ
^deprived_VVD_VVN_VVNJ
^gelatin_NN
^bdnf_NN
^heated_VVD_VVN_VVNJ
^peer_NN
^carcinoid_NN
^cavernous_JJ
^neuropeptides_NNS
^pivotal_JJ
^secretin_NN
^chloroplast_NN
^irrigation_NN
^calculating_VVG_VVGJ_VVGN
^oncogenes_NNS
^p-glycoprotein_NN
^compensated_VVD_VVN_VVNJ
^cam_NN
^skill_NN
^enzymatically_RR
^chromium_NN
^x-rays_NNS_VVZ
^choices_NNS
^fgf_NN
^glycolysis_NN
^gangliosides_NNS
^neuraminidase_NN
^eliminating_VVG_VVGJ_VVGN
^abortions_NNS
^vo1max_NN
^neutron_NN
^sick_JJ_NN
^acetaminophen_NN
^gfap_NN
^radioligand_NN
^publications_NNS
^nu_NN
^bph_NN
^hindlimb_NN
^alpha-subunit_NN
^xenografts_NNS
^limbic_JJ
^instruction_NN
^brazil_NNP
^preexisting_VVG_VVGJ_VVGN
^grain_NN
^vaccinia_NN
^encapsulated_VVD_VVN_VVNJ
^cftr_NN
^introducing_VVG_VVGJ_VVGN
^psychopathology_NN
^committed_VVD_VVN_VVNJ
^hypercalcemia_NN
^hydroxylation_NN
^suckling_VVG_VVGJ_VVGN
^hybridoma_NN
^rectus_NN
^helices_NNS
^realistic_JJ
^goat_NN
^effectors_NNS
^crypt_NN
^feline_JJ
^topography_NN
^passages_NNS
^pertinent_JJ
^sitting_VVG_VVGJ_VVGN
^probands_NNS
^dvt_NN
^c-peptide_NN
^torsion_NN
^folds_NNS_VVZ
^recurred_VVD_VVN_VVNJ
^tends_VVZ
^cytokeratin_NN
^slowed_VVD_VVN_VVNJ
^cross-over_NN
^phenyl_NN
^laevis_NN
^participates_VVZ
^biotin_NN
^neurotransmission_NN
^inflamed_VVD_VVN_VVNJ
^figure_NN_VVB_VVI
^pharmacology_NN
^triggers_NNS_VVZ
^steel_NN
^fibrinolysis_NN
^serving_VVG_VVGJ_VVGN
^adhd_NN
^multifactorial_JJ
^etiological_JJ
^banding_VVG_VVGJ_VVGN
^stimulator_NN
^leukemias_NNS
^hypothyroid_NN
^medicaid_NN
^cobalt_NN
^deaminase_NN
^proceeds_NNS_VVZ
^neighboring_VVG_VVGJ_VVGN
^jnk_NN
^preeclampsia_NN
^maze_NN
^phosphatases_NNS
^transduced_VVD_VVN_VVNJ
^extrahepatic_JJ
^beta-adrenoceptor_NN
^allosteric_JJ
^monoxide_NN
^ceramide_NN
^carboplatin_NN
^relaxed_VVD_VVN_VVNJ
^seek_VVB_VVI
^atenolol_NN
^abstinence_NN
^circuits_NNS
^ordinary_JJ
^ve_NN
^realized_VVD_VVN_VVNJ
^1-adrenergic_JJ
^decomposition_NN
^import_NN_VVB_VVI
^counterpart_NN
^lived_VVD_VVN_VVNJ
^trafficking_VVG_VVGN:1
^ot_NN
^seronegative_JJ
^deeper_JJR
^ultrasonographic_JJ
^elastin_NN
^swallowing_VVG_VVGJ_VVGN
^cannula_NN
^anaplastic_JJ
^sh_NN
^tensile_JJ
^li_NN
^interpersonal_JJ
^superimposed_VVD_VVN_VVNJ
^item_NN
^carpal_JJ
^preoptic_JJ
^extinction_NN
^angiotensin-converting_VVG_VVGJ_VVGN
^his1_NN
^migrate_VVB_VVI
^analgesics_NNS
^serially_RR
^county_NN
^calls_NNS_VVZ
^inspection_NN
^senile_JJ
^adequacy_NN
^gs_NN
^alkyl_NN
^endothelium-dependent_JJ
^tlc_NN
^snp_NN
^gaps_NNS_VVZ
^propria_NN
^infertile_JJ
^attributes_NNS_VVZ
^italian_JJ_NN
^insult_NN_VVB_VVI
^cruciate_JJ
^rcbf_NN
^encourage_VVB_VVI
^1-kd_NN
^oncology_NN
^hhv1_NN
^contour_NN
^distension_NN
^cage_NN_VVB_VVI
^alkylating_VVG_VVGJ_VVGN
^adrenalectomy_NN
^stenting_VVG_VVGJ_VVGN
^youth_NN
^manipulations_NNS
^configurations_NNS
^consuming_VVG_VVGJ_VVGN
^retinoblastoma_NN
^psychomotor_NN
^1mg_NN
^spermine_NN
^oligodendrocytes_NNS
^chromaffin_NN
^transaminase_NN
^go_VVI_VVB
^computational_JJ
^searched_VVD_VVN_VVNJ
^worm_NN
^dysplastic_JJ
^advancing_VVG_VVGJ_VVGN
^one-half_JJ_NN
^physicochemical_JJ
^spatially_RR
^synchronized_VVD_VVN_VVNJ
^sibling_VVG_VVGJ_VVGN
^lattice_NN
^rb_NN
^audit_NN_VVB_VVI
^ruled_VVD_VVN_VVNJ
^tuberculous_JJ
^developmentally_RR
^dp_NN
^colliculus_NN
^retrieved_VVD_VVN_VVNJ
^urokinase_NN
^radiation-induced_VVD_VVNJ
^hold_VVB_VVI
^estrous_JJ
^trapping_VVG_VVGJ_VVGN
^rib_NN
^thromboembolic_JJ
^kit_NN
^ligaments_NNS
^administrative_JJ
^inflation_NN
^splanchnic_JJ
^Tyr_NN
^1-amino_JJ
^homologues_NNS
^anthropometric_JJ
^exchanges_NNS_VVZ
^salbutamol_NN
^ril1_NN
^identifiable_JJ
^checked_VVD_VVN_VVNJ
^expanding_VVG_VVGJ_VVGN
^inducers_NNS
^ideas_NNS
^symmetric_JJ
^ossification_NN
^yohimbine_NN
^topic_NN
^spain_NNP
^perspectives_NNS
^outline_NN_VVB_VVI
^adh_NN
^vasospasm_NN
^cutting_VVG_VVGJ_VVGN
^enkephalin_NN
^te_NN
^1c1_NN
^mansoni_NN
^beta-_NN
^submucosal_JJ
^nonsteroidal_JJ
^fluidity_NN
^regime_NN
^noxious_JJ
^soft-tissue_NN
^technically_RR
^ketone_NN
^extravasation_NN
^Cys_NN
^longest_JJT
^bilayers_NNS
^fusions_NNS
^translocations_NNS
^therapists_NNS
^shedding_VVG_VVGJ_VVGN
^transformants_NNS
^explaining_VVG_VVGJ_VVGN
^1alpha_NN
^1b1_NN
^contracted_VVD_VVN_VVNJ
^infarcts_NNS
^reproduced_VVD_VVN_VVNJ
^butyrate_NN
^melanocytes_NNS
^lesioned_VVD_VVN_VVNJ
^leaflet_NN
^haematological_JJ
^half-lives_NNS
^rumen_NNS
^bacteriological_JJ
^ht1_NN
^transluminal_JJ
^exactly_RR
^in-vitro_JJ
^dha_NN
^hemispheres_NNS
^submandibular_JJ
^reorganization_NN
^methylprednisolone_NN
^exudate_NN
^half-maximal_JJ
^corneas_NNS
^sm_NN
^sickness_NN
^proposal_NN
^sepharose_NN
^kj_NN
^osteocalcin_NN
^presumptive_JJ
^paradoxical_JJ
^bovis_NN
^cutoff_NN
^evening_NN_VVG_VVGJ_VVGN
^sah_NN
^lengthening_VVG_VVGJ_VVGN
^belief_NN
^questioned_VVD_VVN_VVNJ
^branched_VVD_VVN_VVNJ
^vp_NN
^stressors_NNS
^fourfold_NN
^unresponsive_JJ
^insects_NNS
^histochemistry_NN
^genistein_NN
^contracture_NN
^community-based_VVN_VVNJ
^works_VVZ_NNS
^atmosphere_NN
^reconstructions_NNS
^batch_NN
^on-line_NN
^hitherto_RR
^solute_NN
^favorably_RR
^pneumothorax_NN
^intellectual_JJ
^counselling_VVG_VVGJ_VVGN
^nested_VVD_VVN_VVNJ
^immersion_NN
^subclass_NN
^haemodialysis_NN
^paco1_NN
^occlusions_NNS
^chemokines_NNS
^repressed_VVD_VVN_VVNJ
^melting_VVG_VVGJ_VVGN
^assurance_NN
^Lys_NN
^toluene_NN
^dot_NN_VVB_VVI
^waveform_NN
^self-report_NN
^palmitate_NN
^explicit_NN
^asp_NN
^rejected_VVD_VVN_VVNJ
^antiproliferative_JJ
^estrus_NN
^pathogenicity_NN
^pathologies_NNS
^racial_JJ
^sequestration_NN
^persistently_RR
^shunting_VVG_VVGJ_VVGN
^colloid_NN
^expense_NN
^folded_VVD_VVN_VVNJ
^myoglobin_NN
^abrupt_JJ
^scid_NN
^ards_NN
^scoliosis_NN
^atcc_NN
^mycobacterial_JJ
^expand_VVI_VVB
^faeces_NN_NNS
^coa_NN
^subclavian_JJ
^antiinflammatory_JJ
^PD1_NN
^compensate_VVI_VVB
^microliter_NN
^formalin_NN
^yag_NN
^persists_VVZ
^belonged_VVD_VVN_VVNJ
^mutans_NN
^hypertensives_NNS
^dimerization_NN
^mw_NN
^evolving_VVG_VVGJ_VVGN
^sounds_NNS_VVZ
^concentrates_NNS_VVZ
^trypanosoma_NN
^temperature-sensitive_JJ
^scavenger_NN
^blindness_NN
^heroin_NN
^modeled_VVD_VVN_VVNJ
^cck1_NN
^1-acetate_NN
^castration_NN
^immunocompromised_VVD_VVN_VVNJ
^neurotoxic_JJ
^ks_NN
^subtotal_NN
^positional_JJ
^macromolecular_JJ
^endocardial_JJ
^unsatisfactory_JJ
^client_NN
^erosion_NN
^labile_JJ
^scarring_VVG_VVGJ_VVGN
^droplets_NNS
^npc_NN
^tea_NN
^pf_NN
^grains_NNS
^l-_NN
^schemes_NNS
^herds_NNS_VVZ
^synergistically_RR
^stressful_JJ
^aflatoxin_NN
^sweat_NN_VVB_VVI
^myopathy_NN
^electromyographic_JJ
^secreting_VVG_VVGJ_VVGN
^vas_NN
^leave_VVB_VVI
^substituents_NNS
^prime_JJ_VVB_VVI
^diminish_VVI_VVB
^destructive_JJ
^polymeric_JJ
^ringer_NN
^note_NN_VVB_VVI
^kingdom_NN_NNP:1
^ovalbumin_NN
^beta-cell_NN
^tpn_NN
^microwave_NN
^sedentary_JJ
^vegetables_NNS
^elucidation_NN
^nervosa_NN
^gondii_NNS
^failing_VVG_VVGJ_VVGN
^glu1_NN
^spliced_VVD_VVN_VVNJ
^ibuprofen_NN
^genotoxic_JJ
^recycling_VVG_VVGJ_VVGN
^hco1-_NN
^eae_NN
^check_NN_VVB_VVI
^ea_NN
^catalyze_VVB_VVI
^slopes_NNS_VVZ
^hgh_NN
^binocular_JJ
^appendicitis_NN
^transesophageal_JJ
^opened_VVD_VVN_VVNJ
^stricture_NN
^vasodilatation_NN
^prepubertal_JJ
^lysate_NN
^phe_NN
^falling_VVG_VVGJ_VVGN
^hemostasis_NN
^myeloperoxidase_NN
^sterilization_NN
^housing_VVG_VVGJ_VVGN
^myogenic_JJ
^seroconversion_NN
^aids_NN_VVZ
^pictures_NNS_VVZ
^lacz_NN
^kainate_NN
^rely_VVI_VVB
^mechanistic_JJ
^couple_NN_VVI_VVB
^oligomers_NNS
^first-order_NN
^uneventful_JJ
^downregulation_NN
^interphase_NN
^dht_NN
^scatter_NN_VVI_VVB
^peroxisomal_JJ
^eventual_JJ
^cholestasis_NN
^fertile_JJ
^accelerate_VVB_VVI
^institutional_JJ
^spermidine_NN
^down-regulated_VVD_VVN_VVNJ
^marginally_RR
^hpv1_NN
^sinusitis_NN
^nonpregnant_JJ
^retraction_NN
^neovascularization_NN
^atmospheric_JJ
^ribosome_NN
^thinking_VVG_VVGJ_VVGN
^phosphatidylserine_NN
^gastrectomy_NN
^N-terminus_NN
^folic_JJ
^sheets_NNS
^mounted_VVD_VVN_VVNJ
^screws_NNS_VVZ
^operational_JJ
^gastrocnemius_NN
^phosphatidylethanolamine_NN
^shunts_NNS_VVZ
^vf_NN
^levodopa_NN
^debris_NN
^contaminants_NNS
^inoculum_NN
^supplementary_JJ
^metoprolol_NN
^authentic_JJ
^masking_VVG_VVGJ_VVGN
^confers_VVZ
^hypothetical_JJ
^weighed_VVD_VVN_VVNJ
^trapped_VVD_VVN_VVNJ
^consolidation_NN
^dutch_JJ_NN
^mexico_NNP
^angiogenic_JJ
^porous_JJ
^ghrh_NN
^ligated_VVD_VVN_VVNJ
^summarize_VVB_VVI
^consecutively_RR
^tendons_NNS
^ganglioside_NN
^considers_VVZ
^stereotactic_JJ
^farm_NN_VVB_VVI
^placing_VVG_VVGJ_VVGN
^documents_NNS_VVZ
^c-reactive_JJ
^autoradiographic_JJ
^mesh_NN
^exercises_NNS_VVZ
^stoichiometry_NN
^glia_NN_NNS
^eukaryotes_NNS
^mycobacteria_NN
^eb_NN
^exit_NN_VVB_VVI
^polycystic_JJ
^pfc_NN
^NH1-terminal_JJ
^scn_NN
^repetition_NN
^internalized_VVD_VVN_VVNJ
^tt_NN
^delineate_VVB_VVI
^bridges_NNS_VVZ
^meningiomas_NNS
^gfp_NN
^bear_NN_VVI_VVB
^partitioning_VVG_VVGJ_VVGN
^ubiquitin_NN
^biomass_NN
^rabies_NN
^administering_VVG_VVGJ_VVGN
^id_NN
^steadily_RR
^unselected_VVD_VVN_VVNJ
^detoxification_NN
^degranulation_NN
^listeria_NN
^bioactive_JJ
^hi_NN
^diuresis_NN
^supervision_NN
^nonsmokers_NNS
^choose_VVB_VVI
^cadaver_NN
^advocated_VVD_VVN_VVNJ
^spleens_NNS
^shrinkage_NN
^phagocytes_NNS
^diphosphate_NN
^aneuploid_NN
^pcb_NN
^nf_NN
^paraventricular_JJ
^tracing_VVG_VVGJ_VVGN
^posttraumatic_JJ
^preferable_JJ
^lf_NN
^dcs_NN
^files_NNS_VVZ
^feel_VVB_VVI
^sce_NN
^craniofacial_JJ
^valine_NN
^yeasts_NNS
^polyamines_NNS
^suction_NN_VVB_VVI
^micelles_NNS
^underestimated_VVD_VVN_VVNJ
^intracellularly_RR
^ductus_NN
^coincident_JJ
^myopia_NN
^nucleolar_JJ
^permissive_JJ
^pathologically_RR
^exaggerated_VVD_VVN_VVNJ
^persisting_VVG_VVGJ_VVGN
^intercourse_NN
^apoe_NN
^cn_NN
^ba_NN
^ribonuclease_NN
^c-terminus_NN
^gram-positive_JJ
^kupffer_NN
^ternary_JJ
^pellets_NNS
^fvc_NN
^upright_JJ
^rhodopsin_NN
^intelligence_NN
^built_VVD_VVN_VVNJ
^sci_NN
^cin_NN
^transurethral_JJ
^forensic_JJ
^drastically_RR
^deafness_NN
^hardly_RR
^debridement_NN
^rubber_NN
^offset_NN_VVB_VVI
^denture_NN
^investigates_VVZ
^myocarditis_NN
^adjunctive_JJ
^plantar_NN
^ice_NN
^insemination_NN
^tolerant_JJ
^biotinylated_VVD_VVN_VVNJ
^erk1_NN
^chlorpromazine_NN
^east_NN
^implement_NN_VVB_VVI
^explores_VVZ
^sophisticated_VVD_VVN_VVNJ
^alp_NN
^linker_NN
^pheochromocytoma_NN
^azathioprine_NN
^radiograph_NN
^allocation_NN
^probabilities_NNS
^fluconazole_NN
^nf1_NN
^orthotopic_JJ
^hydroxide_NN
^postulate_VVB_VVI
^lfa1_NN
^consumers_NNS
^conditional_JJ
^anti_JJ
^lymphoproliferative_JJ
^s-transferase_NN
^interventional_JJ
^convert_VVB_VVI
^lose_VVB_VVI
^burgdorferi_NN
^publication_NN
^celiac_JJ
^ryanodine_NN
^pyrophosphate_NN
^addressing_VVG_VVGJ_VVGN
^quinidine_NN
^declining_VVG_VVGJ_VVGN
^mesoderm_NN
^cushing_NN
^lipolysis_NN
^engraftment_NN
^laminae_NN
^sows_NNS
^dinucleotide_NN
^detrusor_NN
^norway_NNP
^preconditioning_VVG_VVGN:1
^cochlea_NN
^olive_NN
^suboptimal_JJ
^tropical_JJ
^intranasal_JJ
^proteasome_NN
^efficiencies_NNS
^competitively_RR
^psi_NN
^osseous_JJ
^androstenedione_NN
^rash_NN
^deferens_NN
^neisseria_NN
^eyelid_NN
^psychometric_JJ
^dithiothreitol_NN
^diacylglycerol_NN
^stature_NN
^polysaccharides_NNS
^invariably_RR
^behaviours_NNS
^TNFalpha_NN
^1x1_NN
^representations_NNS
^voiding_VVG_VVGJ_VVGN
^ethnicity_NN
^motile_JJ
^bronchoscopy_NN
^pores_NNS
^perturbations_NNS
^lipoxygenase_NN
^cx1_NN
^glycosaminoglycans_NNS
^adenomatous_JJ
^dystrophic_JJ
^arteriolar_JJ
^thyroiditis_NN
^problematic_JJ
^di_NN
^finland_NNP
^enzymic_JJ
^directional_JJ
^vagina_NN
^ect_NN
^threat_NN
^emissions_NNS
^e1a_NN
^oxidant_NN
^1-dihydroxyvitamin_NN
^cardiomyocytes_NNS
^ion-exchange_NN
^unbound_VVN_VVNJ
^t-lymphocytes_NNS
^pvn_NN
^humidity_NN
^platelet-derived_VVNJ
^unmodified_VVD_VVN_VVNJ
^triiodothyronine_NN
^incubations_NNS
^radiologists_NNS
^self-esteem_NN
^cmax_NN
^soils_NNS
^volunteer_NN_VVB_VVI
^fragile_JJ
^london_NNP
^calcified_VVD_VVN_VVNJ
^meq_NN
^facts_NNS
^asthmatics_NNS
^euthyroid_NN
^beta-blockers_NNS
^encouraged_VVD_VVN_VVNJ
^meiosis_NN
^villi_NNS
^obscure_JJ_VVI_VVB
^herpesvirus_NN
^worker_NN
^neurochemical_JJ
^gastroesophageal_JJ
^antinociceptive_JJ
^mf_NN
^registry_NN
^listed_VVD_VVN_VVNJ
^menopausal_JJ
^pk_NN
^equivalents_NNS
^stellate_JJ
^dangerous_JJ
^pairing_VVG_VVGJ_VVGN
^eruption_NN
^hatching_VVG_VVGJ_VVGN:1
^granulocyte-macrophage_NN
^serology_NN
^cords_NNS
^calorimetry_NN
^minimized_VVD_VVN_VVNJ
^hematuria_NN
^buffered_VVD_VVN_VVNJ
^iatrogenic_JJ
^ultrafiltration_NN
^thin-layer_NN
^federal_JJ
^vagus_NN
^train_NN_VVB_VVI
^ventrolateral_JJ
^nicotinamide_NN
^neocortex_NN
^acetyl_NN
^pthrp_NN
^untranslated_VVD_VVN_VVNJ
^immunocompetent_JJ
^bud_NN_VVI_VVB
^temporally_RR
^tata_NN
^renin-angiotensin_NN
^career_NN
^embryonal_JJ
^disrupt_VVB_VVI
^diversion_NN
^dibutyryl_NN
^fisher_NN
^termini_NNS
^gdp_NN
^cos1_NN
^radiofrequency_NN
^workplace_NN
^hepg1_NN
^hind_JJ
^collaborative_JJ
^neglect_NN_VVB_VVI
^demyelination_NN
^colonoscopy_NN
^intracerebroventricular_JJ
^emboli_NNS
^non-diabetic_JJ
^cadaveric_JJ
^shaped_VVD_VVN_VVNJ
^hypercapnia_NN
^adjustments_NNS
^era_NN
^biomedical_JJ
^retrovirus_NN
^hpa_NN
^instructions_NNS
^psoriatic_JJ
^anisotropy_NN
^tumor-bearing_VVG_VVGJ_VVGN
^reticulocyte_NN
^pharmacologically_RR
^membrane-associated_VVD_VVN_VVNJ
^sensorimotor_NN
^cream_NN
^losartan_NN
^outlet_NN
^approximation_NN
^cue_NN_VVB_VVI
^bbb_NN
^transients_NNS
^popliteal_JJ
^acetaldehyde_NN
^hdl-c_NN
^permitting_VVG_VVGJ_VVGN
^gbs_NN
^epididymis_NN
^seriously_RR
^sigmoid_NN
^equimolar_JJ
^1x_NN
^vinblastine_NN
^nematode_NN
^hcmv_NN
^secondly_RR
^analytic_JJ
^propensity_NN
^cgy_NN
^endpoints_NNS
^bronchoconstriction_NN
^rbcs_NNS
^synapse_NN
^stretching_VVG_VVGN:1
^semiquantitative_JJ
^salmon_NN
^stream_NN_VVB_VVI
^fascia_NN_NNS
^palpable_JJ
^intra-abdominal_JJ
^workload_NN
^qol_NN
^ica_NN
^low-affinity_NN
^outlines_NNS_VVZ
^sv_NN
^gathered_VVD_VVN_VVNJ
^endovascular_JJ
^octreotide_NN
^hemopoietic_JJ
^sclc_NN
^j1_NN
^reserpine_NN
^acetabular_JJ
^beta-glucuronidase_NN
^proceed_VVB_VVI
^homosexual_JJ_NN
^atp-dependent_JJ
^LY1_NN
^repolarization_NN
^equipped_VVD_VVN_VVNJ
^pumps_NNS_VVZ
^cpg_NN
^implication_NN
^merely_RR
^endpoint_NN
^think_VVB_VVI
^masked_VVD_VVN_VVNJ
^residency_NN
^loose_JJ
^contiguous_JJ
^mpa_NN
^interested_VVD_VVN_VVNJ
^reasonably_RR
^teams_NNS_VVZ
^stress-induced_VVD_VVN_VVNJ
^fly_NN_VVI_VVB
^dth_NN
^reuptake_NN
^closing_VVG_VVGJ_VVGN
^ob_NN
^infrequently_RR
^mesothelioma_NN
^bb_NN
^cg_NN
^subdural_JJ
^microenvironment_NN
^long-chain_NN
^globular_JJ
^territory_NN
^relieved_VVD_VVN_VVNJ
^blastocyst_NN
^reality_NN
^alcohols_NNS
^cited_VVD_VVN_VVNJ
^mosquito_NN
^intragastric_JJ
^chymotrypsin_NN
^electromagnetic_JJ
^accumulates_VVZ
^bacteroides_NN
^stat1_NN
^procollagen_NN
^acetylation_NN
^inflow_NN
^drops_NNS_VVZ
^characters_NNS
^iiia_NN
^e-cadherin_NN
^disposal_NN
^myelogenous_JJ
^precipitate_NN_VVB_VVI
^traced_VVD_VVN_VVNJ
^chief_JJ_NN
^inhabitants_NNS
^electrons_NNS
^paw_NN
^hydroxyproline_NN
^occupancy_NN
^aminopeptidase_NN
^immunoprecipitated_VVN_VVD_VVNJ
^tricyclic_JJ
^solubilization_NN
^traction_NN
^quail_NN
^putrescine_NN
^ferric_JJ
^spines_NNS
^correspondence_NN
^rubella_NN
^catabolic_JJ
^deteriorated_VVD_VVN_VVNJ
^predominated_VVD_VVN_VVNJ
^relates_VVZ
^crosses_NNS_VVZ
^neuroprotective_JJ
^localisation_NN
^intracoronary_JJ
^photoreceptors_NNS
^orthopedic_JJ
^mix_NN_VVB_VVI
^donation_NN
^transfers_NNS_VVZ
^complaint_NN
^cvd_NN
^disparity_NN
^headaches_NNS
^retinoids_NNS
^drinkers_NNS
^carbonate_NN
^orientations_NNS
^beta-catenin_NN
^factor-beta_NN
^adopt_VVB_VVI
^residential_JJ
^1ca_NN
^in-hospital_NN
^tick_NN_VVB_VVI
^pharmacists_NNS
^cholinesterase_NN
^standardization_NN
^innovative_JJ
^seldom_RR
^separating_VVG_VVGJ_VVGN
^episodic_JJ
^sn_NN
^uc_NN
^plating_VVG_VVGJ_VVGN
^axes_NNS
^prolong_VVI_VVB
^expertise_NN
^cholerae_NN
^classify_VVB_VVI
^constipation_NN
^bicuculline_NN
^erectile_JJ
^electrolytes_NNS
^metabolically_RR
^breastfeeding_VVG_VVGJ_VVGN
^vigorous_JJ
^favored_VVD_VVN_VVNJ
^pre-treatment_NN
^bicycle_NN
^hydrophobicity_NN
^esrd_NN
^amorphous_JJ
^pharmacodynamic_JJ
^predispose_VVB_VVI
^cytostatic_JJ
^store_NN_VVI_VVB
^pyridine_NN
^brdu_NN
^advantageous_JJ
^patch-clamp_NN
^canals_NNS
^firm_JJ_NN
^strictures_NNS
^gallstones_NNS
^diminution_NN
^baroreflex_NN
^generic_JJ
^delineated_VVD_VVN_VVNJ
^combine_VVB_VVI
^salicylate_NN
^dimensional_JJ
^oscillatory_JJ
^evaluates_VVZ
^epa_NN
^fdg_NN
^oesophagus_NN
^contrasts_NNS_VVZ
^antrum_NN
^pellet_NN
^humor_NN
^post-treatment_NN
^labels_NNS_VVZ
^neurotensin_NN
^melanin_NN
^phrenic_JJ
^cultivated_VVD_VVN_VVNJ
^contraception_NN
^senescence_NN
^perpendicular_JJ
^trough_NN
^pepsin_NN
^hole_NN
^sludge_NN
^chimeras_NNS
^disordered_VVD_VVN_VVNJ
^neurites_NNS
^myoblasts_NNS
^pre-existing_VVG_VVGJ_VVGN
^preparative_JJ
^microvessels_NNS
^sparse_JJ
^carboxyl-terminal_JJ
^abeta_NN
^buffers_NNS_VVZ
^phenolic_NN
^viewing_VVG_VVGJ_VVGN
^utilizes_VVZ
^profoundly_RR
^ht_NN
^acupuncture_NN
^ltr_NN
^sheet_NN
^mpo_NN
^time-_NN
^convergence_NN
^1mtc_NN
^bis_JJ
^brachytherapy_NN
^accidental_JJ
^exercise-induced_VVD_VVN_VVNJ
^colloidal_JJ
^comorbidity_NN
^shaft_NN
^resonances_NNS
^defence_NN
^ag_NN
^aspartic_JJ
^unrecognized_VVD_VVN_VVNJ
^married_VVD_VVN_VVNJ
^farms_NNS_VVZ
^answers_NNS_VVZ
^acid-base_NN
^mutual_JJ
^fulfilled_VVD_VVN_VVNJ
^exogenously_RR
^nascent_JJ
^elemental_JJ
^barley_NN
^d-glucose_NN
^incorrect_JJ
^decided_VVD_VVN_VVNJ
^ethics_NNS
^aligned_VVD_VVN_VVNJ
^foramen_NN
^purpura_NN
^upa_NN
^chloroform_NN
^heterodimer_NN
^grossly_RR
^generator_NN
^harboring_VVG_VVGJ_VVGN
^hiv-positive_JJ
^artificially_RR
^timely_JJ
^guanylate_NN
^potently_RR
^airflow_NN
^n-linked_VVD_VVN_VVNJ
^crystallographic_JJ
^conductivity_NN
^vertebrae_NN_NNS
^autoimmunity_NN
^exceeds_VVZ
^arrival_NN
^std_NN
^journals_NNS
^fathers_NNS
^coming_VVG_VVGJ_VVGN
^virion_NN
^scars_NNS_VVZ
^uvb_NN
^justify_VVB_VVI
^defines_VVZ
^pubertal_JJ
^aneuploidy_NN
^cell-surface_NN
^ah_NN
^pneumonitis_NN
^modulator_NN
^discontinuous_JJ
^pol_NN
^villous_JJ
^legislation_NN
^projecting_VVG_VVGJ_VVGN
^pigmentation_NN
^oils_NNS_VVZ
^distraction_NN
^vh_NN
^mosquitoes_NNS
^poliovirus_NN
^collaterals_NNS
^blastocysts_NNS
^delivering_VVG_VVGJ_VVGN
^antigen-presenting_VVG_VVGJ_VVGN
^mdr_NN
^mesenchyme_NN
^inspired_VVD_VVN_VVNJ
^autonomous_JJ
^activin_NN
^desire_NN_VVB_VVI
^amplify_VVB_VVI
^waters_NNS
^glycemic_JJ
^gal_NN
^phytohemagglutinin_NN
^enterotoxin_NN
^isotype_NN
^coordinates_NNS_VVZ
^designing_VVG_VVGJ_VVGN
^associates_VVZ
^sparing_VVG_VVGJ_VVGN
^staurosporine_NN
^proof_NN
^abc_NN
^endarterectomy_NN
^photographs_NNS_VVZ
^aaa_NN
^systemically_RR
^formulas_NNS
^dhea_NN
^nephron_NN
^stratification_NN
^cephalosporins_NNS
^carcass_NN
^automatically_RR
^tactile_JJ
^funding_VVG_VVGJ_VVGN
^gtpase_NN
^peep_NN
^cities_NNS
^prescriptions_NNS
^daughter_NN
^monocytic_JJ
^draining_VVG_VVGJ_VVGN
^combines_VVZ
^arbitrary_JJ
^angiograms_NNS
^big_JJ
^hva_NN
^gad_NN
^hypoxanthine_NN
^glibenclamide_NN
^fibrillary_JJ
^ibd_NN
^moab_NN
^relaxations_NNS
^grass_NN
^schizophrenics_NNS
^photosynthetic_JJ
^tracers_NNS
^soy_NN
^imaged_VVD_VVN_VVNJ
^anterograde_JJ
^beat_NN_VVB_VVI
^campylobacter_NN
^myristate_NN
^1-cm_NN
^implicate_VVI_VVB
^individualized_VVD_VVN_VVNJ
^anoxia_NN
^lacrimal_JJ
^modulatory_JJ
^supraventricular_JJ
^ionized_VVD_VVN_VVNJ
^botulinum_NN
^quarter_JJ_NN
^lobectomy_NN
^autophosphorylation_NN
^packaging_VVG_VVGJ_VVGN
^enos_NN
^anti-hcv_NN
^ecori_NN
^myocyte_NN
^loosening_VVG_VVGJ_VVGN
^scf_NN
^arrangements_NNS
^tumorigenic_JJ
^releases_VVZ_NNS
^thyroglobulin_NN
^surrogate_JJ_NN
^preincubated_VVD_VVN_VVNJ
^attentional_JJ
^quantitate_VVB_VVI
^malate_NN
^immunochemical_JJ
^virtual_JJ
^alpha-helical_JJ
^references_NNS_VVZ
^streptomycin_NN
^hla-b1_NN
^acyclovir_NN
^pleomorphic_JJ
^pathophysiologic_JJ
^radiolabelled_VVD_VVN_VVNJ
^candidiasis_NN
^two-step_NN
^no1_NN
^antiepileptic_JJ
^keratinocyte_NN
^waveforms_NNS
^perfect_NN_VVB_VVI
^tips_NNS_VVZ
^suitability_NN
^rho_NN
^hemispheric_JJ
^extrusion_NN
^effected_VVD_VVN_VVNJ
^concentric_JJ
^opinions_NNS
^autoantibody_NN
^taiwan_NNP
^sacral_JJ
^medline_NN
^paramagnetic_JJ
^emerge_VVI_VVB
^track_NN_VVB_VVI
^lay_JJ_VVB_VVI_VVD
^cytochemical_JJ
^hyperinsulinemia_NN
^contrasted_VVD_VVN_VVNJ
^wards_NNS
^oscillation_NN
^nonetheless_RR
^rifampicin_NN
^exponentially_RR
^lists_NNS_VVZ
^G-protein_NN
^union_NN
^appreciably_RR
^doubt_NN_VVB_VVI
^stump_NN_VVB_VVI
^accumulating_VVG_VVGJ_VVGN
^intermolecular_JJ
^saccades_NNS
^stock_NN_VVB_VVI
^register_NN_VVB_VVI
^bad_JJ_NN:1
^centered_VVD_VVN_VVNJ
^module_NN
^meta-analysis_NN
^lysed_VVD_VVN_VVNJ
^streptokinase_NN
^spanish_JJ_NN
^aluminium_NN
^carlo_NN_NNP
^maintains_VVZ
^drivers_NNS
^uncoupling_VVG_VVGN:1
^adhere_VVB_VVI
^reform_NN_VVB_VVI
^answered_VVD_VVN_VVNJ
^imidazole_NN
^moral_JJ_NN
^intention_NN
^modulus_NN
^implementing_VVG_VVGJ_VVGN
^c-jun_NN
^amounted_VVD_VVN_VVNJ
^phenotypically_RR
^neuroleptics_NNS
^first-line_NN
^epidermidis_NN
^republic_NN
^runs_NNS_VVZ
^throat_NN
^gynecologic_JJ
^charcoal_NN
^mycoplasma_NN
^pieces_NNS
^en_NN
^connecting_VVG_VVGJ_VVGN
^azt_NN
^phages_NNS
^modulators_NNS
^preserving_VVG_VVGJ_VVGN
^mailed_VVD_VVN_VVNJ
^goiter_NN
^abolish_VVI_VVB
^posttreatment_NN
^perikarya_NNS
^depolarized_VVD_VVN_VVNJ
^rim_NN
^senior_JJ_NN
^permeable_JJ
^thirds_NNS
^transcription-polymerase_NN
^hybridomas_NNS
^hemorrhages_NNS
^facing_VVG_VVGJ_VVGN
^vacuum_NN
^mb_NN
^comfort_NN_VVB_VVI
^dural_JJ
^protamine_NN
^quadriceps_NN
^potato_NN
^alpha-fetoprotein_NN
^adoption_NN
^interferes_VVZ
^phosphoinositide_NN
^cholecystitis_NN
^kaposi_NN
^rcc_NN
^zidovudine_NN
^carboxylase_NN
^retinoid_JJ
^invariant_JJ_NN
^digestibility_NN
^looked_VVD_VVN_VVNJ
^tk_NN
^pgs_NNS
^athymic_JJ
^templates_NNS
^seedlings_NNS
^sma_NN
^interpreting_VVG_VVGJ_VVGN
^granulation_NN
^elicits_VVZ
^mediastinum_NN
^draw_VVB_VVI
^os_NN
^acetonitrile_JJ
^steric_JJ
^circumflex_NN
^appearances_NNS
^1-item_NN
^spastic_JJ
^sl_NN
^transcranial_JJ
^adoptive_JJ
^trap_NN_VVB_VVI
^remnant_NN
^lactoferrin_NN
^achr_NN
^spectrophotometric_JJ
^iol_NN
^hemagglutination_NN
^constantly_RR
^conduit_NN
^appetite_NN
^neutralized_VVD_VVN_VVNJ
^vcam1_NN
^autonomy_NN
^addiction_NN
^beta-lactam_NN
^intra-arterial_JJ
^bite_NN_VVB_VVI
^cfu-gm_NN
^Src_NN
^relaxant_JJ_NN
^analyzer_NN
^neurosurgical_JJ
^scanner_NN
^damaging_VVG_VVGJ_VVGN
^attendance_NN
^dosed_VVD_VVN_VVNJ
^continuum_NN
^mucinous_JJ
^sediments_NNS
^1l_NN
^geniculate_JJ
^metallic_JJ
^eminence_NN
^interior_JJ
^ls_NN
^ee_NN
^collect_NN_VVB_VVI
^vanadate_NN
^elementary_JJ
^herniation_NN
^1-adrenoceptors_NNS
^ppd_NN
^subfamily_NN
^foam_NN_VVI_VVB
^advent_NN
^replacements_NNS
^her1_NN
^ins_NN
^intradermal_JJ
^islands_NNS
^breed_NN_VVB_VVI
^sustain_VVI_VVB
^1-bisphosphate_NN
^restorative_JJ
^manipulated_VVD_VVN_VVNJ
^helping_VVG_VVGJ_VVGN
^hsa_NN
^herd_NN_VVB_VVI
^calcium-dependent_JJ
^san_NN
^integrate_VVB_VVI
^purely_RR
^interpretations_NNS
^vibrio_NN
^hematopoiesis_NN
^certainly_RR
^metoclopramide_NN
^visualize_VVB_VVI
^striated_VVD_VVN_VVNJ
^agricultural_JJ
^des_NN
^playing_VVG_VVGJ_VVGN
^fulminant_JJ
^cholangitis_NN
^bc_NN
^jurkat_NN
^thyroidectomy_NN
^stimulant_NN
^sectioned_VVD_VVN_VVNJ
^aspirates_NNS_VVZ
^analysing_VVG_VVGJ_VVGN
^tpa_NN
^grip_NN_VVB_VVI
^gonadotrophin_NN
^pre-operative_JJ
^linearity_NN
^intramedullary_JJ
^amenable_JJ
^grounds_NNS_VVZ
^annually_RR
^cotton_NN
^nod_NN
^relies_VVZ
^1h-thymidine_NN
^minimizing_VVG_VVGJ_VVGN
^intervening_VVG_VVGJ_VVGN
^fischer_NN
^lying_VVG_VVGJ_VVGN
^companies_NNS
^sulfoxide_NN
^bifurcation_NN
^spacing_VVG_VVGJ_VVGN
^pld_NN
^sulfated_VVD_VVN_VVNJ
^yrs_NNS
^overlying_VVG_VVGJ_VVGN:1
^methodologies_NNS
^po_NN
^vice_NN
^subclasses_NNS
^transfectants_NNS
^scleroderma_NN
^fs_NN
^passing_VVG_VVGJ_VVGN
^amalgam_NN
^judgments_NNS
^cd1b_NN
^multiplication_NN
^arachidonate_JJ
^anchor_NN_VVB_VVI
^cooperativity_NN
^alpha-adrenergic_JJ
^hba1c_NN
^mid_JJ
^tones_NNS
^seventh_JJ
^indoor_JJ
^somata_NNS
^regenerated_VVD_VVN_VVNJ
^oocysts_NNS
^soma_NN
^players_NNS
^danish_JJ_NN
^eliminates_VVZ
^sex-matched_VVD_VVN_VVNJ
^triplet_NN
^bl_NN
^pollutants_NNS
^lymphadenectomy_NN
^kaplan-meier_NN
^ultrastructurally_RR
^incompletely_RR
^stems_NNS_VVZ
^glioblastoma_NN
^arguments_NNS
^low-frequency_NN
^localised_VVD_VVN_VVNJ
^imipenem_NN
^promptly_RR
^fibrillar_JJ
^carbonic_JJ
^coeliac_JJ
^scientists_NNS
^orifice_NN
^cortices_NNS
^fm_NN
^biochemistry_NN
^strokes_NNS_VVZ
^ventilator_NN
^streptozotocin_NN
^lyme_NN
^tomato_NN
^1-1h_NN
^intracytoplasmic_JJ
^end-systolic_JJ
^ada_NN
^hispanic_JJ_NN
^odor_NN
^safer_JJR_NN
^formerly_RR
^divisions_NNS
^sorbitol_NN
^cytochromes_NNS
^dystonia_NN
^sclerosing_VVG_VVGJ_VVGN
^chewing_VVG_VVGJ_VVGN
^veterinary_JJ_NN
^bright_JJ
^coherence_NN
^fibrotic_JJ
^encompassing_VVG_VVGJ_VVGN
^avium_NN
^comorbid_JJ
^darkness_NN
^thiamine_NN
^jet_NN
^1-residue_NN
^bn_NN
^exceptions_NNS
^culturing_VVG_VVGJ_VVGN
^absorptiometry_NN
^walk_NN_VVB_VVI
^travel_NN_VVB_VVI
^provocation_NN
^exercised_VVD_VVN_VVNJ
^polyposis_NN
^gonorrhoeae_NN
^epoxide_NN
^expect_VVB_VVI
^disequilibrium_NN
^cefotaxime_NN
^pn_NN
^initiates_VVZ
^overexpressing_VVG_VVGJ_VVGN
^alpha-helix_NN
^sk_NN
^microl_NN
^steroidogenesis_NN
^paracetamol_NN
^cdc_NN
^ofloxacin_NN
^orthopaedic_JJ
^gly_NN
^1-hiaa_NN
^latest_JJT
^apob_NN
^households_NNS
^1t_NN
^telomere_NN
^degrade_VVB_VVI
^excretory_JJ
^returning_VVG_VVGN:1
^continence_NN
^sphingomyelin_NN
^regenerative_JJ
^myotubes_NNS
^desorption_NN
^consultations_NNS
^ceftazidime_NN
^transepithelial_JJ
^eliciting_VVG_VVGJ_VVGN
^acl_NN
^autoregulation_NN
^patellar_JJ
^recombinants_NNS
^orthostatic_JJ
^vacuolar_JJ
^lif_NN
^esophagitis_NN
^protein-protein_NN
^k1_NN
^aminoglycoside_NN
^ultracentrifugation_NN
^responds_VVZ
^hazardous_JJ
^germination_NN
^interacted_VVD_VVN_VVNJ
^serologically_RR
^lymphoblastoid_NN
^conservatively_RR
^sevoflurane_NN
^t-lymphocyte_NN
^performances_NNS
^broadly_RR
^baclofen_NN
^non-smokers_NNS
^polymerases_NNS_VVZ
^penis_NN
^deer_NN
^intramuscularly_RR
^topographic_JJ
^non-small_JJ
^lecithin_NN
^alkaloids_NNS
^micromolar_JJ
^neurophysiological_JJ
^morphogenetic_JJ
^lingual_JJ
^rebound_NN_VVB_VVI
^nucleoli_NNS
^cp1_NN
^reward_NN_VVB_VVI
^ketoconazole_NN
^carboxy-terminal_JJ
^obstructed_VVD_VVN_VVNJ
^non-insulin-dependent_JJ
^ceramic_JJ_NN
^ck1_NN
^uniquely_RR
^myasthenia_NN
^hill_NN
^faced_VVD_VVN_VVNJ
^ad1_NN
^sleeping_VVG_VVGJ_VVGN
^simulating_VVG_VVGJ_VVGN
^defibrillation_NN
^corpora_NNS
^cpa_NN
^asia_NNP
^crosslinking_VVG_VVGJ_VVGN
^scopolamine_NN
^patterning_VVGN_VVG_VVGJ
^tgf-alpha_NN
^wearing_VVG_VVGJ_VVGN
^tem_NN
^fp_NN
^upward_JJ
^receiver_NN
^innate_JJ
^trp_NN
^galanin_NN
^gingivalis_NN
^malabsorption_NN
^hyperlipidemia_NN
^Akt_NN
^seminiferous_JJ
^page_NN
^discriminating_VVG_VVGJ_VVGN
^diclofenac_NN
^faecalis_NN
^vitrectomy_NN
^reside_VVI_VVB
^periventricular_JJ
^Results_NNS
^isotopic_JJ
^bar_NN_VVB_VVI
^versa_NN
^scintigraphic_JJ
^astigmatism_NN
^clonogenic_JJ
^borders_NNS_VVZ
^spray_NN_VVB_VVI
^motions_NNS
^chlamydial_JJ
^evoke_VVI_VVB
^retinitis_NN
^is1_NN
^fruits_NNS_VVZ
^standardised_VVD_VVN_VVNJ
^mite_NN
^encounter_NN_VVB_VVI
^thymocyte_NN
^ka_NN
^suspicious_JJ
^keratitis_NN
^bombesin_NN
^rigorous_JJ
^orbit_NN_VVB_VVI
^single-strand_NN
^pp1_NN
^pdt_NN
^myometrium_NN
^condensed_VVD_VVN_VVNJ
^immunodiffusion_NN
^glucose1-phosphate_NN
^penetrate_VVB_VVI
^concentration-time_NN
^consumer_NN
^bank_NN_VVB_VVI
^adr_NN
^alopecia_NN
^solve_VVB_VVI
^orf1_NN
^needles_NNS
^nsaid_NN
^reared_VVD_VVN_VVNJ
^condom_NN
^climate_NN
^venules_NNS
^went_VVD
^detergents_NNS
^td_NN
^calcifications_NNS
^bottom_NN
^plausible_JJ
^retinas_NNS
^tuning_VVG_VVGJ_VVGN
^cores_NNS
^incubating_VVG_VVGJ_VVGN
^texture_NN
^nhs_NN
^papilla_NN
^dyskinesia_NN
^amoxicillin_NN
^looking_VVG_VVGJ_VVGN
^alert_JJ_NN_VVB_VVI
^comes_VVZ
^prp_NN
^cb1_NN
^adapt_VVI_VVB
^arthroscopic_JJ
^buds_NNS
^orfs_NNS
^orange_JJ_NN
^dengue_NN
^longevity_NN
^colleagues_NNS
^amikacin_NN
^benzoate_NN
^bd_NN
^meningioma_NN
^alkylation_NN
^nac_NN
^retains_VVZ
^preparing_VVG_VVGJ_VVGN
^schistosoma_NN
^internet_NN
^telomeric_JJ
^villus_NN
^recommendation_NN
^hyperalgesia_NN
^advancement_NN
^laws_NNS
^impairs_VVZ
^dex_NN
^refinement_NN
^triacylglycerol_NN
^psychiatrists_NNS
^peroxisome_NN
^objectively_RR
^tee_NN
^strip_NN_VVB_VVI
^maximize_VVB_VVI
^incisors_NNS
^correlating_VVG_VVGJ_VVGN
^warrant_NN_VVB_VVI
^Bax_NN
^security_NN
^choosing_VVG_VVGJ_VVGN
^reimbursement_NN
^molecule1_NN
^hyaluronic_JJ
^quaternary_JJ
^infect_VVB_VVI
^gene-related_VVD_VVN_VVNJ
^hdl1_NN
^denmark_NNP
^intensely_RR
^irreversibly_RR
^proceeded_VVD_VVN_VVNJ
^monte_NN_NNP
^requested_VVD_VVN_VVNJ
^clean_JJ_VVB_VVI
^clamping_VVG_VVGJ_VVGN
^mlc_NN
^glucuronide_NN
^referrals_NNS
^violent_JJ
^age-dependent_JJ
^therapist_NN
^liposomal_JJ
^dilutions_NNS
^dystrophin_NN
^pyelonephritis_NN
^intracardiac_JJ
^dorsolateral_JJ
^infarctions_NNS
^h1n1_NN
^implantable_JJ
^vapor_NN
^transposon_NN
^isoniazid_NN
^urease_NN
^tympanic_JJ
^searching_VVG_VVGJ_VVGN
^sentinel_NN
^malondialdehyde_NN
^volumetric_JJ
^porphyrin_NN
^behave_VVI_VVB
^instituted_VVD_VVN_VVNJ
^exceptional_JJ
^t-test_NN
^restrictions_NNS
^analytes_NNS
^instrumented_VVD_VVN_VVNJ
^discussions_NNS
^coffee_NN
^biotransformation_NN
^beams_NNS_VVZ
^hepatotoxicity_NN
^alloy_NN
^tables_NNS_VVZ
^metallothionein_NN
^liposome_NN
^temporomandibular_JJ
^cell-specific_JJ
^breakpoint_NN
^bag_NN_VVB_VVI
^swabs_NNS_VVZ
^urticaria_NN
^derivatization_NN
^permanently_RR
^clinicopathologic_JJ
^broken_VVNJ_VVN
^substituent_NN
^remissions_NNS
^dd_NN
^pontine_NN
^false-negative_JJ_NN
^erp_NN
^costly_JJ
^bf_NN
^mtt_NN
^etiologies_NNS
^clindamycin_NN
^flash_NN_VVB_VVI
^relapsing_VVG_VVGJ_VVGN
^wales_NNP
^cylindrical_JJ
^toxicological_JJ
^isomerase_NN
^homozygotes_NNS
^tpo_NN
^ccl1_NN
^fluctuation_NN
^compressive_JJ
^breeds_NNS_VVZ
^cognate_NN
^tinnitus_NN
^tentatively_RR
^huvec_NN
^themes_NNS
^reviewing_VVG_VVGJ_VVGN
^edges_NNS_VVZ
^payment_NN
^spermatids_NNS
^definitely_RR
^steers_NNS_VVZ
^rays_NNS
^filtering_VVG_VVGJ_VVGN
^osteoclast_NN
^holds_NNS_VVZ
^monovalent_JJ
^scavenging_VVG_VVGJ_VVGN
^drink_NN_VVB_VVI
^thumb_NN
^ici_NN
^1g_NN
^cleaning_VVG_VVGJ_VVGN
^Cdc1_NN
^platform_NN
^coexistence_NN
^bmc_NN
^1-myristate_NN
^myometrial_JJ
^mimics_VVZ
^welfare_NN
^stools_NNS
^post-translational_JJ
^eccentric_JJ
^crossing_VVG_VVGJ_VVGN
^equivocal_JJ
^budding_VVG_VVGJ_VVGN
^aneurysmal_JJ
^leishmaniasis_NN
^structure-activity_NN
^render_VVB_VVI
^raman_NN
^metalloproteinases_NNS
^tumoral_JJ
^naltrexone_NN
^versions_NNS
^gilts_NNS
^thromboplastin_NN
^acne_NN
^serosal_JJ
^dat_NN
^impulses_NNS
^1-oh-dpat_NN
^epithelioid_NN
^starts_NNS_VVZ
^continuation_NN
^switched_VVD_VVN_VVNJ
^transthoracic_JJ
^shocks_NNS_VVZ
^detects_VVZ
^zeta_NN
^thorax_NN
^jejuni_NN
^feeling_VVG_VVGJ_VVGN
^carcinoembryonic_JJ
^schistosomiasis_NN
^vc_NN
^wing_NN
^homologs_NNS
^tetramer_NN
^synchronization_NN
^hypoglycaemia_NN
^perineal_JJ
^fos_NN
^ligase_NN
^chronotropic_JJ
^traces_NNS_VVZ
^roc_NN
^norms_NNS
^hydrolytic_JJ
^modules_NNS
^callosum_NN
^hourly_RR
^microflora_NNS
^angiographically_RR
^adp-ribose_NN
^breakage_NN
^sociodemographic_JJ
^low-risk_NN
^quantifying_VVG_VVGJ_VVGN
^oxidoreductase_NN
^CREB_NN
^autogenous_JJ
^clarithromycin_NN
^hierarchical_JJ
^exhaustion_NN
^demyelinating_VVG_VVGJ_VVGN
^so1_NN
^expenditures_NNS
^immunoelectron_NN
^diagnostics_NNS
^genotyping_VVG_VVGJ_VVGN
^ceased_VVD_VVN_VVNJ
^neuropathic_JJ
^mediation_NN
^c1b_NN
^topically_RR
^rights_NNS
^mimicking_VVG_VVGJ_VVGN
^airborne_JJ
^socio-economic_JJ
^occasion_NN_VVB_VVI
^crown_NN_VVB_VVI
^congestion_NN
^calpain_NN
^hemostatic_JJ
^ketanserin_NN
^adaptations_NNS
^try_VVB_VVI
^leukopenia_NN
^autism_NN
^contacted_VVD_VVN_VVNJ
^stomatitis_NN
^staged_VVD_VVN_VVNJ
^housed_VVD_VVN_VVNJ
^stopping_VVG_VVGJ_VVGN
^simplicity_NN
^milieu_NN
^sjogren_NN
^pitch_NN_VVB_VVI
^atherogenic_JJ
^antagonize_VVI_VVB
^radiographically_RR
^grey_JJ
^tyrosinase_NN
^splitting_VVG_VVGJ_VVGN:1
^self-administered_VVD_VVN_VVNJ
^quinine_NN
^indwelling_VVG_VVGJ_VVGN
^computer-assisted_VVD_VVN_VVNJ
^tmj_NN
^multiplicity_NN
^acyl-coa_NN
^villages_NNS
^technological_JJ
^bronchi_NNS
^stochastic_JJ
^pose_VVB_VVI
^dsm-iii-r_NN
^restoring_VVG_VVGJ_VVGN
^cognition_NN
^nonselective_JJ
^astrocytoma_NN
^suddenly_RR
^lactobacillus_NN
^side-chain_NN
^creates_VVZ
^religious_JJ
^sch_NN
^heterotopic_JJ
^convenience_NN
^ovx_NN
^1n1_NN
^antithrombotic_JJ
^ercp_NN
^transfused_VVD_VVN_VVNJ
^cpp_NN
^gavage_NN
^comprehension_NN
^pyloric_JJ
^hyperventilation_NN
^circumferential_JJ
^linkages_NNS
^Thr1_NN
^cancellous_JJ
^singly_RR
^bonded_VVD_VVN_VVNJ
^acrosome_NN
^long-standing_VVGJ
^chromatid_NN
^thyrotropin_NN
^purulent_JJ
^spectrin_NN
^nadir_NN
^accept_VVB_VVI
^gag_NN_VVB_VVI
^serogroup_NN
^carboxylic_JJ
^kcat_NN
^ridge_NN
^tobramycin_NN
^swollen_JJ
^dmba_NN
^taxa_NNS
^asphyxia_NN
^synergy_NN
^septicemia_NN
^segmentation_NN
^pesticide_NN
^non-pregnant_JJ
^opposing_VVG_VVGJ_VVGN:1
^health-related_VVD_VVN_VVNJ
^aplastic_JJ
^rh_NN
^proto-oncogene_NN
^normative_JJ
^-mediated_VVD_VVN_VVNJ
^vasomotor_NN
^temporarily_RR
^governing_VVG_VVGJ_VVGN
^intervertebral_JJ
^dic_NN
^contracting_VVG_VVGJ_VVGN
^clues_NNS
^casts_VVZ
^cope_VVB_VVI
^bean_NN
^caucasians_NNS
^cooh-terminal_JJ
^refer_VVB_VVI
^microglial_JJ
^foundation_NN
^noticeable_JJ
^letter_NN
^sensing_VVG_VVGJ_VVGN
^responder_NN
^hexokinase_NN
^ancestral_JJ
^transdermal_JJ
^manufacturers_NNS
^judgment_NN
^estrone_NN
^distinguishable_JJ
^antiplatelet_NN
^species-specific_JJ
^rearranged_VVD_VVN_VVNJ
^intraoperatively_RR
^asymmetrical_JJ
^scarce_JJ
^proposes_VVZ
^argon_NN
^texas_NNP
^pka_NN
^splenomegaly_NN
^concludes_VVZ
^microsurgical_JJ
^p-selectin_NN_VVGJ
^claimed_VVD_VVN_VVNJ
^anabolic_JJ
^offering_VVG_VVGJ_VVGN
^inactivate_VVB_VVI
^ceftriaxone_NN
^behaved_VVD_VVN_VVNJ
^solutes_NNS
^respects_NNS_VVZ
^accommodation_NN
^coeruleus_NN
^arteritis_NN
^virus-infected_VVD_VVN_VVNJ
^acrylic_JJ
^topology_NN
^reserved_VVD_VVN_VVNJ
^sulcus_NN
^cardioplegia_NN
^trains_NNS_VVZ
^interindividual_JJ
^ontogeny_NN
^biased_VVD_VVN_VVNJ
^peptidase_NN
^hyperbaric_JJ
^chlorophyll_NN
^contract_NN_VVB_VVI
^st-segment_NN
^mmp_NN
^rearing_VVG_VVGJ_VVGN
^c-erbb1_NN
^basophils_NNS
^downward_JJ
^annexin_NN
^antineoplastic_JJ
^clearances_NNS
^relaxing_VVG_VVGJ_VVGN
^gastroenteritis_NN
^azide_NN
^aquatic_JJ
^israel_NNP
^ventromedial_JJ
^questionable_JJ
^precedes_VVZ
^fivefold_NN
^second-order_NN
^palatal_JJ
^carcinogenicity_NN
^absolutely_RR
^writing_VVG_VVGJ_VVGN
^adhered_VVD_VVN_VVNJ
^immunosuppressed_VVD_VVN_VVNJ
^tuberculin_NN
^ovariectomy_NN
^dosimetry_NN
^sponge_NN_VVB_VVI
^unipolar_JJ
^psychotropic_JJ
^correcting_VVG_VVGJ_VVGN
^contraindications_NNS
^surprising_VVG_VVGJ_VVGN
^package_NN_VVB_VVI
^synergism_NN
^replicative_JJ
^beta-sheet_NN
^everyday_JJ
^mares_NNS
^muscimol_NN
^k-atpase_NN
^satisfactorily_RR
^habituation_NN
^miniature_NN
^acceptability_NN
^anhydrase_NN
^lm_NN
^cilia_NNS
^thr_NN
^incisions_NNS
^drawing_VVG_VVGJ_VVGN
^aseptic_JJ
^fl_NN
^biophysical_JJ
^dopac_NN
^chow_NN
^hl_NN
^bathing_VVG_VVGJ_VVGN
^b1-1_NN
^heavier_JJR
^typed_VVD_VVN_VVNJ
^mono-_JJ
^translocated_VVD_VVN_VVNJ
^nts_NN
^well-differentiated_VVD_VVN_VVNJ
^ocd_NN
^racemic_JJ
^baboons_NNS
^covers_VVZ
^xa_NN
^two-stage_NN
^beta-globin_NN
^statements_NNS
^nyha_NN
^icd_NN
^artifact_NN
^prematurity_NN
^hmg-coa_NN
^specification_NN
^neomycin_NN
^authorities_NNS
^intima_NN
^neurotoxin_NN
^fda_NN
^insomnia_NN
^graft-versus-host_NN
^dyspepsia_NN
^tegmental_JJ
^indispensable_JJ
^attempting_VVG_VVGJ_VVGN
^captured_VVD_VVN_VVNJ
^thickened_VVD_VVN_VVNJ
^phosphoprotein_NN
^dehydroepiandrosterone_NN
^counter_JJ_NN
^transcriptionally_RR
^enrollment_NN
^transcutaneous_JJ
^ergometer_NN
^putamen_NN
^vascularized_VVD_VVN_VVNJ
^generalization_NN
^plp_NN
^nt1_NN
^LPS-induced_VVNJ
^residing_VVG_VVGJ_VVGN
^endoscopically_RR
^desmin_NN
^prevailing_VVG_VVGJ_VVGN
^syncytial_JJ
^hospitalizations_NNS
^wavelengths_NNS
^urodynamic_JJ
^zymosan_NN
^1-hydroxydopamine_NN
^aryl_NN
^incidental_JJ
^districts_NNS
^cross-reactive_JJ
^superiority_NN
^pursuit_NN
^postischemic_JJ
^anatomically_RR
^nucleosides_NNS
^ruminal_JJ
^anti-human_NN
^coexpression_NN
^parallels_NNS_VVZ
^cingulate_JJ
^gum_NN
^glycosaminoglycan_NN
^tamponade_NN
^therapeutical_JJ
^palliation_NN
^shifting_VVG_VVGJ_VVGN
^monensin_NN
^verification_NN
^1-ohda_NN
^rad_NN
^observable_JJ
^beta-subunit_NN
^haemorrhagic_JJ
^glucosamine_NN
^ptx_NN
^mptp_NN
^tap_NN_VVB_VVI
^colonized_VVD_VVN_VVNJ
^arcuate_JJ
^hyperresponsiveness_NN
^lvh_NN
^pupil_NN
^fh_NN
^sensorineural_JJ
^lyase_NN
^pacap_NN
^laminar_JJ
^chelator_NN
^business_NN
^exacerbations_NNS
^ttx_NN
^lpr_NN
^worsened_VVD_VVN_VVNJ
^rotating_VVG_VVGJ_VVGN
^glcnac_NN
^shigella_NN
^wells_NNS
^VSMC_NN
^bronchus_NN
^calories_NNS
^fistulae_NN
^clock_NN
^acini_NN_NNS
^exposing_VVG_VVGJ_VVGN
^remnants_NNS
^holes_NNS
^env_NN
^maxima_NNS
^hypotonic_JJ
^finnish_JJ_NN
^terminate_VVB_VVI
^speeds_NNS_VVZ
^slide_NN_VVB_VVI
^factor1_NN
^uteri_NNS
^danger_NN
^chloroplasts_NNS
^inert_JJ
^valproate_NN
^repeating_VVG_VVGJ_VVGN
^pad_NN_VVB_VVI
^interdisciplinary_JJ
^african-american_JJ_NN
^concordant_JJ
^sandwich_NN_VVB_VVI
^osteoblastic_JJ
^entropy_NN
^high-pressure_NN
^n1o_NN
^cryopreserved_VVD_VVN_VVNJ
^subscales_NNS
^vertigo_NN
^complicating_VVG_VVGJ_VVGN
^searches_NNS_VVZ
^reductive_JJ
^intrathoracic_JJ
^discordant_JJ
^backgrounds_NNS
^apoprotein_NN
^muc1_NN
^procedural_JJ
^immunogold_NN
^distilled_VVD_VVN_VVNJ
^tc1m_NN
^spore_NN
^classifications_NNS
^lithotripsy_NN
^hyperthyroid_NN
^antigenicity_NN
^perforated_VVD_VVN_VVNJ
^palmitic_JJ
^coils_NNS_VVZ
^solving_VVG_VVGJ_VVGN
^beating_VVG_VVGJ_VVGN
^psychology_NN
^disappear_VVI_VVB
^denaturing_VVG_VVGJ_VVGN
^cis-acting_VVG_VVGJ_VVGN
^E-selectin_NN
^cellularity_NN
^seroprevalence_NN
^nicardipine_NN
^compressed_VVD_VVN_VVNJ
^hampered_VVD_VVN_VVNJ
^tenderness_NN
^fna_NN
^friends_NNS
^columnar_JJ
^riboflavin_NN
^1-hydroxylase_NN
^immunoassays_NNS
^breakpoints_NNS
^histopathologically_RR
^portable_JJ
^degenerate_JJ_VVB_VVI
^pep_NN
^approaching_VVG_VVGJ_VVGN
^eastern_JJ_NN
^itp_NN
^ln_NN
^referring_VVG_VVGJ_VVGN
^vehicles_NNS
^ps1_NN
^peroxisomes_NNS
^fasl_NN
^reactor_NN
^reinforced_VVD_VVN_VVNJ
^letters_NNS
^bay_NN
^pta_NN
^thallium_NN
^claim_NN_VVB_VVI
^cpt_NN
^kits_NNS
^coexisting_VVG_VVGJ_VVGN
^clinicopathological_JJ
^ontario_NNP
^shbg_NN
^pcbs_NNS
^endocytic_JJ
^beta-estradiol_NN
^polystyrene_NN
^graduates_NNS_VVZ
^bioactivity_NN
^1-nm_NN
^fr_NN
^fits_NNS_VVZ
^ggt_NN
^electron-dense_JJ
^bridging_VVG_VVGJ_VVGN
^oviduct_NN
^full-term_NN
^amnesia_NN
^ensuring_VVG_VVGJ_VVGN
^1-dione_NN
^pay_NN_VVB_VVI
^leadership_NN
^bmp1_NN
^logical_JJ
^dizziness_NN
^amitriptyline_NN
^1e1_NN
^entorhinal_JJ
^los_NN
^chat_NN_VVB_VVI
^turning_VVG_VVGJ_VVGN
^fragmented_VVD_VVN_VVNJ
^abusers_NNS
^ppb_NN
^tracheostomy_NN
^vpa_NN
^scleral_JJ
^retroviruses_NNS
^overproduction_NN
^desipramine_NN
^employ_VVB_VVI
^antinociception_NN
^sids_NN
^-free_JJ
^sensors_NNS
^type1_NN
^devoted_VVD_VVN_VVNJ
^weaned_VVD_VVN_VVNJ
^wine_NN
^remodelling_VVG_VVGJ_VVGN
^mastitis_NN
^pathologists_NNS
^ems_NN
^messages_NNS
^polyneuropathy_NN
^kainic_JJ
^atypia_NN
^relieve_VVB_VVI
^incorporates_VVZ
^GTP-binding_VVGJ
^sized_VVD_VVN_VVNJ
^protracted_VVD_VVN_VVNJ
^inserts_NNS_VVZ
^formalin-fixed_VVD_VVN_VVNJ
^complemented_VVD_VVN_VVNJ
^macaques_NNS
^adipocyte_NN
^meningeal_JJ
^discriminated_VVD_VVN_VVNJ
^impacts_NNS_VVZ
^peritoneum_NN
^gaze_NN_VVB_VVI
^outputs_NNS_VVZ
^peers_NNS
^day1_NN
^aliphatic_JJ
^endogenously_RR
^overdose_NN
^ib_NN
^turns_NNS_VVZ
^photoperiod_NN
^dentist_NN
^cup_NN_VVB_VVI
^stenotic_JJ
^cystectomy_NN
^subsp_NN
^arteriosus_NN
^high-level_NN
^holter_NN
^wilms_NN
^mutually_RR
^broiler_NN
^two-fold_NN
^circle_NN
^gravis_NN
^elaborated_VVD_VVN_VVNJ
^permeabilized_VVD_VVN_VVNJ
^meningococcal_JJ
^inulin_NN
^monophasic_JJ
^spin-echo_NN
^goblet_NN
^fc_NN
^neurofilament_NN
^mongrel_NN
^long-acting_VVGJ
^gluconeogenesis_NN
^cataracts_NNS
^-stimulated_VVD_VVN_VVNJ
^initiator_NN
^readers_NNS
^notes_NNS_VVZ
^yersinia_NN
^srbc_NN
^lvef_NN
^inspiration_NN
^cyp_NN
^unfractionated_VVD_VVN_VVNJ
^toxoplasmosis_NN
^glutamatergic_JJ
^anaphylaxis_NN
^pbs_NN
^hyperemia_NN
^lh-rh_NN
^caco1_NN
^diphtheria_NN
^participant_NN
^cpap_NN
^going_VVG_VVGN:1
^dentine_NN
^argues_VVZ
^1-mer_NN
^xenograft_NN
^probed_VVD_VVN_VVNJ
^catalyst_NN
^randomization_NN
^baroreceptor_NN
^adm_NN
^vzv_NN
^plotted_VVD_VVN_VVNJ
^erg_NN
^marijuana_NN
^sedative_JJ_NN
^practicing_VVG_VVGJ_VVGN
^1-lipoxygenase_NN_VVGJ
^transformations_NNS
^interobserver_NN
^magnification_NN
^five-year_NN
