# Supplementary material for: A UMLS-based spell checker for natural language processing in vaccine safety
Source: BMC Med Inform Decis Mak. 2007 Feb 12;7:3. doi: 10.1186/1472-6947-7-3 (PMC1805499; doi:10.1186/1472-6947-7-3)
Supplement: Additional file 9 — MEDPOST directory. Sets up MEDPOST part-of-speech tagger and related files [file 1472-6947-7-3-S9.gz › medpost/models/lex.open_MB]

^congruent_JJ
^quinone_NN
^speculated_VVD_VVN_VVNJ
^encephalomyelitis_NN
^spectrophotometry_NN
^paradigms_NNS
^enolase_NN
^pruritus_NN
^littermates_NNS
^sporulation_NN
^sequence-specific_JJ
^longitudinally_RR
^interplay_NN_VVB_VVI
^chromatography-mass_NN
^stringent_JJ
^der_NN
^hemagglutinin_NN
^micrometer_NN
^deg_NN
^crystallization_NN
^guanidine_NN
^poultry_NN
^resides_VVZ
^proviral_JJ
^uracil_NN
^lowers_VVZ
^frameshift_NN
^acyltransferase_NN
^evenly_RR
^atopy_NN
^adenoviral_JJ
^drastic_JJ
^periplasmic_JJ
^modifies_VVZ
^drying_VVG_VVGJ_VVGN
^sulfide_NN
^immunomodulatory_JJ
^entrance_NN
^thaliana_NN
^bloodstream_NN
^heterodimers_NNS
^transcriptase-polymerase_NN
^spermatocytes_NNS
^tectum_NN
^holoenzyme_NN
^passively_RR
^seeded_VVD_VVN_VVNJ
^retrogradely_RR
^execution_NN
^alpha-amylase_NN
^infarcted_VVD_VVN_VVNJ
^nylon_NN
^low-level_NN
^empirically_RR
^rainbow_NN
^reoxygenation_NN
^drug-resistant_JJ
^hsp_NN
^placentas_NNS
^nitrocellulose_NN
^aspirated_VVD_VVN_VVNJ
^well-characterized_VVD_VVN_VVNJ
^unfolded_VVD_VVN_VVNJ
^mdr1_NN
^natriuresis_NN
^low-molecular-weight_NN
^nontoxic_JJ
^ghosts_NNS
^endonucleases_NNS
^antigenically_RR
^cyclin-dependent_JJ
^messengers_NNS
^crypts_NNS
^laying_VVG_VVGJ_VVGN
^unwanted_VVD_VVN_VVNJ
^posttranslational_JJ
^stimulations_NNS
^paraquat_NN
^beta-oxidation_NN
^hydrated_VVD_VVN_VVNJ
^carotenoids_NNS
^neutropenic_JJ
^inosine_NN
^penetrated_VVD_VVN_VVNJ
^confirmatory_JJ
^urchin_NN
^snail_NN
^type-specific_JJ
^myelodysplastic_JJ
^ectoderm_NN
^derivation_NN
^joining_VVG_VVGJ_VVGN
^cartilaginous_JJ
^amacrine_NN
^immunoregulatory_JJ
^protein-coupled_VVD_VVN_VVNJ
^pheromone_NN
^sural_JJ
^digest_NN_VVB_VVI
^centromeric_JJ
^piece_NN
^noteworthy_JJ
^competed_VVD_VVN_VVNJ
^costimulatory_JJ
^rosettes_NNS
^one-year_NN
^fission_NN
^myofibrillar_JJ
^sulpiride_NN
^seeding_VVG_VVGJ_VVGN
^lovastatin_NN
^modestly_RR
^callus_NN
^irrelevant_JJ
^c-kit_NN
^neurofibrillary_JJ
^calcium-binding_VVG_VVGJ_VVGN
^insensitivity_NN
^-activated_VVD_VVN_VVNJ
^unequivocally_RR
^wash_NN_VVB_VVI
^photosystem_NN
^relatedness_NN
^matches_NNS_VVZ
^tumor-associated_VVD_VVN_VVNJ
^epiphyseal_JJ
^single-channel_NN
^lined_VVD_VVN_VVNJ
^omega1_NN
^beings_NNS
^congenic_JJ
^heritability_NN
^localizing_VVG_VVGJ_VVGN
^convoluted_VVD_VVN_VVNJ
^intimate_JJ
^od_NN
^modular_JJ
^ricin_NN
^enhancers_NNS
^fingerprinting_VVG_VVGJ_VVGN
^choriocarcinoma_NN
^early-onset_NN
^pro-inflammatory_JJ
^genotoxicity_NN
^recurring_VVG_VVGJ_VVGN
^hollow_JJ
^voltage-clamp_NN
^numerically_RR
^thermophilic_JJ
^nucleolus_NN
^tetrameric_JJ
^trehalose_NN
^pokeweed_NN
^heat-shock_NN
^hemolymph_NN
^constituting_VVG_VVGJ_VVGN
^photochemical_JJ
^nucleosomes_NNS
^kinetically_RR
^uncovered_VVD_VVN_VVNJ
^insulin-induced_VVD_VVN_VVNJ
^gonococcal_JJ
^uncertainties_NNS
^compiled_VVD_VVN_VVNJ
^openings_NNS
^norfloxacin_NN
^high-molecular-weight_NN
^synovium_NN
^noncoding_VVG_VVGJ_VVGN
^adjuvants_NNS
^unitary_JJ
^mineralized_VVD_VVN_VVNJ
^cyanogen_NN
^cuts_NNS_VVZ
^isthmus_NN
^chemopreventive_JJ
^opsonized_VVD_VVN_VVNJ
^cell-derived_VVD_VVN_VVNJ
^unresponsiveness_NN
^synthesised_VVD_VVN_VVNJ
^doublet_NN
^suppressors_NNS
^hominis_NN
^actinomycetemcomitans_NN
^putida_NN
^chimpanzees_NNS
^stretches_NNS_VVZ
^ubiquitously_RR
^lactone_NN
^experimentation_NN
^mesodermal_JJ
^non-neoplastic_JJ
^1-b_NN
^homodimer_NN
^tonsils_NNS
^immunizations_NNS
^chondrosarcoma_NN
^transducing_VVG_VVGJ_VVGN
^three-fold_NN
^homeobox_NN
^cpt1_NN
^bull_NN
^metaphases_NNS
^Raf1_NN
^sulfation_NN
^naked_JJ
^belt_NN
^niger_NN
^cellulitis_NN
^phosphofructokinase_NN
^exchanged_VVD_VVN_VVNJ
^nidulans_NN
^gastrulation_NN
^tryptase_NN
^oligomerization_NN
^interspecific_JJ
^tetrachloride_NN
^heterogenous_JJ
^unilamellar_JJ
^avirulent_JJ
^anisotropic_JJ
^fd_NN
^assaying_VVG_VVGJ_VVGN
^overlaps_NNS_VVZ
^pectin_NN
^flashes_NNS_VVZ
^extractable_JJ
^haematopoietic_JJ
^sort_NN_VVB_VVI
^cross-link_NN
^directs_VVZ
^branchial_JJ
^alpha-hydroxylase_NN
^amphipathic_JJ
^electroporation_NN
^archival_JJ
^nucleotide-binding_VVG_VVGJ_VVGN
^nucleoprotein_NN
^derives_VVZ
^interrelated_VVD_VVN_VVNJ
^emerges_VVZ
^densitometric_JJ
^mol1_NN
^amphiphilic_JJ
^pit_NN_VVB_VVI
^mu-opioid_NN
^beta-tubulin_NN
^synaptophysin_NN
^blastomeres_NNS
^genotyped_VVD_VVN_VVNJ
^arches_NNS_VVZ
^cardia_NN
^unambiguously_RR
^lod_NN
^specifying_VVG_VVGJ_VVGN
^hypervariable_JJ
^skinned_VVD_VVN_VVNJ
^schizosaccharomyces_NN
^convalescent_JJ
^bleaching_VVG_VVGJ_VVGN
^kindred_JJ_NN
^separable_JJ
^short-circuit_NN
^unbalanced_VVD_VVN_VVNJ
^modal_JJ
^homozygosity_NN
^cultivars_NNS
^adenoviruses_NNS
^idiotype_NN
^interleukin1beta_NN
^anti-idiotypic_JJ
^prominently_RR
^organizer_NN
^hemolysin_NN
^thrombomodulin_NN
^conformers_NNS
^multimeric_JJ
^pause_NN_VVB_VVI
^alpha-actinin_NN
^hysteresis_NN
^ascertainment_NN
^excitable_JJ
^1-kilodalton_NN
^phosphoproteins_NNS
^diffusible_JJ
^bystander_NN
^subfamilies_NNS
^nonadherent_JJ
^hydrochloric_JJ
^voltage-sensitive_JJ
^urethritis_NN
^disruptions_NNS
^milligram_NN
^chorion_NN
^degradative_JJ
^base-pair_NN
^troglitazone_NN
^non-ionic_JJ
^allele-specific_JJ
^glycan_NN
^lightly_RR
^hibernation_NN
^immunolabeling_VVG_VVGJ_VVGN
^in-frame_NN
^constitution_NN
^vitellogenin_NN
^environmentally_RR
^hemocyanin_NN
^coiled-coil_NN
^permeabilization_NN
^denoted_VVD_VVN_VVNJ
^alpha-glucosidase_NN
^absorbing_VVG_VVGJ_VVGN
^transporting_VVG_VVGJ_VVGN
^investigative_JJ
^undertake_VVB_VVI
^kindreds_NNS
^capacitation_NN
^digitonin_NN
^sec1_NN
^levofloxacin_NN
^caput_NN
^packaged_VVD_VVN_VVNJ
^thermostability_NN
^tandemly_RR
^parasitaemia_NN
^alpha-lactalbumin_NN
^malaise_NN
^cyanobacteria_NN
^spectrophotometrically_RR
^sponges_NNS
^microdissected_VVD_VVN_VVNJ
^current-voltage_NN
^hypoglycaemic_JJ
^plastid_NN
^bark_NN
^anaerobically_RR
^nonfunctional_JJ
^boar_NN
^thrombin-induced_VVD_VVN_VVNJ
^autoantigens_NNS
^gelsolin_NN
^bioreactor_NN
^posttest_NN
^multimers_NNS
^rotary_JJ
^single-copy_NN
^left-handed_VVD_VVN_VVNJ
^oncogenesis_NN
^paratuberculosis_NN
^delta1_NN
^orphan_NN
^integrase_NN
^-negative_JJ
^beta-lactoglobulin_NN
^vials_NNS
^dichloromethane_NN
^trimeric_JJ
^ionophores_NNS
^idiotypic_JJ
^oligodeoxynucleotide_NN
^nephrons_NNS
^endosperm_NN
^hormone-binding_VVG_VVGJ_VVGN
^surroundings_NNS
^resume_NN_VVB_VVI
^complexities_NNS
^asexual_JJ
^fluorogenic_JJ
^carcinomatous_JJ
^stereoisomers_NNS
^gamete_NN
^forskolin-stimulated_VVD_VVN_VVNJ
^microdissection_NN
^autoxidation_NN
^alternately_RR
^-resistant_JJ
^inversions_NNS
^invertase_NN
^eluates_NNS
^alpha-thrombin_NN
^guanidinium_NN
^alpha-tubulin_NN
^cuticular_JJ
^run-on_NN
^mitogen-induced_VVD_VVN_VVNJ
^isopropyl_NN
^transversion_NN
^multipoint_NN
^1-pyridyl_NN
^polyoma_NN
^stops_NNS_VVZ
^aerobically_RR
^meningoencephalitis_NN
^osmium_NN
^disaccharides_NNS
^prorenin_NN
^1-deoxy-d-glucose_NN
^anti-p1_NN
^malformed_VVD_VVN_VVNJ
^flagellum_NN
^transparency_NN
^self-association_NN
^1-induced_VVD_VVN_VVNJ
^limpet_NN
^phytochrome_NN
^hyperplasias_NNS
^plasmon_NN
^uncharged_VVD_VVN_VVNJ
^amounting_VVG_VVGJ_VVGN
^nonirradiated_VVD_VVN_VVNJ
^thiosulfate_NN
^merozoites_NNS
^phosphopeptide_NN
^noninfectious_JJ
^leukaemias_NNS
^metastable_JJ
^resisted_VVD_VVN_VVNJ
^focussed_VVD_VVN_VVNJ
^dialyzer_NN
^liver-specific_JJ
^suum_NN
^ligand-receptor_NN
^flavoprotein_NN
^reinhardtii_NN
^1-dibutyrate_NN
^photoproducts_NNS
^sieving_VVG_VVGJ_VVGN
^orbicularis_NN
^infects_VVZ
^foreskin_NN
^1-chloro1_NN
^clusterin_NN
^keyhole_NN
^archaeal_JJ
^1-dihydro1_NN
^dolichol_NN
^hsps_NNS
^subdomain_NN
^intestinalis_NN
^hyperosmolar_JJ
^calcium-activated_VVD_VVN_VVNJ
^odorants_NNS
^micrococcal_JJ
^phase-contrast_NN
^dm1_NN
^polyomavirus_NN
^intramembranous_JJ
^dinucleotides_NNS
^untransformed_VVD_VVN_VVNJ
^isothermal_JJ
^faulty_JJ
^tri-_JJ
^predialysis_NN
^whale_NN
^chymotryptic_JJ
^lipogenic_JJ
^voltage-activated_VVD_VVNJ
^prototypic_JJ
^interchange_NN_VVB_VVI
^propylthiouracil_NN
^normal-appearing_VVG_VVGJ_VVGN
^chromatofocusing_VVG_VVGJ_VVGN
^odorant_NN
^admixed_VVD_VVN_VVNJ
^restricts_VVZ
^micronutrients_NNS
^cyclophilin_NN
^suitably_RR
^harbors_VVZ
^submitochondrial_JJ
^all-trans-retinoic_JJ
^lymph-node_NN
^1-hydroxy1-methylglutaryl_NN
^translocase_NN
^astroglia_NN_NNS
^1-dinitrophenol_NN
^subdomains_NNS
^heat-treated_VVD_VVN_VVNJ
^gliadin_NN
^virus-transformed_VVD_VVN_VVNJ
^inoculations_NNS
^nontransgenic_JJ
^artifactual_JJ
^vegetal_JJ
^virally_RR
^emulsified_VVD_VVN_VVNJ
^factor-beta1_NN
^plastids_NNS
^endoneurial_JJ
^antileukemic_JJ
^acrosin_NN
^loss-of-function_NN
^siderophore_NN
^oligopeptide_NN
^1-cis-retinoic_JJ
^high-spin_NN
^1p1-p1_NN
^1-sulfate_NN
^coral_NN
^shadowing_VVG_VVGJ_VVGN
^assists_VVZ
^serpin_NN
^pastoris_NN
^comigrated_VVD_VVN_VVNJ
^trans-activation_NN
^neurotropic_JJ
^low-spin_NN
^alpha1-macroglobulin_NN
^ligand-dependent_JJ
^cell-depleted_VVD_VVN_VVNJ
^intramucosal_JJ
^lapse_NN_VVB_VVI
^mussel_NN
^doublets_NNS
^g1p_NN
^octyl_NN
^dl1_NN
^concentration-related_VVD_VVN_VVNJ
^isoprenoid_NN
^dose-rate_NN
^micropipette_NN
^congolense_NN
^1-dinitrobenzene_VVGJ
^calpastatin_NN
^1-dimethyl1_NN
^receptor1_NN
^primaquine_NN
^benzamide_NN
^transfecting_VVG_VVGJ_VVGN
^coimmunoprecipitation_NN
^chromatids_NNS
^ducreyi_NN
^methanogenic_JJ
^anti-idiotype_NN
^sub-groups_NNS_VVZ
^syntenic_JJ
^caveolin_NN
^brisk_JJ
^tetroxide_NN
^micros_NN
^1-positive_JJ
^non-functional_JJ
^glycosyltransferases_NNS
^bends_NNS_VVZ
^focussing_VVG_VVGJ_VVGN
^antipeptide_NN
^campestris_NN
^connexins_NNS
^serines_NNS
^fenoldopam_NN
^luteus_NN
^liquid-crystalline_JJ
^bacteriochlorophyll_NN
^allozyme_NN
^multiprotein_NN
^mykiss_NN
^acid-containing_VVG_VVGJ_VVGN
^nicking_VVG_VVGJ_VVGN
^plantarum_NN
^acrocentric_JJ
^quantifies_VVZ
^ascidian_NN
^nonlymphoid_JJ
^hypermutation_NN
^pericentric_JJ
^pulsing_VVG_VVGJ_VVGN
^hypomethylation_NN
^blends_NNS_VVZ
^oxidations_NNS
^translocates_VVZ
^dicentric_JJ
^interpatient_JJ
^fusidic_JJ
^density-dependent_JJ
^optimise_VVB_VVI
^partitions_NNS_VVZ
^photoproduct_NN
^silkworm_NN
^isoproterenol-induced_VVD_VVN_VVNJ
^prelabelled_VVD_VVN_VVNJ
^chemosensitive_JJ
^antiestrogenic_JJ
^microenvironments_NNS
^cholesterol-rich_JJ
^autophagy_NN
^beetles_NNS
^imine_NN
^occludin_NN
^alpha-receptor_NN
^postlesion_NN
^ribonucleoside_NN
^foregoing_VVG_VVGJ_VVGN
^lin1_NN
^hygromycin_NN
^spliceosome_NN
^coelomic_JJ
^processivity_NN
^macronuclear_JJ
^unspliced_VVD_VVN_VVNJ
^nonhistone_NN
^entropic_JJ
^receptor-negative_JJ
^surface-exposed_VVD_VVN_VVNJ
^ferulic_JJ
^uncleaved_VVD_VVN_VVNJ
^1-ethoxycoumarin_NN
^equivalently_RR
^exquisitely_RR
^oligodendroglia_NN_NNS
^syndromic_JJ
^pericentromeric_JJ
^nondividing_VVG_VVGJ_VVGN
^divergently_RR
^bioinformatics_NN
^cell-binding_VVG_VVGJ_VVGN
^burst-forming_VVG_VVGJ_VVGN
^folliculogenesis_NN
^iodothyronine_NN
^head-to-tail_NN
^coagulated_VVD_VVN_VVNJ
^nonoxidative_JJ
^rosiglitazone_NN
^tocopherols_NNS
^wasted_VVD_VVN_VVNJ
^1-fluorophenyl_NN
^inoculating_VVG_VVGJ_VVGN
^proteomic_JJ
^thiazole_NN
^prespore_NN
^hyperactivation_NN
^tetranucleotide_NN
^posttranslationally_RR
^pathobiology_NN
^cotyledon_NN
^regenerates_NNS_VVZ
^sequence-dependent_JJ
^clostridia_NNS
^cold-sensitive_JJ
^hyperkalemic_JJ
^-coupled_VVD_VVN_VVNJ
^niches_NNS
^amino-terminus_NN
^synergized_VVD_VVN_VVNJ
^reanalyzed_VVD_VVN_VVNJ
^estrogen-responsive_JJ
^peat_NN
^taurus_NN
^neutralizes_VVZ
^post-receptor_NN
^stoichiometries_NNS
^translatable_JJ
^aptamers_NNS
^tularemia_NN
^photolabeled_VVD_VVN_VVNJ
^gates_NNS_VVZ
^stretch-induced_VVD_VVN_VVNJ
^spicules_NNS
^hotspots_NNS
^antibody-secreting_VVG_VVGJ_VVGN
^side-by-side_NN
^extensibility_NN
^autosome_NN
^ethylmorphine_NN
^extragenic_JJ
^phytanic_JJ
^p1-deficient_JJ
^lymphomagenesis_NN
^footpads_NNS
^leveled_VVD_VVN_VVNJ
^sperms_NNS
^immunopositivity_NN
^nontumor_NN
^imidodiphosphate_NN
^prestalk_NN
^raccoon_NN
^galactokinase_NN
^preactivated_VVD_VVN_VVNJ
^gamma-carboxyglutamic_JJ
^outgroup_NN
^deproteinization_NN
^myoinositol_NN
^quin1_NN
^methylotrophic_JJ
^embryoid_JJ
^stathmin_NN
^progestagen_NN
^enhancer-binding_VVG_VVGJ_VVGN
^tangle_NN_VVB_VVI
^pro-alpha_NN
^orphanin_NN
^myelomas_NNS
^1-infected_VVD_VVN_VVNJ
^condensations_NNS
^hapten-specific_JJ
^hypereosinophilia_NN
^biotin-labeled_VVD_VVN_VVNJ
^dimyristoyl_NN
^low-angle_NN
^therapy-resistant_JJ
^somnus_NN
^endogeneous_JJ
^co-eluted_VVD_VVN_VVNJ
^preprotein_NN
^disintegrin_NN
^factor-kappa_NN
^cerebrosides_NNS
^molecular-weight_NN
^non-parenchymal_JJ
^1-labeled_VVD_VVN_VVNJ
^ras-transformed_VVD_VVN_VVNJ
^appositional_JJ
^microencapsulation_NN
^metazoans_NNS
^goitres_NNS
^unattached_VVD_VVN_VVNJ
^erythrophagocytosis_NN
^phenylarsine_NN
^geldanamycin_NN
^baking_VVG_VVGJ_VVGN
^intrastrand_JJ
^coliphage_NN
^acid-resistant_JJ
^nitrosyl_NN
^post-transcriptionally_RR
^macrophage-colony_NN
^plasm_NN
^farmed_VVD_VVN_VVNJ
^lactalbumin_NN
^karyotyped_VVD_VVN_VVNJ
^groundwork_NN
^polarised_VVD_VVN_VVNJ
^uptake1_NN
^nitric-oxide_NN
^coho_NN
^dendrimer_NN
^octameric_JJ
^levelled_VVD_VVN_VVNJ
^aziridine_NN
^collaborated_VVD_VVN_VVNJ
^epiphenomenon_NN
^populate_VVB_VVI
^pentosan_NN
^swap_VVB_VVI
^mu-calpain_NN
^thioguanine_NN
^1-galactosyltransferase_NN
^1-dicarboxylate_NN
^retinoblastomas_NNS
^pre-steady-state_NN
^-polyacrylamide_NN
^solvolysis_NN
^permeases_NNS
^antiprotease_NN
^1-sialyltransferase_NN
^recirculated_VVD_VVN_VVNJ
^isothiocyanate-labeled_VVD_VVN_VVNJ
^-regulated_VVD_VVN_VVNJ
^nonylphenol_NN
^terminase_NN
^dealkylation_NN
^attests_VVZ
^-pentazocine_NN
^desaturases_NNS
^citri_NN
^neurona_NN
^keratoacanthomas_NNS
^difluoromethylornithine_NN
^coleoptiles_NNS
^emigrated_VVD_VVN_VVNJ
^co-injected_VVD_VVN_VVNJ
^ultrafiltrates_NNS
^mei1_NN
^deiminase_NN
^decidualized_VVD_VVN_VVNJ
^gene1_NN
^virus-free_JJ
^macronuclei_NNS
^phosphonoacetic_JJ
^ensheathed_VVD_VVN_VVNJ
^fibronectin-binding_VVG_VVGJ_VVGN
^resistin_NN
^dictating_VVG_VVGJ_VVGN
^streptavidin-biotin_NN
^endomembrane_NN
^meningococcus_NN
^comigrate_VVB_VVI
^aurintricarboxylic_JJ
^epoxygenase_NN
^cross-peaks_NNS_VVZ
^non-conserved_VVD_VVN_VVNJ
^glycophorins_NNS
^precipitations_NNS
^brewing_VVG_VVGJ_VVGN
^routed_VVD_VVN_VVNJ
^miscibility_NN
^paused_VVD_VVN_VVNJ
^p1-activated_VVD_VVN_VVNJ
^haploids_NNS
^thapsigargin-sensitive_JJ
^zwitterion_NN
^upland_NN
^clathrin-mediated_VVD_VVN_VVNJ
^intermediacy_NN
^amylovora_NN
^epichlorohydrin_NN
^intragranular_JJ
^metal-induced_VVD_VVN_VVNJ
^self-exchange_NN
^micromanipulator_NN
^lobus_NN
^1-fucosyltransferase_NN
^globotriaosylceramide_NN
^myxoedema_NN
^unit-erythroid_NN
^defibrinated_VVD_VVN_VVNJ
^norepinephrine-stimulated_VVD_VVN_VVNJ
^interconnect_VVB_VVI
^monodispersed_VVD_VVN_VVNJ
^perindoprilat_NN
^postfixed_VVD_VVN_VVNJ
^alpha-oxidation_NN
^taxis_NN
^wo_NN
^non-labelled_VVD_VVN_VVNJ
^plastic-adherent_JJ
^interconverting_VVG_VVGJ_VVGN
^oedipus_NN
^nonreciprocal_JJ
^heterotransplanted_VVD_VVN_VVNJ
^nucleoporin_NN
^clonorchiasis_NN
^mus1_NN
^synapsing_VVG_VVGJ_VVGN
^dopamine-stimulated_VVD_VVNJ
^clonotype_NN
^immunotitration_NN
^anti-carcinoembryonic_JJ
^rearranges_VVZ
^redirecting_VVG_VVGJ_VVGN
^stem-loops_NNS
^tubulovesicles_NNS
^semi-nested_VVD_VVN_VVNJ
^laminin-coated_VVD_VVN_VVNJ
^aeromonads_NNS
^pleiomorphic_JJ
^low-stringency_NN
^hgl_NN
^radicicol_NN
^methyl-beta-cyclodextrin_NN
^isoacceptor_NN
^immunodot_NN
^arginini_NN
^splendens_NN
^homeodomain-containing_VVG_VVGJ_VVGN
^radioimmunologic_JJ
^p1cas_NN
^paleostriatum_NN
^anti-chicken_NN
^polysulphate_NN
^osteoblast-specific_JJ
^glutinis_NN
^pristanic_JJ
^proheads_NNS
^klotho_NN
^unstretched_VVD_VVN_VVNJ
^rufus_NN
^autophosphorylate_VVB_VVI
^point-mutated_VVD_VVN_VVNJ
^antichymotrypsin_NN
^prophenoloxidase_NN
^oxide-induced_VVD_VVN_VVNJ
^raf1_NN
^arenaviruses_NNS
^sorcin_NN
^kisutch_NN
^non-transplanted_VVD_VVN_VVNJ
^setters_NNS
^templated_VVD_VVN_VVNJ
^vaults_NNS
^neuronal-specific_JJ
^ectomesenchymal_JJ
^-exchange_NN
^biopanning_VVG_VVGJ_VVGN
^wst_NN
^transferrin-binding_VVG_VVGJ_VVGN
^endomorphins_NNS
^gp1-gp1_NN
^ectostriatum_NN
^immunoglobulin-containing_VVG_VVGJ_VVGN
^contrasuppressor_NN
^lysosome-associated_VVD_VVN_VVNJ
^salt-bridge_NN
^non-producer_NN
^pro-alpha1_NN
^purer_JJR
^parolfactorius_NN
^bromodomain_NN
^snr1_NN
^enthalpically_RR
^chondrodysplasias_NNS
^1-azauridine_NN
^teleological_JJ
^pseudointima_NN
^carbonium_NN
^covariations_NNS
^disulfated_VVD_VVN_VVNJ
^prepupae_NNS
^thioglycollate-induced_VVD_VVN_VVNJ
^tightest_JJT_RRT
^1-deoxyribose_NN
^one-base_NN
^prechondrogenic_JJ
^retargeting_VVG_VVGJ_VVGN
^quasi-linear_JJ
^peritumor_NN
^fibronectin-_NN
^promoter-regulatory_JJ
