# Supplementary material for: A UMLS-based spell checker for natural language processing in vaccine safety
Source: BMC Med Inform Decis Mak. 2007 Feb 12;7:3. doi: 10.1186/1472-6947-7-3 (PMC1805499; doi:10.1186/1472-6947-7-3)
Supplement: Additional file 9 — MEDPOST directory. Sets up MEDPOST part-of-speech tagger and related files [file 1472-6947-7-3-S9.gz › medpost/models/lex.open_ML]

^bullous_JJ
^regressed_VVD_VVN_VVNJ
^hairpin_NN
^histograms_NNS
^oleate_NN
^touch_NN_VVB_VVI
^calibrated_VVD_VVN_VVNJ
^advised_VVD_VVN_VVNJ
^colorimetric_JJ
^kindling_VVG_VVGJ_VVGN
^dedicated_VVD_VVN_VVNJ
^longus_NN
^administrations_NNS
^cell-associated_VVD_VVN_VVNJ
^operators_NNS
^microalbuminuria_NN
^collective_JJ_NN
^oculomotor_NN
^undergraduate_NN
^compatibility_NN
^overflow_NN_VVB_VVI
^assignments_NNS
^immunoblots_NNS
^extrapolation_NN
^reversibility_NN
^precautions_NNS
^receives_VVZ
^overlooked_VVD_VVN_VVNJ
^beta-cells_NNS
^addicts_NNS
^enema_NN
^cya_NN
^neuropathological_JJ
^misoprostol_NN
^ethidium_NN
^singleton_NN
^ranked_VVD_VVN_VVNJ
^fibrosarcoma_NN
^executive_JJ_NN
^urological_JJ
^scanned_VVD_VVN_VVNJ
^runners_NNS
^dynorphin_NN
^multifunctional_JJ
^avascular_JJ
^breast-feeding_VVG_VVGJ_VVGN
^enthalpy_NN
^intramural_JJ
^threatening_VVG_VVGJ_VVGN
^isotypes_NNS
^initiatives_NNS
^bronchopulmonary_JJ
^undetermined_VVD_VVN_VVNJ
^transitory_JJ
^habitual_JJ
^saw_VVD
^agency_NN
^cardiorespiratory_JJ
^warrants_NNS_VVZ
^oxygenase_NN
^ambiguous_JJ
^magnitudes_NNS
^neurosecretory_JJ
^prodrug_NN
^booster_NN
^tetrazolium_NN
^cisternae_NN
^phosphatidic_JJ
^mites_NNS
^pupils_NNS
^coculture_NN_VVB_VVI
^enters_VVZ
^spirometry_NN
^deeply_RR
^digits_NNS
^torr_NN
^anoxic_JJ
^endopeptidase_NN
^digitorum_NN
^elaboration_NN
^hydrops_NN
^monospecific_JJ
^intraabdominal_JJ
^homeostatic_JJ
^instructed_VVD_VVN_VVNJ
^arthritic_JJ
^syringe_NN
^tentative_JJ
^detectors_NNS
^mum_NN
^canonical_JJ
^waist_NN_VVB_VVI
^rooms_NNS
^levamisole_NN
^contours_NNS
^pyogenes_NN
^exacerbated_VVD_VVN_VVNJ
^resemblance_NN
^sentences_NNS
^firmly_RR
^demanding_VVG_VVGJ_VVGN
^precocious_JJ
^crush_NN_VVB_VVI
^kanamycin_NN
^innervating_VVG_VVGJ_VVGN
^provoke_VVB_VVI
^meter_NN_VVB_VVI
^histochemically_RR
^teacher_NN
^town_NN
^metabotropic_JJ
^maneuvers_NNS
^counteract_VVB_VVI
^deactivation_NN
^bioassays_NNS
^contraindicated_VVD_VVN_VVNJ
^postnatally_RR
^acromegaly_NN
^ceruloplasmin_NN
^hydroxy_NN
^jobs_NNS
^groin_NN
^interferons_NNS
^predisposed_VVD_VVN_VVNJ
^corrosion_NN
^alpha1beta1_NN
^locoregional_JJ
^scene_NN
^leaflets_NNS
^aplasia_NN
^chlorinated_VVD_VVN_VVNJ
^hexose_NN
^microvessel_NN
^slaughter_NN_VVB_VVI
^vasodilatory_JJ
^amlodipine_NN
^piperacillin_NN
^fragility_NN
^thinning_VVG_VVGJ_VVGN
^non-competitive_JJ
^lasers_NNS
^genuine_JJ
^ivermectin_NN
^administer_VVB_VVI
^undetected_VVD_VVN_VVNJ
^post-transplant_NN
^societies_NNS
^neurologically_RR
^ready_JJ
^syntheses_NNS
^maternity_NN
^endoderm_NN
^moves_NNS_VVZ
^restrict_VVB_VVI
^grating_VVG_VVGJ_VVGN
^chromogranin_NN
^dissecting_VVG_VVGJ_VVGN
^sealed_VVD_VVN_VVNJ
^mission_NN
^pregnenolone_NN
^speaking_VVG_VVGJ_VVGN
^reinfection_NN
^emergent_JJ
^exhaled_VVD_VVN_VVNJ
^anhydride_NN
^proves_VVZ
^hyperglycaemia_NN
^tolerable_JJ
^dose-limiting_VVG_VVGJ_VVGN
^attracted_VVD_VVN_VVNJ
^psychoses_NNS
^phosphotyrosine_NN
^lymphatics_NNS
^subjectively_RR
^eicosanoids_NNS
^urethane_NN
^preferably_RR
^flushing_VVG_VVGJ_VVGN
^1-deoxyglucose_NN
^pili_NNS
^salicylic_JJ
^corticotropin-releasing_VVG_VVGJ_VVGN
^disulphide_NN
^electrocardiography_NN
^terminalis_NN
^thermogenesis_NN
^photoaffinity_NN
^kinematic_JJ
^negativity_NN
^reinnervation_NN
^mucins_NNS
^contention_NN
^coarse_JJ
^dorsi_NN
^postsurgical_JJ
^treatable_JJ
^pindolol_NN
^les_NN
^purify_VVB_VVI
^void_JJ_NN
^oligo_NN
^nephrotoxic_JJ
^virological_JJ
^hexagonal_JJ
^glycated_VVD_VVN_VVNJ
^bags_NNS
^hormone-releasing_VVG_VVGJ_VVGN
^intussusception_NN
^phosphotransferase_NN
^bites_NNS
^neuritis_NN
^breaths_NNS
^silage_NN
^compelling_VVG_VVGJ_VVGN
^cystatin_NN
^atelectasis_NN
^zymogen_NN
^1-aminopyridine_NN
^vocational_JJ
^initiative_NN
^stereoselective_JJ
^prolonging_VVG_VVGJ_VVGN
^kittens_NNS
^complicate_VVB_VVI
^immunology_NN
^-beta_NN
^catarrhalis_NN
^trifluoperazine_NN
^govern_VVB_VVI
^orchiectomy_NN
^latissimus_NN
^game_NN
^nucleophilic_JJ
^dilator_NN
^antioxidative_JJ
^erythroleukemia_NN
^photosynthesis_NN
^fellow_JJ
^menstruation_NN
^extramedullary_JJ
^deceased_VVD_VVN_VVNJ
^cardiotoxicity_NN
^flattening_VVG_VVGJ_VVGN
^hyperactive_JJ
^urologic_JJ
^discoideum_NN
^arthroplasties_NNS
^commissure_NN
^distortions_NNS
^offices_NNS
^thallium1_NN
^valvuloplasty_NN
^forage_NN_VVB_VVI
^transpeptidase_NN
^kbp_NN
^unfamiliar_JJ
^nulliparous_JJ
^widths_NNS
^teicoplanin_NN
^leisure_NN
^childbearing_VVG_VVGJ_VVGN
^biting_VVG_VVGJ_VVGN
^paramount_JJ
^thermoregulatory_JJ
^vulva_NN
^ponies_NNS
^thicknesses_NNS
^nasogastric_JJ
^methylphenidate_NN
^poles_NNS
^lisinopril_NN
^haemagglutination_NN
^denuded_VVD_VVN_VVNJ
^interrelationship_NN
^tremendous_JJ
^pericytes_NNS
^penicillins_NNS
^epiphysis_NN
^clothing_VVG_VVGJ_VVGN
^throughput_NN
^phosphodiester_NN
^callosal_JJ
^glucokinase_NN
^carbons_NNS
^parathyroidectomy_NN
^reactors_NNS
^disclosure_NN
^occupying_VVG_VVGJ_VVGN
^imprinted_VVD_VVN_VVNJ
^psychopathological_JJ
^repositioning_VVG_VVGJ_VVGN
^corticotropin_NN
^phagocyte_NN
^alpha-adrenoceptor_NN
^sales_NNS
^sulphur_NN
^droplet_NN
^bled_VVD_VVN_VVNJ
^knew_VVD
^hispanics_NNS
^dalton_NN
^post-menopausal_JJ
^thylakoid_NN
^facultative_JJ
^transmitting_VVG_VVGJ_VVGN
^xenogeneic_JJ
^pan_NN
^apple_NN
^hemiplegia_NN
^denied_VVD_VVN_VVNJ
^bore_NN_VVB_VVI
^extraordinary_JJ
^chemoprophylaxis_NN
^rape_NN_VVB_VVI
^hypercholesterolaemia_NN
^steeper_JJR
^fowl_NN
^inhibitor1_NN
^mistaken_VVN_VVNJ
^inappropriately_RR
^illuminated_VVD_VVN_VVNJ
^thoracolumbar_JJ
^fulfilling_VVG_VVGJ_VVGN
^infinite_JJ_NN
^hyperinsulinemic_JJ
^elite_JJ_NN
^bronchiolar_JJ
^infrastructure_NN
^neuroanatomical_JJ
^multivariable_JJ
^oncological_JJ
^brands_NNS_VVZ
^appendages_NNS
^valinomycin_NN
^ovale_NN
^lumina_NNS
^partitioned_VVD_VVN_VVNJ
^biotechnology_NN
^crosslinks_NNS_VVZ
^stunning_VVG_VVGJ_VVGN
^echogenicity_NN
^bulbs_NNS
^reappeared_VVD_VVN_VVNJ
^arrhythmic_JJ
^histomorphometric_JJ
^herniated_VVD_VVN_VVNJ
^conduits_NNS
^gizzard_NN
^vesicoureteral_JJ
^visuospatial_JJ
^psychoactive_JJ
^displacing_VVG_VVGJ_VVGN
^keratoconus_NN
^enterotoxigenic_JJ
^gun_NN
^meatus_NN
^occupies_VVZ
^thrombospondin_NN
^complementarity_NN
^underscores_VVZ
^executives_NNS
^neurobiological_JJ
^sialyl_NN
^trans1_NN
^intracerebroventricularly_RR
^pimozide_NN
^neuropathology_NN
^cardiologists_NNS
^antagonizes_VVZ
^specialised_VVD_VVN_VVNJ
^cis-_JJ
^autoreceptors_NNS
^fluorescence-activated_VVD_VVN_VVNJ
^pediatrics_NNS
^light-dark_NN
^demineralization_NN
^isradipine_NN
^pubic_JJ
^transsphenoidal_JJ
^stereotaxic_JJ
^heart-lung_NN
^unanswered_VVD_VVN_VVNJ
^alpha-bungarotoxin_NN_VVGJ
^pills_NNS
^immortalization_NN
^grounded_VVD_VVN_VVNJ
^buildings_NNS
^sulfates_NNS
^polynucleotide_NN
^flavus_NN
^anthelmintic_JJ
^assistant_NN
^schizoaffective_JJ
^anandamide_NN
^routines_NNS
^advocates_NNS_VVZ
^inequalities_NNS
^adhesin_NN
^spraying_VVG_VVGJ_VVGN
^flagellin_NN
^applicator_NN
^chin_NN
^panoramic_JJ
^angioedema_NN
^hypoventilation_NN
^genomics_NNS
^mifepristone_NN
^concealed_VVD_VVN_VVNJ
^kinins_NNS
^enteropathogenic_JJ
^administrated_VVD_VVN_VVNJ
^vacuolated_VVD_VVN_VVNJ
^undiluted_VVD_VVN_VVNJ
^nutritive_JJ
^cleaned_VVD_VVN_VVNJ
^orthophosphate_NN
^educating_VVG_VVGJ_VVGN
^impose_VVB_VVI
^cytokine-induced_VVD_VVN_VVNJ
^suprasellar_JJ
^toluidine_NN
^edible_JJ
^dizocilpine_NN
^chiasm_NN
^shield_NN_VVB_VVI
^aphasic_JJ_NN
^lizards_NNS
^parabrachial_JJ
^provincial_JJ
^tetrahedral_JJ
^clastogenic_JJ
^b-type_NN
^two-state_NN
^parturients_NNS
^chemosensory_JJ
^clonic_JJ
^chondroitinase_NN
^tomograms_NNS
^preadipocytes_NNS
^1-hydroxyethyl_NN
^pupal_JJ
^exploiting_VVG_VVGJ_VVGN
^parasitism_NN
^scanners_NNS
^bacterially_RR
^foamy_JJ
^hydrolyzing_VVG_VVGJ_VVGN
^two-point_NN
^induration_NN
^alpha-adrenoceptors_NNS
^expectant_JJ
^non-cholinergic_JJ
^launched_VVD_VVN_VVNJ
^entitled_VVD_VVN_VVNJ
^ultrafiltrate_NN
^radiculopathy_NN
^poisoned_VVD_VVN_VVNJ
^p1lck_NN
^cefepime_NN
^parallelism_NN
^diffusional_JJ
^dichotomy_NN
^amperometric_JJ
^n-hexane_NN
^vomeronasal_JJ
^peroperative_JJ
^chordae_NN
^superficially_RR
^myelocytic_JJ
^recess_NN
^glucoside_NN
^nitroblue_NN
^proenkephalin_NN
^unplanned_VVD_VVN_VVNJ
^imminent_JJ
^longissimus_NN
^teratocarcinoma_NN
^stereocilia_NNS
^buserelin_NN
^prefecture_NN
^steam_NN
^hiatus_NN
^extracardiac_JJ
^harboured_VVD_VVN_VVNJ
^eustachian_JJ
^cloud_NN_VVB_VVI
^commissurotomy_NN
^oxidatively_RR
^kernels_NNS
^thrombin-antithrombin_NN_VVGJ
^extrauterine_JJ
^phosphoserine_NN
^deregulated_VVD_VVN_VVNJ
^transfectant_NN
^hemizygous_JJ
^agitated_VVD_VVN_VVNJ
^phenomenology_NN
^sociological_JJ
^crescentic_JJ
^antihuman_NN
^gluten-free_JJ
^compromises_NNS_VVZ
^oxidised_VVD_VVN_VVNJ
^uronic_JJ
^alcian_NN
^adenosquamous_JJ
^renography_NN
^loperamide_NN
^equiv_NN
^nondiagnostic_JJ
^agrin_NN
^left-to-right_NN
^gonadotrophs_NNS
^irritative_JJ
^legume_NN
^two-cell_NN
^greenhouse_NN
^significative_JJ
^lamins_NNS
^non-adrenergic_JJ
^anti-viral_JJ
^pets_NNS
^hpr_NN
^sedimenting_VVG_VVGJ_VVGN
^smg_NN
^oyster_NN
^morula_NN
^fluorography_NN
^mezlocillin_NN
^halide_NN
^staying_VVG_VVGJ_VVGN
^stroke-prone_JJ
^cardiotoxic_JJ
^sphincters_NNS
^1-hydroxyprogesterone_NN
^spin-lattice_NN
^sessile_JJ
^polyhydramnios_NN
^allylic_JJ
^dissolve_VVB_VVI
^conserving_VVG_VVGJ_VVGN
^replicons_NNS
^acetylene_NN
^percussion_NN
^chelerythrine_NN
^triplicate_JJ_NN
^alloimmune_JJ
^coinfected_VVD_VVN_VVNJ
^nonapeptide_NN
^triolein_NN
^foil_NN_VVB_VVI
^registrations_NNS
^radioautography_NN
^audiogenic_JJ
^fluoridation_NN
^wv_NN
^compartmentalized_VVD_VVN_VVNJ
^infrainguinal_JJ
^confound_VVB_VVD_VVI
^dissolving_VVG_VVGJ_VVGN
^aconitase_NN
^double-labeling_VVG_VVGJ_VVGN
^enacted_VVD_VVN_VVNJ
^in-line_NN
^abasic_JJ
^neighbourhood_NN
^clinico-pathological_JJ
^step-wise_JJ
^emptied_VVD_VVN_VVNJ
^tic_NN
^narcosis_NN
^ketogenesis_NN
^apurinic_NN
^auto-immune_JJ
^mnemonic_JJ
^zinc-deficient_JJ
^maprotiline_NN
^subfornical_JJ
^ban_NN_VVB_VVI
^cytotrophoblasts_NNS
^homonymous_JJ
^constrain_VVB_VVI
^glutamyl_NN
^colocalizes_VVZ
^promiscuous_JJ
^post-translationally_RR
^depletions_NNS
^cycle-dependent_JJ
^tympanometry_NN
^oncologist_NN
^mushrooms_NNS_VVZ
^alpha-hydroxylation_NN_VVGJ
^benzoylecgonine_NN
^microstimulation_NN
^end-labeling_VVG_VVGJ_VVGN
^initiators_NNS
^glucosyltransferase_NN
^disagreements_NNS
^cyclohexyl_NN
^-producing_VVG_VVGJ_VVGN
^sadness_NN
^midwife_NN
^interocular_JJ
^supraphysiological_JJ
^beta1-adrenoceptor_NN
^phosphorylations_NNS
^unfit_JJ
^pulse-labeled_VVD_VVN_VVNJ
^benzylamine_NN
^precapillary_JJ
^shrews_NNS
^hemidesmosomes_NNS
^antiemetics_NNS
^decentralization_NN
^shortages_NNS
^sarafotoxin_NN
^unheated_VVD_VVN_VVNJ
^judicial_JJ
^suppuration_NN
^antimalarials_NNS
^1-propanediol_NN
^intrahippocampal_JJ
^gymnasts_NNS
^co-incubation_NN
^spoke_NN_VVD
^subvalvular_JJ
^photolabeling_VVG_VVGJ_VVGN
^weaver_NN
^commissures_NNS
^monocularly_RR
^semantically_RR
^obviated_VVD_VVN_VVNJ
^cancelled_VVD_VVN_VVNJ
^valved_VVD_VVN_VVNJ
^oriens_NN
^mucopolysaccharide_NN
^refluxing_VVG_VVGJ_VVGN
^escapes_VVZ
^oxycodone_NN
^aminoacids_NNS
^oligozoospermia_NN
^nitrogen-fixing_VVG_VVGJ_VVGN
^salutary_JJ
^recency_NN
^libitum-fed_VVD_VVN_VVNJ
^jeopardized_VVD_VVN_VVNJ
^-immunoreactive_JJ
^arthrotomy_NN
^felbamate_NN
^alprenolol_NN
^nonciliated_VVD_VVN_VVNJ
^contemporaneous_JJ
^hydrogens_NNS
^unrepaired_VVD_VVN_VVNJ
^burial_NN
^filing_VVG_VVGJ_VVGN
^anthralin_NN
^smoother_JJR
^undigested_VVD_VVN_VVNJ
^vigilant_JJ
^sorbed_VVD_VVN_VVNJ
^methionine-enkephalin_NN
^premium_NN
^buffaloes_NNS
^high-cholesterol_NN
^iberiotoxin_NN
^colorless_JJ
^neurosteroids_NNS
^cytotoxicities_NNS
^semester_NN
^hypophysial_JJ
^bariatric_JJ
^petite_JJ
^inositol1_NN
^information-processing_VVG_VVGJ_VVGN
^carbapenem_NN
^epimerization_NN
^prodynorphin_NN
^protein-rich_JJ
^bundling_VVG_VVGJ_VVGN
^procured_VVD_VVN_VVNJ
^nucleoplasmic_JJ
^palpated_VVD_VVN_VVNJ
^hemicellulose_NN
^sulfonyl_NN
^metabolizes_VVZ
^receptor-operated_VVD_VVN_VVNJ
^coreceptors_NNS
^dearth_NN
^tendineae_NN
^perpetrator_NN
^retinaculum_NN
^narcoleptic_JJ_NN
^polypyrimidine_NN
^1-triphosphate_NN
^high-flux_NN
^decarboxylated_VVD_VVN_VVNJ
^beta-hairpin_NN
^revolutionary_JJ
^collision-induced_VVD_VVN_VVNJ
^heat-shocked_VVD_VVN_VVNJ
^archaeological_JJ
^flail_NN_VVB_VVI
^cleaners_NNS
^readdition_NN
^reintegration_NN
^unmask_VVB_VVI
^pre-hospital_NN
^chloro_NN
^vasculosum_NN
^depersonalization_NN
^collagenase1_NN
^impaled_VVD_VVN_VVNJ
^gynaecologists_NNS
^caries-free_JJ
^1-tetrahydrobenzo_NN
^apyrimidinic_NN
^spindle-cell_NN
^centrosomal_JJ
^focus-forming_VVG_VVGJ_VVGN
^intraatrial_JJ
^exuberant_JJ
^amoeboid_NN
^noble_JJ
^intranigral_JJ
^tirofiban_NN
^carboxylated_VVD_VVN_VVNJ
^subsegmental_JJ
^layering_VVG_VVGJ_VVGN
^roughage_NN
^organum_NN
^cohabitation_NN
^antibody-antigen_NN
^eight-cell_NN
^cardiocirculatory_JJ
^hyalinization_NN
^notches_NNS_VVZ
^milled_VVD_VVN_VVNJ
^stretch-activated_VVD_VVN_VVNJ
^1-beta-estradiol_NN
^granulations_NNS
^shelf-life_NN
^hernial_JJ
^1-epoxy1_NN
^adhesiolysis_NN
^campylobacters_NNS
^semi-purified_VVD_VVN_VVNJ
^protomers_NNS
^carbohydrate-rich_JJ
^oesophagectomy_NN
^dispersing_VVG_VVGJ_VVGN
^pleased_VVD_VVN_VVNJ
^atopics_NNS
^1-phenyl1_NN
^1-lactone_NN
^sober_JJ
^pear_NN
^oxidizable_JJ
^mergers_NNS
^co-receptor_NN
^valency_NN
^subordinates_NNS_VVZ
^desethylamiodarone_NN
^wean_VVB_VVI
^kininogens_NNS
^nitriles_NNS
^corticotherapy_NN
^cost-utility_NN
^aeromedical_JJ
^confuse_VVB_VVI
^influxes_NNS
^lysosome-like_JJ
^benzimidazoles_NNS
^desaturated_VVD_VVN_VVNJ
^autoclave_NN
^urograms_NNS
^attractors_NNS
^beta-carbolines_NNS
^photoactivatable_JJ
^peracetic_JJ
^concretions_NNS
^butane_NN
^menaquinone_NN
^pillars_NNS
^energization_NN
^follitropin_NN
^noncoronary_JJ
^feto-maternal_JJ
^bandaging_VVG_VVGJ_VVGN
^hyperactivated_VVD_VVN_VVNJ
^enteroinvasive_JJ
^shigelloides_NN
^contact-dependent_JJ
^bicolor_JJ_NN
^phthalic_JJ
^circumcised_VVD_VVN_VVNJ
^methylcobalamin_NN
^variegatus_NN
^unsymmetrical_JJ
^myelograms_NNS
^allylamine_NN
^ampules_NNS
^nesidioblastosis_NN
^hairline_NN
^procollagens_NNS
^gestagen_NN
^tolerogen_NN
^shigellae_NN
^1f1-f1_NN
^dimercaptosuccinic_JJ
^phosphite_NN
^hypothesise_VVB_VVI
^pacificus_NN
^gene-modified_VVD_VVNJ
^aqua_NN
^phosphorylatable_JJ
^pipecuronium_NN
^picolinic_JJ
^viloxazine_NN
^1pg_NN
^pituitary-dependent_JJ
^intracapillary_JJ
^perforated-patch_NN
^aminopropyl_NN
^isonitrile_NN
^collectives_NNS
^antivenoms_NNS
^cyanogenic_JJ
^envenoming_VVG_VVGJ_VVGN
^hypovolaemic_JJ
^growth-restricted_VVD_VVN_VVNJ
^vertebro-basilar_JJ
^bradyarrhythmia_NN
^glimpse_NN_VVB_VVI
^gaits_NNS
^neutered_VVD_VVN_VVNJ
^alicyclic_JJ
^nitrogen-phosphorus_NN
^trotting_VVG_VVGJ_VVGN
^flash-induced_VVD_VVN_VVNJ
^incongruous_JJ
^patient-focused_VVD_VVN_VVNJ
^phosphotriester_NN
^degranulate_VVB_VVI
^bracketed_VVD_VVN_VVNJ
^thoracis_NN
^low-stage_NN
^analogical_JJ
^gang_NN
^contraction-induced_VVD_VVN_VVNJ
^preoxygenation_NN
^amiodarone-induced_VVD_VVN_VVNJ
^oleamide_NN
^non-additive_JJ
^immunoadsorbents_NNS
^epoxyeicosatrienoic_JJ
^beta-lactamase-positive_JJ
^1th-grade_NN
^dihydromorphine_NN
^picolinate_NN
^membrane-impermeant_JJ
^blastoconidia_NN
^isosbestic_JJ
^gape_NN_VVB_VVI
^heteromorphism_NN
^alveus_NN
^celite_NN
^acridines_NNS
^thelarche_NN
^hydroxyeicosatetraenoic_JJ
^trepanation_NN
^oestrogen-treated_VVD_VVN_VVNJ
^pubarche_NN
^porencephalic_JJ
^slow-moving_VVG_VVGJ_VVGN
^screwed_VVD_VVN_VVNJ
^grana_NN
^arylhydrocarbon_NN
^monoadduct_NN
^low-flux_NN
^hemangiosarcomas_NNS
^endodontalis_NN
^pleiotrophin_NN
^strychnine-sensitive_JJ
^geranylgeranylated_VVD_VVN_VVNJ
^doxacurium_NN
^intermale_JJ
^congruous_JJ
^decode_VVB_VVI
^criticize_VVB_VVI
^stimulus-related_VVD_VVN_VVNJ
^methacrylamide_NN
^tenths_NNS
^serogrouping_VVG_VVGJ_VVGN
^angiomyxoma_NN
^coulombic_JJ
^two-tiered_VVN_VVNJ
^chemodectomas_NNS
^acetyl-transferase_NN
^multisynaptic_JJ
^insulin-specific_JJ
^heilmannii_NN
^objectionable_JJ
^carpocapsae_NN
^metastasising_VVG_VVGJ_VVGN
^nativelike_JJ
^tomentosa_NN
^retigabine_NN
^compressional_JJ
^1th-_JJ
^sodium-hydrogen_NN
^influenza-specific_JJ
^papain-treated_VVD_VVN_VVNJ
^nitrilase_NN
^case-management_NN
^tortillas_NNS
^ilio-femoral_JJ
^time-interval_NN
^beta-trace_NN
^non-experimental_JJ
^nodulated_VVD_VVN_VVNJ
^hyperimmunoglobulin_NN
^mucosubstance_NN
^thermogravimetry_NN
^salt-sensitivity_NN
^disaggregating_VVG_VVGJ_VVGN
^hormetic_JJ
^microphysiometer_NN
^capillaroscopic_JJ
^nondiffusible_JJ
^diazepam-treated_VVD_VVN_VVNJ
^perinucleolar_JJ
^gammaherpesviruses_NNS
^corniculatus_NN
