# Supplementary material for: A UMLS-based spell checker for natural language processing in vaccine safety
Source: BMC Med Inform Decis Mak. 2007 Feb 12;7:3. doi: 10.1186/1472-6947-7-3 (PMC1805499; doi:10.1186/1472-6947-7-3)
Supplement: Additional file 9 — MEDPOST directory. Sets up MEDPOST part-of-speech tagger and related files [file 1472-6947-7-3-S9.gz › medpost/models/lex.open_other]

^-independent_JJ
^-terminal_JJ
^1-dependent_JJ
^ARE_NN
^ATF1_NN
^Asn1_NN
^Bad_JJ_NN
^Be_NN
^CD1-dependent_JJ
^CEP1_NN
^COLO1_NN
^Ca1+-dependent_JJ
^Ca1+_NN
^DNA-protein_NN
^ERK-activating_VVGJ
^ERK-dependent_JJ
^Elk1_NN
^GTP-bound_VVNJ
^Galpha_NN
^Gi_NN
^Go_NN
^Gq_NN
^Ha-ras_NN
^II-induced_VVNJ
^IL1beta-induced_VVNJ
^K-ras_NN
^MAPK-dependent_JJ
^MAPKs_NNS
^MEK-independent_JJ
^MEK1_NN
^MEKK1_NN
^MEK_NN
^MKK1_NN
^MKP1_NN
^Mpl_NN
^N1E1_NN
^PACAP1_NN
^PGF_NN
^PI1-kinase_NN
^PI1K_NN
^PKC-dependent_JJ
^PKC-zeta_NN
^Rac1_NN
^Ras-dependent_JJ
^SAPK_NN
^SAPKs_NNS
^SB1_NN
^SEK1_NN
^Shc_NN
^Smad_NN
^TGF-beta-induced_VVNJ
^TT1_NN
^Taxol_NN
^VSMCs_NNS
^WEHI1_NN
^aberration_NN
^accompany_VVB_VVI
^accord_NN_VVI_VVB
^acetoxymethyl_NN
^acetylated_VVD_VVN_VVNJ
^acrolein_NN
^adapter_NN
^adaptor_NN
^adherens_JJ
^adrenomedullin_NN
^alpha-smooth_JJ
^amino-acid_NN
^amplifying_VVG_VVGJ_VVGN
^anchored_VVD_VVN_VVNJ
^anchoring_VVG_VVGJ_VVGN
^angelan_NN
^anisomycin_NN
^annealing_VVG_VVGJ_VVGN
^antagonizing_VVG_VVGJ_VVGN:1
^anterior-posterior_JJ
^anteroposterior_JJ
^anti-apoptotic_JJ
^antiapoptotic_JJ
^antimalarial_NN
^antimigraine_JJ
^antiphosphotyrosine_JJ
^aortae_NNS
^apoptosis-inducing_VVGJ
^apoptotic-like_JJ
^arachidonyl_NN
^argument_NN
^arsenate_NN
^arsenite_NN
^assemble_VVB_VVI
^astrocyte_NN
^astrocytic_JJ
^astrocytomas_NNS
^attach_VVB_VVI
^attain_VVI_VVB
^augments_VVZ
^autacoid_NN
^axotomy_NN
^azo_JJ
^barrett_NN
^bars_NNS_VVZ
^billionth_JJ
^bisindolylmaleimide_NN
^bistable_JJ
^blockage_NN
^board_NN
^brucei_NNS
^bryo_NN
^buffalo_NN
^buffering_VVG_VVGJ_VVGN
^buried_VVD_VVN_VVNJ
^c1q_NN
^cPLA_NN
^calcineurin_NN
^caldesmon_NN
^calmodulin-dependent_JJ
^calphostin_NN
^calyculin_NN
^cannabinoid_NN
^cannabinoids_NNS
^capping_VVG_VVGJ_VVGN
^cardiomyocyte_NN
^carp_NN
^cascades_NNS_VVZ
^cassette_NN
^catalysed_VVD_VVN_VVNJ
^catalyses_VVZ
^catalyzing_VVG_VVGJ_VVGN
^cathepsins_NNS
^cell-bound_VVN_VVNJ
^cell-permeable_JJ
^centromere_NN
^ceramides_NNS
^cerebella_NNS
^cereus_NN
^chemoattractant_NN
^chemokinesis_NN
^cholangiocyte_NN
^cholesterol-binding_VVGJ
^chondrocyte_NN
^chondrogenesis_NN
^ciprofibrate_NN
^circuitry_NN
^cleave_VVB_VVI
^cleaving_VVG_VVGJ_VVGN
^clofibrate_NN
^closest_JJT
^co-cultured_VVD_VVN_VVNJ
^co-localized_VVD_VVN_VVNJ
^cocktail_NN
^coexist_VVB_VVI
^coexpressed_VVD_VVN_VVNJ
^coincide_VVB_VVI
^collagenous_JJ
^colocalize_VVI_VVB
^communications_NNS
^company_NN
^con_NN
^conceivable_JJ
^conferring_VVG_VVGJ_VVGN
^confluence_NN
^constrained_VVD_VVN_VVNJ
^controller_NN
^converge_VVI_VVB
^convergent_JJ
^convey_VVI_VVB
^cooperate_VVI_VVB
^copyright_NN
^cosmid_NN
^counterflow_NN
^cowpox_NN
^coxsackievirus_NN
^cross-react_VVB_VVI
^cross-reacted_VVD_VVN_VVNJ
^crosslinked_VVD_VVN_VVNJ
^cystitis_NN
^d1_NN
^damages_VVZ
^dampen_VVI_VVB
^decapentaplegic_NN
^deoxyuridine_NN
^dephosphorylated_VVD_VVN_VVNJ
^dephosphorylates_VVZ
^derivatized_VVD_VVN_VVNJ
^desensitize_VVI_VVB
^desensitized_VVD_VVN_VVNJ
^destroy_VVB_VVI
^detached_VVD_VVN_VVNJ
^dicoumarol_NN
^diethyl_NN
^difficile_NN
^digests_NNS_VVZ
^dilute_JJ_VVB_VVI
^directing_VVG_VVGJ_VVGN
^disassembly_NN
^dispensable_JJ
^displace_VVB_VVI
^disregulate_VVI_VVB
^dissociate_VVB_VVI
^distended_VVD_VVN_VVNJ
^divide_VVB_VVI
^docking_VVG_VVGJ_VVGN
^dominant-negative_JJ
^dorsalising_VVG_VVGJ_VVGN:1
^dorsalizing_VVG_VVGJ_VVGN:1
^down-regulate_VVI_VVB
^downregulate_VVI_VVB
^dull_JJ_VVI_VVB
^duplicated_VVD_VVN_VVNJ
^dura_NN
^dyad_NN
^ebselen_NN
^eed_NN
^eicosanoid_NN
^eighteenth_JJ
^eightfold_NN
^eighth_JJ
^eightieth_JJ
^elaborate_JJ_VVB_VVI
^element-binding_VVGJ
^elevate_VVB_VVI
^eleventh_JJ
^elongate_VVB_VVI
^elongating_VVG_VVGJ_VVGN:1
^eluting_VVG_VVGJ_VVGN
^endocytosed_VVD_VVN_VVNJ
^engage_VVI_VVB
^engagement_NN
^engrailed_NN
^enhancerless_JJ
^enlarge_VVI_VVB
^enzyme-bound_VVN_VVNJ
^eotaxin_NN
^epigallocatechin_NN
^epiphenomena_NNS
^erks_NNS
^erythropoiesis_NN
^esterified_VVD_VVN_VVNJ
^ets_NN
^evacuation_NN
^evaginating_VVG_VVGJ_VVGN:1
^explant_NN
^explanted_VVD_VVN_VVNJ
^factor-stimulated_VVNJ
^fates_NNS
^fifteenth_JJ
^fiftieth_JJ
^flavonoid_NN
^flexneri_NN
^footpad_NN
^forest_NN
^formyl_NN
^forth_RR
^fortieth_JJ
^fourteenth_JJ
^fractal_NN
^fragilis_NN
^freeze_VVI_VVB_NN:1
^fucoidan_NN
^fuse_NN_VVB_VVI
^fusing_VVG_VVGJ_VVGN
^gastrulating_VVG_VVGJ_VVGN:1
^generalizable_JJ
^gerbil_NN
^gets_VVZ
^getting_VVG_VVGN:1
^gliosis_NN
^glycolipid_NN
^goes_VVZ
^gonadotroph_NN
^gone_VVN
^got_VVD
^gotten_VVN
^guanylyl_NN
^hIL1_NN
^haploid_NN
^hapten_NN_NNS
^harbor_NN_VVB_VVI
^hedgehog_NN
^hemidesmosome_NN
^hemin_NN
^hemipterous_NN
^hemocyte_NN
^hen_NN
^hep_NN
^herbimycin_NN
^heretofore_RR
^hernias_NNS
^heterozygote_NN
^homing_VVG_VVGJ_VVGN
^hu_NN
^hundredth_JJ
^hybridize_VVB_VVI
^hybridizing_VVG_VVGJ_VVGN
^hydrolyze_VVB_VVI
^hydroxyurea_NN
^hypoglycemic_JJ
^hyporesponsiveness_NN
^immediate-early_JJ
^immortalized_VVNJ_VVN_VVD
^immunocomplex_NN
^immunoprecipitate_NN_VVB_VVI
^immunoprecipitates_NNS
^immunostained_VVD_VVN_VVNJ
^immunostimulatory_JJ
^immunosuppressant_NN
^impart_VVI_VVB
^implied_VVD_VVN_VVNJ
^in-gel_NN
^inactivates_VVZ
^inactivating_VVG_VVGJ_VVGN
^incapable_JJ
^incoming_JJ
^indole_NN
^infecting_VVG_VVGJ_VVGN
^infer_VVI_VVB
^intermediary_NN
^intratumor_JJ
^intricate_JJ
^invade_VVB_VVI
^ionomycin_NN
^iron-sulfur_NN
^janus_NN
^jnk1_NN
^jnks_NNS
^jun_NN
^kappaB-dependent_JJ
^kinase-dependent_JJ
^kinase1_NN
^lac_NN
^lactacystin_NN
^lactis_NN
^lateralis_JJ
^locate_VVB_VVI
^logic_NN
^long-range_NN
^lot_NN_VVI_VVB
^ltc1_NN
^lyse_VVB_VVI
^malolactomycin_NN
^manners_NNS
^manumycin_NN
^mastoparan_NN
^mdck_NN
^mdx_NN
^megakaryocyte_NN
^meliloti_NN
^menadione_NN
^menin_NN
^metabolize_VVI_VVB
^metanephroi_NNS
^metastasize_VVI_VVB
^methylaminoisobutyric_JJ
^metropolitan_NN
^microcopy_NN_VVI_VVB
^microfilament_NN
^micrographs_NNS
^microinjected_VVD_VVN_VVNJ
^micronuclei_NNS
^micronucleus_NN
^migratory_JJ
^millionth_JJ
^mineralocorticoid_NN
^mirk_NN
^mismatched_VVD_VVN_VVNJ
^mitogen-activating_VVGJ
^mitogenesis_NN
^mmps_NNS
^mobilize_VVI_VVB
^mobilized_VVD_VVN_VVNJ
^modifiable_JJ
^mossy_JJ
^multicell_JJ
^multidomain_JJ
^multiplex_NN
^multisite_JJ
^multistep_JJ
^myotube_NN
^myristoyl_NN
^nanomolar_JJ
^nearer_JJR
^nearest_JJT
^neo_JJ
^neu_NN
^neuronally_RR
^neutralize_VVB_VVI
^nick_NN_VVI_VVB
^nicked_VVD_VVN_VVNJ
^nineteenth_JJ
^ninetieth_JJ
^ninth_JJ
^nocodazole_NN
^nonpeptide_JJ
^nonreceptor_JJ
^notochord_NN
^obligate_VVI_VVB
^occupy_VVB_VVI
^okadaic_JJ
^opens_VVZ
^organelle_NN
^organisation_NN
^organising_VVG_VVGJ_VVGN:1
^organizating_VVG_VVGJ_VVGN:1
^organizing_VVG_VVGJ_VVGN:1
^orthovanadate_NN
^osmoprotectant_NN
^osteoblast-like_JJ
^osteoblast_NN
^osteoclastogenesis_NN
^osteopontin_NN
^overexpress_VVI_VVB
^oxidants_NNS
^p1-MAPK_NN
^p1-dependent_JJ
^p1MAPK_NN
^passaged_VVD_VVN_VVNJ
^patched_NN
^patterned_VVD_VVN_VVNJ
^peptidyl_NN
^peroxynitrite_NN
^perpetuate_VVI_VVB
^perturb_VVB_VVI
^perturbed_VVD_VVN_VVNJ
^pervanadate_NN
^phenethyl_NN
^phosphoenolpyruvate_NN
^phosphorothioate_NN
^phosphoryl_NN
^phosphorylate_VVI_VVB
^phosphorylates_VVZ
^pigmentosum_JJ
^pipette_NN
^plantaris_JJ
^pleiotropic_JJ
^pointing_VVG_VVGJ_VVGN
^polarising_VVG_VVGJ_VVGN:1
^polarizing_VVGJ_VVG_VVGN:1
^polymerized_VVD_VVN_VVNJ
^pombe_NN
^posteriorised_VVD_VVN_VVNJ
^pre_JJ
^precede_VVI_VVB
^preconditioned_VVNJ_VVD_VVN
^predominate_VVB_VVI
^prelabeled_VVD_VVN_VVNJ
^preserves_VVZ
^pretreat_VVI_VVB
^primordia_NNS
^pro-apoptotic_JJ
^pro_JJ
^proapoptotic_JJ
^procoagulant_NN
^programming_VVG_VVGJ_VVGN
^prooxidant_JJ
^protonated_VVD_VVN_VVNJ
^province_NN
^provirus_NN
^pseudogout_NN
^ptc_NN
^punctate_JJ
^pyrrolidine_NN
^quercetin_NN
^quiescence_NN
^quinpirole_NN
^rac_NN
^radiologically_RR
^raf_NN
^rafts_NNS
^rapamycin_NN
^readout_NN
^recognizable_JJ
^reconstitute_VVB_VVI
^recruits_VVZ
^reentry_NN
^refolding_VVG_VVGJ_VVGN
^regressing_VVG_VVGJ_VVGN:1
^rel_NN
^relays_NNS_VVZ
^reminiscent_JJ
^reoriented_VVD_VVN_VVNJ
^replicating_VVG_VVGJ_VVGN
^representatives_NNS
^rescued_VVD_VVN_VVNJ
^resistances_NNS
^retaining_VVG_VVGJ_VVGN
^reticularis_JJ
^river_NN
^rolling_VVG_VVGN:1
^rotated_VVD_VVN_VVNJ
^rottlerin_NN
^rous_NN
^rudiments_NNS
^safeguard_NN_VVI_VVB
^saturating_VVG_VVGJ_VVGN
^sb_NN
^scaffold_NN
^scaffolding_NN
^scratch_NN_VVI_VVB
^secondarily_RR
^segregating_VVG_VVGJ_VVGN
^selenite_NN
^sequestrant_NN
^serovar_NN
^sevenfold_NN
^seventeenth_JJ
^seventieth_JJ
^shrunken_VVNJ_VVN
^shuttle_NN_VVI_VVB
^sialylated_VVD_VVN_VVNJ
^signal-regulated_VVNJ
^signal-related_VVNJ
^simvastatin_NN
^situ_NN
^sixfold_NN
^sixteenth_JJ
^sixtieth_JJ
^smoothened_NN
^sonic_NN
^sorted_VVD_VVN_VVNJ
^spaced_VVD_VVN_VVNJ
^spermatogonia_NNS
^sphingolipid_NN
^sphingosine_NN
^src_NN
^sst_NN
^stacked_VVD_VVN_VVNJ
^stacking_VVG_VVGJ_VVGN
^stands_VVZ
^starved_VVD_VVN_VVNJ
^strategic_JJ
^stress-activated_VVNJ
^subconfluent_JJ
^sublethal_JJ
^subspecies_NN_NNS
^substituting_VVG_VVGJ_VVGN
^sulindac_NN
^supercoiled_VVD_VVN_VVNJ
^supershift_NN
^suramin_NN
^synergize_VVI_VVB
^tGPI-mucin_NN
^tag_NN_VVI_VVB
^tailbud_NN
^tenfold_NN
^tenth_JJ
^thapsigargin_NN
^thawing_VVG_VVGN:1
^thermoresistant_JJ
^things_NNS
^thirteenth_JJ
^thirtieth_JJ
^thousandth_JJ
^threonyl_NN
^tolerate_VVB_VVI
^toxin-insensitive_JJ
^toxin-sensitive_JJ
^transactivate_VVI_VVB
^transduce_VVI_VVB
^transduces_VVZ
^translocate_VVI_VVB
^transmit_VVI_VVB
^treponeme_NN
^trifluoromethyl_NN
^trunks_NNS
^trypan_JJ
^tsutsugamushi_NN
^turmeric_NN
^twelfth_JJ
^twentieth_JJ
^tyrosyl_NN
^tyrphostin_NN
^uncouple_VVI_VVB
^uncoupled_VVD_VVN_VVNJ
^uncover_VVI_VVB
^undefined_VVN_VVNJ
^undertook_VVD
^unfavourable_JJ
^unifying_VVG_VVGJ_VVGN:1
^uninducible_JJ
^unwinding_VVG_VVGJ_VVGN
^up-regulate_VVI_VVB
^upregulate_VVI_VVB
^urokinase-type_NN
^v-src_NN
^vacuole_NN
^vanadyl_NN
^vasectomy_NN
^vastus_NN
^ventralising_VVG_VVGJ_VVGN:1
^ventralizing_VVG_VVGJ_VVGN:1
^vermis_NN
^veterans_NNS
^vitro_NN
^wake_VVI_VVB
^whatsoever_RR
^wingless_NN
^wortmannin_NN
^wounding_VVGN_VVG
^zeroth_JJ
