# Supplementary material for: A UMLS-based spell checker for natural language processing in vaccine safety
Source: BMC Med Inform Decis Mak. 2007 Feb 12;7:3. doi: 10.1186/1472-6947-7-3 (PMC1805499; doi:10.1186/1472-6947-7-3)
Supplement: Additional file 9 — MEDPOST directory. Sets up MEDPOST part-of-speech tagger and related files [file 1472-6947-7-3-S9.gz › medpost/models/rules.cur]

|positive|->JJ 39 (81 vs 42 out of 81)
_MC|to|_MC->CC 33 (34 vs 1 out of 35)
_II|_VVG|->VVGN 30 (30 vs  out of 30)
|those|->PND 27 (40 vs 13 out of 46)
_NN|_VVI|->VVB 25 (25 vs  out of 27)
_NN|II|->MC 18 (26 vs 8 out of 27)
|_VVZ|of->NNS 17 (17 vs  out of 17)
_NN|I|->MC 17 (22 vs 5 out of 23)
)|_VVI|->VVB 16 (16 vs  out of 20)
for|_VVGJ|->VVGN 15 (18 vs 3 out of 21)
|both|_DD->CC 15 (20 vs 5 out of 21)
_.|_DD|_VVZ->PND 15 (15 vs  out of 15)
have|_VVNJ|->VVN 12 (14 vs 2 out of 16)
_JJ+||_CC->RR 12 (14 vs 2 out of 16)
|media|->NN 12 (14 vs 2 out of 15)
|Northern|->NN 11 (13 vs 2 out of 13)
_)|_VVD|_II->VVN 10 (14 vs 4 out of 18)
_NN|A|->NN 9 (52 vs 43 out of 52)
|negative|->JJ 9 (48 vs 39 out of 48)
|s|)->NNS 8 (8 vs  out of 9)
|both|_NNS->DD 8 (15 vs 7 out of 20)
|_JJ|hedgehog->NN 8 (9 vs 1 out of 10)
|joint|->NN 8 (10 vs 2 out of 10)
|induced|_NN->VVD 8 (19 vs 11 out of 21)
|_DD|_VBD->PND 8 (8 vs  out of 8)
|have|->VHB 8 (185 vs 177 out of 195)
_TO|_VHB|->VHI 10 (10 vs  out of 10)
by|_VVGJ|->VVGN 8 (16 vs 8 out of 24)
|led|_II->VVD 7 (7 vs  out of 7)
_NN|_VVG|_RR->VVGN 7 (7 vs  out of 7)
|_DD|,->PND 7 (7 vs  out of 7)
|_VVD|kinase->VVNJ 7 (7 vs  out of 7)
_(|35S|->NN 6 (6 vs  out of 6)
_II|A|->NN 6 (6 vs  out of 6)
_DD|first|->JJ 6 (32 vs 26 out of 35)
|EIA|->NN 6 (6 vs  out of 6)
|present|_II->JJ 6 (24 vs 18 out of 25)
significantly|_VVNJ|->VVD 6 (7 vs 1 out of 8)
|that|of->PND 5 (26 vs 21 out of 28)
|result|in->VVB 5 (10 vs 5 out of 10)
|despite|->II 5 (9 vs 4 out of 9)
_NN|'|->'' 5 (6 vs 1 out of 6)
|likely|_TO->JJ 5 (8 vs 3 out of 10)
|studies|->NNS 5 (56 vs 51 out of 56)
|changes|in->NNS 5 (26 vs 21 out of 26)
|feather|->NN 5 (5 vs  out of 5)
|little|->DD 5 (13 vs 8 out of 19)
|_DD|_VBZ->PND 9 (9 vs  out of 9)
_NN|increased|->VVD 5 (24 vs 19 out of 24)
|A|_CC->NN 5 (11 vs 6 out of 11)
|_VVB|of->NN 5 (5 vs  out of 5)
|called|->VVN 5 (6 vs 1 out of 6)
both|_JJ+|->RR+ 5 (5 vs  out of 5)
|later|_II->RR 5 (5 vs  out of 5)
|left|->JJ 4 (11 vs 7 out of 12)
|_CST|_VVI->PNR 4 (4 vs  out of 4)
_RR|complete|->JJ 4 (5 vs 1 out of 5)
|gelatinases|->NNS 4 (16 vs 12 out of 16)
|_VVD|here->VVN 4 (4 vs  out of 4)
|cascades|->NNS 4 (15 vs 11 out of 15)
|Chinese|->NN 4 (4 vs  out of 4)
|those|_NNS->DD 4 (4 vs  out of 4)
previously|_VVD|->VVN 4 (4 vs  out of 4)
also|_VVNJ|->VVD 4 (5 vs 1 out of 7)
|cyclops|->NN 4 (4 vs  out of 4)
_VVGN|_VVI|->NN 4 (4 vs  out of 4)
|modulating|->VVGN 4 (5 vs 1 out of 5)
_CST|_VVI|->VVB 4 (4 vs  out of 4)
|RIA|->NN 4 (4 vs  out of 4)
_.|Both|_NNS->DD 4 (4 vs  out of 4)
|Southern|->NN 4 (4 vs  out of 4)
|activated|protein->VVNJ 4 (5 vs 1 out of 5)
|as|_MC->CSN 4 (5 vs 1 out of 6)
|OR|->NN 4 (4 vs  out of 4)
_II|inducing|_NN->VVGN 4 (8 vs 4 out of 8)
_RR|_VVD|_JJ->VVNJ 4 (12 vs 8 out of 21)
also|_VVNJ|->VVD 4 (4 vs  out of 4)
|ranged|->VVD 3 (3 vs  out of 3)
|required|_NN->VVD 3 (3 vs  out of 3)
|_VBG|_JJ->VVGN 3 (3 vs  out of 3)
|fragments|_II->NNS 3 (4 vs 1 out of 4)
|AT|(->NN 3 (3 vs  out of 3)
|_VVNJ|JNK->VVD 3 (6 vs 3 out of 9)
_)|exchange|->NN 3 (3 vs  out of 3)
|Test|->NN 3 (7 vs 4 out of 7)
|_TO|as->II 3 (3 vs  out of 3)
|WHO|->NN 3 (3 vs  out of 3)
and|returned|->VVD 3 (3 vs  out of 3)
those|_VVGN|->VVG 3 (3 vs  out of 3)
|trained|->VVNJ 3 (4 vs 1 out of 4)
_NN|correlated|_II->VVD 3 (4 vs 1 out of 5)
_II|detecting|->VVGN 3 (4 vs 1 out of 4)
|affecting|_NN->VVGN 3 (3 vs  out of 3)
_NN|decreased|->VVD 3 (10 vs 7 out of 10)
|Fused|->NN 3 (3 vs  out of 3)
|disappeared|_II->VVD 3 (3 vs  out of 3)
|second|->JJ 3 (26 vs 23 out of 27)
_NN|_II|_II->RR 3 (3 vs  out of 3)
|mutant|_NN->JJ 3 (15 vs 12 out of 17)
|left-right|_NN->NN 3 (4 vs 1 out of 4)
_DD|only|->JJ 3 (3 vs  out of 3)
