# Supplementary material for: A UMLS-based spell checker for natural language processing in vaccine safety
Source: BMC Med Inform Decis Mak. 2007 Feb 12;7:3. doi: 10.1186/1472-6947-7-3 (PMC1805499; doi:10.1186/1472-6947-7-3)
Supplement: Additional file 9 — MEDPOST directory. Sets up MEDPOST part-of-speech tagger and related files [file 1472-6947-7-3-S9.gz › medpost/src/lex.C]

#include <stdio.h>
#include <strings.h>
#include <string.h>
#include <time.h>
#include <stdlib.h>
#include <math.h>
#include <ctype.h>

#include "lex.h"

#define BUF_SIZE 1000

// #define DEBUG

int ntail = 4;

// Btree convenience macros used in programming for Hmm.C only

#define FOREACH(bt) for (bt.node_first(); bt.node_next(); )
#define REC(type, bt) ((type) bt.give_ptr())
#define STR(bt) (bt.show_str())
#define GET(b, n, w) if (! b.search(n)) { b.insert(new Node(n, (void *) w)); b.search(n); }
#define CLR(b, n) if (b.search(n)) { b.set_ptr(NULL); }
#define EXISTS(b, n) (b.search(n) && b.give_ptr())


Lexicon::Lexicon(int n1, int n2, char *f, int uc)
{
	num_tags = n1;
	ntail = n2;
	addfile(f);
	use_codes = uc;
}

Lexicon::~Lexicon()
{
}

void Lexicon::addfile(char *f)
{
	FILE	*fp;
	char	line[BUF_SIZE];

	fp = fopen(f, "r");
	if (fp == NULL)
	{
		printf("Could not open lexicon file '%s'\n", f);
		exit(1);
	}

	while (fgets(line, BUF_SIZE, fp))
	{
		if (strchr(line, cTAGSEP) == 0) continue;
		add(line);
	}

	fclose(fp);
}

void Lexicon::rmfile(char *f)
{
	FILE	*fp;
	char	line[BUF_SIZE];

	fp = fopen(f, "r");
	if (fp == NULL)
	{
		printf("Could not open lexicon file '%s'\n", f);
		exit(1);
	}

	while (fgets(line, BUF_SIZE, fp))
	{
		if (strchr(line, cTAGSEP) == 0) continue;
		rm(line);
	}

	fclose(fp);
}

void Lexicon::add(char *entry)
{
	char	*s, *p;
	char	key[BUF_SIZE];
	int	i;

	strcpy(key, entry);

	p = strchr(key, cTAGSEP);

	if (!p) return;

	i = strlen(p);
	while (i > 0 && isspace(p[i-1]))
		i--;

	p[i] = '\0';

	s = new char[i + 1];
	strcpy(s, p);

	p[1] = '\0';

	GET(tree, key, s);
}

void Lexicon::rm(char *entry)
{
	char	*p;
	char	key[BUF_SIZE];

	strcpy(key, entry);

	p = strchr(key, cTAGSEP);

	if (!p) return;

	p[1] = '\0';

	CLR(tree, key);
}

#define DEFAULT_COUNT 1000.0

double Lexicon::scan_lex(char *line, char *tag)
{
	char	*s, *p;
	char	t[BUF_SIZE];
	double	v, d;

	if (! line) return 0.0;

	s = strchr(line, cTAGSEP);
	while (s && *s == cTAGSEP)
	{
		++s;
		strcpy(t, s);
		s = strchr(s, cTAGSEP);

		// Remove the next tag

		p = strchr(&t[1], cTAGSEP);
		if (p) *p = '\0';

		// Find the count (skip the first
		// character which may itself be a ':')

		v = DEFAULT_COUNT;
		p = strchr(&t[1], ':');
		if (p)
		{
			*p = '\0';
			++p;

			v = (double) atoi(p);
		}

		// printf("%s%s%s:%g\n", word, sTAGSEP, t, v);

		if (strcmp(tag, t) == 0)
			return v;
	}
	return 0.0;
}

static double count_lex(char *line)
{
	double	v;
	char	*p;
	char	*n;

	if (! line) return 0.0;

	v = 0.0;
	while (line && line[0] == cTAGSEP)
	{
		n = strchr(line+1, cTAGSEP);
		p = strchr(line, ':');

		// If there was a colon and it occurred before the next tag,
		// count it, otherwise use a default.

		if (p != NULL && (n == NULL || p < n))
			v += atof(p+1);
		else
			v += DEFAULT_COUNT;

		line = n;
	}
	return v;
}

// Return the lexicon entry, it does not need to be normalized as a probability,
// in fact it is better to return counts so that the caller can perform the
// desired smoothing.

double Lexicon::get(char *word, char *tag)
{
	char	*line = get(word);

	if (line == NULL)
	{
#ifdef DEBUG
		printf("Word %s not found in lexicon, using uniform probability.\n", word);
#endif
		return 1.0 / (double) num_tags;
	}

#if 0
	printf("Word %s found in lexicon, using %s.\n", word, line);
#endif

	// Get the word on the line

	return scan_lex(line, tag);
}

static void compact_numbers(char *buff)
{
	char	str[BUF_SIZE];
	int	i, j, in_number;

	in_number = 0;
	j = 0;
	for (i = 0; i < strlen(buff); i++)
	{
		if (isdigit(buff[i])
		|| (in_number == 1 && buff[i] == '.')
		|| (in_number == 0 && buff[i] == '.' && i < strlen(buff) - 1 && isdigit(buff[i+1]))
		|| (in_number == 0 && (buff[i] == '-' || buff[i] == '+') && i < strlen(buff) - 1 && isdigit(buff[i+1])))
		{
			if (! in_number)
			{
				in_number = 1;
				str[j] = '1';
				++j;
			}
			if (buff[i] == '.') in_number = 2;
		} else
		{
			in_number = 0;
			str[j] = buff[i];
			++j;
		}
	}
	str[j] = '\0';
	strcpy(buff, str);
}

double Lexicon::count(char *word)
{
	char	buff[BUF_SIZE];
	int	i;

	// See if the word is closed

	strcpy(buff, "^");
	strcat(buff, word);
	strcat(buff, sTAGSEP);

	compact_numbers(buff);

	if (EXISTS(tree, buff))
		return count_lex(REC(char *, tree));

	// Try the lower case version

	for (i = 0; buff[i]; ++i) buff[i] = tolower(buff[i]);

	if (EXISTS(tree, buff))
		return count_lex(REC(char *, tree));

	return 0;
}

char *Lexicon::get(char *word)
{
	char	buff[BUF_SIZE], *s, *e;
	int	i;

	// See if the word is closed

	strcpy(buff, "^");
	strcat(buff, word);
	strcat(buff, sTAGSEP);

	compact_numbers(buff);

	if (EXISTS(tree, buff))
	{
		e = REC(char *, tree);
#if 0
		printf("word %s, lex entry %s is %s\n", word, buff, e);
#endif
		return e;
	}

	// Try the lower case version

	for (i = 0; buff[i]; ++i) buff[i] = tolower(buff[i]);

	if (EXISTS(tree, buff))
	{
		e = REC(char *, tree);
#if 0
		printf("word %s, lex entry %s is %s\n", word, buff, e);
#endif
		return e;
	}


	// Get the search string corresponding to the word

	if (use_codes)
		search_string(buff, word);
	else
		strcpy(buff, word);
	strcat(buff, sTAGSEP);

	for (s = &buff[0]; strlen(s) > 0; s++)
	{
		if (strlen(s) > ntail + 1) continue;

#if 0
		printf("looking for word '%s', search string is '%s'\n", word, s);
#endif

		if (EXISTS(tree, s))
		{
			e = REC(char *, tree);
#if 0
			printf("word '%s', lex entry %s is %s\n", word, s, e);
#endif
			return e;
		}
	}

#if 0
	printf("word %s, lex entry not found\n", word);
#endif
	return NULL;
}

int Lexicon::exists(char *word)
{
	char	buff[BUF_SIZE];
	int	i;

	strcpy(buff, "^");
	strcat(buff, word);
	strcat(buff, sTAGSEP);

	for (i = 0; i < strlen(buff); ++i) buff[i] = tolower(buff[i]);

	return EXISTS(tree, buff);
}

void Lexicon::search_string(char *buff, char *word)
{
	char	str[BUF_SIZE];
	int	in_num;

	int	i, j;

	int	num_A = 0;	// Upper case
	int	num_L = 0;	// Lower case
	int	num_N = 0;	// Numbers
	int	num_P = 0;	// Punctuation (numeric)
	int	num_Q = 0;	// Quotes
	int	num_O = 0;	// Other

	char	last_ch, *p;

	if (strlen(word) == 1)
	{
		if ((word[0] >= 'a' && word[0] <= 'z')
		|| (word[0] >= 'A' && word[0] <= 'Z'))
		{
			buff[0] = tolower(word[0]);
			buff[1] = 'S';
			buff[2] = '\0';
			return;
		} else if (word[0] >= '0' && word[0] <= '9')
		{
			buff[0] = 'I';
			buff[1] = '\0';
			return;
		}
	}

	// Get the last word in a hyphenated list

	p = strrchr(word, '-');
	if (p == NULL || strlen(p) <= 2) p = word;
	// if (p == NULL) p = word;

#if 0
	if (p != word)
	{
		printf("word %s using %s\n", word, p);
	}
#endif

	for (i = 0; i < strlen(p); ++i)
	{
		if (i == 0 && p[i] == '-')
			++num_L;
		else if (p[i] >= 'a' && p[i] <= 'z')
			++num_L;
		else if (p[i] >= 'A' && p[i] <= 'Z')
			++num_A;
		else if (p[i] >= '0' && p[i] <= '9')
			++num_N;
		else if (strchr("=:+.,", p[i]))
			++num_P;
		else if (strchr("`'", p[i]))
			++num_Q;
		else
			++num_O;

		last_ch = p[i];
	}


	strcpy(buff, word);
	for (i = 0; i < strlen(buff); ++i) buff[i] = tolower(buff[i]);
	i = strlen(buff) - ntail;
	if (i < 0) i = 0;
	j = strlen(buff) - 1;
	while (buff[j] >= 'a' && buff[j] <= 'z' && j > i) --j;

	strcpy(buff, word + i);
	for (i = 0; i < strlen(buff); ++i) buff[i] = tolower(buff[i]);

	if (num_L + num_Q == strlen(p)) strcat(buff, "");
	else if (num_A + num_Q == strlen(p)) strcat(buff, "A");
	else if (num_N + num_P + num_Q == strlen(p)) strcat(buff, "N");
	else if (num_L + num_A + num_Q == strlen(p)) strcat(buff, "B");
	else if (num_A + num_N + num_P + num_Q == strlen(p)) strcat(buff, "C");
	else if (num_L + num_N + num_P + num_Q == strlen(p)) strcat(buff, "E");
	else if (num_A + num_L + num_N + num_P + num_Q == strlen(p)) strcat(buff, "D");
	else if (num_O == 0 && last_ch == '+') strcat(buff, "F");
	else strcat(buff, "O");
}

#ifdef MAIN
main()
{
	Lexicon l(44);
	char buff[BUF_SIZE], *s;
	double	v;

	while (gets(buff))
	{
		if (strlen(buff) == 0) exit(0);

		s = l.get(buff);
		if (s)
		{
			printf("%s\n", s);
		} else
			printf("not found\n");

		v = l.get(buff, "NNS");
		printf("NNS: %g\n", v);

	}
}
#endif
