# Supplementary material for: A UMLS-based spell checker for natural language processing in vaccine safety
Source: BMC Med Inform Decis Mak. 2007 Feb 12;7:3. doi: 10.1186/1472-6947-7-3 (PMC1805499; doi:10.1186/1472-6947-7-3)
Supplement: Additional file 9 — MEDPOST directory. Sets up MEDPOST part-of-speech tagger and related files [file 1472-6947-7-3-S9.gz › medpost/src/lex.h]

#include <Btree.h>

using namespace std;
using namespace iret;

// Implement a lexicon.

class Lexicon
{
public:

	Lexicon(int, int, char *, int);
	~Lexicon();

	void add(char *entry);
	void addfile(char *file);
	void rm(char *entry);
	void rmfile(char *file);

	// Return the whole record for a word.

	char *get(char *word);

	// Determine if the word (or idiom) is in the lexicon

	int exists(char *word);

	// Return a probability of the tag given the word.
	// This can use any "machine learning" method to give a result

	double get(char *word, char *tag);
	double scan_lex(char *entry, char *tag);
	void search_string(char *buff, char *word);
	double count(char *word);

private:
	int	num_tags;
	Btree	tree;
	int	use_codes;
};

// These are the tag separators

#define sTAGSEP "_"
#define cTAGSEP '_'
