# Supplementary material for: A UMLS-based spell checker for natural language processing in vaccine safety
Source: BMC Med Inform Decis Mak. 2007 Feb 12;7:3. doi: 10.1186/1472-6947-7-3 (PMC1805499; doi:10.1186/1472-6947-7-3)
Supplement: Additional file 9 — MEDPOST directory. Sets up MEDPOST part-of-speech tagger and related files [file 1472-6947-7-3-S9.gz › medpost/src/makefile]

# Edit this line if necessary to contain an executable C++ compiler
# No other changes are required

CC=g++

INCPATH=lib

all : tagger tokenizer

tagger: tagger.o lex.o lib/Btree.o lib/runn.o
	$(CC) -o ../util/tagger $^

tokenizer: tokenizer.o
	$(CC) -o ../util/tokenizer $^

clean:
	rm -f *.o lib/*.o
	rm -f ../util/tagger
	rm -f ../util/tokenizer

.SUFFIXES:

%.o: %.C
	$(CC) -c -I$(INCPATH) $< -o $@ 
