# Supplementary material for: A UMLS-based spell checker for natural language processing in vaccine safety
Source: BMC Med Inform Decis Mak. 2007 Feb 12;7:3. doi: 10.1186/1472-6947-7-3 (PMC1805499; doi:10.1186/1472-6947-7-3)
Supplement: Additional file 9 — MEDPOST directory. Sets up MEDPOST part-of-speech tagger and related files [file 1472-6947-7-3-S9.gz › medpost/src/tagger.h]

// Maximum number of tags

#define MAX_TAGS 100

// Maximum number of words in a sentence

#define MAX_WORDS 1000

// Maximum number of files

#define MAX_FILES 100

// Maximum length of a line to read

#define MAX_LLEN 10000

// Maximum length of a word, token, or idiom

#define MAX_WLEN 200

// Number n of ngrams

#define NGRAMS 2

// A large enough size for most string buffers

#define BUF_SIZE 1000
