# Supplementary material for: A UMLS-based spell checker for natural language processing in vaccine safety
Source: BMC Med Inform Decis Mak. 2007 Feb 12;7:3. doi: 10.1186/1472-6947-7-3 (PMC1805499; doi:10.1186/1472-6947-7-3)
Supplement: Additional file 9 — MEDPOST directory. Sets up MEDPOST part-of-speech tagger and related files [file 1472-6947-7-3-S9.gz › medpost/tagged/tag_mb.ioc]

P00004466A01
In_II cell-free_JJ preparations_NNS (_( washed_VVN 600_MC x_SYM g_NN pellets_NNS )_) of_II human_NN renal_JJ medulla_NN ,_, glucagon_NN produced_VVD a_DD dose-dependent_JJ stimulation_NN of_II adenylate_NN cyclase_NN ._.
P00060447A10
Histamine_NN release_NN in_II both_DD systems_NNS began_VVD after_II the_DD peak_JJ cAMP_NN levels_NNS ,_, during_II the_DD period_NN of_II rapid_JJ destruction_NN of_II cAMP_NN ._.
P00071299A04
2._MC A_DD group_NN of_II more_RR widely_RR dispersed_VVNJ ,_, relatively_RR undifferentiated_VVNJ mesenchymal_JJ cells_NNS and_CC fibroblasts_NNS ,_, some_PND of_II which_PNR are_VBB chondroblast_NN precursors_NNS that_PNR probably_RR contribute_VVB to_II appositional_JJ chondrogenesis_NN and_CC growth_NN in_II width_NN of_II the_DD epiphyseal_JJ cartilage_NN ._.
P00099945A03
3._MC The_DD population_NN of_II differentiated_VVNJ glial_JJ cells_NNS is_VBZ mostly_RR composed_VVN of_II oligodendroglia_NNS ,_, less_PND of_II astrocytes_NNS and_CC microglial_JJ cells_NNS are_VBB rare_JJ ._.
P00165315A04
The_DD process_NN depended_VVD upon_II both_CC virus_NN and_CC stimulation_NN of_II lymphocytes_NNS in_II culture_NN ._.
P00198031A02
At_II high_JJ levels_NNS of_II substrate_NN cyclic_JJ AMP_NN (_( 25_MC --_: 100_MC micrometer_NN )_) ,_, hydrolysis_NN was_VBD not_RR influenced_VVN by_II either_CC 10_MC or_CC 20_MC micrometer_NN cyclic_JJ GMP_NN but_CC the_DD fetal_JJ and_CC adult_NN series_NNS were_VBD equally_RR inhibited_VVN by_II 40_MC micrometer_NN cyclic_JJ GMP_NN ._.
P00215476A07
The_DD physiologic_JJ response_NN to_II aldosterone_NN could_VM result_VVB from_II binding_VVGN to_II either_DD or_CC both_DD sets_NNS of_II sites_NNS ._.
P00286604A04
These_DD effects_NNS of_II di-M-PGE2_NN were_VBD much_RR more_RR pronounced_VVN in_II mice_NNS receiving_VVG differentiated_VVNJ (_( DMSO-treated_VVNJ )_) FLC_NN ._.
P00350127A04
Analysis_NN of_II the_DD state_NN of_II unresponsiveness_NN induced_VVN by_II SAE_NN and_CC ALS_NN showed_VVD that_CST most_PND of_II the_DD unresponsive_JJ animals_NNS had_VHD in_II their_PNG serum_NN blocking_VVGJ factors_NNS ._.
P00448111A01
The_DD origins_NNS of_II immunoglobulin-containing_VVGJ cells_NNS in_II intestinal_JJ ,_, respiratory_JJ ,_, mammary_JJ ,_, and_CC genital_JJ tissues_NNS were_VBD studied_VVN in_II CBA_NN /_SYM J_NN female_NN mice_NNS by_II using_VVGN an_DD adoptive_JJ lymphocyte_NN transfer_NN method_NN ._.
P00529110A04
The_DD early_JJ but_CC not_RR the_DD late_JJ phase_NN is_VBZ temperature_NN dependent_JJ with_II a_DD Q10_NN of_II about_RR 3-5_MC ._.
P00591509A07
Aminoff_NN 's_GE assay_NN procedure_NN for_II sialic_JJ acid_NN was_VBD modified_VVN to_TO avoid_VVI the_DD centrifugation_NN step_NN ._.
P00721901A07
The_DD carcinoma_NN cells_NNS formed_VVD a_DD smooth_JJ border_NN with_II the_DD mesenchyme_NN even_RR in_II the_DD absence_NN of_II a_DD basal_JJ lamina_NN ._.
P00803872A05
Mouse_NN ,_, dog_NN ,_, and_CC goat_NN tissues_NNS were_VBD essentia-ly_RR devoid_II+ of_II acyltransferase_NN activity_NN ._.
P00839460A06
They_PN were_VBD also_RR absent_JJ from_II ghosts_NNS prepared_VVN at_II a_DD high_JJ lytic_JJ ratio_NN (_( 1_MC :_: 100_MC )_) or_CC obtained_VVN from_II ATP-depleted_VVNJ cells_NNS ._.
P00951182A02
Following_VVG its_PNG removal_NN by_II CHCl3_NN ,_, we_PN have_VHB identified_VVN residual_JJ inhibitory_JJ activity_NN which_PNR reduces_VVZ the_DD growth_NN of_II mouse_NN marrow_NN cells_NNS but_CC not_RR lymphoma_NN cells_NNS ._.
P01008849A07
The_DD half-life_NN of_II the_DD rapidly_RR turning-over_JJ microsomal_JJ cerebrosides_NNS was_VBD calculated_VVN to_TO be_VBI 20_MC and_CC 40_MC h_NN for_II the_DD developing_VVGJ and_CC adult_JJ animals_NNS respectively_RR ._.
P01062121A08
Kinetic_JJ data_NNS supporting_VVG this_DD conclusion_NN ,_, obtained_VVN with_II extracts_NNS of_II rat-heart_NN mitochondria_NNS containing_VVG the_DD acyl-CoA_NN dehydrogenase_NN and_CC electron-transferring_VVGJ flavoprotein_NN system_NN ,_, are_VBB presented_VVN ._.
P01100420A04
Isotope_NN uptake_NN was_VBD similar_JJ regardless_II+ of_II whether_CST 3H-thymidine_NN of_II high_JJ or_CC low_JJ specific_JJ activity_NN had_VHD been_VBN used_VVN ._.
P01158883A04
These_DD and_CC other_DD results_NNS indicate_VVB that_CST the_DD tri-_JJ and_CC disulfated_VVNJ disaccharides_NNS are_VBB linked_VVN alternately_RR ,_, in_II a_DD proportion_NN of_II 3_MC :_: 1_MC ,_, respectively_RR ._.
P01212633A07
Phospholipids_NNS possessing_VVG anionic_JJ ,_, and_CC hence_RR Ca-binding_VVGJ properties_NNS ,_, were_VBD effective_JJ in_II stabilizing_VVGN ACP_NN ;_: neutral_JJ zwitterion_NN lipids_NNS ,_, which_PNR have_VHB amphipathic_JJ properties_NNS but_CC do_VDB not_RR bind_VVB Ca_NN ,_, were_VBD not_RR ._.
P01290677A03
The_DD three_MC dimensional_JJ intracellular_JJ network_NN which_PNR resulted_VVN from_II digitonin_NN treatment_NN was_VBD found_VVN to_TO be_VBI similar_JJ in_II appearance_NN to_II the_DD structures_NNS observed_VVN by_II high_JJ voltage_NN transmission_NN electron_NN microscopy_NN of_II untreated_VVNJ cells_NNS described_VVN as_II a_DD microtrabecular_JJ lattice_NN by_II Porter_NNP and_CC Tucker_NNP (_( 1981_MC )_) ._.
P01330683A04
The_DD acidification_NN is_VBZ completely_RR inhibited_VVN by_II superoxide_NN dismutase_NN and_CC its_PNG pre-steady-state_NN kinetics_NNS correlates_VVZ with_II that_PND of_II the_DD oxoferryl_NN compound_NN (_( F_NN )_) accumulation_NN ._.
P01361023A03
The_DD HIV1-infected_VVNJ patients_NNS showed_VVD a_DD decrease_NN of_II CD4+_NN helper_NN cells_NNS and_CC CD4_NN /_SYM CD8_NN ratio_NN and_CC an_DD increase_NN of_II CD8+_NN suppressor_NN /_SYM cytotoxic_JJ cells_NNS in_II all_DD examined_VVNJ segments_NNS ._.
P01383781A07
Methodological_JJ and_CC practical_JJ aspects_NNS of_II these_DD exposure_NN models_NNS are_VBB discussed_VVN ,_, as_CC+ well_CC+ as_CC their_PNG prominent_JJ effects_NNS as_CS observed_VVN in_II cultures_NNS of_II Chinese_NN hamster_NN cell_NN lines_NNS ._.
P01443054A06
Regardless_II+ of_II histologic_JJ classification_NN ,_, TAM_NN were_VBD uniformly_RR distributed_VVN throughout_II all_DB the_DD murine_JJ neoplasms_NNS growing_VVG in_II syngeneic_JJ or_CC nude_JJ mice_NNS ._.
P01501244A01
Ion_NN channels_NNS are_VBB believed_VVN to_TO play_VVI an_DD important_JJ role_NN in_II the_DD maintenance_NN of_II lens_NN transparency_NN ._.
P01529673A08
Most_PND of_II the_DD distal_JJ dendrites_NNS were_VBD postsynaptic_JJ to_II non-labelled_VVNJ axon_NN terminals_NNS ;_: however_RR ,_, some_PND were_VBD postsynaptic_JJ to_II lightly_RR labelled_VVNJ axon_NN terminals_NNS ._.
P01567442A01
A_DD simple_JJ and_CC rapid_JJ method_NN was_VBD applied_VVN for_II direct_JJ measurement_NN of_II nitric_JJ oxide_NN (_( NO_NN )_) gas_NN produced_VVN by_II cultured_VVNJ macrophages_NNS using_VVG a_DD modified_VVNJ chemiluminescence_NN detector_NN ,_, the_DD thermal_JJ energy_NN analyzer_NN (_( TEA_NN )_) ._.
P01577618A01
In_II this_DD report_NN ,_, we_PN have_VHB employed_VVN macroautoradiography_NN to_TO compare_VVI the_DD tumor_NN targeting_VVGN of_II 125I-labeled_VVNJ anti-carcinoembryonic_JJ antigen_NN (_( CEA_NN )_) MAb_NN (_( NP-4_NN )_) to_II 125I-labeled_VVNJ anti-colon-specific_JJ antigen-p_NN (_( CSAp_NN )_) MAb_NN (_( Mu-9_NN )_) and_CC their_PNG labeled_VVNJ F_NN (_( ab_NN '_SYM )_) 2_MC and_CC Fab_NN '_SYM fragments_NNS ,_, in_II nude_JJ mice_NNS each_PND bearing_VVG large_JJ dorsal_JJ human_NN colonic_JJ tumor_NN xenografts_NNS ,_, and_CC small_JJ nodular_JJ tumors_NNS in_II the_DD liver_NN and_CC lungs_NNS ._.
P01596675A04
Following_VVG stimulation_NN with_II ET-1_NN ,_, a_DD greater_JJR proportion_NN of_II tracheal_JJ [_( 3H_NN ]_) -InsPs_NNS were_VBD generated_VVN in_II the_DD intercartilaginous_JJ region_NN (_( 49_MC %_SYM )_) than_CSN in_II either_CC the_DD airway_NN smooth_JJ muscle_NN band_NN (_( 25_MC %_SYM )_) or_CC cartilaginous_JJ region_NN (_( 26_MC %_SYM )_) ._.
P01645376A05
Very_RR low_JJ to_II background_NN levels_NNS of_II VIP_NN binding_VVGN were_VBD detected_VVN in_II the_DD ectostriatum_NN ,_, paleostriatum_NN primitivum_NN ,_, paleostriatum_NN augmentatum_NN ,_, lobus_NN parolfactorius_NN ,_, nucleus_NN accumbens_NN ,_, most_PND of_II the_DD brainstem_NN ,_, and_CC the_DD cerebellum_NN ._.
P01659029A04
Con_NN A_NN weakly_RR stimulated_VVD this_DD response_NN in_II human_NN neutrophils_NNS but_CC not_RR bovine_JJ ._.
P01672479A02
In_II addition_NN to_II acute_JJ infection_NN ,_, which_PNR leads_VVZ to_II cell_NN death_NN ,_, a_DD chronic_JJ or_CC persistent_JJ infection_NN also_RR occurs_VVZ ._.
P01688849A03
Measurement_NN of_II mannose-6-phosphatase_NN activity_NN indicate_VVB that_CST the_DD heavy_JJ metal-induced_VVNJ Ca2+_NN efflux_NN is_VBZ not_RR caused_VVN by_II a_DD general_JJ increase_NN in_II membrane_NN permeability_NN ._.
P01701248A03
In_II hyperplastic_JJ prostate_NN ,_, the_DD androgen_NN receptor_NN was_VBD stained_VVN in_II the_DD glandular_JJ and_CC the_DD stromal_JJ cells_NNS ._.
P01707104A08
The_DD ORS_NN cells_NNS below_II the_DD isthmus_NN seem_VVB to_TO move_VVI up_II to_II inner-upward_JJ direction_NN along_II the_DD hair_NN axis_NN with_II differentiation_NN ._.
P01718494A05
125I-alpha-thrombin_NN ,_, 25_MC nmol_NN /_SYM L_NN ,_, was_VBD added_VVN to_II each_DD plasma_NN (_( defibrinated_VVN with_II Arvin_NN at_II 37_MC degrees_NNS C_NN )_) ,_, and_CC 90_MC seconds_NNS later_RR the_DD free_JJ thrombin_NN and_CC thrombin-inhibitor_NN complexes_NNS were_VBD quantitated_VVN after_II sodium_NN dodecyl_NN sulfate-polyacrylamide_NN gel_NN electrophoresis_NN ,_, autoradiography_NN ,_, and_CC densitometric_JJ scanning_VVGN ._.
P01726555A06
The_DD appearance_NN of_II CD56+_NN cells_NNS was_VBD examined_VVN at_II the_DD ultrastructural_JJ level_NN using_VVG immunoelectron_NN microscopy_NN ._.
P01787643A09
There_EX was_VBD a_DD highly_RR significant_JJ correlation_NN between_II interstitial_JJ macrophage_NN infiltration_NN and_CC renal_JJ function_NN impairment_NN ,_, proteinuria_NN ,_, and_CC histologic_JJ damage_NN ._.
P01828028A03
In_II contrast_NN ,_, FI-PC24h_NN ,_, which_PNR are_VBB mainly_RR I-A_NN (_( OX6_NN )_) positive_JJ and_CC can_VM potentiate_VVB the_DD autoimmunity_NN to_II RAG_NN autoantigens_NNS ,_, have_VHB a_DD diminished_VVNJ capacity_NN to_TO reduce_VVI the_DD dye_NN and_CC a_DD diminished_VVNJ phagocytic_JJ activity_NN ._.
P01847596A09
Surprisingly_RR ,_, NO3-_NN inhibited_VVD the_DD rate_NN of_II K+_NN swelling_VVGN by_II 82_MC %_SYM ._.
P01902401A01
Clinical_JJ disease_NN phases_NNS of_II chronic_JJ relapsing_VVGJ experimental_JJ allergic_JJ encephalomyelitis_NN (_( CREAE_NN )_) in_II the_DD Biozzi_NN AB_NN /_SYM H_NN mouse_NN model_NN are_VBB associated_VVN with_II extensive_JJ cellular_JJ infiltration_NN of_II the_DD central_JJ nervous_JJ system_NN ,_, principally_RR the_DD spinal_JJ cord_NN ._.
P01936787A02
The_DD aims_NNS of_II the_DD present_JJ studies_NNS were_VBD to_TO measure_VVI gamma-aminobutyric_JJ acid_NN concentrations_NNS and_CC synthesis_NN and_CC to_TO establish_VVI cellular_JJ localization_NN and_CC uptake_NN of_II gamma-aminobutyric_JJ acid_NN by_II immunocytochemistry_NN and_CC autoradiography_NN ,_, respectively_RR ,_, within_II mucosal_JJ and_CC submucosal_JJ tissues_NNS of_II the_DD rat_NN antrum_NN ._.
P01958633A04
The_DD cancer_NN cells_NNS could_VM be_VBB heterotransplanted_VVN in_II 66_MC %_SYM of_II nude_JJ mice_NNS ._.
P01972685A06
Furthermore_RR ,_, significant_JJ cytotoxic_JJ activity_NN could_VM be_VBB induced_VVN from_II PBMC_NN using_VVG the_DD culture_NN supernatant_NN derived_VVN from_II autologous_JJ LNMC_NN in_II cancer_NN patients_NNS ._.
P02010694A01
The_DD uptake_NN of_II native_JJ and_CC modified_VVNJ low_JJ density_NN lipoprotein_NN (_( LDL_NN )_) in_II foam_NN cells_NNS in_II atherosclerotic_JJ tissue_NN was_VBD studied_VVN in_II an_DD in_JJ+ vitro_JJ perfusion_NN system_NN for_II rabbit_NN aorta_NN ._.
P02026476A03
B_NN (_( a_NN )_) P-4_NN ,_, 5-_MC and_CC 7_MC ,_, 8-dihydroepoxides_NNS completely_RR inhibited_VVD the_DD proliferative_JJ response_NN at_II concentrations_NNS exceeding_VVG 10_MC (_( -6_MC )_) M_NN ,_, but_CC lower_JJR concentrations_NNS were_VBD without_II any_DD effect_NN ._.
P02051523A08
An_DD enhanced_VVNJ growth_NN of_II C._NN jejuni_NN was_VBD obtained_VVN with_II the_DD increasing_VVGJ concentration_NN of_II FeCl3_NN supplementation_NN in_II the_DD medium_NN ._.
P02073460A04
The_DD third_JJ bacterium_NN ,_, a_DD unique_JJ Gram-negative_JJ soil_NN isolate_NN ,_, was_VBD unable_JJ to_TO nitrify_VVI deferrioxamine_NN B_NN but_CC grew_VVD well_RR when_CS the_DD siderophore_NN was_VBD employed_VVN as_II the_DD sole_JJ C_NN source_NN ._.
P02104894A10
Further_RR ,_, natural_JJ suppressor_NN cell_NN activity_NN and_CC spontaneous_JJ production_NN of_II IFN-beta_NN ,_, a_DD characteristic_NN of_II this_DD form_NN of_II GVHD_NN ,_, was_VBD absent_JJ in_II spleen_NN cells_NNS obtained_VVN from_II GVHD_NN mice_NNS treated_VVN with_II mAb_NN to_II IFN-gamma_NN ._.
P02119175A04
Nine_MC species_NNS (_( mouse_NN ,_, frog_NN ,_, rat_NN ,_, guinea_NN pig_NN ,_, rabbit_NN ,_, sheep_NN ,_, cat_NN ,_, pig_NN and_CC cow_NN )_) were_VBD examined_VVN by_II light_JJ microscopy_NN and_CC six_MC (_( mouse_NN ,_, frog_NN ,_, rat_NN ,_, guinea_NN pig_NN ,_, rabbit_NN and_CC cow_NN )_) by_II electron_NN microscopy_NN ,_, with_II the_DD use_NN of_II Alcian_NN Blue_NN or_CC Cupromeronic_NN Blue_NN in_II critical-electrolyte-concentration_NN (_( CEC_NN )_) methods_NNS to_II stain_NN proteoglycans_NNS ._.
P02150917A11
Immunosuppressed_VVNJ patients_NNS also_RR have_VHB increased_VVNJ rates_NNS of_II skin_NN cancer_NN ,_, suggesting_VVG immunologic_JJ involvement_NN in_II regulation_NN of_II cutaneous_JJ oncogenesis_NN in_II humans_NNS ._.
P02178768A02
Thirty-three_MC follicular_JJ lymphoma_NN samples_NNS and_CC 36_MC reactive_JJ samples_NNS (_( lymph_NN nodes_NNS and_CC tonsils_NNS )_) were_VBD analyzed_VVN ._.
P02272351A05
A_DD regression_NN line_NN for_II the_DD two_MC responses_NNS was_VBD obtained_VVN in_II each_DD preparation_NN ._.
P02308600A04
The_DD clearance_NN of_II IgG-coated_VVNJ (_( sensitized_VVNJ )_) autologous_JJ red_JJ cells_NNS was_VBD decreased_VVN in_II 53_MC patients_NNS ._.
P02339131A02
Also_RR ,_, 1_MC ,_, 25_MC (_( OH_NN )_) 2-16-ene-23-yne-D3_NN is_VBZ 300_MC times_NNS less_RR active_JJ in_II mediating_VVGN intestinal_JJ calcium_NN absorption_NN and_CC bone_NN calcium_NN mobilization_NN as_CS compared_VVN to_II 1_MC ,_, 25-dihydroxyvitamin_NN D3_NN [_( 1_MC ,_, 25_MC (_( OH_NN )_) 2D3_NN ]_) ,_, the_DD physiologically_RR active_JJ metabolite_NN ._.
P02369786A02
Incubation_NN of_II cells_NNS with_II NAPQI_NN (_( 400_MC microM_NN )_) resulted_VVD in_II an_DD immediate_JJ uptake_NN into_II the_DD mitochondria_NNS ,_, followed_VVN by_II both_CC reduction_NN and_CC glutathione_NN conjugation_NN of_II the_DD quinone_NN imine_NN ._.
P02386535A05
The_DD kcat_NN values_NNS decreased_VVD with_II molecular-weight_NN ,_, the_DD high-molecular-weight_NN kappa-elastin_NN peptides_NNS being_VBG hydrolyzed_VVN 3_MC to_II 5_MC times_NNS faster_JJR than_CSN the_DD low-molecular-weight_NN ones_NNS ._.
P02415239A09
These_DD results_NNS demonstrate_VVB that_CST a_DD RCC_NN restrictive_JJ monoclonal_JJ antibody_NN does_VDZ specifically_RR localize_VVB to_II RCC_NN xenografts_NNS and_CC supports_VVZ the_DD hope_NN that_CST this_DD approach_NN may_VM have_VHB clinical_JJ value_NN for_II diagnosis_NN ,_, staging_VVGN ,_, or_CC treatment_NN ._.
P02427916A07
The_DD characteristics_NNS of_II the_DD high-selectivity_NN channel_NN are_VBB :_: a_DD single-channel_NN conductance_NN of_II 1-3_MC pS_NN (_( mean_NN =_SYM 2.8_MC +/-_SYM 1.2_MC )_) ,_, the_DD current-voltage_NN relationship_NN is_VBZ markedly_RR nonlinear_JJ with_II a_DD Na+_NN /_SYM K+_NN selectivity_NN greater_JJR than_CSN 20_MC :_SYM 1_MC ._.
P02448421A03
The_DD introduction_NN of_II the_DD anilinoacridine_NN ring_NN involves_VVZ a_DD modification_NN in_II the_DD geometry_NN of_II the_DD complex_NN ._.
P02458661A02
Thirty-three_MC of_II these_DD cases_NNS were_VBD studied_VVN with_II a_DD panel_NN of_II monoclonal_JJ antibodies_NNS (_( B72.3_NN ,_, B1.1_NN ,_, AE1-AE3_NN and_CC anti-Leu-7_NN )_) directed_VVN against_II tumor-associated_VVNJ glycoprotein_NN (_( TAG-72_NN )_) ,_, carcinoembryonic_JJ antigen_NN (_( CEA_NN )_) ,_, cytokeratin_NN and_CC Leu-7_NN (_( an_DD antigen_NN common_JJ to_II natural_JJ killer_NN cells_NNS and_CC small_JJ cell_NN lung_NN carcinomas_NNS )_) to_TO assess_VVI the_DD correlation_NN between_II the_DD immunocytochemical_JJ and_CC ultrastructural_JJ evidence_NN of_II differentiation_NN in_II tumors_NNS lacking_VVG differentiation_NN at_II the_DD light_NN microscopic_JJ level_NN ._.
P02464895A05
The_DD immunogold_NN staining_VVGJ reagents_NNS were_VBD used_VVN for_II a_DD direct_JJ immunostaining_VVGJ protocol_NN of_II lymphocytes_NNS ,_, which_PNR needs_VVZ less_RR than_CSN 100_MC min_NN ._.
P02481540A02
Superior_JJ anti-A_NN and_CC anti-B_NN monoclonal_JJ reagents_NNS are_VBB each_PND prepared_VVN from_II blends_NNS of_II two_MC antibodies_NNS to_TO optimise_VVI the_DD intensity_NN of_II agglutination_NN for_II slide_NN tests_NNS and_CC the_DD potency_NN for_II detection_NN of_II the_DD weaker_JJR sub-groups_NNS ,_, including_VVG Ax_NN and_CC Bw_NN by_II tube_NN techniques_NNS ._.
P02501609A07
Difluoromethylornithine_NN pretreatment_NN did_VDD not_RR affect_VVB paraquat_NN toxicity_NN ._.
P02526681A04
Cytotoxic_JJ lines_NNS were_VBD isolated_VVN that_PNR killed_VVD autologous_JJ CML_NN targets_NNS but_CC only_RR a_DD limited_VVNJ number_NN of_II allogeneic_JJ fresh_JJ leukaemias_NNS or_CC cell_NN lines_NNS ._.
P02562314A05
Bound_VVNJ and_CC free_JJ radioactivity_NN were_VBD separated_VVN through_II glass-fibre_NN filters_NNS and_CC the_DD retained_VVNJ radioactivity_NN was_VBD counted_VVN in_II a_DD gamma-spectrometer_NN ._.
P02643614A02
With_II a_DD modified_VVNJ immunodot_NN procedure_NN ,_, an_DD immune_JJ response_NN was_VBD detected_VVN after_II experimental_JJ H._NN somnus_NN abortion_NN ,_, experimental_JJ H._NN somnus_NN pneumonia_NN ,_, or_CC vaccination_NN with_II commercial_JJ H._NN somnus_NN vaccine_NN ,_, with_II the_DD greatest_JJT titer_NN found_VVN within_II the_DD immunoglobulin_NN G2_NN isotype_NN ._.
P02715729A09
The_DD structure_NN of_II II_NN was_VBD unequivocally_RR established_VVN by_II X-ray_NN crystal_NN analysis_NN ._.
P02750783A03
The_DD total_JJ data_NNS set_NN was_VBD examined_VVN for_II relationships_NNS between_II balanced_VVNJ or_CC unbalanced_VVNJ result_NN and_CC mode_NN of_II ascertainment_NN ,_, sex_NN of_II carrier_NN parent_NN ,_, chromosomes_NNS involved_VVN ,_, and_CC (_( in_II cases_NNS of_II reciprocal_JJ translocations_NNS and_CC pericentric_JJ inversions_NNS )_) for_II potential_JJ or_CC actual_JJ chromosome_NN imbalance_NN size_NN (_( %_SYM haploid_NN autosome_NN length_NN )_) ._.
P02766364A05
In_II addition_NN ,_, we_PN describe_VVB how_CST the_DD technique_NN of_II Y-contrast_NN image_NN processing_VVGN can_VM be_VBB applied_VVN to_II IRM_NN images_NNS to_TO create_VVI a_DD three-dimensional_JJ image_NN of_II the_DD ventral_JJ cell_NN surface_NN topography_NN ._.
P02826957A04
By_II the_DD addition_NN of_II forskolin_NN ,_, cyclic_JJ AMP_NN levels_NNS did_VDD not_RR change_VVB in_II Chang_NN liver_NN cells_NNS but_CC increased_VVD in_II PBMNC_NN ._.
P02838577A03
Although_CS exogenous_JJ IFN_NN suppressed_VVD the_DD spread_NN and_CC replication_NN of_II virus_NN ,_, it_PN did_VDD not_RR cure_VVB the_DD infection_NN ,_, even_RR when_CS continuously_RR present_JJ over_II many_DD cell_NN passages_NNS ._.
P02848186A02
The_DD asymmetric_JJ carbon_NN atoms_NNS of_II stereoisomers_NNS may_VM be_VBB located_VVN at_II two_MC sites_NNS within_II type_NN I_MC drugs_NNS ._.
P02856499A03
First_JJ of_II all_PND ,_, the_DD hepatocytes_NNS were_VBD fractionated_VVN with_II parenchymal_JJ and_CC non-parenchymal_JJ cells_NNS by_II low_JJ speed_NN centrifugation_NN ._.
P02863023A06
Of_II note_NN was_VBD the_DD inability_NN to_TO induce_VVI a_DD primary_JJ antibody_NN response_NN in_II the_DD spleen_NN cell_NN cultures_NNS ._.
P02872895A02
The_DD Schild_NN plot_NN for_II cimetidine_NN was_VBD linear_JJ (_( slope_NN =_SYM 0.97_MC )_) with_II a_DD pA2_NN value_NN of_II 6.72_MC +/-_SYM 0.12_MC (_( Ki_NN =_SYM 0.18_MC microM_NN cimetidine_NN )_) ,_, suggesting_VVG competitive_JJ inhibition_NN ._.
P02888623A04
In_II contrast_NN ,_, in_II order_NN of_II each_DD compound_NN 's_GE decreasing_VVGJ effectiveness_NN to_TO destroy_VVI both_CC cytochrome_NN P-450_NN and_CC heme_NN ,_, the_DD following_VVGJ sequence_NN was_VBD obtained_VVN :_: TFE_NN greater_JJR than_CSN CDE_NN greater_JJR than_CSN TFCE_NN greater_JJR than_CSN DFE_NN ._.
P02903446A06
Neu-protein_NN expression_NN in_II lymph-node_NN metastases_NNS was_VBD the_DD same_PN as_CSN its_PNG expression_NN in_II primary_JJ tumors_NNS ._.
P02908860A04
These_DD CFU-MK_NN grew_VVD as_II large_JJ (_( greater_JJR than_CSN 20_MC cells_NNS )_) ,_, mean_NN (_( 11-20_MC cells_NNS )_) ,_, small_JJ (_( 3-10_MC cells_NNS )_) ,_, or_CC mix-MK_NN colonies_NNS (_( at_RR+ least_RR two_MC MK_NN )_) that_PNR comprised_VVD 15_MC %_SYM ,_, 23_MC %_SYM ,_, 62_MC %_SYM ,_, or_CC 5_MC %_SYM of_II all_DD MK_NN colonies_NNS in_II bone_NN marrow_NN and_CC 0_MC %_SYM ,_, 8_MC %_SYM ,_, 92_MC %_SYM ,_, or_CC 1_MC %_SYM in_II peripheral_JJ blood_NN ,_, respectively_RR ._.
P02921519A01
Wasted_VVNJ mice_NNS bear_VVB an_DD autosomal_JJ recessive_JJ mutation_NN (_( wst_NN )_) that_PNR causes_VVZ neurologic_JJ abnormalities_NNS ,_, faulty_JJ DNA_NN repair_NN in_II lymphocytes_NNS ,_, and_CC immunodeficiency_NN at_II mucosal_JJ sites_NNS ._.
P02925239A03
These_DD responses_NNS were_VBD manifested_VVN by_II the_DD presence_NN of_II large_JJ numbers_NNS of_II antibody-secreting_VVGJ cells_NNS in_II salivary_JJ glands_NNS ,_, mesenteric_JJ lymph_NN nodes_NNS ,_, and_CC spleens_NNS and_CC by_II the_DD development_NN of_II high_JJ levels_NNS of_II circulating_VVGJ antibodies_NNS ._.
P02934552A01
The_DD nature_NN of_II the_DD inhibitory_JJ activity_NN of_II sera_NNS of_II patients_NNS with_II metastatic_JJ cancer_NN on_II in_JJ+ vitro_JJ immunoassays_NNS remains_VVZ unclear_JJ ._.
P02945762A03
The_DD homologous_JJ sequences_NNS are_VBB for_II the_DD most_PND part_NN composed_VVN of_II repeated_VVNJ aa_NN ,_, the_DD most_RRT remarkable_JJ of_II which_PNR is_VBZ a_DD Gly-X-His-Y-His_NN motif_NN where_PNR X_NN and_CC Y_NN are_VBB small_JJ ,_, uncharged_VVNJ aa_NN ,_, found_VVN six_MC times_NNS in_II the_DD T4_NN protein_NN and_CC seven_MC times_NNS in_II the_DD lambda_NN ORF314_NN sequence_NN ._.
P02959591A01
Aspergillus_NN nidulans_NN has_VHZ two_MC beta-tubulin_NN genes_NNS :_: benA_NN ,_, which_PNR is_VBZ involved_VVN in_II both_CC vegetative_JJ growth_NN and_CC asexual_JJ sporulation_NN ,_, and_CC tubC_NN ,_, which_PNR is_VBZ involved_VVN mainly_RR in_II asexual_JJ sporulation_NN ._.
P02965111A04
The_DD presence_NN of_II both_CC 2-deoxy-d-glucose_NN and_CC 2_MC ,_, 4-dinitrophenol_NN usually_RR prevented_VVD the_DD reduction_NN of_II binding_VVGN in_II RPMI-1640_NN ._.
P02976479A01
Preparations_NNS of_II cardiac_JJ sarcoplasmic_JJ reticulum_NN (_( CSR_NN )_) isolated_VVN from_II the_DD rat_NN by_II differential_JJ centrifugation_NN have_VHB been_VBN widely_RR used_VVN for_II measuring_VVGN alterations_NNS in_II intracellular_JJ calcium_NN flux_NN in_II response_NN to_II metabolic_JJ and_CC pharmacologic_JJ disruptions_NNS ._.
P02981512A05
Essentially_RR all_PND of_II the_DD phosphorylation_NN observed_VVN occurred_VVD on_II serines_NNS located_VVN in_II two_MC cyanogen_NN bromide_NN fragments_NNS ,_, denoted_VVN CB-1_NN (_( Mapp_NN =_SYM 13,000_MC )_) and_CC CB-2_NN (_( Mapp_NN =_SYM 22,000_MC )_) ._.
P02985117A02
Lipid_NN peroxidation_NN ,_, stimulated_VVN by_II iron_NN or_CC carbon_NN tetrachloride_NN ,_, was_VBD assayed_VVN as_II malondialdehyde_NN formation_NN ._.
P02993519A02
At_II concentrations_NNS from_II 0.1_MC to_II 2.0_MC mM_NN ,_, db-cGMP_NN produced_VVD a_DD selective_JJ ,_, concentration-dependent_JJ increase_NN in_II Ca2+-ATPase_NN activity_NN ._.
P03001736A02
Studies_NNS of_II this_DD sort_NN usually_RR examine_VVB large_JJ regions_NNS of_II DNA_NN where_PNR many_DD evolutionary_JJ events_NNS have_VHB taken_VVN place_NN ._.
P03004579A01
The_DD ADP_NN /_SYM ATP_NN carrier_NN from_II the_DD mitochondrial_JJ inner_JJ membrane_NN was_VBD found_VVN to_TO be_VBI influenced_VVN by_II cationic_JJ substances_NNS from_II the_DD hydrophilic_JJ surroundings_NNS ._.
P03007030A01
Papavarine_NN ,_, cholera_NN toxin_NN ,_, and_CC isoproterenol_NN each_PND elevated_VVD cyclic_JJ AMP_NN in_II cultured_VVNJ rat_NN retinal_JJ pigment_NN epithelium_NN and_CC reduced_VVD the_DD phagocytosis_NN of_II isolated_VVNJ rod_NN outer_JJ segments_NNS (_( 38-66_MC %_SYM of_II controls_NNS )_) during_II a_DD 4_MC hour_NN incubation_NN ._.
P03013778A04
Intact_JJ neutrophils_NNS killed_VVD opsonized_VVNJ A._NN actinomycetemcomitans_NN under_II aerobic_JJ and_CC anaerobic_JJ conditions_NNS ,_, and_CC the_DD kinetics_NNS of_II these_DD reactions_NNS indicated_VVD that_CST both_CC oxidative_JJ and_CC nonoxidative_JJ mechanisms_NNS were_VBD operative_JJ ._.
P03023820A07
Furthermore_RR ,_, several_JJ inverted_VVNJ repeat_NN sequences_NNS ,_, partially_RR within_II these_DD conserved_VVNJ regions_NNS ,_, have_VHB been_VBN identified_VVN ._.
P03025432A11
Two_MC incubating_VVGJ conditions_NNS which_PNR decrease_VVB the_DD amount_NN of_II 45Ca2+_NN uptake_NN during_II anoxia_NN protect_VVB transmission_NN against_II long-term_NN damage_NN ._.
P03031070A05
NAD+_NN and_CC carnitine_NN uptake_NN in_II the_DD solute_NN accessible_JJ volume_NN was_VBD not_RR diminished_VVN by_II a_DD variety_NN of_II analogs_NNS and_CC inhibitors_NNS ._.
P03033151A05
The_DD results_NNS are_VBB consistent_JJ with_II a_DD qualitative_JJ or_CC quantitative_JJ defect_NN in_II the_DD function_NN of_II the_DD stimulatory_JJ guanine_NN nucleotide-binding_VVGJ protein_NN (_( Ns_NN )_) ,_, as_CC+ well_CC+ as_CC in_II the_DD beta-adrenergic_JJ receptor_NN ,_, after_II chronic_JJ ethanol_NN exposure_NN ._.
P03039167A03
Fab_NN fragments_NNS of_II the_DD previously_RR characterized_VVNJ monoclonal_JJ antibody_NN E7_NN ,_, which_PNR neutralizes_VVZ polyomavirus_NN infection_NN ,_, were_VBD used_VVN for_II immunization_NN (_( S._NNP J._NNP Marriott_NNP and_CC R._NNP A._NNP Consigli_NNP ,_, J._NN Virol._NN 56_MC :_: 365-372_MC ,_, 1985_MC )_) ._.
P03047402A02
The_DD minimal_JJ fully_RR functional_JJ substrate_NN for_II in-vitro_JJ recombination_NN in_II this_DD system_NN consists_VVZ of_II two_MC FLP_NN protein_NN binding_VVGJ sites_NNS separated_VVN by_II an_DD eight_MC base-pair_NN spacer_NN sequence_NN ._.
P03052095A11
The_DD authors_NNS hypothesize_VVB that_CST the_DD induction_NN of_II MHC_NN antigens_NNS on_II bile_NN duct_NN epithelium_NN leads_VVZ to_II rejection_NN whereas_CS the_DD expression_NN on_II hepatocytes_NNS represents_VVZ an_DD epiphenomenon_NN ._.
P03067952A06
There_EX was_VBD a_DD decreased_VVNJ pokeweed_NN mitogen-induced_VVNJ proliferation_NN of_II mononuclear_JJ cells_NNS in_II SSHI_NN treated_VVNJ patients_NNS (_( p_NN less_RR than_CSN 0.01_MC )_) at_II 12_MC weeks_NNS and_CC both_DD insulin_NN treatment_NN groups_NNS had_VHD increased_VVNJ responses_NNS to_II phytohemagglutinin_NN (_( p_NN less_RR than_CSN 0.05_MC )_) but_CC not_RR concanavalin_NN A_NN at_II 24_MC weeks_NNS ._.
P03084876A04
The_DD half_JJ lives_NNS of_II 14C-labeled_VVNJ testosterone_NN administered_VVD intravenously_RR in_II NAR_NN and_CC normal_JJ Sprague-Dawley_NN (_( SD_NN )_) rats_NNS were_VBD 4.4_MC and_CC 4.1_MC min_NN ,_, respectively_RR ._.
P03097013A07
Considering_VVG their_PNG similarity_NN to_II pro-alpha_NN 2_MC (_( I_MC )_) ,_, it_PN was_VBD surprising_VVG to_TO find_VVI that_CST the_DD N-collagens_NNS were_VBD secreted_VVN to_II the_DD same_JJ extent_NN as_CS was_VBD type_NN I_MC procollagen_NN from_II Syrian_NN hamster_NN embryo_NN cells_NNS and_CC that_CST there_EX were_VBD no_DD disulfide_NN bonds_NNS between_II N-collagen_NN chains_NNS ._.
P03104208A04
Gonococcal_JJ type_NN 1_MC IgA1_NN protease_NN was_VBD produced_VVN primarily_RR by_II N._NN gonorrhoeae_NN strains_NNS which_PNR require_VVB arginine_NN ,_, hypoxanthine_NN ,_, and_CC uracil_NN (_( AHU_NN )_) and_CC which_PNR belong_VVB to_II the_DD protein_NN IA-1_NN or_CC IA-2_NN serovar_NN ._.
P03113732A01
Inhibition_NN of_II polyamine_NN synthesis_NN in_II early_JJ chick_NN embryos_NNS blocks_VVZ their_PNG development_NN at_II gastrulation_NN ._.
P03118148A01
In_II Salmonella_NN typhimurium_NN the_DD periplasmic_JJ permeases_NNS for_II histidine_NN and_CC for_II lysine-arginine-ornithine_NN are_VBB regulated_VVN by_II nitrogen_NN availability_NN ._.
P03123616A08
This_DD 40_MC kDa_NN protein_NN is_VBZ the_DD major_JJ pertussis_NN toxin_NN substrate_NN in_II glial_JJ cells_NNS ,_, while_CS Go_NN alpha_NN is_VBZ predominant_JJ in_II neuronal_JJ membranes_NNS ._.
P03130979A05
Ultrastructural_JJ analysis_NN of_II isolated_VVNJ cells_NNS fixed_VVN with_II glutaraldehyde_NN and_CC postfixed_VVN with_II osmium_NN tetroxide_NN showed_VVD that_CST these_DD cells_NNS were_VBD similar_JJ to_II cells_NNS fixed_VVN in_II the_DD intact_JJ cochlea_NN ._.
P03137084A06
Immunoblot_NN analysis_NN showed_VVD that_CST both_DD proteins_NNS are_VBB immunologically_RR similar_JJ ,_, and_CC we_PN refer_VVB to_II both_DD proteins_NNS as_II 110K_NN protein_NN ,_, collectively_RR ._.
P03138247A14
We_PN conclude_VVB that_CST the_DD slowing_VVGN of_II protein_NN and_CC lipid_NN diffusion_NN induced_VVN by_II the_DD combination_NN of_II TNF_NN and_CC IFN-gamma_NN is_VBZ not_RR due_II+ to_II plasma_NN membrane_NN corrugations_NNS ,_, to_II anisotropic_JJ diffusion_NN barriers_NNS ,_, or_CC to_II decreased_VVNJ numbers_NNS of_II cell-cell_NN contacts_NNS ._.
P03141553A02
The_DD V_NN region_NN genes_NNS for_II the_DD kappa_NN light_JJ chains_NNS and_CC mu_NN heavy_JJ chains_NNS expressed_VVN by_II these_DD tumor_NN cells_NNS were_VBD sequenced_VVN and_CC compared_VVN ._.
P03156795A05
The_DD results_NNS indicate_VVB that_CST the_DD recA_NN protein_NN protects_VVZ phage_NN DNA_NN during_II the_DD process_NN of_II restriction_NN ._.
P03168320A07
It_PN was_VBD considered_VVN that_CST taurine-induced_VVNJ IL-1_NN would_VM play_VVB an_DD essential_JJ role_NN in_II the_DD proliferation_NN and_CC differentiation_NN of_II B_NN cells_NNS ._.
P03182812A08
Tryptic_JJ digestion_NN of_II the_DD ryanodine_NN receptor_NN /_SYM junctional_JJ Ca2+_NN release_NN channel_NN ,_, which_PNR leads_VVZ to_II complete_JJ loss_NN of_II ryanodine_NN binding_VVGJ capacity_NN ,_, has_VHZ no_DD effect_NN or_CC slightly_RR stimulates_VVZ the_DD Ca2+_NN accumulation_NN activity_NN of_II these_DD membranes_NNS ._.
P03219121A04
Using_VVG the_DD first_JJ approach_NN ,_, oligonucleotides_NNS containing_VVG units_NNS with_II altered_VVNJ configuration_NN of_II the_DD sugar_NN (_( xylo-thymidine_NN and_CC arabino-uridine_NN )_) have_VHB been_VBN obtained_VVN ._.
P03234333A03
Polypeptides_NNS were_VBD visualized_VVN by_II silver_NN staining_VVGN ._.
P03258288A02
With_II a_DD preincubation_NN period_NN of_II the_DD metal_NN salts_NNS for_II 48_MC h_NN ,_, a_DD marked_VVNJ increase_NN of_II 32P_NN label_NN into_II nonhistone_NN proteins_NNS ,_, especially_RR the_DD 30-_MC to_II 40-kilodalton_NN region_NN ,_, was_VBD found_VVN compared_VVN to_II the_DD control_NN cultures_NNS ._.
P03261592A04
Significantly_RR more_DD FS_NN patients_NNS (_( 17_MC of_II 25_MC )_) showed_VVD hybridization_NN with_II this_DD oligonucleotide_NN probe_NN ,_, compared_VVN with_II the_DD number_NN of_II DR4_NN positive_JJ non-FS_NN RA_NN patients_NNS (_( 7_MC of_II 23_MC )_) and_CC normal_JJ controls_NNS (_( 7_MC of_II 21_MC )_) ._.
P03266382A03
However_RR ,_, we_PN failed_VVD to_TO demonstrate_VVI any_DD remarkable_JJ IL-1_NN inhibitory_JJ activity_NN in_II each_DD fraction_NN after_II gel_NN filtration_NN high-performance_NN liquid_NN chromatography_NN of_II the_DD psoriatic_JJ scale_NN extracts_NNS or_CC in_II that_PND of_II extracts_NNS from_II the_DD plantar_NN callus_NN ._.
P03282552A02
Monoclonal_JJ antibody_NN ATC_NN was_VBD shown_VVN by_II indirect_JJ immunofluorescence_NN (_( IIF_NN )_) to_TO bind_VVI to_II the_DD principal_JJ piece_NN of_II the_DD flagellum_NN of_II permeabilized_VVNJ mouse_NN ,_, rat_NN ,_, and_CC hamster_NN sperm_NN ,_, but_CC not_RR to_II that_DD region_NN of_II guinea_NN pig_NN ,_, rabbit_NN ,_, or_CC human_NN sperm_NN ._.
P03286629A02
The_DD concentration_NN of_II NADP+_NN required_VVN for_II the_DD maximal_JJ stimulation_NN was_VBD approximately_RR the_DD same_PN as_CSN the_DD concentration_NN of_II the_DD enzyme_NN subunit_NN ._.
P03299380A02
In_II E._NN coli_NN the_DD protein_NN homologous_JJ to_II hsp83_NN is_VBZ a_DD heat_NN shock_NN protein_NN called_VVN C62.5_NN ._.
P03313052A04
The_DD cDNA_NN encodes_VVZ a_DD phospholipid-linked_VVNJ membrane_NN protein_NN whose_PNR extracellular_JJ domain_NN shares_VVZ significant_JJ homology_NN with_II CD2_NN ._.
P03327609A05
A_DD fast_JJ migrating_VVGJ protein_NN band_NN from_II R._NN glutinis_NN was_VBD also_RR reactive_JJ ._.
P03338621A07
The_DD other_JJ two_MC early_JJ genes_NNS ,_, (_( ErA.1_NN and_CC ErB.1_NN )_) are_VBB divergently_RR paired_VVN with_II each_DD other_PN in_II the_DD manner_NN of_II the_DD middle_JJ and_CC late_JJ chorion_NN genes_NNS ._.
P03355836A08
Ternary_JJ mixtures_NNS of_II the_DD two_MC cerebrosides_NNS with_II sphingomyelin_NN /_SYM cholesterol_NN and_CC phosphatidylcholine_NN /_SYM cholesterol_NN (_( PC_NN /_SYM Chol_NN )_) showed_VVD different_JJ miscibility_NN characteristics_NNS ._.
P03379066A03
The_DD A-_NN and_CC B-related_VVNJ precursors_NNS were_VBD each_PND cleaved_VVN in_RR+ vivo_RR to_TO yield_VVI several_JJ major_JJ and_CC minor_JJ peptides_NNS including_VVG peptides_NNS A_NN and_CC B_NN and_CC the_DD ELH-related_VVNJ peptide_NN complexes_NNS that_PNR caused_VVD egg_NN laying_VVGN ._.
P03391246A01
When_CS separated_VVNJ and_CC proliferating_VVGJ rat_NN 3T3_NN cells_NNS are_VBB treated_VVN with_II butyrate_NN (_( 6_MC mM_NN )_) ,_, DNA_NN synthesis_NN stops_VVZ within_II 24_MC h_NN ,_, while_CS RNA_NN and_CC protein_NN synthesis_NN proceed_VVB unaffected_VVN ._.
P03401244A06
These_DD effects_NNS reflect_VVB a_DD deep_JJ differential_JJ effect_NN of_II CQ_NN on_II the_DD intense_JJ phospholipid_NN metabolism_NN of_II the_DD Plasmodium-infected_VVNJ erythrocytes_NNS ,_, which_PNR might_VM involve_VVB a_DD redirecting_VVGN of_II phospholipid_NN metabolism_NN similar_JJ to_II that_PND induced_VVN by_II other_JJ cationic_JJ amphiphilic_JJ drugs_NNS ,_, and_CC a_DD compensatory_JJ synthesis_NN resulting_VVG from_II the_DD severe_JJ blockage_NN of_II phosphatidylcholine_NN synthesis_NN ._.
P03415962A09
This_DD affinity_NN chromatography_NN procedure_NN should_VM prove_VVB valuable_JJ in_II the_DD isolation_NN and_CC molecular_JJ characterization_NN of_II the_DD D1_NN dopamine_NN receptor_NN ._.
P03429864A01
It_PN has_VHZ been_VBN suggested_VVN that_CST a_DD circulating_VVGJ inhibitor_NN of_II Na_NN /_SYM K_NN ATPase_NN can_VM stimulate_VVB natriuresis_NN and_CC cause_VVB vasoconstriction_NN in_II essential_JJ hypertension_NN by_II stimulating_VVGN transmembrane_JJ Na_NN /_SYM Ca_NN exchange_NN to_TO produce_VVI increased_VVNJ cytosolic_JJ concentrations_NNS of_II ionized_VVNJ calcium_NN (_( [_( Ca++_NN ]_) i_MC )_) in_II renal_JJ tubular_JJ and_CC arteriolar_JJ smooth_JJ muscle_NN cells_NNS ._.
P03447437A05
Extraction_NN of_II these_DD fluorescent_JJ compounds_NNS with_II organic_JJ solvents_NNS (_( dichloromethane_NN ,_, ethyl_NN acetate_NN ,_, chloroform_NN :_: methanol_NN )_) could_VM not_RR be_VBB achieved_VVN after_CS ultrafiltrates_NNS were_VBD subjected_VVN to_II 6N_NN hydrochloric_JJ acid_NN (_( HC1_NN )_) hydrolysis_NN ._.
P03458193A01
The_DD bacteriophage_NN phi_NN 29_MC DNA-gene_NN product_NN 3_MC complex_NN (_( DNA-gp3_NN )_) has_VHZ been_VBN efficiently_RR packaged_VVN into_II proheads_NNS in_II a_DD completely_RR defined_VVNJ in_JJ+ vitro_JJ system_NN ._.
P03462709A06
Factors_NNS (_( proteins_NNS )_) bound_VVN to_II sites_NNS 2_MC and_CC 3_MC may_VM allow_VVB cell-specific_JJ transcription_NN ,_, but_CC the_DD additional_JJ factor_NN interaction_NN at_II site_NN 1_MC could_VM be_VBB required_VVN for_II a_DD maximal_JJ rate_NN of_II albumin_NN gene_NN transcription_NN ._.
P03480243A04
Thus_RR ,_, the_DD acrosin_NN molecule_NN combines_VVZ specific_JJ proteolytic_JJ activity_NN with_II zona-_NN and_CC carbohydrate-affinity_NN properties_NNS ,_, i.e._II previously_RR unrecognized_VVNJ properties_NNS of_II a_DD serine_NN proteinase_NN ._.
P03486464A02
TNP-M_NN phi_NN fail_VVB to_TO induce_VVI contrasuppressor_NN cells_NNS (_( Tcs_NN )_) but_CC activate_VVB efferent_JJ T_NN suppressor_NN (_( Ts_NN )_) cells_NNS ._.
P03494697A03
The_DD 1_MC ,_, 3-DMU_NN C_NN (_( 5_MC )_) -OH_NN adduct_NN 4_MC reacts_VVZ slowly_RR with_II peroxodisulphate_NN (_( k_NN =_SYM 2.1_MC X_SYM 10_MC (_( 5_MC )_) dm3_NN mol-1_NN s-1_NN )_) ._.
P03500211A11
These_DD studies_NNS suggest_VVB that_CST B7_NN antigen_NN identifies_VVZ a_DD subpopulation_NN of_II B_NN cells_NNS that_PNR are_VBB preactivated_VVN or_CC primed_VVN in_RR+ vivo_RR ,_, and_CC have_VHB an_DD accelerated_VVNJ response_NN to_II subsequent_JJ activation_NN via_II cross-linking_VVGN of_II surface_NN Ig_NN ._.
P03514666A06
In_II thymic_JJ hyperplasia_NN ,_, on_II the_DD other_JJ hand_NN ,_, the_DD cortical_JJ areas_NNS appeared_VVD somewhat_RR compressed_VVN (_( but_CC comparable_JJ to_II those_PND observed_VVN in_II normal_JJ age-matched_VVNJ samples_NNS )_) by_II enlarged_VVNJ medullary_JJ areas_NNS ._.
P03522607A13
All_DB these_DD structural_JJ changes_NNS were_VBD reversed_VVN to_II normal_JJ values_NNS during_II recovery_NN of_II PS_NN II_MC activity_NN ._.
P03542052A01
Assembly_NN of_II the_DD filamentous_JJ phage_NN fd_NN is_VBZ preceded_VVN by_II the_DD formation_NN of_II a_DD complex_NN between_II the_DD viral_JJ single-stranded_VVNJ (_( ss_NN )_) DNA_NN and_CC the_DD virally_RR coded_VVNJ gene_NN 5_MC protein_NN (_( gene_NN 5_MC protein-ssDNA_NN complex_NN )_) ._.
P03550802A01
Erythrocytes_NNS infected_VVN with_II a_DD knobby_JJ variant_NN of_II Plasmodium_NN falciparum_NN selectively_RR bind_VVB IgG_NN autoantibodies_NNS in_II normal_JJ human_NN serum_NN ._.
P03582727A08
Affinity_NN labelling_VVGN of_II the_DD receptor_NN with_II [_( 125I_NN ]_) hGH_NN revealed_VVD a_DD Mr_NN of_II 37_MC +/-_SYM 0.5_MC kDa_NN (_( n_NN =_SYM 7_MC )_) for_II the_DD binding_VVGJ subunit_NN ._.
P03607024A05
The_DD effect_NN of_II these_DD cholesterol_NN analogues_NNS was_VBD studied_VVN by_II glucose_NN permeability_NN ,_, electron_NN spin_NN resonance_NN ,_, and_CC fluorescence_NN polarization_NN spectroscopy_NN ._.
P03625772A09
Loss_NN of_II electron_NN density_NN for_II residue_NN A171_NN during_II the_DD course_NN of_II refinement_NN suggests_VVZ either_CC disorder_NN or_CC absence_NN of_II this_DD C-terminal_JJ residue_NN ._.
P03653036A11
However_RR ,_, these_DD differences_NNS can_VM not_RR be_VBB explained_VVN by_II alterations_NNS of_II transformed-induced_VVNJ membrane_NN components_NNS relevant_JJ to_II the_DD coupling_VVGN of_II hormone_NN receptors_NNS to_II adenylate_NN cyclase_NN ._.
P03657797A08
Thus_RR ,_, even_RR when_CS the_DD MAb_NN reacts_VVZ with_II greater_JJR than_CSN or_CC equal_JJ to_II 2_MC epitopes_NNS in_II CEA_NN ,_, as_CS seems_VVZ to_TO be_VBI the_DD case_NN with_II several_JJ of_II our_PNG anti-CEA_NN MAbs_NNS ,_, the_DD intrinsic_JJ K-value_NN should_VM be_VBB obtained_VVN ._.
P03689774A07
The_DD independence_NN of_II A-_NN and_CC B-receptor_NN complexes_NNS was_VBD confirmed_VVN by_II the_DD finding_VVGN that_CST purified_VVNJ ,_, transformed_VVNJ B_NN receptors_NNS bind_VVB well_RR to_II DNA-cellulose_NN ._.
P03705427A05
The_DD incubation_NN of_II E._NN falciformis_NN merozoites_NNS together_RR with_II guinea-pig_NN complement_NN resulted_VVD in_II slow_JJ lysis_NN of_II the_DD cells_NNS ._.
P03718530A04
Three_MC MFO_NN activities_NNS (_( ethylmorphine_NN N-demethylase_NN ,_, aryl_NN hydrocarbon_NN hydroxylase_NN and_CC 7-ethoxycoumarin_NN O-deethylase_NN )_) were_VBD also_RR reduced_VVN to_II 40-70_MC %_SYM of_II control_NN levels_NNS ._.
P03730297A03
Both_DD assays_NNS suggest_VVB that_CST membrane_NN lipid_NN asymmetry_NN is_VBZ disrupted_VVN in_II spicules_NNS ._.
P03745187A03
The_DD length_NN of_II the_DD lag_NN phase_NN was_VBD inversely_RR related_VVN to_II both_CC the_DD total_JJ collagen_NN concentration_NN and_CC the_DD amount_NN of_II covalently_RR cross-linked_VVNJ oligomers_NNS in_II the_DD solution_NN ._.
P03754462A04
Analyses_NNS of_II populations_NNS of_II dividing_VVGJ and_CC nondividing_VVGJ human_NN lung_NN fibroblasts_NNS revealed_VVD that_CST ,_, on_II a_DD per_JJ+ cell_JJ basis_NN ,_, the_DD nondividing_VVGJ population_NN contained_VVD twice_RR as_RR much_DD alpha_NN 1_MC (_( III_MC )_) mRNA_NN than_CSN did_VDD the_DD dividing_VVGJ population_NN ._.
P03791668A09
However_RR ,_, our_PNG studies_NNS suggest_VVB that_CST autoantibodies_NNS of_II this_DD type_NN with_II TSH_NN antagonist_NN activity_NN do_VDB not_RR occur_VVB frequently_RR in_II patients_NNS from_II the_DD Cardiff_NN region_NN with_II primary_JJ myxoedema_NN ,_, Hashimoto_NN 's_GE or_CC treated_VVNJ Graves_NN '_GE disease_NN ._.
P03816801A05
It_PN was_VBD found_VVN that_CST the_DD fractional_JJ change_NN in_II the_DD dye_NN binding_VVGN was_VBD considerably_RR greater_JJR than_CSN the_DD degree_NN of_II O2_NN saturation_NN of_II hemocyanin_NN ._.
P03828779A04
It_PN was_VBD observed_VVN that_CST not_RR only_RR were_VBD Purkinje_NN cells_NNS almost_RR completely_RR ensheathed_VVN by_II astroglia_NN ,_, but_CC there_EX was_VBD a_DD greater_JJR than_CSN 60_MC %_SYM reduction_NN in_II the_DD number_NN of_II somatic_JJ synapses_NNS compared_VVN to_II the_DD non-transplanted_VVNJ granuloprival_JJ cultures_NNS ._.
P03855353A02
Long-chain_NN fatty_JJ acyl-CoAs_NNS (_( C10-C20_NN )_) ,_, like_II certain_JJ acidic_JJ phospholipids_NNS ,_, activated_VVD the_DD ligand-receptor_NN interaction_NN ._.
P03866231A03
In_II contrast_NN ,_, glutathione_NN S-transferase_NN activity_NN ,_, measured_VVN spectrophotometrically_RR with_II 1-chloro-2_NN ,_, 4-dinitrobenzene_NN ,_, was_VBD detected_VVN predominantly_RR in_II the_DD 105,000_MC X_SYM g_NN supernatant_NN (_( 89_MC %_SYM )_) and_CC also_RR in_II the_DD microsomes_NNS (_( 7_MC %_SYM )_) ._.
P03878017A06
The_DD level_NN was_VBD also_RR detected_VVN over_II the_DD central_JJ part_NN of_II the_DD karyosphere_NN in_II close_JJ proximity_NN to_II the_DD chromosomes_NNS ._.
P03882837A02
After_II appropriate_JJ absorption_NN this_DD antiserum_NN was_VBD anti-idiotype_NN specific_JJ and_CC was_VBD used_VVN to_TO set_VVI up_II a_DD particle_NN counting_VVGJ immunoassay_NN for_II human_NN IgE_NN ._.
P03894359A04
To_TO determine_VVI how_CST the_DD amount_NN of_II MBP_NN affects_VVZ transport_NN and_CC taxis_NN ,_, we_PN utilized_VVD a_DD series_NN of_II malE_NN signal-sequence_NN mutations_NNS that_PNR interfere_VVB with_II export_NN of_II MBP_NN ._.
P03906648A04
A_DD neutral_JJ proteinase_NN in_II bovine_JJ pituitary_NN has_VHZ been_VBN reported_VVN previously_RR to_TO have_VHI similar_JJ structural_JJ characteristics_NNS ._.
P03919109A02
To_TO more_RR precisely_RR characterize_VVI this_DD observation_NN ,_, we_PN examined_VVD a_DD total_NN of_II 39_MC sequential_JJ biopsies_NNS from_II 15_MC patients_NNS both_CC before_II and_CC after_II allogeneic_JJ bone_NN marrow_NN transplantation_NN ._.
P03926777A05
In_II swainsonine-fed_VVNJ rats_NNS ,_, the_DD lysosomal_JJ system_NN is_VBZ highly_RR developed_VVN in_II hepatocytes_NNS ,_, Kupffer_NN cells_NNS ,_, and_CC cells_NNS of_II the_DD proximal_JJ convoluted_VVNJ tubules_NNS ._.
P03938690A06
Our_PNG results_NNS support_VVB the_DD notion_NN that_CST any_DD collagenous_JJ species_NN may_VM be_VBB reactive_JJ towards_II platelets_NNS provided_CS+ that_CS essential_JJ tertiary_JJ and_CC quaternary_JJ structural_JJ requirements_NNS are_VBB met_VVN and_CC in_II this_DD sense_NN ,_, therefore_RR ,_, they_PN favour_VVB more_RR the_DD idea_NN of_II multiple_JJ platelet-reactive_JJ sites_NNS in_II collagen_NN of_II relatively_RR low_JJ structural_JJ specificity_NN and_CC low_JJ affinity_NN ._.
P03944117A08
Competitive_JJ binding_VVGJ studies_NNS suggest_VVB that_CST RII-H_NN and_CC RII-B_NN bind_VVB to_II the_DD same_JJ sites_NNS on_II MAP-2_NN ._.
P03963423A06
Quantification_NN of_II junctional_JJ contacts_NNS from_II days_NNS 15-19_MC indicated_VVD that_CST the_DD number_NN of_II gap_NN junctions_NNS increases_VVZ with_II fetal_JJ age_NN ._.
P03968169A07
The_DD appearance_NN of_II sea_NN urchin_NN egg_NN alpha-actinin_NN as_CS revealed_VVN by_II electron_NN microscopy_NN using_VVG the_DD low-angle_NN rotary_JJ shadowing_VVGJ technique_NN was_VBD also_RR similar_JJ to_II that_PND of_II skeletal_JJ muscle_NN alpha-actinin_NN ._.
P03988763A05
4_MC ,_, 4'-Diisothiocyanodihydrostilbene-2_NN ,_, 2'-disulfonate_NN (_( H2DIDS_NN )_) is_VBZ known_VVN to_TO form_VVI a_DD covalent_JJ cross-link_NN between_II complementary_JJ chymotryptic_JJ fragments_NNS (_( Mr_NN 60,000_MC and_CC 35,000_MC )_) ._.
P03996483A04
The_DD experiments_NNS described_VVN here_RR show_VVB that_CST introducing_VVGN a_DD G1_NN period_NN by_II mutation_NN that_PNR lowers_VVZ the_DD rate_NN of_II protein_NN synthesis_NN does_VDZ not_RR restore_VVB to_II the_DD cell_NN any_DD competence_NN to_TO arrest_VVI in_II G1_NN and_CC enter_VVI a_DD state_NN of_II quiescence_NN ._.
P04008981A08
This_DD approach_NN can_VM be_VBB used_VVN to_TO evaluate_VVI the_DD role_NN of_II components_NNS of_II the_DD thymic_JJ microenvironment_NN at_II various_JJ stages_NNS of_II differentiation_NN on_II developing_VVGJ T_NN lymphocytes_NNS ._.
P04037797A03
Further_JJ treatment_NN with_II Sephadex_NN G-200_NN and_CC CM-Sephadex_NN yielded_VVD an_DD intensely_RR blue_JJ protein_NN judged_VVN 1572-fold_NN purer_JJR than_CSN starting_VVGJ serum_NN ._.
P04049308A02
Platelet_NN aggregation_NN and_CC [_( 14C_NN ]_) -5HT_NN release_NN induced_VVN by_II "_`` threshold_NN "_'' or_CC low_JJ concentrations_NNS of_II collagen_NN (_( 0.6_MC micrograms_NNS /_SYM ml_NN )_) in_II PRP_NN were_VBD completely_RR abolished_VVN by_II PALP_NN (_( 24_MC mM_NN )_) ,_, TFPZ_NN (_( 250_MC microM_NN )_) as_CC+ well_CC+ as_CC indomethacin_NN (_( 10_MC microM_NN )_) ._.
P04074731A03
In_II the_DD presence_NN of_II zinc_NN ,_, which_PNR shifts_VVZ Ca_NN (_( II_MC )_) -alpha-lactalbumin_NN toward_II the_DD "_`` apo-like_JJ "_'' conformation_NN [_( Musci_NNP ,_, G._NNP ,_, &_CC Berliner_NNP ,_, L.J._NNP (_( 1985_MC )_) Biochemistry_NN 24_MC ,_, 3852-3856_MC ]_) ,_, the_DD catalytic_JJ rate_NN constant_NN for_II lactose_NN synthesis_NN was_VBD identical_JJ for_II both_CC the_DD Ca_NN (_( II_MC )_) and_CC apo_NN conformers_NNS ._.
P04084628A07
Galactose_NN oxidase-NaB_NN [_( 3H_NN ]_) 4_MC labeling_VVGN of_II the_DD cultured_VVNJ caput_NN sperm_NN cell_NN surface_NN revealed_VVD a_DD Mr_NN =_SYM 23,000_MC molecule_NN that_PNR was_VBD able_JJ to_TO be_VBI immunoprecipitated_VVN with_II antiepididymal_JJ alpha-lactalbumin_NN antibody_NN ._.
P06086596A02
Southern_NN blot_NN hybridization_NN under_II stringent_JJ conditions_NNS showed_VVD that_CST the_DD homology_NN between_II MDV_NN and_CC HVT_NN is_VBZ located_VVN in_II the_DD restricted_VVNJ portion_NN of_II these_DD viral_JJ genomes_NNS ._.
P06092518A06
This_DD concentration_NN of_II cAMP_NN increased_VVD Ca2+_NN uptake_NN into_II the_DD SR_NN of_II the_DD skinned_VVNJ preparation_NN when_CS the_DD Ca2+_NN in_II the_DD SR_NN was_VBD first_RR depleted_VVN ._.
P06095843A02
Simultaneous_JJ exposure_NN to_II both_DD agents_NNS greatly_RR enhanced_VVD superoxide_NN production_NN ,_, both_CC in_II rate_NN and_CC extent_NN ._.
P06097869A13
A_DD model_NN of_II two_MC voltage-sensitive_JJ gates_NNS is_VBZ proposed_VVN for_II a_DD description_NN of_II the_DD burst_NN kinetic_NN ._.
P06127736A04
The_DD apparent_JJ Ks_NN for_II acetate_NN oxidation_NN by_II D._NN postgatei_NN as_CS determined_VVN in_RR+ vivo_RR was_VBD near_RR 0.2_MC mM_NN ._.
P06146086A04
Norepinephrine-displaceable_JJ binding_VVGN was_VBD saturable_JJ and_CC monophasic_JJ ,_, with_II a_DD KD_NN of_II 1.4_MC nM_NN ,_, in_II agreement_NN with_II rate_NN and_CC competition_NN experiments_NNS ,_, and_CC a_DD Bmax_NN of_II 200_MC fmol_NN /_SYM mg_NN protein_NN ._.
P06150576A07
The_DD findings_NNS suggest_VVB that_CST X-irradiation_NN may_VM damage_VVB certain_JJ sensitive_JJ G0_NN cells_NNS ,_, such_II+ as_II Kupffer_NN cells_NNS ,_, serous_JJ cells_NNS of_II salivary_JJ glands_NNS and_CC old_JJ macrophages_NNS ,_, which_PNR normally_RR have_VHB substantial_JJ concentrations_NNS of_II metals_NNS within_II their_PNG vacuolar_JJ apparatus_NN ,_, possibly_RR by_II lysosomal_JJ damage_NN involving_VVG .OH-mediated_VVNJ lipid_NN peroxidation_NN ._.
P06154684A08
All_DD four_MC suppressors_NNS responded_VVD to_II GAG_NN in_II addition_NN to_II GAA_NN but_CC did_VDD not_RR suppress_VVB the_DD known_VVNJ mutant_JJ codons_NNS of_II several_JJ other_JJ trpA_NN mutants_NNS ._.
P06163529A02
At_II all_DD concentrations_NNS tested_VVN or_CC after_II each_DD treatment_NN regimen_NN ,_, statistically_RR significant_JJ differences_NNS in_II viability_NN and_CC cytogenetic_JJ damage_NN were_VBD obvious_JJ ,_, with_II the_DD AT_NN cell_NN lines_NNS demonstrating_VVGN reduced_VVNJ survival_NN and_CC increased_VVNJ chromosomal_JJ breakage_NN ._.
P06167251A09
The_DD chromosomal_JJ locations_NNS of_II the_DD sequence_NN in_II M._NN rufus_NN and_CC M._NN rufogriseus_NN were_VBD in_II major_JJ blocks_NNS on_II the_DD X_NN chromosome_NN ,_, in_II association_NN with_II the_DD nucleolus_NN organizer_NN ._.
P06183169A04
One_MC of_II the_DD transformants_NNS producing_VVG high_JJ amounts_NNS of_II alpha-amylase_NN was_VBD characterized_VVN further_RR ._.
P06189259A02
HU-30_NN belonged_VVD to_II the_DD IgG2_NN subclass_NN and_CC was_VBD active_JJ in_II complement_NN dependent_JJ cytotoxicity_NN ._.
P06194617A07
The_DD advantages_NNS of_II antiprotease_NN drugs_NNS based_VVN on_II human_NN alpha-2-macroglobulin_NN are_VBB discussed_VVN ._.
P06199979A05
Most_DD small_JJ round_JJ cells_NNS in_II all_DD seven_MC retinoblastomas_NNS studied_VVN stained_VVD with_II antiserum_NN to_II neuronal-specific_JJ enolase_NN but_CC Flexner-Wintersteiner_NN rosettes_NNS stained_VVD weakly_RR or_CC not_RR at_II all_PND ._.
P06203128A05
In_II contrast_NN ,_, all_DD 450_MC normal_JJ subjects_NNS and_CC 477_MC chronic_JJ HBsAg-positive_JJ carriers_NNS had_VHD levels_NNS of_II less_RR than_CSN 20_MC ng_NN /_SYM ml_NN ._.
P06209821A02
On_II gel_NN filtration_NN of_II normal_JJ plasma_NN the_DD peak_NN of_II pentosan_NN polysulphate_NN dependent_JJ activity_NN eluted_VVD with_II a_DD higher_JJR apparent_JJ molecular_JJ weight_NN than_CSN that_PND observed_VVN with_II low_JJ concentrations_NNS of_II heparin_NN ._.
P06224843A02
Beef_NN heart_NN mitochondrial_JJ fractions_NNS were_VBD prepared_VVN by_II the_DD conventional_JJ centrifugation_NN method_NN and_CC the_DD rat_NN brain_NN synaptosomes_NNS were_VBD prepared_VVN by_II Ficoll-sucrose_NN gradient_NN centrifugation_NN method_NN ._.
P06228439A02
The_DD effect_NN of_II these_DD agents_NNS on_II secretion_NN evoked_VVN by_II known_VVNJ activators_NNS of_II C-kinase_NN has_VHZ been_VBN studied_VVN in_II human_NN platelets_NNS loaded_VVN with_II the_DD fluorescent_JJ Ca_NN indicator_NN ,_, quin2_NN and_CC preincubated_VVN with_II aspirin_NN ._.
P06235171A06
These_DD antigens_NNS will_VM induce_VVB the_DD production_NN of_II idiotype_NN ,_, and_CC will_VM prime_VVB idiotype-bearing_VVGJ B_NN cells_NNS ,_, such_CS+ that_CS idiotypic_JJ dominance_NN emerges_VVZ ._.
P06244929A08
Six_MC weak_JJ analogs_NNS appeared_VVD to_TO be_VBI more_RR potent_JJ in_II the_DD nucleus_NN accumbens_NN than_CSN in_II the_DD pituitary_NN ,_, but_CC this_PND was_VBD an_DD artifact_NN of_II their_PNG relatively_RR greater_JJR potency_NN in_II competing_VVGN for_II low_JJ affinity_NN binding_VVGJ sites_NNS which_PNR are_VBB absent_JJ in_II pituitary_NN ._.
P06254659A03
The_DD Na+_NN ,_, K+-_NN ATPase_NN reactivity_NN was_VBD localized_VVN evenly_RR along_II the_DD cytoplasmic_JJ side_NN of_II the_DD basolateral_JJ cell_NN membrane_NN of_II cells_NNS of_II proximal_JJ and_CC distal_JJ tubules_NNS and_CC in_II collecting_VVGJ ducts_NNS ._.
P06263487A08
These_DD observations_NNS support_VVB the_DD previous_JJ conclusion_NN that_CST RecA_NN protein_NN can_VM pair_VVB a_DD single_JJ strand_NN with_II its_PNG complementary_JJ strand_NN in_II duplex_NN DNA_NN in_II a_DD side-by-side_NN fashion_NN without_II a_DD free_JJ end_NN in_II any_PND of_II the_DD three_MC strands_NNS ._.
P06276466A03
The_DD injection_NN itself_PN did_VDD not_RR alter_VVB cell_NN viability_NN ,_, and_CC lymphocytes_NNS given_VVN protein_NN molecules_NNS retained_VVD intact_JJ response_NN activity_NN when_CS they_PN were_VBD stimulated_VVN with_II mitogens_NNS ._.
P06289076A06
It_PN is_VBZ concluded_VVN that_CST in_II intact_JJ human_NN platelets_NNS (_( a_NN )_) the_DD intragranular_JJ storage_NN of_II 5-hydroxytryptamine_NN and_CC noradrenaline_NN mainly_RR depends_VVZ on_II the_DD proton_NN gradient_NN across_II the_DD granular_JJ membrane_NN ,_, and_CC (_( b_NN )_) ionophores_NNS causing_VVG a_DD collapse_NN of_II H+_NN gradients_NNS induce_VVB non-exocytotic_JJ release_NN of_II 5-hydroxytryptamine_NN and_CC noradrenaline_NN from_II intracellular_JJ storage_NN granules_NNS ._.
P06299270A07
After_II hydrolysis_NN of_II the_DD beta-lactam_NN amide_NN bond_NN ,_, the_DD product_NN rearranges_VVZ into_II 2.3-dihydro-2_NN ,_, 2-dimethyl-1_NN ,_, 4-thiazine-3_NN ,_, 6-dicarboxylate_NN ,_, which_PNR exhibits_VVZ an_DD absorption_NN maximum_NN at_II 305_MC nm_NN ._.
P06304112A08
Immunolabeling_VVGN of_II Rous_NN sarcoma_NN virus-transformed_VVNJ cells_NNS with_II anti-p39_NN antibodies_NNS resulted_VVD in_II fluorescent_JJ staining_VVGJ patterns_NNS indistinguishable_JJ from_II those_PND observed_VVN in_II untransformed_VVNJ cells_NNS ._.
P06309841A03
DNA_NN fragments_NNS from_II this_DD region_NN ,_, when_CS inserted_VVN between_II the_DD E._NN coli_NN gal_NN operon_NN promoter_NN and_CC galactokinase_NN (_( galK_NN )_) gene_NN ,_, effect_VVB an_DD 80_MC %_SYM reduction_NN in_II downstream_JJ galK_NN expression_NN ._.
P06316358A09
This_PND is_VBZ probably_RR due_II+ to_II a_DD nonfunctional_JJ splice_NN junction_NN of_II DC_NN beta_NN genes_NNS ,_, causing_VVG a_DD separate_JJ cytoplasmic_JJ exon_NN to_TO be_VBI nonexpressed_VVN ._.
P06321935A03
Phosphorylation_NN of_II proteins_NNS of_II Mr=170_NN K_NN ,_, 135_MC K_NN ,_, 105_MC K_NN ,_, 88_MC K_NN ,_, and_CC 68_MC K_NN was_VBD increased_VVN after_II incubation_NN with_II the_DD hormone_NN or_CC the_DD cyclic_JJ nucleotide_NN ._.
P06329441A07
These_DD cells_NNS do_VDB not_RR exhibit_VVB calcium_NN spikes_NNS and_CC the_DD role_NN of_II their_PNG D-CaBP_NN may_VM be_VBB to_TO regulate_VVI calcium_NN released_VVN from_II intracellular_JJ stores_NNS ._.
P06334646A10
The_DD cellular_JJ composition_NN of_II the_DD samples_NNS tested_VVN in_II the_DD mitogen_NN assays_NNS were_VBD also_RR evaluated_VVN by_II fluorescent_JJ microscopy_NN using_VVG FITC-conjugated_VVNJ monoclonal_JJ antibodies_NNS directed_VVN against_II specific_JJ cell_NN surface_NN markers_NNS ._.
P06354812A07
However_RR ,_, the_DD hypoglycaemic_JJ response_NN to_II exogenous_JJ insulin_NN was_VBD not_RR altered_VVN ._.
P06368005A08
This_DD inhibitory_JJ activity_NN is_VBZ probably_RR derived_VVN from_II 2-deoxyribose_NN ._.
P06376725A08
Finally_RR ,_, the_DD increased_VVNJ expression_NN of_II NF_NN and_CC VF_NN proteins_NNS was_VBD specific_JJ for_II NGF_NN since_CS they_PN could_VM not_RR be_VBB induced_VVN by_II other_JJ hormones_NNS or_CC "_`` growth_NN "_'' factors_NNS ._.
P06386169A10
Two_MC morphologically_RR distinguishable_JJ subtypes_NNS of_II Leu_NN 7-positive_JJ cells_NNS populate_VVB different_JJ microenvironments_NNS :_: The_DD Leu_NN 7-positive_JJ large-granular_JJ lymphocyte_NN was_VBD predominantly_RR found_VVN in_II the_DD crypt_NN epithelium_NN ,_, while_CS numerous_JJ Leu_NN 7-positive_JJ cells_NNS located_VVN in_II the_DD germinal_JJ centers_NNS had_VHD the_DD appearance_NN of_II small_JJ lymphocytes_NNS ._.
P06391479A05
The_DD high_JJ sensitive_JJ fluorogenic_JJ procedure_NN could_VM be_VBB performed_VVN on_II cell_NN fractions_NNS ,_, cell_NN lysates_NNS as_CC+ well_CC+ as_CC supernatants_NNS ._.
P06405010A03
G1_NN and_CC G2_NN were_VBD shown_VVN to_TO be_VBI glycosylated_VVN by_II their_PNG ability_NN to_TO bind_VVI concanavalin_NN A_NN to_II nitrocellulose_NN transfers_NNS of_II the_DD separated_VVNJ proteins_NNS (_( '_`` Western_NN blots_NNS '_'' )_) ._.
P06415059A03
The_DD total_JJ mRNAlys_NN contained_VVD the_DD cap_NN structures_NNS m7Gpppm6Am_NN ,_, m7GpppGm_NN ,_, m7GpppAm_NN ,_, m7GpppCm_NN ,_, m7GpppA_NN ,_, and_CC m7GpppG_NN ,_, in_II decreasing_VVGJ order_NN of_II abundance_NN ._.
P06427603A01
We_PN have_VHB used_VVN a_DD series_NN of_II sequenced_VVNJ V_NN kappa_NN 21_MC L-chains_NNS produced_VVN from_II murine_JJ myelomas_NNS to_TO determine_VVI whether_CST the_DD V_NN or_CC J_NN segment_NN of_II the_DD V_NN region_NN is_VBZ responsible_JJ for_II dictating_VVGN preferential_JJ recombination_NN ._.
P06437665A02
No_DD difference_NN either_CC in_II cytochrome_NN P-450_NN content_NN or_CC microsome-mediated_VVNJ AFB1-DNA_NN was_VBD observed_VVN between_II livers_NNS from_II control_NN and_CC treated_VVNJ rats_NNS ._.
P06450746A01
A_DD procedure_NN was_VBD developed_VVN for_II introducing_VVGN the_DD coliphage_NN Mu_NN d1_NN (_( Apr_NN lac_NN )_) into_II Salmonella_NN typhimurium_NN in_II order_NN to_TO construct_VVI gene_NN fusions_NNS that_PNR place_VVB the_DD structural_JJ genes_NNS of_II the_DD lac_NN operon_NN under_II the_DD control_NN of_II the_DD promoter-regulatory_JJ region_NN of_II other_JJ genes_NNS ._.
P06461773A06
The_DD latter_JJ substance_NN produces_VVZ false_JJ positive_JJ results_NNS in_II the_DD standard_JJ [_( 3H_NN ]_) thymidine_NN assay_NN ._.
P06477956A04
Apolipoprotein_NN A-I_NN ,_, which_PNR was_VBD separated_VVN from_II the_DD inhibitor_NN by_II chromatofocusing_VVGJ chromatography_NN ,_, suppressed_VVD triacyglycerol_NN transfer_NN more_RR than_CSN cholesteryl_NN ester_NN transfer_NN ._.
P06501923A04
The_DD preparation_NN also_RR showed_VVD inhibition_NN of_II the_DD proliferation_NN of_II epidermal_JJ cells_NNS in_II cell_NN culture_NN ._.
P06514721A03
First_RR ,_, the_DD dose_NN response_NN of_II human_NN LH_NN (_( hLH_NN )_) stimulation_NN of_II testosterone_NN was_VBD studied_VVN in_II detail_NN using_VVG testicular_JJ interstitial_JJ cells_NNS from_II both_DD species_NNS ._.
P06537808A08
This_DD difference_NN was_VBD not_RR detected_VVN when_CS saturation_NN analyses_NNS were_VBD performed_VVN using_VVG varying_VVGJ dilutions_NNS of_II the_DD pituitary_NN nuclear_JJ extract_NN ._.
P06557823A04
The_DD isoacceptor_NN pattern_NN ,_, determined_VVN by_II RPC-5_NN chromatography_NN ,_, for_II methionyl-tRNAs_NNS from_II control_NN muscle_NN and_CC 5-day_NN regenerating_VVGJ muscle_NN were_VBD essentially_RR indistinguishable_JJ ,_, while_CS a_DD minor_JJ peak_NN of_II prolyl-tRNA_NN was_VBD observed_VVN in_II the_DD population_NN from_II 5-_MC ,_, 8-_MC and_CC 15-day_NN regenerates_NNS which_PNR was_VBD apparently_RR absent_JJ from_II the_DD control_NN tRNA_NN ._.
P06592359A03
The_DD synthesis_NN of_II the_DD corresponding_VVGJ ribonucleoside_NN ,_, i.e._II ,_, N-_NN [_( (_( 5-amino-1-beta-D-ribofuranosyl-1H-imidazol-4-yl_NN )_) carbonyl_NN ]_) -3-_MC (_( hydroxynitrosamino_JJ )_) -L-alanine_NN ribonucleoside_NN (_( L-alanosine_NN AICO_NN ribonucleoside_NN )_) ,_, was_VBD accomplished_VVN by_II condensation_NN of_II a_DD suitably_RR protected_VVNJ derivative_NN of_II L-alanosine_NN with_II N-succinimidyl-5-amino-1-_NN (_( 2_MC ,_, 3_MC ,_, 5-tri-O-acetyl-beta-D-ribofuranosyl_NN )_) -1H-im_NN idazole-4-carboxylate_NN followed_VVN by_II the_DD removal_NN of_II the_DD protective_JJ groups_NNS ._.
P06605576A03
Results_NNS obtained_VVN on_II the_DD Na_NN transporting_VVGJ frog_NN skin_NN epithelium_NN confirmed_VVD the_DD two-barrier_NN concept_NN of_II transepithelial_JJ Na_NN transport_NN involving_VVG a_DD passive_JJ Na_NN uptake_NN and_CC an_DD active_JJ Na_NN extrusion_NN ._.
P06643461A06
The_DD protein_NN has_VHZ a_DD molar_JJ extinction_NN coefficient_NN of_II 6,500_MC at_II 282_MC nm_NN ._.
P06672107A04
Second_NN ,_, we_PN seeded_VVD nonadherent_JJ bone_NN marrow_NN mononuclear_JJ cells_NNS onto_II established_VVNJ stromal_JJ monolayers_NNS by_II incubating_VVGN them_PN together_RR for_II 2_MC h_NN and_CC then_RR washed_VVD off_II the_DD unattached_VVNJ cells_NNS ._.
P06682714A05
Furthermore_RR ,_, if_CS the_DD platelet_NN suspension_NN was_VBD treated_VVN with_II thrombin_NN in_II the_DD presence_NN of_II calcium_NN ions_NNS ,_, protein_NN bands_NNS characteristic_JJ of_II the_DD action_NN of_II Factor_NN XIII_MC on_II fibrin_NN were_VBD observed_VVN ,_, active_JJ platelet_NN Factor_NN XIII_MC apparently_RR having_VHG been_VBN made_VVN available_JJ by_II lysis_NN of_II platelets_NNS during_II preparations_NNS ._.
P06706962A05
Addition_NN of_II excess_JJ unlabeled_VVNJ apo-B_NN (_( obtained_VVN from_II rat_NN serum_NN )_) totally_RR competed_VVD with_II the_DD specific_JJ antiserum_NN for_II this_DD radioactive_JJ protein_NN ,_, indicating_VVG it_PN was_VBD antigenically_RR related_VVN to_II apo-B_NN ._.
P06713426A07
These_DD results_NNS indicate_VVB that_CST chemical-ionization_NN mass_NN spectrometry_NN is_VBZ highly_RR useful_JJ in_II determining_VVGN the_DD complete_JJ sugar-sequence_NN of_II gangliosides_NNS ._.
P06772442A07
Substitution_NN of_II enzyme_NN resulted_VVD in_II the_DD following_VVGJ major_JJ changes_NNS ._.
P06784716A08
Examination_NN by_II immunotitration_NN and_CC CM52-cellulose_NN column_NN chromatography_NN revealed_VVD that_CST the_DD difference_NN in_II activity_NN between_II High_JJ and_CC Low_JJ lines_NNS was_VBD due_II+ to_II the_DD amount_NN of_II the_DD active_JJ enzyme_NN ,_, but_CC not_RR to_II an_DD endogeneous_JJ activator_NN or_CC inhibitor_NN ._.
P06792165A04
Lines_NNS homozygous_JJ for_II the_DD AdhF_NN allele_NN were_VBD more_RR environmentally_RR sensitive_JJ than_CSN AdhS_NN /_SYM S_NN lines_NNS ._.
P06827485A01
Sulpiride_NN ,_, a_DD substituted_VVNJ benzamide_NN antipsychotic_JJ drug_NN ,_, is_VBZ considered_VVN to_TO be_VBI a_DD selective_JJ antagonist_NN at_II dopamine_NN D-2_NN receptors_NNS ,_, largely_RR because_CS it_PN does_VDZ not_RR inhibit_VVB dopamine-stimulated_VVNJ adenylate_NN cyclase_NN activity_NN ._.
P06835236A01
The_DD mutagenic_JJ effect_NN of_II epichlorohydrin_NN (_( ECH_NN )_) on_II the_DD yeast_NN Schizosaccharomyces_NN pombe_NN was_VBD studied_VVN in_RR+ vitro_RR in_II the_DD presence_NN of_II mouse-liver_NN S9_NN mix_NN and_CC microsomal_JJ and_CC cytosolic_JJ fractions_NNS ._.
P06839015A11
The_DD remaining_VVGJ four_MC antibodies_NNS react_VVB exclusively_RR with_II factor_NN V_MC ._.
P06862442A04
There_EX was_VBD no_DD general_JJ tendency_NN for_II closer_JJR location_NN of_II chromosomes_NNS containing_VVG genes_NNS with_II related_VVNJ function_NN ._.
P06872103A02
There_EX were_VBD fewer_JJR SSB_NN in_II those_PND given_VVN the_DD 5.0_MC ppm_NN Se_NN diet_NN throughout_II the_DD experiment_NN ._.
P06891742A03
The_DD activities_NNS of_II beta-hydroxy-beta-methylglutaryl_NN coenzyme_NN A_NN (_( HMG-CoA_NN )_) reductase_NN ,_, cholesterol_NN 7_MC alpha-hydroxylase_NN ,_, acetyl-CoA_NN carboxylase_NN (_( ACX_NN )_) ,_, fatty_JJ acid_NN synthetase_NN (_( FAS_NN )_) and_CC other_JJ lipogenic_JJ enzymes_NNS in_II several_JJ tissues_NNS were_VBD determined_VVN ._.
P06929219A01
A_DD cytogenetic_JJ analysis_NN of_II melphalan-sensitive_JJ and_CC -resistant_JJ murine_JJ L1210_NN leukemia_NN cells_NNS maintained_VVN in_RR+ vivo_RR indicated_VVD that_CST the_DD drug-resistant_JJ tumor_NN had_VHD a_DD modal_JJ number_NN of_II 40_MC chromosomes_NNS while_CS the_DD sensitive_JJ tumor_NN possessed_VVD a_DD mode_NN of_II 41_MC chromosomes_NNS ._.
P06941283A06
The_DD size_NN and_CC solubility_NN properties_NNS of_II the_DD repeated_VVNJ C-C-C-C-A-A_NN DNA_NN nucleoprotein_NN complex_NN after_II micrococcal_JJ nuclease_NN digestion_NN of_II macronuclei_NNS are_VBB clearly_RR distinguishable_JJ from_II those_PND of_II nucleosomes_NNS ,_, and_CC it_PN is_VBZ inferred_VVN that_CST this_DD DNA_NN sequence_NN in_II macronuclei_NNS is_VBZ packaged_VVN in_II chromatin_NN by_II proteins_NNS other_II+ than_II histones_NNS ._.
P06961099A03
In_II all_DB these_DD cases_NNS ,_, as_CC+ well_CC+ as_CC in_II four_MC others_NNS reported_VVN in_II the_DD literature_NN ,_, the_DD i_NN (_( 17q_NN )_) is_VBZ dicentric_JJ thus_RR indicating_VVG that_CST its_PNG origin_NN is_VBZ due_II+ to_II a_DD break_NN on_II the_DD short_JJ arms_NNS followed_VVN by_II joining_VVGN of_II the_DD two_MC chromatids_NNS containing_VVG the_DD centromere_NN ._.
P06968673A05
PTH_NN responsiveness_NN correlated_VVD with_II several_JJ properties_NNS ,_, presumably_RR associated_VVN with_II the_DD osteoblastic_JJ phenotype_NN :_: elevated_VVNJ alkaline_JJ phosphatase_NN activity_NN ,_, synthesis_NN of_II the_DD gamma-carboxyglutamic_JJ acid-containing_VVGJ bone_NN protein_NN ,_, and_CC production_NN of_II mineralized_VVNJ tumors_NNS in_II host_NN rats_NNS ._.
P07001479A03
The_DD 310,000-325,000_MC Mr_NN cleavage_NN fragments_NNS exhibited_VVD prolonged_VVNJ thrombin-induced_VVNJ clotting_VVGJ activity_NN but_CC were_VBD able_JJ to_TO be_VBI coagulated_VVN ,_, whereas_CS the_DD 270,000-290,000_MC Mr_NN fragments_NNS were_VBD not_RR able_JJ to_TO be_VBI coagulated_VVN ._.
P07009228A08
We_PN attempted_VVD therefore_RR to_TO influence_VVI the_DD level_NN of_II IgG_NN in_II B10_NN mice_NNS by_II administration_NN of_II 10_MC micrograms_NNS of_II LPS_NN i.p._NN simultaneously_RR with_II SRBC_NN ._.
P07018392A04
Also_RR ,_, as_CS predicted_VVN ,_, primaquine_NN did_VDD not_RR displace_VVB the_DD [_( 14C_NN ]_) chloroquine_NN ._.
P07040334A07
The_DD activities_NNS of_II L-serine_NN and_CC D-glucose_NN transport_NN were_VBD not_RR affected_VVN by_II the_DD mutation_NN ._.
P07083392A01
The_DD chemical_JJ and_CC enzymatic_JJ oxidations_NNS of_II 6-_MC ,_, 7-_MC and_CC 10-methylbenzo_NN [_( a_NN ]_) -pyrenes_NNS ,_, 6_MC ,_, 10-_MC and_CC 7_MC ,_, 10-dimethylbenzo_NN [_( a_NN ]_) pyrenes_NNS and_CC benzo_NN [_( a_NN ]_) pyrene_NN (_( BP_NN )_) itself_PN have_VHB been_VBN investigated_VVN to_TO study_VVI the_DD effects_NNS of_II alkyl_NN substitution_NN on_II the_DD pathways_NNS of_II oxidation_NN ._.
P07138840A04
Above_II pH_NN congruent_JJ to_II 13.0_MC bleaching_VVGN takes_VVZ place_NN ,_, first_RR reversibly_RR and_CC subsequently_RR irreversibly_RR ,_, to_II a_DD species_NN absorbing_VVG around_II 365_MC nm_NN (_( bR365_NN )_) ._.
P07155128A02
Exposure_NN of_II these_DD excitable_JJ organs_NNS to_II depolarizing_VVGJ concentrations_NNS of_II K+_NN resulted_VVD in_II stimulation_NN both_CC of_II 45Ca_NN uptake_NN and_CC efflux_NN ._.
P07181947A02
On_II solubilising_VVGN the_DD enzyme_NN or_CC assaying_VVGN it_PN at_II pH_NN 6_MC these_DD inhibitors_NNS have_VHB little_DD effect_NN ._.
P07207481A01
The_DD cytotoxic_JJ effects_NNS of_II azaguanine_NN and_CC thioguanine_NN have_VHB been_VBN compared_VVN in_II two_MC wild-type_NN V79_NN cells_NNS ._.
P07256862A02
The_DD cumulative_JJ indices_NNS of_II labeled_VVNJ cells_NNS and_CC labeled_VVNJ mitosis_NN as_CC+ well_CC+ as_CC the_DD cellular_JJ DNA_NN contents_NNS were_VBD determined_VVN in_II the_DD stimulated_VVNJ cultures_NNS at_II different_JJ times_NNS of_II growth_NN until_II their_PNG entry_NN into_II the_DD stationary_JJ phase_NN of_II growth_NN ._.
P07272448A01
1H_NN ,_, 2H_NN ,_, and_CC 31P_NN NMR_NN methods_NNS have_VHB been_VBN employed_VVN in_II the_DD study_NN of_II dimyristoyl_NN lecithin_NN bilayers_NNS hydrated_VVN with_II D2O_NN in_II the_DD gel_NN (_( L_NN beta_NN '_SYM )_) ,_, intermediate_JJ (_( P_NN beta_NN '_SYM )_) and_CC liquid-crystalline_JJ (_( L_NN alpha_NN )_) phases_NNS ._.
P07294161A01
The_DD role_NN of_II extracellular_JJ Ca2+_NN ions_NNS in_II the_DD killing_VVGN of_II liver_NN cells_NNS by_II CCl4_NN was_VBD studied_VVN in_II primary_JJ cultures_NNS of_II rat_NN hepatocytes_NNS ._.
P07332351A01
The_DD microsomal_JJ ,_, mitochondrial_JJ ,_, and_CC nuclear_JJ fractions_NNS of_II cutaneous_JJ tumors_NNS have_VHB been_VBN investigated_VVN ._.
P07364051A01
Contractile_JJ performance_NN of_II cardiac_JJ and_CC skeletal_JJ muscles_NNS may_VM be_VBB regulated_VVN by_II cyclic_JJ AMP_NN or_CC Ca2+_NN ,_, two_MC second_JJ messengers_NNS that_PNR stimulate_VVB the_DD phosphorylation_NN of_II specific_JJ myofibrillar_JJ proteins_NNS ._.
P07402315A03
We_PN previously_RR reported_VVD the_DD derivation_NN of_II a_DD liver-specific_JJ metastatic_JJ variant_NN of_II a_DD Marek_NN 's_GE disease_NN (_( MD_NN )_) virus-transformed_VVNJ ,_, non-producer_NN lymphoma_NN cell_NN line_NN ._.
P07417559A10
In_II case_NN of_II ApA_NN ,_, ApC_NN and_CC CpA_NN the_DD conformers_NNS with_II C_NN (_( 3_MC '_SYM )_) -endo_JJ ,_, C_NN (_( 2_MC '_SYM )_) -endo_JJ sugar_NN combination_NN were_VBD presented_VVN ._.
P07434745A10
Based_VVN on_II the_DD foregoing_VVGJ data_NNS ,_, a_DD hypothetical_JJ scheme_NN of_II the_DD processes_NNS of_II deproteinization_NN and_CC transport_NN of_II viral_JJ structures_NNS in_II an_DD infected_VVNJ cell_NN has_VHZ been_VBN proposed_VVN ._.
P07482409A01
Several_JJ pro-inflammatory_JJ cytokines_NNS have_VHB been_VBN shown_VVN to_TO be_VBI important_JJ in_II the_DD modulation_NN of_II the_DD procoagulant_NN response_NN ._.
P07493931A04
To_TO explore_VVI that_DD possibility_NN ,_, we_PN analyzed_VVD the_DD cisacting_VVGJ sequences_NNS that_PNR convey_VVB these_DD responses_NNS ._.
P07498136A03
The_DD minicartridge_NN is_VBZ then_RR connected_VVN to_II a_DD high-performance_NN liquid_NN chromatography_NN system_NN and_CC the_DD electrotransferred_VVNJ protein_NN eluted_VVN by_II applying_VVGN an_DD acetonitrile_JJ gradient_NN ._.
P07499243A06
Western_NN analysis_NN of_II subcellular_JJ fractions_NNS localized_VVD NNE_NN primarily_RR to_II the_DD cytoplasm_NN and_CC confirmed_VVD that_CST it_PN was_VBD up-regulated_VVN 2.3-fold_NN by_II hypoxia_NN ._.
P07501116A08
Development_NN of_II this_DD body_NN of_II knowledge_NN may_VM lead_VVB to_II the_DD development_NN of_II better_JJR treatment_NN for_II these_DD aggressive_JJ tumors_NNS ._.
P07507494A05
As_CS the_DD NGR_NN sequence_NN occurs_VVZ in_II the_DD cell-binding_VVGJ region_NN of_II the_DD fibronectin_NN molecule_NN ,_, this_DD sequence_NN could_VM contribute_VVB to_II the_DD specific_JJ recognition_NN of_II fibronectin_NN by_II alpha_NN 5_MC beta_NN 1_MC ._.
P07509736A11
No_DD IGFBP-1_NN or_CC -6_MC mRNAs_NNS were_VBD detected_VVN ._.
P07511744A07
AII_NN 10_MC (_( -7_MC )_) M_NN increased_VVD the_DD synthesis_NN of_II DNA_NN and_CC protein_NN to_II 1.5_MC and_CC 1.7_MC times_II the_DD control_NN values_NNS ,_, respectively_RR ._.
P07513791A04
The_DD rate_NN of_II appearance_NN of_II starvation-associated_VVNJ mutants_NNS at_II 37_MC degrees_NNS C_NN was_VBD somewhat_RR less_RR than_CSN at_II 27_MC degrees_NNS C_NN and_CC this_PND was_VBD attributed_VVN to_II a_DD reduction_NN in_II viability_NN at_II the_DD higher_JJR temperature_NN ._.
P07515283A01
Through_II functional_JJ studies_NNS of_II mutant_JJ tRNAs_NNS ,_, we_PN have_VHB identified_VVN sequence_NN and/or_CC structural_JJ features_NNS important_JJ for_II specifying_VVGN the_DD many_JJ distinctive_JJ properties_NNS of_II E_NN coli_NN initiator_NN tRNA_NN ._.
P07518577A01
The_DD transforming_VVGJ function_NN of_II polyoma_NN virus_NN ,_, middle_JJ T_NN antigen_NN (_( MT_NN )_) ,_, interacts_VVZ with_II several_JJ cellular_JJ enzymes_NNS ,_, essential_JJ to_II its_PNG oncogenic_JJ activity_NN ._.
P07523600A06
In_II contrast_NN to_II the_DD decrease_NN in_II enkephalin_NN and_CC substance_NN P_NN mRNA_NN expression_NN ,_, somatostatin_NN mRNA-expressing_VVGJ neurons_NNS were_VBD largely_RR preserved_VVN ._.
P07526534A02
Viral_JJ polypeptides_NNS ,_, VP1_NN to_II VP4_NN ,_, were_VBD expressed_VVN as_II fusion_NN proteins_NNS in_II Escherichia_NN coli_NN ,_, and_CC were_VBD used_VVN to_TO stimulate_VVI peripheral_JJ blood_NN mononuclear_JJ cells_NNS of_II vaccinated_VVNJ animals_NNS ._.
P07528261A02
It_PN was_VBD found_VVN that_CST a_DD 40-mer_NN oligopeptide_NN (_( amino_JJ acids_NNS 2-41_MC )_) was_VBD recognized_VVN more_RR frequently_RR than_CSN other_JJ peptides_NNS even_RR in_II serum_NN samples_NNS that_PNR did_VDD not_RR react_VVB with_II the_DD C22-3_NN (_( core_NN )_) by_II the_DD recombinant_JJ immunoblot_NN assay_NN (_( RIBA-II_NN )_) ._.
P07533989A01
Recent_JJ cloning_VVGN of_II the_DD chromosome_NN breakpoint_NN regions_NNS of_II the_DD reciprocal_JJ chromosomal_JJ t_NN (_( 11_MC ;_: 22_MC )_) (_( q24_NN ;_: q12_NN )_) has_VHZ revealed_VVN that_CST the_DD breakpoints_NNS were_VBD localized_VVN within_II the_DD EWS_NN gene_NN (_( Ewings_NN sarcoma_NN gene_NN )_) on_II chromosome_NN 22_MC and_CC the_DD FLI-1_NN gene_NN on_II chromosome_NN 11_MC ._.
P07538461A02
The_DD activity_NN of_II IGF-I_NN and_CC -II_MC is_VBZ regulated_VVN by_II six_MC known_VVNJ IGF-binding_VVGJ proteins_NNS (_( IGFBPs_NNS )_) ._.
P07538758A03
The_DD protein_NN binds_VVZ N_NN omega-nitro-L-arginine_NN (_( NNA_NN )_) tightly_RR ,_, but_CC this_DD binding_VVGN is_VBZ not_RR stimulated_VVN by_II BH4_NN ._.
P07539724A12
These_DD results_NNS are_VBB consistent_JJ with_II a_DD Peptide_NN T-dependent_JJ modulation_NN of_II PTK_NN regulation_NN ,_, and_CC support_VVB the_DD potential_NN of_II gp120_NN to_TO interfere_VVI with_II T_NN lymphocyte_NN signal_NN transduction_NN in_II activated_VVNJ T_NN lymphocytes_NNS ._.
P07544810A04
Our_PNG results_NNS show_VVB that_CST the_DD steady-state_NN levels_NNS of_II CFTR_NN ,_, CK13_NN ,_, CK18_NN ,_, CK18_NN ,_, CK14_NN ,_, or_CC DP_NN 1_MC mRNA_NN transcripts_NNS in_II delta_NN F_NN 508_MC CF_NN nasal_JJ polyps_NNS were_VBD not_RR significantly_RR different_JJ from_II those_PND of_II non-CF_NN tissues_NNS ._.
P07545409A08
This_DD protocol_NN was_VBD applied_VVN to_TO quantify_VVI multidrug_NN resistance_NN gene_NN (_( MDRI_NN )_) mRNA_NN in_II malignant_JJ cells_NNS ,_, but_CC it_PN can_VM easily_RR be_VBB adapted_VVN to_II any_DD gene_NN of_II interest_NN ._.
P07548412A09
These_DD results_NNS confirm_VVB the_DD idea_NN that_CST T-helper_NN (_( Th_NN )_) function_NN is_VBZ necessary_JJ for_II the_DD class_NN switch_NN to_II IgG2a_NN subclass_NN in_II rats_NNS ._.
P07553632A06
Genetic_JJ disruption_NN of_II the_DD mutant_JJ K-ras_NN allele_NN in_II human_NN colon_NN carcinoma_NN cells_NNS was_VBD associated_VVN with_II a_DD reduction_NN in_II VEGF_NN /_SYM VPF_NN activity_NN ._.
P07559510A01
Although_CS Micrococcus_NN luteus_NN UV_NN endonuclease_NN has_VHZ been_VBN reported_VVN to_TO be_VBI an_DD 18-kDa_NN enzyme_NN with_II possible_JJ homology_NN to_II the_DD 16-kDa_NN endonuclease_NN V_NN from_II bacteriophage_NN T4_NN (_( Gordon_NNP ,_, L._NNP K._NNP ,_, and_CC Haseltine_NNP ,_, W._NNP A._NNP (_( 1980_MC )_) J._NN Biol._NN Chem._NN 255_MC ,_, 12047-12050_MC ;_: Grafstrom_NNP ,_, R._NNP H._NNP ,_, Park_NNP ,_, L._NNP ,_, and_CC Grossman_NNP ,_, L._NNP (_( 1982_MC )_) J._NN Biol._NN Chem._NN 257_MC ,_, 13465-13474_MC )_) ,_, this_DD study_NN describes_VVZ three_MC independent_JJ purification_NN schemes_NNS in_II which_PNR M._NN luteus_NN UV_NN damage-specific_JJ or_CC pyrimidine_NN dimer-specific_JJ nicking_VVGJ activity_NN was_VBD associated_VVN with_II two_MC proteins_NNS of_II apparent_JJ molecular_JJ masses_NNS of_II 31_MC and_CC 32_MC kDa_NN ._.
P07564108A06
The_DD 20_MC kD_NN CD59_NN was_VBD apparent_JJ in_II GEnC_NN ._.
P07564505A06
Results_NNS showed_VVD that_CST (_( 1_MC )_) relapsed_VVNJ ALL_NN samples_NNS were_VBD more_RR resistant_JJ to_II DNR_NN ,_, but_CC not_RR to_II VM26_NN compared_VVN to_II untreated_VVNJ samples_NNS ;_: (_( 2_MC )_) large_JJ interpatient_JJ variations_NNS existed_VVD in_II both_CC Topo_NN II_MC alpha_NN gene_NN expression_NN and_CC in_JJ+ vitro_JJ cytotoxicity_NN results_NNS ;_: (_( 3_MC )_) Topo_NN II_MC alpha_NN gene_NN expression_NN was_VBD detectable_JJ in_II 29_MC /_SYM 33_MC childhood_NN ALL_NN samples_NNS with_II a_DD median_JJ expression_NN of_II 5_MC %_SYM the_DD level_NN of_II a_DD relatively_RR chemosensitive_JJ human_NN small_JJ cell_NN lung_NN cancer_NN cell_NN line_NN ;_: (_( 4_MC )_) Topo_NN II_MC alpha_NN gene_NN expression_NN did_VDD not_RR differ_VVB between_II untreated_VVNJ and_CC relapsed_VVNJ ALL_NN ;_: (_( 5_MC )_) Topo_NN II_MC alpha_NN gene_NN expression_NN was_VBD positively_RR correlated_VVN with_II the_DD percentage_NN of_II ALL_NN cells_NNS in_II S-_NN and_CC G2M-phase_NN ,_, but_CC not_RR with_II the_DD in_JJ+ vitro_JJ cytotoxicity_NN of_II the_DD drugs_NNS tested_VVN ._.
P07567450A10
These_DD results_NNS show_VVB that_CST '_`` in_JJ+ vitro_JJ '_'' evaluation_NN using_VVG an_DD RNase_NN H_NN assay_NN allowed_VVD us_PN to_TO select_VVI an_DD antisense_NN oligonucleotide_NN which_PNR elicited_VVD a_DD selectivity_NN towards_II point-mutated_VVNJ Ha-ras_NN mRNA_NN when_CS added_VVN at_II 10_MC microM_NN concentration_NN to_II the_DD culture_NN medium_NN of_II cells_NNS expressing_VVG wild_JJ type_NN and_CC mutated_VVNJ Ha-ras_NN mRNA_NN ._.
P07576082A02
Maximal_JJ phosphorylation_NN yields_NNS of_II 5_MC and_CC 3_MC mol_NN P_NN /_SYM mol_NN protein_NN were_VBD achieved_VVN when_CS the_DD highest_JJT stoichiometries_NNS of_II POCl3_NN /_SYM arginine_NN and_CC lysine_NN were_VBD used_VVN ._.
P07577473A03
In_II order_NN to_TO investigate_VVI the_DD role_NN of_II WAF1_NN /_SYM CIP1_NN in_II the_DD pathogenesis_NN of_II primary_JJ human_NN brain_NN tumours_NNS we_PN performed_VVD single-stranded_VVNJ conformation_NN polymorphism_NN (_( SSCP_NN )_) analysis_NN and_CC direct_JJ sequencing_VVGN of_II exon_NN 2_MC of_II the_DD gene_NN in_II a_DD representative_JJ series_NN of_II 158_MC brain_NN tumours_NNS and_CC corresponding_VVGJ blood_NN samples_NNS ._.
P07583386A11
The_DD therapeutic_JJ use_NN of_II differentiating_VVGJ agent_NN combinations_NNS such_II+ as_II D3_NN and_CC RA_NN may_VM provide_VVB a_DD relatively_RR nontoxic_JJ means_NNS of_II treating_VVGN susceptible_JJ tumor_NN types_NNS ._.
P07586318A11
CONCLUSIONS_NNS :_: Through_II the_DD induction_NN of_II vWF_NN secretion_NN and_CC P-selectin_NN surface_NN expression_NN ,_, peptido-LTs_NNS are_VBB likely_RR to_TO play_VVI an_DD important_JJ role_NN in_II the_DD interrelated_VVNJ processes_NNS of_II hemostasis_NN and_CC inflammation_NN ._.
P07592856A05
Forced_VVNJ expression_NN of_II sorcin_NN in_II ryanodine_NN receptor-negative_JJ Chinese_NN hamster_NN lung_NN fibroblasts_NNS resulted_VVD in_II accumulation_NN of_II the_DD predicted_VVNJ 22-kDa_NN protein_NN as_CC+ well_CC+ as_CC the_DD unexpected_VVNJ appearance_NN of_II ryanodine_NN receptor_NN protein_NN ._.
P07601107A03
We_PN also_RR reported_VVD that_CST mu-calpain_NN plays_VVZ an_DD essential_JJ role_NN in_II morphological_JJ changes_NNS and_CC membrane_NN fusion_NN of_II erythrocytes_NNS through_II the_DD degradation_NN of_II spectrin_NN ,_, a_DD lining_VVGJ protein_NN [_( Hayashi_NNP ,_, M._NNP ,_, Saito_NNP ,_, Y._NNP &_CC Kawashima_NNP ,_, S._NNP (_( 1992_MC )_) Biochim._NN Biophys._NN Res._NN Commun._NN 182_MC ,_, 939-946_MC ]_) ._.
P07603326A04
Our_PNG results_NNS indicate_VVB that_CST O6meG_NN and_CC O6etG_NN behave_VVB like_II cholera_NN toxin_NN ,_, in_CS+ as_CS+ much_CS+ as_CS they_PN inhibit_VVB DNA_NN synthesis_NN induced_VVN by_II epidermal_JJ growth_NN factor_NN plus_CC insulin_NN in_II CHEF_NN /_SYM 18_MC cells_NNS ,_, and_CC stimulate_VVB it_PN in_II 3T3_NN cells_NNS ._.
P07612049A02
To_TO use_VVI a_DD recently_RR developed_VVNJ procedure_NN for_II analysis_NN of_II blood_NN leukocyte_NN DNA_NN to_TO detect_VVI mutations_NNS in_II the_DD gene_NN for_II type_NN II_MC procollagen_NN (_( COL2A1_NN )_) in_II patients_NNS with_II cartilage_NN diseases_NNS ranging_VVG from_II early-onset_NN familial_JJ osteoarthritis_NN (_( OA_NN )_) to_II lethal_JJ chondrodysplasias_NNS ._.
P07615658A06
Moreover_RR ,_, the_DD bends_NNS were_VBD not_RR planar_JJ ._.
P07616231A06
Autoradiography_NN revealed_VVD that_CST [_( 3H_NN ]_) PDBu_NN labeling_VVGN is_VBZ present_JJ in_II all_DD retinal_JJ layers_NNS ,_, including_VVG HCs_NNS ,_, where_PNR it_PN is_VBZ associated_VVN with_II the_DD somata_NNS ._.
P07629277A03
Addition_NN of_II 0.3M_NN trehalose_NN or_CC 0.8_MC %_SYM lactalbumin_NN and_CC 3.2_MC %_SYM sucrose_NN resulted_VVD in_II the_DD lowest_JJT loss_NN of_II activity_NN if_CS the_DD conjugated_VVNJ antibodies_NNS were_VBD freeze_NN dried_VVN in_II glass_NN vials_NNS ._.
P07638238A08
Such_DD new_JJ investigative_JJ capabilities_NNS will_VM ultimately_RR allow_VVB one_PN to_TO gain_VVI intimate_JJ knowledge_NN of_II the_DD molecular_JJ basis_NN of_II complex_JJ biological_JJ processes_NNS like_II behavior_NN and_CC development_NN ._.
P07641802A08
By_II ribonuclease_NN protection_NN analysis_NN ,_, gamma_NN GT_NN RNA_NN types_NNS IV_MC and_CC VI_MC represent_VVB about_RR 80_MC %_SYM of_II the_DD total_JJ gamma_NN GT_NN RNA_NN in_II JC-44_NN embryoid_JJ bodies_NNS ._.
P07650160A07
In_II paraffin-embedded_VVNJ sections_NNS of_II human_NN choriocarcinoma_NN ,_, staining_VVGN was_VBD confined_VVN to_II the_DD nuclei_NNS of_II malignant_JJ cells_NNS ._.
P07667103A04
Sequences_NNS in_II the_DD pre-mRNA_NN ,_, domains_NNS in_II ASF_NN /_SYM SF2_NN and_CC components_NNS of_II the_DD U1_NN snRNP_NN particle_NN are_VBB shown_VVN to_TO be_VBI required_VVN for_II complex_NN formation_NN ._.
P07669803A04
The_DD difference_NN in_II the_DD molecular_JJ mass_NN values_NNS can_VM be_VBB attributed_VVN to_II the_DD glycosylated_VVNJ nature_NN of_II the_DD protein_NN ._.
P07678642A02
Few_JJ components_NNS of_II adult_NN brain_NN ECM_NN are_VBB known_VVN ._.
P07678766A09
The_DD enzymatic_JJ activity_NN of_II a_DD gene_NN product_NN that_PNR was_VBD over-produced_VVN in_II Escherichia_NN coli_NN confirmed_VVD the_DD identity_NN of_II the_DD gene_NN ._.
P07680737A06
However_RR ,_, methylation_NN changes_NNS at_II this_DD site_NN were_VBD observed_VVN in_II DNA_NN from_II two_MC cases_NNS of_II CMML_NN ,_, in_II which_PNR hypomethylation_NN was_VBD observed_VVN and_CC in_II three_MC AML_NN cases_NNS ,_, which_PNR were_VBD completely_RR methylated_VVN at_II this_DD site_NN ._.
P07684607A09
Therefore_RR ,_, like_II some_DD proteins_NNS ,_, the_DD intron_NN RNA_NN is_VBZ modular_JJ ,_, containing_VVG a_DD separable_JJ domain_NN and_CC subdomain_NN of_II tertiary_JJ structure_NN ._.
P07687055A01
Fifteen_MC monoclonal_JJ antibodies_NNS (_( MAb_NN )_) were_VBD obtained_VVN to_II cell_NN walls_NNS (_( CW_NN )_) of_II M._NN bovinus-8_NN ,_, two_MC of_II them_PN were_VBD limited_VVN specific_JJ against_II human_NN and_CC bovine_JJ mycobacteria_NN ._.
P07690115A01
Calpain_NN ,_, a_DD calcium-activated_VVNJ neutral_JJ proteinase_NN ,_, is_VBZ ubiquitously_RR present_JJ in_II human_NN tissues_NNS ._.
P07693108A10
Second_RR ,_, treating_VVGN the_DD disease_NN at_II the_DD level_NN of_II the_DD gene_NN appears_VVZ to_TO be_VBI a_DD realistic_JJ goal_NN :_: Gene_NN transfer_NN experiments_NNS in_II cultured_VVNJ CF_NN cells_NNS have_VHB shown_VVN that_CST the_DD procedure_NN will_VM restore_VVB cAMP-dependent_JJ chloride_NN conductance_NN to_II the_DD cells_NNS ,_, laying_VVG the_DD groundwork_NN for_II somatic_JJ cell_NN gene_NN therapy_NN as_II a_DD feasible_JJ treatment_NN for_II CF_NN ._.
P07698646A02
Our_PNG analyses_NNS define_VVB the_DD TATA_NN box_NN or_CC initiator_NN sequences_NNS in_II the_DD c-myc_NN gene_NN as_II necessary_JJ components_NNS for_II the_DD establishment_NN of_II paused_VVNJ RNA_NN polymerase_NN II_MC ._.
P07701536A02
We_PN established_VVD KB_NN xenografts_NNS (_( xeKB3-1_NN and_CC xeKB8-5_NN )_) by_II inoculating_VVGN these_DD in_JJ+ vitro_JJ lines_NNS into_II nude_JJ mice_NNS ._.
P07704053A09
In_II addition_NN ,_, anionic_JJ detergents_NNS ,_, in_II contrast_NN to_II cationic_JJ ,_, zwitter-ionic_JJ or_CC non-ionic_JJ detergents_NNS ,_, could_VM prevent_VVB this_DD degradation_NN ._.
P07713897A04
Upon_II the_DD addition_NN of_II Ca_NN (_( II_MC )_) or_CC Mg_NN (_( II_MC )_) ,_, large_JJ chemical_JJ shift_NN changes_NNS were_VBD observed_VVN in_II the_DD amide_NN proton_NN and_CC methyl_NN proton_NN regions_NNS of_II the_DD spectrum_NN ,_, consistent_JJ with_II the_DD conformational_JJ transitions_NNS that_PNR metal_NN ions_NNS are_VBB known_VVN to_TO induce_VVI in_II native_JJ Factor_NN IX_MC ._.
P07716788A03
The_DD results_NNS showed_VVD that_CST 92_MC %_SYM of_II the_DD antibodies_NNS recognized_VVD an_DD epitope_NN in_II which_PNR the_DD side_NN chain_NN was_VBD a_DD major_JJ constituent_NN ,_, although_CS with_II variable_JJ contributions_NNS from_II other_JJ regions_NNS of_II the_DD molecule_NN ._.
P07726826A01
We_PN have_VHB previously_RR reported_VVN that_CST a_DD Ser300Asn_NN mutant_NN of_II the_DD Escherichia_NN coli_NN lactose_NN repressor_NN protein_NN produced_VVD a_DD temperature-sensitive_JJ phenotype_NN ._.
P07733657A10
The_DD mRNA_NN levels_NNS of_II the_DD three_MC isozymes_NNS were_VBD high_JJ in_II leaves_NNS compared_VVN with_II roots_NNS and_CC mesocotyls_NNS ._.
P07738685A04
Cross-reactivity_NN ,_, at_II the_DD level_NN of_II ligand_NN recognition_NN ,_, was_VBD observed_VVN between_II quail_NN and_CC chicken_NN VLDL_NN /_SYM vitellogenin_NN receptors_NNS ,_, and_CC immunological_JJ relatedness_NN was_VBD demonstrated_VVN by_II Western_NN blotting_VVGN with_II a_DD rabbit_NN anti-chicken_NN oocyte_NN VLDL_NN receptor_NN antibody_NN ._.
P07742922A04
This_DD antigen_NN retrieval_NN sequence_NN was_VBD helpful_JJ to_TO examine_VVI the_DD localization_NN of_II bcl-2_NN protein_NN in_II archival_JJ sections_NNS of_II normal_JJ lymphoid_JJ and_CC nonlymphoid_JJ tissues_NNS and_CC follicular_JJ lymphomas_NNS ._.
P07752241A05
The_DD results_NNS provide_VVB ,_, for_II the_DD first_JJ time_NN ,_, evidence_NN for_II the_DD transmembrane_JJ disposition_NN of_II helices_NNS F_NN and_CC G_NN of_II the_DD current_JJ eight-helix_NN cytochrome_NN b_NN model_NN ._.
P07760022A09
Immunoreactivity_NN for_II a_DD monoclonal_JJ sequence-specific_JJ antipeptide_NN antibody_NN was_VBD widespread_JJ and_CC most_RRT prominent_JJ in_II Purkinje_NN cell_NN perikarya_NNS and_CC their_PNG dendrites_NNS ,_, neuronal_JJ cell_NN bodies_NNS of_II the_DD ectostriatum_NN ,_, and_CC the_DD deep_JJ optic_JJ tectum_NN ._.
P07765157A04
A_DD standard_JJ protocol_NN utilizing_VVG the_DD hybridoma_NN 3C11_NN (_( ATCC_NN HB_NN 8511_MC )_) or_CC African_JJ green_JJ monkey_NN kidney_NN cells_NNS (_( Vero_NN cells_NNS ,_, ATCC_NN CRL_NN 1587_MC )_) was_VBD designed_VVN so_CS+ that_CS the_DD only_JJ variable_NN examined_VVN was_VBD the_DD hollow_JJ fiber_NN bioreactor_NN in_II use_NN ._.
P07769706A05
The_DD protein_NN was_VBD inactive_JJ in_II the_DD null_JJ p_NN (_( od_NN )_) 2_MC mutant_NN when_CS its_PNG first_JJ 82_MC amino_JJ acids_NNS were_VBD deleted_VVN ._.
P07775580A08
Branching_VVGJ morphogenesis_NN of_II bcl-2_NN transfectants_NNS is_VBZ also_RR observed_VVN in_II collagen_NN gels_NNS (_( in_II the_DD absence_NN of_II fibroblast_NN growth_NN factors_NNS )_) ._.
P07789186A03
Comparative_JJ mapping_VVGJ data_NN presented_VVN here_RR describes_VVZ a_DD new_JJ syntenic_JJ region_NN between_II man_NN and_CC rodents_NNS ._.
P07794888A01
A_DD form_NN of_II phosphofructokinase_NN (_( PFK_NN )_) from_II Ascaris_NN suum_NN desensitized_VVN to_II hysteresis_NN in_II the_DD reaction_NN time_NN course_NN and_CC ATP_NN allosteric_JJ inhibition_NN has_VHZ been_VBN used_VVN to_TO study_VVI the_DD activation_NN by_II fructose_NN 2_MC ,_, 6-bisphosphate_NN (_( F26P2_NN )_) at_II varied_VVNJ pH_NN in_II both_DD reaction_NN directions_NNS ._.
P07811473A02
Reports_NNS from_II our_PNG laboratory_NN and_CC other_JJ investigations_NNS have_VHB shown_VVN heterogeneity_NN in_II both_DD genes_NNS within_II three_MC regions_NNS (_( the_DD 5_MC '_SYM untranslated_VVNJ [_( 5_MC '_SYM UT_NN ]_) ,_, the_DD coding_VVGN ,_, and_CC the_DD 3_MC '_SYM untranslated_VVNJ [_( 3_MC '_SYM UT_NN ]_) regions_NNS )_) ._.
P07820939A02
In_II this_DD study_NN ,_, we_PN have_VHB evaluated_VVN the_DD physiological_JJ effect_NN of_II three_MC apo_NN A-IV_NN polymorphisms_NNS (_( Gln360-_NN >_SYM His_NN ,_, Thr347-_NN >_SYM Ser_NN and_CC XbaI_NN within_II the_DD second_JJ intron_NN of_II the_DD apo_NN A-IV_NN gene_NN )_) ,_, in_II a_DD French_NN population_NN ,_, on_II seven_MC quantitative_JJ traits_NNS :_: total_JJ cholesterol_NN and_CC triglycerides_NNS ,_, cholesterol_NN of_II HDL_NN ,_, apo_NN A-IV_NN ,_, apo_NN B_NN ,_, apo_NN A-I_NN and_CC glucose_NN ._.
P07835075A08
Analysis_NN in_II detail_NN of_II these_DD deletions_NNS over_II many_DD generations_NNS showed_VVD that_CST more_RR than_CSN a_DD single_JJ sequence_NN might_VM be_VBB involved_VVN ._.
P07842166A06
No_DD improvement_NN resulted_VVD ._.
P07856108A03
CC107_NN and_CC CC74_NN each_PND have_VHB an_DD M_NN segment_NN consisting_VVG of_II 3696_MC nucleotides_NNS with_II a_DD coding_VVGJ potential_NN of_II 1140_MC amino_JJ acids_NNS in_II the_DD virus_NN complementary-sense_NN RNA_NN (_( cRNA_NN )_) ._.
P07860430A08
PC_NN also_RR increased_VVD the_DD response_NN of_II sperm_NN to_II the_DD Ca2+_NN /_SYM H_NN (_( +_SYM )_) -exchanging_VVGJ ionophore_NN ,_, ionomycin_NN ,_, suggesting_VVG that_CST PC_NN modifies_VVZ an_DD event_NN that_PNR is_VBZ coincident_JJ with_II or_CC subsequent_II+ to_II the_DD rise_NN in_II intracellular_JJ free_JJ Ca2+_NN that_PNR is_VBZ triggered_VVN by_II progesterone_NN ._.
P07864078A01
The_DD renal_JJ K+_NN channel_NN (_( ROMK2_NN )_) was_VBD expressed_VVN in_II Xenopus_NN oocytes_NNS ,_, and_CC the_DD patch-clamp_NN technique_NN was_VBD used_VVN to_TO assess_VVI its_PNG conducting_VVGJ and_CC gating_VVGJ properties_NNS ._.
P07868689A03
Using_VVG single_JJ blastomeres_NNS from_II mouse_NN embryos_NNS as_II a_DD model_NN system_NN ,_, cell_NN recycling_VVGJ procedures_NNS detect_VVB the_DD single-copy_NN beta-haemoglobin_NN gene_NN sequence_NN at_II an_DD efficiency_NN of_II 70_MC %_SYM as_CC+ well_CC+ as_CC sex_NN chromosome_NN constitution_NN at_II an_DD efficiency_NN of_II 74_MC %_SYM in_II the_DD same_JJ single_JJ cell_NN ._.
P07876231A09
Internalization_NN of_II 125I-GRP_NN ,_, assessed_VVN using_VVG an_DD acid_NN wash_NN ,_, was_VBD maximal_JJ after_II 10-20_MC min_NN ,_, and_CC was_VBD clathrin-mediated_VVN since_CS it_PN was_VBD inhibited_VVN by_II hyperosmolar_JJ sucrose_NN and_CC phenylarsine_NN oxide_NN ._.
P07887926A01
Reversible_JJ carboxyl_NN methylation_NN of_II the_DD C-terminal_JJ geranylgeranylcysteine_NN of_II G25K_NN may_VM regulate_VVB its_PNG activity_NN and_CC cellular_JJ localization_NN ._.
P07893828A06
When_CS lysis_NN buffer_NN was_VBD replaced_VVN by_II cytoplasmic_JJ extract_NN from_II normal_JJ or_CC ras-transformed_VVNJ cells_NNS ,_, autophosphorylation_NN of_II the_DD immobilized_VVNJ PKR_NN was_VBD inhibited_VVN in_II the_DD presence_NN or_CC absence_NN of_II dsRNA_NN ,_, even_RR though_CS it_PN could_VM be_VBB shown_VVN that_CST PKR_NN remained_VVD bound_VVN and_CC intact_JJ in_II the_DD precipitate_NN ,_, and_CC able_JJ to_TO autophosphorylate_VVI if_CS rewashed_VVN with_II lysis_NN buffer_NN ._.
P07897239A06
These_DD data_NNS suggest_VVB that_CST more_RR than_CSN one_MC TCRBV-bearing_VVGJ cell_NN having_VHG the_DD affinity_NN for_II AChR-dominant_JJ peptides_NNS is_VBZ involved_VVN in_II pathogenesis_NN ._.
P07901052A03
cnox5-Hm_NN was_VBD a_DD new_JJ homeobox_NN gene_NN and_CC was_VBD very_RR similar_JJ to_II Mox1_NN in_II the_DD mouse_NN ._.
P07907501A11
Because_II+ of_II these_DD uncertainties_NNS ,_, wo_PN believe_VVB that_CST the_DD potential_NN of_II F_NN XIIIa-antibody_NN in_II obtaining_VVGN precise_JJ differential_JJ diagnostic_JJ information_NN is_VBZ limited_VVN ._.
P07910838A10
Drug-related_VVNJ malaise_NN and_CC anorexia_NN were_VBD observed_VVN more_RR frequently_RR in_II patients_NNS receiving_VVG both_DD zidovudine_NN and_CC IFN-alpha_NN ._.
P07913665A02
We_PN determined_VVD whether_CST in_JJ+ vivo_JJ UVB_NN irradiation_NN alters_VVZ the_DD ability_NN of_II hapten-bearing_VVGJ APC_NN from_II the_DD DLN_NN to_TO form_VVI clusters_NNS with_II hapten-specific_JJ T_NN lymphocytes_NNS ._.
P07915843A03
PCNA_NN ,_, in_II conjunction_NN with_II activator_NN 1_MC ,_, acts_VVZ as_II a_DD processivity_NN factor_NN for_II eukaryotic_JJ DNA_NN polymerase_NN (_( pol_NN )_) delta_NN ,_, and_CC these_DD three_MC proteins_NNS constitute_VVB the_DD pol_NN delta_NN holoenzyme_NN ._.
P07922528A05
The_DD level_NN of_II the_DD novel_JJ type_NN isozymes_NNS ,_, epsilon_NN and_CC zeta_NN ,_, was_VBD not_RR altered_VVN in_II electroshocked_VVNJ mice_NNS ._.
P07929230A02
Its_PNG primary_JJ structure_NN (_( calculated_VVNJ molecular_JJ mass_NN of_II 25,831_MC Da_NN )_) shows_VVZ the_DD presence_NN of_II two_MC hydrophobic_JJ domains_NNS of_II which_PNR one_MC is_VBZ likely_RR to_TO serve_VVI as_II a_DD transmembrane_JJ segment_NN ._.
P07937122A09
In_II this_DD report_NN we_PN characterize_VVB the_DD temporal_JJ and_CC spatial_JJ expression_NN of_II three_MC novel_JJ Xenopus_NN genes_NNS during_II early_JJ development_NN as_CC+ well_CC+ as_CC during_II bFGF-induced_VVNJ mesodermal_JJ differentiation_NN ._.
P07939633A02
The_DD Bcr-associated_VVNJ protein_NN 1_MC (_( Bap-1_NN )_) is_VBZ a_DD member_NN of_II the_DD 14-3-3_MC family_NN of_II proteins_NNS ._.
P07946534A02
The_DD teleological_JJ explanation_NN for_II this_DD unique_JJ action_NN of_II PUFAs_NNS resides_VVZ in_II their_PNG ability_NN to_TO suppress_VVI the_DD synthesis_NN of_II (_( n-9_NN )_) fatty_JJ acids_NNS ._.
P07955526A01
We_PN have_VHB previously_RR shown_VVN in_II mice_NNS and_CC monkeys_NNS that_CST mycobacterial_JJ heat_NN shock_NN proteins_NNS (_( hsp_NN )_) of_II 65_MC and_CC 70_MC kD_NN exert_VVB a_DD strong_JJ in_JJ+ vivo_JJ helper_NN effect_NN when_CS conjugated_VVN to_II synthetic_JJ peptides_NNS or_CC bacterial_JJ oligosaccharides_NNS and_CC given_VVN in_II the_DD absence_NN of_II any_DD adjuvants_NNS ._.
P07958456A08
In_II contrast_NN ,_, LHRH_NN cells_NNS emigrated_VVD exclusively_RR from_II inside_JJ olfactory_NN pit_NN areas_NNS to_II the_DD surface_NN of_II the_DD culture_NN after_II 3_MC days_NNS ._.
P07962006A06
The_DD species-specific_JJ aminoacylations_NNS correlate_VVB with_II a_DD nucleotide_NN sequence_NN difference_NN at_II a_DD location_NN in_II the_DD acceptor_NN stem_NN that_PNR is_VBZ known_VVN to_TO be_VBI critical_JJ for_II aminoacylations_NNS by_II the_DD E._NN coli_NN enzyme_NN ._.
P07978314A03
The_DD SERG_NN probe_NN can_VM be_VBB used_VVN to_TO detect_VVI DNA_NN biotargets_NNS (_( e.g._II ,_, gene_NN sequences_NNS ,_, bacteria_NN ,_, viral_JJ DNA_NN fragments_NNS )_) via_II hybridization_NN to_II DNA_NN sequences_NNS complementary_JJ to_II that_DD probe_NN ._.
P07982579A05
We_PN report_VVB here_RR the_DD molecular_JJ characterization_NN of_II the_DD lin-15_NN locus_NN ._.
P07992474A04
Selectivity_NN indices_NNS (_( 50_MC per_II cent_MC cytotoxic_JJ dose_NN [_( CD50_NN ]_) /_SYM ED50_NN )_) provided_VVD the_DD following_VVGJ order_NN of_II antiviral_JJ activity_NN :_: pyrazofuin_NN >_SYM 6-azauridine_NN >_SYM 3-deazaguanosine_NN >_SYM hygromycin_NN B_NN >_SYM fusidic_JJ acid_NN >_SYM dipyridamole_NN ._.
P08001144A04
odr-7_NN null_JJ mutants_NNS fail_VVB to_TO respond_VVI to_II all_DD odorants_NNS detected_VVN by_II the_DD AWA_NN neurons_NNS ,_, while_CS a_DD missense_NN mutation_NN in_II odr-7_NN causes_VVZ a_DD specific_JJ defect_NN in_II one_MC odorant_NN response_NN ._.
P08002249A14
Three_MC of_II four_MC Irish_NN setters_NNS affected_VVN with_II atypical_JJ ,_, relatively_RR slower_JJR disease_NN also_RR had_VHD this_DD mutation_NN ,_, but_CC one_MC dog_NN did_VDD not_RR ._.
P08004151A10
These_DD data_NNS suggest_VVB that_CST ,_, in_II this_DD model_NN of_II neutrophil_NN activation_NN ,_, the_DD pathway_NN for_II O2-_NN generation_NN is_VBZ a_DD Mac-1_NN (_( but_CC not_RR LFA-1_NN )_) -dependent_JJ pathway_NN and_CC also_RR requires_VVZ iC3b_NN ._.
P08015353A01
We_PN have_VHB recently_RR demonstrated_VVD the_DD ability_NN of_II neuropeptide_NN Y_NN to_TO augment_VVI norepinephrine-stimulated_VVNJ contractions_NNS of_II the_DD rat_NN tail_NN artery_NN ._.
P08020469A08
The_DD leucine_NN dehydrogenase_NN gene_NN (_( leudh_NN )_) consists_VVZ of_II a_DD 1098-bp_NN open_JJ reading_VVGJ frame_NN and_CC encodes_VVZ 366_MC amino_JJ acid_NN residues_NNS corresponding_VVG to_II a_DD subunit_NN (_( M_NN (_( r_NN )_) 40586_MC )_) of_II the_DD octameric_JJ enzyme_NN ._.
P08021259A03
We_PN present_VVB a_DD mathematical_JJ analysis_NN which_PNR shows_VVZ that_CST this_DD behavior_NN is_VBZ inconsistent_JJ with_II a_DD simple_JJ 2-pool_NN model_NN with_II one_MC plasma_NN membrane_NN and_CC one_MC intracellular_JJ compartment_NN ,_, but_CS+ that_CS a_DD 3-pool_NN model_NN ,_, with_II two_MC intracellular_JJ compartments_NNS ,_, can_VM simulate_VVB these_DD properties_NNS ._.
P08034621A04
The_DD scheme_NN allows_VVZ the_DD preparation_NN of_II milligram_NN quantities_NNS of_II purified_VVNJ enzyme_NN for_II elucidation_NN of_II kinetic_JJ mechanism_NN as_CC+ well_CC+ as_CC for_II structural_JJ studies_NNS ._.
P08041121A06
EBVaGC_NN was_VBD found_VVN in_II the_DD cardia_NN (_( 4_MC /_SYM 8_MC )_) or_CC body_NN (_( 4_MC /_SYM 8_MC )_) of_II the_DD stomach_NN ,_, and_CC consisted_VVN of_II 7_MC advanced_VVNJ and_CC 1_MC intramucosal_JJ carcinoma_NN ._.
P08041786A01
The_DD replication_NN of_II human_NN immunodeficiency_NN virus_NN type_NN 1_MC (_( HIV-1_NN )_) in_II nondividing_VVGJ host_NN cells_NNS such_II+ as_II those_PND of_II macrophage_NN lineage_NN is_VBZ an_DD important_JJ feature_NN of_II AIDS_NN pathogenesis_NN ._.
P08049272A09
The_DD identity_NN of_II the_DD gene_NN was_VBD confirmed_VVN by_II analyzing_VVGN the_DD function_NN of_II the_DD gene_NN product_NN ._.
P08053685A04
The_DD two_MC muscle_NN caldesmons_NNS do_VDB not_RR comigrate_VVB during_II polyacrylamide_NN gel_NN electrophoresis_NN in_II the_DD presence_NN of_II sodium_NN dodecyl_NN sulfate_NN ,_, indicating_VVG that_CST they_PN have_VHB different_JJ amino_JJ acid_NN sequences_NNS ._.
P08068243A04
This_DD work_NN studies_VVZ the_DD role_NN of_II each_PND of_II the_DD oxidation_NN products_NNS of_II spermine_NN in_II cytotoxicity_NN induced_VVN by_II purified_VVNJ bovine_JJ serum_NN amine_NN oxidase_NN ._.
P08075421A03
The_DD biochemical_JJ functions_NNS of_II most_PND of_II these_DD genes_NNS have_VHB not_RR been_VBN established_VVN ._.
P08083072A01
PURPOSE_NN :_: The_DD accuracy_NN of_II DNA_NN repair_NN may_VM play_VVB a_DD role_NN in_II determining_VVGN the_DD cytotoxic_JJ effect_NN of_II ionizing_VVGJ radiation_NN ._.
P08083983A09
Specific_JJ changes_NNS exist_VVB within_II two_MC regions_NNS of_II the_DD protein_NN ,_, one_MC of_II which_PNR is_VBZ thought_VVN to_TO be_VBI involved_VVN in_II binding_VVGN to_II host_NN cell_NN receptors_NNS ._.
P08093612A04
To_TO test_VVI this_DD hypothesis_NN we_PN studied_VVD the_DD influence_NN of_II murine_JJ Hsp25_NN ,_, human_NN Hsp27_NN ,_, and_CC bovine_JJ alpha-B-crystallin_NN (_( an_DD eye_NN lens_NN protein_NN homologous_JJ to_II sHsps_NNS )_) on_II the_DD unfolding_VVGN and_CC refolding_VVGN of_II citrate_NN synthase_NN and_CC alpha-glucosidase_NN in_RR+ vitro_RR ._.
P08096831A03
Additionally_RR ,_, antibodies_NNS recognizing_VVG the_DD HE4_NN protein_NN were_VBD shown_VVN to_TO react_VVI specifically_RR in_II the_DD epididymis_NN of_II the_DD boar_NN and_CC bull_NN ._.
P08102129A07
No_DD EGF-r_NN ,_, TGF-alpha_NN or_CC c-erbB-2_NN immunopositivity_NN was_VBD found_VVN in_II normal-appearing_VVGJ thyroid_NN tissue_NN (_( 25_MC cases_NNS )_) ,_, whereas_CS a_DD few_PND of_II the_DD non-neoplastic_JJ lesions_NNS (_( colloid_NN goitres_NNS and_CC diffuse_JJ hyperplasias_NNS )_) expressed_VVD either_CC EGF-r_NN or_CC TGF-alpha_NN ._.
P08104225A04
Immunoblotting_VVGN of_II whole_JJ cell_NN lysates_NNS of_II BFP-positive_JJ ,_, EAF-positive_JJ or_CC -negative_JJ ,_, and_CC LA-positive_JJ or_CC -negative_JJ EPEC_NN strains_NNS revealed_VVD variations_NNS in_II the_DD size_NN (_( 18,500-21,000_MC )_) of_II the_DD expressed_VVNJ structural_JJ subunit_NN of_II BFP_NN ,_, suggesting_VVG differences_NNS in_II processing_VVGN that_PNR may_VM account_VVB for_II discrepancies_NNS between_II the_DD bfpA_NN ,_, EAF_NN ,_, and_CC LA_NN ._.
P08109333A07
Moreover_RR our_PNG results_NNS suggest_VVB that_CST caldesmon_NN does_VDZ not_RR function_VVB to_TO maintain_VVI passive_JJ tension_NN ._.
P08115026A02
In_II Western_NN blots_NNS ,_, the_DD antibody_NN recognized_VVD a_DD single_JJ band_NN of_II protein_NN of_II about_RR 98_MC kD_NN from_II all_DD target_NN tissues_NNS studied_VVN to_II date_NN ._.
P08119389A04
At_II the_DD gene_NN level_NN ,_, a_DD one-base_NN substitution_NN (_( A_NN --_: >_SYM G_NN )_) changed_VVD position_NN +4_MC of_II the_DD 5_MC '_SYM donor_NN splice_NN site_NN consensus_NN sequence_NN of_II intron_NN X_MC ._.
P08121806A01
The_DD DNA_NN polymerase_NN gene_NN of_II African_JJ swine_NN fever_NN virus_NN (_( ASFV_NN )_) was_VBD mapped_VVN by_II marker_NN rescue_NN experiments_NNS using_VVG a_DD phosphonoacetic_JJ acid-resistant_JJ mutant_NN and_CC hybridization_NN with_II an_DD oligonucleotide_NN probe_NN designed_VVN from_II the_DD most_RRT conserved_VVNJ motif_NN of_II family_NN B_NN DNA_NN polymerases_NNS ._.
P08125986A03
Pause_NN transfer_NN sequences_NNS direct_VVB nascent_JJ apolipoprotein_NN B_NN to_TO pause_VVI during_II its_PNG translocation_NN ,_, resulting_VVG in_II nonintegrated_VVNJ ,_, transmembrane_JJ intermediates_NNS that_PNR become_VVB fully_RR translocated_VVN over_II time_NN ._.
P08131737A10
The_DD structure_NN of_II the_DD binding_VVGJ site_NN at_II photosystem_NN I_MC and_CC the_DD mechanism_NN of_II electron_NN transfer_NN are_VBB discussed_VVN ._.
P08137263A11
On_II the_DD contrary_NN ,_, p53_NN gene_NN changes_NNS seem_VVB to_TO represent_VVI an_DD event_NN required_VVN for_II the_DD malignancy_NN progression_NN of_II ductal_JJ tumors_NNS from_II lower_JJR to_II higher_JJR grades_NNS ._.
P08143730A08
The_DD only_JJ significant_JJ difference_NN is_VBZ strictly_RR localized_VVN near_II the_DD single_JJ amino_JJ acid_NN substitution_NN in_II the_DD presumed_VVNJ active_JJ site_NN -Trp18-Arg_NN (_( Leu_NN )_) -Tyr-_NN ,_, i.e._II Leu19_NN and_CC Tyr20_NN are_VBB more_RR precisely_RR defined_VVN in_II the_DD solution_NN structure_NN of_II [_( R19L_NN ]_) Tendamistat_NN than_CSN the_DD corresponding_VVGJ residues_NNS Arg19_NN and_CC Tyr20_NN in_II wild-type_NN Tendamistat_NN ._.
P08151290A04
Control_NN transformations_NNS were_VBD carried_VVN out_II with_II the_DD GUS-NEO_NN plasmid_NN mixed_VVN with_II the_DD AL1_NN ,_, AL2_NN or_CC AL3_NN plasmids_NNS in_II which_PNR mutations_NNS were_VBD introduced_VVN to_TO prevent_VVI translation_NN of_II the_DD open_JJ reading_VVGJ frames_NNS (_( ORFs_NNS )_) ._.
P08158131A04
An_DD intracellular_JJ Ca2+_NN antagonist_NN ,_, 3_MC ,_, 4_MC ,_, 5-trimethoxybenzoic_JJ acid_NN 8-_MC (_( N_NN ,_, N-diethylamino_JJ )_) octyl_NN ester_NN ,_, selectively_RR inhibited_VVD the_DD initial_JJ phase_NN of_II secretion_NN ._.
P08160194A05
By_II contrast_NN ,_, when_CS CEM-C12_NN cells_NNS were_VBD exposed_VVN to_II higher_JJR cadmium_NN concentrations_NNS (_( 50_MC microM_NN )_) ,_, cell_NN death_NN increased_VVD without_II concomitant_JJ chromatin_NN condensation_NN or_CC DNA_NN fragmentation_NN ._.
P08163472A10
Comparison_NN of_II the_DD deduced_VVNJ amino_JJ acid_NN sequence_NN of_II the_DD biotin_NN subunit_NN of_II beta-methylcrotonyl-CoA_NN carboxylase_NN with_II other_JJ biotin_NN enzymes_NNS suggest_VVB that_CST this_DD subunit_NN contains_VVZ the_DD biotin_NN carboxylase_NN and_CC biotin_NN carboxyl-carrier_NN domains_NNS ._.
P08170362A03
Most_DD GAS_NN strains_NNS contain_VVB one_MC to_II three_MC tandemly_RR arranged_VVNJ copies_NNS of_II emm-family_NN genes_NNS in_II the_DD cluster_NN ,_, but_CC the_DD alleles_NNS within_II the_DD cluster_NN vary_VVB among_II different_JJ strains_NNS ._.
P08175742A03
We_PN investigated_VVD the_DD contribution_NN of_II the_DD cell_NN type_NN to_II the_DD pattern_NN of_II beta_NN 3-adrenergic_JJ receptor_NN long_JJ term_NN desensitization_NN by_II studying_VVGN ,_, in_II parallel_NN ,_, two_MC cell_NN lines_NNS (_( Chinese_NN hamster_NN fibroblasts_NNS and_CC murine_JJ Ltk-_NN cells_NNS )_) expressing_VVG the_DD human_NN beta_NN 3-adrenergic_JJ receptor_NN ._.
P08176363A05
When_CS translated_VVD in_RR+ vitro_RR in_II the_DD presence_NN of_II dog_NN pancreatic_JJ microsomal_JJ membranes_NNS ,_, the_DD N28-35_NN protein_NN underwent_VVD cleavage_NN and_CC did_VDD not_RR remain_VVB anchored_VVN to_II membranes_NNS ._.
P08179907A08
The_DD translation_NN of_II these_DD transcripts_NNS ,_, therefore_RR ,_, appears_VVZ to_TO be_VBI post-transcriptionally_RR controlled_VVN ._.
P08183948A02
After_II 24_MC hr_NN in_II cell_NN culture_NN ,_, RPE_NN cells_NNS developed_VVD a_DD transient_JJ ,_, voltage-activated_VVNJ inward_JJ current_NN that_CST was_VBD never_RR observed_VVN in_II acutely_RR isolated_VVNJ cells_NNS ._.
P08196637A06
Indirect_JJ immunofluorescence_NN and_CC confocal_JJ laser_NN microscopy_NN showed_VVD that_CST the_DD activity_NN of_II NF-kappa_NN B_NN correlated_VVD with_II the_DD presence_NN of_II the_DD NF-kappa_NN B_NN subunits_NNS p50_NN and_CC RelA_NN (_( p65_NN )_) in_II nuclei_NNS of_II cultured_VVNJ neurons_NNS ._.
P08204581A04
For_II both_CC an_DD equimolar_JJ ratio_NN of_II arachidonic_JJ and_CC ferulic_JJ acids_NNS and_CC ferulic_JJ acid_NN in_II excess_NN of_II arachidonic_JJ acid_NN a_DD stimulation_NN of_II the_DD cyclooxygenase_NN reaction_NN is_VBZ observed_VVN ._.
P08207793A05
Analysis_NN of_II mRNA_NN suggested_VVD that_CST Tat_NN exerts_VVZ its_PNG effect_NN on_II IL-2_NN primarily_RR at_II the_DD transcriptional_JJ level_NN ._.
P08223435A06
Also_RR TPA-induced_VVNJ ,_, p21ras-independent_JJ ,_, activation_NN of_II raf-1_NN kinase_NN and_CC ERK2_NN is_VBZ inhibited_VVN by_II cAMP_NN ._.
P08224847A08
Partial_JJ amino_JJ acid_NN sequence_NN data_NNS obtained_VVN from_II the_DD approximately_RR 55-kD_NN component_NN of_II IBP-s_NNS indicate_VVB that_CST it_PN is_VBZ hERR1_NN ,_, an_DD orphan_NN member_NN of_II the_DD steroid-thyroid_NN hormone_NN receptor_NN superfamily_NN ._.
P08228247A12
Conversely_RR ,_, the_DD IL-1_NN beta_NN converting_VVGJ enzyme_NN inhibitor_NN ,_, Ac-Tyr-Val-Ala-Asp-CHO_NN (_( L-709,049_NN )_) and_CC the_DD anti-inflammatory_JJ agent_NN [_( 5-_MC (_( 4-pyridyl_NN )_) 6_MC (_( 4-fluorophenyl_NN )_) -2_MC ,_, 3-dihydroimidazo_NN (_( 2_MC ,_, 1-b_NN )_) thiazole_NN ]_) (_( SK_NN &_CC F_NN 86002_MC )_) inhibited_VVD IL-1_NN beta_NN release_NN in_II both_CC the_DD standard_JJ and_CC staged_VVNJ release_NN assays_NNS with_II IC50_NN of_II 1_MC microM_NN ._.
P08238481A03
GCT_NN cells_NNS were_VBD sensitive_JJ to_II bone_NN sialoprotein-II_NN (_( BSP-II_NN )_) ,_, osteopontin_NN (_( OPN_NN )_) ,_, and_CC related_VVNJ fragments_NNS ._.
P08246677A03
Ischemia_NN also_RR induced_VVD a_DD time_NN dependent_JJ decrease_NN in_II the_DD activity_NN and_CC maximum_NN velocity_NN (_( Vmax_NN )_) value_NN of_II Ca-ATPase_NN ._.
P08254738A03
A_DD form_NN of_II casein_NN kinase_NN I_MC purified_VVN from_II HeLa_NN nuclear_JJ extracts_NNS (_( T-antigen_NN kinase_NN )_) phosphorylates_VVZ T_NN antigen_NN on_II physiologic_JJ sites_NNS and_CC inhibits_VVZ its_PNG activity_NN in_II the_DD unwinding_VVGJ reaction_NN (_( A._NNP Cegielska_NNP and_CC D._NNP M._NNP Virshup_NNP ,_, Mol._NN Cell._NN Biol._NN 13_MC :_: 1202-1211_MC ,_, 1993_MC )_) ._.
P08258343A01
Peripheral_JJ blood_NN B_NN cells_NNS of_II a_DD 67-year-old_JJ person_NN were_VBD separated_VVN into_II IgM+IgD+_NN ,_, IgM+IgD-_NN ,_, and_CC IgM-IgD-_NN subsets_NNS ,_, and_CC nucleotide_NN sequences_NNS of_II expressed_VVNJ immunoglobulin_NN light_JJ chain_NN variable_NN (_( V_NN )_) regions_NNS encoded_VVN by_II V_NN kappa_NN 3_MC and_CC V_NN kappa_NN 4_MC gene_NN family_NN members_NNS were_VBD determined_VVN from_II amplified_VVNJ cDNA_NN ._.
P08263508A08
Nevertheless_RR ,_, the_DD molecular_JJ structure_NN and_CC pharmacological_JJ characterization_NN of_II high-affinity_NN kainate_NN binding_VVGN of_II the_DD humEAA1_NN expressed_VVN in_II the_DD stable_JJ cell_NN line_NN (_( ppEAA1-16_NN )_) suggest_VVB that_CST the_DD humEAA1_NN is_VBZ a_DD subunit_NN protein_NN of_II a_DD human_NN kainate_NN receptor_NN complex_NN ._.
P08269996A04
Unstretched_VVNJ cells_NNS served_VVD as_II controls_NNS ._.
P08280086A08
Cross-linking_VVGJ studies_NNS indicate_VVB that_CST the_DD specific_JJ interaction_NN between_II MH1C1_NN cells_NNS and_CC the_DD 39_MC kDa_NN protein_NN is_VBZ mediated_VVN by_II an_DD association_NN with_II the_DD LRP_NN receptor_NN ._.
P08283650A03
This_DD factor_NN is_VBZ a_DD potent_JJ mitogen_NN for_II retinal_JJ pigment_NN epithelial_JJ cells_NNS and_CC vascular_JJ smooth_JJ muscle_NN cells_NNS ._.
P08286397A02
The_DD well-known_VVNJ high-spin_NN /_SYM low-spin_NN equilibrium_NN has_VHZ been_VBN detected_VVN between_II 298_MC K_NN and_CC 220_MC K_NN ._.
P08289789A04
Expression_NN in_II CD4+_NN CD8+_NN T_NN cells_NNS was_VBD found_VVN to_TO require_VVI additional_JJ regulatory_JJ elements_NNS present_JJ in_II a_DD T-cell_NN enhancer_NN fragment_NN recently_RR identified_VVN for_II the_DD murine_JJ CD4_NN gene_NN (_( S._NNP Sawada_NNP and_CC D._NNP R._NNP Littman_NNP ,_, Mol._NN Cell._NN Biol._NN 11_MC :_: 5506-5515_MC ,_, 1991_MC )_) ._.
P08293970A02
To_TO show_VVI this_PND ,_, we_PN altered_VVD a_DD low-level_NN overexpressing_VVGJ recF+_NN plasmid_NN with_II a_DD set_NN of_II structurally_RR neutral_JJ mutations_NNS that_PNR increased_VVD the_DD rate_NN of_II expression_NN of_II recF_NN ._.
P08301138A03
Although_CS both_CC pertussis_NN toxin_NN and_CC BT-D_NN inhibited_VVD exocytosis_NN in_II FMLP-stimulated_VVNJ PMNs_NNS ,_, the_DD inhibitory_JJ effects_NNS of_II the_DD two_MC toxins_NNS were_VBD found_VVN to_TO be_VBI additive_JJ ._.
P08315389A01
The_DD gene_NN encoding_VVG a_DD highly_RR immunogenic_JJ mycobacterial_JJ heat-shock_NN protein_NN (_( hsp65_NN )_) was_VBD transfected_VVN into_II the_DD murine_JJ macrophage_NN tumor_NN cell_NN line_NN J774_NN ._.
P08320826A05
Furthermore_RR ,_, this_DD approach_NN will_VM eventually_RR identify_VVB the_DD stretch-induced_VVNJ intracellular_JJ pathways_NNS ._.
P08330339A06
Four_MC human_NN samples_NNS that_PNR contained_VVD relatively_RR high_JJ levels_NNS of_II particular_JJ P450_NN enzymes_NNS in_II their_PNG microsomes_NNS were_VBD selected_VVN and_CC used_VVN for_II further_JJ characterization_NN ._.
P08335374A06
Analysis_NN of_II whole-cell_NN extracts_NNS from_II 14_MC strains_NNS by_II sodium_NN dodecyl_NN sulfate_NN (_( SDS_NN )_) -polyacrylamide_NN gel_NN electrophoresis_NN with_II 7_MC M_NN urea_NN and_CC immunoblotting_VVGN with_II antisera_NNS to_II CBF1_NN and_CC CBF2_NN suggests_VVZ that_CST CBF_NN proteins_NNS from_II adherent_JJ and_CC nonadherent_JJ strains_NNS are_VBB different_JJ ._.
P08340353A08
These_DD results_NNS suggest_VVB that_CST calpain_NN inhibition_NN and_CC binding_VVGN to_II the_DD CaMLDs_NNS are_VBB not_RR correlated_VVN or_CC mediated_VVN by_II different_JJ subdomains_NNS of_II calpastatin_NN ._.
P08347153A01
It_PN is_VBZ widely_RR known_VVN that_CST the_DD clearance_NN of_II drugs_NNS is_VBZ often_RR compromised_VVN during_II episodes_NNS of_II infectious_JJ disease_NN via_II a_DD down-regulation_NN of_II cytochrome_NN P450_NN (_( P450_NN )_) at_II a_DD pre-translational_JJ step_NN in_II enzyme_NN synthesis_NN ._.
P08366043A12
Therefore_RR ,_, the_DD steady-state_NN level_NN of_II the_DD ilvBNC_NN and_CC ilvNC_NN messages_NNS contributes_VVZ significantly_RR to_II the_DD total_JJ activity_NN of_II the_DD single_JJ AHAS_NN ._.
P08373557A06
This_DD loop_NN displays_VVZ a_DD remarkably_RR reduced_VVNJ homology_NN of_II 64.0_MC %_SYM with_II several_JJ deletions_NNS and_CC insertions_NNS ,_, although_CS four_MC putative_JJ glycosylation_NN sites_NNS are_VBB conserved_VVN ._.
P08382496A06
In_II unitary_JJ recordings_NNS PDBu_NN produced_VVD dramatic_JJ increases_NNS in_II single_JJ N-_NN and_CC L-type_NN channel_NN activity_NN by_II sharply_RR decreasing_VVGN closed_VVNJ time_NN intervals_NNS between_II adjacent_JJ openings_NNS ,_, but_CC did_VDD not_RR alter_VVB the_DD unitary_JJ current_NN size_NN or_CC mean_NN open_JJ time_NN ._.
P08384580A04
The_DD E1B_NN 55K_NN protein_NN blocks_VVZ p53_NN tumor_NN suppressor_NN protein_NN function_NN ,_, indicating_VVG that_CST p53_NN may_VM mediate_VVB apoptosis_NN by_II E1A_NN ._.
P08388022A07
These_DD data_NNS suggest_VVB that_CST such_DB a_DD phenotype_NN is_VBZ not_RR due_II+ to_II alteration_NN of_II a_DD VP3_NN function_NN related_VVN to_II transcription_NN ._.
P08389474A06
The_DD responses_NNS to_II single_JJ flashes_NNS of_II varying_VVGJ intensities_NNS occurred_VVD with_II a_DD mean_NN latency_NN of_II 460_MC ms_NN ,_, which_PNR is_VBZ consistent_JJ with_II the_DD intermediacy_NN of_II several_JJ steps_NNS between_II alpha-receptor_NN activation_NN and_CC contraction_NN ._.
P08393883A05
BAT_NN was_VBD also_RR found_VVN to_TO contain_VVI iodothyronine_NN 5'-deiodinase_NN (_( 5'D_NN )_) ,_, which_PNR appears_VVZ to_TO be_VBI a_DD type_NN II_MC enzyme_NN ,_, based_VVN on_II high_JJ affinity_NN for_II T4_NN (_( Km_NN ,_, 2.9_MC nmol_NN /_SYM L_NN )_) and_CC insensitivity_NN to_II propylthiouracil_NN (_( 10_MC %_SYM inhibition_NN by_II 1_MC nmol_NN /_SYM L_NN )_) ._.
P08396186A02
Maximal_JJ stimulations_NNS were_VBD reached_VVN at_II 10_MC (_( -7_MC )_) M_NN of_II human_NN PTHrP-_NN (_( 1-34_MC )_) or_CC rat_NN PTH-_NN (_( 1-34_MC )_) and_CC showed_VVD a_DD 3-3.3_MC fold_NN increase_NN over_II basal_JJ activity_NN ._.
P08404325A04
It_PN does_VDZ not_RR contain_VVB the_DD other_JJ extractable_JJ antigens_NNS ,_, like_II Sm_NN ,_, RNP_NN ,_, PM-ScL_NN ,_, Scl-70_NN ,_, Jo-1_NN ,_, and_CC PCNA_NN ._.
P08409525A03
This_DD enzyme_NN exhibited_VVD a_DD marked_VVNJ acyl-group_NN specificity_NN towards_II arachidonic_JJ acid_NN ._.
P08415694A03
After_II DNA_NN packaging_VVGN terminase_NN recognizes_VVZ and_CC cuts_VVZ the_DD terminal_JJ cosN_NN ,_, an_DD event_NN that_PNR does_VDZ not_RR require_VVB a_DD wild-type_NN cosB_NN ._.
P08419159A04
Cytotoxicity_NN was_VBD also_RR assessed_VVN by_II studying_VVGN the_DD entrance_NN and_CC maintenance_NN of_II cells_NNS in_II mitosis_NN (_( mitotic_JJ index_NN )_) ._.
P08422500A08
The_DD tightest_JJT linkages_NNS were_VBD with_II :_: MYH3_NN (_( embryonic_JJ ,_, skeletal_JJ myosin_NN heavy_JJ chain_NN )_) and_CC SHBG_NN (_( sex_NN hormone-binding_VVGJ globulin_NN )_) ,_, giving_VVG 2_MC point_NN lod_NN scores_NNS of_II 20.2_MC ,_, and_CC 20.0_MC ,_, respectively_RR ._.
P08428951A02
VETF_NN is_VBZ a_DD promoter-binding_VVGJ protein_NN with_II DNA-dependent_JJ ATPase_NN activity_NN ._.
P08440361A05
By_II the_DD AC-ELISA_NN ,_, 12_MC patients_NNS were_VBD positive_JJ for_II NNKY1-32_NN and_CC 4_MC for_II NNKY5-5_NN ._.
P08450462A02
Serosal_JJ administration_NN of_II neuropeptide_NN Y_NN (_( NPY_NN )_) ,_, peptide_NN YY_NN (_( PYY_NN )_) ,_, (_( +_SYM )_) -N-cyclopropylmethyl-N-methyl-1_NN ,_, 4-_MC diphenyl-1-ethyl-but-3-en-1-ylamine_NN hydrochloride_NN (_( JO_NN 1784_MC )_) ,_, di_NN (_( ortho-tolyl_NN )_) guanidine_NN (_( DTG_NN )_) and_CC (_( +_SYM )_) -_: or_CC (_( -_SYM )_) -N-allyl-normetazocine_NN (_( NANM_NN )_) produced_VVD concentration-related_VVNJ decreases_NNS in_II short-circuit_NN current_NN (_( Isc_NN )_) without_II changes_NNS in_II tissue_NN conductance_NN ._.
P08455623A06
Initial_JJ results_NNS indicate_VVB that_CST this_DD 23S_NN pre-rRNA_NN is_VBZ the_DD same_PND as_II the_DD species_NN detected_VVN on_II depletion_NN of_II the_DD small_JJ nucleolar_JJ RNA-associated_VVNJ proteins_NNS NOP1_NN and_CC GAR1_NN and_CC in_II an_DD snr10_NN mutant_NN strain_NN ._.
P08466914A04
In_II the_DD case_NN of_II the_DD mfVSG_NN of_II the_DD variant_JJ clone_NN MITat_NN 1.4_MC (_( 470_MC amino_JJ acid_NN residues_NNS )_) ,_, fragmentation_NN occurs_VVZ close_JJ to_II the_DD COOH-terminus_NN (_( Gln433_NN or_CC Thr434_NN )_) as_CS shown_VVN by_II NH2-terminal_JJ sequencing_VVGN ,_, metabolic_JJ labeling_VVGJ experiments_NNS ,_, and_CC molecular_JJ weight_NN determinations_NNS by_II laser_NN desorption_NN /_SYM ionization_NN mass_NN spectrometry_NN ._.
P08478062A07
Although_CS H._NN ducreyi_NN penetrated_VVD between_II human_NN foreskin_NN cells_NNS ,_, internalization_NN was_VBD not_RR a_DD major_JJ component_NN ._.
P08486347A05
Under_II low-stringency_NN in_JJ+ situ_JJ hybridization_NN conditions_NNS ,_, satellite_NN I_MC is_VBZ found_VVN on_II the_DD pericentric_JJ regions_NNS of_II chromosomes_NNS 3_MC and_CC 4_MC and_CC on_II all_DB the_DD acrocentric_JJ chromosomes_NNS ._.
P08491215A04
The_DD purpose_NN of_II the_DD study_NN was_VBD to_TO evaluate_VVI whether_CST the_DD newly_RR developed_VVNJ strain_NN NM3009_NN is_VBZ highly_RR sensitive_JJ toward_II nitroarene_NN compounds_NNS ._.
P08495975A06
Cross-reactive_JJ autoantibody_NN in_II the_DD eluates_NNS immunoprecipitated_VVD a_DD rat_NN RBC_NN protein_NN that_PNR comigrated_VVD with_II band_NN 3_MC ,_, together_RR with_II two_MC bands_NNS of_II 36,000_MC MW_NN and_CC 34,000_MC MW_NN that_PNR may_VM represent_VVB minor_JJ rat_NN glycophorins_NNS ._.
P08498561A02
Arterial_JJ rings_NNS were_VBD contracted_VVN with_II endothelin-1_NN (_( ET-1_NN ;_: 10_MC (_( -10_MC )_) to_II 10_MC (_( -7_MC )_) M_NN )_) and_CC phorbol_NN 12_MC ,_, 13-dibutyrate_NN (_( PDBu_NN ;_: 10_MC (_( -7_MC )_) M_NN )_) after_CS incubating_VVG them_PN for_II 1_MC and_CC 2_MC days_NNS with_II PDBu_NN (_( 200_MC nM_NN )_) in_II the_DD presence_NN and_CC absence_NN of_II CAD_NN (_( 10_MC (_( -4_MC )_) M_NN )_) ._.
P08504767A12
Increased_VVNJ GAD65_NN synthesis_NN thus_RR accounts_VVZ for_II glucose_NN stimulation_NN of_II 64K_NN expression_NN ._.
P08507640A05
Contrary_II+ to_II that_PND for_II the_DD wild-type_NN ,_, the_DD cyanide_NN dissociation_NN rate_NN constant_NN for_II the_DD mutant_NN containing_VVG Arg_NN (_( E10_NN )_) is_VBZ essentially_RR independent_JJ of_II pH_NN (_( from_II 6_MC to_II 9_MC )_) ,_, as_CS expected_VVN on_II the_DD basis_NN of_II the_DD guanidinium_NN group_NN of_II Arg_NN having_VVGN a_DD pK_NN >_SYM 10_MC ._.
P08521814A02
A_DD recurring_VVGJ mechanism_NN for_II the_DD activation_NN of_II haemopoietin_NN receptors_NNS is_VBZ the_DD formation_NN of_II functional_JJ complexes_NNS by_II receptor_NN subunit_NN oligomerization_NN ._.
P08526905A04
T_NN to_II G_NN transversion_NN in_II 5_MC bp_NN upstream_JJ from_II a_DD junction_NN of_II intron_NN 4_MC and_CC exon_NN 5_MC was_VBD found_VVN in_II genomic_JJ DNA_NN of_II the_DD patient_NN ._.
P08528889A09
CSA_NN at_II 10_MC (_( -6_MC )_) or_CC 10_MC (_( -8_MC )_) M_NN did_VDD not_RR alter_VVB basal_JJ release_NN of_II CRH_NN ;_: however_RR ,_, addition_NN of_II either_DD concentration_NN completely_RR blocked_VVD the_DD IL-2-induced_VVNJ release_NN of_II CRH_NN ._.
P08530835A03
On_II the_DD other_JJ hand_NN ,_, all_DD 14_MC pancreatic_JJ cancer_NN tissues_NNS showed_VVD irregular_JJ immunostaining_VVGN on_II the_DD basement_NN membranes_NNS surrounding_VVG cancer_NN cells_NNS ,_, and_CC positive_JJ fibrillar_JJ immunostaining_VVGN for_II type_NN IV_MC collagen_NN in_II the_DD stroma_NN of_II the_DD carcinomatous_JJ parenchyma_NN ._.
P08534761A01
The_DD cell_NN surface_NN phenotype_NN of_II immunoregulatory_JJ lymphocytes_NNS in_II bone_NN marrow_NN (_( BM_NN )_) and_CC peripheral_JJ blood_NN (_( PB_NN )_) in_II myelodysplastic_JJ syndrome_NN (_( MDS_NN )_) ,_, a_DD stem_NN cell_NN disorder_NN ,_, was_VBD analyzed_VVN ._.
P08538171A08
Data_NNS (_( means_NNS +/-_SYM SEM_NN )_) were_VBD analyzed_VVN by_II ANOVA_NN with_II a_DD Newman-Keuls_NN posttest_NN ._.
P08541000A04
We_PN reported_VVD an_DD association_NN between_II homozygosity_NN for_II the_DD 6.3_MC kb_NN allele_NN and_CC hypertension_NN in_II blacks_NNS ._.
P08546385A07
This_DD observation_NN is_VBZ not_RR restricted_VVN to_II skeletal_JJ and_CC heart_NN muscle_NN ,_, but_CC has_VHZ been_VBN observed_VVN in_II lung_NN ,_, dermis_NN ,_, and_CC in_II undefined_VVNJ tissues_NNS following_VVG intravenous_JJ administration_NN ._.
P08550185A03
In_II this_DD study_NN ,_, we_PN have_VHB examined_VVN the_DD fibronectin-binding_VVGJ properties_NNS of_II several_JJ protein_NN F-deficient_JJ mutants_NNS cultured_VVN under_II aerobic_JJ conditions_NNS and_CC have_VHB identified_VVN a_DD second_JJ pathway_NN for_II binding_VVGN fibronectin_NN ._.
P08551577A04
A_DD number_NN of_II cis-acting_VVGJ sequences_NNS within_II the_DD RNA_NN of_II Rous_NN sarcoma_NN virus_NN play_VVB a_DD role_NN in_II preserving_VVGN a_DD large_JJ pool_NN of_II unspliced_VVNJ RNA_NN ._.
P08557038A01
One_MC way_NN in_II which_PNR wild-type_NN p53_NN is_VBZ able_JJ to_TO regulate_VVI cell_NN cycle_NN progression_NN is_VBZ thought_VVN to_TO be_VBI via_II the_DD induction_NN of_II its_PNG downstream_JJ target_NN gene_NN Waf1_NN /_SYM CIP1_NN ,_, thus_RR indirectly_RR regulating_VVG the_DD transcriptional_JJ activity_NN of_II E2F_NN ._.
P08566701A03
We_PN suggest_VVB that_CST structural_JJ changes_NNS of_II RNAIII_NN to_II a_DD translatable_JJ form_NN of_II the_DD molecule_NN precede_VVB its_PNG regulation_NN of_II target_NN gene_NN expression_NN ._.
P08581322A02
Selection_NN of_II test_NN drugs_NNS was_VBD based_VVN on_II possible_JJ interference_NN with_II ricin_NN activity_NN at_II different_JJ stages_NNS of_II the_DD toxic_JJ process_NN ._.
P08587101A01
Nucleic_JJ acids_NNS have_VHB the_DD potential_NN to_TO form_VVI intrastrand_JJ stem-loops_NNS if_CS complementary_JJ bases_NNS are_VBB suitably_RR located_VVN ._.
P08593069A01
The_DD presence_NN of_II methanogenic_JJ bacteria_NN was_VBD assessed_VVN in_II peat_NN and_CC soil_NN cores_NNS taken_VVN from_II upland_NN moors_NNS ._.
P08608599A04
Of_II the_DD LRRs_NNS ,_, 20_MC show_VVB extremely_RR conserved_VVNJ alternating_VVGJ repeats_NNS ._.
P08615665A02
The_DD use_NN of_II the_DD sensitive_JJ ,_, indirect_JJ ,_, four_MC to_II six_MC step_NN immunoperoxidase_NN or_CC alkaline_JJ phosphatase_NN conjugated_VVNJ streptavidin-biotin_NN antigen_NN detection_NN technique_NN provided_VVD excellent_JJ results_NNS ._.
P08619427A05
Six_MC cases_NNS were_VBD subsequently_RR stained_VVN for_II cyclin_NN D1_NN protein_NN ,_, and_CC all_PND showed_VVD nuclear_JJ positivity_NN ._.
P08627623A04
Recently_RR ,_, we_PN developed_VVD a_DD reporter_NN system_NN which_PNR permits_VVZ sequence_NN manipulation_NN in_II the_DD vicinity_NN of_II mutational_JJ hotspots_NNS ._.
P08631494A01
Prespore_NN and_CC prestalk_NN cells_NNS can_VM be_VBB distinguished_VVN within_II aggregates_NNS of_II Dictyostelium_NN by_II the_DD expression_NN of_II well-characterized_VVNJ cell_NN type-specific_JJ genes_NNS ._.
P08637900A12
The_DD disintegrin_NN kistrin_NN was_VBD shown_VVN by_II affinity_NN crosslinking_VVGN to_TO specifically_RR bind_VVI with_II high_JJ affinity_NN to_II alpha-V-beta3_NN and_CC not_RR to_II alpha5-beta1_NN or_CC other_JJ abundant_JJ integrins_NNS ._.
P08645278A04
Peritumor_NN and_CC serum_NN HCV_NN sequences_NNS were_VBD unaffected_VVN ._.
P08648696A08
Surprisingly_RR a_DD gag_NN phylogenetic_JJ tree_NN based_VVN on_II nucleotide_NN sequences_NNS showed_VVD that_CST the_DD African_JJ relatives_NNS closest_JJT to_II all_DD three_MC household-derived_VVNJ SIVs_NNS were_VBD HIV-2_NN subtypes_NNS D_NN and_CC E_NN from_II humans_NNS in_II the_DD same_JJ West_NN African_JJ areas_NNS ._.
P08649398A08
The_DD Tetrahymena_NN H2A_NN genes_NNS confer_VVB a_DD cold-sensitive_JJ phenotype_NN ._.
P08653694A02
The_DD zinc_NN ring_NN domain_NN of_II BRCA1_NN is_VBZ of_II particular_JJ interest_NN because_CS it_PN is_VBZ the_DD location_NN of_II significant_JJ and_CC frequently_RR occurring_VVGJ missense_NN (_( Cys_NN (_( 61_MC )_) Gly_NN ,_, Cys_NN (_( 64_MC )_) Gly_NN ,_, and_CC Cys_NN (_( 64_MC )_) Tyr_NN )_) and_CC frameshift_NN (_( 185delAG_NN )_) mutations_NNS observed_VVN in_II several_JJ high-risk_NN kindreds_NNS ._.
P08661380A05
Our_PNG results_NNS demonstrate_VVB that_CST mutations_NNS within_II the_DD first_JJ five_MC nucleotides_NNS of_II the_DD PBS_NN which_PNR disrupt_VVB base_NN paring_VVGN with_II tRNA_NN (_( Lys_NN ,_, 3_MC )_) -PBS_NN results_VVZ in_II an_DD noninfectious_JJ virus_NN ;_: a_DD G-U_NN base_NN pair_NN at_II position_NN six_MC of_II the_DD tRNA_NN (_( Lys_NN ,_, 3_MC )_) -PBS_NN complex_NN was_VBD tolerated_VVN ._.
P08664298A04
The_DD extensibility_NN varies_VVZ from_II position_NN to_II position_NN in_II a_DD sequence-dependent_JJ manner_NN ,_, being_VBG particularly_RR low_JJ at_II certain_JJ sites_NNS ,_, accordingly_RR called_VVN pause_NN sites_NNS ._.
P08669906A03
To_TO undertake_VVI SDM_NN investigations_NNS ,_, an_DD efficient_JJ ,_, cellulase-free_JJ host_NN is_VBZ required_VVN ._.
P08673848A02
HEWL_NN caused_VVD a_DD premature_JJ decline_NN in_II SRBC-specific_JJ plaque_NN forming_VVGJ cells_NNS (_( PFC_NN )_) and_CC a_DD reduction_NN in_II the_DD total_JJ amount_NN of_II these_DD cells_NNS ._.
P08684619A02
While_CS in_II peripheral_JJ basement_NN membranes_NNS the_DD laminin_NN alpha_NN 1_MC and_CC alpha_NN 2_MC chains_NNS have_VHB an_DD almost_RR mutually_RR exclusive_JJ distribution_NN ,_, the_DD present_JJ results_NNS suggest_VVB both_CC alpha_NN 1_MC and_CC alpha_NN 2_MC in_II the_DD cerebral_JJ capillary_NN basement_NN membrane_NN ._.
P08692289A05
IC50_NN (_( or_CC Ki_NN )_) values_NNS for_II inhibition_NN of_II [_( 3H_NN ]_) MPP+_NN uptake_NN by_II substrates_NNS and_CC inhibitors_NNS of_II uptake2_NN or_CC OCT1_NN were_VBD highly_RR significantly_RR correlated_VVN with_II published_VVNJ IC50_NN values_NNS for_II inhibition_NN of_II uptake2_NN but_CC not_RR with_II corresponding_VVGJ values_NNS for_II inhibition_NN of_II OCT1_NN ._.
P08702221A06
AII_NN underwent_VVD slow_JJ solvolysis_NN in_II culture_NN medium_NN to_II Z-2-chloro-1_NN ,_, 3-diphenyl-2-propen-1-ol_NN and_CC its_PNG oxidized_VVNJ form_NN Z-alpha-chlorochalcone_NN (_( ZCC_NN )_) ._.
P08703509A10
It_PN is_VBZ noteworthy_JJ that_CST some_PND of_II them_PN take_VVB part_NN in_II the_DD catabolism_NN of_II exogenously_RR supplied_VVNJ peptides_NNS and_CC are_VBB necessary_JJ for_II the_DD final_JJ steps_NNS of_II protein_NN turnover_NN ._.
P08709283A06
Finally_RR ,_, coimmunoprecipitation_NN studies_NNS confirmed_VVD that_CST the_DD 52_MC /_SYM 55-kDa_NN protein_NN and_CC IVa2_NN polypeptide_NN interact_VVB specifically_RR during_II the_DD course_NN of_II adenovirus_NN infection_NN ._.
P08713997A04
G_NN alpha_NN (_( s_NN )_) and_CC G_NN alpha_NN (_( i_NN )_) stimulate_VVB and_CC inhibit_VVB adenylyl_NN cyclase_NN ,_, respectively_RR and_CC control_NN cAMP_NN formation_NN ._.
P08723654A03
2H+_NN /_SYM K_NN (_( +_SYM )_) -exchange_NN and_CC H2_NN production_NN are_VBB destroyed_VVN ,_, but_CC H_NN (_( +_SYM )_) -K_NN (_( +_SYM )_) -exchange_NN with_II a_DD variable_JJ stoichiometry_NN for_II N_NN ,_, N'-dicyclohexyl-carbodiimide-sensitive_JJ ion_NN fluxes_NNS is_VBZ displayed_VVN in_II the_DD fdhF_NN mutant_NN E_NN ._.
P08727481A04
Both_DD peptides_NNS contain_VVB cysteine_NN residues_NNS at_II the_DD N-_NN and_CC C-terminus_NN (_( Cys35_NN and_CC Cys46_NN ,_, respectively_RR )_) ._.
P08739095A08
These_DD results_NNS suggest_VVB that_CST RGM-1_NN may_VM be_VBB a_DD useful_JJ model_NN of_II gastric_JJ mucosal_JJ cells_NNS and_CC that_CST PGE2_NN plays_VVZ a_DD role_NN on_II mucin_NN synthesis_NN in_II RGM-1_NN cells_NNS possibly_RR via_II EP4_NN receptors_NNS ._.
P08750163A07
The_DD assay_NN is_VBZ based_VVN on_II hybridization_NN of_II the_DD resulting_VVGJ polymerase_NN chain_NN reaction_NN product_NN with_II oligonucleotide_NN probes_NNS immobilized_VVN as_II parallel_JJ lines_NNS on_II membrane_NN strips_NNS ._.
P08756700A04
After_II three_MC cycles_NNS of_II biopanning_VVGN ,_, four_MC potent_JJ sequences_NNS reactive_JJ with_II TSST-1_NN were_VBD isolated_VVN (_( designated_VVN phages_NNS 2_MC ,_, 3_MC ,_, 8_MC ,_, and_CC 11_MC )_) ._.
P08764482A04
A_DD same_JJ single_JJ 16S_NN rRNA_NN sequence_NN was_VBD found_VVN in_II C._NN orbiculata_NN and_CC C._NN pectinella_NN and_CC was_VBD identical_JJ to_II that_PND found_VVN in_II C._NN orbicularis_NN and_CC Linga_NN pensylvanica_NN ,_, two_MC other_JJ lucinids_NNS living_VVG in_II the_DD same_JJ type_NN of_II environment_NN ._.
P08768732A06
These_DD findings_NNS indicated_VVD that_CST preferential_JJ inhibition_NN for_II S-enantiomer_NN serum_NN binding_VVGN was_VBD caused_VVN by_II changes_NNS that_PNR occurred_VVD during_II hemodialysis_NN ._.
P08770210A08
In_II contrast_NN ,_, the_DD permeability_NN to_II protons_NNS and_CC potassium_NN ions_NNS decreased_VVD sharply_RR by_II two_MC orders_NNS of_II magnitude_NN between_II 14_MC and_CC 18_MC carbon_NN atoms_NNS ,_, and_CC leveled_VVD off_II ,_, when_CS the_DD chain_NN length_NN was_VBD further_RR extended_VVN to_II 24_MC carbon_NN atoms_NNS ._.
P08783021A09
Based_VVN on_II these_DD observations_NNS ,_, protein_NN digest_NN strategies_NNS are_VBB described_VVN for_II the_DD generation_NN of_II 1_MC :_: 1_MC ion_NN doublets_NNS spaced_VVN either_CC by_II 2_MC or_CC 4_MC D_NN ._.
P08786396A10
These_DD data_NNS clearly_RR establish_VVB the_DD presence_NN of_II apoE_NN in_II normal_JJ neurons_NNS ,_, supporting_VVG an_DD intracellular_JJ role_NN for_II apoE_NN ._.
P08793804A02
The_DD authors_NNS '_GE recent_JJ immunohistochemical_JJ study_NN demonstrated_VVD abnormal_JJ expression_NN of_II alpha_NN 3_MC (_( IV_MC )_) and_CC alpha_NN 4_MC (_( IV_MC )_) ,_, as_CC+ well_CC+ as_CC of_II alpha_NN 5_MC (_( IV_MC )_) ,_, in_II patients_NNS with_II this_DD syndrome_NN ,_, and_CC a_DD correlation_NN between_II abnormal_JJ alpha_NN 3_MC (_( IV_MC )_) and_CC alpha_NN 4_MC (_( IV_MC )_) expression_NN and_CC severity_NN of_II the_DD disease_NN ._.
P08796776A06
The_DD results_NNS revealed_VVD that_CST cultured_VVNJ myometrial_JJ cells_NNS produced_VVD prostaglandins_NNS in_II response_NN to_II IL-1_NN beta_NN ,_, TNF-alpha_NN ,_, EGF_NN ,_, PMA_NN ,_, and_CC ionomycin_NN at_II all_DD gestational_JJ ages_NNS tested_VVN at_II a_DD significantly_RR increased_VVNJ rate_NN (_( P_NN <_SYM 0.05_MC vs_CC controls_NNS at_II and_CC above_II 10_MC ng_NN /_SYM ml_NN of_II IL-1_NN beta_NN ,_, TNF_NN alpha_NN ,_, and_CC EGF_NN ;_: 1_MC microM_NN for_II PMA_NN ,_, and_CC 5_MC microM_NN for_II ionomycin_NN )_) ._.
P08801419A04
We_PN have_VHB used_VVN a_DD comparative_JJ approach_NN to_TO study_VVI the_DD sensing_VVGJ function_NN of_II EnvZ_NN ._.
P08804722A06
These_DD results_NNS support_VVB the_DD hypothesis_NN that_CST the_DD clusterin_NN protein_NN is_VBZ synthesised_VVN in_II the_DD astrocytes_NNS ,_, secreted_VVN and_CC then_RR taken_VVN up_II by_II dying_VVGJ neurons_NNS ._.
P08818343A08
In_II producing_VVGN >_SYM 30_MC %_SYM (_( carbachol_NN )_) and_CC >_SYM 60_MC %_SYM (_( histamine_NN )_) relaxation_NN these_DD inhibitors_NNS had_VHD similar_JJ potency_NN and_CC were_VBD poor_JJ compared_VVN to_II salbutamol_NN ._.
P08821939A03
The_DD heavy_JJ subunit_NN was_VBD shown_VVN to_TO be_VBI encoded_VVN by_II a_DD family_NN of_II five_MC hgl_NN genes_NNS ,_, which_PNR were_VBD physically_RR mapped_VVN to_II five_MC distinct_JJ HindIII_NN restriction_NN fragments_NNS ._.
P08828574A10
Rat_NN ADM_NN (_( 1-50_MC )_) did_VDD not_RR raise_VVB cytosolic_JJ free_JJ calcium_NN concentrations_NNS in_II astrocytes_NNS and_CC NG108-15_NN cells_NNS ._.
P08834116A07
The_DD I_NN /_SYM V_NN curves_NNS were_VBD modeled_VVN employing_VVG the_DD "_`` Two-state_NN "_'' model_NN for_II the_DD H+_NN pump_NN (_( Hansen_NNP et_CC al._NN ,_, 1981_MC )_) ._.
P08841594A04
A_DD comparative_JJ analysis_NN of_II 64_MC aptamers_NNS that_PNR were_VBD isolated_VVN from_II the_DD 11th_JJ generation_NN revealed_VVD two_MC main_JJ sequence_NN classes_NNS ._.
P08844859A08
(_( 2_MC )_) For_II more_RR than_CSN 86_MC %_SYM (_( +/-_SYM 3_MC %_SYM )_) of_II the_DD proteins_NNS ,_, topology_NN is_VBZ predicted_VVN correctly_RR ._.
P08857859A02
BACKGROUND_NN :_: Topical_JJ application_NN of_II the_DD protein_NN PDGF-B_NN has_VHZ improved_VVN wound_NN healing_VVGN in_II experimental_JJ studies_NNS of_II healing-impaired_VVNJ wounds_NNS ._.
P08861034A03
Another_DD LPS-protein_NN complex_NN obtained_VVN by_II the_DD simple_JJ mixture_NN of_II LPS_NN preparations_NNS from_II strain_NN 503_MC and_CC a_DD 17-kDa_NN membrane_NN protein_NN from_II the_DD avirulent_JJ R-variant_NN of_II the_DD vaccine_NN strain_NN 15_MC also_RR demonstrated_VVD protective_JJ properties_NNS against_II experimental_JJ tularemia_NN in_II mice_NNS ._.
P08865127A08
Whether_CST the_DD observed_VVNJ in_JJ+ vitro_JJ antagonism_NN between_II paclitaxel_NN and_CC etoposide_NN or_CC doxorubicin_NN predicts_VVZ for_II similar_JJ interaction_NN in_II the_DD clinical_JJ use_NN of_II these_DD drugs_NNS in_II combination_NN is_VBZ unknown_VVN ._.
P08872146A03
Positive_JJ staining_VVGJ results_NNS for_II CK_NN 1_MC ,_, 5_MC ,_, 10_MC and_CC 14_MC were_VBD not_RR observed_VVN using_VVG the_DD 34_MC beta_NN E12_NN antibody_NN ._.
P08879494A05
It_PN migrated_VVD as_II a_DD 105-kDa_NN protein_NN by_II molecular_JJ sieving_VVGN under_II denaturing_VVGJ conditions_NNS ._.
P08886028A05
The_DD rate_NN constant_NN of_II decay_NN matches_VVZ the_DD rate_NN constant_NN of_II the_DD main_JJ unfolding_VVGJ transition_NN ,_, showing_VVG that_CST early_JJ in_II the_DD cold_JJ denaturation_NN reaction_NN ,_, beta-lactoglobulin_NN is_VBZ kinetically_RR trapped_VVN in_II a_DD partially_RR unfolded_VVNJ intermediate_JJ state_NN ._.
P08892528A03
In_II this_DD study_NN ,_, electron_NN paramagnetic_JJ resonance_NN spectroscopy_NN was_VBD used_VVN to_TO detect_VVI nitrosyl_NN protein_NN complexes_NNS indicating_VVG nitric_JJ oxide_NN (_( .NO_NN )_) production_NN ._.
P08900244A06
While_CS the_DD frequency_NN of_II DQB1*0302_NN on_II DR4_NN haplotypes_NNS is_VBZ dramatically_RR increased_VVN in_II DR3_NN /_SYM DR4_NN patients_NNS ,_, DR4_NN haplotypes_NNS in_II DR1_NN /_SYM DR4_NN patients_NNS exhibit_VVB frequencies_NNS of_II DQB1*0302_NN and_CC DQB1*0301_NN more_RR closely_RR resembling_VVG those_PND in_II control_NN populations_NNS ._.
P08902206A07
In_II the_DD testis_NN ,_, Pem_NN mRNA_NN levels_NNS were_VBD elevated_VVN earlier_RRR (_( between_II Days_NNS 12_MC and_CC 15_MC postpartum_NN )_) and_CC less_RR dramatically_RR than_CSN in_II epididymis_NN ._.
P08916930A09
While_CS induction_NN of_II SSAT_NN mRNA_NN by_II inhibitors_NNS of_II protein_NN synthesis_NN only_RR occurred_VVD at_II concentrations_NNS which_PNR blocked_VVD protein_NN synthesis_NN ,_, that_PND by_II DENSPM_NN took_VVD place_NN at_II concentrations_NNS which_PNR did_VDD not_RR ._.
P08922300A01
Studies_NNS suggest_VVB that_CST micronutrients_NNS such_II+ as_II the_DD tocopherols_NNS ,_, retinol_NN ,_, and_CC the_DD carotenoids_NNS have_VHB a_DD chemopreventive_JJ action_NN against_II colonic_JJ carcinogenesis_NN and_CC that_CST they_PN may_VM be_VBB essential_JJ for_II the_DD functioning_VVGN and_CC structural_JJ integrity_NN of_II the_DD gastrointestinal_JJ epithelium_NN ._.
P08936402A02
The_DD method_NN has_VHZ characteristic_JJ features_NNS ,_, a_DD single_JJ injection_NN of_II an_DD emulsified_VVNJ antigen_NN via_II the_DD rat_NN 's_GE hind_JJ footpads_NNS is_VBZ sufficient_JJ for_II immunization_NN ._.
P08945567A04
Serum_NN from_II convalescent_JJ rainbow_NN trout_NN (_( Oncorhynchus_NN mykiss_NN )_) and_CC coho_NN salmon_NN (_( Oncorhynchus_NN kisutch_NN )_) reacted_VVD with_II several_JJ minor_JJ immunoreactive_JJ protein_NN antigens_NNS between_II 10_MC and_CC 70_MC kDa_NN in_II size_NN and_CC a_DD carbohydrate_NN antigen_NN with_II a_DD relative_JJ molecular_JJ size_NN of_II approximately_RR 11_MC kDa_NN ._.
P08950710A04
In_II the_DD current_JJ study_NN ,_, high_JJ magnification_NN electron_NN microscopy_NN was_VBD used_VVN to_TO examine_VVI the_DD myelin_NN membrane_NN packing_VVGN in_II sural_JJ nerve_NN biopsies_NNS from_II patients_NNS with_II MPZ_NN mutations_NNS ._.
P08955200A05
A_DD third_JJ generation_NN of_II vaccines_NNS consisting_VVG of_II naked_JJ DNA_NN encoding_VVG the_DD Id-granulocyte-macrophage_NN colony-stimulating_VVGJ factor_NN (_( GM-CSF_NN )_) fusion_NN proteins_NNS was_VBD equally_RR effective_JJ in_II inducing_VVGN tumor_NN immunity_NN ._.
P08960294A03
Antibodies_NNS exhibited_VVD specific_JJ reaction_NN with_II native_JJ rat_NN SP-A_NN in_II Western_NN blot_NN and_CC immunohistochemical_JJ analysis_NN ._.
P08969469A06
The_DD sequence_NN and_CC distribution_NN of_II the_DD element_NN as_CC+ well_CC+ as_CC it_PN 's_GE proximity_NN to_II the_DD Adh_NN gene_NN are_VBB discussed_VVN ._.
P08981749A04
Isothermal_JJ unfolding_VVGJ kinetics_NNS from_II spectrophotometry_NN confirm_VVB this_DD result_NN ._.
P08987164A09
In_II patients_NNS association_NN between_II the_DD 4G_NN /_SYM 5G_NN genotypes_NNS and_CC PAI_NN activity_NN was_VBD observed_VVN ,_, with_II the_DD highest_JJT values_NNS in_II the_DD 4G_NN /_SYM 4G_NN genotype_NN (_( 13.3_MC U_NN /_SYM mL_NN )_) ,_, median_JJ values_NNS in_II the_DD 4G_NN /_SYM 5G_NN genotype_NN (_( 9.8_MC U_NN /_SYM mL_NN )_) and_CC the_DD lowest_JJT values_NNS in_II the_DD 5G_NN /_SYM 5G_NN genotype_NN (_( 2.0_MC U_NN /_SYM mL_NN )_) ._.
P08994437A10
Radioimmunologic_JJ measurement_NN of_II cellular_JJ cAMP_NN in_II the_DD dissociated_VVNJ myocytes_NNS showed_VVD that_CST angiotensin_NN II_MC inhibited_VVD the_DD isoproterenol-induced_VVNJ increase_NN of_II cAMP_NN ._.
P08999892A06
A_DD monoclonal_JJ antibody_NN against_II the_DD hirudin-like_JJ domain_NN of_II the_DD G-protein-linked_VVNJ receptor_NN abrogated_VVD alpha-thrombin_NN binding_VVGN to_II platelets_NNS ,_, cleavage_NN of_II TR-_NN (_( 1-41_MC )_) ,_, and_CC platelet_NN activation_NN by_II <_SYM /_SYM =1.0_MC nM_NN (_( but_CC not_RR 10_MC nM_NN )_) alpha-thrombin_NN ._.
P09007541A02
In_JJ+ vivo_JJ measurements_NNS of_II calcium_NN in_II the_DD interstitial_JJ space_NN and_CC in_II the_DD tissue_NN suggest_VVB the_DD occurrence_NN of_II a_DD posttraumatic_JJ shift_NN of_II calcium_NN from_II the_DD extracellular_JJ to_II the_DD intracellular_JJ compartment_NN at_II the_DD injury_NN site_NN ._.
P09010720A12
A_DD tight_JJ regulation_NN of_II expression_NN of_II CD40L_NN on_II T_NN cells_NNS and_CC costimulatory_JJ activity_NN on_II APC_NN would_VM prevent_VVB activation_NN of_II unwanted_VVNJ bystander_NN T_NN cells_NNS ._.
P09013974A06
Inhibition_NN of_II TNF-alpha_NN secretion_NN by_II LPS-stimulated_VVNJ THP-1-hGH_NN cells_NNS was_VBD associated_VVN with_II a_DD decrease_NN in_II nuclear_JJ translocation_NN of_II nuclear_JJ factor-kappaB_NN ._.
P09017600A05
It_PN was_VBD found_VVN that_CST approximately_RR 90_MC %_SYM of_II the_DD total_JJ cellular_JJ gelsolin_NN was_VBD found_VVN in_II the_DD Triton_NN X-100-soluble_JJ fraction_NN in_II suspended_VVNJ cells_NNS ,_, but_CS+ that_CS upon_II adherence_NN to_II either_CC fibronectin-_NN or_CC laminin-coated_VVNJ plastic_NN about_II 40_MC %_SYM of_II the_DD soluble_JJ gelsolin_NN could_VM be_VBB detected_VVN in_II the_DD insoluble_JJ fraction_NN ._.
P09031443A03
A_DD missense_NN mutation_NN ,_, G_NN to_II T_NN transversion_NN at_II codon_NN Cys598_NN ,_, and_CC two_MC different_JJ alterations_NNS ,_, leading_VVG either_CC to_II allelic_JJ exclusion_NN ,_, or_CC premature_JJ termination_NN of_II the_DD protein_NN translation_NN :_: a_DD G_NN to_II A_NN transition_NN at_II codon_NN Trp465_NN and_CC a_DD 1_MC nt_NN (_( T_NN )_) insertion_NN at_II codon_NN 265_MC ,_, were_VBD identified_VVN ._.
P09038379A05
Northern_NN blot_NN analysis_NN of_II fractionated_VVNJ testicular_JJ cells_NNS and_CC in_JJ+ situ_JJ hybridization_NN histochemistry_NN demonstrated_VVD that_CST vav-T_NN transcripts_NNS were_VBD expressed_VVN in_II the_DD differentiating_VVGJ germ_NN cells_NNS ,_, especially_RR spermatocytes_NNS ._.
P09042158A09
Isolated_VVNJ cells_NNS were_VBD aspirated_VVN into_II a_DD micropipette_NN fixed_VVN to_II a_DD second_JJ micromanipulator_NN and_CC transferred_VVN into_II a_DD PCR_NN tube_NN ._.
P09058200A04
These_DD three_MC [_( 32P_NN ]_) phosphoproteins_NNS were_VBD identified_VVN as_II calcium-binding_VVGJ proteins_NNS (_( CaBP_NN )_) 1_MC ,_, 2_MC ,_, and_CC 4_MC after_II purification_NN on_II a_DD MonoQ_NN column_NN followed_VVN by_II SDS-PAGE_NN ,_, proteolytic_JJ cleavage_NN and_CC subsequent_JJ amino_JJ acid_NN sequencing_VVGN of_II the_DD purified_VVNJ 32P-labeled_VVNJ peptides_NNS ._.
P09063728A01
In_II an_DD attempt_NN to_TO identify_VVI and_CC characterize_VVI novel_JJ Schwann_NN cell_NN surface_NN molecules_NNS with_II putative_JJ functions_NNS during_II development_NN ,_, maintenance_NN ,_, and_CC regeneration_NN of_II the_DD peripheral_JJ nervous_JJ system_NN (_( PNS_NN )_) ,_, we_PN have_VHB produced_VVN monoclonal_JJ antibodies_NNS against_II viable_JJ neonatal_JJ rat_NN Schwann_NN cells_NNS ._.
P09075674A08
A_DD significant_JJ increase_NN in_II LDH_NN leakage_NN reflecting_VVG a_DD toxic_JJ effect_NN of_II iron_NN was_VBD found_VVN in_II the_DD cell_NN medium_NN 48_MC h_NN after_II cell_NN seeding_VVGN ._.
P09085128A05
Transformed_VVNJ Escherichia_NN coli_NN TG1_NN cells_NNS were_VBD infected_VVN with_II M13K07_NN helper_NN phage_NN to_TO yield_VVI recombinant_JJ phage_NN ,_, which_PNR display_VVB ScFv_NN fragments_NNS as_II a_DD g3p_NN fusion_NN protein_NN on_II the_DD surface_NN of_II the_DD filamentous_JJ phage_NN M13_NN ._.
P09093843A02
We_PN studied_VVD gene_NN replacement_NN using_VVG a_DD related_VVNJ method_NN of_II gene_NN transfer_NN (_( transformation_NN with_II 6.5-kb_NN linear_JJ DNA_NN fragments_NNS )_) as_II an_DD experimental_JJ model_NN for_II conjugation_NN and_CC transduction_NN ._.
P09099468A05
The_DD in_JJ+ vitro_JJ design_NN described_VVN could_VM be_VBB useful_JJ to_TO evaluate_VVI compounds_NNS with_II putative_JJ immunomodulatory_JJ activities_NNS ._.
P09102198A04
After_II a_DD brief_JJ introduction_NN to_II model_NN kinetics_NNS used_VVN to_TO relate_VVI amide_NN hydrogen_NN exchange_NN rates_NNS to_II protein_NN structure_NN and_CC dynamics_NNS ,_, information_NN required_VVN to_TO understand_VVI and_CC implement_VVI a_DD new_JJ method_NN that_PNR uses_VVZ acid_NN proteases_NNS and_CC mass_NN spectrometry_NN to_TO determine_VVI amide_NN hydrogen_NN exchange_NN rates_NNS in_II proteins_NNS is_VBZ presented_VVN ._.
P09105768A04
The_DD results_NNS seem_VVB to_TO indicate_VVI that_CST myoinositol_NN ,_, in_II the_DD concentrations_NNS observed_VVN in_II uremic_JJ blood_NN serum_NN ,_, may_VM possibly_RR share_VVB the_DD responsibility_NN for_II uremic_JJ immune_JJ deficiency_NN ._.
P09114737A10
Although_CS cells_NNS expressing_VVG the_DD macrophage_NN phenotype_NN :_: CD1a-_NN DRhi_NN CD11b+_NN CD36+_NN were_VBD increased_VVN in_II UVA_NN II_MC skin_NN ,_, relative_JJ to_II C-EC_NN ,_, these_PND comprised_VVD only_RR 10.1_MC +/-_SYM 6.1_MC %_SYM of_II the_DD DR+_NN cells_NNS ,_, which_PNR is_VBZ less_RR than_CSN that_PND after_II UVB_NN exposure_NN ._.
P09119204A05
The_DD results_NNS also_RR revealed_VVD that_CST both_DD enzymes_NNS act_VVB in_II the_DD internalization_NN step_NN of_II endocytosis_NN ._.
P09130229A05
The_DD presence_NN of_II nonreciprocal_JJ recombination_NN in_II P._NN gingivalis_NN was_VBD experimentally_RR proven_VVN using_VVG suicide_NN /_SYM integration_NN plasmid_NN systems_NNS ._.
P09137451A07
CONCLUSION_NN :_: Apart_II+ from_II TGF-beta_NN ,_, MBT-2_NN cells_NNS ,_, both_CC irradiated_VVNJ and_CC nonirradiated_VVNJ ,_, may_VM also_RR secrete_VVB other_JJ suppressive_JJ factors_NNS that_PNR adversely_RR downregulate_VVB the_DD immune_JJ response_NN of_II TBM_NN which_PNR can_VM not_RR then_RR be_VBB adequately_RR reversed_VVN by_II IFN-alpha_NN ._.
P09144425A03
Efficiency_NN of_II induction_NN of_II apoptosis_NN of_II HL60_NN cells_NNS by_II irradiation_NN of_II a_DD solution_NN containing_VVG 2_MC was_VBD only_RR slightly_RR lower_JJR than_CSN that_PND by_II leucyl-leucine_NN methyl_NN ester_NN itself_PN ._.
P09149284A01
We_PN reanalyzed_VVD parasitaemia_NN profiles_NNS of_II the_DD trypanotolerant_JJ N'Dama_NN cattle_NN (_( Bos_NN taurus_NN )_) ,_, consecutively_RR infected_VVN with_II the_DD same_JJ four_MC clones_NNS of_II Trypanosoma_NN congolense_NN ._.
P09163618A03
Most_DD CD34-positive_JJ PBPC_NN are_VBB quiescent_JJ (_( <_SYM 1_MC %_SYM in_II S_NN phase_NN )_) when_CS they_PN are_VBB collected_VVN from_II the_DD bloodstream_NN of_II patients_NNS treated_VVN with_II cyclophosphamide_NN and_CC granulocyte_NN colony-stimulating_VVGJ factor_NN (_( G-CSF_NN )_) ,_, but_CC we_PN have_VHB shown_VVN that_CST they_PN are_VBB able_JJ to_TO resume_VVI proliferation_NN rapidly_RR in_RR+ vitro_RR by_II measuring_VVGN the_DD kinetics_NNS of_II CFU-GM_NN production_NN by_II primitive_JJ plastic-adherent_JJ (_( Pdelta_NN )_) cells_NNS ._.
P09166761A11
The_DD rate_NN of_II accumulation_NN of_II ppERK2_NN is_VBZ decreased_VVN by_II increasing_VVGN the_DD ERK2_NN concentration_NN ._.
P09178499A06
This_DD RT-PCR-RFLP_NN approach_NN was_VBD tested_VVN with_II Old_JJ World_NN (_( LCM_NN )_) and_CC New_JJ World_NN (_( Junin_NN and_CC Tacaribe_NN )_) arenaviruses_NNS ._.
P09182549A06
Expression_NN of_II S-AKAP84_NN in_II transfected_VVNJ HEK293_NN cells_NNS triggered_VVD a_DD redistribution_NN of_II 15_MC %_SYM of_II total_JJ RII_NN to_II mitochondria_NNS ._.
P09187078A05
To_TO further_RR define_VVI the_DD nature_NN of_II the_DD myogenic_JJ defects_NNS in_II myogenin-null_JJ mice_NNS ,_, we_PN investigated_VVD whether_CST myogenin-null_JJ myoblasts_NNS are_VBB capable_JJ of_II fusing_VVGN with_II wild-type_NN myoblasts_NNS in_RR+ vivo_RR using_VVG chimeric_JJ mice_NNS containing_VVG mixtures_NNS of_II myogenin-null_JJ and_CC wild-type_NN cells_NNS ._.
P09190912A02
G0_NN T_NN cells_NNS express_VVB high_JJ levels_NNS of_II p27Kip1_NN protein_NN and_CC specific_JJ mRNA_NN ,_, which_PNR decline_VVB rapidly_RR following_VVG activation_NN ._.
P09194315A01
In_II the_DD rabbit_NN retina_NN ,_, the_DD nuclear_JJ dye_NN ,_, 4_MC ,_, 6_MC ,_, diamidino-2-phenylindole_NN (_( DAPI_NN )_) ,_, selectively_RR labels_VVZ a_DD third_JJ type_NN of_II amacrine_NN cell_NN ,_, in_II addition_NN to_II the_DD previously_RR characterized_VVNJ type_NN a_NN and_CC type_NN b_NN cholinergic_JJ amacrine_NN cells_NNS ._.
P09198586A04
Staining_VVGN with_II avidin-horseradish_NN peroxidase_NN revealed_VVD only_RR biotin-labeled_VVNJ proteins_NNS from_II the_DD vector_NN which_PNR were_VBD bound_VVN to_II the_DD parasite_NN ._.
P09201967A06
Expression_NN of_II these_DD proteins_NNS in_II the_DD yeast_NN Saccharomyces_NN cerevisiae_NN JPY201_NN was_VBD found_VVN to_TO confer_VVI cellular_JJ resistance_NN to_II cytotoxic_JJ concentrations_NNS of_II this_DD lipid_NN by_II a_DD factor_NN of_II 4-20-fold_NN in_II a_DD growth_NN inhibition_NN assay_NN ._.
P09208437A03
The_DD incorporated_VVNJ procedure_NN included_VVD recovery_NN of_II the_DD digested_VVNJ DNA_NN with_II glassmilk_NN before_II PCR_NN ,_, which_PNR markedly_RR enhanced_VVD the_DD rate_NN of_II accurate_JJ detection_NN of_II transgenic_JJ embryos_NNS ._.
P09218217A07
These_DD results_NNS also_RR suggest_VVB that_CST the_DD cAMP_NN binding_VVGJ site_NN of_II f-channels_NNS may_VM be_VBB structurally_RR similar_JJ to_II the_DD cyclic_JJ nucleotide_NN binding_VVGJ site_NN of_II olfactory_NN receptor_NN channels_NNS ._.
P09226897A12
Two_MC trees_NNS based_VVN on_II 16S-23S_NN and_CC 23S-5S_NN ITS_NN sequences_NNS revealed_VVD distinct_JJ interspecific_JJ relationships_NNS in_II the_DD genus_NN Saccharomonospora_NN ._.
P09233596A02
Neutralizing_VVGN Abs_NNS against_II CINC_NN have_VHB been_VBN shown_VVN previously_RR to_TO be_VBI efficacious_JJ in_II several_JJ models_NNS of_II inflammation_NN ,_, indicating_VVG that_CST CINC_NN is_VBZ an_DD important_JJ proinflammatory_JJ mediator_NN in_RR+ vivo_RR ._.
P09239710A06
Immunoreactivity_NN for_II eNOS_NN and_CC iNOS_NN was_VBD not_RR present_JJ in_II endometrial_JJ stroma_NN throughout_II the_DD menstrual_JJ cycle_NN ,_, but_CC iNOS-like_JJ immunoreactivity_NN was_VBD seen_VVN in_II decidualized_VVNJ stromal_JJ cells_NNS both_CC following_VVG treatment_NN with_II exogenous_JJ progestagen_NN (_( intrauterine_JJ L-norgestrel_NN )_) and_CC in_II tissues_NNS obtained_VVN in_II the_DD first_JJ trimester_NN of_II pregnancy_NN ._.
P09246095A05
No_DD synergy_NN was_VBD demonstrated_VVN between_II transforming_VVGJ growth_NN factor-beta_NN 1_MC and_CC bone_NN morphogenetic_JJ protein-3_NN in_II the_DD ability_NN to_TO upregulate_VVI expression_NN of_II the_DD collagen_NN alpha_NN 1_MC (_( II_MC )_) gene_NN ._.
P09252410A04
2_MC )_) Casein_NN kinase_NN activity_NN co-eluted_VVD with_II MRK_NN activity_NN from_II the_DD final_JJ two_MC chromatography_NN steps_NNS in_II the_DD purification_NN of_II porcine_JJ brain_NN MRK_NN ._.
P09257876A04
We_PN have_VHB investigated_VVN the_DD phenotypic_JJ and_CC functional_JJ characteristics_NNS of_II purified_VVNJ CD2+_NN cells_NNS from_II B-CLL_NN patients_NNS at_II Binet_NN 's_GE stage_NN A_NN and_CC classified_VVN according_II+ to_II the_DD neoplastic_JJ B_NN lymphocyte_NN morphology_NN criteria_NNS :_: 32_MC patients_NNS with_II typical_JJ B-CLL_NN and_CC 12_MC patients_NNS with_II atypical_JJ B-CLL_NN ._.
P09268729A02
We_PN show_VVB here_RR that_CST this_DD tRNATyr_NN gene_NN sequence_NN is_VBZ present_JJ in_II several_JJ copies_NNS in_II the_DD mitochondrial_JJ genome_NN of_II A._NN thaliana_NN ._.
P09277513A04
VEGF120_NN and_CC VEGF164_NN were_VBD the_DD major_JJ isoforms_NNS detected_VVN in_II uterine_JJ tissues_NNS ;_: all_DD members_NNS of_II the_DD VEGF_NN family_NN (_( VEGF120_NN ,_, VEGF164_NN ,_, VEGF188_NN ,_, and_CC VEGF205_NN )_) were_VBD expressed_VVN in_II LP_NN placentas_NNS ._.
P09281409A05
Confirmatory_JJ assays_NNS were_VBD used_VVN which_PNR amplified_VVD segments_NNS of_II the_DD major_JJ outer_JJ membrane_NN gene_NN by_II PCR_NN or_CC LCR_NN ._.
P09284267A07
As_CS previously_RR described_VVN ,_, adult_NN myocytes_NNS exhibited_VVD a_DD brisk_JJ contraction_NN in_II response_NN to_II caffeine_NN ._.
P09288886A07
Adduct_NN formation_NN levelled_VVD off_II at_II higher_JJR exposure_NN levels_NNS ,_, suggesting_VVG less_RR efficient_JJ adduct_NN formation_NN ;_: decreases_NNS in_II the_DD formation_NN of_II adducts_NNS per_II unit_NN of_II exposure_NN were_VBD found_VVN in_II lymphocytes_NNS (_( r_NN (_( s_NN )_) =_SYM -0.80_MC ,_, p_NN <_SYM 0.001_MC )_) and_CC BAL_NN cells_NNS (_( r_NN (_( s_NN )_) =_SYM -0.72_MC ,_, p_NN <_SYM 0.001_MC )_) ._.
P09300677A04
Interestingly_RR ,_, a_DD drastic_JJ up-regulation_NN (_( 7-10_MC fold_NN )_) of_II RARbeta2_NN messages_NNS and_CC a_DD significant_JJ decrease_NN of_II RARbeta4_NN messages_NNS in_II AS-RARbeta1_NN /_SYM beta3_NN macrophages_NNS were_VBD observed_VVN compared_VVN with_II that_PND of_II nontransgenic_JJ macrophages_NNS ._.
P09305768A05
PCR_NN ,_, Northern_NN and_CC genomic_JJ Southern_NN analyses_NNS showed_VVD that_CST Branchiostoma_NN CaM_NN is_VBZ encoded_VVN by_II a_DD single_JJ copy_NN gene_NN ,_, while_CS fish_NN are_VBB known_VVN to_TO have_VHI at_RR+ least_RR four_MC CaM_NN genes_NNS ._.
P09312173A06
Severely_RR lipopenic_JJ islets_NNS of_II rats_NNS made_VVN chronically_RR hyperleptinemic_JJ by_II adenoviral_JJ leptin_NN gene_NN transfer_NN resisted_VVD IL-1beta_NN cytotoxicity_NN even_RR at_II 300_MC pg_NN /_SYM ml_NN ,_, the_DD maximal_JJ concentration_NN ._.
P09323490A04
Endothelial_JJ permeability_NN was_VBD monitored_VVN by_II measuring_VVGN the_DD amount_NN of_II fluorescein_NN isothiocyanate-labeled_VVNJ dextran_NN (_( FITC-Dx_NN )_) passing_VVG through_II the_DD calf_NN pulmonary_JJ arterial_JJ endothelial_JJ (_( CPAE_NN )_) cell_NN monolayer_NN ._.
P09326587A03
Here_RR we_PN report_VVB that_CST the_DD CSB_NN gene_NN product_NN enhances_VVZ elongation_NN by_II RNA_NN polymerase_NN II_MC ._.
P09332461A06
RESULTS_NNS :_: CPT_NN was_VBD extremely_RR potent_JJ against_II MDA-MB-157_NN cells_NNS with_II an_DD IC50_NN value_NN of_II 7_MC nM_NN compared_VVN with_II IC50_NN values_NNS of_II 150_MC nM_NN for_II GI_NN 101A_NN and_CC 250_MC nM_NN for_II MDA-MB-231_NN cells_NNS ._.
P09335256A09
Finally_RR ,_, the_DD peroxynitrite_NN scavenger_NN uric_JJ acid_NN protected_VVD neurons_NNS against_II apoptosis_NN induced_VVN by_II FeSO4_NN and_CC Abeta_NN ,_, and_CC suppressed_VVD peroxynitrite_NN accumulation_NN ._.
P09343337A09
At_II high_JJ rates_NNS of_II viral_JJ inoculation_NN ,_, LPS_NN had_VHD no_DD enhancing_VVGJ effect_NN on_II PCA_NN expression_NN ._.
P09352013A03
METHOD_NN OF_II STUDY_NN :_: During_II the_DD perfusion_NN of_II an_DD isolated_VVNJ cotyledon_NN from_II human_NN term_NN placenta_NN the_DD perfusate_NN was_VBD recirculated_VVN on_II both_CC maternal_JJ and_CC fetal_JJ sides_NNS ._.
P09354688A01
Malaria-parasitized_VVNJ erythrocytes_NNS have_VHB increased_VVNJ endothelial_JJ adherence_NN due_II+ to_II exposure_NN of_II previously_RR buried_VVNJ intramembranous_JJ sites_NNS of_II band_NN 3_MC ._.
P09357050A08
These_DD findings_NNS with_II the_DD snail_NN ,_, Cepaea_NN ,_, indicate_VVB that_CST NMDA_NN systems_NNS /_SYM receptors_NNS are_VBB associated_VVN with_II the_DD mediation_NN of_II the_DD nociceptive_JJ effects_NNS of_II both_CC kappa_NN opioids_NNS and_CC orphanin_NN FQ_NN ._.
P09359435A15
Molecular_JJ dynamics_NNS simulations_NNS indicated_VVD that_CST the_DD isopropyl_NN chain_VVB that_PNR is_VBZ lost_VVN interacted_VVD with_II Trp-82_NN ,_, suggesting_VVG that_CST Trp-82_NN has_VHZ a_DD role_NN in_II stabilizing_VVGN the_DD carbonium_NN ion_NN that_PNR is_VBZ released_VVN in_II the_DD dealkylation_NN step_NN ._.
P09367373A01
To_TO identify_VVI potential_JJ selection_NN pressures_NNS which_PNR lead_VVB to_II RNA_NN sequence_NN conservation_NN ,_, we_PN examined_VVD the_DD occurrence_NN rates_NNS of_II dinucleotides_NNS in_II 64_MC single-stranded_VVNJ RNA_NN virus_NN genomes_NNS ._.
P09370349A13
These_DD experiments_NNS suggest_VVB that_CST phosphatases_NNS are_VBB involved_VVN in_II the_DD rapid_JJ shut-down_NN by_II TNF-alpha_NN of_II p42_NN MAP_NN kinase_NN activity_NN ._.
P09373348A05
Expression_NN and_CC purification_NN procedures_NNS were_VBD established_VVN to_TO enable_VVI the_DD rapid_JJ production_NN of_II 1C3_NN Fab-peptide_NN epitope_NN conjugates_NNS ._.
P09376654A05
The_DD results_NNS show_VVB that_CST lectins_NNS and_CC antibodies_NNS may_VM be_VBB used_VVN as_II markers_NNS for_II the_DD detection_NN of_II basal_JJ cells_NNS in_II the_DD human_NN respiratory_JJ epithelium_NN ._.
P09384564A11
This_PND could_VM be_VBB a_DD favorable_JJ entropic_JJ factor_NN contributing_VVG to_II the_DD increased_VVNJ affinity_NN ._.
P09393441A03
Meiosis_NN and_CC sporulation_NN were_VBD defective_JJ in_II homozygous_JJ crosses_NNS between_II mus-23_NN haploids_NNS ._.
P09399698A09
Transcription_NN factors_NNS specifically_RR bound_VVN to_II this_DD sequence_NN showed_VVD a_DD dose-dependent_JJ response_NN to_II single_JJ doses_NNS of_II X_NN rays_NNS between_II 1_MC and_CC 8_MC Gy_NN ._.
P09400975A09
Taken_VVN together_RR ,_, our_PNG findings_NNS suggest_VVB that_CST there_EX is_VBZ one_MC single_JJ genotype_NN of_II HGV_NN and_CC that_CST the_DD HGV_NN genome_NN cloned_VVN from_II the_DD healthy_JJ carrier_NN is_VBZ not_RR significantly_RR different_JJ from_II those_PND derived_VVN from_II patient_NN sera_NNS ._.
P09401774A10
When_CS added_VVN alone_JJ ,_, perindoprilat_NN (_( 10_MC microM_NN )_) did_VDD not_RR alter_VVB the_DD S-I_NN efflux_NN ._.
P09408080A09
When_CS the_DD cells_NNS were_VBD prelabelled_VVN with_II [_( 3H_NN ]_) tamoxifen_NN aziridine_NN (_( [_( 3H_NN ]_) TAZ_NN )_) before_II their_PNG exposure_NN to_II E2_NN ,_, ER_NN cleavage_NN could_VM not_RR be_VBB detected_VVN due_II+ to_II the_DD lack_NN of_II activation_NN potency_NN of_II the_DD antiestrogenic_JJ ligand_NN ._.
P09415615A08
These_DD associations_NNS and_CC the_DD in_JJ+ situ_JJ divergence_NN of_II CD4_NN and_CC CD8_NN ratios_NNS suggest_VVB that_CST prognostic_JJ indicators_NNS for_II disease_NN evolution_NN could_VM be_VBB identified_VVN by_II prospective_JJ analysis_NN of_II cellular_JJ relationships_NNS and_CC response_NN to_II therapy_NN ._.
P09427029A09
Flow_NN cytometric_JJ analysis_NN revealed_VVD a_DD higher_JJR incidence_NN of_II DNA_NN aneuploidy_NN in_II 75_MC %_SYM (_( 15_MC of_II 20_MC )_) of_II p53_NN positive_JJ cases_NNS compared_VVN with_II 64.3_MC %_SYM (_( 9_MC of_II 14_MC )_) in_II the_DD diploid_NN tumors_NNS ._.
P09442079A08
Also_RR ,_, overexpression_NN of_II src_NN induced_VVD phosphorylation_NN of_II p130cas_NN ._.
P09446650A13
Studies_NNS with_II progeny_NN of_II burst-forming_VVGJ unit-erythroid_NN (_( BFU-E_NN )_) suggest_VVB that_CST the_DD FRET_NN technique_NN is_VBZ sufficiently_RR sensitive_JJ to_TO detect_VVI c-kit_NN receptor_NN dimerization_NN on_II normal_JJ human_NN hematopoietic_JJ cells_NNS ._.
P09448330A10
The_DD avrE_NN locus_NN in_II trans_NN restored_VVD pathogenicity_NN to_II dspE_NN strains_NNS of_II E._NN amylovora_NN ,_, although_CS restored_VVNJ strains_NNS were_VBD low_JJ in_II virulence_NN ._.
P09453248A08
In_II summary_NN ,_, these_DD analyses_NNS suggest_VVB that_CST genetically_RR different_JJ populations_NNS of_II HIV-1_NN may_VM be_VBB present_JJ in_II different_JJ brain_NN compartments_NNS and_CC confirm_VVB that_CST specific_JJ neurotropic_JJ variants_NNS may_VM exist_VVB ._.
P09461586A03
Sequence_NN comparison_NN of_II the_DD two_MC plant_NN cDNAs_NNS and_CC genes_NNS shows_VVZ that_CST the_DD RPL4_NN gene_NN has_VHZ acquired_VVN a_DD remarkable_JJ 3_MC '_SYM extension_NN during_II evolutionary_JJ transfer_NN to_II the_DD nuclear_JJ genome_NN ._.
P09469470A02
Transforming_VVGJ growth_NN factor-beta1_NN (_( TGF-beta1_NN )_) potently_RR suppresses_VVZ NO_NN production_NN both_CC in_RR+ vitro_RR and_CC in_RR+ vivo_RR ._.
P09475758A03
The_DD marked_VVNJ chromosome_NN contained_VVD 0_MC ,_, 3.3_MC %_SYM ,_, 13.3_MC %_SYM ,_, or_CC 33.3_MC %_SYM of_II genetic_JJ variance_NN and_CC heritability_NN was_VBD 0.25_MC or_CC 0.70_MC ._.
P09479056A06
A_DD 90-kDa_NN gonococcal_JJ protein_NN has_VHZ previously_RR been_VBN shown_VVN to_TO react_VVI with_II a_DD monoclonal_JJ antibody_NN raised_VVN against_II the_DD RpoN_NN from_II Salmonella_NN typhimurium_NN ._.
P09485210A08
It_PN is_VBZ suggested_VVN that_CST such_DD epitopes_NNS stimulate_VVB T_NN cells_NNS to_TO induce_VVI anti-p53_NN antibody_NN production_NN in_II cancer_NN patients_NNS as_CS previously_RR reported_VVN by_II others_NNS ._.
P09488674A05
Mobility_NN shift_NN assays_NNS demonstrated_VVD that_CST TGF-beta1_NN stimulated_VVD AP-1_NN protein-DNA_NN binding_VVGN to_II both_CC AP-1_NN sites_NNS ._.
P09490204A03
FC-2.15_NN is_VBZ able_JJ to_TO mediate_VVI the_DD in_JJ+ vitro_JJ lysis_NN of_II Ag-2.15+_NN cells_NNS by_II human_NN complement_NN ._.
P09493015A08
Plant_NN cells_NNS in_II which_PNR the_DD chloroplasts_NNS have_VHB suffered_VVN photo-oxidative_JJ damage_NN do_VDB not_RR express_VVB nuclear_JJ genes_NNS that_PNR encode_VVB photosynthetic_JJ protein_NN ._.
P09498569A02
We_PN first_RR performed_VVD reverse_JJ transcriptase-polymerase_NN chain_NN reaction_NN with_II oligonucleotide_NN primers_NNS corresponding_VVG to_II regions_NNS conserved_VVN among_II plastid_NN omega6_NN desaturases_NNS of_II higher_JJR plants_NNS and_CC delta12_NN desaturases_NNS of_II cyanobacteria_NN ,_, using_VVG C._NN reinhardtii_NN poly_JJ (_( A_NN )_) +_SYM RNA_NN ._.
P09506853A08
These_DD approaches_NNS could_VM be_VBB applied_VVN to_II the_DD development_NN of_II human_NN beta-cell_NN lines_NNS by_II genetic_JJ engineering_VVGN of_II isolated_VVNJ human_NN islets_NNS ._.
P09515058A03
Three_MC potential_JJ N-linked_VVNJ glycosylation_NN sites_NNS in_II the_DD alpha_NN (_( h_NN )_) FR_NN sequence_NN were_VBD disrupted_VVN by_II conservative_JJ mutation_NN of_II the_DD S_NN or_CC T_NN residues_NNS in_II the_DD consensus_NN sequence_NN (_( N-X-S_NN /_SYM T_NN )_) to_II A_NN or_CC V_NN ,_, respectively_RR ._.
P09525271A05
Allelic_JJ frequencies_NNS and_CC linkages_NNS of_II the_DD polymorphic_JJ nucleotides_NNS were_VBD determined_VVN in_II 51_MC individuals_NNS using_VVG restriction_NN fragment_NN length_NN polymorphism_NN or_CC competitive_JJ oligonucleotide_NN priming_VVGJ assays_NNS ._.
P09526508A04
The_DD identity_NN of_II CAD_NN 1-5_MC was_VBD unambiguously_RR confirmed_VVN by_II sequence_NN comparison_NN of_II the_DD cDNA_NN with_II peptide_NN sequences_NNS derived_VVN from_II purified_VVNJ CAD_NN 1_MC protein_NN and_CC by_II functional_JJ expression_NN of_II CAD_NN 1_MC recombinant_JJ protein_NN in_II Escherichia_NN coli_NN ._.
P09530095A04
Relative_JJ to_II control_NN myocytes_NNS ,_, transgenic_JJ SERCA1_NN expression_NN increased_VVD up_RR+ to_RR four_MC times_NNS the_DD rates_NNS of_II ATP-dependent_JJ (_( and_CC thapsigargin-sensitive_JJ )_) Ca2+_NN transport_NN activity_NN of_II cell_NN homogenates_NNS ._.
P09538197A03
Erythrophagocytosis_NN assays_NNS were_VBD performed_VVN in_II well_NN plates_NNS to_II which_PNR thioglycollate-induced_VVNJ peritoneal_JJ macrophages_NNS had_VHD adhered_VVN ._.
P09545153A01
We_PN attempted_VVD to_TO determine_VVI the_DD effects_NNS of_II cyclosporine_NN on_II beta-adrenergic_JJ receptors_NNS in_II bovine_JJ pulmonary_JJ artery_NN smooth_JJ muscle_NN cells_NNS ._.
P09557631A02
Infection_NN of_II LLC-PK1_NN pig_NN kidney_NN cells_NNS with_II a_DD CPV_NN CrmA_NN mutant_NN ,_, but_CC not_RR with_II wild-type_NN (_( wt_NN )_) CPV_NN ,_, results_VVZ in_II the_DD induction_NN of_II many_PND of_II the_DD morphological_JJ features_NNS of_II apoptosis_NN (_( C._NNP A._NNP Ray_NNP and_CC D._NNP J._NNP Pickup_NNP ,_, Virology_NN 217_MC :_: 384-391_MC ,_, 1996_MC )_) ._.
P09565683A03
D-DDB_NN P1_NN can_VM selectively_RR bind_VVB to_II pyrimidine_NN (_( 6-4_MC )_) pyrimidone_NN photoproducts_NNS ,_, and_CC in_II the_DD presence_NN of_II Mg++_NN ,_, D-DDB_NN P1_NN can_VM catalyze_VVB an_DD incision_NN immediately_RR on_II the_DD 3_MC '_SYM and_CC 5_MC '_SYM sides_NNS of_II the_DD (_( 6-4_MC )_) photoproduct_NN site_NN ._.
P09572051A06
At_II that_DD time_NN ,_, the_DD development_NN of_II metastases_NNS was_VBD inhibited_VVN in_II 68.75_MC %_SYM of_II IL-12-treated_VVNJ mice_NNS ._.
P09573175A04
Both_CC LamB153-YMT_NN and_CC LamB153-HMT_NN hybrids_NNS were_VBD produced_VVN in_RR+ vivo_RR as_II full-length_NN proteins_NNS ,_, without_II any_DD indication_NN of_II instability_NN or_CC proteolytic_JJ degradation_NN ._.
P09578468A08
Natural_JJ eotaxin_NN stimulated_VVD eosinophil_NN chemotaxis_NN with_II identical_JJ potency_NN and_CC efficacy_NN as_II recombinant_JJ human_NN eotaxin_NN ._.
P09585505A01
The_DD fission_NN yeast_NN Sty1_NN stress-activated_VVNJ MAP_NN kinase_NN is_VBZ crucial_JJ for_II the_DD cellular_JJ response_NN to_II a_DD variety_NN of_II stress_NN conditions_NNS ._.
P09589670A03
Maximal_JJ chronic_JJ troglitazone_NN (_( 5_MC micrograms_NNS /_SYM mL_NN for_II 4_MC days_NNS )_) increased_VVD both_CC glucose_NN uptake_NN (_( from_II 9.0_MC +/-_SYM 1.5_MC to_II 40.9_MC +/-_SYM 8.1_MC pmol_NN /_SYM mg_NN protein._NN min_NN ;_: P_NN <_SYM 0.05_MC )_) and_CC GS_NN fractional_JJ velocity_NN (_( from_II 5.4_MC +/-_SYM 0.7_MC %_SYM to_II 20.6_MC +/-_SYM 6.3_MC %_SYM ;_: P_NN <_SYM 0.05_MC )_) by_II approximately_RR 4-fold_NN ._.
P09592192A04
Although_CS 50_MC %_SYM of_II the_DD cases_NNS had_VHD chemotherapy_NN or_CC radiotherapy_NN within_II the_DD last_JJ six_MC months_NNS before_II the_DD blood_NN was_VBD drawn_VVN ,_, their_PNG gene_NN expression_NN was_VBD not_RR statistically_RR different_JJ from_II those_PND who_PNR had_VHD not_RR undergone_VVN such_DD therapies_NNS ._.
P09596554A06
Among_II them_PN ,_, aurintricarboxylic_JJ acid_NN ,_, vitamin_NN E_NN and_CC methyl-beta-cyclodextrin_NN were_VBD able_JJ to_TO prevent_VVI cholesterol_NN oxide-induced_VVNJ neurotoxicity_NN in_II a_DD dose-dependent_JJ manner_NN ._.
P09602353A04
We_PN present_VVB a_DD model_NN for_II recombination-based_VVNJ hypermutation_NN of_II the_DD immunoglobulin_NN loci_NNS which_PNR could_VM result_VVB in_II either_CC templated_VVNJ or_CC non-templated_VVNJ mutation_NN ._.
P09606178A08
Two-dimensional_JJ phosphopeptide_NN mapping_VVGN was_VBD employed_VVN to_TO identify_VVI the_DD protein_NN kinase_NN involved_VVN in_II the_DD phosphorylation_NN of_II Na+_NN ,_, K_NN (_( +_SYM )_) -ATPase_NN ._.
P09614354A06
Residual_JJ (_( i.e._II non-Type_NN II_MC )_) PLA2_NN enzymatic_JJ activity_NN was_VBD further_RR characterised_VVN by_II Western_NN blot_NN analysis_NN and_CC enzyme_NN activity_NN assay_NN ._.
P09632565A04
NH2-terminal_JJ sequencing_VVGN of_II the_DD protein_NN revealed_VVD that_CST it_PN was_VBD identical_JJ to_II the_DD previously_RR characterized_VVNJ streptococcal_JJ acid_NN glycoprotein_NN (_( SAGP_NN )_) ;_: this_DD protein_NN possesses_VVZ between_II 31.5_MC and_CC 39.0_MC %_SYM amino_JJ acid_NN identity_NN with_II arginine_NN deiminase_NN (_( AD_NN )_) from_II Mycoplasma_NN hominis_NN ,_, Mycoplasma_NN arginini_NN ,_, Pseudomonas_NN putida_NN ,_, and_CC Pseudomonas_NN aeruginosa_NN ._.
P09642212A02
Mutations_NNS (_( cki1_NN ,_, cct1_NN ,_, and_CC cpt1_NN )_) in_II the_DD CDP-choline_NN pathway_NN for_II phosphatidylcholine_NN synthesis_NN suppress_VVB the_DD sec14_NN growth_NN defect_NN (_( 2_MC )_) ,_, permitting_VVG sec14_NN (_( ts_NN )_) cki1_NN ,_, sec14_NN (_( ts_NN )_) cct1_NN ,_, and_CC sec14_NN (_( ts_NN )_) cpt1_NN strains_NNS to_TO grow_VVI at_II the_DD sec14_NN (_( ts_NN )_) restrictive_JJ temperature_NN ._.
P09643344A08
Moreover_RR ,_, the_DD hydroperoxide-reducing_VVGJ activity_NN of_II one_MC of_II the_DD fractions_NNS was_VBD inhibited_VVN almost_RR completely_RR by_II the_DD addition_NN of_II anti-apolipoprotein_NN A-I_NN antibody_NN ._.
P09651211A03
VIP_NN ,_, forskolin_NN ,_, or_CC isoproterenol_NN increased_VVD cAMP_NN accumulation_NN in_II explanted_VVNJ ganglia_NNS ._.
P09655856A03
In_II voltage-clamp_NN experiments_NNS ,_, DTG_NN and_CC (_( +_SYM )_) -pentazocine_NN elicited_VVD inward_JJ currents_NNS whose_PNR intensity_NN augmented_VVD with_II membrane_NN depolarization_NN ._.
P09657968A03
Treatment_NN of_II HeLa_NN cells_NNS with_II H2O2_NN resulted_VVD in_II a_DD time-_NN and_CC dose-dependent_JJ induction_NN of_II apoptosis_NN accompanied_VVN by_II sustained_VVNJ activation_NN of_II all_DD three_MC MAPK_NN subfamilies_NNS :_: extracellular_JJ signal-regulated_VVNJ protein_NN kinase_NN (_( ERK_NN )_) ,_, c-Jun_NN N-terminal_JJ kinase_NN /_SYM stress-activated_VVNJ protein_NN kinase_NN (_( JNK_NN /_SYM SAPK_NN )_) and_CC p38_NN ._.
P09661596A10
In_II conclusion_NN ,_, low_JJ serum_NN IGF-I_NN levels_NNS found_VVN in_II men_NNS with_II IOM_NN are_VBB associated_VVN with_II homozygosity_NN for_II a_DD specific_JJ allele_NN of_II the_DD IGF-I_NN microsatellite_NN (_( 192_MC /_SYM 192_MC )_) ,_, and_CC individual_JJ variation_NN in_II serum_NN IGF-I_NN levels_NNS is_VBZ influenced_VVN by_II genetic_JJ factors_NNS and_CC may_VM be_VBB specifically_RR influenced_VVN by_II variation_NN at_II the_DD IGF-I_NN structural_JJ locus_NN ._.
P09668357A06
Cholinergic-specific_JJ gangliosides_NNS ,_, Chol-1_NN alpha_NN ,_, were_VBD assumed_VVN to_TO participate_VVI in_II the_DD mechanism_NN of_II high-affinity_NN choline_NN uptake_NN ._.
P09677300A08
Upward_JJ shifts_NNS for_II basic_JJ residues_NNS occur_VVB because_II+ of_II favorable_JJ salt-bridge_NN interactions_NNS ,_, whilst_CS upward_JJ shifts_NNS for_II acidic_JJ residues_NNS result_VVB from_II unfavorable_JJ electrostatic_JJ interactions_NNS with_II other_JJ acidic_JJ groups_NNS ._.
P09688142A04
p53_NN mutations_NNS were_VBD detected_VVN in_II 3_MC %_SYM of_II the_DD hyperplasias_NNS ,_, 12_MC %_SYM of_II the_DD keratoacanthomas_NNS ,_, and_CC 52_MC %_SYM of_II the_DD SCCs_NNS ._.
P09693117A02
Here_RR we_PN report_VVB the_DD cloning_VVGN and_CC sequence_NN of_II human_NN tMDC_NN I_MC transcripts_NNS and_CC show_VVB that_CST they_PN are_VBB non-functional_JJ ,_, owing_II+ to_II the_DD presence_NN of_II a_DD variety_NN of_II deletions_NNS ,_, insertions_NNS and_CC in-frame_NN termination_NN codons_NNS ._.
P09705438A01
Streptococcus_NN iniae_NN is_VBZ a_DD cause_NN of_II septicemia_NN ,_, meningoencephalitis_NN ,_, and_CC death_NN in_II farmed_VVNJ fish_NN and_CC of_II cellulitis_NN in_II human_NN beings_NNS ._.
P09713497A02
There_EX is_VBZ a_DD considerable_JJ heterogeneity_NN in_II cell_NN survival_NN among_II isolated_VVNJ resistant_JJ clones_NNS (_( Rf_NN values_NNS between_II 1.4_MC to_II 2.4_MC )_) and_CC in_II the_DD propensity_NN of_II the_DD cells_NNS to_TO enter_VVI apoptosis_NN ._.
P09717704A05
A_DD small_JJ proportion_NN of_II axons_NNS (_( 4.2_MC %_SYM )_) and_CC axon_NN terminals_NNS (_( 5.3_MC %_SYM )_) showed_VVD SP_NN (_( R-i_NN )_) ,_, the_DD majority_NN of_II labeled_VVNJ axon_NN terminals_NNS ,_, amounting_VVG to_II about_RR 70_MC %_SYM of_II synapsing_VVGJ elements_NNS ,_, formed_VVD asymmetric_JJ synapses_NNS with_II dendrites_NNS ._.
P09724158A05
SSCP_NN analysis_NN confirmed_VVD the_DD sequencing_VVGJ results_NNS and_CC revealed_VVD no_DD evidence_NN for_II the_DD emergence_NN of_II new_JJ viral_JJ subpopulations_NNS before_II seroconversion_NN ._.
P09729433A02
They_PN were_VBD characterized_VVN by_II 1H-NMR_NN spectrometry_NN as_CS follows_VVZ :_: Neu5Acalpha2_NN --_: >_SYM 3Galbeta1_NN --_: >_SYM 4Glc_NN ,_, Neu5Gcalpha2_NN --_: >_SYM 6Galbeta1_NN --_: >_SYM 4Glc_NN and_CC three_MC forms_NNS of_II Neu5Gcalpha2_NN --_: >_SYM 3Galbeta1_NN --_: >_SYM 4Glc_NN ,_, namely_RR Neu5Gcalpha2_NN --_: >_SYM 3Galbeta1_NN --_: >_SYM 4Glc_NN itself_PN ,_, its_PNG lactone_NN derivative_NN between_II the_DD carboxyl_NN group_NN of_II Neu5Gc_NN and_CC Gal_NN OH-2_NN and_CC another_DD lactone_NN derivative_NN between_II the_DD carboxyl_NN group_NN and_CC Gal_NN OH-4_NN ._.
P09736045A05
Immunoblotting_VVGN revealed_VVD that_CST all_DB these_DD proteins_NNS were_VBD expressed_VVN at_II higher_JJR levels_NNS in_II tumor_NN tissues_NNS than_CSN in_II adjacent_JJ normal_JJ tissues_NNS ._.
P09748437A12
Together_RR ,_, the_DD analyses_NNS suggest_VVB that_CST PobR_NN and_CC PcaU_NN possess_VVB a_DD linear_JJ domain_NN structure_NN similar_JJ to_II that_PND of_II LysR_NN transcriptional_JJ activators_NNS which_PNR largely_RR differ_VVB in_II primary_JJ structure_NN ._.
P09755793A02
Chronic_JJ HBV_NN infection_NN ,_, frequently_RR associated_VVN with_II cirrhosis_NN and_CC eventually_RR hepatocellular_JJ carcinoma_NN (_( HCC_NN )_) ,_, represents_VVZ a_DD major_JJ health_NN problem_NN in_II the_DD world_NN ._.
P09760722A07
The_DD antibiotic_JJ activity_NN of_II these_DD antibiotics_NNS may_VM be_VBB quantitatively_RR correlated_VVN with_II their_PNG dimerization_NN constants_NNS and_CC the_DD binding_VVGJ constants_NNS through_II the_DD calculation_NN ._.
P09769335A03
To_TO test_VVI this_DD hypothesis_NN we_PN produced_VVD replication_NN deficient_JJ human_NN type_NN 5_MC adenoviruses_NNS containing_VVG cDNAs_NNS for_II the_DD rat_NN alpha1_NN and_CC beta1_NN Na_NN ,_, K-ATPase_NN subunits_NNS (_( adMRCMValpha1_NN and_CC adMRCMVbeta1_NN ,_, respectively_RR )_) ._.
P09782119A01
The_DD 40-kb_NN region_NN downstream_JJ of_II the_DD most_RRT 3_MC '_SYM immunoglobulin_NN (_( Ig_NN )_) heavy_JJ chain_NN constant_NN region_NN gene_NN (_( Calpha_NN )_) contains_VVZ a_DD series_NN of_II transcriptional_JJ enhancers_NNS speculated_VVN to_TO play_VVI a_DD role_NN in_II Ig_NN heavy_JJ chain_NN class_NN switch_NN recombination_NN (_( CSR_NN )_) ._.
P09786854A09
ZRT1_NN inactivation_NN is_VBZ a_DD relatively_RR specific_JJ response_NN to_II zinc_NN ;_: cadmium_NN and_CC cobalt_NN ions_NNS trigger_VVB the_DD response_NN but_CC less_RR effectively_RR than_CSN zinc_NN ._.
P09802898A03
We_PN show_VVB by_II nuclear_JJ run-on_NN that_CST this_DD increase_NN results_VVZ ,_, in_II part_NN ,_, from_II increased_VVNJ rates_NNS of_II transcription_NN ._.
P09810511A02
The_DD high_JJ conservation_NN of_II this_DD machinery_NN in_II the_DD different_JJ eukaryotic_JJ organisms_NNS emphasizes_VVZ its_PNG early_JJ origin_NN and_CC its_PNG importance_NN for_II life_NN ._.
P09811893A01
Germ-line_NN mutations_NNS in_II the_DD human_NN BRCA2_NN gene_NN confer_VVB susceptibility_NN to_II breast_NN cancer_NN ._.
P09813262A09
This_DD group_NN can_VM be_VBB further_RR divided_VVN into_II a_DD subgroup_NN of_II archaeal_JJ proteins_NNS and_CC two_MC subgroups_NNS of_II bacterial_JJ proteins_NNS ._.
P09819705A13
Phytanic_JJ acid_NN alpha-oxidation_NN is_VBZ thought_VVN to_TO occur_VVI partly_RR ,_, and_CC pristanic_JJ acid_NN beta-oxidation_NN exclusively_RR ,_, in_II peroxisomes_NNS (_( see_VVB Wanders_NNP et_CC al_NN 1995_MC for_II review_NN )_) ._.
P09821952A05
Our_PNG observations_NNS reported_VVD herein_RR raise_VVB the_DD possibility_NN that_CST self-association_NN of_II p202_NN may_VM provide_VVB a_DD mechanism_NN for_II the_DD regulation_NN of_II its_PNG activity_NN ._.
P09825749A09
CONCLUSION_NN :_: These_DD findings_NNS suggest_VVB that_CST bone_NN destruction_NN associated_VVN with_II local_JJ infection_NN by_II S._NN aureus_NN is_VBZ due_II+ to_II the_DD stimulation_NN of_II osteoclast_NN formation_NN induced_VVN by_II the_DD action_NN of_II the_DD easily_RR solubilized_VVNJ SAM_NN ,_, and_CC could_VM explain_VVB the_DD large_JJ numbers_NNS of_II osteoclasts_NNS found_VVN in_II infarcted_VVNJ bone_NN in_II osteomyelitis_NN ._.
P09828430A08
Growth_NN on_II glucose_NN was_VBD stimulated_VVN by_II thiosulfate_NN ,_, which_PNR was_VBD reduced_VVN to_II sulfide_NN ._.
P09829809A10
These_DD data_NNS suggest_VVB that_CST dystrophic_JJ neurites_NNS can_VM develop_VVB retrogradely_RR from_II focal_JJ plaque_NN damage_NN to_TO induce_VVI somatic_JJ and_CC dendritic_JJ degeneration_NN and_CC potentially_RR contribute_VVI to_II neurofibrillary_JJ tangle_NN formation_NN ._.
P09834853A03
Tumor_NN cells_NNS of_II 12_MC studied_VVNJ cases_NNS showed_VVD a_DD typical_JJ dose-rate_NN effect_NN on_II in_JJ+ vitro_JJ irradiation_NN with_II different_JJ X-ray_NN doses_NNS ,_, as_CS observed_VVN in_II peripheral_JJ blood_NN leukocytes_NNS ._.
P09840417A09
Pertussis_NN toxin_NN pretreatment_NN blocked_VVD the_DD CP_NN 93,129-induced_VVNJ inhibition_NN of_II FSCA_NN and_CC elevation_NN of_II [_( Ca2+_NN ]_) i_NN in_II OK_NN cells_NNS ,_, indicating_VVG the_DD involvement_NN of_II Gi_NN /_SYM o_NN proteins_NNS in_II transducing_VVGN these_DD second_JJ messenger_NN responses_NNS ._.
P09842993A02
HPE_NN is_VBZ extremely_RR heterogeneous_JJ ,_, some_DD cases_NNS being_VBG associated_VVN with_II structural_JJ anomalies_NNS of_II the_DD short_JJ arm_NN of_II chromosome_NN 3_MC ._.
P09845099A11
The_DD former_JJ group_NN reduced_VVD markedly_RR the_DD mean_NN number_NN of_II metastatic_JJ lung_NN nodules_NNS regardless_II+ of_II radiation_NN therapy_NN ._.
P09855111A09
Taken_VVN together_RR ,_, overexpression_NN of_II the_DD COOH-terminal_JJ domains_NNS does_VDZ not_RR affect_VVB the_DD regulation_NN of_II SREBP_NN processing_VVGN and_CC the_DD domains_NNS are_VBB rapidly_RR turned_VVN over_II by_II the_DD cytosolic_JJ proteolytic_JJ process_NN distinct_JJ from_II the_DD ALLN-sensitive_JJ ER_NN degradative_JJ pathway_NN ._.
P09861053A02
The_DD disappearance_NN of_II 12C18O16O_NN from_II a_DD red_JJ cell_NN suspension_NN as_CS the_DD 18O_NN exchanges_VVZ between_II labeled_VVNJ CO2_NN +_SYM HCO3-_NN and_CC unlabeled_VVNJ HOH_NN provides_VVZ a_DD measure_NN of_II the_DD carbonic_JJ anhydrase_NN (_( CA_NN )_) activity_NN (_( acceleration_NN ,_, or_CC A_NN )_) inside_II the_DD cell_NN and_CC of_II the_DD membrane_NN self-exchange_NN permeability_NN to_II HCO3-_NN (_( Pm_NN ,_, HCO-3_NN )_) ._.
P09868916A07
Finally_RR ,_, a_DD quasi-linear_JJ relationship_NN between_II particle_NN coverage_NN and_CC plasmon_NN angle_NN shift_NN is_VBZ presented_VVN ,_, thereby_RR providing_VVG for_II a_DD direct_JJ correlation_NN between_II plasmon_NN shift_NN and_CC solution_NN antigen_NN concentration_NN ._.
P09872496A01
Among_II the_DD various_JJ virulence_NN factors_NNS of_II Helicobacter_NN pylori_NN the_DD role_NN of_II its_PNG heat_NN shock_NN protein_NN 60_MC (_( HSP60_NN ,_, HspB_NN )_) in_II mucosal_JJ inflammation_NN after_II H._NN pylori_NN infection_NN was_VBD examined_VVN ._.
P09876375A08
Pathological_JJ evaluation_NN was_VBD performed_VVN in_II these_DD tissues_NNS ._.
P09882451A08
We_PN speculate_VVB that_CST this_DD segment_NN ,_, which_PNR shows_VVZ the_DD greatest_JJT variability_NN between_II species_NNS ,_, is_VBZ responsible_JJ for_II the_DD association_NN of_II the_DD enzyme_NN with_II the_DD membrane_NN ._.
P09886808A03
The_DD hormonal_JJ form_NN of_II vitamin_NN D_NN ,_, 1_MC ,_, 25-dihydroxyvitamin_NN D3_NN ,_, stimulates_VVZ transcription_NN of_II the_DD tissue-specific_JJ osteocalcin_NN (_( OC_NN )_) gene_NN in_II osteoblastic_JJ cells_NNS ._.
P09889219A05
The_DD isolates_NNS were_VBD also_RR tested_VVN for_II the_DD production_NN of_II virulent_JJ factors_NNS such_II+ as_II hemolysin_NN ,_, muramidase-released_VVNJ protein_NN (_( MRP_NN )_) ,_, and_CC extracellular_JJ factor_NN (_( EF_NN )_) ._.
P09893953A09
From_II the_DD comparative_JJ analysis_NN of_II the_DD X-ray_NN structures_NNS available_JJ for_II several_JJ families_NNS of_II proteins_NNS ,_, including_VVG at_RR+ least_RR one_MC thermophilic_JJ structure_NN in_II each_DD case_NN ,_, it_PN appears_VVZ that_CST thermal_JJ stabilization_NN is_VBZ accompanied_VVN by_II an_DD increase_NN in_II hydrogen_NN bonds_NNS and_CC salt_NN bridges_NNS ._.
P09915322A07
This_DD assay_NN derives_VVZ the_DD apparent_JJ agonist_NN affinity_NN of_II the_DD nAcChoR_NN from_II the_DD apparent_JJ rates_NNS with_II which_PNR agonists_NNS convert_VVB nAcChoRs_NNS from_II the_DD resting_VVGJ state_NN to_II the_DD desensitized_VVNJ state_NN ._.
P09921974A08
CONCLUSIONS_NNS :_: GW506U78_NN showed_VVD antileukemic_JJ activity_NN against_II Ph_NN positive_JJ T-cell_NN BP_NN CML_NN ._.
P09930966A15
This_DD recognition_NN occurs_VVZ on_II a_DD T-cell_NN level_NN as_CC+ well_CC+ as_CC on_II the_DD macrophage_NN level_NN ._.
P09973335A05
Examination_NN of_II MSHA-specific_JJ cDNAs_NNS has_VHZ localized_VVN two_MC promoters_NNS that_PNR drive_VVB expression_NN of_II these_DD genes_NNS ._.
P09988707A09
Thus_RR ,_, the_DD constitutive_JJ and_CC phorbol_NN 12-myristate_NN 13-acetate-inducible_JJ expression_NN of_II the_DD urokinase_NN receptor_NN is_VBZ mediated_VVN partly_RR through_II trans-activation_NN of_II the_DD promoter_NN via_II a_DD sequence_NN (_( -152_MC /_SYM -135_MC )_) bound_VVN with_II an_DD activator_NN protein-2alpha-related_VVNJ factor_NN ._.
P10025945A01
We_PN have_VHB isolated_VVN a_DD cDNA_NN (_( bv7-3_NN )_) encoding_VVG a_DD member_NN of_II the_DD Na+_NN ,_, Cl_NN (_( -_SYM )_) -dependent_JJ transporter_NN family_NN and_CC its_PNG short_JJ splicing_VVGJ variant_NN (_( bv7-3s_NN )_) by_II screening_VVGN a_DD bovine_JJ retina_NN cDNA_NN library_NN ._.
P10029430A04
However_RR ,_, it_PN is_VBZ not_RR known_VVN whether_CST aberrant_JJ activity_NN of_II the_DD Ras_NN pathway_NN is_VBZ also_RR a_DD prevalent_JJ molecular_JJ pathogenetic_JJ mechanism_NN in_II actual_JJ peripheral_JJ nerve_NN tumors_NNS ._.
P10037077A04
Exposure_NN of_II ventricular_JJ myocytes_NNS to_II hyperkalemic_JJ medium_NN (_( 50_MC mM_NN KCl_NN )_) in_II the_DD absence_NN of_II T3_NN increased_VVD expression_NN of_II the_DD Na_NN /_SYM K-ATPase_NN catalytic_JJ subunit_NN mRNAs_NNS ,_, alpha1_NN and_CC alpha3_NN isoforms_NNS ,_, by_II 1.9-_MC and_CC 1.5-fold_NN ,_, respectively_RR (_( p_NN <_SYM 0.01_MC )_) ,_, which_PNR were_VBD accompanied_VVN by_II similar_JJ increases_NNS (_( 1.4-_MC and_CC 1.8-fold_NN )_) in_II protein_NN content_NN ._.
P10051472A10
These_DD data_NNS indicate_VVB that_CST TIPS_NN pseudointima_NN are_VBB lined_VVN by_II hepatic_JJ sinusoidal_JJ endothelial_JJ cells_NNS ,_, which_PNR stimulate_VVB pseudointima_NN formation_NN by_II increasing_VVGN SMC_NN migration_NN and_CC proliferation_NN ._.
P10070859A02
We_PN detected_VVD allele_NN loss_NN in_II 27_MC of_II 70_MC breast_NN tumour_NN DNAs_NNS ._.
P10074179A06
Mutation_NN in_II either_DD element_NN abolished_VVD the_DD efficient_JJ binding_VVGN of_II CREB_NN ._.
P10077238A07
5._MC The_DD data_NNS clearly_RR indicate_VVB that_CST mu-opioid_NN receptor_NN gene_NN products_NNS play_VVB a_DD key_JJ role_NN in_II G-protein_NN activation_NN by_II endomorphins_NNS ,_, DAMGO_NN and_CC morphine_NN in_II the_DD mouse_NN spinal_JJ cord_NN ._.
P10079092A14
The_DD anionic_JJ detergent_NN sodium_NN dodecyl_NN sulfate_NN induced_VVD alpha-helix_NN formation_NN in_II all_DD analogues_NNS except_II the_DD loop_NN peptide_NN ,_, where_PNR it_PN induces_VVZ a_DD left-handed_VVNJ PII_NN conformation_NN ._.
P10087261A02
Vaults_NNS are_VBB multimeric_JJ protein_NN complexes_NNS with_II several_JJ copies_NNS of_II an_DD untranslated_VVNJ RNA_NN ._.
P10092212A02
Increased_VVNJ clusterin_NN expression_NN has_VHZ also_RR been_VBN found_VVN in_II tumors_NNS ,_, however_RR ,_, the_DD mechanism_NN underlying_VVG this_DD induction_NN is_VBZ not_RR known_VVN ._.
P10098495A03
The_DD results_NNS showed_VVD that_CST follicular_JJ membrane_NN AC_NN activity_NN was_VBD not_RR inhibited_VVN upon_II activation_NN of_II the_DD LH_NN /_SYM CG-R_NN despite_II evidence_NN that_CST the_DD ACs_NNS in_II follicular_JJ membranes_NNS ,_, when_CS maximally_RR activated_VVN by_II forskolin_NN ,_, could_VM be_VBB inhibited_VVN when_CS membrane_NN G_NN proteins_NNS were_VBD activated_VVN by_II guanyl-5'-yl_NN imidodiphosphate_NN ,_, and_CC that_CST pertussis_NN toxin_NN pretreatment_NN of_II membranes_NNS raised_VVD forskolin-stimulated_VVNJ AC_NN activity_NN ,_, consistent_JJ with_II a_DD tonic_JJ inhibition_NN of_II follicular_JJ membrane_NN AC_NN activity_NN ._.
P10103104A04
The_DD location_NN of_II the_DD GFP-tagged_VVNJ N-terminus_NN was_VBD confirmed_VVN to_TO be_VBI on_II the_DD extracellular_JJ side_NN by_II application_NN of_II a_DD monoclonal_JJ antibody_NN to_II nonpermeabilized_VVNJ cells_NNS ._.
P10192794A08
Immunohistochemical_JJ analyses_NNS localizing_VVG Eph_NN B3_NN protein_NN were_VBD consistent_JJ with_II the_DD mRNA_NN results_NNS ._.
P10205244A09
However_RR ,_, D1_NN receptor_NN serine_NN phosphorylation_NN in_II the_DD basal_JJ state_NN was_VBD greater_JJR in_II HT_NN than_CSN in_II NT_NN and_CC was_VBD not_RR responsive_JJ to_II fenoldopam_NN stimulation_NN in_II HT_NN ._.
P10209279A03
Here_RR we_PN set_VVB out_II to_TO determine_VVI whether_CST the_DD point_NN mutation_NN itself_PN has_VHZ any_DD effects_NNS on_II the_DD protein_NN structure_NN and_CC its_PNG stability_NN to_II pressure_NN and_CC temperature_NN in_II the_DD absence_NN of_II Ca2+_NN ._.
P10209742A16
We_PN found_VVD the_DD highest_JJT amount_NN of_II dnrE_NN transcripts_NNS in_II aerobically_RR nitrate-challenged_VVNJ cells_NNS ._.
P10222582A02
Glucose_NN repression_NN was_VBD not_RR the_DD only_JJ factor_NN affecting_VVG the_DD invertase_NN expression_NN ._.
P10226153A06
On_II the_DD other_JJ hand_NN ,_, the_DD stimulatory_JJ response_NN of_II Ca2+_NN channels_NNS to_II Gbetagamma_NN was_VBD not_RR affected_VVN by_II the_DD protein_NN kinase_NN A_NN inhibitors_NNS Rp-8-Br-cAMPS_NN and_CC KT_NN 5720_MC ,_, or_CC by_II the_DD Ca2+-dependent_JJ protein_NN kinase_NN C_NN inhibitor_NN bisindolylmaleimide_NN 1_MC ,_, but_CC was_VBD completely_RR blocked_VVN by_II the_DD protein_NN kinase_NN C_NN inhibitor_NN calphostin_NN C_NN ._.
P10235540A05
METHODS_NNS :_: Two_MC different_JJ injuries_NNS (_( a_DD linear_JJ perforation_NN wound_NN and_CC two_MC 10-0_MC nylon_NN suture_NN wounds_NNS )_) were_VBD made_VVN separately_RR on_II the_DD corneas_NNS of_II both_CC TNKO_NN and_CC congenic_JJ wild-type_NN mice_NNS ._.
P10320477A03
Whether_CST this_PND is_VBZ the_DD sole_JJ mechanism_NN of_II S_NN phase_NN inhibition_NN by_II Cdc2_NN in_II higher_JJR metazoans_NNS is_VBZ not_RR known_VVN because_CS the_DD pleiotropic_JJ functions_NNS of_II this_DD essential_JJ cell_NN cycle_NN regulator_NN make_VVB genetic_JJ analysis_NN difficult_JJ ._.
P10321563A08
CONCLUSIONS_NNS :_: The_DD results_NNS suggest_VVB that_CST therapy-resistant_JJ ,_, intractable_JJ pruritus_NN accompanied_VVN by_II hypereosinophilia_NN may_VM be_VBB used_VVN to_TO define_VVI a_DD subset_NN of_II HIV-seropositive_JJ individuals_NNS showing_VVG prototypic_JJ hyperactivation_NN of_II humoral_JJ immunity_NN ,_, and_CC in_II whom_PNR augmented_VVNJ HIV_NN viral_JJ load_NN is_VBZ present_JJ ._.
P10326726A10
Genes_NNS identified_VVN as_II being_VVGN important_JJ for_II the_DD early_JJ communication_NN between_II the_DD epithelial_JJ and_CC ectomesenchymal_JJ cells_NNS mainly_RR comprise_VVB those_PND which_PNR code_VVB for_II proteins_NNS which_PNR act_VVB as_II secreted_VVNJ signals_NNS between_II the_DD cells_NNS (_( ligands_NNS )_) and_CC those_PND that_PNR code_VVB for_II nuclear_JJ proteins_NNS that_PNR act_VVB to_TO control_VVI gene_NN expression_NN in_II response_NN to_II the_DD signals_NNS ._.
P10336642A01
It_PN is_VBZ has_VHZ been_VBN previously_RR suggested_VVN that_CST the_DD protein_NN Op18_NN /_SYM stathmin_NN may_VM interact_VVB with_II tubulin_NN via_II the_DD alpha-tubulin_NN subunit_NN [_( Larsson_NNP ,_, N._NNP ,_, Marklund_NNP ,_, U._NNP ,_, Melander_NNP Gradin_NNP ,_, H._NNP ,_, Brattsand_NNP ,_, G._NNP &_CC Gullberg_NNP ,_, M._NNP (_( 1997_MC )_) Mol._NN Cell._NN Biol._NN 17_MC ,_, 5530-5539_MC ]_) ._.
P10344234A03
We_PN have_VHB undertaken_VVN a_DD study_NN into_II the_DD potential_JJ use_NN of_II a_DD novel_JJ laser_NN capture_NN microdissection_NN (_( LCM_NN )_) system_NN to_TO isolate_VVI cells_NNS of_II interest_NN for_II subsequent_JJ proteomic_JJ analysis_NN ._.
P10361699A09
These_DD data_NNS are_VBB consistent_JJ with_II previous_JJ suggestions_NNS concerning_VVG the_DD GalT_NN acceptor_NN site_NN and_CC clearly_RR demonstrate_VVB the_DD effectiveness_NN of_II our_PNG approach_NN for_II rapid_JJ identification_NN of_II photolabeled_VVNJ peptides_NNS ._.
P10366564A02
Among_II other_JJ targets_NNS ,_, it_PN activates_VVZ the_DD Nef-associated_VVNJ kinase_NN ,_, which_PNR is_VBZ related_VVN to_II the_DD p21-activated_VVNJ kinase_NN ._.
P10374863A08
The_DD inhibitory_JJ effect_NN of_II the_DD factor_NN was_VBD neutralized_VVN by_II an_DD anti_JJ IL-6_NN neutralizing_VVGJ antibody_NN ._.
P10381090A04
DS-2_NN cell-derived_VVNJ HBsAg_NN particles_NNS were_VBD purified_VVN near_II homogeneity_NN by_II a_DD strategy_NN based_VVN on_II protein_NN concentration_NN ,_, precipitation_NN and_CC ultracentrifugation_NN ._.
P10386607A04
Comparison_NN of_II the_DD amino_JJ acids_NNS participating_VVG in_II these_DD specific_JJ and_CC essential_JJ interactions_NNS and_CC constituting_VVG the_DD folding_VVGJ nucleus_NN with_II conserved_VVNJ hydrophobic_JJ positions_NNS of_II a_DD given_VVNJ fold_NN shows_VVZ a_DD striking_VVGJ correspondence_NN ._.
P10397162A05
An_DD important_JJ signaling_VVGJ function_NN has_VHZ previously_RR been_VBN suggested_VVN for_II a_DD 65-kDa_NN protein_NN (_( p65_NN )_) ,_, whose_PNR phosphorylation_NN can_VM be_VBB detected_VVN before_II that_PND of_II other_JJ substrate_NN proteins_NNS ._.
P10403730A02
Both_CC tumour_NN necrosis_NN factor_NN alpha_NN (_( TNF-alpha_NN )_) and_CC interferon_NN gamma_NN (_( IFN-gamma_NN )_) have_VHB been_VBN implicated_VVN in_II IBD_NN ._.
P10406898A01
BACKGROUND_NN AND_CC OBJECTIVE_NN :_: 13q14_NN deletion_NN frequently_RR occurs_VVZ as_II a_DD single_JJ anomaly_NN in_II chronic_JJ lymphocytic_JJ leukemia_NN (_( CLL_NN )_) with_II favorable_JJ prognosis_NN ._.
P10413595A09
We_PN conclude_VVB that_CST a_DD promoter_NN with_II an_DD ordered_VVNJ chromatin_NN structure_NN can_VM still_RR respond_VVB to_II androgens_NNS even_RR after_CS its_PNG glucocorticoid_NN responsiveness_NN is_VBZ lost_VVN ._.
P10417056A12
These_DD data_NNS indicate_VVB that_CST acute_JJ alcohol_NN intoxication_NN may_VM directly_RR stimulate_VVB the_DD release_NN of_II reactive_JJ oxygen_NN intermediates_NNS ,_, whereas_CS chronic_JJ alcohol_NN may_VM elicit_VVB free_JJ radical_NN generation_NN through_II enhanced_VVNJ endotoxin_NN influx_NN and_CC cytokine_NN release_NN ._.
P10421271A09
CONCLUSIONS_NNS :_: The_DD elevated_VVNJ G-CSF_NN levels_NNS in_II a_DD majority_NN of_II patients_NNS during_II severe_JJ neutropenic_JJ infection_NN may_VM explain_VVB why_CST a_DD therapeutic_JJ benefit_NN of_II G-CSF_NN treatment_NN can_VM not_RR be_VBB demonstrated_VVN in_II all_DD cases_NNS ._.
P10428759A06
A_DD decrease_NN in_II insulin-induced_VVNJ receptor_NN kinase_NN activity_NN was_VBD observed_VVN for_II solubilized_VVNJ chimeric_JJ receptors_NNS ._.
P10430658A09
Western_NN blot_NN analysis_NN showed_VVD that_CST the_DD 62-65_MC kD_NN double_JJ band_NN of_II occludin_NN did_VDD not_RR change_VVB with_II these_DD treatments_NNS ._.
P10436438A03
Man_NN with_II gonococcal_JJ urethritis_NN was_VBD treated_VVN with_II oral_JJ 100_MC mg_NN levofloxacin_NN 3_MC times_NNS daily_JJ for_II 7_MC days_NNS ._.
P10446501A08
This_DD pseudo-knot_NN structures_NNS implies_VVZ a_DD highly_RR ordered_VVNJ assembly_NN pathway_NN ._.
P10449751A08
The_DD results_NNS open_VVB the_DD possibility_NN that_CST modulation_NN of_II the_DD spatial_JJ organization_NN of_II cell-cell_NN contacts_NNS may_VM play_VVB important_JJ roles_NNS in_II regulating_VVGN organization_NN and_CC physiological_JJ functions_NNS of_II epithelial_JJ tissues_NNS ._.
P10467120A05
Our_PNG results_NNS showed_VVD that_CST the_DD polypeptide_NN chains_NNS were_VBD secreted_VVN by_II insect_NN cells_NNS and_CC correctly_RR assembled_VVN into_II H_NN (_( 2_MC )_) L_NN (_( 2_MC )_) heterodimers_NNS containing_VVG N-linked_VVNJ carbohydrate_NN at_II the_DD heavy_JJ chain_NN ._.
P10473545A02
If_CS the_DD newly_RR discovered_VVNJ UCP2_NN and_CC UCP3_NN function_VVB similarly_RR ,_, they_PN will_VM enhance_VVB peripheral_JJ energy_NN expenditure_NN and_CC are_VBB potential_JJ molecular_JJ targets_NNS for_II the_DD treatment_NN of_II obesity_NN ._.
P10478844A09
Both_CC in_II the_DD presence_NN or_CC absence_NN of_II 9-cis-retinoic_JJ acid_NN receptor_NN ,_, PPARalphatr_NN did_VDD not_RR bind_VVB to_II DNA_NN in_II gel_NN shift_NN assays_NNS ._.
P10485317A08
In_II each_PND of_II L-NAME-_NN and_CC K-treated_VVNJ muscles_NNS ,_, the_DD addition_NN of_II LPC_NN (_( 20_MC microM_NN )_) further_RR impaired_VVD EDR_NN ._.
P10487707A09
DNA_NN fingerprinting_VVGN of_II codon_NN 727_MC using_VVG restriction_NN enzyme_NN NlaIII_NN and_CC genomic_JJ DNA_NN confirmed_VVD the_DD sequencing_VVGJ results_NNS in_II all_DD cases_NNS ,_, indicating_VVG that_CST the_DD sequence_NN alterations_NNS were_VBD not_RR somatic_JJ in_II nature_NN ._.
P10490661A09
Thus_RR ,_, BCL-6_NN can_VM modulate_VVB the_DD transcription_NN of_II selective_JJ Stat6-dependent_JJ IL-4_NN responses_NNS ,_, including_VVG IgE_NN class_NN switching_VVGN in_II B_NN cells_NNS ._.
P10491575A04
A_DD potential_JJ upstream_JJ mediator_NN of_II krox_NN induction_NN is_VBZ cyclic_JJ AMP-responsive_JJ element_NN binding_VVGJ protein_NN (_( CREB_NN )_) ,_, a_DD posttranslationally_RR activated_VVNJ transcription_NN factor_NN that_PNR has_VHZ been_VBN implicated_VVN in_II numerous_JJ memory_NN paradigms_NNS ._.
P10501837A06
However_RR ,_, rejection_NN of_II allografts_NNS of_II the_DD F9_NN embryonal_JJ carcinoma_NN cell_NN line_NN ,_, a_DD nullipotent_JJ cell_NN line_NN derived_VVN from_II the_DD 129_MC mouse_NN strain_NN ,_, does_VDZ not_RR appear_VVB to_TO be_VBI H2-linked_VVN ._.
P10505054A03
The_DD ability_NN of_II antiserum_NN from_II sheep_NN immunized_VVN against_II GCIF_NN to_TO reduce_VVI the_DD inhibitory_JJ effect_NN of_II GCIF_NN on_II bovine_JJ granulosa_NN cell_NN proliferation_NN in_II culture_NN was_VBD also_RR examined_VVN ._.
P10512700A05
Six_MC conformations_NNS are_VBB thus_RR characterised_VVN in_II experimental_JJ structures_NNS ._.
P10514834A15
Activation_NN of_II endogenous_JJ G_NN protein-coupled_VVNJ receptors_NNS causes_VVZ negative_JJ shifts_NNS in_II the_DD voltage_NN dependence_NN of_II sodium_NN channel_NN activation_NN and_CC inactivation_NN ._.
P10519388A06
An_DD inhibitor_NN of_II phosphorylation_NN of_II Erk-1_NN /_SYM 2_MC blocked_VVD the_DD increase_NN of_II VEGF_NN expression_NN and_CC promoter_NN activity_NN induced_VVN by_II serum_NN starvation_NN ._.
P10522861A06
RESULTS_NNS :_: There_EX was_VBD a_DD significant_JJ decrease_NN in_II transfection_NN rate_NN and_CC IGF-I_NN protein_NN expression_NN distal_JJ from_II the_DD injection_NN site_NN in_II animals_NNS receiving_VVG 1_MC injection_NN ,_, as_CS compared_VVN with_II a_DD consistent_JJ increase_NN in_II rats_NNS receiving_VVG multiple_JJ injections_NNS ._.
P10528980A06
The_DD integrity_NN and_CC immunological_JJ activity_NN of_II both_CC rF1_NN and_CC rV_NN antigens_NNS was_VBD shown_VVN to_TO be_VBI unaffected_VVN by_II the_DD microencapsulation_NN process_NN ._.
P10544078A04
Neither_CC P1_NN nor_CC P3_NN interact_VVB with_II coat_NN protein_NN (_( CP_NN )_) or_CC with_II various_JJ control_NN proteins_NNS ._.
P10547272A01
Cytokines_NNS such_II+ as_II granulocyte-macrophage_NN colony-stimulating_VVGJ factor_NN (_( GM-CSF_NN )_) and_CC IL-3_NN promote_VVB the_DD survival_NN and_CC stimulate_VVB the_DD proliferation_NN of_II haematopoietic_JJ cells_NNS ._.
P10556565A05
Infrared_JJ spectroscopy_NN ,_, however_RR ,_, revealed_VVD that_CST this_PND is_VBZ not_RR due_II+ to_II a_DD higher_JJR thermostability_NN of_II alphaA-crystallin_NN 's_GE secondary_JJ structure_NN ._.
P10559324A04
The_DD cloned_VVNJ E4orf6_NN /_SYM 7_MC collaborated_VVD with_II a_DD retinoblastoma_NN protein_NN (_( RB_NN )_) -nonbinding_VVGJ and_CC therefore_RR E2F-nonreleasing_VVGJ mutant_NN of_II Ad5_NN E1A_NN (_( dl922_NN /_SYM 947_MC )_) to_TO morphologically_RR transform_VVI primary_JJ rat_NN cells_NNS ,_, suggesting_VVG that_CST E2F_NN is_VBZ an_DD important_JJ cellular_JJ protein_NN functioning_VVG downstream_JJ of_II E1A_NN for_II transformation_NN ._.
P10564772A10
These_DD data_NNS suggest_VVB that_CST A._NN niger_NN is_VBZ capable_JJ of_II secreting_VVGN large_JJ amounts_NNS of_II a_DD single_JJ glycoprotein_NN combined_VVN with_II higher_JJR activity_NN levels_NNS of_II the_DD dolichol_NN phosphate_NN :_: glycosyltransferases_NNS without_II an_DD increase_NN in_II the_DD heterogeneity_NN of_II the_DD glycan_NN structures_NNS ._.
P10571893A10
It_PN exhibits_VVZ a_DD circadian_JJ oscillation_NN in_II constant_JJ conditions_NNS ._.
P10574797A01
BACKGROUND_NN :_: Hepatitis_NN C_NN virus_NN (_( HCV_NN )_) currently_RR infects_VVZ approximately_RR 3_MC %_SYM of_II the_DD world_NN 's_GE population_NN ._.
P10581160A01
Upon_II binding_VVGN of_II a_DD Wnt_NN to_II its_PNG receptor_NN ,_, GSK3beta_NN is_VBZ inhibited_VVN through_II an_DD unknown_VVNJ mechanism_NN involving_VVG Dishevelled_NN (_( Dsh_NN )_) ,_, resulting_VVG in_II the_DD dephosphorylation_NN and_CC stabilization_NN of_II beta-catenin_NN ,_, which_PNR translocates_VVZ to_II the_DD nucleus_NN and_CC interacts_VVZ with_II Lef_NN /_SYM Tcf_NN transcription_NN factors_NNS to_TO activate_VVI target_NN gene_NN expression_NN ._.
P10583399A07
During_II the_DD search_NN for_II potential_JJ Ca2+_NN /_SYM calmodulin-dependent_JJ protein_NN kinase_NN II_MC substrates_NNS we_PN identified_VVD different_JJ proteins_NNS associated_VVN with_II tubulovesicles_NNS ,_, such_II+ as_II synaptophysin_NN and_CC beta-tubulin_NN immunoreactivity_NN ,_, which_PNR were_VBD identified_VVN using_VVG specific_JJ antibodies_NNS ._.
P10588452A08
Median_JJ SI_NN to_II GAD_NN was_VBD higher_JJR in_II the_DD patients_NNS with_II IDDM_NN than_CSN in_II the_DD control_NN subjects_NNS (_( 3.10_MC vs._CC 1.55_MC ;_: P_NN =_SYM 0.03_MC ,_, Mann-Whitney_NN U-test_NN )_) ._.
P10593585A07
It_PN was_VBD suggested_VVN that_CST rboGM-CSF_NN enhanced_VVD bactericidal_JJ activity_NN of_II bovine_JJ neutrophils_NNS both_CC in_RR+ vitro_RR and_CC in_RR+ vivo_RR ._.
P10597302A07
Finally_RR ,_, SAHA_NN modestly_RR increased_VVD expression_NN /_SYM activation_NN of_II the_DD stress-activated_VVNJ protein_NN kinase_NN (_( SAPK_NN /_SYM JNK_NN )_) ;_: moreover_RR ,_, SAHA-related_VVNJ lethality_NN was_VBD partially_RR attenuated_VVN by_II a_DD dominant-negative_JJ c-Jun_NN mutant_NN protein_NN (_( TAM67_NN )_) ._.
P10601202A04
Using_VVG His-tagged_VVNJ recombinant_JJ HBHA_NN proteins_NNS and_CC nickel_NN chromatography_NN we_PN demonstrate_VVB that_CST HBHA_NN polypeptides_NNS which_PNR contain_VVB the_DD coiled-coil_NN region_NN form_VVB multimers_NNS ._.
P10605716A08
The_DD presence_NN of_II u-PAR_NN promotes_VVZ these_DD events_NNS because_CS the_DD extracellular_JJ domain_NN (_( s_NNS )_) of_II u-PAR_NN binds_VVZ to_II beta_NN 1_MC and_CC beta_NN 2_MC integrins_NNS and_CC the_DD GPI_NN anchor_NN of_II u-PAR_NN ,_, like_II that_PND of_II other_JJ GPI-anchored_VVNJ proteins_NNS ,_, interacts_VVZ with_II cholesterol-rich_JJ membrane_NN domains_NNS enriched_VVN in_II caveolin_NN and_CC tyrosine_NN kinases_NNS ._.
P10610815A08
The_DD electroporation_NN parameters_NNS under_II which_PNR maximum_NN transformation_NN efficiencies_NNS were_VBD obtained_VVN varied_VVD from_II strain_NN to_II strain_NN ._.
P10618275A05
This_DD sampling_VVGJ technique_NN has_VHZ successfully_RR been_VBN applied_VVN for_II collection_NN and_CC measurement_NN of_II antibody_NN in_II oral_JJ and_CC genital_JJ tract_NN secretions_NNS ._.
P10623593A01
The_DD cDNAs_NNS encoding_VVG soluble_JJ forms_NNS of_II human_NN beta-1_NN ,_, 4-galactosyltransferase_NN I_MC (_( EC_NN 2.4.1.22_MC )_) ,_, alpha-2_NN ,_, 6-sialyltransferase_NN (_( EC_NN 2.4.99.1_MC )_) ,_, and_CC alpha-1_NN ,_, 3-fucosyltransferase_NN VI_MC (_( EC_NN 2.4.1.65_MC )_) ,_, respectively_RR ,_, have_VHB been_VBN expressed_VVN in_II the_DD methylotrophic_JJ yeast_NN Pichia_NN pastoris_NN ._.
P10627464A01
Thrombomodulin_NN is_VBZ an_DD endothelial_JJ cell_NN receptor_NN for_II thrombin_NN ._.
P10628384A09
Remarkably_RR ,_, there_EX was_VBD a_DD significant_JJ staining_VVGN of_II tumor_NN cell_NN complexes_NNS undergoing_VVG lymphangiotic_JJ dissemination_NN ._.
P10631108A10
Strong_JJ staining_VVGN was_VBD observed_VVN especially_RR in_II cortical_JJ renal_JJ tubules_NNS of_II the_DD mouse_NN kidney_NN ,_, where_PNR expression_NN of_II klotho_NN transcripts_NNS overlaps_VVZ ._.
P10634193A06
In_II contrast_NN ,_, all_DD women_NNS of_II African_JJ origin_NN carried_VVD non-B_NN HIV_NN subtypes_NNS (_( subtypes_NNS A_NN ,_, C_NN ,_, D_NN ,_, or_CC G_NN )_) regardless_II+ of_II transmission_NN mode_NN ._.
P10637338A05
In_II contrast_NN to_II the_DD other_JJ type_NN I_MC element_NN binding_VVGJ factors_NNS ,_, the_DD 65_MC kDa_NN activity_NN partitions_VVZ preferentially_RR to_II the_DD nuclear_JJ fraction_NN during_II isolation_NN ._.
P10640283A03
A_DD murine-specific_JJ phosphorothioate_NN oligodeoxynucleotide_NN and_CC various_JJ control_NN sequences_NNS were_VBD each_PND passively_RR encapsulated_VVN into_II 100-nm_NN diameter_NN large_JJ unilamellar_JJ vesicles_NNS composed_VVN of_II egg_NN phosphatidylcholine_NN and_CC cholesterol_NN ._.
P10655657A04
When_CS the_DD wavelength_NN of_II the_DD incident_JJ light_NN is_VBZ far_RR away_II+ from_II the_DD optical_JJ absorption_NN bands_NNS of_II the_DD protein_NN ,_, a_DD approximately_RR 0.008_MC degree_NN decrease_NN in_II the_DD resonance_NN angle_NN ,_, due_II+ to_II a_DD conformational_JJ change_NN ,_, occurs_VVZ as_CS the_DD protein_NN is_VBZ switched_VVN from_II the_DD oxidized_VVNJ to_II reduced_VVNJ states_NNS ._.
P10659770A04
Detailed_VVNJ analysis_NN of_II 13_MC diverse_JJ silkworm_NN strains_NNS with_II a_DD representative_NN of_II 15_MC microsatellite_NN loci_NNS revealed_VVD a_DD number_NN of_II alleles_NNS ranging_VVG from_II 3_MC to_II 17_MC with_II heterozygosity_NN values_NNS of_II 0.66-0.90_MC ._.
P10666266A11
Selective_JJ mutation_NN of_II the_DD nuclear_JJ localization_NN signal_NN site_NN in_II the_DD Rev_NN portion_NN resulted_VVD in_II retargeting_VVGN of_II Rev-Tax_NN to_II TSS_NN and_CC subsequent_JJ restoration_NN of_II transcription_NN function_NN ,_, demonstrating_VVG that_CST inappropriate_JJ localization_NN preceded_VVD loss_NN of_II function_NN ._.
P10666496A09
Addition_NN of_II chondroitin_NN 4-sulfate_NN to_II the_DD sponges_NNS partially_RR or_CC totally_RR inhibited_VVD mineral_NN deposition_NN ,_, even_RR though_CS 80-90_MC %_SYM of_II the_DD compound_NN was_VBD released_VVN within_II 24_MC hours_NNS ._.
P10675238A05
Serum-deprived_VVNJ Caco-2_NN cells_NNS were_VBD employed_VVN for_II all_DD experimentation_NN ._.
P10689635A02
Evidence_NN of_II sex_NN linkage_NN was_VBD supported_VVN by_II DNA_NN analysis_NN using_VVG three_MC polymorphic_JJ markers_NNS from_II the_DD X-chromosome_NN :_: a_DD restriction_NN fragment_NN length_NN polymorphism_NN 200_MC kb_NN centromeric_JJ of_II the_DD DAX-1_NN gene_NN ,_, a_DD tetranucleotide_NN repeat_NN marker_NN in_II the_DD DAX-1_NN promoter_NN (_( DAX-P_NN )_) ,_, and_CC a_DD microsatellite_NN in_II the_DD Duchenne_NN muscular_JJ dystrophy_NN locus_NN (_( 3'-19_NN )_) ._.
P10698088A02
The_DD proliferative_JJ capacity_NN of_II T_NN cells_NNS measured_VVN in_RR+ vitro_RR as_II responses_NNS to_II antigens_NNS and_CC mitogens_NNS is_VBZ severely_RR reduced_VVN during_II HIV_NN infection_NN ._.
P10704351A01
The_DD most_RRT abundant_JJ viral_JJ transcript_NN in_II human_NN papillomavirus_NN (_( HPV_NN )_) 11-infected_VVNJ xenograft_NN tissue_NN has_VHZ been_VBN shown_VVN to_TO encode_VVI the_DD E1_NN (_( wedge_NN )_) E4_NN protein_NN ._.
P10705090A02
Mutations_NNS of_II the_DD ras_NN gene_NN family_NN is_VBZ one_MC of_II the_DD main_JJ activating_VVGJ mechanisms_NNS in_II human_NN cancer_NN ._.
P10713531A01
The_DD structure_NN of_II the_DD neutral_JJ peroxidase_NN from_II Arabidopsis_NN thaliana_NN (_( ATP_NN N_NN )_) has_VHZ been_VBN determined_VVN to_II a_DD resolution_NN of_II 1.9_MC A_NN and_CC a_DD free_JJ R_NN value_NN of_II 20.5_MC %_SYM ._.
P10719225A02
NELL2_NN protein_NN was_VBD detected_VVN as_II doublet_NN bands_NNS of_II 140_MC and_CC 90_MC kDa_NN with_II the_DD use_NN of_II the_DD specific_JJ antibodies_NNS raised_VVN against_II the_DD C-terminal_JJ region_NN of_II NELL2_NN and_CC was_VBD recognized_VVN only_RR in_II the_DD brain_NN but_CC not_RR in_II the_DD peripheral_JJ tissues_NNS ._.
P10721801A03
Norfloxacin_NN was_VBD coupled_VVN onto_II the_DD acid_NN groups_NNS present_JJ along_II the_DD polymer_NN chains_NNS ,_, and_CC conjugates_NNS were_VBD characterised_VVN by_II UV_NN ,_, TLC_NN and_CC SEC_NN ._.
P10725250A08
HGF_NN was_VBD expressed_VVN in_II the_DD branchial_JJ arches_NNS ,_, whilst_CS Met_NN ,_, which_PNR encodes_VVZ an_DD HGF_NN receptor_NN ,_, was_VBD expressed_VVN by_II subpopulations_NNS of_II cranial_JJ motor_NN neurons_NNS ._.
P10726970A08
At_II 8_MC days_NNS ,_, in_II liver_NN there_EX were_VBD no_DD significant_JJ differences_NNS in_II activities_NNS of_II all_DD enzymes_NNS between_II the_DD mice_NNS ,_, however_RR by_II 30_MC days_NNS ,_, the_DD specific_JJ activity_NN of_II GRX_NN was_VBD significantly_RR higher_JJR in_II Bcl-2-knockout_NN mice_NNS ,_, relative_JJ to_II controls_NNS ._.
P10733466A03
Two_MC loss-of-function_NN mutations_NNS of_II PAFAH_NN are_VBB associated_VVN with_II severe_JJ asthma_NN in_II Japanese_JJ individuals_NNS ._.
P10747919A02
MelR_NN stimulates_VVZ transcription_NN initiation_NN at_II the_DD melAB_NN promoter_NN by_II binding_VVGN to_II four_MC sites_NNS centered_VVN at_II positions_NNS -120.5_MC ,_, -100.5_MC ,_, -62.5_MC ,_, and_CC -42.5_MC upstream_JJ of_II the_DD transcript_NN start_NN point_NN ._.
P10751430A09
Third_RR ,_, the_DD reversal_NN of_II ATP_NN effects_NNS is_VBZ greatly_RR slowed_VVN when_CS cyclic_JJ inosine_NN 5'-monophosphate_NN is_VBZ used_VVN to_TO activate_VVI currents_NNS ,_, as_CS expected_VVN for_II slow_JJ inosine_NN 5_MC '_SYM triphosphate_NN hydrolysis_NN by_II G-proteins_NNS ._.
P10754267A03
Identification_NN and_CC quantification_NN of_II PPF_NN (_( 1_MC )_) s_NNS were_VBD achieved_VVN by_II a_DD negative_JJ ion_NN chemical_JJ ionization_NN gas_NN chromatography-mass_NN spectrometry_NN method_NN using_VVG oxygen_NN 18-labeled_VVNJ PPF_NN (_( 1_MC )_) s_NNS as_II internal_JJ standards_NNS ._.
P10757050A06
Immunohistochemistry_NN with_II a_DD monoclonal_JJ antibody_NN demonstrated_VVD the_DD IRI_NN in_II the_DD cytoplasm_NN of_II CHO_NN /_SYM I_NN cells_NNS ,_, and_CC transmission_NN electron_NN microscopic_JJ examination_NN demonstrated_VVD the_DD prominently_RR developed_VVNJ mitochondria_NNS ,_, but_CC no_DD secretion_NN granules_NNS ._.
P10758913A17
The_DD SPLP_NN were_VBD stable_JJ and_CC upon_II storage_NN at_II 4_MC degrees_NNS C_NN no_DD significant_JJ change_NN in_II the_DD transfection_NN activity_NN was_VBD observed_VVN over_II a_DD one-year_NN period_NN ._.
P10770036A04
DNA_NN from_II AH803_NN was_VBD analyzed_VVN for_II the_DD presence_NN of_II vanA_NN and_CC vanB_NN resistance_NN genes_NNS by_II polymerase_NN chain_NN reaction_NN ._.
P10781589A01
The_DD activity_NN of_II endothelial_JJ nitric-oxide_NN synthase_NN (_( eNOS_NN )_) is_VBZ regulated_VVN by_II its_PNG subcellular_JJ localization_NN ,_, phosphorylation_NN and_CC through_II its_PNG interaction_NN with_II different_JJ proteins_NNS ._.
P10786682A03
It_PN is_VBZ not_RR active_JJ against_II kinases_NNS from_II other_JJ receptor_NN families_NNS ,_, such_II+ as_II epidermal_JJ growth_NN factor_NN receptor_NN ,_, fibroblast_NN growth_NN factor_NN receptor-1_NN ,_, c-Met_NN ,_, and_CC Tie-2_NN ,_, or_CC intracellular_JJ kinases_NNS such_II+ as_II c-Src_NN ,_, c-Abl_NN ,_, and_CC protein_NN kinase_NN C-alpha_NN ._.
P10792419A03
CD28_NN and_CC CTLA-4_NN have_VHB been_VBN shown_VVN to_TO be_VBI involved_VVN as_II an_DD important_JJ costimulatory_JJ signal_NN in_II the_DD regulation_NN of_II allergic_JJ inflammation_NN and_CC TH2_NN cytokine_NN production_NN ,_, and_CC thus_RR both_DD genes_NNS are_VBB good_JJ candidate_NN genes_NNS for_II asthma_NN and_CC atopy_NN ._.
P10799543A05
The_DD lack_NN of_II effect_NN of_II gelsolin_NN on_II RCM_NN responses_NNS to_II monoclonal_JJ anti-Edg-4_NN receptor_NN antibody_NN plus_CC a_DD phorbol_NN ester_NN without_II LPA_NN attests_VVZ to_II its_PNG specificity_NN for_II LPA_NN delivery_NN and_CC the_DD absence_NN of_II post-receptor_NN effects_NNS ._.
P10806201A05
A_DD progressive_JJ age-related_VVNJ decrease_NN in_II the_DD levels_NNS of_II the_DD lysosome-associated_VVNJ membrane_NN protein_NN type_NN 2a_NN that_PNR acts_VVZ as_II a_DD receptor_NN for_II chaperone-mediated_VVNJ autophagy_NN was_VBD responsible_JJ for_II decreased_VVNJ substrate_NN binding_VVGN in_II lysosomes_NNS from_II old_JJ rats_NNS as_CC+ well_CC+ as_CC from_II late_JJ passage_NN human_NN fibroblasts_NNS ._.
P10807915A10
These_DD experiments_NNS document_VVB a_DD new_JJ event_NN in_II gamete_NN activation_NN in_II Chlamydomonas_NN and_CC reveal_VVB the_DD existence_NN of_II a_DD mechanism_NN for_II regulated_VVNJ translocation_NN of_II molecules_NNS into_II an_DD intact_JJ flagellum_NN ._.
P10810144A07
The_DD results_NNS suggest_VVB that_CST feedback_NN loops_NNS interconnect_VVB the_DD cellular_JJ machinery_NN controlling_VVG cellulose_NN and_CC pectin_NN biosynthesis_NN ._.
P10814791A02
The_DD main_JJ phagocytes_NNS in_II the_DD central_JJ nervous_JJ system_NN (_( CNS_NN )_) are_VBB microglial_JJ cells_NNS that_PNR are_VBB activated_VVN during_II CNS_NN inflammation_NN ._.
P10826556A02
The_DD cellular_JJ stress_NN response_NN is_VBZ characterized_VVN by_II the_DD expression_NN of_II specific_JJ heat_NN stress_NN genes_NNS (_( hsps_NNS )_) ,_, under_II the_DD transcriptional_JJ control_NN of_II heat_NN shock_NN transcription_NN factors_NNS (_( HSTFs_NNS )_) ._.
P10828077A05
In_II contrast_NN ,_, activation_NN of_II the_DD Ca_NN (_( 2+_MC )_) -activated_VVNJ neutral_JJ protease_NN calpain_NN I_MC was_VBD readily_RR detectable_JJ after_II the_DD exposure_NN to_II N-methyl-d-aspartate_NN ._.
P10844600A05
Extracellular_JJ matrix_NN components_NNS were_VBD analyzed_VVN by_II immunohistochemistry_NN ._.
P10848622A10
We_PN conclude_VVB that_CST processing_VVGN to_II insulin_NN ,_, facilitated_VVN by_II the_DD catalytic_JJ activities_NNS of_II granule_NN proteolytic_JJ enzymes_NNS ,_, assists_VVZ in_II the_DD targeting_VVGN (_( storage_NN )_) of_II the_DD hormone_NN ._.
P10852718A12
FA_NN binding_VVGN to_II all_DD FABPs_NNS was_VBD enthalpically_RR driven_VVN ._.
P10854671A16
These_DD results_NNS demonstrate_VVB the_DD neurotoxicity_NN and_CC the_DD genotoxicity_NN of_II B_NN [_( a_NN ]_) P_NN exposure_NN in_II the_DD mussel_NN ._.
P10859178A04
Northern_NN gel-blot_NN analysis_NN revealed_VVD what_PND appeared_VVD to_TO be_VBI a_DD single_JJ transcript_NN ,_, but_CC three_MC distinct_JJ polypeptides_NNS were_VBD detected_VVN in_II immunogel-blot_NN analyses_NNS of_II the_DD ExGases_NNS extracted_VVN from_II growing_VVGJ coleoptiles_NNS ._.
P10861219A06
Thus_RR ,_, reoxygenation_NN and_CC H_NN (_( 2_MC )_) O_NN (_( 2_MC )_) -mediated_VVNJ oxidative_JJ stress_NN share_VVB a_DD mechanism_NN of_II ERK_NN activation_NN that_PNR is_VBZ ATP-_NN or_CC mitochondrion-dependent_JJ ,_, and_CC this_DD common_JJ feature_NN suggests_VVZ that_CST the_DD reoxygenation_NN response_NN is_VBZ mediated_VVN by_II reactive_JJ oxygen_NN species_NNS ._.
P10865121A03
These_DD transporters_NNS belong_VVB to_II two_MC protein_NN families_NNS ,_, which_PNR are_VBB both_PND unrelated_VVN to_II the_DD Na_NN (_( +_SYM )_) -coupled_VVNJ neurotransmitter_NN transporters_NNS operating_VVG at_II the_DD plasma_NN membrane_NN ._.
P10869178A14
PA_NN stimulation_NN occurs_VVZ through_II both_CC a_DD C-terminal-dependent_JJ and_CC an_DD independent_JJ mechanism_NN ._.
P10875891A03
Cell_NN migration_NN induced_VVN by_II HGF_NN /_SYM SF_NN consisted_VVD of_II two_MC distinct_JJ phases_NNS ,_, initial_JJ cell_NN spreading_VVGN between_II 2_MC and_CC 9_MC h_NN after_II the_DD start_NN of_II treatment_NN ,_, and_CC the_DD scattering_VVGJ phase_NN which_PNR started_VVD approximately_RR 12_MC h_NN after_II treatment_NN ._.
P10885620A04
DNA_NN damage_NN was_VBD lowered_VVN in_II the_DD presence_NN of_II SOD_NN and_CC catalase_NN or_CC DMSO_NN ,_, indicating_VVG a_DD set_NN of_II reactions_NNS that_PNR leads_VVZ to_II oxy-radical_NN generation_NN ._.
P10892868A11
Local_JJ depletion_NN of_II macrophages_NNS in_II the_DD initiation_NN phase_NN of_II the_DD immune_JJ response_NN appears_VVZ to_TO lead_VVI to_II a_DD less_RR vigorous_JJ attack_NN on_II the_DD grafted_VVNJ tissue_NN and_CC therefore_RR to_TO promote_VVI graft_NN survival_NN ._.
P10900167A02
CARP_NN has_VHZ been_VBN identified_VVN as_II a_DD nuclear_JJ protein_NN whose_PNR mRNA_NN levels_NNS are_VBB exquisitely_RR sensitive_JJ to_II Dox_NN ._.
P10903443A05
They_PN both_PND encode_VVB putative_JJ RNA-binding_VVGJ proteins_NNS of_II the_DD RRM_NN (_( RNA_NN recognition_NN motif_NN )_) type_NN ,_, and_CC the_DD high_JJ degree_NN of_II conservation_NN of_II both_DB these_DD gene_NN families_NNS suggests_VVZ an_DD important_JJ role_NN in_II spermatogenesis_NN ._.
P10923625A08
Cytotoxicity_NN was_VBD measured_VVN by_II LDH_NN release_NN and_CC apoptotic_JJ cell_NN death_NN by_II DNA_NN fragmentation_NN analysis_NN ._.
P10930141A07
Lysozyme_NN binding_VVGN to_II PS_NN vesicles_NNS is_VBZ accompanied_VVN by_II its_PNG penetration_NN into_II the_DD PL_NN monolayer_NN ._.
P10933829A07
On_II the_DD other_JJ hand_NN ,_, use_NN of_II coexpressed_VVNJ enzymes_NNS resulted_VVD in_II 98_MC %_SYM product_NN yield_NN of_II D-hydroxyphenylglycine_NN in_II 15_MC h_NN ,_, minimizing_VVG the_DD level_NN of_II intermediates_NNS in_II the_DD reaction_NN mixture_NN ._.
P10942773A06
RGS4-stimulated_VVNJ rates_NNS could_VM be_VBB measured_VVN up_II+ to_II 5_MC s_NN (_( -1_MC )_) at_II 3_MC microm_NN ,_, giving_VVG a_DD catalytic_JJ efficiency_NN of_II 1.7-2.8_MC x_SYM 10_MC (_( 6_MC )_) m_NN (_( -1_MC )_) s_NN (_( -1_MC )_) for_II all_DD three_MC Galpha_NN subunits_NNS ._.
P10945951A05
Expression_NN of_II FABP_NN /_SYM MDGI_NN was_VBD significantly_RR high_JJ in_II NCI-H417_NN ,_, which_PNR may_VM influence_VVB mitosis_NN and_CC cell_NN growth_NN as_CS implicated_VVN in_II other_JJ tissues_NNS ,_, contrary_II+ to_II the_DD conclusion_NN drawn_VVN for_II the_DD role_NN of_II MDGI_NN in_II human_NN breast_NN cancer_NN ._.
P10947077A06
SRC-1_NN increased_VVD AhR-mediated_VVNJ ,_, TCDD-dependent_JJ reporter_NN gene_NN activity_NN three-fold_NN in_II Hepa-1_NN and_CC COS-1_NN cells_NNS ._.
P10954088A01
Plastids_NNS of_II higher_JJR plants_NNS operate_VVB with_II at_RR+ least_RR two_MC distinct_JJ DNA-dependent_JJ RNA_NN polymerases_NNS ,_, which_PNR are_VBB encoded_VVN in_II the_DD organelle_NN (_( PEP_NN )_) and_CC in_II the_DD nucleus_NN (_( NEP_NN )_) ,_, respectively_RR ._.
P10956418A04
Despite_II the_DD morphological_JJ and_CC functional_JJ differences_NNS of_II the_DD cerebella_NNS the_DD staining_VVGJ patterns_NNS of_II IP_NN (_( 3_MC )_) R1_NN labeling_VVGN in_II Purkinje_NN cells_NNS was_VBD preserved_VVN ._.
P10963363A05
The_DD higher_JJR expression_NN of_II GDNF_NN and_CC its_PNG mRNA_NN in_II developing_VVGJ brains_NNS may_VM be_VBB one_MC of_II the_DD factors_NNS responsible_JJ for_II the_DD relative_JJ resistance_NN to_II ischemia_NN of_II fetal_JJ and_CC neonatal_JJ as_CS opposed_VVN to_II adult_NN brains_NNS ._.
P10966784A03
The_DD attention_NN was_VBD focussed_VVN on_II the_DD MxM_NN form_NN of_II the_DD protein_NN ,_, in_II which_PNR the_DD two_MC subunits_NNS swap_VVB their_PNG N-terminal_JJ ends_NNS interconverting_VVG at_II equilibrium_NN with_II the_DD M=M_NN form_NN with_II no_DD interchange_NN between_II subunits_NNS ._.
P10973558A09
In_II addition_NN ,_, the_DD mRNA_NN of_II the_DD homeodomain-containing_VVGJ gene_NN Cart-1_NN began_VVD to_TO be_VBI expressed_VVN in_II prechondrogenic_JJ condensations_NNS and_CC corresponded_VVD to_II the_DD expression_NN of_II type_NN II_MC collagen_NN mRNA_NN ._.
P10997589A01
A_DD cDNA_NN encoding_VVG an_DD RNA_NN binding_VVGJ protein_NN has_VHZ been_VBN isolated_VVN from_II a_DD cDNA_NN library_NN prepared_VVN from_II larvae_NN of_II the_DD ascidian_NN Ciona_NN intestinalis_NN ._.
P11000250A10
We_PN suggest_VVB that_CST LMP-1_NN encodes_VVZ stimulatory_JJ and_CC inhibitory_JJ activities_NNS ;_: the_DD latter_NN could_VM limit_VVB signaling_VVGN in_II the_DD apparent_JJ absence_NN of_II ligand-dependent_JJ down-regulation_NN ._.
P11009062A05
The_DD forensic_JJ efficiency_NN values_NNS for_II the_DD Romany_JJ population_NN were_VBD slightly_RR different_JJ from_II those_PND found_VVN in_II the_DD Hungarian_JJ Caucasian_JJ population_NN ._.
P11015403A01
Aeromonads_NNS are_VBB causative_JJ agents_NNS of_II a_DD number_NN of_II human_NN infections_NNS ._.
P11024108A03
In_II this_DD report_NN ,_, we_PN show_VVB that_CST mutations_NNS in_II the_DD PPPY_NN sequence_NN of_II the_DD VSV_NN M_NN protein_NN reduce_VVB virus_NN yield_NN by_II blocking_VVGN a_DD late_JJ stage_NN in_II virus_NN budding_VVGN ._.
P11026693A04
Additionally_RR ,_, a_DD human_NN T-cell_NN line_NN ,_, Jurkat_NN ,_, exposed_VVN to_II astrocytoma_NN cyst_NN fluid_NN resulted_VVD in_II significantly_RR increased_VVNJ cytotoxicity_NN as_CS compared_VVN to_II controls_NNS ,_, an_DD effect_NN blocked_VVN by_II FasL_NN neutralizing_VVGJ antibodies_NNS ._.
P11031119A02
Artifactual_JJ covariations_NNS arising_VVG from_II close_JJ evolutionary_JJ relationships_NNS among_II certain_JJ sequence_NN subgroups_NNS were_VBD eliminated_VVN using_VVG empirically_RR derived_VVNJ sequence_NN diversity_NN thresholds_NNS ._.
P11033350A04
Interestingly_RR ,_, the_DD PKCdelta_NN C1b_NN domain_NN markedly_RR synergized_VVD with_II normal_JJ Ras_NN protein_NN to_TO induce_VVI oocyte_NN maturation_NN when_CS both_DD proteins_NNS were_VBD co-injected_VVN in_II oocytes_NNS ._.
P11042401A04
The_DD other_JJ set_NN comprised_VVD samples_NNS of_II blood_NN and_CC serum_NN obtained_VVN from_II virus-free_JJ or_CC CSFV-infected_VVNJ pigs_NNS ._.
P11044666A05
Since_CS monoterpenoid_NN pheromone_NN precursor_NN synthesis_NN and_CC HMG-CoA_NN reductase_NN expression_NN are_VBB under_II the_DD control_NN of_II JH_NN III_MC in_II the_DD metathorax_NN of_II Ips_NN bark_NN beetles_NNS ,_, the_DD observed_VVNJ HMG-S_NN expression_NN pattern_NN suggests_VVZ that_CST the_DD isoprenoid_NN pathway_NN is_VBZ similarly_RR important_JJ for_II semiochemical_JJ production_NN in_II D._NN jeffreyi_NN ._.
P11046012A03
To_TO determine_VVI whether_CST CCR2A_NN and_CC CCR2B_NN receptors_NNS function_VVB similarly_RR ,_, Jurkat_NN T_NN cells_NNS were_VBD stably_RR transfected_VVN with_II plasmids_NNS encoding_VVG the_DD human_NN CCR2A_NN or_CC CCR2B_NN gene_NN ._.
P11051552A04
The_DD PmrB_NN protein_NN bound_VVD iron_NN via_II its_PNG periplasmic_JJ domain_NN which_PNR harbors_VVZ two_MC copies_NNS of_II the_DD sequence_NN ExxE_NN ,_, a_DD motif_NN present_JJ in_II the_DD Saccharomyces_NN FTR1_NN iron_NN transporter_NN and_CC in_II mammalian_JJ ferritin_NN light_JJ chain_NN ._.
P11056013A08
The_DD ability_NN to_TO overcome_VVI density-dependent_JJ inhibition_NN of_II cell_NN division_NN correlated_VVD with_II elevated_VVNJ cyclin-dependent_JJ kinase-2_NN (_( CDK2_NN )_) activity_NN and_CC a_DD lower_JJR level_NN of_II induction_NN of_II the_DD CDK_NN inhibitor_NN p27_NN in_II the_DD target_NN cells_NNS ._.
P11063795A03
To_TO localize_VVI 8p11-p12_NN breakpoints_NNS in_II T-PLL_NN ,_, metaphases_NNS from_II seven_MC cases_NNS were_VBD karyotyped_VVN ._.
P11068137A12
As_II oxidative_JJ stress_NN is_VBZ thought_VVN to_TO play_VVI an_DD active_JJ role_NN in_II the_DD pathobiology_NN of_II Parkinson_NN 's_GE disease_NN ,_, these_DD data_NNS may_VM be_VBB relevant_JJ to_II our_PNG understanding_VVGN of_II the_DD disorder_NN ._.
P11073907A05
The_DD encoding_VVGJ gene_NN is_VBZ located_VVN within_II a_DD cluster_NN of_II genes_NNS for_II enzymes_NNS involved_VVN in_II the_DD further_JJ oxidation_NN of_II methylene_NN tetrahydromethanopterin_NN to_II CO_NN (_( 2_MC )_) ._.
P11081966A02
Polypeptide_NN sequences_NNS deduced_VVN from_II three_MC Ss2a_NN cDNA_NN clones_NNS share_VVB a_DD 95_MC %_SYM overall_JJ sequence_NN similarity_NN ,_, and_CC may_VM thus_RR have_VHB similar_JJ biochemical_JJ properties_NNS and_CC may_VM make_VVB identical_JJ contributions_NNS to_II starch_NN biosynthesis_NN in_II wheat_NN endosperm_NN ._.
P11086226A05
Here_RR we_PN report_VVB in_JJ+ vitro_JJ data_NNS concerning_VVG (_( a_NN )_) the_DD relative_JJ binding_VVGJ affinity_NN of_II the_DD selected_VVNJ synthetic_JJ chemicals_NNS Bisphenol_NN A_NN ,_, nonylphenol_NN ,_, p-tert-octylphenol_NN ,_, and_CC o_NN ,_, p-DDT_NN to_II the_DD estrogen_NN receptor_NN of_II RUCA-I_NN cells_NNS and_CC (_( b_NN )_) the_DD relative_JJ potency_NN of_II these_DD compounds_NNS in_II inducing_VVGN increased_VVNJ production_NN of_II complement_NN C3_NN ,_, an_DD endogenous_JJ estrogen-responsive_JJ gene_NN ._.
P11089534A07
As_CS in_II PM_NN ,_, almost_RR all_DD p85_NN was_VBD associated_VVN with_II IRS1_NN /_SYM 2_MC ._.
P11101896A03
We_PN now_RR report_VVB the_DD 1.9_MC A_NN crystal_NN structure_NN of_II DsRed_NN ,_, a_DD red_JJ fluorescent_JJ protein_NN from_II Discosoma_NN coral_NN ._.
P11106095A10
Nine_MC of_II the_DD 18_MC (_( 50_MC %_SYM )_) samples_NNS had_VHD a_DD K-ras_NN codon_NN 12_MC point_NN mutation_NN ._.
P11115065A03
METHODS_NNS :_: Human_NN umbilical_JJ vein_NN endothelial_JJ cells_NNS (_( HUVECs_NNS )_) in_II culture_NN were_VBD incubated_VVN with_II varying_VVGJ concentrations_NNS of_II DA_NN for_II different_JJ time_NN periods_NNS ._.
P11120760A09
The_DD resulting_VVGJ sperm_NNS are_VBB malformed_VVN and_CC are_VBB morphologically_RR similar_JJ to_II abnormal_JJ sperm_NN seen_VVN in_II some_DD cases_NNS of_II human_NN male_NN infertility_NN ._.
P11124832A05
We_PN discovered_VVD that_CST ,_, in_II the_DD presence_NN of_II mitogenic_JJ signal_NN ,_, HCV_NN core_NN protein_NN enhanced_VVD Elk1_NN activation_NN working_VVG downstream_JJ of_II MEK_NN without_II affecting_VVGN ERK_NN activity_NN and_CC Elk1_NN phosphorylation_NN ._.
P11130862A04
Escherichia_NN coli_NN DH5alpha_NN and_CC a_DD mutant_JJ strain_NN JRG1728_NN transformed_VVN by_II plasmid_NN carrying_VVG actX_NN manifested_VVD apparent_JJ hemolytic_JJ activity_NN on_II sheep_NN blood_NN agar_NN and_CC grew_VVD anaerobically_RR ,_, although_CS the_DD original_JJ strains_NNS did_VDD not_RR ._.
P11134582A04
METHODS_NNS :_: Wildtype_NN and_CC c-fos_NN -/-_SYM mice_NNS were_VBD exposed_VVN to_II low_JJ (_( roomlight_NN )_) or_CC high_JJ levels_NNS of_II visible_JJ light_NN for_II up_RR+ to_RR two_MC hours_NNS ._.
P11139460A05
Removal_NN of_II the_DD endothelium_NN did_VDD not_RR alter_VVB EPA-induced_VVNJ relaxations_NNS ._.
P11145742A09
Individual_JJ mutations_NNS of_II C_NN /_SYM EBP_NN and_CC Sp1_NN sites_NNS resulted_VVD in_II a_DD loss_NN of_II more_RR than_CSN 50_MC %_SYM of_II the_DD cAMP-dependent_JJ induction_NN ._.
P11151675A07
Within_II macronuclear_JJ genomes_NNS ,_, this_DD region_NN is_VBZ highly_RR under-amplified_VVN ;_: its_PNG level_NN never_RR exceeds_VVZ 20_MC %_SYM of_II that_PND of_II the_DD corresponding_VVGJ G_NN gene_NN /_SYM P_NN gene_NN region_NN in_II the_DD 11_MC cell_NN clones_NNS we_PN tested_VVD ._.
P11160651A03
This_DD effect_NN was_VBD selective_JJ for_II tumor_NN tissue_NN ,_, with_II little_DD or_CC no_DD increase_NN seen_VVN in_II nontumor_NN tissues_NNS and_CC organs_NNS ._.
P11161711A09
These_DD results_NNS suggest_VVB that_CST translocation_NN of_II CREB_NN between_II the_DD nucleus_NN and_CC the_DD cytoplasm_NN provides_VVZ an_DD important_JJ role_NN in_II CREB_NN activating_VVGJ pathways_NNS in_II VSMCs_NNS ._.
P11167927A06
The_DD extracellular_JJ domain_NN of_II the_DD exon_NN 3-retaining_VVGJ and_CC -deleted_VVNJ isoforms_NNS of_II the_DD GHR_NN are_VBB released_VVN as_II E3+GHBP_NN and_CC E3-GHBP_NN into_II the_DD peripheral_JJ circulation_NN ._.
P11180938A07
Our_PNG analytical_JJ method_NN is_VBZ very_RR useful_JJ for_II the_DD analyses_NNS of_II KS_NN in_II various_JJ biological_JJ materials_NNS and_CC for_II comparison_NN of_II the_DD degree_NN of_II sulfation_NN of_II KS_NN from_II various_JJ biological_JJ samples_NNS ._.
P11193154A03
Using_VVG this_DD assay_NN ,_, we_PN demonstrate_VVB that_CST the_DD same_JJ aspartate_NN mutations_NNS in_II PS1_NN that_PNR block_VVB APP_NN processing_VVGN also_RR prevent_VVB Notch1_NN cleavage_NN and_CC translocation_NN to_II the_DD nucleus_NN ._.
P11203697A07
Thus_RR ,_, separable_JJ regulatory_JJ elements_NNS that_PNR direct_VVB ngn2_NN expression_NN to_II distinct_JJ neural_JJ progenitor_NN populations_NNS have_VHB been_VBN defined_VVN ._.
P11207311A07
MAPK_NN kinase_NN inhibition_NN but_CC not_RR p38_NN inhibition_NN also_RR blocked_VVD FN-mediated_VVNJ F-actin_NN redistribution_NN in_II eosinophils_NNS and_CC prevented_VVD cPLA_NN (_( 2_MC )_) phosphorylation_NN caused_VVN by_II adhesion_NN to_II FN_NN ._.
P11212298A02
Neurotransmitters_NNS are_VBB released_VVN from_II the_DD presynaptic_JJ membrane_NN of_II one_MC neuron_NN ,_, and_CC bind_VVB to_II the_DD receptors_NNS accumulated_VVN at_II the_DD postsynaptic_JJ membrane_NN ,_, followed_VVN by_II the_DD activation_NN of_II the_DD other_JJ neuron_NN ._.
P11222983A09
As_CS evident_JJ from_II several_JJ examples_NNS ,_, this_DD approach_NN can_VM identify_VVB promoter_NN modules_NNS responsible_JJ for_II the_DD common_JJ regulation_NN of_II promoters_NNS solely_RR by_II the_DD application_NN of_II bioinformatics_NN methods_NNS ._.
P11226466A05
The_DD fluorescent_JJ signals_NNS of_II the_DD sandwich_NN conjugate_NN were_VBD detected_VVN by_II a_DD laser_NN confocal_JJ scanner_NN ._.
P11238881A04
Homozygous_JJ mutant_JJ H-ras_NN (_( -/-_SYM )_) mice_NNS reached_VVD sexual_JJ maturity_NN at_II the_DD same_JJ age_NN as_II their_PNG littermates_NNS ,_, and_CC both_CC males_NNS and_CC females_NNS were_VBD fertile_JJ ._.
P11244510A04
BS69_NN contains_VVZ regions_NNS of_II similarity_NN to_II the_DD PHD_NN finger_NN ,_, the_DD bromodomain_NN ,_, and_CC the_DD MYND_NN domain_NN ,_, all_PND of_II which_PNR are_VBB found_VVN in_II other_JJ proteins_NNS present_JJ in_II high_JJ molecular_JJ weight_NN complexes_NNS that_PNR regulate_VVB transcription_NN and/or_CC modify_VVB chromatin_NN structure_NN ._.
P11251388A01
Influenza_NN A_NN virus_NN with_II its_PNG two_MC major_JJ antigenic_JJ surface_NN proteins_NNS hemagglutinin_NN (_( HA_NN )_) and_CC neuraminidase_NN (_( NA_NN )_) is_VBZ a_DD widely_RR used_VVNJ model_NN to_TO study_VVI DNA_NN immunizations_NNS in_II mice_NNS and_CC other_JJ animals_NNS ._.
P11254653A03
In_II terms_NNS of_II PDGF_NN activation_NN of_II PDGF_NN receptor_NN tyrosine_NN phosphorylation_NN as_CC+ well_CC+ as_CC the_DD mitogen-activated_VVNJ protein_NN kinases_NNS Erk1_NN and_CC Erk2_NN ,_, Null_NN and_CC Null+_NN cells_NNS responded_VVD equivalently_RR ._.
P11267890A01
Juvenile_JJ hormone_NN esterase_NN (_( JHE_NN ,_, EC_NN 3.1.1.1_MC )_) from_II whole_JJ Drosophila_NN melanogaster_NN prepupae_NNS has_VHZ previously_RR been_VBN purified_VVN by_II selective_JJ precipitations_NNS ,_, isoelectric_JJ focussing_VVGN and_CC two_MC column_NN chromatography_NN steps_NNS ._.
P11275691A03
One_MC obvious_JJ reason_NN for_II the_DD difference_NN found_VVN in_II microdissected_VVNJ crypts_NNS is_VBZ their_PNG separation_NN from_II the_DD lamina_NN propria_NN milieu_NN ._.
P11281449A05
A_DD novel_JJ long-range_NN semi-nested_VVNJ polymerase_NN chain_NN reaction_NN (_( PCR_NN )_) strategy_NN was_VBD utilized_VVN in_II order_NN to_TO span_VVI two_MC different_JJ methylation_NN sites_NNS ,_, and_CC a_DD polymorphism_NN within_II SNRPN_NN was_VBD used_VVN so_CS+ that_CS allele-specific_JJ methylation_NN of_II both_DD sites_NNS could_VM be_VBB determined_VVN ._.
P11287187A02
Ad4BP_NN /_SYM SF-1_NN ,_, encoding_VVG a_DD zinc_NN finger_NN transcription_NN factor_NN ,_, plays_VVZ important_JJ roles_NNS in_II gonadogenesis_NN ._.
P11292315A08
The_DD results_NNS indicate_VVB that_CST this_DD assay_NN is_VBZ extremely_RR sensitive_JJ and_CC reproducible_JJ over_II a_DD five_MC log_NN dynamic_JJ range_NN ,_, and_CC effectively_RR quantifies_VVZ MDC_NN mRNA_NN in_II resting_VVGJ and_CC activated_VVNJ T_NN cells_NNS ._.
P11293244A08
In_II agreement_NN with_II this_DD idea_NN ,_, binding_VVGN of_II CLA_NN to_II purified_VVNJ P._NN falciparum_NN cyclophilin_NN was_VBD not_RR detected_VVN except_II+ at_II very_RR high_JJ concentrations_NNS ._.
P11296466A01
Type_NN 2_MC diabetes_NN is_VBZ a_DD multifactorial_JJ disease_NN composed_VVN of_II subtypes_NNS strongly_RR associated_VVN with_II environmental_JJ factors_NNS at_II one_MC end_NN of_II the_DD spectrum_NN and_CC highly_RR genetic_JJ forms_NNS at_II the_DD other_JJ hand_NN ._.
P11301591A06
Recombinant_JJ CsRP12-1_NN protein_NN was_VBD recognized_VVN by_II sera_NNS of_II clonorchiasis_NN patients_NNS and_CC experimental_JJ rabbits_NNS ,_, but_CC recombinant_JJ CsRP12-2_NN was_VBD not_RR ._.
P11309440A05
This_DD study_NN examined_VVD whether_CST the_DD human_NN COX2_NN locus_NN may_VM be_VBB linked_VVN to_II colon_NN neoplasia_NN in_II humans_NNS ._.
P11316371A04
The_DD deficiency_NN in_II D-arabitol_NN fermentation_NN did_VDD not_RR alter_VVB L._NN monocytogenes_NNS virulence_NN in_II the_DD BALB_NN /_SYM c_NN mouse_NN model_NN after_II intravenous_JJ and_CC intragastric_JJ inoculations_NNS ._.
P11321891A08
Water_NN extracts_NNS from_II cagA_NN negative_JJ strains_NNS stimulated_VVD gastrin_NN secretion_NN (_( p_NN <_SYM 0.05_MC )_) ._.
P11327829A13
The_DD implications_NNS of_II the_DD determined_VVNJ consensus_NN substrate_NN sequence_NN (_( Arg_NN /_SYM Lys_NN )_) /_SYM (_( Arg_NN /_SYM Lys_NN )_) -Ala_NN for_II the_DD proposed_VVNJ biological_JJ function_NN of_II OmpT_NN in_II defense_NN against_II antimicrobial_JJ peptides_NNS are_VBB discussed_VVN ._.
P11332034A08
Neither_CC AlPcS2a_NN nor_CC Photofrin_NN affects_VVZ the_DD uptake_NN of_II the_DD transfecting_VVGJ DNA_NN over_II the_DD plasma_NN membrane_NN ,_, therefore_RR photochemical_JJ permeabilization_NN of_II endocytic_JJ vesicles_NNS seems_VVZ to_TO be_VBI the_DD most_RRT likely_JJ mechanism_NN responsible_JJ for_II the_DD positive_JJ PCI_NN effect_NN on_II gene_NN transfection_NN ._.
P11341824A13
Binding_VVGN of_II bacteriochlorophyll_NN to_II these_DD PufX_NN core_NN segments_NNS is_VBZ implicated_VVN ._.
P11350945A05
Spliceosome_NN assembly_NN and_CC splicing_VVGJ catalysis_NN could_VM be_VBB restored_VVN to_II the_DD respective_JJ depleted_VVNJ extract_NN by_II the_DD addition_NN of_II recombinant_JJ 65_MC or_CC 110_MC kDa_NN protein_NN ._.
P11356414A07
Since_CS the_DD serpin-1J_NN proved_VVD to_TO be_VBI involved_VVN in_II the_DD activation_NN pathway_NN of_II the_DD prophenoloxidase_NN system_NN in_II the_DD hemolymph_NN ,_, the_DD in_JJ+ vivo_JJ function_NN of_II cuticular_JJ MsH49b_NN serpin_NN was_VBD investigated_VVN by_II prophenoloxidase_NN tests_NNS in_II native_JJ cuticular_JJ homogenates_NNS ._.
P11361343A01
The_DD role_NN of_II the_DD LexA_NN protein_NN and_CC ,_, specifically_RR ,_, its_PNG effect_NN on_II recA_NN expression_NN were_VBD analyzed_VVN in_II Xanthomonas_NN campestris_NN pathovar_NN citri_NN (_( X.c._NN pv._NN citri_NN )_) ._.
P11379284A06
Antimicrobial_JJ activity_NN of_II methanol-acetone_NN extract_NN was_VBD retained_VVN after_II heating_VVGN (_( 100_MC degrees_NNS C_NN for_II 30_MC min_NN )_) at_II pH_NN 2.5_MC to_II 6.0_MC but_CC was_VBD lost_VVN after_II treating_VVGN with_II several_JJ proteolytic_JJ enzymes_NNS at_II pH_NN 6.5_MC and_CC 7.0_MC ._.
P11387236A01
Angiogenesis_NN is_VBZ important_JJ for_II wound_NN healing_VVGN ,_, tumor_NN growth_NN ,_, and_CC metastasis_NN ._.
P11392063A11
Although_CS both_DD drugs_NNS alter_VVB membrane_NN lipids_NNS ,_, their_PNG association_NN allows_VVZ some_DD sinusoidal_JJ cell_NN responses_NNS to_TO be_VBI differentiated_VVN ._.
P11401841A03
In_II this_DD study_NN we_PN determined_VVD whether_CST COX-2_NN regulates_VVZ proliferation_NN or_CC apoptosis_NN in_II human_NN fibroblasts_NNS ._.
P11406605A06
To_TO further_RR delineate_VVI the_DD telomeric_JJ boundary_NN of_II the_DD PHP-Ib_NN locus_NN ,_, the_DD previously_RR reported_VVNJ kindred_NN F_NN ,_, in_II which_PNR patient_NN F-V_NN /_SYM 51_MC is_VBZ recombinant_JJ within_II GNAS1_NN ,_, was_VBD investigated_VVN with_II several_JJ new_JJ markers_NNS and_CC direct_JJ nucleotide_NN sequence_NN analysis_NN ._.
P11415985A01
The_DD inner_JJ membrane_NN protein_NN YidC_NN is_VBZ associated_VVN with_II the_DD preprotein_NN translocase_NN of_II Escherichia_NN coli_NN and_CC contacts_VVZ transmembrane_JJ segments_NNS of_II nascent_JJ inner_JJ membrane_NN proteins_NNS during_II membrane_NN insertion_NN ._.
P11421650A04
Twenty-six_MC taxa_NNS belonging_VVG to_II the_DD species_NN groups_NNS C._NN splendens_NN ,_, C._NN meridionalis_NN ,_, C._NN haemorrhoidalis_NN ,_, C._NN virgo_NN ,_, C._NN xanthostoma_NN ,_, and_CC C._NN exul_NN were_VBD analyzed_VVN ,_, with_II two_MC North_NN American_JJ species_NNS ,_, C._NN amata_NN and_CC C._NN aequabilis_NN ,_, as_II outgroup_NN ._.
P11423440A11
Thus_RR ,_, the_DD CA_NN protein_NN possesses_VVZ the_DD inherent_JJ ability_NN to_TO form_VVI metastable_JJ structures_NNS ,_, the_DD morphology_NN of_II which_PNR is_VBZ regulated_VVN by_II an_DD environmentally-sensitive_JJ molecular_JJ switch_NN ._.
P11431332A02
The_DD transcription_NN factor_NN runt-related_VVNJ gene_NN 2_MC (_( RUNX2_NN )_) /_SYM core_NN binding_VVGJ factoralpha-1_NN /_SYM acute_JJ myeloid_NN leukemia_NN 3_MC /_SYM polyoma_NN enhancer-binding_VVGJ protein_NN 2alphaA_NN /_SYM osteoblast-specific_JJ transcription_NN factor_NN 2_MC regulates_VVZ osteoblast_NN differentiation_NN ,_, increases_VVZ lymphomagenesis_NN in_II transgenic_JJ mice_NNS ,_, and_CC is_VBZ expressed_VVN in_II murine_JJ ECs_NNS ._.
P11435737A03
Whether_CST cathB_NN expression_NN is_VBZ regulated_VVN similarly_RR to_II prorenin_NN production_NN is_VBZ yet_RR unknown_VVN ._.
P11438441A08
Such_DD studies_NNS will_VM lead_VVB to_II advances_NNS in_II an_DD understanding_VVGN of_II the_DD relative_JJ role_NN of_II this_DD protein_NN system_NN in_II the_DD various_JJ pathways_NNS in_II which_PNR it_PN has_VHZ an_DD influence_NN ._.
P11442002A06
Flow_NN immunocytofluorometry_NN analysis_NN demonstrated_VVD that_CST the_DD G498S_NN mutant_NN resulted_VVD in_II extremely_RR low_JJ expression_NN at_II the_DD cell_NN surface_NN as_CS compared_VVN with_II the_DD wild_JJ type_NN receptor_NN and_CC the_DD R450H_NN mutant_NN ,_, in_II spite_NN of_II a_DD normal_JJ intracellular_JJ synthesis_NN ._.
P11445834A04
Oncogenesis_NN involves_VVZ aberrant_JJ interactions_NNS between_II cells_NNS and_CC the_DD extracellular_JJ matrix_NN ._.
P11455018A05
Transfection_NN of_II BAECs_NNS with_II the_DD CYP2J2_NN cDNA_NN resulted_VVD in_II increased_VVNJ CYP2J2_NN expression_NN and_CC arachidonic_JJ acid_NN epoxygenase_NN activity_NN ,_, compared_VVN with_II cells_NNS transfected_VVN with_II an_DD irrelevant_JJ green_JJ fluorescent_JJ protein_NN (_( GFP_NN )_) cDNA_NN ._.
P11468182A13
Together_RR ,_, these_DD data_NNS suggest_VVB that_CST As_NN (_( 2_MC )_) O_NN (_( 3_MC )_) and_CC AA_NN may_VM be_VBB effective_JJ antineoplastic_JJ agents_NNS in_II refractory_JJ MM_NN and_CC that_CST AA_NN might_VM be_VBB a_DD useful_JJ adjuvant_NN in_II GSH-sensitive_JJ therapies_NNS ._.
P11479624A03
Mutations_NNS in_II S6_NN or_CC integrase_NN that_PNR disrupt_VVB integrase-INI1_NN interaction_NN abrogated_VVD the_DD inhibitory_JJ effect_NN ._.
P11490348A02
Interaction_NN between_II lipopolysaccharide_NN (_( LPS_NN )_) ,_, LPS-binding_VVGJ protein_NN ,_, and_CC the_DD CD14_NN receptor_NN at_II the_DD surface_NN of_II LPS-responsive_JJ cells_NNS results_VVZ in_II inflammatory_JJ cytokine_NN release_NN and_CC internalization_NN and_CC detoxification_NN of_II LPS_NN ._.
P11500448A05
In_II contrast_NN ,_, no_DD beneficial_JJ effects_NNS were_VBD observed_VVN when_CS CTB_NN was_VBD simply_RR admixed_VVN with_II antigen_NN ._.
P11511306A09
GD1b_NN ,_, GT1b_NN ,_, and_CC GQ1b_NN reduced_VVD cAMP_NN level_NN and_CC protein_NN kinase_NN A_NN activity_NN in_II WM266-4_NN ._.
P11520620A03
The_DD major_JJ proteins_NNS expressed_VVN by_II M._NN paratuberculosis_NN were_VBD analyzed_VVN by_II two-dimensional_JJ gel_NN electrophoresis_NN ,_, and_CC a_DD superoxide_NN dismutase_NN (_( Sod_NN )_) was_VBD identified_VVN from_II this_DD protein_NN profile_NN ._.
P11525067A12
Their_PNG existence_NN in_II new_JJ cultivars_NNS of_II olive_NN is_VBZ shown_VVN ._.
P11533241A07
DNA_NN fragmentation_NN and_CC poly_JJ (_( ADP-ribose_NN )_) polymerase_NN (_( PARP_NN )_) cleavage_NN in_II LA-treated_VVNJ MCF10A_NN cells_NNS indicated_VVD progression_NN to_II the_DD execution_NN phase_NN of_II apoptosis_NN ._.
P11536051A08
Since_CS ZNF320_NN is_VBZ oriented_VVN toward_II the_DD centromere_NN of_II chromosome_NN 19_MC ,_, both_DD genes_NNS appeared_VVN on_II the_DD same_JJ derivative_NN chromosome_NN der_NN (_( 10_MC )_) ._.
P11544796A03
It_PN was_VBD found_VVN that_CST A-7_NN produced_VVD a_DD concentration-dependent_JJ (_( IC50_NN =_SYM 11.8_MC +/-_SYM 0.6_MC microM_NN )_) NMDA_NN channel_NN blocking_VVGN ._.
P11549897A05
RESULTS_NNS :_: During_II dialysis_NN with_II RC_NN ,_, Mac-1_NN expressions_NNS on_II granulocytes_NNS and_CC monocytes_NNS both_PND significantly_RR increased_VVD as_CS compared_VVN with_II predialysis_NN values_NNS and_CC across_II the_DD dialyzer_NN ._.
P11553639A09
Inhibition_NN of_II Hsp90_NN activity_NN with_II geldanamycin_NN or_CC radicicol_NN resulted_VVD in_II rapid_JJ degradation_NN of_II newly_RR synthesized_VVNJ GERp95_NN ._.
P11563557A04
The_DD demonstration_NN of_II a_DD reliable_JJ use_NN of_II time_NN dependent_JJ NOE_NN cross-peaks_NNS ,_, largely_RR available_JJ from_II NMR_NN solution_NN structure_NN determination_NN ,_, coupled_VVN to_II MCD_NN analysis_NN ,_, to_TO probe_VVI the_DD local_JJ dynamics_NNS of_II biological_JJ macromolecules_NNS ,_, is_VBZ a_DD result_NN of_II general_JJ interest_NN of_II this_DD paper_NN ._.
P11566064A08
We_PN suggest_VVB that_CST protein_NN aggregation_NN as_CC+ well_CC+ as_CC the_DD changes_NNS in_II protein_NN composition_NN and/or_CC in_II properties_NNS of_II lipid_NN bilayer_NN SR_NN membranes_NNS can_VM result_VVB in_II the_DD decrease_NN of_II enzyme_NN activity_NN during_II hibernation_NN ._.
P11576438A06
By_II using_VVGN site-directed_VVNJ mutants_NNS of_II the_DD Arabidopsis_NN ADC1_NN and_CC heterologous_JJ expression_NN in_II yeast_NN ,_, we_PN show_VVB that_CST ADC_NN ,_, like_II ODC_NN ,_, is_VBZ a_DD head-to-tail_NN homodimer_NN with_II two_MC active_JJ sites_NNS acting_VVG in_II trans_NN across_II the_DD interface_NN of_II the_DD dimer_NN ._.
P11579283A02
Proviral_JJ HIV-1_NN DNA_NN was_VBD genotyped_VVN by_II sequence_NN analysis_NN of_II the_DD C2-V3_NN env_NN region_NN ._.
P11587917A12
Future_JJ studies_NNS will_VM be_VBB aimed_VVN at_II identifying_VVGN with_II more_RR detail_NN immunologic_JJ triggers_NNS of_II inflammation_NN in_II patients_NNS ,_, and_CC at_II better_RRR defining_VVGN the_DD interplay_NN between_II effector_NN and_CC regulatory_JJ pathways_NNS both_CC in_II the_DD eye_NN and_CC in_II the_DD systemic_JJ circulation_NN ._.
P11597905A05
Quantification_NN of_II mRNA_NN expression_NN in_II the_DD remaining_VVGJ lung_NN at_II 2_MC h_NN demonstrated_VVD a_DD twofold_NN or_CC greater_JJR upregulation_NN of_II six_MC transcription_NN factors_NNS :_: early_JJ growth_NN response_NN gene-1_NN (_( Egr-1_NN )_) ,_, Nurr77_NN ,_, tristetraprolin_NN ,_, the_DD primary_JJ inhibitor_NN of_II nuclear_JJ factor-kappa_NN B_NN (_( I_MC kappa_NN B-alpha_NN )_) ,_, gut-enriched_VVNJ Kruppel-like_JJ factor_NN (_( GKLF_NN )_) ,_, and_CC LRG-21_NN ._.
P11606310A05
3._MC Three_MC approaches_NNS were_VBD employed_VVN to_TO test_VVI the_DD hypothesis_NN that_CST PAR_NN (_( 2_MC )_) receptor_NN glycosylation_NN restricts_VVZ tryptase_NN activation_NN ._.
P11666971A04
The_DD value_NN for_II C-4_NN increases_VVZ the_DD most_PND ,_, a_DD range_NN of_II 2.4_MC ppm_NN in_II this_DD series_NN ,_, whereas_CS those_PND for_II other_JJ atoms_NNS increase_VVB on_II the_DD order_NN of_II 1_MC ppm_NN ._.
P11683718A02
By_II comparison_NN with_II EMBL_NN /_SYM GenBank_NN data_NNS we_PN could_VM identify_VVB nine_MC porcine_JJ homologues_NNS to_II human_NN genes_NNS (_( TATA_NN box_NN binding_VVGJ protein_NN associated_VVNJ factor_NN B_NN TAF1B_NN ;_: B-cell_NN CLL_NN /_SYM lymphoma_NN 7B_NN BCL7B_NN ;_: pyruvate_NN dehydrogenase_NN kinase_NN ,_, isoenzyme_NN 4_MC PDK4_NN ;_: ribosomal_JJ protein_NN S10_NN RPS10_NN ;_: SPARC-like_JJ 1_MC SPARCL1_NN ;_: epithelial_JJ protein_NN lost_VVN in_II neoplasm_NN beta_NN EPLIN_NN ;_: N-myc_NN downstream-regulated_VVNJ gene_NN 2_MC NDRG2_NN ;_: pleiomorphic_JJ adenoma_NN gene_NN like_II 2_MC PLAGL_NN and_CC ,_, BCL-2_NN associated_VVNJ transcription_NN factor_NN short_JJ form_NN BTFS_NN )_) ._.
P11696220A07
MICA*008_NN ,_, *010_NN ,_, *002_NN and_CC *019_NN were_VBD highly_RR predominant_JJ with_II the_DD allele_NN frequencies_NNS of_II 21.4_MC %_SYM ,_, 18.2_MC %_SYM ,_, 17.6_MC %_SYM and_CC 15.3_MC %_SYM ,_, respectively_RR ._.
P11698482A09
Addition_NN of_II exogenous_JJ IL-17_NN or_CC IL-1beta_NN to_II synovium_NN explants_NNS increased_VVD MIP-3alpha_NN production_NN ._.
P11707779A06
This_DD alternative_JJ splicing_VVGN resulted_VVD in_II a_DD predicted_VVNJ protein_NN of_II 719_MC residues_NNS from_II the_DD smaller_JJR transcript_NN with_II four_MC more_DD terminal_JJ amino_JJ acids_NNS than_CSN the_DD 715_MC residue_NN protein_NN predicted_VVN from_II the_DD larger_JJR transcript_NN ._.
P11719221A03
A_DD cis_JJ element_NN called_VVN the_DD destruction_NN box_NN is_VBZ required_VVN for_II this_DD proteolysis_NN [_( 7-11_MC ]_) ._.
P11725058A10
We_PN have_VHB also_RR shown_VVN by_II an_DD RNA-protein_NN blotting_VVGJ assay_NN that_CST 5'-UTR_NN bound_VVD to_II the_DD HCV_NN core_NN protein_NN ,_, which_PNR can_VM be_VBB translocated_VVN to_II the_DD nuclei_NNS ._.
P11738237A02
Quadrigatus_NN venom_NN ,_, could_VM induce_VVB apoptosis_NN in_II human_NN U251_NN and_CC rat_NN C6_NN malignant_JJ glioma_NN cells_NNS and_CC transformed_VVNJ vascular_JJ endothelial_JJ ECV_NN 304_MC cell_NN lines_NNS ._.
P11743753A07
Immunochemical_JJ analysis_NN of_II the_DD heat-treated_VVNJ samples_NNS using_VVG either_PND of_II the_DD five_MC antibodies_NNS showed_VVD a_DD decrease_NN in_II the_DD quantified_VVNJ gliadin_NN ,_, in_II concordance_NN to_II the_DD loss_NN in_II the_DD extracted_VVNJ proteins_NNS ._.
P11747437A11
Moreover_RR ,_, alternative_JJ sheddases_NNS are_VBB recruited_VVN ,_, depending_VVG on_II the_DD nature_NN of_II the_DD JM_NN sequence_NN ._.
P11751961A04
This_DD Th2-associated_VVNJ repertoire_NN contains_VVZ a_DD highly_RR frequent_JJ public_JJ clonotype_NN characterized_VVN by_II preferred_VVNJ TCR_NN AV_NN and_CC BV_NN gene_NN segment_NN usage_NN along_RR with_II conserved_VVNJ sequences_NNS in_II the_DD third_JJ hypervariable_JJ regions_NNS of_II both_DD TCR_NN chains_NNS ._.
P11755787A07
Slit2_NN cleavage_NN fragments_NNS appear_VVB to_TO have_VHI different_JJ cell_NN association_NN characteristics_NNS ,_, with_II the_DD smaller_JJR C-terminal_JJ fragment_NN being_VVGN more_RR diffusible_JJ and_CC the_DD larger_JJR N-terminal_JJ and_CC uncleaved_VVNJ fragments_NNS being_VVGN more_RR tightly_RR cell_NN associated_VVN ._.
P11756363A05
There_EX was_VBD also_RR a_DD reduction_NN in_II the_DD expression_NN of_II all_DD three_MC integrins_NNS in_II the_DD glandular_JJ epithelium_NN and_CC also_RR a_DD reduced_VVNJ expression_NN of_II the_DD alpha_NN (_( v_MC )_) beta_NN (_( 3_MC )_) integrin_NN in_II the_DD luminal_JJ epithelium_NN ._.
P11762162A07
These_DD Ca2+_NN pulses_NNS trigger_VVB downstream_JJ signaling_VVGJ events_NNS that_PNR include_VVB the_DD activation_NN of_II Ca_NN (_( 2+_NN )_) -regulated_VVNJ protein_NN kinases_NNS ,_, which_PNR are_VBB required_VVN for_II stimulation_NN of_II the_DD oxidative_JJ burst_NN ._.
P11772616A07
Binding_VVGN of_II mersacidin_NN to_II intact_JJ cells_NNS was_VBD significantly_RR enhanced_VVN in_II the_DD mrsR2_NN /_SYM K2_NN knockout_NN mutant_NN ._.
P11776023A02
METHODS_NNS :_: The_DD effects_NNS of_II AGEP_NN on_II Dia_NN levels_NNS in_II cultured_VVNJ HUVEC_NN were_VBD studied_VVN with_II radio-enzymatic_JJ assay_NN ._.
P11782967A04
We_PN report_VVB that_CST the_DD expression_NN of_II Nex1_NN protein_NN is_VBZ induced_VVN after_II 5_MC hr_NN of_II NGF_NN treatment_NN and_CC reaches_VVZ maximal_JJ levels_NNS at_II 24_MC hr_NN ,_, when_CS very_RR few_JJ PC12_NN cells_NNS have_VHB begun_VVN extending_VVG neurites_NNS and_CC ceased_VVN cell_NN division_NN ._.
P11792701A04
All_DD peptides_NNS consist_VVB of_II 35_MC amino_JJ acid_NN residues_NNS and_CC are_VBB characterized_VVN by_II a_DD more_RR hydrophobic_JJ N-terminal_JJ chain_NN region_NN and_CC a_DD C_NN terminus_NN composed_VVN preferentially_RR of_II polar_JJ and_CC charged_VVNJ residues_NNS ._.
P11798529A05
Based_VVN on_II ELISA_NN assay_NN of_II IL-6_NN ,_, there_EX were_VBD remarkable_JJ differences_NNS between_II the_DD 8_MC leukemic_JJ cell_NN lines_NNS ,_, their_PNG secretion_NN of_II IL-6_NN could_VM be_VBB divided_VVN into_II 3_MC levels_NNS ,_, i.e._II high_JJ ,_, moderate_JJ and_CC low_JJ secretion_NN type_NN ._.
P11807862A02
Linkage_NN analysis_NN obtained_VVD the_DD same_JJ multipoint_NN lod_NN score_NN of_II 2.08_MC for_II two_MC intervals_NNS on_II the_DD X_NN chromosome_NN already_RR reported_VVN to_TO be_VBI linked_VVN to_II other_JJ MRX_NN and_CC syndromic_JJ X-linked_VVNJ mental_JJ retardation_NN (_( XLMR_NN )_) families_NNS :_: one_MC pericentromeric_JJ and_CC the_DD other_PN at_II Xq26_NN ._.
P11812499A09
Antibodies_NNS in_II serum_NN and_CC cerebrospinal_JJ fluid_NN from_II a_DD horse_NN with_II EPM_NN recognised_VVD a_DD 29_MC kDa_NN native_JJ protein_NN of_II S._NN neurona_NN merozoites_NNS and_CC the_DD 29_MC kDa_NN recombinant_JJ protein_NN ._.
P11817673A10
However_RR ,_, RXM_NN could_VM suppress_VVB inflammatory_JJ cytokine_NN ,_, interleukin-1beta_NN ,_, interleukin-6_NN ,_, granulocyte_NN macrophage-colony_NN stimulating_VVGJ factor_NN and_CC tumor_NN necrosis_NN factor-alpha_NN ,_, secretions_NNS induced_VVN by_II concanavalin_NN A_NN stimulation_NN at_II a_DD concentration_NN of_II as_RR little_JJ as_CSN 0.5_MC microg_NN /_SYM ml_NN ._.
P11830531A10
In_II conclusion_NN ,_, ONYX-015_NN displayed_VVD a_DD major_JJ antitumor_NN activity_NN in_II human_NN xenografts_NNS derived_VVN from_II primary_JJ malignant_JJ glioma_NN supporting_VVG its_PNG development_NN in_II the_DD treatment_NN of_II these_DD highly_RR malignant_JJ tumors_NNS ._.
P11835317A05
Analysis_NN of_II the_DD 5-HT_NN immunostaining_VVGN showed_VVD a_DD marked_VVNJ decrease_NN of_II the_DD immunoreactivity_NN in_II various_JJ brain_NN regions_NNS ,_, which_PNR was_VBD comparable_JJ at_II the_DD two_MC intervals_NNS postlesion_NN ._.
P11846397A04
Only_RR a_DD short_JJ 0.1-kb_NN segment_NN was_VBD unique_JJ to_II beta_NN ._.
P11856883A05
Comparative_JJ genome_NN maps_NNS were_VBD established_VVN by_II multi-color_NN fluorescence_NN in_JJ+ situ_JJ hybridization_NN (_( FISH_NN )_) with_II human_NN ,_, S._NN oedipus_NN and_CC Lagothrix_NN lagothricha_NN chromosome-_NN specific_JJ DNA_NN probes_NNS ._.
P11857742A10
These_DD biochemical_JJ findings_NNS suggest_VVB that_CST a_DD suboptimal_JJ enzymatic_JJ function_NN by_II the_DD PLAP_NN D_NN allozyme_NN may_VM be_VBB the_DD basis_NN for_II the_DD apparent_JJ negative_JJ selective_JJ pressure_NN of_II the_DD PLAP_NN D_NN allele_NN ._.
P11861911A02
The_DD strongest_JJT influence_NN on_II codon_NN usage_NN arises_VVZ from_II the_DD nucleotide_NN immediately_RR following_VVG the_DD codon_NN and_CC is_VBZ known_VVN as_II the_DD N1_NN context_NN ._.
P11880280A03
Addition_NN of_II activated_VVNJ PMNs_NNS to_II endothelial_JJ cells_NNS stimulated_VVD both_CC in_JJ+ vitro_JJ angiogenesis_NN in_II collagen_NN gel_NN and_CC Ets-1_NN expression_NN ._.
P11884036A01
During_II the_DD first_JJ four_MC cell_NN cycles_NNS in_II Xenopus_NN ,_, islands_NNS of_II germ_NN plasm_NN ,_, initially_RR distributed_VVN throughout_II the_DD vegetal_JJ half_NN of_II the_DD egg_NN cortex_NN ,_, move_VVB to_II the_DD vegetal_JJ pole_NN of_II the_DD egg_NN ,_, fusing_VVG with_II each_DD other_PN as_CS they_PN do_VDB so_RR ,_, and_CC form_VVB four_MC large_JJ cytoplasmic_JJ masses_NNS ._.
P11886171A07
In_II addition_NN ,_, intravenous_JJ administration_NN of_II IT9302_NN increased_VVD the_DD serum_NN levels_NNS of_II IRAP_NN ,_, an_DD IL-1beta_NN receptor_NN antagonistic_JJ cytokine_NN ._.
P11896627A05
After_II three_MC independent_JJ experiments_NNS the_DD resultant_JJ data_NN was_VBD filtered_VVN and_CC a_DD set_NN of_II genes_NNS was_VBD compiled_VVN based_VVN on_II at_RR+ least_RR threefold-altered_VVNJ expression_NN ,_, no_DD background_NN noise_NN in_II determining_VVGN expression_NN and_CC observation_NN in_II all_DD experiments_NNS ._.
P11901161A03
Here_RR we_PN show_VVB that_CST a_DD proximal_JJ 264-base_NN pair_NN fragment_NN of_II the_DD mouse_NN resistin_NN promoter_NN is_VBZ sufficient_JJ for_II expression_NN in_II adipocytes_NNS ._.
P11918814A05
Pdr3p_NN ,_, but_CC not_RR Pdr1p_NN ,_, is_VBZ required_VVN for_II normal_JJ levels_NNS of_II intracellular_JJ proteolysis_NN ,_, indicating_VVG that_CST the_DD two_MC transcription_NN factors_NNS have_VHB distinct_JJ functions_NNS in_II the_DD control_NN of_II RPN4_NN expression_NN ._.
P11921100A02
The_DD mei3_NN gene_NN is_VBZ located_VVN 0.64_MC Mb_NN from_II the_DD telomere_NN of_II the_DD left_JJ arm_NN of_II Sz_NN ._.
P11927580A04
Both_CC the_DD N_NN and_CC C_NN termini_NNS of_II gp41_NN were_VBD found_VVN to_TO lie_VVI close_JJ to_II or_CC in_II the_DD gp41-gp41_NN subunit_NN interface_NN and_CC interact_VVI with_II gp59_NN ._.
P11940484A08
The_DD patients_NNS received_VVD the_DD vaccine_NN consisting_VVG of_II their_PNG tumor_NN Ig_NN protein_NN coupled_VVN to_II keyhole_NN limpet_NN hemocyanine_NN and_CC were_VBD observed_VVN for_II toxicity_NN ,_, anti-idiotypic_JJ immune_JJ response_NN ,_, clinical_JJ outcome_NN and_CC circulating_VVGJ t_NN (_( 14_MC ;_: 18_MC )_) +_SYM tumor_NN cells_NNS ._.
P11950884A01
Schizosaccharomyces_NN pombe_NN cells_NNS have_VHB two_MC polarised_VVNJ growth_NN modes_NNS :_: an_DD intrinsic_JJ vegetative_JJ growth_NN mode_NN ,_, determined_VVN by_II an_DD internal_JJ positioning_VVGJ mechanism_NN and_CC an_DD extrinsic_JJ shmooing_VVGJ growth_NN mode_NN ,_, activated_VVN by_II external_JJ pheromone_NN ._.
P11959501A01
Considerable_JJ progress_NN has_VHZ been_VBN made_VVN during_II the_DD past_JJ year_NN on_II structural_JJ studies_NNS of_II the_DD eukaryotic_JJ and_CC bacterial_JJ transcription_NN factors_NNS that_PNR control_VVB RNA_NN polymerase_NN function_NN via_II the_DD formation_NN of_II multiprotein_NN complexes_NNS on_II promoter_NN DNA_NN ._.
P11964398A03
Xvent-1B_NN is_VBZ activated_VVN by_II Xvent-2_NN ,_, but_CC CHX_NN experiments_NNS revealed_VVD the_DD requirement_NN of_II additional_JJ factors_NNS ._.
P11972452A02
In_II the_DD meningococcus_NN ,_, this_DD uptake_NN system_NN is_VBZ dependent_JJ on_II two_MC surface-exposed_VVNJ ,_, transferrin-binding_VVGJ proteins_NNS (_( Tbps_NNS )_) ,_, TbpA_NN and_CC TbpB_NN ._.
P11979595A04
Posttranslational_JJ hydrophobic_JJ modifications_NNS of_II G-proteins_NNS are_VBB in_II most_DD cases_NNS removed_VVN for_II crystallization_NN but_CC play_VVB functional_JJ roles_NNS for_II interactions_NNS among_II G-protein_NN subunits_NNS with_II receptors_NNS ,_, as_CC+ well_CC+ as_CC membranes_NNS ._.
P11980886A12
The_DD activity_NN of_II PKC_NN determines_VVZ whether_CST tyrosine_NN kinase_NN activates_VVZ or_CC inhibits_VVZ these_DD K+_NN channels_NNS ._.
P11997261A02
AG-1478_NN rapidly_RR and_CC reversibly_RR inhibited_VVD Kv1.5_NN currents_NNS at_II 50_MC mV_NN in_II a_DD concentration-dependent_JJ manner_NN with_II an_DD IC50_NN of_II 9.82_MC microM_NN ._.
P12006089A08
The_DD expression_NN of_II multiple_JJ connexins_NNS in_II developing_VVGJ follicles_NNS is_VBZ thus_RR likely_RR to_TO reflect_VVI the_DD multiple_JJ functions_NNS served_VVN by_II gap_NN junctional_JJ communication_NN in_II folliculogenesis_NN ._.
P12015969A01
Bone_NN morphogenetic_JJ proteins_NNS (_( Bmps_NNS )_) promote_VVB ventral_JJ specification_NN in_II both_CC the_DD mesoderm_NN and_CC the_DD ectoderm_NN of_II vertebrate_NN embryos_NNS ._.
P12019215A12
The_DD protein_NN localization_NN pattern_NN of_II opticin_NN and_CC our_PNG preliminary_JJ screen_NN of_II AMD_NN patients_NNS suggest_VVB that_CST a_DD larger_JJR AMD_NN patient_NN screen_NN may_VM be_VBB warranted_VVN ._.
P12032305A03
TRPC_NN channels_NNS are_VBB assumed_VVN to_TO be_VBI composed_VVN of_II multiple_JJ TRPC_NN proteins_NNS ._.
P12042648A05
There_EX was_VBD no_DD inhibition_NN of_II class_NN I_MC antibodies_NNS to_II either_CC T_NN or_CC B_NN cells_NNS ,_, or_CC of_II class_NN II_MC antibodies_NNS to_II B_NN cells_NNS ._.
P12049293A06
After_II drying_VVGN ,_, sperms_NNS were_VBD incubated_VVN with_II FITC-PSA_NN for_II 30_MC min_NN ._.
P12054558A02
Cathepsins_NNS M_NN ,_, P_NN ,_, Q_NN ,_, and_CC R_NN ,_, are_VBB conserved_VVN in_II mice_NNS and_CC rats_NNS but_CC homologs_NNS of_II these_DD genes_NNS are_VBB not_RR found_VVN in_II human_NN or_CC rabbit_NN placenta_NN ,_, showing_VVG that_CST this_DD family_NN of_II proteases_NNS are_VBB probably_RR restricted_VVN to_II rodents_NNS ._.
P12067842A01
Brain_NN natriuretic_JJ peptide_NN (_( BNP_NN )_) is_VBZ a_DD cardiac_JJ hormone_NN constitutively_RR expressed_VVN in_II the_DD adult_NN heart_NN ._.
P12073099A04
To_TO screen_VVI for_II polymorphisms_NNS among_II the_DD 416_MC strains_NNS ,_, the_DD endonuclease_NN MaeIII_NN was_VBD used_VVN to_TO digest_VVI the_DD PCR-amplified_VVNJ mtLrRNA_NN gene_NN fragment_NN and_CC three_MC endonucleases_NNS (_( BanI_NN ,_, AluI_NN ,_, MseI_NN )_) were_VBD used_VVN to_TO digest_VVI the_DD PCR-amplified_VVNJ ND2_NN gene_NN fragment_NN ._.
P12080174A02
This_PND is_VBZ accomplished_VVN by_II the_DD rapid_JJ preliminary_JJ screening_VVGN of_II the_DD genome_NN for_II the_DD allelic_JJ association_NN with_II the_DD most_RRT common_JJ class_NN of_II polymorphic_JJ short_JJ tandem_NN repeat_NN markers_NNS ._.
P12081563A08
RESULTS_NNS :_: The_DD findings_NNS document_VVB selective_JJ storage_NN of_II protein_NN and_CC lipids_NNS ,_, progressive_JJ with_II time_NN ,_, in_II proximal_JJ tubular_JJ epithelial_JJ cells_NNS of_II nephrons_NNS draining_VVG the_DD coelomic_JJ cavity_NN ._.
P12083785A05
The_DD structural_JJ analysis_NN indicates_VVZ that_CST the_DD fragmentation_NN is_VBZ associated_VVN with_II a_DD significant_JJ change_NN of_II the_DD enzyme_NN from_II a_DD tetrameric_JJ to_II trimeric_JJ form_NN ,_, and_CC alterations_NNS in_II both_CC secondary_JJ and_CC native_JJ quaternary_JJ structures_NNS ._.
P12099698A02
However_RR ,_, little_PND is_VBZ known_VVN about_II the_DD mechanisms_NNS underlying_VVG the_DD effects_NNS of_II TGF-beta_NN on_II APP_NN expression_NN ._.
P12106089A08
The_DD 5'-flanking_VVGJ sequence_NN is_VBZ unusual_JJ in_CS+ that_CS it_PN lacks_VVZ CAAT_NN or_CC TATA_NN elements_NNS ,_, and_CC directs_VVZ RNA_NN transcription_NN initiation_NN from_II several_JJ sites_NNS ._.
P12114740A04
Frozen_VVNJ tissues_NNS collected_VVN from_II 21_MC PCs_NNS ,_, 4_MC follicular_JJ adenomas_NNS (_( FAs_NNS )_) ,_, 4_MC follicular_JJ carcinomas_NNS (_( FCs_NNS )_) ,_, and_CC 11_MC nodular_JJ hyperplasias_NNS (_( NHs_NNS )_) were_VBD stained_VVN immunohistochemically_RR for_II HlLA-D_NN antigens_NNS ,_, lymphocyte_NN ,_, and_CC macrophage_NN markers_NNS ;_: results_NNS were_VBD graded_VVN numerically_RR ._.
P12116163A01
A_DD large_JJ number_NN of_II point_NN mutations_NNS in_II the_DD p53_NN gene_NN have_VHB been_VBN detected_VVN by_II capillary_NN zone_NN electrophoresis_NN via_II single-strand_NN conformation_NN polymorphism_NN (_( SSCP_NN )_) analysis_NN ._.
P12119006A07
In_II p53-deficient_JJ cells_NNS ,_, vanadate_NN did_VDD not_RR induce_VVB any_DD observable_JJ change_NN in_II p21_NN or_CC p-cdk2_NN level_NN ._.
P12121768A08
These_DD micelles_NNS might_VM form_VVB a_DD '_`` belt_NN like_JJ '_'' structure_NN around_II the_DD enzyme_NN helping_VVG it_PN to_TO remain_VVI monodispersed_VVN in_II the_DD active_JJ form_NN ._.
P12126704A04
These_DD inhibitors_NNS differ_VVB from_II each_DD other_PN at_II their_PNG amino-terminus_NN ._.
P12144055A05
Although_CS protein_NN based_VVNJ methods_NNS such_II+ as_II isoelec-trofocusing_VVGN and_CC high_JJ performance_NN liquid_NN chromatography_NN may_VM suggest_VVB that_CST the_DD "_`` D-like_JJ "_'' variant_NN is_VBZ different_JJ from_II Hb_NN D-Los_NN Angeles_NN ,_, the_DD definitive_JJ identification_NN of_II the_DD variant_NN by_II structural_JJ analysis_NN or_CC molecular_JJ genetic_JJ methods_NNS should_VM be_VBB undertaken_VVN ,_, particularly_RR in_II newborn_NN screening_VVGJ programs_NNS when_CS the_DD variant_NN is_VBZ found_VVN in_II combination_NN with_II Hb_NN S_NN ._.
P12165734A01
BACKGROUND_NN :_: Cell_NN adhesion_NN involves_VVZ interactions_NNS of_II integrins_NNS and_CC extracellular_JJ proteins_NNS ,_, often_RR facilitated_VVN by_II the_DD RGD_NN motif_NN ._.
P12168092A11
In_II addition_NN ,_, we_PN found_VVD that_CST breast_NN cancer_NN cells_NNS abounded_VVD with_II abnormalities_NNS as_CS observed_VVN by_II M-FISH_NN and_CC CGH_NN ._.
P12177072A09
Conserved_VVNJ residues_NNS C56_NN and_CC A58_NN were_VBD identified_VVN as_II major_JJ determinants_NNS of_II 2-thiolation_NN ,_, whereas_CS tertiary_JJ interaction_NN between_II the_DD T_NN and_CC D_NN loops_NNS and_CC non-conserved_VVNJ nucleosides_NNS in_II the_DD T_NN loop_NN were_VBD revealed_VVN not_RR to_TO be_VBI important_JJ for_II the_DD reaction_NN ._.
P12192008A08
As_II a_DD result_NN ,_, the_DD heme_NN domain_NN was_VBD found_VVN to_TO be_VBI extremely_RR susceptible_JJ to_II autoxidation_NN ,_, its_PNG rate_NN being_VBG more_RR than_CSN 100_MC times_NNS higher_JJR than_CSN that_PND of_II sperm_NN whale_NN MbO2_NN ._.
P12200274A08
This_PND is_VBZ a_DD relevant_JJ phenomenon_NN for_II selection_NN of_II maltose-constitutive_JJ strains_NNS for_II baking_VVGN and_CC brewing_VVGN ._.
P12212852A04
The_DD YRA1_NN gene_NN is_VBZ essential_JJ for_II growth_NN and_CC required_VVN for_II mRNA_NN export_NN ._.
P12219037A06
Intestinal_JJ epithelial_JJ permeability_NN to_II (_( 14_MC )_) C_NN inulin_NN was_VBD assessed_VVN at_II 6_MC hours_NNS of_II reperfusion_NN ._.
P12226523A03
One_MC phytochrome_NN ,_, phytochrome_NN A_NN ,_, is_VBZ highly_RR light_NN labile_JJ ._.
P12231939A09
However_RR ,_, when_CS inoculated_VVNJ plants_NNS were_VBD incubated_VVN for_II 4_MC d_NN at_II 32_MC [_( deg_NN ]_) C_NN and_CC then_RR transferred_VVN to_II 24_MC [_( deg_NN ]_) C_NN ,_, they_PN showed_VVD a_DD 15-fold_NN increase_NN in_II BA2H_NN activity_NN and_CC a_DD 65-fold_NN increase_NN in_II free_JJ SA_NN content_NN compared_VVN with_II healthy_JJ plants_NNS incubated_VVN at_II 24_MC [_( deg_NN ]_) C_NN ._.
P12234689A03
We_PN identified_VVD the_DD minimal_JJ promoter_NN region_NN needed_VVN to_TO drive_VVI expression_NN of_II the_DD betaIII-tubulin_NN gene_NN ._.
P12243861A03
Treatment_NN of_II cells_NNS with_II phorbol_NN 12-myristate_NN 13-acetate_NN (_( PMA_NN )_) ,_, an_DD activator_NN of_II PKC_NN ,_, suppressed_VVD DNA_NN fragmentation_NN induced_VVN by_II PCBs_NNS in_II HL-60_NN cells_NNS ._.
P12324297A05
alpha_NN (_( 1_MC )_) -Antitrypsin_NN and_CC antichymotrypsin_NN concentrations_NNS were_VBD measured_VVN in_II milk_NN samples_NNS obtained_VVN longitudinally_RR (_( days_NNS 4-47_MC )_) from_II 8_MC women_NNS ._.
P12354612A02
Since_CS all_DD three_MC toxins_NNS are_VBB routed_VVN from_II the_DD cell_NN surface_NN through_II the_DD Golgi_NN apparatus_NN and_CC to_II the_DD endoplasmic_JJ reticulum_NN (_( ER_NN )_) before_II translocation_NN to_II the_DD cytosol_NN ,_, the_DD toxins_NNS are_VBB used_VVN to_TO study_VVI different_JJ endocytic_JJ pathways_NNS as_CC+ well_CC+ as_CC the_DD retrograde_JJ transport_NN to_II the_DD Golgi_NN and_CC the_DD ER_NN ._.
P12368192A01
The_DD regenerative_JJ capacity_NN of_II mammalian_JJ adult_NN liver_NN reflects_VVZ the_DD ability_NN of_II a_DD number_NN of_II cell_NN populations_NNS within_II the_DD hepatic_JJ lineage_NN to_TO take_VVI action_NN ._.
P12370426A06
Accumulated_VVNJ globotriaosylceramide_NN in_II these_DD organs_NNS was_VBD completely_RR cleared_VVN by_II 25_MC weeks_NNS after_II vector_NN injection_NN ._.
P12374793A10
Furthermore_RR ,_, MKK3_NN deficiency_NN resulted_VVD in_II a_DD selective_JJ disruption_NN of_II TGF-beta1-stimulated_VVNJ up-regulation_NN of_II pro-alpha1_NN (_( I_MC )_) collagen_NN expression_NN but_CC not_RR TGF-beta1_NN induction_NN of_II fibronectin_NN and_CC PAI-1_NN ._.
P12385625A04
Our_PNG results_NNS may_VM be_VBB summarized_VVN as_CS follows_VVZ :_: (_( 1_MC )_) S1_NN amacrine_NN cells_NNS were_VBD extensively_RR coupled_VVN and_CC their_PNG dendrites_NNS formed_VVD a_DD network_NN similar_JJ to_II but_CC less_RR dense_JJ than_CSN the_DD matrix_NN stained_VVN with_II an_DD antibody_NN to_II serotonin_NN ._.
P12388820A08
However_RR ,_, infection_NN of_II BALB_NN /_SYM c_NN mice_NNS by_II the_DD intranasal_JJ route_NN showed_VVD that_CST the_DD deletion_NN mutant_NN was_VBD attenuated_VVN and_CC induced_VVD lower_JJR weight_NN loss_NN and_CC signs_NNS of_II illness_NN compared_VVN to_II controls_NNS ._.
P12391335A04
After_II intrahepatic_JJ transfection_NN of_II chimpanzees_NNS ,_, the_DD wild-type_NN Con1_NN genome_NN was_VBD infectious_JJ and_CC produced_VVD viral_JJ titers_NNS similar_JJ to_II those_PND produced_VVN by_II other_JJ infectious_JJ HCV_NN clones_NNS ._.
P12402308A05
Therefore_RR ,_, our_PNG study_NN represents_VVZ the_DD first_JJ report_NN that_CST CD44_NN stimulation_NN induced_VVN by_II a_DD fragmented_VVNJ HA_NN results_VVZ in_II activation_NN of_II MAP_NN kinase_NN and_CC ,_, subsequently_RR ,_, enhances_VVZ uPA_NN and_CC uPAR_NN expression_NN and_CC facilitates_VVZ invasion_NN of_II human_NN chondrosarcoma_NN cells_NNS ._.
P12409222A04
However_RR ,_, in_II neonatal_JJ rat_NN nonmyocytes_NNS ,_, PACAP_NN and_CC VIP_NN showed_VVD equal_JJ potency_NN ._.
P12414803A02
In_II this_DD study_NN we_PN show_VVB that_CST in_II fetal_JJ rat_NN brown_JJ adipocyte_NN primary_JJ cultures_NNS the_DD PPARgamma_NN agonist_NN rosiglitazone_NN (_( Rosi_NN )_) ,_, as_CC+ well_CC+ as_CC retinoic_JJ acids_NNS 9-cis-retinoic_JJ acid_NN and_CC all-trans-retinoic_JJ acid_NN also_RR have_VHB "_`` extragenic_JJ "_'' effects_NNS and_CC induce_VVB p44_NN /_SYM p42_NN and_CC p38_NN mitogen-activated_VVNJ protein_NN kinase_NN (_( p38MAPK_NN )_) activation_NN ._.
P12431217A02
Because_CS resident_JJ endoneurial_JJ macrophages_NNS are_VBB slowly_RR but_CC incompletely_RR exchanged_VVN from_II the_DD blood_NN within_II 3_MC months_NNS ,_, they_PN could_VM potentially_RR comprise_VVB a_DD heterogenous_JJ cell_NN population_NN consisting_VVG of_II long-term_NN resident_JJ cells_NNS and_CC more_RR mobile_JJ cells_NNS undergoing_VVG turnover_NN ._.
P12440855A03
The_DD gene_NN transfer_NN activity_NN of_II alpha-CDE_NN conjugates_NNS (_( G2_NN ,_, G3_NN ,_, and_CC G4_NN )_) was_VBD higher_JJR than_CSN that_PND of_II the_DD corresponding_VVGJ dendrimer_NN alone_JJ in_II NIH3T3_NN and_CC RAW264.7_NN cells_NNS ._.
P12451028A10
For_II conservation_NN genetics_NNS we_PN suggest_VVB in_JJ+ situ_JJ preservation_NN areas_NNS are_VBB defined_VVN that_PNR are_VBB free_JJ of_II disturbance_NN and_CC that_PNR include_VVB populations_NNS with_II the_DD highest_JJT genetic_JJ diversity_NN ._.
P12454289A03
Here_RR we_PN used_VVD T_NN cell_NN receptor_NN (_( TCR_NN )_) transgenic_JJ animals_NNS to_TO examine_VVI the_DD role_NN of_II inducible_JJ expression_NN of_II nonlymphoid_JJ FasL_NN in_II response_NN to_II peptide_NN antigen_NN ._.
P12460670A03
The_DD monomer_NN /_SYM dimer_NN ratio_NN does_VDZ not_RR change_VVB in_II extracts_NNS from_II mitochondria_NNS subjected_VVN to_II different_JJ energy_NN conditions_NNS accompanied_VVN by_II IF1_NN binding_VVGJ modulation_NN or_CC from_II submitochondrial_JJ particles_NNS differing_VVG in_II IF1_NN content_NN ._.
P12467238A16
In_II this_DD experiment_NN ,_, NK_NN cell-depleted_VVNJ mice_NNS were_VBD injected_VVN with_II anti-NK1.1_NN IgG_NN ,_, and_CC control_NN mice_NNS were_VBD mice_NNS were_VBD treated_VVN with_II normal_JJ saline_NN ._.
P12470261A04
This_DD review_NN will_VM summarize_VVB some_PND of_II the_DD NMR-based_VVNJ efforts_NNS towards_II developing_VVGN universal_JJ ,_, rapid_JJ ,_, accurate_JJ ,_, and_CC site-specific_JJ assays_NNS for_II estimating_VVGN protein_NN binding_VVGN ._.
P12478906A10
CONCLUSION_NN :_: Relapsed_VVNJ lymphomas_NNS highly_RR express_VVB P-gp_NN and_CC mdr-1_NN mRNA_NN ._.
P12484747A09
This_DD dissociation_NN process_NN occurred_VVD on_II a_DD much_RR faster_JJR time_NN scale_NN and_CC took_VVD place_NN within_II the_DD 500_MC micros_NN response_NN time_NN of_II our_PNG detection_NN system_NN ._.
P12491803A02
Furthermore_RR ,_, epidemiological_JJ studies_NNS and_CC clinical_JJ trials_NNS for_II familial_JJ adenomatous_JJ polyposis_NN (_( FAP_NN )_) patients_NNS supported_VVD the_DD possibility_NN that_CST NSAIDs_NNS can_VM be_VBB used_VVN as_II chemopreventive_JJ agents_NNS ._.
P12500390A05
With_II time_NN lapse_NN phase-contrast_NN microscopy_NN ,_, the_DD agglutination_NN phenotype_NN on_II living_VVGJ cells_NNS was_VBD easily_RR detected_VVN by_II MTT_NN test_NN ,_, the_DD inhibition_NN rate_NN on_II EBV_NN transformed_VVNJ cells_NNS was_VBD calculated_VVN ._.
P12504597A04
The_DD neurons_NNS produced_VVN displayed_VVD molecular_JJ phenotypes_NNS similar_JJ to_II those_PND normally_RR derived_VVN from_II each_PND of_II these_DD regions_NNS in_RR+ vivo_RR ._.
P12509440A01
Before_CS fertilization_NN can_VM occur_VVB ,_, mammalian_JJ sperm_NN must_VM undergo_VVB capacitation_NN ,_, a_DD process_NN that_PNR requires_VVZ a_DD cyclic_JJ AMP-dependent_JJ increase_NN in_II tyrosine_NN phosphorylation_NN ._.
P12515386A08
Like_II noncoding_VVGJ RNAs_NNS ,_, the_DD porcine_JJ and_CC human_NN sequences_NNS have_VHB no_DD common_JJ conserved_VVNJ open_JJ reading_VVGJ frame_NN and_CC share_VVB stretches_NNS of_II high_JJ homology_NN interrupted_VVN by_II stretches_NNS with_II almost_RR no_DD homology_NN ._.
P12524230A03
METHODS_NNS AND_CC RESULTS_NNS :_: Our_PNG studies_NNS uncovered_VVD several_JJ new_JJ features_NNS that_PNR distinguish_VVB SCAP_NN ligand_NN from_II lovastatin_NN ,_, a_DD classic_JJ 3-hydroxy-3-methylglutaryl_NN coenzyme_NN A_NN (_( HMG-CoA_NN )_) reductase_NN inhibitor_NN ,_, and_CC from_II OM_NN ,_, which_PNR utilize_VVB an_DD SREBP-independent_JJ regulatory_JJ pathway_NN ._.
P12529538A06
Therefore_RR ,_, DHNs_NNS ,_, and_CC presumably_RR somewhat_RR similar_JJ plant_NN stress_NN proteins_NNS in_II the_DD late_JJ embryogenesis_NN abundant_JJ and_CC cold-regulated_VVNJ classes_NNS may_VM undergo_VVB function-related_VVNJ conformational_JJ changes_NNS at_II the_DD water_NN /_SYM membrane_NN interface_NN ,_, perhaps_RR related_VVN to_II the_DD stabilization_NN of_II vesicles_NNS or_CC other_JJ endomembrane_NN structures_NNS under_II stress_NN conditions_NNS ._.
P12537130A01
Biological_JJ and_CC molecular_JJ characteristics_NNS of_II a_DD raccoon_NN isolate_NN of_II Trypanosoma_NN cruzi_NN (_( R36_NN )_) were_VBD compared_VVN with_II those_PND of_II a_DD known_VVNJ virulent_JJ strain_NN (_( Brazil_NN )_) ._.
P12546882A02
This_DD increased_VVNJ number_NN of_II targets_NNS ,_, and_CC increasing_VVGJ knowledge_NN of_II signaling-pathway_NN networks_NNS and_CC their_PNG complexities_NNS ,_, sets_VVZ new_JJ demands_NNS for_II efficiency_NN on_II HTS_NN assay_NN technologies_NNS ._.
P12556293A02
DeltaF508-CFTR_NN is_VBZ present_JJ in_II the_DD apical_JJ membrane_NN at_II far_RR lower_JJR levels_NNS than_CSN wild-type_NN CFTR_NN ._.
P12566566A05
L._NN plantarum_NN is_VBZ a_DD species_NN that_PNR is_VBZ encountered_VVN in_II many_DD different_JJ environmental_JJ niches_NNS ,_, and_CC this_DD flexible_JJ and_CC adaptive_JJ behavior_NN is_VBZ reflected_VVN by_II the_DD relatively_RR large_JJ number_NN of_II regulatory_JJ and_CC transport_NN functions_NNS ,_, including_VVG 25_MC complete_JJ PTS_NN sugar_NN transport_NN systems_NNS ._.
P12569660A06
The_DD N-terminal_JJ region_NN had_VHD high_JJ homology_NN with_II Ran_NN BP2_NN /_SYM Nup_NN 358_MC ,_, a_DD nucleoporin_NN component_NN ,_, showing_VVG that_CST BS-63_NN was_VBD a_DD member_NN of_II the_DD NPC_NN family_NN ._.
P12571010A13
Several_JJ sequences_NNS were_VBD identified_VVN in_II the_DD library_NN for_II bacteria_NN associated_VVN with_II disease_NN in_II humans_NNS and_CC poultry_NN such_II+ as_II clostridia_NNS ,_, staphylococci_NNS ,_, and_CC Bordetella_NN spp_NN ._.
P12576309A07
Our_PNG findings_NNS indicate_VVB that_CST CRCL_NN has_VHZ prominent_JJ adjuvant_NN effects_NNS and_CC is_VBZ a_DD very_RR effective_JJ source_NN of_II tumor_NN antigen_NN for_II pulsing_VVGJ DCs_NNS ._.
P12582233A05
The_DD corresponding_VVGJ mRNA_NN of_II 3.5_MC kb_NN is_VBZ composed_VVN of_II 14_MC exons_NNS and_CC encodes_VVZ a_DD 941_MC amino_JJ acid_NN protein_NN (_( 104_MC kDa_NN )_) ._.
P12586375A07
A_DD few_JJ examples_NNS of_II heterologous_JJ expression_NN of_II membrane_NN proteins_NNS ,_, where_PNR problems_NNS of_II specific_JJ lipid_NN requirements_NNS have_VHB been_VBN noticed_VVN or_CC should_VM be_VBB thought_VVN of_II ,_, have_VHB been_VBN chosen_VVN ._.
