# Supplementary material for: A UMLS-based spell checker for natural language processing in vaccine safety
Source: BMC Med Inform Decis Mak. 2007 Feb 12;7:3. doi: 10.1186/1472-6947-7-3 (PMC1805499; doi:10.1186/1472-6947-7-3)
Supplement: Additional file 9 — MEDPOST directory. Sets up MEDPOST part-of-speech tagger and related files [file 1472-6947-7-3-S9.gz › medpost/tagged/tag_mb01.ioc]

P07504457A03
A_DD MAP_NN kinase_NN activator_NN recently_RR purified_VVN and_CC cloned_VVN has_VHZ been_VBN shown_VVN to_TO be_VBI a_DD protein_NN kinase_NN (_( MAP_NN kinase_NN kinase_NN )_) that_PNR is_VBZ able_JJ to_TO induce_VVI the_DD dual_JJ phosphorylation_NN of_II MAP_NN kinase_NN on_II both_CC the_DD regulatory_JJ tyrosine_NN and_CC threonine_NN sites_NNS in_RR+ vitro_RR ._.
P07535768A04
Here_RR we_PN report_VVB the_DD cloning_VVGN and_CC characterization_NN of_II a_DD novel_JJ dual_JJ specific_JJ phosphatase_NN ,_, HVH2_NN ,_, which_PNR may_VM function_VVB in_RR+ vivo_RR as_II a_DD MAP_NN kinase_NN phosphatase_NN ._.
P07535770A05
Here_RR ,_, we_PN demonstrate_VVB that_CST p38_NN ,_, like_II JNK_NN ,_, is_VBZ activated_VVN by_II treatment_NN of_II cells_NNS with_II pro-inflammatory_JJ cytokines_NNS and_CC environmental_JJ stress_NN ._.
P07600582A03
These_DD proteins_NNS also_RR activate_VVB MAP_NN kinase_NN (_( MAPK_NN )_) cascades_NNS that_PNR regulate_VVB gene_NN expression_NN ._.
P07629120A03
Whether_CST a_DD similar_JJ antagonism_NN may_VM account_VVB for_II the_DD late_JJ inhibitory_JJ effect_NN of_II cAMP_NN in_II T_NN cell_NN was_VBD examined_VVN ._.
P07644477A07
Further_RR ,_, PD_NN 098059_MC is_VBZ an_DD invaluable_JJ tool_NN that_PNR will_VM help_VVB elucidate_VVI the_DD role_NN of_II the_DD MAPK_NN cascade_NN in_II a_DD variety_NN of_II biological_JJ settings_NNS ._.
P07716521A05
JNKK_NN also_RR activated_VVD another_DD MAPK_NN ,_, p38_NN (_( Mpk2_NN ;_: the_DD mammalian_JJ homolog_NN of_II HOG1_NN from_II yeast_NN )_) ,_, whose_PNR activity_NN is_VBZ regulated_VVN similarly_RR to_II that_PND of_II the_DD JNKs_NNS ._.
P07797573A02
This_DD activation_NN of_II MAPKs_NNS coincides_VVZ with_II the_DD formation_NN of_II superoxide_NN anion_NN ,_, which_PNR occurs_VVZ through_II the_DD activation_NN of_II a_DD multiple-component_NN NADPH_NN oxidase_NN pathway_NN ._.
P07838428A07
The_DD protein_NN expression_NN profiles_NNS were_VBD almost_RR equivalent_JJ ,_, but_CC the_DD MEK_NN expression_NN was_VBD slightly_RR advanced_VVN ,_, suggesting_VVG that_CST the_DD observed_VVNJ up-regulation_NN of_II MEK_NN was_VBD not_RR due_II+ to_II that_PND of_II ERK_NN ._.
P07839144A03
Two_MC human_NN MAP_NN kinase_NN kinases_NNS (_( MKK3_NN and_CC MKK4_NN )_) were_VBD cloned_VVN that_PNR phosphorylate_VVB and_CC activate_VVB p38_NN MAP_NN kinase_NN ._.
P07867573A01
We_PN have_VHB examined_VVN porcine_JJ granulosa_NN cells_NNS (_( pGCs_NNS )_) for_II the_DD presence_NN of_II immunodetectable_JJ mitogen-activated_VVNJ protein_NN (_( MAP_NN )_) kinases_NNS (_( extracellular_JJ signal-regulated_VVNJ kinases_NNS ,_, ERK_NN )_) and_CC have_VHB further_RR studied_VVN the_DD effects_NNS of_II epidermal_JJ growth_NN factor_NN (_( EGF_NN )_) on_II the_DD activation_NN of_II these_DD kinases_NNS ._.
P07935387A05
Despite_II these_DD reports_NNS ,_, we_PN find_VVB that_CST unlike_II the_DD JNKs_NNS ,_, ERK1_NN and_CC ERK2_NN do_VDB not_RR phosphorylate_VVB the_DD N-terminal_JJ sites_NNS of_II c-Jun_NN in_RR+ vitro_RR ;_: instead_RR they_PN phosphorylate_VVB an_DD inhibitory_JJ C-terminal_JJ site_NN ._.
P07935449A01
Independent_JJ of_II its_PNG ability_NN to_TO block_VVI translation_NN ,_, anisomycin_NN intrinsically_RR initiates_VVZ intracellular_JJ signals_NNS and_CC immediate-early_JJ gene_NN induction_NN [_( L._NNP C._NNP Mahadevan_NNP and_CC D._NNP R._NNP Edwards_NNP ,_, Nature_NN (_( London_NNP )_) 349_MC :_: 747-749_MC ,_, 1991_MC ]_) ._.
P08381539A03
We_PN separated_VVD two_MC protein_NN factors_NNS from_II the_DD cytosol_NN fraction_NN of_II Xenopus_NN oocytes_NNS by_II column_NN chromatography_NN :_: one_MC was_VBD the_DD inactive_JJ form_NN of_II MAP_NN kinase_NN kinase_NN and_CC the_DD other_PN was_VBD a_DD factor_NN tentatively_RR named_VVN ras_NN p21-dependent_JJ ERK-kinase_NN stimulator_NN (_( REKS_NN )_) ._.
P08394352A06
These_DD cell-selective_JJ differences_NNS in_II MEK_NN activation_NN parallel_VVB constitutive_JJ MAPK_NN activation_NN in_II these_DD cell_NN lines_NNS ._.
P08529671A10
The_DD potential_JJ activator_NN of_II MAP_NN kinase_NN ,_, RAF-1_NN ,_, was_VBD hyperphosphorylated_VVN in_II erythropoietin-stimulated_VVNJ cells_NNS and_CC its_PNG autophosphorylation_NN activity_NN was_VBD strongly_RR increased_VVN ._.
P08530360A04
In-gel_NN JNK_NN assays_NNS confirmed_VVD activation_NN of_II two_MC renaturable_JJ JNKs_NNS of_II 46_MC and_CC 55_MC kDa_NN (_( JNK-46_NN and_CC JNK-55_NN ,_, respectively_RR )_) ._.
P08567974A03
Herein_RR we_PN provide_VVB evidence_NN that_CST two_MC distinct_JJ classes_NNS of_II MAP_NN kinases_NNS ,_, the_DD extracellular_JJ signal-regulated_VVNJ kinases_NNS (_( ERK_NN )_) and_CC the_DD c-Jun_NN NH2-terminal_JJ kinases_NNS (_( JNK_NN )_) ,_, are_VBB transiently_RR activated_VVN in_II rat_NN arteries_NNS (_( aorta_NN ,_, carotid_JJ and_CC femoral_JJ arteries_NNS )_) in_II response_NN to_II an_DD acute_JJ elevation_NN in_II blood_NN pressure_NN induced_VVN by_II either_CC restraint_NN or_CC administration_NN of_II hypertensive_JJ agents_NNS (_( i.e._II ,_, phenylephrine_NN and_CC angiotensin_NN II_MC )_) ._.
P08576169A05
Insulin_NN did_VDD not_RR enhance_VVB activation_NN of_II phospholipase_NN D_NN in_II response_NN to_II phorbol_NN ester_NN ._.
P08598210A02
CD40_NN signaling_VVGN activates_VVZ downstream_JJ effectors_NNS ,_, including_VVG the_DD tyrosine_NN protein_NN kinase_NN ,_, Lyn_NN ,_, the_DD phosphatidylinositol-3-kinase_NN (_( PI-3_NN kinase_NN )_) ,_, and_CC the_DD transcription_NN factor_NN ,_, NF-kappa_NN B_NN ._.
P08607977A08
Three_MC MAP_NN kinase_NN homologs_NNS have_VHB been_VBN identified_VVN in_II the_DD rat_NN :_: Erk1_NN ,_, Erk2_NN ,_, and_CC Erk3_NN ._.
P08626699A03
A_DD novel_JJ mitogen-activated_VVNJ protein_NN kinase_NN kinase_NN ,_, MEK6_NN ,_, was_VBD cloned_VVN and_CC characterized_VVN ._.
P08626724A01
Stimulation_NN of_II a_DD variety_NN of_II cell_NN surface_NN receptors_NNS enhances_VVZ the_DD enzymatic_JJ activity_NN of_II mitogen-activated_VVNJ protein_NN kinases_NNS (_( MAPKs_NNS )_) ._.
P08631968A02
In_II particular_NN ,_, epidermal_JJ growth_NN factor_NN (_( EGF_NN )_) -stimulated_VVNJ DNA_NN synthesis_NN is_VBZ reduced_VVN in_II hepatocytes_NNS from_II aged_VVNJ rats_NNS relative_JJ to_II young_JJ rats_NNS ._.
P08645177A02
In_II each_DD case_NN ,_, there_EX is_VBZ a_DD conditional_JJ requirement_NN for_II GTP-Gs_NNS alpha_NN ._.
P08645177A13
Sphingosine_NN phosphate-stimulated_VVNJ ERK-2_NN activity_NN is_VBZ also_RR abolished_VVN by_II pertussis_NN toxin_NN ,_, indicating_VVG that_CST c-Raf-1_NN kinase_NN is_VBZ activated_VVN via_II a_DD Gi-dependent_JJ mechanism_NN ._.
P08645194A06
Moreover_RR ,_, ceramide_NN can_VM suppress_VVB growth_NN factor-_NN or_CC sphingosine-induced_VVNJ ERK_NN activation_NN as_CC+ well_CC+ as_CC proliferation_NN ._.
P08647130A10
From_II these_DD studies_NNS ,_, it_PN is_VBZ evident_JJ that_CST sphingosine_NN phosphate_NN displays_VVZ a_DD signalling_VVGJ profile_NN that_PNR is_VBZ consistent_JJ with_II it_PN mediating_VVGN part_NN of_II the_DD action_NN of_II platelet-derived_VVNJ growth_NN factor_NN ._.
P08648136A01
Stimulation_NN of_II human_NN neutrophils_NNS by_II LPS_NN is_VBZ central_JJ to_II the_DD pathogenesis_NN of_II sepsis_NN and_CC the_DD adult_NN respiratory_JJ distress_NN syndrome_NN ._.
P08663242A05
Most_RRT importantly_RR ,_, treatment_NN of_II aortic_JJ SMC_NN with_II PD_NN 98059_MC potently_RR inhibited_VVD AII-stimulated_VVNJ protein_NN synthesis_NN with_II a_DD half-maximal_JJ inhibitory_JJ concentration_NN of_II 4.3_MC microM_NN ._.
P08668180A09
These_DD findings_NNS suggest_VVB that_CST the_DD high-affinity_NN and_CC active_JJ site-independent_JJ binding_VVGN observed_VVN in_RR+ vitro_RR facilitates_VVZ signal_NN transduction_NN in_RR+ vivo_RR and_CC suggest_VVB further_RR that_CST MEK-MAPK_NN interactions_NNS may_VM utilize_VVB a_DD double-selection_NN mechanism_NN to_TO ensure_VVI fidelity_NN in_II signal_NN transmission_NN and_CC to_TO insulate_VVI one_MC signaling_VVGJ pathway_NN from_II another_PND ._.
P08668187A04
Rat_NN MAP_NN /_SYM ERK_NN kinase_NN kinase_NN 1_MC can_VM stimulate_VVB the_DD activity_NN of_II each_PND of_II these_DD MAP_NN kinases_NNS ._.
P08702674A02
Previous_JJ work_NN in_II this_DD laboratory_NN has_VHZ focused_VVN on_II elucidating_VVGN the_DD mechanism_NN of_II NOx_NN signaling_VVGN in_II cells_NNS ._.
P08703041A07
Therefore_RR ,_, inhibition_NN of_II PTP_NN activity_NN is_VBZ sufficient_JJ per_RR+ se_RR to_TO initiate_VVI a_DD complete_JJ MAP_NN kinase_NN activation_NN program_NN ._.
P08755992A04
Using_VVG the_DD isolated_VVNJ perfused_VVNJ rat_NN heart_NN ,_, we_PN show_VVB that_CST global_JJ ischemia_NN does_VDZ not_RR activate_VVB the_DD 42-_MC and_CC 44-kD_NN extracellular_JJ signal-regulated_VVNJ (_( protein_NN )_) kinase_NN (_( ERK_NN )_) subfamily_NN of_II MAPKs_NNS but_CC rather_RR stimulates_VVZ a_DD 38-kD_NN activator_NN of_II MAPK-activated_VVNJ protein_NN kinase-2_NN (_( MAPKAPK2_NN )_) ._.
P08757935A03
One_MC pathway_NN converges_VVZ on_II the_DD ERK_NN subfamily_NN known_VVN as_II the_DD "_`` stress_NN activated_VVNJ '_'' protein_NN kinases_NNS (_( SAPKs_NNS ,_, also_RR termed_VVN Jun_NN N-terminal_JJ kinases_NNS ,_, JNKs_NNS )_) ,_, whereas_CS the_DD second_JJ pathway_NN recruits_VVZ the_DD p38_NN kinases_NNS ._.
P08758915A05
Indeed_RR ,_, 4-CD3-BHTOOH_NN ,_, an_DD analogue_NN that_PNR generates_VVZ less_PND of_II the_DD metabolite_NN BHT-quinone_NN methide_NN (_( 2_MC ,_, 6-di-tert-butyl-4-methylene-2_NN ,_, 5-cyclohexadienone_NN )_) and_CC fewer_JJR tumors_NNS in_RR+ vivo_RR ,_, accordingly_RR exhibited_VVD diminished_VVNJ potency_NN for_II activating_VVGN ERK_NN ._.
P08759724A03
In_II this_DD study_NN ,_, we_PN have_VHB examined_VVN signal_NN transduction_NN events_NNS mediated_VVN by_II CD40_NN cross-linking_VVGN in_II resting_VVGJ murine_JJ splenic_JJ B_NN cells_NNS ._.
P08759733A02
These_DD pathways_NNS are_VBB disrupted_VVN by_II agonists_NNS that_PNR utilize_VVB adenylate_NN cyclase_NN and_CC cAMP-dependent_JJ protein_NN kinase_NN A_NN (_( PKA_NN )_) ._.
P08761479A09
Secondly_RR ,_, a_DD 27_MC kDa_NN protein_NN that_PNR aligns_VVZ with_II a_DD protein_NN recognized_VVN by_II anti-hsp27_NN antibody_NN is_VBZ phosphorylated_VVN upon_II LPS_NN stimulation_NN of_II intact_JJ human_NN neutrophils_NNS prelabelled_VVN with_II radioactive_JJ phosphate_NN ._.
P08766546A07
Furthermore_RR ,_, similar_JJ features_NNS of_II differential_JJ activation_NN of_II ERK_NN isoforms_NNS were_VBD observed_VVN in_II normal_JJ resting_VVGJ B_NN cells_NNS in_II CD40_NN and_CC sIgM_NN signaling_VVGN ._.
P08808707A05
Ha-RasV12_NN and_CC activated_VVNJ proteins_NNS in_II both_CC the_DD extra-cellular_JJ regulated_VVNJ kinase_NN (_( ERK_NN )_) and_CC the_DD stress-activated_VVNJ protein_NN kinase_NN (_( SAPK_NN )_) or_CC Jun_NN N-terminal_JJ kinase_NN (_( JNK_NN )_) cascades_NNS independently_RR stimulated_VVD PEA3-mediated_VVNJ gene_NN expression_NN ._.
P08824287A09
However_RR ,_, the_DD combined_VVNJ treatment_NN with_II PDTC_NN and_CC PMA_NN ,_, two_MC agents_NNS that_PNR synergize_VVB on_II AP-1_NN activation_NN ,_, resulted_VVD in_II the_DD persistent_JJ phosphorylation_NN of_II ERK-2_NN ._.
P08836113A08
Important_JJ concepts_NNS are_VBB that_CST signal_NN transmission_NN often_RR entails_VVZ the_DD targeted_VVNJ relocation_NN of_II specific_JJ proteins_NNS in_II the_DD cell_NN ,_, and_CC the_DD reversible_JJ formation_NN of_II protein_NN complexes_NNS by_II means_NNS of_II regulated_VVNJ protein_NN phosphorylation_NN ._.
P08855261A07
In_II the_DD case_NN of_II the_DD Jun-dependent_JJ transcription_NN ,_, this_DD effect_NN was_VBD not_RR due_II+ to_II direct_JJ phosphorylation_NN of_II c-Jun_NN by_II activated_VVNJ CaM-KIV_NN ,_, since_CS transcription_NN was_VBD blocked_VVN by_II a_DD dominant-negative_JJ JNK_NN and_CC by_II two_MC MAP_NN kinase_NN phosphatases_NNS ._.
P08855340A07
In_II addition_NN ,_, activators_NNS of_II protein_NN kinase_NN A_NN ,_, including_VVG forskolin_NN and_CC 8-Br-cAMP_NN ,_, which_PNR are_VBB known_VVN to_TO inhibit_VVI ERK-mediated_VVNJ events_NNS ,_, also_RR inhibited_VVD urea-inducible_JJ Egr-1_NN transcription_NN ._.
P08877106A02
We_PN have_VHB compared_VVN the_DD regulation_NN and_CC ,_, indirectly_RR ,_, the_DD role_NN of_II these_DD two_MC pathways_NNS in_II hepatic_JJ development_NN during_II late_JJ gestation_NN in_II the_DD rat_NN ._.
P08910292A10
Taken_VVN together_RR ,_, these_DD findings_NNS strongly_RR suggest_VVB that_CST members_NNS of_II the_DD novel_JJ MLK_NN family_NN of_II highly_RR related_VVNJ kinases_NNS link_VVB small_JJ GTP-binding_VVGJ proteins_NNS to_II the_DD JNK_NN signaling_VVGJ pathway_NN ._.
P08940179A05
The_DD putative_JJ catalytic_JJ domain_NN of_II MAPKKK5_NN shows_VVZ significant_JJ sequence_NN homology_NN to_II the_DD kinase_NN domains_NNS of_II the_DD MAPKKK_NN /_SYM MEKK_NN level_NN protein_NN kinases_NNS from_II mouse_NN MEKK2_NN and_CC -3_MC ,_, Drosophila_NN melanogaster_NN PK92B_NN ,_, Saccharomyces_NN cerevisiae_NN STE11_NN ,_, and_CC Schizosaccharomyces_NN pombe_NN BYR2_NN ._.
P08943238A07
Co-treatment_NN with_II a_DD tyrosine_NN phosphatase_NN inhibitor_NN (_( sodium_NN orthovanadate_NN )_) and_CC T-cell_NN activation_NN signals_NNS (_( phorbol_NN 12-myristate_NN 13-acetate_NN plus_CC ionomycin_NN )_) prolonged_VVD JNK_NN induction_NN ,_, followed_VVN by_II T-cell_NN apoptosis_NN ._.
P08987738A06
PD98059_NN ,_, an_DD inhibitor_NN of_II MEK_NN (_( MAP_NN kinase_NN kinase_NN )_) ,_, completely_RR abolished_VVD the_DD antiapoptotic_JJ effect_NN of_II PACAP-38_NN ,_, suggesting_VVG that_CST MAP_NN kinase_NN pathway_NN activation_NN is_VBZ necessary_JJ for_II PACAP-38_NN action_NN ._.
P08995450A06
Also_RR ,_, PTx_NN had_VHD no_DD effect_NN on_II shear-dependent_JJ activation_NN of_II JNK_NN ._.
P08999807A02
TGF-beta_NN exerts_VVZ its_PNG effects_NNS through_II a_DD heteromeric_JJ complex_NN between_II two_MC transmembrane_JJ serine_NN /_SYM threonine_NN kinase_NN receptors_NNS ,_, the_DD type_NN I_MC and_CC type_NN II_MC receptors_NNS ._.
P08999940A07
Dominant-negative_JJ SAPK_NN or_CC ERK_NN kinase-1_NN was_VBD used_VVN to_TO demonstrate_VVI that_CST JNK_NN /_SYM SAPK_NN activation_NN is_VBZ necessary_JJ for_II induction_NN of_II DSE-_NN and_CC TRE-dependent_JJ transcription_NN by_II IL-5_NN ,_, whereas_CS extracellular_JJ signal-regulated_VVNJ kinase_NN 2_MC was_VBD not_RR essential_JJ for_II TRE-_NN and_CC DSE-dependent_JJ transcription_NN ._.
P09006914A05
TNFalpha_NN stimulation_NN of_II endothelial_JJ cells_NNS induces_VVZ transient_JJ phosphorylation_NN of_II both_CC ATF-2_NN and_CC c-JUN_NN and_CC induces_VVZ marked_VVNJ activation_NN of_II the_DD c-JUN_NN N-terminal_JJ kinase_NN (_( JNK1_NN )_) and_CC p38_NN but_CC not_RR extracellular_JJ signal-regulated_VVNJ kinase_NN (_( ERK1_NN )_) ._.
P09012803A08
These_DD data_NNS indicate_VVB that_CST in_II addition_NN to_II functioning_VVGN as_II a_DD positive_JJ effector_NN of_II growth_NN ,_, stimulation_NN of_II the_DD MEK_NN /_SYM MAPK_NN pathway_NN can_VM result_VVB in_II an_DD inhibition_NN of_II CDK_NN activity_NN and_CC cell_NN cycle_NN arrest_NN ._.
P09013447A09
This_DD study_NN suggests_VVZ a_DD potential_JJ mechanism_NN to_TO regulate_VVI ERK_NN activity_NN through_II feedback_NN inhibition_NN by_II demonstrating_VVGN the_DD ERK_NN cascade_NN 's_GE induction_NN of_II the_DD dual-specificity_NN PTPases_NNS CL100_NN ,_, PAC1_NN ,_, and_CC B23_NN ._.
P09015364A04
We_PN demonstrate_VVB that_CST IL-1_NN activates_VVZ three_MC MAPKs_NNS ,_, ERK_NN ,_, JNK_NN and_CC p38_NN ,_, in_II a_DD time_NN and_CC dose-dependent_JJ manner_NN ._.
P09020184A02
Like_II other_JJ MAP_NN kinases_NNS ,_, JNKs_NNS are_VBB activated_VVN via_II phosphorylation_NN on_II adjacent_JJ threonine_NN and_CC tyrosine_NN residues_NNS and_CC can_VM be_VBB inactivated_VVN by_II a_DD unique_JJ family_NN of_II dual_JJ specificity_NN phosphatases_NNS ,_, called_VVN MAP_NN kinase_NN phosphatases_NNS (_( MKPs_NNS )_) ._.
P09024981A05
Jurkat_NN ,_, but_CC not_RR EL4_NN ,_, expresses_VVZ a_DD 120-kDa_NN protein_NN recognized_VVN by_II an_DD anti-PLD_NN antibody_NN ._.
P09030549A09
Also_RR ,_, the_DD dominant_JJ negative_JJ forms_NNS of_II Ras_NN ,_, MAPK_NN ,_, and_CC JNK_NN strongly_RR inhibited_VVD Galpha12_NN (_( R203C_NN )_) -induced_VVNJ stimulation_NN of_II cyclin_NN A_NN promoter_NN activity_NN ._.
P09038212A01
Invasive_JJ and_CC metastatic_JJ cells_NNS require_VVB protease_NN expression_NN for_II migration_NN through_II the_DD extracellular_JJ matrix_NN ._.
P09044838A05
The_DD ERK2_NN isoform_NN was_VBD activated_VVN by_II 6-fold_NN within_II 10_MC min_NN of_II TGF-beta3_NN addition_NN to_II the_DD TGF-beta-sensitive_JJ BCC_NN line_NN Hs578T_NN ._.
P09045626A04
However_RR ,_, a_DD kinase_NN other_II+ than_II Raf_NN appears_VVZ responsible_JJ for_II angII-mediated_VVNJ signal_NN transduction_NN because_CS we_PN showed_VVD previously_RR that_CST treatment_NN with_II 1_MC microM_NN phorbol_NN 12_MC ,_, 13-dibutyrate_NN (_( PDBU_NN )_) for_II 24_MC h_NN completely_RR blocked_VVD Raf-Ras_NN association_NN in_II VSMC_NN but_CC did_VDD not_RR inhibit_VVB activation_NN of_II MEK_NN and_CC ERK1_NN /_SYM 2_MC by_II angII_NN ._.
P09048659A03
In_II the_DD present_JJ study_NN ,_, we_PN observed_VVD that_CST H2O2_NN in_II concentrations_NNS that_PNR induced_VVD severe_JJ fragmentation_NN of_II F-actin_NN in_II fibroblasts_NNS rather_RR induced_VVD a_DD reorganization_NN of_II F-actin_NN in_II primary_JJ cultures_NNS of_II human_NN umbilical_JJ vein_NN endothelial_JJ cells_NNS (_( HUVECs_NNS )_) that_PNR was_VBD characterized_VVN by_II the_DD accumulation_NN of_II stress_NN fibers_NNS ,_, the_DD recruitment_NN of_II vinculin_NN to_II focal_JJ adhesions_NNS ,_, and_CC the_DD loss_NN of_II membrane_NN ruffles_NNS ,_, H2O2_NN also_RR induced_VVD in_II these_DD cells_NNS a_DD strong_JJ (_( 10-_MC to_II 14-fold_NN )_) activation_NN of_II the_DD p38_NN mitogen-activated_VVNJ protein_NN (_( MAP_NN )_) kinase_NN ,_, which_PNR resulted_VVD in_II activation_NN of_II MAP_NN kinase-activated_VVNJ protein_NN kinase-2_NN /_SYM 3_MC and_CC phosphorylation_NN of_II the_DD F-actin_NN polymerization_NN modulator_NN ,_, heat_NN shock_NN protein_NN 27_MC (_( HSP27_NN )_) ._.
P09067893A04
To_TO clarify_VVI this_DD point_NN ,_, we_PN examined_VVD whether_CST ET-1_NN could_VM activate_VVB JNK_NN and_CC the_DD mechanism_NN of_II activation_NN in_II cultured_VVNJ mesangial_JJ cells_NNS ._.
P09090707A05
CONCLUSIONS_NNS :_: These_DD studies_NNS show_VVB that_CST TAM_NN activates_VVZ the_DD signal_NN transduction_NN kinases_NNS ,_, JNK1_NN and_CC ERK2_NN ,_, which_PNR may_VM play_VVB important_JJ roles_NNS in_II the_DD regulation_NN of_II gene_NN expression_NN by_II TAM_NN ._.
P09096313A06
Activation_NN of_II p38_NN MAPK_NN and_CC the_DD resulting_VVGJ induction_NN of_II apoptosis_NN may_VM be_VBB important_JJ in_II the_DD demonstrated_VVNJ antineoplastic_JJ actions_NNS of_II nonsteroidal_JJ anti-inflammatory_JJ drugs_NNS ._.
P09096344A07
Therefore_RR ,_, regulation_NN of_II neutrophil_NN migration_NN appears_VVZ to_TO be_VBI largely_RR independent_JJ of_II the_DD activation_NN of_II the_DD mitogen-activated_VVNJ protein_NN kinases_NNS ._.
P09099744A10
These_DD data_NNS indicate_VVB that_CST IL-1beta_NN activates_VVZ ERK2_NN through_II an_DD oxidation-dependent_JJ pathway_NN ._.
P09111071A06
Transient_JJ transfection_NN experiments_NNS confirmed_VVD that_CST lambdaPKC_NN acts_VVZ downstream_JJ of_II Ras_NN but_CC upstream_JJ of_II mitogen-activated_VVNJ protein_NN kinase_NN /_SYM ERK_NN kinase_NN ._.
P09113418A08
Together_RR ,_, these_DD results_NNS suggest_VVB that_CST oxidants_NNS such_II+ as_II hydrogen_NN peroxide_NN stimulate_VVB tyrosine_NN phosphorylation_NN of_II receptor_NN tyrosine_NN kinases_NNS and_CC these_PND ,_, in_II turn_NN ,_, mediate_VVB the_DD down-stream_NN signalling_VVGJ events_NNS including_VVG the_DD recruitment_NN of_II Grb2_NN by_II the_DD receptor_NN ,_, activation_NN of_II ERKs_NNS and_CC induction_NN of_II c-fos_NN and_CC c-jun_NN expression_NN ._.
P09115275A01
The_DD death_NN domain_NN of_II the_DD type_NN 1_MC tumor_NN necrosis_NN factor_NN receptor_NN (_( TNFR1_NN )_) mediates_VVZ interactions_NNS with_II several_JJ proteins_NNS involved_VVN in_II signaling_VVGN the_DD downstream_JJ effects_NNS of_II TNF_NN ._.
P09120270A09
In_II a_DD model_NN of_II cartilage_NN breakdown_NN ,_, short-term_NN IL-1-stimulated_VVNJ proteoglycan_NN resorption_NN and_CC inhibition_NN of_II proteoglycan_NN synthesis_NN were_VBD unaffected_VVN by_II SB_NN 203580_MC ,_, while_CS longer_JJR term_NN collagen_NN breakdown_NN was_VBD prevented_VVN ._.
P09124279A03
We_PN now_RR report_VVB stable_JJ reduction_NN of_II extracellular_JJ signal-regulated_VVNJ kinase_NN 1_MC (_( ERK1_NN )_) protein_NN expression_NN and_CC lack_NN of_II serum-induced_VVNJ ERK1_NN activation_NN in_II alkali-dedifferentiated_VVNJ Madin-Darby_NN canine_JJ kidney-C7_NN focus_VVB (_( MDCK-C7F_NN )_) cells_NNS compared_VVN with_II their_PNG parental_JJ epithelial_JJ MDCK-C7_NN cells_NNS ._.
P09127005A07
The_DD role_NN of_II mitogen-activated_VVNJ protein_NN kinase_NN (_( MAPK_NN )_) pathway_NN on_II TCC-inducible_JJ mitotic_JJ signaling_VVGN was_VBD evaluated_VVN by_II assessing_VVGN DNA_NN synthesis_NN and_CC activator_NN protein_NN 1_MC (_( AP-1_NN )_) DNA-binding_VVGJ activity_NN ._.
P09144515A09
In_II the_DD presence_NN of_II the_DD MAP_NN kinase_NN kinase_NN (_( MEK_NN )_) inhibitor_NN ,_, PD_NN 098059_MC ,_, phagocytosis_NN was_VBD reduced_VVN by_II approximately_RR 50_MC %_SYM ,_, while_CS ERK1_NN and_CC ERK2_NN activity_NN was_VBD reduced_VVN by_II 85_MC to_II 90_MC %_SYM ._.
P09144545A03
Mechanical_JJ wounding_VVGN of_II IEC-6_NN cell_NN monolayers_NNS resulted_VVD in_II rapid_JJ activation_NN of_II the_DD extracellular_JJ signal-regulated_VVNJ kinase_NN (_( ERK_NN )_) and_CC p38_NN MAP_NN kinase_NN pathways_NNS ,_, while_CS c-Jun_NN amino-terminal_JJ protein_NN kinases_NNS were_VBD not_RR significantly_RR activated_VVN ._.
P09148932A10
We_PN cotransfected_VVD either_CC one_PN of_II these_DD mutants_NNS or_CC their_PNG empty_JJ vector_NN with_II an_DD AR-ORE_NN luciferase_NN reporter_NN construct_NN and_CC compared_VVD the_DD hyperosmotically_RR induced_VVNJ increase_NN in_II luciferase_NN activity_NN with_II that_PND in_II cells_NNS lipofected_VVN with_II only_RR the_DD AR-ORE_NN luciferase_NN construct_NN ._.
P09148940A06
These_DD results_NNS suggest_VVB a_DD novel_JJ role_NN for_II Cdc42Hs_NNS in_II cell_NN cycle_NN inhibition_NN ._.
P09148971A02
The_DD induction_NN of_II immediate-early_JJ gene_NN expression_NN in_II immortalized_VVNJ mouse_NN liver_NN cells_NNS by_II the_DD PPs_NNS Wy-14_NN ,_, 643_MC ,_, monoethylhexyl_NN phthalate_NN ,_, ciprofibrate_NN ethyl_NN ester_NN ,_, and_CC clofibrate_NN suggested_VVD that_CST they_PN may_VM be_VBB activating_VVG growth-regulatory_JJ signal_NN transduction_NN pathways_NNS ._.
P09153215A09
Because_CS hyperosmolarity_NN acutely_RR activates_VVZ the_DD NHE_NN ,_, we_PN considered_VVD whether_CST the_DD resulting_VVGJ cytosolic_JJ alkalinization_NN mediates_VVZ the_DD activation_NN of_II SAPK_NN upon_II cell_NN shrinkage_NN ._.
P09155017A03
MNK1_NN ,_, but_CC not_RR Mnk2_NN ,_, also_RR binds_VVZ strongly_RR to_II the_DD stress-activated_VVNJ kinase_NN ,_, p38_NN ._.
P09159118A04
Inhibiting_VVGN activation_NN of_II ERK1_NN and_CC ERK2_NN with_II the_DD MEK1_NN /_SYM 2_MC inhibitor_NN PD98059_NN has_VHZ no_DD effect_NN on_II insulin_NN secretion_NN ,_, indicating_VVG that_CST ERK_NN activity_NN is_VBZ not_RR necessary_JJ for_II secretion_NN under_II these_DD conditions_NNS ._.
P09169474A09
Thapsigargin_NN ,_, which_PNR only_RR minimally_RR induced_VVD c-Fos_NN ,_, produced_VVD a_DD much_RR greater_JJR and_CC more_RR prolonged_VVNJ c-Jun_NN response_NN than_CSN Ang_NN II_MC ._.
P09169593A03
Nuclear_JJ localization_NN of_II MAP_NN kinase_NN is_VBZ also_RR observed_VVN in_II 3T3-F442A_NN adipocytes_NNS ,_, NIH-3T3_NN cells_NNS and_CC Fao_NN hepatoma_NN cells_NNS ,_, whereas_CS MEK_NN is_VBZ found_VVN in_II the_DD nucleus_NN only_RR in_II Fao_NN and_CC CHO_NN cells_NNS ._.
P09169613A08
The_DD activation_NN is_VBZ confirmed_VVN by_II MAP_NN kinase_NN activity_NN with_II similar_JJ kinetics_NNS to_II the_DD tyrosine_NN phosphorylation_NN ._.
P09180263A02
IFNs_NNS induce_VVB a_DD signaling_VVGJ event_NN which_PNR involves_VVZ activation_NN of_II Stat1_NN transcription_NN factor_NN ._.
P09212060A04
The_DD 63-_MC bp_NN MMP1_NN promoter_NN fragment_NN -123_MC to_II -61_MC confers_VVZ this_DD FGF2_NN response_NN on_II the_DD rous_NN sarcoma_NN virus_NN minimal_JJ promoter_NN ._.
P09212060A15
Thus_RR ,_, a_DD Ras-_NN and_CC MKP2-regulated_VVNJ MAPK_NN pathway_NN ,_, independent_JJ of_II ERK1_NN /_SYM ERK2_NN MAPK_NN activity_NN ,_, mediates_VVZ FGF2_NN transcriptional_JJ activation_NN of_II MMP1_NN in_II MC3T3-E1_NN osteoblasts_NNS ,_, converging_VVG upon_II the_DD bipartite_JJ Ets-AP1_NN element_NN ._.
P09228012A05
The_DD glutamate_NN concentration_NN effective_JJ for_II inducing_VVGN apoptosis_NN correlated_VVD with_II that_PND for_II inducing_VVGN p38_NN activation_NN ._.
P09228071A06
To_TO understand_VVI how_CST PC_NN inhibits_VVZ BCP_NN and_CC CPPD-mediated_VVNJ cellular_JJ effects_NNS ,_, we_PN have_VHB investigated_VVN the_DD mechanism_NN by_II which_PNR BCP_NN and_CC CPPD_NN transduce_VVB signals_NNS to_II the_DD nucleus_NN ._.
P09233830A07
In_II contrast_NN ,_, TAYF_NN ERK2_NN was_VBD able_JJ to_TO block_VVI EGF_NN and_CC insulin-induced_VVNJ 3TP-Lux-reporter_NN activity_NN ._.
P09242621A04
An_DD equivalent_JJ stimulation_NN is_VBZ seen_VVN in_II PC12_NN cells_NNS expressing_VVG a_DD dominant_JJ negative_JJ Ras_NN mutant_NN ._.
P09271377A07
In_II BAF3-mpl_NN cells_NNS ,_, TPO_NN triggered_VVD a_DD weak_JJ and_CC transient_JJ ERK_NN activation_NN ,_, similar_JJ to_II that_PND induced_VVN in_II UT7-mpl_NN delta3_NN cells_NNS ._.
P09287359A11
These_DD results_NNS suggest_VVB that_CST the_DD intracellular_JJ redox_NN levels_NNS may_VM be_VBB directly_RR coupled_VVN to_II tumor_NN growth_NN ,_, invasion_NN ,_, and_CC metastasis_NN via_II Elk-1-dependent_JJ induction_NN of_II c-Fos_NN controlled_VVNJ genes_NNS ._.
P09299362A04
Control_NN hearts_NNS experienced_VVD 30_MC min_NN of_II ischemia_NN only_RR ._.
P09312114A03
To_TO investigate_VVI the_DD molecular_JJ nature_NN underlying_VVG cellular_JJ responses_NNS to_II Raf-1_NN activation_NN ,_, we_PN have_VHB stably_RR transfected_VVN rat_NN salivary_JJ epithelial_JJ Pa-4_NN cells_NNS with_II human_NN Raf-1-estrogen_NN receptor_NN fusion_NN gene_NN (_( DeltaRaf-1_NN :_: ER_NN )_) and_CC used_VVD mRNA_NN differential_JJ display_NN in_II search_NN of_II messages_NNS induced_VVN by_II DeltaRaf-1_NN :_: ER_NN activation_NN ._.
P09312139A02
Purified_VVNJ Bcl-2_NN was_VBD found_VVN to_TO be_VBI phosphorylated_VVN by_II the_DD c-Jun_NN N-terminal_JJ kinase_NN /_SYM stress-activated_VVNJ protein_NN kinase_NN (_( JNK_NN /_SYM SAPK_NN )_) p54-SAPKbeta_NN ,_, and_CC this_PND is_VBZ specific_JJ insofar_CS+ as_CS the_DD extracellular_JJ signal-regulated_VVNJ kinase_NN 1_MC (_( ERK1_NN )_) and_CC p38_NN /_SYM RK_NN /_SYM CSBP_NN (_( p38_NN )_) catalyzed_VVD only_RR weak_JJ modification_NN ._.
P09322526A07
Thus_RR ,_, TUDCA_NN signaling_VVGN towards_II MAP_NN kinases_NNS is_VBZ different_JJ from_II hypo-osmotic_JJ MAP-kinase_NN activation_NN ,_, which_PNR is_VBZ sensitive_JJ to_II inhibitors_NNS of_II tyrosine_NN kinases_NNS and_CC G-protein_NN function_NN ._.
P09322943A05
The_DD inactivation_NN of_II Ras_NN ,_, Raf_NN ,_, and_CC MEK_NN directly_RR correlated_VVD with_II the_DD serine_NN /_SYM threonine_NN phosphorylation_NN of_II SOS_NN and_CC dissociation_NN of_II SOS_NN from_II Grb2_NN but_CC not_RR Grb2_NN from_II tyrosine-phosphorylated_VVNJ SHC_NN ._.
P09334169A05
NIK_NN was_VBD found_VVN to_TO be_VBI unable_JJ to_TO activate_VVI JNK_NN /_SYM SAPK_NN ,_, mitogen-activated_VVNJ protein_NN kinase_NN ,_, or_CC p38_NN kinase_NN ._.
P09337851A06
Interestingly_RR ,_, addition_NN of_II PD98059_NN or_CC dnERK-_NN ,_, but_CC not_RR dnJNK-_NN ,_, resulted_VVD in_II a_DD dramatic_JJ decrease_NN in_II cyclin_NN D1_NN protein_NN and_CC mRNA_NN levels_NNS ,_, concomitant_JJ with_II a_DD decrease_NN in_II cyclin_NN D1-cyclin-dependent_JJ kinase_NN activity_NN ._.
P09351829A07
JNK-mediated_VVNJ transcriptional_JJ activation_NN of_II AP-1_NN is_VBZ the_DD direct_JJ output_NN of_II LMP-1-triggered_VVNJ signaling_VVGN ,_, as_CS shown_VVN by_II an_DD inducible_JJ LMP-1_NN mutant_NN ._.
P09352861A06
RESULTS_NNS :_: There_EX was_VBD little_DD or_CC no_DD difference_NN in_II JNK_NN and_CC ERK_NN activity_NN in_II hyperproliferative_JJ mucosa_NN from_II DMH-treated_VVNJ animals_NNS compared_VVN with_II normal_JJ mucosa_NN from_II control_NN animals_NNS ._.
P09362525A02
Ligation_NN of_II this_DD receptor_NN leads_VVZ to_II prominent_JJ downregulation_NN of_II T_NN cell_NN proliferation_NN ,_, mainly_RR as_II a_DD consequence_NN of_II interference_NN with_II IL-2_NN production_NN ._.
P09367856A02
This_PND was_VBD followed_VVN by_II the_DD sequential_JJ activation_NN of_II mitogen-activated_VVNJ protein_NN kinase_NN kinase_NN kinase_NN (_( MAPKKK_NN )_) activity_NN of_II Raf-1_NN ,_, MAP_NN kinase_NN kinase_NN (_( MAPKK_NN )_) ,_, MAPKs_NNS (_( p44mapk_NN and_CC p42mapk_NN ,_, also_RR called_VVN extracellular_JJ signal-regulated_VVNJ protein_NN kinase_NN [_( ERK_NN ]_) 1_MC and_CC ERK2_NN ,_, respectively_RR )_) ,_, and_CC S6_NN kinase_NN (_( p90rsk_NN )_) ._.
P09370349A02
A_DD comparable_JJ TNF-alpha-mediated_VVNJ inhibition_NN of_II p42_NN /_SYM 44_MC mitogen-activated_VVNJ protein_NN (_( MAP_NN )_) kinase_NN activity_NN was_VBD observed_VVN in_II 10_MC nM_NN EGF-stimulated_VVNJ cells_NNS ._.
P09372971A01
At_RR+ least_RR three_MC mitogen-activated_VVNJ protein_NN kinase_NN (_( MAPK_NN )_) cascades_NNS were_VBD identified_VVN in_II mammals_NNS ,_, each_PND consisting_VVG of_II a_DD well-defined_VVNJ three-kinase_NN module_NN composed_VVN of_II a_DD MAPK_NN ,_, a_DD MAPK_NN kinase_NN (_( MAPKK_NN )_) ,_, and_CC a_DD MAPKK_NN kinase_NN (_( MAPKKK_NN )_) ._.
P09374731A01
Stimulation_NN of_II cell_NN signaling_VVGJ cascades_NNS by_II oxidants_NNS may_VM be_VBB important_JJ in_II the_DD pathogenesis_NN of_II pulmonary_JJ and_CC pleural_JJ diseases_NNS ._.
P09384583A04
MKK7_NN is_VBZ most_RRT similar_JJ to_II the_DD mediator_NN of_II morphogenesis_NN ,_, hemipterous_NN (_( hep_NN )_) ,_, in_II Drosophila_NN ._.
P09388198A02
To_TO investigate_VVI the_DD regulation_NN of_II this_DD cellular_JJ response_NN ,_, we_PN isolated_VVD the_DD gene_NN for_II rhoB_NN from_II a_DD mouse_NN genomic_JJ library_NN ._.
P09389491A04
Insulin-stimulated_VVNJ phosphorylation_NN of_II the_DD alpha-subunit_NN of_II FTase_NN in_II 3T3-L1_NN fibroblasts_NNS and_CC adipocytes_NNS was_VBD blocked_VVN by_II the_DD mitogen-activated_VVNJ protein_NN /_SYM extracellular-signal_NN regulated_VVNJ kinase-kinase_NN inhibitor_NN ,_, PD98059_NN ,_, but_CC not_RR by_II wortmannin_NN or_CC bisindolylmaleimide_NN ._.
P09390997A03
In_II the_DD present_JJ investigation_NN ,_, we_PN provide_VVB evidence_NN that_CST MEK_NN is_VBZ critically_RR involved_VVN in_II regulating_VVGN APP_NN processing_VVGN by_II both_CC nerve_NN growth_NN factor_NN and_CC phorbol_NN esters_NNS ._.
P09392422A08
The_DD specific_JJ MAPK_NN pathway_NN inhibitor_NN PD98059_NN blocked_VVD TPA-induced_VVNJ ERK_NN activation_NN ._.
P09397988A03
Point_NN mutations_NNS of_II p21ras_NN have_VHB been_VBN identified_VVN in_II various_JJ tumor_NN types_NNS and_CC lead_VVB to_II constitutive_JJ activation_NN of_II this_DD protein_NN and_CC subsequent_JJ activation_NN of_II downstream_JJ pathways_NNS including_VVG the_DD MAPK_NN cascade_NN ._.
P09401960A04
In_II 3T3-L1_NN adipocytes_NNS and_CC Clone_NN 9_MC cells_NNS ,_, stimulation_NN of_II sugar_NN transport_NN by_II puromycin_NN ,_, a_DD translational_JJ inhibitor_NN that_PNR does_VDZ not_RR activate_VVB kinases_NNS ,_, was_VBD not_RR detectable_JJ until_II 90_MC min_NN after_II exposure_NN ._.
P09405407A05
A_DD TRAF2_NN mutant_NN ,_, which_PNR inhibits_VVZ both_CC TRAF2-induced_VVNJ NF-kappaB_NN and_CC SAPK_NN activation_NN ,_, blocked_VVD TNF-induced_VVNJ GCKR_NN activation_NN ._.
P09407138A08
Stably_RR transfected_VVNJ clones_NNS of_II A549_NN cells_NNS expressing_VVG c-JUN_NN (_( S63A_NN ,_, S73A_NN )_) ,_, a_DD transdominant_JJ inhibitor_NN of_II c-JUN_NN ,_, completely_RR blocked_VVD the_DD EGF-stimulated_VVNJ proliferation_NN effect_NN but_CC did_VDD not_RR alter_VVB the_DD basal_JJ proliferation_NN rate_NN ._.
P09412490A02
We_PN identified_VVD a_DD molecule_NN ,_, CEP-1347_NN (_( KT7515_NN )_) ,_, that_PNR rescues_VVZ motoneurons_NNS undergoing_VVG apoptosis_NN and_CC investigated_VVD its_PNG effect_NN on_II ERK1_NN and_CC JNK1_NN activity_NN ._.
P09415703A08
These_DD findings_NNS demonstrate_VVB that_CST reciprocal_JJ alterations_NNS in_II the_DD SAPK_NN and_CC MAPK_NN cascades_NNS are_VBB associated_VVN with_II the_DD apoptotic_JJ influence_NN of_II either_DD lipid_NN inasmuch_CS+ as_CS (_( i_MC )_) ceramide-mediated_VVNJ lethality_NN is_VBZ primarily_RR associated_VVN with_II strong_JJ stimulation_NN of_II SAPK_NN and_CC weak_JJ inhibition_NN of_II MAPK_NN ,_, whereas_CS (_( ii_MC )_) sphingosine-mediated_VVNJ lethality_NN is_VBZ primarily_RR associated_VVN with_II weak_JJ stimulation_NN of_II SAPK_NN and_CC strong_JJ inhibition_NN of_II MAPK_NN ._.
P09417090A05
However_RR ,_, unlike_II mammalian_JJ p38_NN MAPK_NN ,_, the_DD addition_NN of_II lipopolysaccharide_NN (_( LPS_NN )_) did_VDD not_RR significantly_RR affect_VVB the_DD phosphorylation_NN of_II Dp38_NN in_II the_DD LPS-responsive_JJ l_NN (_( 2_MC )_) mbn_NN cell_NN line_NN ._.
P09418855A09
In_II addition_NN ,_, these_DD results_NNS implicate_VVB the_DD p38_NN MAPK_NN as_II a_DD possible_JJ negative_JJ regulator_NN of_II TNF_NN signaling_VVGN that_PNR leads_VVZ to_II NF-kappaB_NN activation_NN ._.
P09427749A08
MLK2_NN and_CC MLK3_NN interact_VVB with_II members_NNS of_II the_DD KIF3_NN family_NN of_II kinesin_NN superfamily_NN motor_NN proteins_NNS and_CC with_II KAP3A_NN ,_, the_DD putative_JJ targeting_VVGJ component_NN of_II KIF3_NN motor_NN complexes_NNS ,_, suggesting_VVG a_DD potential_JJ link_NN between_II stress_NN activation_NN and_CC motor_NN protein_NN function_NN ._.
P09430688A03
Here_RR we_PN identify_VVB six_MC sites_NNS in_II MAPKAP-K1a_NN that_PNR become_VVB phosphorylated_VVN in_II transfected_VVNJ COS-1_NN cells_NNS ._.
P09430728A01
Inactivation_NN of_II growth_NN factor-regulated_VVNJ mitogen-activated_VVNJ protein_NN (_( MAP_NN )_) kinases_NNS (_( ERK1_NN and_CC ERK2_NN )_) has_VHZ been_VBN proposed_VVN to_TO occur_VVI in_II part_NN through_II dephosphorylation_NN by_II the_DD dual_JJ specificity_NN MAP_NN kinase_NN phosphatase-1_NN (_( MKP-1_NN )_) ,_, an_DD immediate_JJ early_JJ gene_NN that_PNR is_VBZ induced_VVN by_II mitogenic_JJ signaling_VVGN ._.
P09442025A02
We_PN have_VHB examined_VVN communications_NNS between_II these_DD stress-_NN and_CC mitogen-induced_VVNJ signaling_VVGJ pathways_NNS ._.
P09443400A05
Paclitaxel_NN caused_VVD a_DD rapid_JJ and_CC transient_JJ increase_NN in_II c-Jun_NN NH2-terminal_JJ kinase_NN (_( JNK_NN )_) activity_NN ,_, a_DD proposed_VVNJ mediator_NN of_II stress_NN activation_NN pathways_NNS ._.
P09450967A04
In_II these_DD interphase-arrested_VVNJ extracts_NNS ,_, H1_NN kinase_NN activity_NN remained_VVD low_JJ ,_, Cdc2_NN was_VBD tyrosine_NN phosphorylated_VVN ,_, and_CC nuclei_NNS continued_VVD to_TO enlarge_VVI ._.
P09452444A07
Furthermore_RR ,_, we_PN clearly_RR show_VVB that_CST ,_, using_VVG a_DD nuclear_JJ Gal4_NN "_`` one-hybrid_NN "_'' system_NN ,_, the_DD MAPK_NN inhibitors_NNS SB203580_NN and_CC PD0980589_NN have_VHB a_DD direct_JJ repressive_JJ effect_NN on_II the_DD transactivation_NN potential_NN of_II the_DD p65_NN kappaB_NN subunit_NN ._.
P09452460A05
Although_CS other_JJ SAPK_NN congeners_NNS might_VM be_VBB activated_VVN upon_II microtubule_NN depolymerization_NN ,_, the_DD activation_NN of_II ERK1_NN and_CC ERK2_NN is_VBZ mandatory_JJ for_II IL-1_NN production_NN as_CS shown_VVN by_II the_DD blocking_VVGJ effect_NN of_II PD_NN 98059_MC ,_, a_DD specific_JJ MEK1_NN /_SYM 2_MC inhibitor_NN ._.
P09452512A07
After_II 15_MC min_NN ,_, livers_NNS were_VBD removed_VVN and_CC prepared_VVN for_II kinase_NN analyses_NNS ._.
P09459490A01
Vasoconstrictors_NNS ,_, such_II+ as_II angiotensin_NN II_MC (_( Ang_NN II_MC )_) ,_, are_VBB involved_VVN in_II the_DD regulatory_JJ mechanisms_NNS of_II post_RR myocardial_JJ infarction_NN (_( MI_NN )_) hypertrophy_NN ._.
P09467952A05
Inhibition_NN of_II the_DD Erk2_NN pathway_NN by_II PD98059_NN ,_, specific_JJ for_II the_DD upstream_JJ MAP_NN kinase_NN kinase_NN (_( MEK1_NN )_) ,_, abolishes_VVZ TPA-stimulated_VVNJ junB_NN but_CC not_RR insulin-induced_VVNJ c-jun_NN ._.
P09469462A03
Protein_NN phosphorylation_NN analysis_NN of_II cellular_JJ MAP_NN kinases_NNS indicates_VVZ that_CST exposure_NN of_II human_NN neutrophils_NNS to_II chemotactic_JJ factor_NN FMLP_NN as_CC+ well_CC+ as_CC granulocyte-macrophage_NN CSF_NN ,_, PMA_NN ,_, or_CC ionomycin_NN rapidly_RR induced_VVD the_DD activation_NN of_II p38_NN and_CC p44_NN /_SYM 42_MC MAP_NN kinases_NNS ,_, but_CC stimulation_NN with_II inflammatory_JJ cytokine_NN TNF-alpha_NN triggered_VVD the_DD activation_NN of_II p38_NN MAP_NN kinase_NN only_RR ._.
P09482215A08
Both_CC ,_, LPS-_NN and_CC PCW-induced_VVNJ responses_NNS of_II astrocytic_JJ cells_NNS required_VVD the_DD presence_NN of_II soluble_JJ CD14_NN (_( sCD14_NN )_) present_VVB in_II serum_NN ._.
P09501207A01
UV_NN irradiation_NN induces_VVZ apoptosis_NN in_II U937_NN human_NN leukemic_JJ cells_NNS that_PNR is_VBZ accompanied_VVN by_II the_DD activation_NN of_II both_CC the_DD stress-activated_VVNJ protein_NN kinase_NN (_( SAPK_NN )_) and_CC p38_NN mitogen-activated_VVNJ protein_NN kinase_NN (_( MAPK_NN )_) signal_NN transduction_NN pathways_NNS ._.
P09507015A04
Therefore_RR ,_, in_II the_DD present_JJ study_NN ,_, we_PN examined_VVD the_DD consequences_NNS of_II this_DD restriction_NN on_II IL-1-mediated_VVNJ activation_NN of_II the_DD MAP_NN kinase_NN family_NN and_CC on_II c-fos_NN expression_NN ._.
P09513050A05
IL-1_NN beta_NN preferentially_RR activated_VVD JNK_NN pathway_NN in_II a_DD dose-_NN and_CC time-dependent_JJ manner_NN and_CC had_VHD little_DD effect_NN on_II ERK_NN pathway_NN ._.
P09513899A01
The_DD in_JJ+ vivo_JJ signal_NN transduction_NN pathway_NN ,_, responsible_JJ for_II hypertension-induced_VVNJ glomerular_JJ injury_NN ,_, remains_VVZ to_TO be_VBI clarified_VVN ._.
P09515796A07
These_DD findings_NNS suggest_VVB that_CST activation_NN of_II p38_NN may_VM contribute_VVB to_II a_DD more_RR invasive_JJ phenotype_NN in_RR+ vitro_RR ,_, possibly_RR via_II the_DD expression_NN of_II MMP-9_NN ,_, and_CC that_CST targeting_VVGN of_II p38_NN using_VVG SB_NN 203580_MC may_VM provide_VVB a_DD novel_JJ means_NNS of_II controlling_VVGN invasion_NN of_II cancers_NNS in_II which_PNR this_DD MAPK_NN is_VBZ activated_VVN ._.
P09516390A05
Another_DD MAPK_NN ,_, c-Jun-N-terminal_JJ protein_NN kinase_NN (_( JNK_NN )_) ,_, was_VBD also_RR activated_VVN after_II wounding_VVGN ._.
P09516391A06
Tyrphostin_NN A46_NN treatment_NN significantly_RR inhibited_VVD ulcer_NN healing_VVGN and_CC reduced_VVD EGF-R_NN levels_NNS ,_, EGF-R_NN phosphorylation_NN ,_, and_CC ERK1_NN and_CC ERK2_NN activity_NN ._.
P09518544A09
Thus_RR ,_, growth_NN factor_NN stimulation_NN ,_, PKC_NN activation_NN and_CC protein_NN phosphatase_NN inhibition_NN induced_VVD the_DD expression_NN of_II PGHS-2_NN in_II primary_JJ amnion_NN cells_NNS by_II distinct_JJ regulatory_JJ mechanisms_NNS involving_VVG tyrosine_NN kinase_NN (_( s_NNS )_) ._.
P09518660A08
When_CS PC12D_NN cells_NNS were_VBD transfected_VVN with_II the_DD dominant_JJ inhibitory_JJ Ha-ras_NN Asn-17_NN gene_NN ,_, the_DD induction_NN of_II the_DD mutant_JJ Ras_NN protein_NN led_VVD the_DD suppression_NN of_II the_DD rapid_JJ outgrowth_NN of_II neurites_NNS in_II response_NN to_II NGF_NN but_CC not_RR to_II dibutyryl_NN cyclic_JJ AMP_NN (_( dbcAMP_NN )_) ._.
P09528766A03
NGF_NN activates_VVZ the_DD extracellular_JJ signal-regulated_VVNJ kinase_NN (_( ERK_NN )_) mitogen-activated_VVNJ protein_NN kinases_NNS (_( MAPKs_NNS )_) ,_, which_PNR in_II turn_NN activate_VVB the_DD pp90_NN ribosomal_JJ S6_NN kinase_NN (_( RSK_NN )_) family_NN of_II Ser_NN /_SYM Thr_NN kinases_NNS ,_, all_DD three_MC members_NNS of_II which_PNR were_VBD found_VVN to_TO catalyze_VVI CREB_NN Ser-133_NN phosphorylation_NN in_RR+ vitro_RR and_CC in_RR+ vivo_RR ._.
P09533945A03
In_II this_DD study_NN ,_, we_PN further_RR examined_VVD the_DD signaling_VVGJ intermediates_NNS responsible_JJ for_II ERK_NN activation_NN by_II H2O2_NN in_II airway_NN smooth_JJ muscle_NN ,_, focusing_VVG on_II MAP_NN kinase_NN /_SYM ERK_NN kinase_NN (_( MEK_NN )_) ,_, a_DD dual-function_NN kinase_NN which_PNR is_VBZ required_VVN and_CC sufficient_JJ for_II ERK_NN activation_NN in_II bovine_JJ tracheal_JJ myocytes_NNS ;_: Raf-1_NN ,_, a_DD serine_NN /_SYM threonine_NN kinase_NN known_VVN to_TO activate_VVI MEK_NN ;_: and_CC PKC_NN ._.
P09535875A07
Involvement_NN of_II an_DD AP-1_NN site_NN in_II arsenite_NN induction_NN of_II heme_NN oxygenase-1_NN gene_NN expression_NN was_VBD studied_VVN ._.
P09535927A05
Consistent_JJ with_II a_DD role_NN for_II N-terminal_JJ binding_VVGN in_II determining_VVGN MKP-3_NN specificity_NN ,_, at_RR+ least_RR 10-fold_NN higher_JJR concentrations_NNS of_II purified_VVNJ MKP-3DeltaN_NN than_CSN full-length_NN MKP-3_NN is_VBZ required_VVN to_TO inhibit_VVI ERK2_NN activity_NN ._.
P09545341A02
To_TO establish_VVI the_DD role_NN of_II the_DD MAP_NN kinases_NNS in_II melanogenesis_NN ,_, we_PN studied_VVD the_DD effects_NNS of_II a_DD specific_JJ MAP_NN kinase_NN kinase_NN (_( MEK_NN )_) inhibitor_NN PD_NN 98059_MC on_II different_JJ melanogenic_JJ parameters_NNS ._.
P09546380A07
In_II contrast_NN ,_, PD98059_NN did_VDD not_RR block_VVB the_DD intimal_JJ cell_NN replication_NN at_II day_NN 8_MC ._.
P09547255A04
A_DD one-trial_NN in_JJ+ vitro_JJ conditioning_VVGJ procedure_NN consisting_VVG of_II light_NN (_( CS_NN )_) paired_VVN with_II the_DD application_NN of_II 5-HT_NN results_VVZ in_II the_DD increased_VVNJ incorporation_NN of_II 32PO4_NN into_II proteins_NNS detected_VVN with_II two-dimensional_JJ gel_NN electrophoresis_NN ._.
P09548470A04
Cross-linking_VVGN of_II Fas_NN on_II T_NN cells_NNS also_RR induced_VVD rapid_JJ activation_NN of_II p38_NN MAPK_NN and_CC MAPKAP_NN kinase-2_NN ._.
P09566877A06
FN-stimulated_VVNJ FAK_NN PTK_NN activity_NN was_VBD not_RR significantly_RR affected_VVN by_II herbimycin_NN A_NN treatment_NN and_CC ,_, under_II these_DD conditions_NNS ,_, FAK_NN autophosphorylation_NN promoted_VVD Shc_NN binding_VVGN to_II FAK_NN ._.
P09570551A04
Treatment_NN of_II murine_JJ macrophages_NNS with_II LAMPf_NN resulted_VVD in_II significant_JJ activation_NN of_II MAPK_NN family_NN members_NNS extracellular_JJ signal-regulated_VVNJ kinase_NN 1_MC and_CC 2_MC (_( ERK1_NN /_SYM 2_MC )_) ,_, c-Jun_NN NH2-terminal_JJ kinase_NN (_( JNK_NN )_) ,_, and_CC p38_NN ._.
P09570562A09
SB_NN 203580_MC also_RR significantly_RR reduced_VVD the_DD development_NN of_II the_DD response_NN to_II des-Arg9-BK_NN as_CS stimulated_VVN by_II IL-1_NN or_CC EGF_NN ._.
P09579682A02
The_DD patterns_NNS of_II MAPK_NN activation_NN following_VVG LPS_NN and_CC Abeta_NN treatment_NN were_VBD very_RR similar_JJ ._.
P09593727A08
Dominant-negative_JJ mutants_NNS of_II Ras_NN (_( but_CC not_RR Rac_NN or_CC Cdc42_NN )_) specifically_RR inhibited_VVD ERK_NN activation_NN by_II v-Fps_NN and_CC Myr-Fes_NN ,_, demonstrating_VVG that_CST ERK_NN activation_NN occurs_VVZ exclusively_RR downstream_JJ of_II Ras_NN ._.
P09596579A04
Neither_CC the_DD gain-of-function_NN Sevenmaker_NN ERK2_NN mutant_JJ D319N_NN nor_CC c-Jun_NN amino-terminal_JJ kinase-stress-activated_VVNJ protein_NN kinase_NN (_( JNK_NN /_SYM SAPK_NN )_) or_CC p38_NN MAP_NN kinases_NNS bound_VVD MKP-3_NN or_CC caused_VVD its_PNG catalytic_JJ activation_NN ._.
P09596671A04
Our_PNG results_NNS demonstrate_VVB that_CST p56Lck_NN and_CC CD45_NN exert_VVB a_DD negative_JJ control_NN on_II thrombin-induced_VVNJ p38_NN MAPK_NN activation_NN and_CC [_( Ca2+_NN ]_) i_NN release_NN in_II Jurkat_NN cells_NNS ._.
P09598985A02
Here_RR ,_, we_PN investigated_VVD the_DD effects_NNS of_II SB203580_NN on_II cardiac_JJ SAPKs_NNS /_SYM JNKs_NNS ._.
P09601075A09
These_DD data_NNS indicate_VVB that_CST Gq_NN /_SYM 11PCR_NN agonists_NNS activate_VVB multiple_JJ MAPK_NN signalling_VVGJ pathways_NNS in_II the_DD heart_NN ,_, all_PND of_II which_PNR may_VM contribute_VVB to_II the_DD overall_JJ response_NN (_( e.g._II the_DD development_NN of_II the_DD hypertrophic_JJ phenotype_NN )_) ._.
P09605580A08
6._MC In_II contrast_NN ,_, the_DD protein_NN tyrosine_NN kinase_NN inhibitor_NN tyrphostin_NN B42_NN (_( a_DD specific_JJ inhibitor_NN of_II interferon-gamma-activated_VVNJ janus_NN kinase_NN 2_MC )_) and_CC the_DD protein_NN tyrosine_NN kinase_NN inhibitor_NN tyrphostin_NN A25_NN both_PND reduced_VVD CM-induced_VVNJ NOS_NN II_NN mRNA_NN expression_NN in_II a_DD concentration-dependent_JJ manner_NN ._.
P09614146A04
By_II Western_NN blotting_VVGN with_II phosphospecific_JJ antibodies_NNS and_CC by_II immunocomplex_NN kinase_NN assay_NN ,_, IL-1beta_NN was_VBD shown_VVN to_TO activate_VVI extracellular_JJ signal-regulated_VVNJ kinase_NN (_( ERK_NN )_) 1_MC /_SYM 2_MC and_CC p38_NN mitogen-activated_VVNJ protein_NN kinase_NN (_( p38_NN )_) in_II islets_NNS and_CC rat_NN insulinoma_NN cells_NNS ._.
P09626657A04
GnRH_NN as_CC+ well_CC+ as_CC tumor-promoting_VVGJ agent_NN (_( TPA_NN )_) also_RR increased_VVD c-Src_NN activity_NN ,_, which_PNR peaked_VVD at_II 2_MC min_NN after_II GnRH_NN stimulation_NN and_CC was_VBD sensitive_JJ both_CC to_II PKC_NN and_CC to_II tyrosine_NN kinase_NN inhibitors_NNS ._.
P09645711A06
FSH-induced_VVNJ GC_NN rounding_VVGN /_SYM aggregation_NN was_VBD blocked_VVN by_II pretreatment_NN with_II SB_NN 203580_MC indicating_VVG that_CST p38_NN MAPK_NN activation_NN is_VBZ necessary_JJ for_II FSH-induced_VVNJ GC_NN cell_NN shape_NN change_NN ._.
P09658404A07
Since_CS it_PN is_VBZ not_RR known_VVN whether_CST the_DD CGRP_NN enhancer_NN factors_NNS are_VBB immediate_JJ targets_NNS of_II MAP_NN kinases_NNS ,_, we_PN then_RR used_VVD EIk-1-_MC and_CC c-Jun-dependent_JJ reporter_NN genes_NNS that_PNR are_VBB directly_RR activated_VVN by_II the_DD ERK_NN (_( extracellular_JJ signal-regulated_VVNJ kinases_NNS )_) and_CC JNK_NN (_( c-Jun_NN N-terminal_JJ kinase_NN )_) MAP_NN kinases_NNS ._.
P09661668A01
The_DD c-Jun_NN N-terminal_JJ kinases_NNS (_( JNKs_NNS )_) ,_, also_RR called_VVN stress-activated_VVNJ protein_NN kinases_NNS (_( SAPKs_NNS )_) ,_, belong_VVB to_II the_DD mitogen-activated_VVNJ protein_NN kinase_NN (_( MAPK_NN )_) gene_NN super-family_NN ._.
P09671463A09
In_II contrast_NN ,_, neither_CC dominant_JJ negative_JJ MKK6_NN (_( or_CC SB203580_NN )_) nor_CC PD98059_NN ,_, which_PNR specifically_RR inhibit_VVB p38_NN and_CC ERK_NN MAP_NN kinase_NN pathways_NNS ,_, respectively_RR ,_, could_VM abrogate_VVB the_DD UV-induced_VVNJ effect_NN ._.
P09683913A08
AP-1_NN DNA_NN and_CC NF-kB_NN binding_VVGJ activities_NNS increased_VVD 8.7-fold_NN and_CC 7.1-fold_NN (_( P_NN <_SYM 0.01_MC )_) ,_, respectively_RR ,_, at_II 3_MC days_NNS but_CC returned_VVN to_II normal_JJ levels_NNS by_II 7_MC days_NNS after_II ligation_NN ._.
P09685422A02
In_II this_DD report_NN the_DD mechanism_NN of_II p38-activated_VVNJ transcription_NN was_VBD studied_VVN in_II cardiac_JJ myocytes_NNS where_PNR this_DD MAPK_NN is_VBZ a_DD key_JJ regulator_NN of_II the_DD cell_NN growth_NN and_CC the_DD cardiac-specific_JJ gene_NN induction_NN that_PNR occurs_VVZ in_II response_NN to_II potentially_RR stressful_JJ stimuli_NNS ._.
P09686756A01
Myocardial_JJ infarction_NN results_VVZ in_II focal_JJ areas_NNS of_II ischemia_NN ,_, hypoxia_NN ,_, necrosis_NN ,_, and_CC decreased_VVNJ contractile_JJ function_NN ._.
P09690379A01
Extracellular_JJ signal-related_VVNJ kinase_NN (_( ERK_NN )_) and_CC c-Jun_NN N-terminal_JJ kinase_NN (_( JNK_NN )_) mitogen-activated_VVNJ protein_NN (_( MAP_NN )_) kinases_NNS are_VBB highly_RR activated_VVN in_II an_DD in_JJ+ vivo_JJ rat_NN model_NN of_II colorectal_JJ carcinogenesis_NN ._.
P09694839A10
We_PN conclude_VVB that_CST the_DD carboxyl-terminal_JJ tail_NN of_II FPRs_NNS is_VBZ necessary_JJ for_II ligand-mediated_VVNJ activation_NN of_II Gi_NN proteins_NNS and_CC MAPK_NN cascades_NNS ._.
P09698157A08
CNQX_NN had_VHD no_DD effect_NN on_II PAF_NN activation_NN of_II the_DD kinases_NNS ,_, indicating_VVG that_CST PAF_NN is_VBZ downstream_JJ of_II kainate_NN activation_NN ._.
P09698606A01
Hydrogen_NN peroxide_NN (_( H2O2_NN )_) has_VHZ emerged_VVN as_II an_DD important_JJ intracellular_JJ signaling_VVGJ molecule_NN and_CC has_VHZ been_VBN shown_VVN to_TO stimulate_VVI the_DD growth_NN of_II vascular_JJ smooth_JJ muscle_NN cells_NNS ._.
P09705357A05
Selective_JJ inhibition_NN of_II COX-2_NN activity_NN suppressed_VVD the_DD production_NN of_II prostaglandin_NN E2_NN by_II >_SYM 90_MC %_SYM but_CC did_VDD not_RR alter_VVB the_DD progress_NN of_II the_DD morphological_JJ transformation_NN ._.
P09706165A03
We_PN hypothesized_VVD that_CST p38_NN MAPK_NN activity_NN is_VBZ integral_JJ to_II ICAM-1_NN up-regulation_NN on_II pulmonary_JJ endothelium_NN ._.
P09712025A09
N-acetyl-L-cysteine_NN pretreatment_NN ,_, which_PNR blocks_VVZ CD40-mediated_VVNJ JNK_NN activation_NN ,_, does_VDZ not_RR affect_VVB the_DD ability_NN of_II CD40_NN to_TO inhibit_VVI anti-IgM-mediated_VVNJ ERK2_NN activation_NN and_CC apoptosis_NN ._.
P09714186A12
We_PN conclude_VVB that_CST phosphorylation_NN of_II the_DD CD44_NN receptor_NN results_VVZ in_II an_DD increase_NN in_II tyrosine_NN phosphorylation_NN ,_, leading_VVG to_II the_DD activation_NN of_II a_DD cytoplasmic_JJ cascade_NN and_CC cell_NN proliferation_NN ;_: this_PND concurs_VVZ with_II previous_JJ work_NN ,_, which_PNR showed_VVD that_CST o-HA-induced_VVNJ proliferation_NN of_II endothelial_JJ cells_NNS is_VBZ CD44-receptor-mediated_VVNJ and_CC accompanied_VVN by_II early_JJ response_NN gene_NN activation_NN ._.
P09715266A04
Involvement_NN of_II a_DD specific_JJ MAPK_NN ,_, ERK_NN ,_, in_II LPS-stimulated_VVNJ TxB2_NN production_NN was_VBD further_RR tested_VVN using_VVG a_DD specific_JJ MAPK_NN cascade_NN inhibitor_NN ,_, PD98059_NN (_( PD_NN )_) ._.
P09716183A04
The_DD following_VVGJ results_NNS demonstrate_VVB that_CST TBP_NN phosphorylation_NN occurs_VVZ as_II a_DD result_NN of_II activation_NN of_II an_DD extracellular_JJ signal-regulated_VVNJ kinase_NN (_( ERK_NN )_) protein_NN kinase_NN :_: (_( a_NN )_) overexpression_NN of_II mitogen-activated_VVNJ protein_NN kinase_NN phosphatase-1_NN blocks_VVZ phorbol_NN 12-myristate_NN 13-acetate_NN (_( PMA_NN )_) -induced_VVNJ phosphorylation_NN of_II TBP_NN both_CC in_RR+ vitro_RR and_CC in_RR+ vivo_RR ;_: (_( b_NN )_) pretreatment_NN with_II the_DD ERK_NN kinase_NN kinase_NN inhibitor_NN PD098059_NN also_RR blocks_VVZ PMA-induced_VVNJ phosphorylation_NN of_II TBP_NN both_CC in_RR+ vitro_RR and_CC in_RR+ vivo_RR ;_: and_CC (_( c_NN )_) phosphorylation_NN of_II TBP_NN is_VBZ observed_VVN when_CS serum-starved_VVNJ NIH_NN 3T3_NN cells_NNS are_VBB stimulated_VVN with_II fresh_JJ serum_NN ,_, another_DD activator_NN of_II the_DD ERK_NN pathway_NN ._.
P09720795A12
However_RR ,_, the_DD reduction_NN of_II c-fos_NN and_CC c-myc_NN mRNA_NN levels_NNS by_II 10_MC (_( -5_MC )_) M_NN EGC_NN did_VDD not_RR achieve_VVB significance_NN ._.
P09721723A09
Furthermore_RR ,_, stimulation_NN of_II D2_NN receptors_NNS promoted_VVD [_( 3H_NN ]_) thymidine_NN incorporation_NN with_II a_DD pattern_NN similar_JJ to_II that_PND for_II kinase_NN activation_NN ._.
P09722508A06
Furthermore_RR ,_, we_PN demonstrated_VVD that_CST Galpha11_NN Q209L_NN stimulated_VVD Src_NN family_NN kinase_NN activity_NN and_CC induced_VVD tyrosine_NN phosphorylation_NN of_II several_JJ proteins_NNS in_II HEK-293_NN cells_NNS ._.
P09729476A06
However_RR ,_, both_CC acute_JJ and_CC chronic_JJ ethanol_NN inhibited_VVD hepatocyte_NN proliferation_NN induced_VVN by_II insulin_NN and_CC epidermal_JJ growth_NN factor_NN ._.
P09730903A01
We_PN investigated_VVD the_DD effects_NNS of_II D1_NN dopamine_NN receptor_NN stimulation_NN on_II the_DD activation_NN of_II mitogen-activated_VVNJ protein_NN kinases_NNS (_( MAPKs_NNS )_) in_II SK-N-MC_NN human_NN neuroblastoma_NN cells_NNS ._.
P09733758A01
Three_MC adrenergic_JJ receptor_NN families_NNS that_PNR selectively_RR activate_VVB three_MC different_JJ G_NN proteins_NNS (_( alpha1_NN /_SYM Gq_NN /_SYM 11_MC ,_, alpha2_NN /_SYM Gi_NN ,_, and_CC beta_NN /_SYM Gs_NN )_) were_VBD used_VVN to_TO study_VVI mitogen-activated_VVNJ protein_NN kinase_NN (_( MAPK_NN )_) activation_NN and_CC differentiation_NN in_II PC12_NN cells_NNS ._.
P09755064A05
Elimination_NN of_II the_DD Ets_NN motifs_NNS adjacent_JJ to_II key_JJ regulatory_JJ serum_NN response_NN elements_NNS in_II the_DD Egr-1_NN promoter_NN diminished_VVD the_DD effect_NN of_II hypotonicity_NN but_CC failed_VVN to_TO abolish_VVI it_PN ._.
P09758646A01
Two_MC subgroups_NNS of_II mitogen-activated_VVNJ protein_NN kinases_NNS ,_, c-jun_NN NH2-terminal_JJ kinase_NN (_( JNK_NN )_) and_CC extracellular_JJ signal-regulated_VVNJ kinase_NN (_( ERK_NN )_) ,_, are_VBB thought_VVN to_TO be_VBI involved_VVN in_II cultured_VVNJ cardiac_JJ myocyte_NN hypertrophy_NN and_CC gene_NN expression_NN ._.
P09765228A06
Phosphorylation_NN of_II ERK_NN in_II response_NN to_II CCh_NN was_VBD mimicked_VVN by_II the_DD protein_NN kinase_NN C_NN (_( PKC_NN )_) activator_NN ,_, phorbol_NN myristate_NN acetate_NN (_( 100_MC nM_NN )_) ,_, but_CC was_VBD not_RR altered_VVN by_II the_DD PKC_NN inhibitor_NN GF_NN 109203X_NN (_( 1_MC microM_NN )_) ._.
P09765295A03
The_DD molecular_JJ events_NNS that_PNR follow_VVB and_CC that_PNR transduce_VVB signals_NNS from_II these_DD receptors_NNS to_II the_DD nucleus_NN are_VBB still_RR poorly_RR defined_VVN ._.
P09766635A04
JNKs_NNS were_VBD not_RR stimulated_VVN by_II TNF-alpha_NN or_CC GM-CSF_NN ._.
P09766656A10
Thus_RR ,_, intracellular_JJ porphyrins_NNS synthesized_VVN from_II ALA_NN are_VBB sufficient_JJ to_TO elicit_VVI activation_NN of_II p38_NN on_II photosensitization_NN ._.
P09768359A10
Nuclear_JJ export_NN of_II p38_NN and_CC MAPKAP_NN kinase-2_NN may_VM permit_VVB them_PN to_TO phosphorylate_VVI substrates_NNS in_II the_DD cytoplasm_NN ._.
P09769323A09
These_DD data_NNS are_VBB the_DD first_JJ demonstration_NN that_CST the_DD SAPKs_NNS are_VBB necessary_JJ for_II the_DD development_NN of_II agonist-induced_VVNJ cardiomyocyte_NN hypertrophy_NN ,_, and_CC suggest_VVB that_CST in_II response_NN to_II ET-1_NN ,_, they_PN transduce_VVB critical_JJ signals_NNS governing_VVG the_DD hypertrophic_JJ response_NN ._.
P09770423A05
Studies_NNS with_II selective_JJ MAPK_NN inhibitors_NNS revealed_VVD that_CST p38_NN was_VBD the_DD main_JJ inducer_NN of_II junB_NN expression_NN ,_, whereas_CS both_DD MAPK_NN pathways_NNS were_VBD involved_VVN in_II the_DD induction_NN of_II c-fos_NN ._.
P09771965A08
In_II contrast_NN ,_, agents_NNS that_PNR did_VDD not_RR have_VHB this_DD marked_VVNJ effect_NN did_VDD not_RR increase_VVB MCL1_NN ._.
P09774360A06
In_II addition_NN ,_, PD_NN 098059_MC ,_, an_DD antagonist_NN of_II MEK_NN (_( MAP_NN kinase_NN /_SYM ERK_NN kinase_NN )_) ,_, the_DD upstream_JJ kinase_NN of_II ERK_NN ,_, significantly_RR reduced_VVD the_DD PDGF-induced_VVNJ activation_NN of_II ERK_NN and_CC potently_RR inhibited_VVD the_DD expression_NN of_II MKP-1_NN after_II stimulation_NN with_II PDGF_NN ,_, thereby_RR demonstrating_VVG the_DD induction_NN of_II MKP-1_NN in_II response_NN to_II activation_NN of_II the_DD ERK_NN signaling_VVGJ cascade_NN ._.
P09774447A07
Paclitaxel_NN activated_VVD JNK_NN ,_, and_CC to_II a_DD lesser_JJR degree_NN p38_NN ,_, but_CC not_RR ERK1_NN ._.
P09776729A07
In_II contrast_NN ,_, the_DD specific_JJ p38_NN antagonist_NN SKF-86002_NN increased_VVD Na+_NN /_SYM H+_NN exchange_NN ._.
P09779822A03
We_PN found_VVD that_CST not_RR only_RR the_DD DNA_NN fragmentation_NN induced_VVN by_II 1_MC microM_NN Hg2+_NN but_CC also_RR the_DD cell_NN death_NN bypassing_VVGJ DNA_NN fragmentation_NN caused_VVN by_II 10_MC microM_NN or_CC more_DD Hg2+_NN was_VBD partly_RR inhibited_VVN by_II protein_NN kinase_NN inhibitors_NNS such_II+ as_II staurosporine_NN and_CC herbimycin_NN A_NN ._.
P09790955A02
The_DD aim_NN of_II this_DD study_NN was_VBD to_TO define_VVI the_DD role_NN of_II inducible_JJ phosphatases_NNS in_II ERK_NN MAPK_NN regulation_NN in_II cardiac_JJ myocytes_NNS ._.
P09792916A07
Thus_RR ,_, this_PND is_VBZ the_DD first_JJ report_NN showing_VVG that_CST LPA_NN induces_VVZ not_RR only_RR ERK_NN activation_NN but_CC also_RR JNK_NN activation_NN ,_, which_PNR may_VM be_VBB responsible_JJ for_II the_DD induction_NN of_II DNA_NN synthesis_NN in_II LPA-stimulated_VVNJ Swiss_NN 3T3_NN fibroblasts_NNS ._.
P09804610A04
SB_NN 203,580_MC ,_, an_DD inhibitor_NN of_II p38_NN ,_, significantly_RR attenuated_VVD phenylephrine-_NN and_CC anisomycin-induced_VVNJ ERK_NN inhibition_NN ._.
P09809995A06
Importantly_RR ,_, the_DD p36_NN MBP_NN kinase_NN was_VBD immunologically_RR different_JJ from_II MAPK_NN superfamily_NN molecules_NNS such_II+ as_II ERK1_NN ,_, JNK_NN isoforms_NNS ,_, and_CC p38_NN MAPK_NN ._.
P09811332A06
Anaplastic_JJ progression_NN in_II oligodendrogliomas_NNS resulted_VVD in_II a_DD larger_JJR number_NN of_II cells_NNS with_II active_JJ ERK_NN /_SYM MAPK_NN ._.
P09813041A01
Growth_NN hormone_NN (_( GH_NN )_) ,_, a_DD major_JJ regulator_NN of_II normal_JJ body_NN growth_NN and_CC metabolism_NN ,_, regulates_VVZ cellular_JJ gene_NN expression_NN ._.
P09815259A05
The_DD activation_NN of_II JNK_NN in_II these_DD cells_NNS appears_VVZ to_TO be_VBI mediated_VVN by_II the_DD MAP_NN kinase_NN kinase_NN MKK7_NN since_CS high_JJ levels_NNS of_II MKK7_NN and_CC low_JJ levels_NNS of_II Sek-1_NN /_SYM MKK4_NN gene_NN expression_NN were_VBD detected_VVN in_II thymocytes_NNS ._.
P09822700A09
Again_RR ,_, MHV-3_NN exposure_NN led_VVD to_II increased_VVNJ p38_NN and_CC ERK_NN tyrosine_NN phosphorylation_NN ._.
P09822710A08
These_DD results_NNS indicate_VVB that_CST cholesterol_NN or_CC cholesterol-sensitive_JJ compartments_NNS in_II the_DD plasma_NN membrane_NN play_VVB a_DD selective_JJ and_CC essential_JJ role_NN in_II activation_NN of_II ERK_NN ,_, but_CC not_RR JNK_NN ,_, by_II shear_NN stress_NN ._.
P09822758A10
It_PN was_VBD concluded_VVN that_CST ERK_NN and_CC JNK_NN are_VBB specifically_RR and_CC differentially_RR activated_VVN in_II the_DD insular_JJ cortex_NN after_II exposure_NN to_II a_DD novel_JJ taste_NN ,_, and_CC that_CST this_DD activation_NN is_VBZ required_VVN for_II consolidation_NN of_II long-term_NN taste_NN memory_NN ._.
P09832564A10
In_II contrast_NN to_II its_PNG effects_NNS on_II ERK_NN ,_, PTEN_NN expression_NN did_VDD not_RR affect_VVB c-Jun_NN NH2-terminal_JJ kinase_NN (_( JNK_NN )_) or_CC PDGF-stimulated_VVNJ Akt_NN ._.
P09837905A04
Specific_JJ inhibitors_NNS of_II cyclooxygenase-_NN ,_, lipoxygenase-_NN ,_, and_CC cytochrome_NN P450-dependent_JJ metabolism_NN did_VDD not_RR affect_VVB AA-induced_VVNJ MKP-1_NN expression_NN ,_, indicating_VVG that_CST eicosanoid_NN biosynthesis_NN was_VBD not_RR involved_VVN in_II this_DD process_NN ._.
P09845339A05
Although_CS it_PN had_VHD little_DD or_CC no_DD effect_NN on_II the_DD activity_NN of_II c-Jun_NN N-terminal_JJ kinase_NN ,_, isoproterenol_NN and_CC a_DD number_NN of_II other_JJ treatments_NNS which_PNR activated_VVD p38_NN MAPK_NN were_VBD found_VVN to_TO stimulate_VVI AMP-activated_VVNJ protein_NN kinase_NN in_II fat_NN cells_NNS ._.
P09847406A06
Reverse_JJ transcription-PCR_NN and_CC sequencing_VVGJ analysis_NN of_II the_DD respective_JJ amplicon_NN clearly_RR demonstrates_VVZ that_CST CeTRAF_NN is_VBZ in_II fact_NN transcribed_VVD in_II C._NN elegans_NN ._.
P09850168A04
IgG-SA_NN stimulated_VVD a_DD maximal_JJ ERK_NN activity_NN at_II 30_MC min_NN ,_, whereas_CS p38_NN activity_NN was_VBD maximal_JJ at_II 5_MC min_NN ._.
P09862461A02
However_RR ,_, the_DD G_NN alpha_NN i2-mediated_VVNJ mitogenic_JJ signaling_VVGJ pathways_NNS remain_VVB to_TO be_VBI elucidated_VVN ._.
P09867813A07
We_PN failed_VVD to_TO observe_VVI any_DD significant_JJ induction_NN and/or_CC modulation_NN of_II the_DD A-Raf_NN ,_, B-Raf_NN or_CC c-Raf-1_NN kinase_NN activities_NNS ,_, thus_RR suggesting_VVG the_DD existence_NN of_II a_DD MEK_NN kinase_NN different_JJ from_II the_DD classical_JJ Raf_NN kinases_NNS that_PNR directly_RR or_CC indirectly_RR can_VM be_VBB modulated_VVN by_II Ca2+_NN /_SYM calmodulin_NN ._.
P09867839A09
Importantly_RR ,_, we_PN found_VVD that_CST p38_NN MAPK_NN was_VBD essential_JJ for_II stabilizing_VVGN COX-2_NN mRNA_NN :_: when_CS cells_NNS stimulated_VVN for_II 4_MC h_NN with_II LPS_NN were_VBD treated_VVN with_II actinomycin_NN D_NN ,_, COX-2_NN mRNA_NN decayed_VVD slowly_RR ._.
P09874178A03
MAPK_NN signaling_VVGN was_VBD determined_VVN by_II assessing_VVGN MEK_NN (_( also_RR referred_VVN to_II as_II MAPK_NN kinase_NN )_) activity_NN by_II measuring_VVGN phosphorylated_VVNJ extracellular_JJ signal-regulated_VVNJ kinase_NN (_( pp44ERK_NN -_: 1_MC and_CC pp42ERK_NN -_: 2_MC )_) expression_NN ,_, and_CC ERK_NN activity_NN by_II measuring_VVGN ERK-2-dependent_JJ phosphorylation_NN of_II myelin_NN basic_JJ protein_NN (_( MBP_NN )_) ._.
P09880523A03
The_DD present_JJ study_NN was_VBD undertaken_VVN to_TO explore_VVI whether_CST TL1_NN induces_VVZ apoptosis_NN in_II endothelial_JJ cells_NNS and_CC ,_, if_CS so_RR ,_, to_TO explore_VVI its_PNG mechanism_NN of_II action_NN ._.
P09886415A08
Collectively_RR ,_, these_DD findings_NNS support_VVB the_DD involvement_NN of_II p46_NN JNK_NN /_SYM SAPK_NN and_CC its_PNG upstream_JJ kinases_NNS in_II regulating_VVGN the_DD induction_NN of_II iNOS_NN following_VVG ligation_NN of_II the_DD TNF-alpha_NN receptor_NN CD120a_NN (_( p55_NN )_) in_II the_DD presence_NN of_II IFN-gamma_NN ._.
P09890973A01
The_DD yeast_NN serine_NN /_SYM threonine_NN kinase_NN STE20_NN activates_VVZ a_DD signaling_VVGJ cascade_NN that_PNR includes_VVZ STE11_NN (_( mitogen-activated_VVNJ protein_NN kinase_NN kinase_NN kinase_NN )_) ,_, STE7_NN (_( mitogen-activated_VVNJ protein_NN kinase_NN kinase_NN )_) ,_, and_CC FUS3_NN /_SYM KSS1_NN (_( mitogen-activated_VVNJ protein_NN kinase_NN )_) in_II response_NN to_II signals_NNS from_II both_CC Cdc42_NN and_CC the_DD heterotrimeric_JJ G_NN proteins_NNS associated_VVN with_II transmembrane_JJ pheromone_NN receptors_NNS ._.
P09892211A01
Epidermal_JJ growth_NN factor_NN (_( EGF_NN )_) and_CC insulin-like_JJ growth_NN factor_NN I_MC (_( IGF-I_NN )_) are_VBB potent_JJ mitogens_NNS that_PNR regulate_VVB proliferation_NN of_II prostate_NN cancer_NN cells_NNS via_II autocrine_JJ and_CC paracrine_JJ loops_NNS and_CC promote_VVB tumor_NN metastasis_NN ._.
P09892211A13
Moreover_RR ,_, our_PNG results_NNS demonstrate_VVB that_CST selective_JJ blockade_NN of_II the_DD EGF_NN receptor_NN in_II prostate_NN cancer_NN cells_NNS does_VDZ not_RR only_RR inhibit_VVB the_DD action_NN of_II EGF_NN ,_, but_CC also_RR IGF-I-induced_VVNJ activation_NN of_II the_DD MAPK_NN pathway_NN and_CC the_DD interaction_NN with_II the_DD PKA_NN pathway_NN ._.
P09916683A04
MAPK-activated_VVNJ protein_NN kinase-2_NN (_( MAPKAPK-2_NN )_) ,_, an_DD in_JJ+ vivo_JJ substrate_NN for_II p38_NN ,_, was_VBD also_RR activated_VVN by_II T_NN cell_NN signaling_VVGN ._.
P09920737A08
The_DD levels_NNS of_II proliferating_VVGJ cell_NN nuclear_JJ antigen_NN (_( PCNA_NN )_) protein_NN as_II a_DD marker_NN for_II cell_NN proliferation_NN were_VBD induced_VVN at_II 2_MC h_NN and_CC significantly_RR increased_VVN to_II 24_MC h_NN after_II the_DD injection_NN ._.
P09923649A01
Collagenase-1_NN (_( matrix_NN metalloproteinase-1_NN ,_, MMP-1_NN )_) is_VBZ expressed_VVN by_II several_JJ types_NNS of_II cells_NNS ,_, including_VVG fibroblasts_NNS ,_, and_CC apparently_RR plays_VVZ an_DD important_JJ role_NN in_II the_DD remodeling_VVGN of_II collagenous_JJ extracellular_JJ matrix_NN in_II various_JJ physiologic_JJ and_CC pathologic_JJ situations_NNS ._.
P09927616A06
In_II addition_NN ,_, BRL_NN 37344_MC and_CC propranolol_NN ,_, ligands_NNS that_PNR act_VVB as_II agonists_NNS in_II the_DD stimulation_NN of_II cyclase_NN ,_, act_VVB as_II antagonists_NNS for_II ERK_NN activation_NN ._.
P09927621A06
The_DD Ca++_NN chelator_NN bis_JJ (_( 2-aminophenoxy_NN )_) ethane-N-N-N'-N'-tetraacetate_NN (_( BAPTA_NN )_) dose_NN dependently_RR abolished_VVD NE-stimulated_VVNJ Ca++_NN responses_NNS but_CC not_RR ERK_NN or_CC JNK_NN activation_NN ._.
P09928003A08
These_DD observations_NNS suggest_VVB that_CST PACAP_NN and_CC IL-6_NN act_VVB to_TO inhibit_VVI the_DD JNK_NN /_SYM SAPK_NN signaling_VVGJ pathway_NN ,_, thereby_RR protecting_VVG neurons_NNS against_II apoptosis_NN ._.
P09931118A06
Dominant-negative_JJ mutants_NNS of_II Ras_NN and_CC Rac_NN inhibited_VVD IL-1beta-stimulated_VVNJ hBNP_NN luciferase_NN activity_NN by_II 64_MC %_SYM and_CC 90_MC %_SYM ,_, respectively_RR ._.
P09931133A11
Furthermore_RR ,_, Ang_NN II_MC and_CC HG_NN combined_VVN had_VHD additive_JJ effects_NNS on_II AP-1_NN activity_NN ._.
P09933603A04
We_PN show_VVB that_CST ,_, like_II ERK_NN and_CC JNK_NN activation_NN ,_, activation_NN of_II p38_NN and_CC its_PNG downstream_JJ substrate_NN MAP_NN kinase-activated_VVNJ protein_NN kinase_NN 2_MC by_II interleukin-3_NN or_CC G-CSF_NN requires_VVZ Ras_NN activation_NN ._.
P09933636A06
These_DD results_NNS show_VVB for_II the_DD first_JJ time_NN that_CST SAPK2_NN /_SYM p38_NN plays_VVZ an_DD essential_JJ role_NN in_II C2C12_NN cell_NN differentiation_NN ._.
P09973482A04
Addition_NN of_II Ag_NN (_( OVA_NN )_) to_II mouse_NN bone_NN marrow-derived_VVNJ mast_JJ cells_NNS (_( BMMC_NN )_) sensitized_VVN with_II anti-OVA_NN IgE_NN triggers_VVZ the_DD activation_NN of_II three_MC members_NNS of_II the_DD mitogen-activated_VVNJ protein_NN (_( MAP_NN )_) kinase_NN family_NN ,_, c-Jun_NN amino-terminal_JJ kinase_NN (_( JNK_NN )_) ,_, p38_NN MAP_NN kinase_NN (_( p38_NN )_) ,_, and_CC extracellular_JJ signal-regulated_VVNJ kinases_NNS ._.
P09988712A07
Inhibition_NN of_II receptor_NN endocytosis_NN by_II use_NN of_II sequestration-defective_JJ mutants_NNS of_II beta-arrestin1_NN and_CC dynamin_NN attenuated_VVD 5-HT1A_NN receptor-stimulated_VVNJ Erk1_NN /_SYM 2_MC activation_NN ._.
P10021319A09
Interestingly_RR ,_, there_EX is_VBZ a_DD second_JJ delayed_VVNJ peak_NN of_II p44-MAPK_NN activation_NN after_II 4-24_MC h_NN of_II stimulation_NN with_II NO_NN donors_NNS ._.
P10036133A06
The_DD assay_NN was_VBD optimized_VVN and_CC the_DD K0.5_NN value_NN for_II ATP_NN was_VBD found_VVN to_TO be_VBI 0.9_MC microM_NN and_CC the_DD Km_NN for_II stathmin_NN was_VBD determined_VVN to_TO be_VBI 16_MC microM_NN ._.
P10037715A01
Cellular_JJ ischemia_NN results_VVZ in_II activation_NN of_II a_DD number_NN of_II kinases_NNS ,_, including_VVG p38_NN mitogen-activated_VVNJ protein_NN kinase_NN (_( MAPK_NN )_) ;_: however_RR ,_, it_PN is_VBZ not_RR yet_RR clear_JJ whether_CST p38_NN MAPK_NN activation_NN plays_VVZ a_DD role_NN in_II cellular_JJ damage_NN or_CC is_VBZ part_NN of_II a_DD protective_JJ response_NN against_II ischemia_NN ._.
P10037749A03
Using_VVG the_DD mitogen-activated_VVNJ protein_NN kinase_NN kinase_NN (_( MEK1_NN /_SYM 2_MC )_) inhibitor_NN PD98059_NN and_CC dominant_JJ negative_JJ forms_NNS of_II Ras_NN (_( N17_NN )_) and_CC ERK1_NN (_( K71R_NN )_) ,_, we_PN found_VVD that_CST activation_NN of_II Ras_NN and_CC extracellular_JJ signal-regulated_VVNJ kinase_NN (_( ERK_NN )_) is_VBZ necessary_JJ for_II colony-stimulating_VVGJ factor-1_NN (_( CSF-1_NN )_) -mediated_VVNJ c-Myc_NN expression_NN and_CC DNA_NN synthetic_JJ (_( S_NN )_) phase_NN entry_NN ._.
P10051431A06
Agonist-stimulated_VVNJ Ins_NN (_( 1_MC ,_, 4_MC ,_, 5_MC )_) P3_NN accumulation_NN in_II CHO-m3_NN cells_NNS was_VBD insensitive_JJ to_II pertussis_NN toxin_NN (_( PTX_NN )_) ,_, consistent_JJ with_II a_DD Gq_NN /_SYM phosphoinositide-specific_JJ phospholipase_NN C-beta_NN mediated_VVNJ pathway_NN ,_, whereas_CS a_DD significant_JJ component_NN of_II ERK_NN and_CC JNK_NN activation_NN in_II CHO-m3_NN cells_NNS was_VBD PTX-sensitive_JJ ,_, indicating_VVG Gi_NN /_SYM o_NN involvement_NN ._.
P10066377A06
VEGF_NN activated_VVD the_DD phosphorylation_NN of_II extracellular_JJ signal_NN regulated_VVNJ kinase_NN (_( ERK_NN )_) 1_MC (_( p44_NN mitogen-activated_VVNJ protein_NN kinase_NN ;_: MAPK_NN )_) and_CC ERK2_NN (_( p42_NN MAPK_NN )_) in_II a_DD time-_NN and_CC concentration-dependent_JJ manner_NN ._.
P10066421A06
PTPBR7_NN made_VVD complexes_NNS with_II ERK1_NN /_SYM ERK2_NN in_RR+ vivo_RR and_CC dephosphorylated_VVD ERK1_NN in_RR+ vitro_RR ._.
P10067836A03
GLP-1_NN increased_VVD p38_NN MAP_NN kinase_NN activity_NN 2.5-_MC and_CC 2.0-fold_NN over_II the_DD basal_JJ level_NN in_II both_CC CHO_NN /_SYM GLPR_NN cells_NNS and_CC rat_NN insulinoma_NN cells_NNS (_( RIN_NN 1046-38_MC )_) ,_, respectively_RR ._.
P10068590A03
Dose-related_VVNJ inhibition_NN of_II iNOS_NN production_NN was_VBD demonstrated_VVN when_CS inhibitors_NNS were_VBD added_VVN 1_MC h_NN before_II ,_, simultaneously_RR with_II ,_, or_CC 1_MC h_NN after_II LPS_NN plus_CC rIFN-gamma_NN stimulation_NN ._.
P10082472A04
[_( Ca2+_NN ]_) i_NN and_CC pHi_NN were_VBD measured_VVN by_II fura-2_NN and_CC BCECF_NN methodology_NN ,_, respectively_RR ,_, and_CC contraction_NN was_VBD determined_VVN by_II photomicroscopy_NN ._.
P10085241A03
This_DD phenomenon_NN occurs_VVZ even_RR though_CS HaCaT_NN cells_NNS remain_VVB proliferatively_RR responsive_JJ to_II both_DD agonists_NNS ,_, suggesting_VVG a_DD HaCaT-specific_JJ defect_NN in_II a_DD PMA-mediated_VVNJ signal_NN transduction_NN pathway_NN ._.
P10086335A09
Thus_RR ,_, we_PN suggest_VVB that_CST constitutive_JJ activation_NN of_II the_DD Raf_NN /_SYM MEK_NN /_SYM ERK_NN and_CC JNK_NN pathways_NNS is_VBZ necessary_JJ for_II Ras-induced_VVNJ transformation_NN of_II HT1080_NN but_CC not_RR DLD-1_NN cells_NNS ._.
P10089132A05
SB_NN 203580_MC ,_, a_DD selective_JJ p38_NN kinase_NN inhibitor_NN ,_, was_VBD used_VVN to_TO examine_VVI the_DD role_NN of_II p38_NN kinase_NN in_II MCP-1_NN expression_NN ._.
P10092315A02
METHODS_NNS :_: The_DD role_NN of_II mitogen-activated_VVNJ protein_NN kinases_NNS for_II proteolysis_NN control_NN was_VBD studied_VVN in_II perfused_VVNJ rat_NN liver_NN ._.
P10098852A01
Nitric_JJ oxide_NN (_( NO_NN )_) is_VBZ a_DD signaling_VVGJ molecule_NN that_PNR mediates_VVZ several_JJ physiological_JJ processes_NNS in_II a_DD range_NN of_II cell_NN and_CC tissue_NN types_NNS ._.
P10196203A09
In_II conclusion_NN ,_, this_DD study_NN demonstrates_VVZ that_CST the_DD ERK_NN pathway_NN is_VBZ required_VVN for_II AICD_NN of_II T_NN cells_NNS and_CC appears_VVZ to_TO regulate_VVI the_DD induction_NN of_II Nur77_NN and_CC FasL_NN expression_NN during_II AICD_NN ._.
P10196228A06
Using_VVG stably_RR transfected_VVNJ RAW_NN 264.7_MC cells_NNS with_II the_DD kinase-deleted_VVNJ dominant-negative_JJ mutant_NN of_II TbetaR-II_NN (_( TbetaR-IIM_NN )_) cDNA_NN ,_, we_PN demonstrate_VVB that_CST this_DD protective_JJ effect_NN by_II TGF-beta1_NN is_VBZ completely_RR abrogated_VVN ._.
P10202013A04
We_PN found_VVD that_CST amino_JJ acids_NNS 35-45_MC of_II the_DD CD40_NN cytoplasmic_JJ domain_NN constitute_VVB an_DD independent_JJ signaling_VVGJ motif_NN that_PNR is_VBZ sufficient_JJ for_II activation_NN of_II the_DD JNK_NN and_CC p38_NN MAPK_NN pathways_NNS ,_, as_CC+ well_CC+ as_CC for_II induction_NN of_II I_NN kappa_NN B_NN alpha_NN phosphorylation_NN and_CC degradation_NN ._.
P10202034A07
We_PN conclude_VVB that_CST okadaic_JJ acid-induced_VVNJ IL-6_NN gene_NN expression_NN is_VBZ at_RR+ least_RR partly_RR mediated_VVN through_II the_DD ERK1_NN /_SYM 2_MC and_CC JNK_NN pathway-dependent_JJ activation_NN of_II NF-kappa_NN B_NN transcriptional_JJ capacity_NN ._.
P10202148A06
We_PN conclude_VVB that_CST the_DD p38_NN MAP_NN kinase_NN ,_, activated_VVN through_II MKK3_NN ,_, is_VBZ required_VVN for_II the_DD production_NN of_II inflammatory_JJ cytokines_NNS by_II both_CC antigen-presenting_VVGJ cells_NNS and_CC CD4_NN (_( +_SYM )_) T_NN cells_NNS ._.
P10207024A10
These_DD data_NNS indicate_VVB that_CST constitutive_JJ beta3AR_NN coupling_VVGN to_II Gi_NN proteins_NNS serves_VVZ both_CC to_TO restrain_VVI Gs-mediated_VVNJ activation_NN of_II adenylyl_NN cyclase_NN and_CC to_TO initiate_VVI additional_JJ signal_NN transduction_NN pathways_NNS ,_, including_VVG the_DD ERK1_NN /_SYM 2_MC MAP_NN kinase_NN cascade_NN ._.
P10207619A02
The_DD multiplicity_NN of_II these_DD pathways_NNS allows_VVZ the_DD cell_NN to_TO respond_VVI to_II divergent_JJ extracellular_JJ stimuli_NNS by_II initiating_VVGN a_DD broad_JJ array_NN of_II responses_NNS ranging_VVG from_II cell_NN growth_NN to_II apoptosis_NN ._.
P10212278A06
Here_RR ,_, we_PN describe_VVB the_DD transient_JJ activation_NN of_II SAPK_NN /_SYM JNKs_NNS by_II tumor-like_JJ hypoxia_NN ,_, and_CC the_DD concurrent_JJ transcriptional_JJ activation_NN of_II MKP-1_NN ,_, a_DD stress-inducible_JJ member_NN of_II the_DD MAPK_NN phosphatase_NN (_( MKP_NN )_) family_NN of_II dual_JJ specificity_NN protein-tyrosine_NN phosphatases_NNS ._.
P10216124A05
Culture_NN of_II hepatocytes_NNS with_II glucagon_NN for_II 16_MC hours_NNS also_RR inhibited_VVD the_DD stimulation_NN by_II EGF_NN of_II activation_NN of_II ERK2_NN and_CC p70_NN (_( S6k_NN )_) (_( by_II approximately_RR 50_MC %_SYM )_) ._.
P10218497A05
Protein-bound_VVNJ 3-nitrotyrosine_NN was_VBD detected_VVN ._.
P10221768A01
The_DD expression_NN of_II the_DD p38_NN subfamily_NN of_II mitogen-activated_VVNJ protein_NN kinases_NNS (_( MAPKs_NNS )_) was_VBD examined_VVN in_II rat_NN islets_NNS of_II Langerhans_NN and_CC pancreatic_JJ beta-cell_NN lines_NNS ,_, and_CC its_PNG involvement_NN in_II the_DD regulation_NN of_II insulin_NN secretion_NN was_VBD investigated_VVN ._.
P10224067A03
TGF-beta_NN treatment_NN resulted_VVD in_II a_DD time-dependent_JJ activation_NN of_II HPK1_NN ,_, which_PNR was_VBD accompanied_VVN by_II similar_JJ kinetics_NNS of_II JNK1_NN activation_NN ._.
P10224117A02
Although_CS mammalian_JJ MAPKs_NNS are_VBB most_RRT abundantly_RR expressed_VVN in_II postmitotic_JJ and_CC terminally_RR differentiated_VVNJ neuronal_JJ cells_NNS ,_, their_PNG function_NN in_II the_DD central_JJ nervous_JJ system_NN is_VBZ still_RR largely_RR undefined_VVNJ ._.
P10226075A03
Kinase_NN activity_NN for_II MEK1_NN was_VBD assessed_VVN by_II in_JJ+ vitro_JJ phosphorylation_NN assay_NN ._.
P10318806A08
Finally_RR ,_, the_DD expression_NN of_II dominant-negative_JJ Ras_NN but_CC not_RR dominant-negative_JJ Rac_NN inhibited_VVD p38_NN activation_NN by_II PDGF_NN ,_, suggesting_VVG that_CST Ras_NN is_VBZ a_DD potent_JJ mediator_NN in_II the_DD p38_NN activation_NN pathway_NN downstream_JJ of_II PDGF_NN receptors_NNS ._.
P10321726A05
To_II this_DD end_NN ,_, we_PN examined_VVD changes_NNS in_II cellular_JJ morphology_NN and_CC MAPK_NN activation_NN in_II NE-stimulated_VVNJ BEC_NN monolayer_NN ,_, and_CC the_DD effect_NN of_II PD_NN 98059_MC as_II the_DD specific_JJ inhibitor_NN for_II MAPK_NN kinase-1_NN (_( MEK-1_NN ,_, the_DD upstream_JJ regulator_NN of_II MAPK_NN )_) on_II NE-induced_VVNJ changes_NNS in_II cellular_JJ morphology_NN and_CC MAPK_NN activation_NN ._.
P10329718A01
The_DD transcription_NN factor_NN Pax6_NN is_VBZ required_VVN for_II normal_JJ development_NN of_II the_DD central_JJ nervous_JJ system_NN ,_, the_DD eyes_NNS ,_, nose_NN ,_, and_CC pancreas_NN ._.
P10329725A01
Cellular_JJ calcium_NN (_( Ca2+_NN )_) and_CC the_DD Ca2+-binding_VVGJ protein_NN calmodulin_NN (_( CaM_NN )_) regulate_VVB the_DD activities_NNS of_II Ca2+_NN /_SYM CaM-dependent_JJ protein_NN kinases_NNS and_CC protein_NN phosphatase_NN 2B_NN (_( calcineurin_NN )_) ._.
P10330143A05
The_DD efficiency_NN of_II phosphorylation_NN in_RR+ vitro_RR and_CC transcriptional_JJ activation_NN in_RR+ vivo_RR of_II MEF2A_NN and_CC MEF2C_NN by_II these_DD p38_NN subtypes_NNS requires_VVZ the_DD presence_NN of_II a_DD kinase_NN docking_VVGJ domain_NN (_( D-domain_NN )_) ._.
P10330161A02
The_DD mechanisms_NNS responsible_JJ for_II these_DD different_JJ cellular_JJ fates_NNS are_VBB unclear_JJ ._.
P10330170A08
Moreover_RR ,_, in_II addition_NN to_II JNK_NN ,_, ERK5_NN ,_, p38alpha_NN ,_, and_CC p38gamma_NN were_VBD found_VVN to_TO stimulate_VVI the_DD c-jun_NN promoter_NN by_II acting_VVGN on_II distinct_JJ responsive_JJ elements_NNS ._.
P10331432A03
TUNEL-positive_JJ cells_NNS were_VBD present_JJ at_II all_DD stages_NNS studied_VVN until_II 7_MC days_NNS after_II injury_NN ,_, and_CC percentage_NN positivity_NN for_II these_DD cells_NNS was_VBD maximal_JJ at_II 3_MC days_NNS after_II injury_NN ._.
P10334038A02
Immunoblotting_VVGN using_VVG an_DD anti-phosphoMAPK_NN antibody_NN (_( Ab_NN )_) revealed_VVD that_CST anti-IgG_NN Ab_NN induced_VVD rapid_JJ phosphorylation_NN of_II MAPK_NN in_II the_DD cells_NNS ._.
P10336426A07
Safingol_NN ,_, a_DD selective_JJ inhibitor_NN for_II PKCalpha_NN ,_, did_VDD not_RR show_VVB any_DD inhibitory_JJ effect_NN on_II UVB-induced_VVNJ mitogen-activated_VVNJ protein_NN kinase_NN activation_NN ._.
P10336565A01
The_DD family_NN of_II basic_JJ secretagogues_NNS of_II connective_JJ tissue_NN mast_JJ cells_NNS act_VVB as_II receptor_NN mimetic_JJ agents_NNS ,_, which_PNR trigger_VVB exocytosis_NN by_II directly_RR activating_VVGN G_NN proteins_NNS ._.
P10336676A09
However_RR ,_, glutamate-stimulated_VVNJ ERK_NN activation_NN remained_VVD unaffected_VVN ._.
P10339476A02
We_PN investigated_VVD whether_CST this_DD failure_NN of_II IL-4_NN to_TO promote_VVI growth_NN was_VBD because_II+ of_II its_PNG unique_JJ inability_NN to_TO activate_VVI the_DD Ras_NN /_SYM Raf_NN /_SYM Erk_NN pathway_NN ._.
P10340949A09
Together_RR ,_, these_DD data_NNS suggest_VVB that_CST in_II bovine_JJ tracheal_JJ myocytes_NNS :_: (_( 1_MC )_) activation_NN of_II MAPK_NN by_II PDGF_NN is_VBZ dependent_JJ on_II Ras_NN ;_: (_( 2_MC )_) active_JJ Ras_NN is_VBZ sufficient_JJ for_II ERK_NN activation_NN but_CC is_VBZ insufficient_JJ for_II maximal_JJ activation_NN of_II JNK_NN or_CC p38_NN ;_: (_( 3_MC )_) activation_NN of_II Rac1_NN is_VBZ sufficient_JJ for_II maximal_JJ JNK_NN activation_NN ;_: and_CC (_( 4_MC )_) Ras_NN ,_, MEK_NN ,_, and_CC ERK_NN constitute_VVB a_DD distinct_JJ pathway_NN to_II cyclin_NN D1_NN transcriptional_JJ activation_NN ._.
P10347160A03
Mutational_JJ analysis_NN of_II the_DD LMP1_NN cytoplasmic_JJ COOH_NN terminus_NN revealed_VVD that_CST p38_NN activation_NN occurs_VVZ from_II both_CC the_DD tumor_NN necrosis_NN factor_NN receptor-associated_VVNJ factor_NN (_( TRAF_NN )_) -interacting_VVGJ ,_, membrane-proximal_JJ COOH-terminal_JJ activating_VVGJ region_NN (_( CTAR_NN )_) 1_MC domain_NN (_( amino_JJ acids_NNS 186-231_MC )_) and_CC the_DD extreme_JJ tumor_NN necrosis_NN factor_NN receptor-associated_VVNJ death_NN domain_NN (_( TRADD_NN )_) binding_VVGJ CTAR2_NN region_NN (_( amino_JJ acids_NNS 351-386_MC )_) ._.
P10349832A08
These_DD contrasting_VVGJ ionic_JJ dependencies_NNS suggest_VVB a_DD mechanism_NN by_II which_PNR NMDA_NN receptor_NN activation_NN may_VM ,_, under_II distinct_JJ conditions_NNS ,_, differentially_RR regulate_VVB neuronal_JJ MAPKs_NNS and_CC their_PNG divergent_JJ functions_NNS ._.
P10354505A10
Furthermore_RR ,_, downregulation_NN of_II LPS-uptake_NN in_II LPS-tolerant_JJ macrophages_NNS was_VBD not_RR observed_VVN ._.
P10356298A04
Neurite_NN outgrowth_NN induced_VVN by_II bFGF_NN ,_, LN_NN ,_, or_CC N-cadherin_NN was_VBD strongly_RR inhibited_VVN by_II treatment_NN with_II inhibitors_NNS of_II ERK_NN kinase_NN activation_NN ,_, but_CC not_RR by_II an_DD inhibitor_NN of_II p38_NN MAPK_NN ._.
P10359012A03
The_DD activity_NN of_II JNK1_NN was_VBD also_RR significantly_RR induced_VVN ,_, with_II JNK1_NN protein_NN levels_NNS increasing_VVGN moderately_RR during_II exposure_NN to_II TPA_NN ._.
P10366004A07
The_DD time-course_NN of_II the_DD N-terminal_JJ phosphorylation_NN of_II c-Jun_NN as_CS determined_VVN by_II immunocytochemistry_NN paralleled_VVD the_DD activity_NN of_II c-Jun_NN N-terminal_JJ kinase_NN 1_MC and_CC showed_VVD a_DD compartment-specific_JJ regulation_NN between_II 3_MC and_CC 12_MC h_NN ._.
P10372920A05
The_DD phosphorylation_NN pattern_NN of_II extracellular_JJ regulated_VVNJ kinases_NNS (_( ERK_NN 1_MC /_SYM 2_MC )_) ,_, c-jun_NN N-terminal_JJ activated_VVNJ kinases_NNS (_( JNK_NN )_) and_CC p38_NN in_II PC12_NN cells_NNS is_VBZ strikingly_RR different_JJ ._.
P10374718A05
Both_DB these_DD responses_NNS were_VBD receptor_NN mediated_VVN as_II ,_, adrenomedullin-_NN (_( 22-52_MC )_) inhibited_VVD these_DD effects_NNS ._.
P10376935A10
Additional_JJ studies_NNS showed_VVD that_CST DADLE_NN stimulated_VVD an_DD increase_NN in_II cfos_NN mRNA_NN ;_: this_PND was_VBD reduced_VVN by_II the_DD inhibitor_NN of_II MAPK_NN /_SYM ERK_NN kinase_NN (_( MEK_NN )_) ,_, PD98059_NN ._.
P10380884A02
This_DD okadaic_JJ acid_NN mediated_VVNJ activation_NN of_II MAP_NN kinases_NNS correlated_VVD with_II increased_VVNJ AP-1_NN binding_VVGN to_II a_DD consensus_NN TPA_NN responsive_JJ element_NN (_( TRE_NN )_) and_CC elevated_VVNJ TRE_NN dependent_JJ transcription_NN ._.
P10381634A06
Likewise_RR ,_, activation_NN of_II JNKs_NNS was_VBD not_RR observed_VVN in_II etoposide-treated_VVNJ submandibular_JJ C6_NN cells_NNS ,_, and_CC the_DD amount_NN of_II activated_VVNJ ERK1_NN and_CC ERK2_NN decreased_VVD only_RR slightly_RR ._.
P10395291A08
Treatment_NN of_II HF_NN with_II PD98059_NN blocks_VVZ the_DD induction_NN of_II crystal-stimulated_VVNJ collagenase_NN 1_MC (_( MMP-1_NN )_) and_CC stromelysin_NN (_( MMP-3_NN )_) expression_NN ._.
P10395651A03
In_II this_DD study_NN ,_, using_VVG an_DD established_VVNJ FDC_NN line_NN ,_, HK_NN cells_NNS ,_, we_PN compared_VVD the_DD effects_NNS of_II CD40_NN and_CC TNF_NN receptor_NN triggering_VVGN on_II cytokine_NN induction_NN and_CC activation_NN of_II mitogen-activated_VVNJ protein_NN kinase_NN family_NN ._.
P10395662A05
These_DD data_NNS indicate_VVB that_CST there_EX is_VBZ discrimination_NN in_II the_DD biochemical_JJ pathways_NNS that_PNR are_VBB necessary_JJ to_TO specify_VVI CD4_NN and_CC CD8_NN lineage_NN commitment_NN and_CC can_VM reconcile_VVB previously_RR conflicting_VVGJ reports_NNS on_II the_DD influence_NN of_II MAPK_NN activation_NN in_II commitment_NN and_CC maturation_NN of_II thymocytes_NNS ._.
P10400419A03
Enhanced_VVNJ activity_NN of_II p38_NN and_CC JNK_NN was_VBD not_RR only_RR observed_VVN during_II apoptosis_NN but_CC also_RR in_II TF-1_NN cells_NNS stimulated_VVN with_II IL-1_NN ._.
P10401575A05
Both_CC endogenous_JJ and_CC over-expressed_VVNJ MEKK1_NN colocalized_VVD with_II alpha-actinin_NN along_II actin_NN stress_NN fibers_NNS and_CC at_II focal_JJ adhesions_NNS ._.
P10402237A05
We_PN found_VVD that_CST despite_II high_JJ levels_NNS of_II Ras-GTP_NN in_II each_DD cell_NN line_NN expressing_VVG mutant_JJ K-ras_NN ,_, elevated_VVNJ levels_NNS of_II active_JJ Erk1_NN and_CC Erk2_NN were_VBD not_RR detectable_JJ under_II conditions_NNS of_II exponential_JJ growth_NN or_CC serum-starvation_NN ._.
P10409243A05
In_II contrast_NN ,_, the_DD synthetic_JJ substrate_NN poly-D-lysine_NN conferred_VVD no_DD protection_NN ._.
P10413589A07
Expression_NN of_II the_DD type_NN II_MC collagen_NN gene_NN ,_, a_DD hallmark_NN of_II chondrogenesis_NN in_II vertebrates_NNS ,_, was_VBD also_RR induced_VVN by_II GDF-5_NN treatment_NN and_CC strongly_RR suppressed_VVN by_II SB202190_NN ._.
P10413591A03
The_DD effect_NN was_VBD dose-dependent_JJ in_II the_DD range_NN between_II 0.1_MC and_CC 30_MC microM_NN ._.
P10415025A10
A_DD small_JJ deletion_NN (_( aa_NN 1-46_MC )_) in_II the_DD N-terminal_JJ portion_NN of_II LC-PTP_NN or_CC Arg_NN to_II Ala_NN substitutions_NNS at_II aa_NN 41_MC and_CC 42_MC resulted_VVD in_II the_DD loss_NN of_II ERK_NN binding_VVGJ activity_NN ._.
P10428055A02
Treatment_NN with_II dibutyryl_NN cGMP_NN (_( DBcGMP_NN )_) dose-dependently_RR increased_VVD the_DD phosphorylation_NN of_II both_CC p44_NN and_CC p42_NN isoforms_NNS of_II MAPK_NN ._.
P10428774A09
Ectopic_JJ expression_NN of_II Delta_NN alpha_NN or_CC Y707A_NN resulted_VVD in_II increased_VVNJ basal_JJ phosphorylation_NN of_II pp140_NN compared_VVN with_II that_PND of_II WT_NN ,_, presenting_VVG the_DD possibility_NN that_CST pp140_NN is_VBZ a_DD novel_JJ RSK_NN substrate_NN ._.
P10432304A06
The_DD addition_NN of_II endothelin-1_NN resulted_VVD in_II the_DD phosphorylation_NN and_CC activation_NN of_II cPLA_NN (_( 2_MC )_) ._.
P10433244A08
Microinjection_NN of_II p85-SH2_NN and/or_CC catalytically_RR inactive_JJ MAP_NN kinase_NN (_( [_( K71A_NN ]_) Erk1_NN )_) GST_NN fusion_NN protein_NN gave_VVD the_DD same_JJ results_NNS as_CSN treatment_NN with_II wortmannin_NN and_CC PD98059_NN ._.
P10438726A06
Concurrent_JJ ligation_NN of_II CD22_NN and_CC BCR_NN enhanced_VVD BCR-mediated_VVNJ ERK-2_NN activation_NN without_II appreciably_RR modulating_VVGN CD22-induced_VVNJ SAPK_NN activation_NN ._.
P10440527A08
Thus_RR ,_, the_DD enhanced_VVNJ activation_NN of_II JNKs_NNS or_CC ERKs_NNS occurs_VVZ in_II various_JJ cardiovascular_JJ disease_NN models_NNS ,_, supporting_VVG the_DD notion_NN that_CST MAPKs_NNS may_VM be_VBB a_DD useful_JJ target_NN for_II treatment_NN of_II cardiovascular_JJ hypertrophy_NN and_CC remodeling_VVGN ._.
P10440934A08
Conversely_RR ,_, NIH3T3_NN and_CC K562_NN cells_NNS stably_RR overexpressing_VVG the_DD wild-type_NN ERK1_NN develop_VVB resistance_NN to_II killing_VVGN by_II heat_NN ._.
P10445668A01
We_PN report_VVB that_CST okadaic_JJ acid_NN (_( OA_NN )_) ,_, a_DD known_VVNJ inhibitor_NN of_II Ser_NN /_SYM Thr_NN phosphatases_NNS ,_, protects_VVZ pig_NN myocardium_NN against_II ischemic_JJ injury_NN in_II an_DD in_JJ+ vivo_JJ model_NN and_CC stimulates_VVZ the_DD activities_NNS of_II stress-activated_VVNJ protein_NN kinases_NNS /_SYM c-Jun_NN N-terminal_JJ kinases_NNS (_( SAPKs_NNS /_SYM JNKs_NNS )_) ._.
P10445797A03
DESIGN_NN :_: Pharmacological_JJ agents_NNS which_PNR selectively_RR interact_VVB with_II specific_JJ target_NN proteins_NNS involved_VVN in_II signal_NN transduction_NN through_II a_DD Gi-MAPK_NN pathway_NN have_VHB recently_RR become_VVB available_JJ ._.
P10447711A05
A_DD chemical_JJ inhibitor_NN of_II ERK_NN activation_NN ,_, PD_NN 098059_MC ,_, inhibits_VVZ ERK_NN activation_NN and_CC apoptosis_NN ,_, while_CS JNK_NN activation_NN is_VBZ not_RR inhibited_VVN ._.
P10454547A02
First_RR ,_, a_DD biphasic_JJ MEK_NN /_SYM ERK_NN activation_NN was_VBD evidenced_VVN in_II G_NN (_( 1_MC )_) phase_NN of_II hepatocytes_NNS from_II regenerating_VVGJ liver_NN but_CC not_RR from_II sham-operated_VVNJ control_NN animals_NNS ._.
P10454547A13
These_DD results_NNS allow_VVB us_PN to_TO point_VVI to_II a_DD growth_NN factor_NN dependency_NN in_II mid-late_JJ G_NN (_( 1_MC )_) phase_NN of_II proliferating_VVGJ hepatocytes_NNS in_RR+ vivo_RR as_CS observed_VVN in_RR+ vitro_RR in_II proliferating_VVGJ hepatocytes_NNS and_CC argue_VVB for_II a_DD crucial_JJ role_NN of_II the_DD MEK_NN /_SYM ERK_NN cascade_NN signalling_VVGJ pathway_NN ._.
P10455028A09
TGF-beta_NN (_( 1_MC )_) had_VHD no_DD effect_NN on_II the_DD expression_NN of_II c-myc_NN or_CC p27_NN (_( kip1_NN )_) and_CC weakly_RR attenuated_VVD the_DD expression_NN of_II cyclin_NN D_NN (_( 1_MC )_) ._.
P10455914A03
The_DD role_NN of_II p38_NN and_CC other_JJ MAPKs_NNS (_( ERK_NN and_CC SAPK_NN /_SYM JNK_NN )_) in_II regulating_VVGN PMN_NN apoptosis_NN after_II LPS_NN stimulation_NN is_VBZ unknown_VVN ._.
P10455916A03
Here_RR we_PN investigated_VVD the_DD effect_NN of_II mechanical_JJ injury_NN of_II endothelial_JJ cells_NNS on_II the_DD mitogen-activated_VVNJ kinase_NN signaling_VVGJ pathways_NNS ,_, extracellular-signal-regulated_VVNJ kinases_NNS (_( ERKs_NNS )_) ,_, C-Jun_NN N-terminal_JJ kinase_NN (_( JNK_NN /_SYM SAPK_NN )_) ,_, and_CC p38_NN ._.
P10471327A07
Low-dose_NN X-rays_NNS also_RR activated_VVD the_DD p38_NN MAPK_NN ._.
P10471813A01
We_PN have_VHB identified_VVN a_DD novel_JJ Jun_NN N-terminal_JJ kinase_NN (_( JNK_NN )_) -binding_VVGJ protein_NN ,_, termed_VVN JNKBP1_NN ,_, and_CC examined_VVN its_PNG binding_VVGJ affinity_NN for_II JNK1_NN ,_, JNK2_NN ,_, JNK3_NN ,_, and_CC extracellular_JJ signal-regulated_VVNJ kinase_NN 2_MC (_( ERK2_NN )_) in_II COS-7_NN cells_NNS ._.
P10472421A06
The_DD levels_NNS of_II a_DD dual_JJ specificity_NN tyrosine_NN phosphatase_NN ,_, MKP2_NN ,_, were_VBD significantly_RR decreased_VVN in_II cerebellar_JJ vermis_NN (_( 1716_MC +/-_SYM 465_MC versus_CC 2372_MC +/-_SYM 429_MC arbitrary_JJ units_NNS ,_, U_NN =_SYM 12_MC ,_, p_NN <_SYM .02_MC )_) from_II schizophrenic_JJ patients_NNS ._.
P10479400A08
PD98059_NN also_RR inhibited_VVD induction_NN of_II IL-2_NN by_II phorbol_NN 12-myristate_NN 13-acetate_NN (_( PMA_NN )_) ,_, and_CC AP1-linked_VVNJ reporter_NN gene_NN expression_NN in_II response_NN to_II PMA_NN but_CC not_RR IL-1_NN ._.
P10487205A02
This_PND results_VVZ in_II modification_NN of_II cellular_JJ gene_NN expression_NN ._.
P10488090A03
Treatment_NN of_II human_NN hepatoma_NN (_( HepG2_NN )_) and_CC murine_JJ hepatoma_NN (_( Hepa1c1c7_NN )_) cells_NNS with_II tert-butylhydroquinone_NN (_( tBHQ_NN )_) or_CC sulforaphane_NN (_( SUL_NN )_) ,_, two_MC potent_JJ phase_NN II_MC enzyme_NN inducers_NNS ,_, stimulated_VVD the_DD activity_NN of_II extracellular_JJ signal-regulated_VVNJ protein_NN kinase_NN 2_MC (_( ERK2_NN )_) but_CC not_RR c-Jun_NN N-terminal_JJ kinase_NN 1_MC ._.
P10488148A08
In_II contrast_NN ,_, all_PND of_II the_DD stimuli_NNS activated_VVD AP-1_NN via_II a_DD MAPK-dependent_JJ pathway_NN ._.
P10489373A04
YopJ-related_VVNJ proteins_NNS that_PNR are_VBB found_VVN in_II a_DD number_NN of_II bacterial_JJ pathogens_NNS of_II animals_NNS and_CC plants_NNS may_VM function_VVB to_TO block_VVI MKKs_NNS so_CS+ that_CS host_NN signaling_VVGJ responses_NNS can_VM be_VBB modulated_VVN upon_II infection_NN ._.
P10490955A01
Cell-cell_NN and_CC cell-matrix_NN interactions_NNS play_VVB important_JJ regulatory_JJ roles_NNS in_II lymphocyte_NN homeostasis_NN ._.
P10493750A04
Neuregulin_NN induced_VVD expression_NN of_II immediate_JJ early_JJ genes_NNS c-jun_NN and_CC c-fos_NN ,_, which_PNR followed_VVD and_CC depended_VVD on_II the_DD ERK_NN activation_NN ._.
P10496957A05
Apoptosis_NN is_VBZ antagonized_VVN by_II the_DD addition_NN of_II fetal_JJ calf_NN serum_NN or_CC the_DD simultaneous_JJ generation_NN of_II NO_NN and_CC superoxide_NN (_( O_NN (_( 2_MC )_) (_( -_SYM )_) )_) ,_, another_DD biological_JJ inflammatory_JJ mediator_NN ._.
P10498289A09
This_DD effect_NN was_VBD also_RR completely_RR inhibited_VVN by_II moexiprilat_NN (_( 10_MC (_( -7_MC )_) M_NN )_) and_CC enalaprilat_NN (_( 10_MC (_( -7_MC )_) M_NN )_) ._.
P10498647A07
Suppression_NN of_II ERK_NN activation_NN was_VBD associated_VVN with_II complete_JJ inhibition_NN of_II HSC_NN proliferation_NN and_CC with_II a_DD 57_MC %_SYM reduction_NN in_II chemotaxis_NN ._.
P10499523A05
The_DD ET-1-induced_VVNJ activation_NN of_II MAP_NN kinase_NN was_VBD reduced_VVN by_II an_DD EGFR_NN kinase_NN inhibitor_NN (_( AG1478_NN )_) but_CC not_RR by_II a_DD platelet-derived_VVNJ growth_NN factor_NN receptor_NN kinase_NN inhibitor_NN (_( AG1296_NN )_) ._.
P10501211A01
Tumor_NN necrosis_NN factor-alpha_NN (_( TNF-alpha_NN )_) is_VBZ a_DD cytokine_NN that_PNR elicits_VVZ cell_NN responses_NNS by_II activating_VVGN the_DD mitogen-activated_VVNJ protein_NN kinase_NN (_( MAP_NN kinase_NN )_) cascade_NN and_CC transcription_NN factors_NNS such_II+ as_II nuclear_JJ factor-kappaB_NN (_( NF-kappaB_NN )_) ._.
P10504489A10
The_DD activation_NN of_II the_DD p38_NN and_CC the_DD ERK1_NN ,_, 2_MC MAPKs_NNS occurred_VVD following_VVG TNF-alpha_NN stimulation_NN ._.
P10506137A02
The_DD involvement_NN of_II MAPK_NN (_( mitogen-activated_VVNJ protein_NN kinase_NN )_) pathways_NNS in_II this_DD adaptive_JJ increase_NN of_II transport_NN activity_NN was_VBD studied_VVN in_II cultured_VVNJ human_NN fibroblasts_NNS ._.
P10506143A01
c-Jun_NN N-terminal_JJ protein_NN kinase_NN (_( JNK_NN )_) ,_, a_DD member_NN of_II the_DD mitogen-activated_VVNJ protein_NN (_( MAP_NN )_) kinase_NN family_NN ,_, regulates_VVZ gene_NN expression_NN in_II response_NN to_II various_JJ extracellular_JJ stimuli_NNS ._.
P10506145A02
We_PN have_VHB previously_RR shown_VVN that_CST mouse_NN Sertoli_NN cells_NNS respond_VVB to_II TNF-alpha_NN by_II increasing_VVGN interleukin-6_NN production_NN and_CC intercellular_JJ adhesion_NN molecule-1_NN (_( ICAM-1_NN )_) expression_NN (_( 1_MC )_) ._.
P10506169A03
Activation_NN of_II the_DD epidermal_JJ growth_NN factor_NN receptor_NN (_( EGFR_NN )_) signaling_VVGJ pathway_NN due_II+ to_II the_DD enhanced_VVNJ transforming_VVGJ growth_NN factor_NN alpha_NN (_( TGFalpha_NN )_) expression_NN plays_VVZ an_DD important_JJ role_NN in_II the_DD induction_NN of_II COX-2_NN by_II IFN-gamma_NN ._.
P10506481A04
In_II newborn_NN rat_NN VSMCs_NNS ,_, Ang_NN II_MC activates_VVZ extracellular_JJ signal-regulated_VVNJ protein_NN kinase_NN (_( ERK_NN )_) ,_, c-Jun_NN N-terminal_JJ protein_NN kinase_NN (_( JNK_NN )_) ,_, and_CC p38_NN mitogen-activated_VVNJ protein_NN kinase_NN ._.
P10508274A04
Wortmannin_NN ,_, an_DD inhibitor_NN of_II phosphatidylinositol_NN 3-kinase_NN ,_, partially_RR inhibited_VVD ERK2_NN and_CC p38_NN activation_NN triggered_VVN through_II the_DD B_NN cell_NN receptor_NN whereas_CS activation_NN of_II JNK1_NN and_CC p38_NN through_II CD40_NN was_VBD not_RR affected_VVN ._.
P10510396A01
Neutrophils_NNS stimulated_VVN with_II the_DD chemoattractant_NN FMLP_NN or_CC the_DD phorbol_NN ester_NN PMA_NN are_VBB known_VVN to_TO exhibit_VVI activation_NN of_II a_DD 90-kDa_NN renaturable_JJ protein_NN kinase_NN ._.
P10512765A04
These_DD compounds_NNS ,_, exemplified_VVN by_II SB_NN 203580_MC ,_, are_VBB exceptionally_RR effective_JJ in_II cell-based_VVNJ assays_NNS ,_, including_VVG the_DD inhibition_NN of_II inflammatory_JJ cytokine_NN production_NN ._.
P10512860A02
Growth_NN factors_NNS are_VBB thought_VVN to_TO regulate_VVI cyclin_NN D1_NN expression_NN because_CS they_PN stimulate_VVB sustained_VVNJ extracellular_JJ signal-regulated_VVNJ kinase_NN (_( ERK_NN )_) activity_NN ._.
P10514426A02
Recent_JJ studies_NNS have_VHB implicated_VVN Gadd45_NN and_CC two_MC related_VVNJ proteins_NNS ,_, MyD118_NN /_SYM Gadd45beta_NN and_CC CR6_NN /_SYM Gadd45gamma_NN ,_, as_II initiators_NNS of_II JNK_NN /_SYM p38_NN signaling_VVGN via_II their_PNG interaction_NN with_II an_DD upstream_JJ kinase_NN MTK1_NN ._.
P10519165A08
HO-3_NN has_VHZ very_RR low_JJ activity_NN ;_: its_PNG physiological_JJ function_NN probably_RR involves_VVZ heme_NN binding_VVGN ._.
P10521430A03
Further_RR ,_, insulin_NN effects_NNS on_II ERK_NN were_VBD inhibited_VVN by_II kinase-inactive_JJ 3-phosphoinositide-dependent_JJ protein_NN kinase-1_NN (_( PDK-1_NN )_) ,_, and_CC by_II mutation_NN of_II Thr-410_NN in_II the_DD activation_NN loop_NN of_II PKC-zeta_NN ,_, which_PNR is_VBZ the_DD target_NN of_II PDK-1_NN and_CC is_VBZ essential_JJ for_II PI3K_NN /_SYM PDK-1-dependent_JJ activation_NN of_II PKC-zeta_NN ._.
P10521481A01
Engagement_NN of_II the_DD tumor_NN necrosis_NN factor-alpha_NN (_( TNF-alpha_NN )_) receptors_NNS by_II the_DD TNF-alpha_NN ligand_NN results_VVZ in_II the_DD rapid_JJ induction_NN of_II TNF-alpha_NN gene_NN expression_NN ._.
P10522849A07
Elastase_NN release_NN from_II PMNs_NNS was_VBD determined_VVN by_II cleavage_NN of_II the_DD substrate_NN Ala-Ala-Pro-Val-pNA_NN ._.
P10527936A09
Addition_NN of_II the_DD ATP_NN hydrolase_NN apyrase_NN to_II the_DD bath_NN greatly_RR reduced_VVD the_DD hypotonicity-induced_VVNJ Erk-1_NN /_SYM 2_MC activation_NN ,_, but_CC did_VDD not_RR affect_VVB the_DD swelling-induced_VVNJ isotope_NN efflux_NN or_CC whole-cell_NN Cl_NN (_( -_SYM )_) currents_NNS ._.
P10529371A05
However_RR ,_, the_DD inhibition_NN was_VBD partial_JJ (_( approximately_RR 50_MC %_SYM )_) ,_, while_CS inhibition_NN of_II PC_NN hydrolysis_NN was_VBD almost_RR complete_JJ ,_, suggesting_VVG a_DD concomitant_JJ inhibition_NN of_II PLA2_NN activity_NN ._.
P10531305A08
Cells_NNS deficient_JJ in_II a_DD major_JJ quinone_NN reductase_NN ,_, NQO1_NN ,_, displayed_VVD hypersensitivity_NN to_II dicoumarol_NN stress_NN inhibition_NN ,_, whereas_CS SAPK_NN in_II cells_NNS reconstituted_VVN with_II the_DD NQO1_NN gene_NN displayed_VVD relative_JJ dicoumarol_NN resistance_NN ._.
P10534331A06
Stimulation_NN with_II IL-6_NN resulted_VVD in_II proliferation_NN of_II malignant_JJ cholangiocytes_NNS ._.
P10537068A10
These_DD results_NNS indicate_VVB that_CST the_DD ERK_NN cascade_NN plays_VVZ a_DD central_JJ role_NN in_II MK-mediated_VVNJ neuronal_JJ survival_NN via_II inhibition_NN of_II caspase-3_NN activation_NN ._.
P10537140A04
PD98059_NN ,_, a_DD specific_JJ inhibitor_NN of_II the_DD upstream_JJ kinase_NN that_PNR activates_VVZ p42_NN /_SYM p44_NN MAP_NN kinase_NN ,_, inhibited_VVD the_DD IL-1alpha-induced_VVNJ IL-6_NN synthesis_NN as_CC+ well_CC+ as_CC the_DD phosphorylation_NN of_II p42_NN /_SYM p44_NN MAP_NN kinase_NN induced_VVN by_II IL-1alpha_NN ._.
P10542260A02
We_PN report_VVB here_RR studies_NNS on_II these_DD processes_NNS in_II a_DD human_NN keratinocyte_NN line_NN (_( HaCaT_NN )_) ,_, which_PNR is_VBZ a_DD constitutive_JJ producer_NN of_II tissue_NN factor_NN (_( TF_NN )_) and_CC responds_VVZ to_II both_CC FVIIa_NN and_CC FXa_NN with_II elevation_NN of_II cytosolic_JJ Ca_NN (_( 2+_MC )_) ,_, phosphorylation_NN of_II extracellular_JJ signal-regulated_VVNJ kinase_NN (_( Erk_NN )_) 1_MC /_SYM 2_MC ,_, p38_NN (_( MAPK_NN )_) ,_, and_CC c-Jun_NN N-terminal_JJ kinase_NN ,_, and_CC up-regulation_NN of_II transcription_NN of_II the_DD early_JJ growth_NN response_NN gene-1_NN (_( egr-1_NN )_) ._.
P10543994A06
Inhibition_NN of_II the_DD transient_JJ ERK_NN activation_NN by_II MEK_NN inhibitor_NN PD098059_NN attenuated_VVD the_DD H_NN (_( 2_MC )_) O_NN (_( 2_MC )_) -induced_VVNJ apoptosis_NN ._.
P10551817A07
More_RR importantly_RR ,_, we_PN demonstrate_VVB that_CST activation_NN of_II the_DD p42_NN /_SYM p44_NN MAPK_NN pathway_NN in_II quiescent_JJ cells_NNS induced_VVD the_DD phosphorylation_NN and_CC shift_NN of_II HIF-1alpha_NN ,_, which_PNR was_VBD abrogated_VVN in_II presence_NN of_II the_DD MEK_NN inhibitor_NN ,_, PD_NN 98059_MC ._.
P10551874A03
In_II HepG2_NN cells_NNS ,_, repression_NN of_II MAP_NN kinase_NN activity_NN by_II treatment_NN with_II the_DD mitogen-activated_VVNJ protein_NN kinase_NN /_SYM extracellular_JJ signal-regulated_VVNJ kinase_NN kinase_NN inhibitor_NN PD98059_NN caused_VVD a_DD 5-8-fold_NN increase_NN in_II apoCIII_NN transcriptional_JJ activity_NN ._.
P10553083A03
Compared_VVN with_II cag+_NN strains_NNS ,_, cag-_NN clinical_JJ isolates_NNS were_VBD less_RR potent_JJ in_II inducing_VVGN MAP_NN kinase_NN ,_, particularly_RR JNK_NN and_CC p38_NN ,_, activation_NN ._.
P10555036A07
The_DD cAMP_NN mimetics_NNS ,_, 3-isobutyl-1-methyl_NN xanthine_NN plus_CC forskolin_NN ,_, completely_RR blocked_VVD IL-17-induced_VVNJ NO_NN production_NN ._.
P10558995A02
The_DD specific_JJ role_NN of_II the_DD p44_NN MAPK_NN isoform_NN in_II the_DD whole_JJ animal_NN was_VBD evaluated_VVN by_II generation_NN of_II p44_NN MAPK-deficient_JJ mice_NNS by_II homologous_JJ recombination_NN in_II embryonic_JJ stem_NN cells_NNS ._.
P10559244A03
Immunoprecipitation_NN experiments_NNS with_II anti-extracellular_JJ signal-regulated_VVNJ kinase_NN 1_MC (_( ERK1_NN )_) or_CC anti-ERK2_NN antibodies_NNS followed_VVN by_II MBP_NN kinase_NN assays_NNS ,_, and_CC direct_JJ in-gel_NN kinase_NN assays_NNS for_II MBP_NN ,_, show_VVB that_CST p44_NN /_SYM ERK1_NN but_CC not_RR p42_NN /_SYM ERK2_NN is_VBZ stimulated_VVN in_II OA-treated_VVNJ spermatocytes_NNS ._.
P10562267A03
METHODS_NNS AND_CC RESULTS_NNS :_: When_CS cultured_VVNJ cardiac_JJ myocytes_NNS of_II neonatal_JJ rats_NNS were_VBD exposed_VVN to_II 1_MC micromol_NN /_SYM L_NN DM_NN for_II 24_MC hours_NNS ,_, many_DD cells_NNS became_VVD positive_JJ for_II TUNEL_NN staining_VVGN ,_, with_II morphological_JJ changes_NNS characteristic_JJ of_II apoptosis_NN ._.
P10570156A09
Finally_RR ,_, DNA_NN damage-induced_VVNJ MKK6_NN and_CC p38_NN activation_NN was_VBD diminished_VVN in_II c-Abl_NN null_JJ fibroblasts_NNS ._.
P10572244A01
We_PN previously_RR reported_VVN that_CST prostaglandin_NN F_NN (_( 2alpha_NN )_) (_( PGF_NN (_( 2alpha_NN )_) )_) activates_VVZ both_CC phosphoinositide-hydrolyzing_VVGJ phospholipase_NN C_NN and_CC phosphatidylcholine-hydrolyzing_VVGJ phospholipase_NN D_NN in_II osteoblast-like_JJ MC3T3-E1_NN cells_NNS and_CC then_RR induces_VVZ the_DD activation_NN of_II protein_NN kinase_NN C_NN (_( PKC_NN )_) ._.
P10572244A12
These_DD results_NNS indicate_VVB that_CST PGF_NN (_( 2alpha_NN )_) stimulates_VVZ the_DD induction_NN of_II HSP27_NN via_II p42_NN /_SYM p44_NN MAP_NN kinase_NN activation_NN ,_, which_PNR depends_VVZ on_II upstream_JJ PKC_NN activation_NN in_II osteoblasts_NNS ._.
P10579326A05
EGF_NN induced_VVD an_DD increase_NN in_II c-myc_NN ,_, but_CC not_RR c-fos_NN or_CC c-jun_NN ,_, mRNA_NN levels_NNS in_II subconfluent_JJ hepatocyte_NN cultures_NNS ._.
P10580747A10
These_DD results_NNS indicate_VVB that_CST TGF-beta1_NN specifically_RR activates_VVZ MEK1_NN and_CC subsequent_JJ ERK_NN pathways_NNS in_II CRAC_NN ,_, and_CC that_CST the_DD activation_NN of_II this_DD MAPK_NN pathway_NN plays_VVZ a_DD role_NN in_II the_DD mitogenic_JJ response_NN to_II TGF-beta1_NN ._.
P10580837A03
This_DD step_NN is_VBZ crucial_JJ for_II the_DD initiation_NN of_II translation_NN ._.
P10581177A02
Using_VVG human_NN helper_NN T_NN cell_NN clones_NNS ,_, we_PN examined_VVD effects_NNS of_II cAMP_NN on_II c-Jun_NN N-terminal_JJ kinase_NN (_( JNK_NN )_) and_CC extracellular_JJ signal-regulated_VVNJ kinase_NN (_( ERK_NN )_) ,_, which_PNR are_VBB assumed_VVN to_TO play_VVI a_DD role_NN in_II T_NN cell_NN regulation_NN ._.
P10585423A12
Taken_VVN together_RR ,_, the_DD present_JJ study_NN demonstrated_VVD that_CST 1_MC ,_, 25_MC (_( OH_NN )_) (_( 2_MC )_) D_NN (_( 3_MC )_) stimulated_VVD AP-1_NN activation_NN in_II CaCo-2_NN cells_NNS by_II a_DD PKC-alpha-_NN and_CC JNK-dependent_JJ mechanism_NN leading_VVG to_II increases_NNS in_II cellular_JJ differentiation_NN ._.
P10586114A08
Despite_II the_DD fact_NN that_CST IL-3_NN did_VDD induce_VVB p38_NN and_CC ERK_NN kinase_NN activity_NN ,_, it_PN was_VBD not_RR able_JJ to_TO enhance_VVI IL-6_NN protein_NN secretion_NN ,_, which_PNR coincided_VVD with_II the_DD inability_NN of_II IL-3_NN to_TO induce_VVI NFkappaB_NN (_( nuclear_JJ factor_NN kappaB_NN )_) activation_NN and_CC IkappaB_NN (_( inhibitory_JJ protein_NN kappaB_NN )_) degradation_NN ._.
P10590051A03
Withdrawal_NN of_II EPO_NN from_II the_DD cell_NN culture_NN medium_NN resulted_VVD in_II sustained_VVNJ activation_NN of_II JNKs_NNS plus_CC p38_NN MAP_NN kinase_NN ,_, and_CC inactivation_NN of_II ERKs_NNS ,_, preceding_VVG apoptosis_NN of_II the_DD cells_NNS ._.
P10591028A10
AP-1_NN DNA_NN binding_VVGJ activities_NNS spurred_VVN by_II low_JJ or_CC high_JJ doses_NNS of_II isoproterenol_NN administration_NN increased_VVD at_II 12_MC h_NN ,_, reached_VVD their_PNG peak_NN of_II 24.1-_MC and_CC 37.1-fold_NN (_( P_NN <_SYM 0.01_MC )_) ,_, respectively_RR ,_, at_II 24_MC h_NN ,_, and_CC thereafter_RR decreased_VVD ._.
P10593906A07
Overexpression_NN of_II the_DD kinase-dead_NN mutant_JJ form_NN of_II MKK3_NN or_CC MKK6_NN demonstrated_VVD that_CST either_PND of_II these_DD two_MC mutant_JJ kinase_NN inhibited_VVD IL-1beta-induced_VVNJ p38_NN (_( MAPK_NN )_) (_( but_CC not_RR JNK_NN /_SYM SAPK_NN )_) phosphorylation_NN and_CC iNOS_NN expression_NN ._.
P10593919A01
We_PN have_VHB investigated_VVN the_DD cellular_JJ mechanisms_NNS that_PNR participate_VVB in_II reducing_VVGN insulin_NN sensitivity_NN in_II response_NN to_II increased_VVNJ oxidant_NN stress_NN in_II skeletal_JJ muscle_NN ._.
P10594022A07
Taken_VVN together_RR ,_, these_DD results_NNS demonstrate_VVB that_CST ASK1_NN is_VBZ a_DD crucial_JJ element_NN of_II NGF_NN withdrawal-induced_VVNJ activation_NN of_II the_DD Cdc42-c-Jun_NN pathway_NN and_CC neuronal_JJ apoptosis_NN ._.
P10601128A01
The_DD expression_NN of_II inducible_JJ nitric_JJ oxide_NN synthase_NN (_( iNOS_NN )_) is_VBZ a_DD characteristic_JJ response_NN to_II inflammation_NN and_CC can_VM be_VBB inhibited_VVN with_II sodium_NN salicylate_NN ._.
P10601328A05
Furthermore_RR ,_, treatment_NN of_II COS-7_NN cells_NNS with_II PKA_NN activators_NNS ,_, or_CC overexpression_NN of_II the_DD Calpha_NN catalytic_JJ subunit_NN of_II PKA_NN ,_, inhibited_VVD the_DD cytoplasmic_JJ retention_NN of_II ERK2_NN and_CC p38alpha_NN by_II wild-type_NN PTP-SL_NN ,_, but_CC not_RR by_II a_DD PTP-SL_NN S231A_NN mutant_NN ._.
P10602479A06
There_EX was_VBD no_DD effect_NN of_II HRG_NN on_II the_DD state_NN of_II phosphorylation_NN and_CC localization_NN of_II focal_JJ adhesion_NN kinase_NN ._.
P10608465A09
The_DD matching_VVGJ response_NN of_II ERK_NN activation_NN to_II TGF-1_NN in_II SHR_NN cells_NNS suggests_VVZ that_CST the_DD MAP_NN kinase-signaling_VVGJ pathway_NN remains_VVZ largely_RR unchanged_VVN in_II the_DD regulation_NN of_II vascular_JJ smooth_JJ muscle_NN growth_NN by_II TGF-1_NN in_II spontaneously_RR hypertensive_JJ rats_NNS ._.
P10611240A02
We_PN describe_VVB here_RR a_DD novel_JJ form_NN of_II dsRNA-triggered_VVNJ signaling_VVGN that_PNR leads_VVZ to_II the_DD stimulation_NN of_II the_DD p38_NN mitogen-activated_VVNJ protein_NN kinase_NN (_( p38_NN MAPK_NN )_) and_CC the_DD c-Jun_NN NH_NN (_( 2_MC )_) -terminal_JJ kinase_NN (_( JNK_NN )_) and_CC of_II their_PNG respective_JJ activators_NNS MKK3_NN /_SYM 6_MC and_CC SEK1_NN /_SYM MKK4_NN ._.
P10614711A01
A_DD novel_JJ clonal_JJ cell_NN line_NN transfected_VVN with_II the_DD delta-opioid_NN receptor_NN (_( delta-OR_NN )_) encoding_VVGJ gene_NN was_VBD used_VVN to_TO study_VVI agonist-activated_VVNJ regulation_NN of_II cell_NN proliferation_NN ._.
P10616838A05
Western_NN blot_NN analysis_NN demonstrated_VVD a_DD significant_JJ increase_NN in_II the_DD protein_NN expression_NN of_II glomerular_JJ ERK_NN and_CC JNK_NN in_II Dahl-S_NN rats_NNS fed_VVN a_DD high-salt_NN diet_NN ._.
P10617109A07
Thus_RR ,_, proteasome_NN inhibitors_NNS induce_VVB sustained_VVNJ ERK_NN activation_NN in_II a_DD Ras-dependent_JJ manner_NN ._.
P10617147A09
U0126_NN ,_, another_DD chemically_RR unrelated_VVNJ inhibitor_NN of_II the_DD MAPK_NN cascade_NN ,_, mimicked_VVD the_DD effect_NN of_II PD98059_NN on_II mu-receptor_NN phosphorylation_NN and_CC desensitization_NN ._.
P10617652A03
We_PN showed_VVD that_CST phosphorylation_NN of_II tyrosine_NN 490_MC is_VBZ required_VVN for_II activation_NN of_II phosphoinositide_NN 3-OH_NN kinase_NN ,_, whereas_CS phosphorylation_NN of_II tyrosine_NN 785_MC is_VBZ required_VVN for_II activation_NN of_II phospholipase_NN C-gamma_NN ._.
P10620499A03
However_RR ,_, whereas_CS the_DD CRE_NN is_VBZ necessary_JJ and_CC sufficient_JJ for_II promoter_NN activation_NN by_II cAMP_NN ,_, it_PN is_VBZ necessary_JJ but_CC not_RR sufficient_JJ for_II activation_NN by_II NGF_NN ._.
P10623598A08
Nonetheless_RR ,_, in_II response_NN to_II TNF_NN ,_, JNK_NN activation_NN was_VBD restored_VVN in_II the_DD TGF-beta1_NN matrix-stimulated_VVNJ cells_NNS ._.
P10625698A05
Contraction-stimulated_VVNJ phosphorylation_NN of_II ERK1_NN /_SYM 2_MC and_CC p38_NN (_( MAPK_NN )_) was_VBD completely_RR inhibited_VVN by_II pretreatment_NN with_II PD98059_NN (_( MAPK_NN kinase_NN inhibitor_NN )_) and_CC SB203580_NN (_( p38_NN (_( MAPK_NN )_) inhibitor_NN )_) ,_, respectively_RR ._.
P10627532A10
In_II contrast_NN ,_, inhibition_NN of_II stress_NN MAP_NN kinase_NN pathways_NNS does_VDZ not_RR impair_VVB the_DD ability_NN of_II Z_NN expression_NN vectors_NNS to_TO disrupt_VVI viral_JJ latency_NN ,_, presumably_RR because_CS expression_NN of_II Z_NN under_II the_DD control_NN of_II a_DD strong_JJ heterologous_JJ promoter_NN bypasses_VVZ the_DD need_NN to_TO activate_VVI Z_NN transcription_NN ._.
P10637276A03
Persistent_JJ activation_NN of_II p38_NN MAP_NN kinase_NN blocks_VVZ fetal_JJ thymocyte_NN development_NN at_II the_DD CD25_NN (_( +_SYM )_) CD44_NN (_( -_SYM )_) stage_NN in_RR+ vivo_RR ,_, and_CC results_VVZ in_II the_DD lack_NN of_II T_NN cells_NNS in_II the_DD peripheral_JJ immune_JJ system_NN of_II adult_JJ mice_NNS ._.
P10639586A02
Radiation_NN exposure_NN caused_VVD prolonged_VVN (_( approximately_RR 1_MC h_NN )_) MAPK_NN activations_NNS in_II U937_NN cells_NNS ._.
P10640438A10
Inhibitors_NNS of_II protein_NN kinase_NN C_NN (_( PKC_NN )_) (_( Ro318220_NN ,_, GF109203X_NN )_) and_CC the_DD ERK_NN cascade_NN (_( PD98059_NN )_) attenuated_VVD the_DD increase_NN in_II c-Jun_NN induced_VVN by_II IL-1_NN beta_NN ,_, but_CC LY294002_NN (_( an_DD inhibitor_NN of_II phosphatidylinositol_NN 3_MC '_SYM kinase_NN )_) and_CC SB203580_NN (_( an_DD inhibitor_NN of_II p38-MAPK_NN ,_, which_PNR also_RR inhibits_VVZ certain_JJ JNK_NN isoforms_NNS )_) had_VHD no_DD effect_NN ._.
P10640689A01
In_II rat_NN type_NN I_MC astrocytes_NNS and_CC C6_NN glioma_NN cells_NNS ,_, sphingosine_NN 1-phosphate_NN (_( S1P_NN )_) clearly_RR induced_VVD the_DD expression_NN of_II fibroblast_NN growth_NN factor-2_NN (_( FGF-2_NN )_) mRNA_NN to_II an_DD extent_NN comparable_JJ to_II that_PND achieved_VVN by_II platelet-derived_VVNJ growth_NN factor_NN (_( PDGF_NN )_) and_CC endothelin_NN ._.
P10640739A05
In_II contrast_NN ,_, the_DD phosphorylation_NN of_II LAT_NN and_CC enhanced_VVNJ association_NN with_II Grb2_NN led_VVD to_II activation_NN of_II extracellular_JJ signal-regulated_VVNJ kinase_NN (_( ERK_NN )_) mitogen-activated_VVNJ protein_NN kinase_NN ._.
P10642305A06
In_II separate_JJ experiments_NNS ,_, 5-HT_NN (_( 10_MC nmol_NN /_SYM L_NN )_) potentiated_VVD contraction_NN in_II response_NN to_II NE_NN (_( 20_MC nmol_NN /_SYM L_NN )_) by_II approximately_RR 200_MC %_SYM to_II 300_MC %_SYM and_CC to_II ET-1_NN (_( 0.3_MC and_CC 1_MC nmol_NN /_SYM L_NN )_) by_II 640_MC %_SYM and_CC 180_MC %_SYM ,_, respectively_RR ._.
P10644049A07
These_DD results_NNS suggest_VVB that_CST ara-C-induced_VVNJ apoptotic_JJ DNA_NN fragmentation_NN and_CC loss_NN of_II clonogenicity_NN occur_VVB through_II a_DD p38-dependent_JJ pathway_NN ._.
P10644517A04
Further_JJ studies_NNS show_VVB that_CST NaCl-inducible_JJ ERK1_NN and_CC ERK2_NN (_( ERK1_NN /_SYM 2_MC )_) activation_NN is_VBZ a_DD consequence_NN of_II cPKC_NN and_CC nPKC_NN activation_NN ,_, because_CS either_CC downregulation_NN with_II 12-O-tetradecanoylphorbol_NN 13-acetate_NN or_CC selective_JJ inhibition_NN of_II cPKC_NN and_CC nPKC_NN by_II GF-109203X_NN and_CC rottlerin_NN largely_RR inhibited_VVD the_DD stimulation_NN of_II ERK1_NN /_SYM 2_MC phosphorylation_NN by_II NaCl_NN ._.
P10644575A08
Caerulein_NN hyperstimulation_NN strongly_RR activated_VVD JNK_NN ,_, p38_NN ,_, and_CC ERK_NN ._.
P10644709A09
Taken_VVN together_RR ,_, our_PNG findings_NNS strongly_RR suggest_VVB that_CST selenite_NN differentially_RR modulates_VVZ the_DD mammalian_JJ mitogen-activated_VVNJ protein_NN kinase_NN pathways_NNS and_CC that_CST it_PN can_VM repress_VVB the_DD JNK_NN /_SYM SAPK_NN signaling_VVGJ pathway_NN by_II inhibiting_VVGN JNK_NN /_SYM SAPK_NN through_II a_DD thiol_NN redox_NN mechanism_NN ._.
P10644746A05
The_DD effect_NN of_II nitric_JJ oxide_NN was_VBD mimicked_VVN by_II addition_NN of_II 8-bromo-cGMP_NN ,_, indicating_VVG that_CST activation_NN of_II soluble_JJ guanylyl_NN cyclase_NN was_VBD involved_VVN ._.
P10649432A06
Low_JJ serum_NN (_( 0.3_MC %_SYM )_) markedly_RR increased_VVD type_NN I_MC collagen_NN mRNA_NN ._.
P10650934A08
Determination_NN of_II JNK_NN activity_NN using_VVG an_DD immune_JJ complex_NN assay_NN demonstrated_VVD a_DD 3.3-_MC and_CC 3.5-fold_NN increase_NN in_II JNK1_NN and_CC -2_MC activity_NN ,_, respectively_RR ,_, 30_MC min_NN after_II treatment_NN with_II 100_MC ng_NN /_SYM ml_NN IGF-I_NN ._.
P10652360A01
Vascular_JJ endothelial_JJ cells_NNS are_VBB unique_JJ in_CS+ that_CS they_PN exit_VVB from_II the_DD cell_NN cycle_NN when_CS they_PN come_VVB into_II contact_NN with_II each_DD other_PN ._.
P10653605A01
A_DD mutant_JJ Escherichia_NN coli_NN lipopolysaccharide_NN (_( LPS_NN )_) lacking_VVG myristoyl_NN fatty_JJ acid_NN markedly_RR stimulates_VVZ the_DD activity_NN of_II manganese_NN superoxide_NN dismutase_NN (_( MnSOD_NN )_) without_II inducing_VVGN tumor_NN necrosis_NN factor_NN alpha_NN (_( TNFalpha_NN )_) production_NN by_II human_NN monocytes_NNS (_( Tian_NNP et_CC al._NN ,_, 1998_MC ,_, Am_NN J_NN Physiol_NN 275_MC :_: C740._NN )_) ,_, suggesting_VVG that_CST induction_NN of_II MnSOD_NN and_CC TNFalpha_NN by_II LPS_NN are_VBB regulated_VVN through_II different_JJ signal_NN transduction_NN pathways_NNS ._.
P10660688A01
Neuropeptide_NN Y_NN (_( NPY_NN )_) has_VHZ been_VBN shown_VVN to_TO participate_VVI in_II the_DD cardiovascular_JJ response_NN mediated_VVN by_II the_DD sympathetic_JJ system_NN ._.
P10667594A03
However_RR ,_, the_DD signaling_VVGJ mechanisms_NNS by_II which_PNR oncogenic_JJ Ras_NN controls_VVZ cancer_NN cell_NN growth_NN is_VBZ poorly_RR characterized_VVN ._.
P10668633A06
Infarct_NN size_NN (_( measured_VVN by_II triphenyltetrazolium_NN staining_VVGN )_) in_II isolated_VVNJ rabbit_NN hearts_NNS subjected_VVN to_II 30_MC min_NN regional_JJ ischemia_NN and_CC 2_MC h_NN reperfusion_NN was_VBD 31.0_MC +/-_SYM 2.6_MC %_SYM of_II the_DD risk_NN zone_NN in_II controls_NNS and_CC was_VBD 10.3_MC +/-_SYM 2.2_MC %_SYM in_II PC_NN hearts_NNS (_( p_NN <_SYM 0.001_MC )_) ._.
P10670688A02
MAPK_NN activation_NN was_VBD sphingolipid-specific_JJ in_II cells_NNS from_II both_DD species_NNS ._.
P10673361A06
These_DD results_NNS suggest_VVB that_CST the_DD susceptibility_NN to_II oxidative_JJ stress_NN in_II mutant_JJ MtPK_NN cDNA_NN transformants_NNS involves_VVZ differential_JJ signaling_VVGJ pathways_NNS evoked_VVN following_VVG oxidative_JJ stress_NN ._.
P10674496A03
We_PN also_RR demonstrate_VVB that_CST TNF-alpha-induced_VVNJ over-expression_NN of_II GFAP_NN was_VBD significantly_RR attenuated_VVN by_II the_DD MAPK_NN inhibitor_NN PD98059_NN ._.
P10677489A08
These_DD findings_NNS separate_VVB GPCR_NN endocytosis_NN from_II the_DD requirement_NN for_II clathrin-mediated_VVNJ endocytosis_NN in_II EGFR_NN transactivation-mediated_VVNJ ERK_NN activation_NN and_CC suggest_VVB that_CST it_PN is_VBZ the_DD receptor_NN tyrosine_NN kinase_NN or_CC another_DD downstream_JJ effector_NN that_PNR must_VM engage_VVB the_DD endocytic_JJ machinery_NN ._.
P10677502A03
High_JJ concentrations_NNS of_II stauro_NN of_II up_RR+ to_RR 1_MC microM_NN only_RR partially_RR inhibit_VVB IL-3-stimulated_VVNJ Bcl2_NN phosphorylation_NN but_CC completely_RR block_VVB PKC-mediated_VVNJ Bcl2_NN phosphorylation_NN in_RR+ vitro_RR ._.
P10678124A05
P42_NN /_SYM p44_NN ,_, p38_NN MAPK_NN ,_, and_CC p46_NN /_SYM p58_NN JNK_NN protein_NN expression_NN were_VBD measured_VVN by_II Western_NN blot_NN ._.
P10679516A03
AVP_NN stimulated_VVD the_DD phosphorylation_NN of_II p42_NN /_SYM p44_NN MAP_NN kinase_NN and_CC p38_NN MAP_NN kinase_NN ._.
P10683294A03
Inhibition_NN of_II either_CC xanthine_NN oxidase_NN with_II allopurinol_NN or_CC nitric_JJ oxide_NN synthase_NN with_II N_NN (_( G_NN )_) -monomethyl-l-arginine_NN produces_VVZ a_DD small_JJ but_CC significant_JJ improvement_NN in_II the_DD efficacy_NN of_II MC-CM_NN while_CS inclusion_NN of_II pyrrolidine_NN dithiocarbamate_NN ,_, a_DD hydroxyl_NN radical_NN scavenger_NN widely_RR used_VVN as_II an_DD antioxidant_NN ,_, lowers_VVZ MC-CM-induced_VVNJ ChAT_NN activity_NN ._.
P10683529A06
The_DD PMA-induced_VVNJ astrocyte_NN stellation_NN and_CC ERK1_NN /_SYM 2_MC phosphorylation_NN were_VBD blocked_VVN by_II specific_JJ PKC_NN inhibitors_NNS ,_, GF-109203X_NN (_( 0.01-1_MC microM_NN )_) and_CC calphostin_NN C_NN (_( 1_MC microM_NN )_) ._.
P10684871A03
17beta-Estradiol_NN increased_VVD B-Raf_NN activity_NN and_CC MEK_NN (_( MAP_NN kinase_NN /_SYM ERK_NN kinase_NN )_) -dependent_JJ ERK_NN phosphorylation_NN in_II cerebral_JJ cortical_JJ explants_NNS derived_VVN from_II both_CC ERKO_NN and_CC their_PNG wild-type_NN littermates_NNS ._.
P10684886A06
Immunohistochemical_JJ examination_NN of_II brain_NN sections_NNS after_II quinpirole_NN administration_NN revealed_VVD significant_JJ increases_NNS in_II ERK1_NN /_SYM 2_MC immunostaining_VVGN in_II perinuclear_JJ and_CC intranuclear_JJ areas_NNS of_II striatal_JJ neurons_NNS ._.
P10686508A03
In_II the_DD present_JJ study_NN ,_, we_PN investigated_VVD the_DD effect_NN of_II sodium_NN salicylate_NN (_( NaSal_NN )_) ,_, a_DD nonsteroidal_JJ anti-inflammatory_JJ drug_NN ,_, on_II mitogen-activated_VVNJ protein_NN kinases_NNS (_( MAPK_NN )_) and_CC apoptosis_NN of_II human_NN eosinophils_NNS ._.
P10698349A05
Analysis_NN of_II mitogen_NN activated_VVNJ protein_NN kinases_NNS (_( MAPK_NN )_) pathways_NNS induced_VVN by_II C5b-9_NN in_II aortic_JJ SMC_NN revealed_VVD that_CST extracellular_JJ signal_NN regulated_VVNJ kinase_NN (_( ERK_NN )_) 1_MC ,_, c-jun_NN NH2-terminal_JJ kinase_NN (_( JNK_NN )_) 1_MC ,_, and_CC p38_NN MAPK_NN are_VBB all_PND activated_VVN by_II C5b-9_NN ._.
P10700554A07
The_DD glutamate_NN concentration_NN effective_JJ for_II inducing_VVGN apoptotic-like_JJ cell_NN death_NN was_VBD correlated_VVN with_II that_PND for_II inducing_VVGN ERK1_NN /_SYM 2_MC diphosphorylation_NN ._.
P10704154A07
It_PN is_VBZ also_RR conceivable_JJ that_CST growth_NN factor_NN stimulation_NN of_II airway_NN smooth_JJ muscle_NN simultaneously_RR elicits_VVZ signaling_VVGN through_II negative_JJ regulatory_JJ pathways_NNS such_II+ as_II the_DD p38_NN mitogen-activated_VVNJ protein_NN (_( MAP_NN )_) kinase_NN pathway_NN ,_, perhaps_RR as_II a_DD safeguard_NN against_II excessive_JJ growth_NN ._.
P10706854A04
MAP_NN kinase_NN activation_NN was_VBD studied_VVN in_II eotaxin-stimulated_VVNJ eosinophils_NNS (_( more_RR than_CSN 97_MC %_SYM purity_NN )_) by_II Western_NN blotting_VVGN and_CC immune-complex_NN kinase_NN assays_NNS ._.
P10708257A06
In_II order_NN to_TO bypass_VVI the_DD receptor-proximal_JJ age-dependent_JJ defects_NNS previously_RR described_VVN ,_, we_PN used_VVD phorbol_NN ester_NN (_( PMA_NN )_) and_CC Ca2+_NN ionophore_NN (_( A23187_NN )_) as_II co-mitogens_NNS ._.
P10708707A02
Immunoblot_NN analysis_NN with_II antibodies_NNS against_II a_DD phosphorylated_VVNJ form_NN of_II p38_NN MAPK_NN showed_VVD that_CST fMLP-stimulated_VVNJ p38_NN MAPK_NN activation_NN was_VBD dependent_JJ on_II a_DD pertussis_NN toxin-sensitive_JJ G_NN protein_NN ._.
P10712263A06
These_DD results_NNS indicate_VVB that_CST colonic_JJ smooth_JJ muscle_NN M_NN (_( 2_MC )_) receptors_NNS are_VBB coupled_VVN to_II ERK_NN and_CC p38_NN MAP_NN kinases_NNS ._.
P10712344A08
TNF-alpha_NN induced_VVD p38_NN MAP_NN kinase_NN and_CC Erk_NN phosphorylation_NN ,_, but_CC neither_CC SB_NN 203580_MC nor_CC PD_NN 98059_MC inhibited_VVD RANTES_NN production_NN ._.
P10713403A05
These_DD results_NNS suggest_VVB that_CST the_DD MEK_NN /_SYM ERK_NN signal_NN transduction_NN cascade_NN is_VBZ involved_VVN in_II the_DD neurotrophic_JJ effect_NN of_II EGF_NN ._.
P10720480A06
Delineating_VVGN the_DD signal_NN transduction_NN mechanisms_NNS regulating_VVG the_DD cellular_JJ effects_NNS of_II NT_NN will_VM provide_VVB important_JJ insights_NNS into_II the_DD molecular_JJ pathways_NNS responsible_JJ for_II NT-mediated_VVNJ effects_NNS on_II both_CC normal_JJ and_CC neoplastic_JJ cells_NNS ._.
P10722731A03
Activation_NN of_II MAP_NN kinase_NN appears_VVZ to_TO be_VBI essential_JJ for_II propagating_VVGN a_DD wide_JJ variety_NN of_II extracellular_JJ signals_NNS from_II the_DD plasma_NN membrane_NN to_II the_DD nucleus_NN ._.
P10722758A06
ERK_NN was_VBD selectively_RR activated_VVN in_II MLE-15_NN cells_NNS by_II hypertonic_JJ stress_NN ,_, and_CC inhibition_NN of_II ERK_NN activation_NN with_II two_MC distinct_JJ mitogen-activated_VVNJ extracellular_JJ regulated_VVNJ kinase_NN kinase_NN (_( MEK_NN )_) inhibitors_NNS ,_, U0126_NN and_CC PD98059_NN ,_, blocked_VVD AQP5_NN induction_NN ._.
P10727428A09
Dominant-negative_JJ Ras_NN also_RR partly_RR inhibited_VVD the_DD phenylephrine-induced_VVNJ activation_NN of_II ANF_NN promoter_NN ._.
P10727463A02
Although_CS c-Jun_NN NH2-terminal_JJ kinase_NN (_( JNK_NN )_) and_CC p38_NN mitogen-activated_VVNJ protein_NN kinase_NN (_( MAPK_NN )_) may_VM be_VBB involved_VVN in_II apoptosis_NN in_II various_JJ cell_NN types_NNS ,_, the_DD mode_NN of_II regulation_NN of_II FasL_NN expression_NN during_II AICD_NN in_II T_NN cells_NNS by_II these_DD two_MC MAPKs_NNS is_VBZ incompletely_RR understood_VVN ._.
P10727525A01
A_DD variety_NN of_II G_NN protein-coupled_VVNJ receptors_NNS (_( GPCRs_NNS )_) are_VBB phosphorylated_VVN by_II G_NN protein-coupled_VVNJ receptor_NN kinase_NN 2_MC (_( GRK2_NN )_) ._.
P10728664A08
Thus_RR ,_, activation_NN of_II IRF7_NN through_II the_DD JNK_NN signaling_VVGJ pathway_NN may_VM play_VVB a_DD role_NN in_II the_DD transcriptional_JJ regulation_NN of_II genes_NNS in_II response_NN to_II DNA-damaging_VVGJ agents_NNS ._.
P10733514A02
We_PN hypothesized_VVD that_CST myosin_NN light_JJ chain_NN kinase_NN (_( MLCK_NN )_) could_VM be_VBB phosphorylated_VVN and_CC activated_VVN by_II ERK_NN ,_, thereby_RR linking_VVG the_DD MAP_NN kinase_NN pathway_NN to_II the_DD activation_NN of_II cytoskeletal_JJ components_NNS required_VVN for_II pseudopod_NN formation_NN ._.
P10733575A03
The_DD DH_NN and_CC Cdc25_NN domains_NNS possess_VVB guanine_NN nucleotide_NN exchange_NN factor_NN (_( GEF_NN )_) activity_NN and_CC interact_VVB with_II Rac_NN and_CC Ras_NN ,_, respectively_RR ._.
P10735617A11
Both_CC 2-mercaptoethanol_NN and_CC a_DD p38_NN inhibitor_NN (_( SB202190_NN )_) inhibited_VVD alpha-SMA_NN expression_NN by_II day_NN 5_MC cells_NNS ._.
P10745095A03
While_CS phosphorylation_NN of_II ERK_NN and_CC JNK_NN was_VBD inhibited_VVN by_II the_DD pretreatment_NN of_II a_DD PKC_NN inhibitor_NN ,_, bisindolylmaleimide_NN I_MC ,_, activation_NN of_II p38_NN MAPK_NN was_VBD upregulated_VVN by_II the_DD same_JJ pretreatment_NN ._.
P10747973A04
As_CS cells_NNS recover_VVB from_II stress_NN ,_, the_DD punctate_JJ granules_NNS gradually_RR disappear_VVB ,_, and_CC HSF-1_NN appears_VVZ in_II a_DD diffused_VVNJ staining_VVGJ pattern_NN in_II the_DD cytoplasm_NN and_CC nucleus_NN ._.
P10749150A10
Moreover_RR ,_, a_DD dominant-negative_JJ Rac_NN (_( Rac_NN N17_NN )_) blocked_VVD serum-induced_VVNJ PTHRP_NN gene_NN expression_NN ._.
P10751227A02
We_PN tested_VVD the_DD hypothesis_NN that_CST oxidants_NNS might_VM be_VBB involved_VVN in_II the_DD signal_NN transduction_NN pathway_NN linking_VVG the_DD receptor_NN to_II extracellular_JJ signal-regulated_VVNJ protein_NN kinase_NN (_( ERK_NN )_) ._.
P10753509A06
Other_JJ blots_NNS showed_VVD the_DD specific_JJ appearance_NN of_II the_DD phosphorylated_VVNJ EGFR_NN and_CC of_II phospho-ERK-1_NN /_SYM 2_MC in_II response_NN to_II EGF_NN ._.
P10753873A05
This_DD induction_NN was_VBD mediated_VVN transcriptionally_RR through_II the_DD AP-1_NN (_( c-Fos_NN /_SYM JunD_NN )_) and_CC CCAAT_NN /_SYM enhancer-binding_VVGJ protein_NN elements_NNS as_CC+ well_CC+ as_CC through_II an_DD E-box_NN repressor_NN site_NN in_II the_DD proximal_JJ regulatory_JJ region_NN of_II the_DD FGF-BP_NN promoter_NN ._.
P10753946A10
These_DD findings_NNS describe_VVB a_DD novel_JJ inside-out_RR signaling_VVGJ pathway_NN by_II which_PNR the_DD ERK_NN cascade_NN may_VM regulate_VVB events_NNS involved_VVN in_II adhesion_NN ._.
P10764405A01
The_DD third_JJ cytoplasmic_JJ loop_NN of_II the_DD angiotensin_NN (_( Ang_NN )_) II_MC type_NN 1_MC receptor_NN (_( AT_NN (_( 1_MC )_) )_) is_VBZ important_JJ for_II receptor_NN coupling_VVGN to_II G_NN proteins_NNS and_CC activation_NN of_II downstream_JJ events_NNS ._.
P10764405A12
This_DD study_NN shows_VVZ for_II the_DD first_JJ time_NN a_DD direct_JJ link_NN between_II kinase_NN activation_NN and_CC inhibition_NN of_II apoptosis_NN dependent_JJ on_II amino_JJ acids_NNS 221_MC and_CC 222_MC in_II the_DD third_JJ cytoplasmic_JJ loop_NN of_II the_DD AT_NN (_( 1_MC )_) ._.
P10764628A03
Two_MC myeloid_NN models_NNS ,_, RAW_NN 264.7_MC murine_JJ macrophage_NN and_CC U937_NN human_NN leukemic_JJ cells_NNS were_VBD used_VVN ._.
P10764657A03
The_DD study_NN was_VBD performed_VVN to_TO further_RR characterize_VVI the_DD role_NN of_II ROS_NN in_II Ang_NN II-mediated_VVNJ MAP_NN kinase_NN activation_NN and_CC the_DD regulation_NN of_II the_DD transcription_NN factor_NN activator_NN protein-1_NN (_( AP-1_NN )_) ._.
P10766791A09
These_DD results_NNS demonstrate_VVB an_DD essential_JJ role_NN for_II Src_NN and_CC Cas_NN in_II H_NN (_( 2_MC )_) O_NN (_( 2_MC )_) -mediated_VVNJ activation_NN of_II JNK_NN and_CC suggest_VVB a_DD new_JJ redox-sensitive_JJ pathway_NN for_II JNK_NN activation_NN mediated_VVN by_II Src_NN ._.
P10770956A02
The_DD family_NN of_II mitogen-activated_VVNJ protein_NN kinases_NNS (_( MAPKs_NNS )_) is_VBZ involved_VVN in_II the_DD regulation_NN of_II cardiac_JJ myocyte_NN growth_NN and_CC apoptosis_NN ._.
P10775139A05
In_II contrast_NN ,_, ramp_NN flow_NN was_VBD unable_JJ to_TO significantly_RR induce_VVI gene_NN expression_NN and_CC even_RR inhibited_VVD the_DD activation_NN of_II ERK1_NN /_SYM ERK2_NN ._.
P10781369A07
RESULTS_NNS :_: GLP-2-treated_VVNJ cells_NNS demonstrated_VVD a_DD greater_JJR than_CSN 10-fold_NN increase_NN in_II proliferation_NN ._.
P10781688A05
Although_CS K562_NN cells_NNS were_VBD very_RR resistant_JJ to_II sorbitol-induced_VVNJ apoptosis_NN ,_, DNA_NN fragmentation_NN was_VBD induced_VVN rapidly_RR in_II Jurkat_NN ,_, HL-60_NN and_CC U937_NN cells_NNS after_II exposure_NN to_II sorbitol_NN ,_, despite_II that_CST these_DD apoptosis-sensitive_JJ cells_NNS have_VHB similar_JJ or_CC lower_JJR activities_NNS of_II JNK_NN /_SYM SAPK_NN and_CC p38_NN kinase_NN compared_VVN with_II K562_NN cells_NNS after_II treatment_NN of_II sorbitol_NN ._.
P10781927A06
In_II cells_NNS pretreated_VVN with_II PMA_NN for_II 24_MC h_NN and_CC with_II either_CC the_DD PKC_NN inhibitor_NN staurosporine_NN or_CC the_DD tyrosine_NN kinase_NN inhibitor_NN genistein_NN for_II 1h_NN ,_, substantially_RR reduced_VVD the_DD [_( 3H_NN ]_) thymidine_NN incorporation_NN and_CC p42_NN /_SYM p44_NN MAPK_NN phosphorylation_NN in_II response_NN to_II OX-LDL_NN ._.
P10787425A06
Neither_CC haploids_NNS nor_CC diploids_NNS ,_, however_RR ,_, showed_VVD marked_VVNJ penetration_NN of_II agar_NN medium_NN ._.
P10788473A09
In_II a_DD third_JJ approach_NN ,_, we_PN examined_VVD the_DD activation_NN of_II MAPK_NN factors_NNS and_CC PKC_NN isoforms_NNS during_II the_DD progression_NN of_II load-induced_VVNJ hypertrophy_NN in_II aortic_JJ banded_VVNJ rats_NNS with_II or_CC without_II cyclosporine_NN ._.
P10788507A10
Expression_NN of_II Gab1DeltaPI3K_NN had_VHD no_DD apparent_JJ effect_NN on_II ERK2_NN activation_NN by_II LPA_NN and_CC EGF_NN in_II the_DD cells_NNS that_PNR we_PN have_VHB examined_VVN ._.
P10791952A11
Together_RR ,_, these_DD data_NNS suggest_VVB that_CST multivalent_JJ aggregation_NN of_II the_DD alpha_NN (_( 3_MC )_) beta_NN (_( 1_MC )_) integrin_NN regulates_VVZ proteinase_NN expression_NN ,_, matrix_NN proteolysis_NN ,_, and_CC subsequent_JJ cellular_JJ behavior_NN ._.
P10794718A04
Both_DD types_NNS of_II stimuli_NNS resulted_VVD in_II a_DD significant_JJ activation_NN of_II JNK_NN and_CC p38_NN ,_, which_PNR closely_RR paralleled_VVD the_DD time-dependent_JJ induction_NN of_II apoptosis_NN ._.
P10800946A06
Anisomycin_NN (_( 1_MC microM_NN )_) treatment_NN mimics_VVZ the_DD cytokine-induced_VVNJ enhancement_NN of_II arachidonic_JJ acid_NN production_NN and_CC activates_VVZ the_DD p38_NN MAPK_NN pathway_NN ,_, but_CC does_VDZ not_RR activate_VVB the_DD NF-kappaB_NN pathway_NN ._.
P10801798A02
The_DD group_NN I_MC germinal_JJ center_NN kinase_NN family_NN members_NNS selectively_RR activate_VVB the_DD JNK_NN pathway_NN ._.
P10807411A10
Activation_NN of_II NF-kappaB_NN occurred_VVD at_II 30_MC min_NN ,_, and_CC increased_VVNJ activity_NN continued_VVD for_II 6_MC h_NN ._.
P10807739A06
JNK_NN and_CC ERK_NN were_VBD activated_VVN by_II ET-1_NN binding_VVGN to_II a_DD single_JJ receptor_NN (_( ET-1A_NN )_) but_CC differed_VVD in_II their_PNG downstream_JJ mechanisms_NNS :_: only_RR JNK_NN activation_NN was_VBD sensitive_JJ to_II the_DD radical_NN scavenger_NN N-acetylcysteine_NN and_CC diphenylene_NN iodonium_NN ,_, an_DD inhibitor_NN of_II NADPH_NN oxidase_NN ,_, indicating_VVG a_DD role_NN for_II ROS_NN ._.
P10807911A08
The_DD prolactin-induced_VVNJ activation_NN of_II JNK_NN was_VBD prolonged_VVN and_CC accompanied_VVN by_II a_DD significant_JJ increase_NN in_II c-Jun_NN mRNA_NN abundance_NN and_CC c-Jun_NN protein_NN synthesis_NN ._.
P10807920A03
AVP_NN activated_VVD all_DD three_MC MAP_NN kinase_NN family_NN members_NNS :_: ERKs_NNS ,_, JNKs_NNS ,_, and_CC p38_NN MAP_NN kinase_NN ._.
P10807932A06
The_DD IL-1beta-induced_VVNJ increase_NN in_II the_DD number_NN of_II (_( 125_MC )_) I-PDGF-AA-binding_VVGJ sites_NNS at_II the_DD cell_NN surface_NN was_VBD reduced_VVN >_SYM 70_MC %_SYM by_II pretreatment_NN with_II SB203580_NN ._.
P10809726A04
Calphostin_NN C_NN ,_, an_DD inhibitor_NN of_II protein_NN kinase_NN C_NN ,_, blocked_VVD the_DD induction_NN of_II COX-2_NN by_II MIAs_NNS ._.
P10811116A07
Treatment_NN with_II PMA_NN increased_VVD activator_NN protein-1_NN activity_NN and_CC the_DD binding_VVGN of_II c-Jun_NN to_II the_DD cyclic_JJ AMP_NN response_NN element_NN of_II the_DD COX-2_NN promoter_NN ,_, effects_NNS that_PNR were_VBD blocked_VVN by_II ursolic_JJ acid_NN ._.
P10817569A10
CONCLUSION_NN :_: These_DD results_NNS indicate_VVB that_CST ERK-1_NN /_SYM ERK-2_NN signaling_VVGN and_CC transcriptional_JJ activation_NN through_II AP-1_NN and_CC NF-kappaB_NN are_VBB essential_JJ for_II the_DD induction_NN of_II IL-8_NN expression_NN in_II mononuclear_JJ phagocytes_NNS in_II response_NN to_II CPPD_NN and_CC MSU_NN crystals_NNS ._.
P10821851A04
By_II contrast_NN ,_, SB_NN 203580_MC ,_, an_DD inhibitor_NN of_II stress-activated_VVNJ protein_NN kinase-2_NN (_( SAPK2_NN )_) /_SYM p38_NN MAP_NN kinase_NN ,_, had_VHD no_DD effect_NN on_II any_PND of_II the_DD above_JJ parameters_NNS ,_, and_CC PPI_NN promoter_NN activity_NN and_CC PDX-1.c-myc_NN localization_NN were_VBD unaffected_VVN by_II over-expression_NN of_II the_DD upstream_JJ kinase_NN MKK6_NN (_( MAP_NN kinase_NN kinase-6_NN )_) or_CC wild-type_NN p38_NN /_SYM SAPK2_NN ,_, respectively_RR ._.
P10833473A04
Intestinal_JJ epithelial_JJ barrier_NN function_NN was_VBD characterized_VVN through_II transepithelial_JJ electrical_JJ resistance_NN and_CC mannitol_NN tracer_NN flux_NN ._.
P10840014A11
Furthermore_RR ,_, we_PN found_VVD that_CST JNK1_NN specific_JJ antisense_NN oligonucleotide_NN could_VM suppress_VVB caspase-3_NN activity_NN but_CC not_RR affect_VVB H_NN (_( 2_MC )_) O_NN (_( 2_MC )_) generation_NN and_CC could_VM block_VVB apoptosis_NN induced_VVN by_II high_JJ glucose_NN ._.
P10842159A04
The_DD antiproliferative_JJ and_CC p21_NN stimulatory_JJ effects_NNS of_II NO_NN were_VBD not_RR suppressed_VVN by_II the_DD soluble_JJ guanylate_NN cyclase_NN inhibitor_NN ODQ_NN ,_, implicating_VVG cGMP-independent_JJ signaling_VVGN ._.
P10843711A08
On_II the_DD other_JJ hand_NN ,_, PD98059_NN inhibited_VVD actin_NN polymerization_NN stimulated_VVN by_II Fc_NN gamma_NN R_NN cross-linking_VVGN ,_, while_CS SB203580_NN had_VHD no_DD effect_NN ._.
P10843887A04
We_PN tested_VVD the_DD role_NN of_II caldesmon_NN and_CC HSP27_NN phosphorylation_NN in_II the_DD contractile_JJ response_NN of_II vascular_JJ smooth_JJ muscle_NN by_II using_VVGN inhibitors_NNS of_II both_DD MAP_NN kinase_NN pathways_NNS ._.
P10845922A02
We_PN demonstrate_VVB that_CST ligation_NN of_II CD11b_NN (_( Mac-1_NN ,_, CR3_NN )_) or_CC CD11c_NN (_( p150_NN ,_, CR4_NN )_) alpha_NN chains_NNS of_II beta2_NN integrins_NNS by_II mAbs_NN or_CC soluble_JJ chimeric_JJ CD23_NN (_( sCD23_NN )_) on_II human_NN freshly_RR isolated_VVNJ monocytes_NNS rapidly_RR stimulates_VVZ high_JJ levels_NNS of_II interleukin-1beta_NN production_NN ._.
P10849439A02
Because_CS inflammatory_JJ processes_NNS are_VBB often_RR accompanied_VVN by_II hsp_NN expression_NN and_CC because_CS stress_NN and_CC cytokines_NNS share_VVB several_JJ signaling_VVGJ pathways_NNS ,_, we_PN investigated_VVD the_DD possibility_NN that_CST hsp70_NN might_VM modulate_VVB the_DD cellular_JJ response_NN to_II cytokines_NNS ._.
P10849670A04
Exposure_NN to_II moderate_JJ hypoxia_NN (_( 5_MC %_SYM O2_NN )_) was_VBD found_VVN to_TO progressively_RR stimulate_VVI phosphorylation_NN and_CC activation_NN of_II p38_NN gamma_NN in_II particular_NN ,_, and_CC also_RR p38_NN alpha_NN ,_, two_MC isoforms_NNS of_II the_DD p38_NN family_NN of_II stress-activated_VVNJ protein_NN kinases_NNS ._.
P10864142A01
The_DD signal_NN transduction_NN pathways_NNS activated_VVN by_II arachidonic_JJ acid_NN that_PNR lead_VVB to_II p38_NN mitogen-activated_VVNJ protein_NN kinase_NN (_( MAPK_NN )_) activation_NN in_II neutrophils_NNS remains_VVZ unclear_JJ ._.
P10864961A08
To_TO investigate_VVI possible_JJ roles_NNS of_II p38_NN in_II RGC_NN death_NN ,_, a_DD p38_NN MAP_NN kinase_NN inhibitor_NN ,_, SB203580_NN ,_, was_VBD administered_VVN intravitreally_RR at_II the_DD time_NN of_II axotomy_NN and_CC repeated_VVN at_II 5_MC and_CC 10_MC d_NN ._.
P10867029A03
Arachidonic_JJ acid_NN release_NN and_CC eicosanoid_NN production_NN induced_VVN by_II stimuli_NNS that_PNR do_VDB (_( A23187_NN ,_, zymosan_NN )_) or_CC do_VDB not_RR (_( phorbol_NN myristate_NN acetate_NN (_( PMA_NN )_) ,_, okadaic_JJ acid_NN )_) mobilize_VVB calcium_NN were_VBD quantitatively_RR suppressed_VVN in_II cPLA_NN (_( 2_MC )_) -deficient_JJ mouse_NN peritoneal_JJ macrophages_NNS ._.
P10871841A06
TPA-induced_VVNJ MEK1_NN /_SYM 2_MC and_CC Raf-1_NN phosphorylation_NN were_VBD reduced_VVN in_II these_DD cells_NNS ._.
P10874022A02
Three_MC major_JJ mitogen-activated_VVNJ protein_NN kinases_NNS (_( MAPKs_NNS )_) ,_, c-JUN_NN N-terminal_JJ kinase_NN (_( JNK_NN )_) ,_, p38_NN and_CC extracellular_JJ signal-regulated_VVNJ kinase_NN (_( ERK_NN )_) ,_, have_VHB been_VBN shown_VVN to_TO regulate_VVI apoptosis_NN ._.
P10874022A14
Together_RR ,_, the_DD results_NNS of_II this_DD study_NN suggest_VVB that_CST JNK_NN and_CC p38_NN cooperatively_RR participate_VVB in_II apoptosis_NN induced_VVN by_II Cd_NN and_CC that_CST the_DD decreased_VVNJ ERK_NN signal_NN induced_VVN by_II low_JJ Cd_NN doses_NNS contributes_VVZ to_II growth_NN inhibition_NN or_CC apoptosis_NN ._.
P10874129A03
We_PN now_RR report_VVB that_CST cycloheximide_NN ,_, a_DD protein_NN synthesis_NN inhibitor_NN ,_, caused_VVD an_DD almost_RR complete_JJ reversion_NN of_II the_DD inhibitory_JJ effects_NNS of_II dex_NN on_II cPLA_NN (_( 2_MC )_) activation_NN ._.
P10880959A10
Leucine_NN residues_NNS in_II the_DD sequence_NN were_VBD crucial_JJ for_II the_DD NES_NN activity_NN ,_, as_CS the_DD activity_NN was_VBD lost_VVN on_II replacement_NN of_II the_DD leucines_NNS to_II alanines_NNS ._.
P10888249A04
Overexpression_NN of_II MEK1_NN EE_NN in_II MCs_NNS activated_VVD ERK1_NN /_SYM 2_MC and_CC subsequently_RR induced_VVD atrial_JJ natriuretic_JJ peptide_NN (_( ANP_NN )_) mRNA_NN expression_NN ._.
P10892858A07
EGF-induced_VVNJ PGE2_NN production_NN was_VBD suppressed_VVN by_II AACOCF3_NN ,_, a_DD phospholipase_NN A2_NN (_( cPLA2_NN )_) inhibitor_NN ._.
P10892858A19
These_DD results_NNS indicate_VVB that_CST the_DD mitogenic_JJ response_NN to_II EGF_NN in_RR+ vivo_RR in_II the_DD proliferating_VVGJ basal_JJ cell_NN layer_NN may_VM be_VBB dependent_JJ on_II the_DD level_NN of_II its_PNG PKA_NN activity_NN ._.
P10898493A09
In_II subpopulation_NN analyses_NNS ,_, synergistic_JJ activation_NN of_II Raf1_NN was_VBD consistently_RR observed_VVN in_II the_DD IgDlow_NN but_CC not_RR in_II the_DD IgDhigh_NN cells_NNS ._.
P10898517A04
In_II marked_VVNJ contrast_NN to_II ERK_NN activation_NN ,_, c-Jun_NN N-terminal_JJ kinase_NN (_( JNK_NN )_) activation_NN was_VBD observed_VVN in_II all_DD mutants_NNS when_CS co-stimulated_VVN with_II CD28_NN ._.
P10899931A09
The_DD first_PN ,_, peaking_VVG at_II 1_MC h_NN ,_, is_VBZ transient_JJ ,_, does_VDZ not_RR require_VVB protein_NN synthesis_NN ,_, and_CC is_VBZ regulated_VVN at_II the_DD transcriptional_JJ level_NN ._.
P10903502A12
The_DD Fg_NN :_: ICAM-1_NN endothelial_JJ cell_NN survival_NN pathway_NN appears_VVZ to_TO be_VBI mediated_VVN via_II the_DD activation_NN and_CC upregulation_NN of_II ERK-1_NN /_SYM 2_MC and_CC A1_NN ._.
P10903733A06
Analysis_NN of_II deletion_NN mutants_NNS of_II the_DD intracytoplasmic_JJ tail_NN of_II BCMA_NN showed_VVD that_CST the_DD 25-aa_NN protein_NN segment_NN ,_, from_II position_NN 119_MC to_II 143_MC ,_, conserved_VVN between_II mouse_NN and_CC human_NN BCMA_NN ,_, is_VBZ essential_JJ for_II its_PNG association_NN with_II the_DD TRAFs_NNS and_CC the_DD activation_NN of_II NF-kappa_NN B_NN ,_, Elk-1_NN ,_, and_CC c-Jun_NN N-terminal_JJ kinase_NN ._.
P10903806A05
When_CS added_VVN together_RR ,_, p38i_NN and_CC MEKi_NN decreased_VVD IL-1_NN beta-induced_VVNJ nitrite_NN production_NN over_II 24_MC hours_NNS by_II 60_MC %_SYM ,_, but_CC did_VDD not_RR affect_VVB IL-1_NN beta-induced_VVNJ manganese_NN superoxide_NN dismutase_NN (_( MnSOD_NN )_) mRNA_NN expression_NN ._.
P10906152A09
The_DD MAP_NN kinase_NN kinase_NN inhibitor_NN PD98059_NN completely_RR inhibits_VVZ AngII-induced_VVNJ p27_NN (_( Kip1_NN )_) expression_NN and_CC (_( 3_MC )_) [_( H_NN ]_) leucine_NN incorporation_NN into_II proteins_NNS as_II a_DD previously_RR established_VVNJ marker_NN of_II cell_NN hypertrophy_NN ._.
P10910078A07
Each_PND of_II five_MC mirk_NN transfectants_NNS proliferated_VVD when_CS switched_VVN to_II serum-free_JJ medium_NN and_CC regained_VVD rapid_JJ growth_NN when_CS serum_NN was_VBD restored_VVN ,_, whereas_CS five_MC vector_NN control_NN transfectants_NNS and_CC three_MC kinase-dead_NN mutant_JJ mirk_NN transfectants_NNS did_VDD not_RR ._.
P10910949A12
Neither_CC the_DD specific_JJ kinase_NN inhibitors_NNS nor_CC expression_NN of_II MKK7A_NN altered_VVD Cr_NN (_( VI_MC )_) -induced_VVNJ cytotoxicity_NN ._.
P10913001A02
We_PN tested_VVD the_DD hypothesis_NN that_CST this_DD coupling_VVGN is_VBZ mediated_VVN by_II enzymes_NNS of_II the_DD phosphatidylinositol_NN (_( PI_NN )_) 3-kinase_NN family_NN ._.
P10913368A01
The_DD generation_NN of_II proinflammatory_JJ eicosanoids_NNS in_II response_NN to_II tumor_NN necrosis_NN factor_NN (_( TNF_NN )_) involves_VVZ the_DD activation_NN of_II cytosolic_JJ phospholipase_NN A_NN (_( 2_MC )_) (_( cPLA_NN (_( 2_MC )_) )_) ,_, presumably_RR by_II phosphorylation_NN through_II extracellular_JJ signal-regulated_VVNJ kinases_NNS (_( ERK_NN )_) ._.
P10915907A03
Recombinant_JJ human_NN bFGF_NN (_( 0.1-10_MC ng_NN /_SYM ml_NN )_) induced_VVD phosphorylation_NN of_II p44_NN /_SYM 42_MC MAPK_NN (_( ERK1_NN /_SYM 2_MC )_) in_II a_DD concentration-_NN and_CC time-dependent_JJ manner_NN ._.
P10923358A12
CONCLUSION_NN :_: It_PN seems_VVZ likely_JJ that_CST a_DD specific_JJ interaction_NN between_II MAPK_NN and_CC p38MAPK_NN signaling_VVGJ pathway_NN may_VM be_VBB involved_VVN in_II the_DD determination_NN of_II the_DD cell_NN death_NN mechanism_NN in_II pancreatic_JJ acini_NNS subjected_VVN to_II stressful_JJ stimuli_NNS ._.
P10924699A04
Cycloheximide_NN (_( CHX_NN ,_, 20_MC microM_NN )_) ,_, a_DD protein_NN synthesis_NN inhibitor_NN ,_, alone_JJ caused_VVD increases_NNS of_II c-fos_NN and_CC c-jun_NN mRNA_NN levels_NNS ._.
P10925166A05
These_DD findings_NNS suggest_VVB that_CST PKA_NN inhibition_NN prevents_VVZ depolarization-induced_VVNJ PYK2_NN /_SYM MAP_NN kinase_NN pathway_NN activation_NN ,_, thereby_RR inhibiting_VVG the_DD early_JJ gene_NN expression_NN ._.
P10925255A06
Target_NN cell-induced_VVNJ IFN-gamma_NN and_CC FcgammaRIIIA-induced_VVNJ TNF-alpha_NN mRNA_NN accumulation_NN was_VBD similarly_RR affected_VVN under_II the_DD same_JJ conditions_NNS ._.
P10926840A03
Transport_NN was_VBD stimulated_VVN maximally_RR by_II anisomycin_NN (_( 2_MC microM_NN )_) and_CC blocked_VVN by_II SB203580_NN (_( 20_MC microM_NN )_) ,_, confirming_VVG involvement_NN of_II the_DD p38_NN pathway_NN ._.
P10930980A08
Interestingly_RR ,_, both_CC EPO_NN and_CC SCF_NN induced_VVD activation_NN of_II PI3K_NN ._.
P10935911A05
MAP_NN kinase_NN activity_NN ,_, caused_VVN by_II calcium_NN influx_NN ,_, was_VBD determined_VVN using_VVG either_CC a_DD specific_JJ synthetic_JJ peptide_NN ,_, or_CC an_DD in_JJ+ gel_JJ kinase_NN assay_NN ._.
P10940738A05
ERK_NN activation_NN was_VBD mimicked_VVN by_II cholera_NN toxin_NN ,_, forskolin_NN and_CC 8bromo-cAMP_NN ._.
P10945503A02
The_DD signalling_VVGJ pathways_NNS employing_VVG the_DD mitogen-activated_VVNJ ERK-activating_VVGJ kinase_NN (_( MEK_NN )_) and_CC the_DD extracellular-regulated_VVNJ kinase_NN (_( ERK_NN )_) are_VBB critical_JJ in_II growth_NN factors_NNS signalling_VVGN ._.
P10945608A02
Under_II nonstressed_JJ conditions_NNS ,_, increased_VVNJ expression_NN of_II GSTp_NN via_II a_DD tet-off-inducible_JJ GSTp_NN in_II NIH_NN 3T3_NN cells_NNS increased_VVD the_DD phosphorylation_NN of_II mitogen-activated_VVNJ protein_NN (_( MAP_NN )_) kinase_NN kinase_NN 4_MC ,_, p38_NN ,_, extracellular_JJ receptor_NN kinase_NN (_( ERK_NN )_) ,_, and_CC inhibitor_NN of_II kappa-kinase_NN (_( IKK_NN )_) ,_, and_CC reduced_VVD phosphorylation_NN of_II MAP_NN kinase_NN kinase_NN 7_MC and_CC Jun_NN NH2-terminal_JJ kinase_NN (_( JNK_NN )_) ._.
P10953046A07
Marked_VVNJ activation_NN of_II the_DD JNK_NN pathway_NN through_II SEK1_NN and_CC apoptosis_NN signal-regulating_VVGJ kinase_NN 1_MC (_( ASK1_NN )_) ,_, an_DD upstream_JJ kinase_NN of_II SEK1_NN ,_, was_VBD demonstrated_VVN by_II the_DD transient_JJ transfection_NN of_II cDNA_NN for_II wild-type_NN SEK1_NN or_CC ASK1_NN together_RR with_II JNK_NN into_II COS-7_NN cells_NNS ._.
P10958675A08
To_TO determine_VVI if_CST Src_NN family_NN kinases_NNS (_( SFKs_NNS )_) are_VBB involved_VVN ,_, we_PN demonstrated_VVD that_CST CSF-1_NN activated_VVD Fyn_NN and_CC Lyn_NN in_II cells_NNS expressing_VVG wild-type_NN (_( WT_NN )_) or_CC DeltaKI_NN receptors_NNS ._.
P10958679A07
Development_NN of_II thermotolerance_NN was_VBD not_RR associated_VVN with_II Akt_NN or_CC ERK1_NN and_CC -2_MC regulation_NN ,_, and_CC inhibition_NN of_II these_DD kinases_NNS did_VDD not_RR reduce_VVB acquired_VVNJ thermotolerance_NN ._.
P10960082A12
Immunoblot_NN analysis_NN demonstrated_VVD the_DD translocation_NN of_II the_DD conventional_JJ isoform_NN cPKC-alpha_NN from_II cytosol_NN to_II membrane_NN following_VVG treatment_NN with_II IL-1beta_NN ._.
P10961885A06
Although_CS the_DD site_NN surrounding_VVG serine_NN 721_MC is_VBZ an_DD optimum_NN consensus_NN sequence_NN for_II mitogen-activated_VVNJ family_NN of_II protein_NN kinases_NNS (_( MAPKs_NNS )_) -mediated_VVNJ phosphorylation_NN ,_, we_PN demonstrate_VVB that_CST IL-12_NN does_VDZ not_RR induce_VVB extracellular_JJ signal-regulated_VVNJ kinase_NN (_( ERK_NN )_) or_CC c-Jun_NN N-terminal_JJ kinase_NN (_( JNK_NN )_) activation_NN in_II T_NN and_CC natural_JJ killer_NN (_( NK_NN )_) cells_NNS and_CC that_CST IL-12-induced_VVNJ STAT4_NN transcriptional_JJ activity_NN is_VBZ not_RR affected_VVN by_II these_DD kinases_NNS ._.
P10965886A04
The_DD purpose_NN of_II the_DD present_JJ study_NN was_VBD to_TO investigate_VVI the_DD role_NN of_II the_DD MAP_NN kinase_NN pathway_NN in_II regulating_VVGN IGFBP-1_NN synthesis_NN by_II IL-1beta_NN ._.
P10969830A06
Inhibition_NN of_II ERK-1_NN /_SYM 2_MC and_CC p38_NN did_VDD not_RR prevent_VVB but_CC aggravated_VVD IL-1beta-induced_VVNJ cell_NN death_NN ._.
P10971222A01
Activation_NN of_II mitogen-activated_VVNJ protein_NN (_( MAP_NN )_) kinases_NNS has_VHZ been_VBN implicated_VVN in_II the_DD signal_NN transduction_NN pathways_NNS linking_VVG exercise_NN to_II adaptive_JJ changes_NNS of_II muscle_NN protein_NN expression_NN ._.
P10972672A09
Pretreatment_NN with_II MAP_NN kinase_NN kinase_NN inhibitor_NN PD098059_NN or_CC JNK-c-Jun_NN /_SYM AP-1_NN inhibitor_NN curcumin_NN attenuated_VVD the_DD H2O2-induced_VVNJ apoptosis_NN ._.
P10989603A05
Among_II MAPK_NN ,_, extracellular-signal_NN related_VVNJ kinase_NN (_( ERK_NN )_) 1_MC /_SYM 2_MC was_VBD activated_VVN by_II UV_NN regardless_II+ of_II the_DD oxidative_JJ level_NN ,_, while_CS c-Jun_NN N-terminal_JJ kinase_NN (_( JNK_NN )_) activation_NN was_VBD inhibited_VVN in_II NAC-treated_VVNJ and_CC in_II hypoxic_JJ cultures_NNS ._.
P10994762A03
Therefore_RR ,_, the_DD present_JJ study_NN aimed_VVD to_TO determine_VVI whether_CST the_DD trophic_JJ effects_NNS of_II AngII_NN and_CC the_DD AngII-induced_VVNJ haemodynamic_JJ load_NN were_VBD associated_VVN with_II specific_JJ cardiac_JJ MAPK_NN pathways_NNS during_II the_DD development_NN of_II hypertrophy_NN ._.
P10994854A04
Peak_JJ expression_NN represented_VVD a_DD 2.7-fold_NN ,_, 3.7-fold_NN ,_, and_CC 4.8-fold_NN increase_NN in_II each_PND of_II these_DD MAPKs_NNS ,_, respectively_RR ._.
P10995825A01
Long-term_NN potentiation_NN (_( LTP_NN )_) in_II perforant_JJ path-granule_NN cell_NN synapses_NNS is_VBZ decreased_VVN in_II aged_VVNJ rats_NNS ,_, stressed_VVNJ rats_NNS ,_, and_CC rats_NNS injected_VVN intracerebroventricularly_RR with_II the_DD proinflammatory_JJ cytokine_NN interleukin-1beta_NN (_( IL-1beta_NN )_) ._.
P10997694A04
Here_RR ,_, we_PN examine_VVB the_DD role_NN of_II MAPKs_NNS in_II TGF-beta-induced_VVNJ gene_NN expression_NN of_II extracellular_JJ matrix_NN proteins_NNS in_II mesangial_JJ cells_NNS ._.
P10999952A03
Using_VVG Chinese_NN hamster_NN ovary_NN cells_NNS stably_RR transfected_VVN with_II the_DD CB_NN (_( 1_MC )_) receptor_NN cDNA_NN ,_, we_PN show_VVB here_RR that_CST Delta_NN (_( 9_MC )_) -tetrahydrocannabinol_NN (_( THC_NN )_) ,_, the_DD major_JJ active_JJ component_NN of_II marijuana_NN ,_, induces_VVZ the_DD activation_NN of_II c-Jun_NN N-terminal_JJ kinase_NN (_( JNK_NN )_) ._.
P11002425A08
These_DD results_NNS implicate_VVB ERK_NN activation_NN in_II EWS_NN /_SYM FLI-1_NN transformation_NN and_CC suggest_VVB that_CST this_DD signaling_VVGJ pathway_NN may_VM be_VBB important_JJ in_II the_DD pathogenesis_NN of_II Ewing_NN 's_GE sarcoma_NN ._.
P11003655A04
We_PN have_VHB identified_VVN the_DD guanine_NN nucleotide_NN exchange_NN factors_NNS Sos1_NN and_CC Sos2_NN as_II novel_JJ binding_VVGJ partners_NNS of_II Abi-1_NN ._.
P11004363A01
OBJECTIVE_NN :_: To_TO investigate_VVI whether_CST the_DD activity_NN of_II the_DD three_MC mitogen-activated_VVNJ protein_NN kinases_NNS (_( Jun_NN aminoterminal_JJ kinase_NN ,_, extracellular_JJ regulated_VVNJ kinase_NN ,_, and_CC p38_NN )_) is_VBZ altered_VVN in_II placental_JJ tissue_NN of_II women_NNS with_II preeclampsia_NN and_CC hemolysis_NN ,_, elevated_VVNJ liver_NN enzymes_NNS ,_, low_JJ platelets_NNS (_( HELLP_NN )_) syndrome_NN ._.
P11005808A05
A_DD MEK-specific_JJ inhibitor_NN ,_, PD98059_NN ,_, inhibited_VVD heat_NN shock_NN ERK_NN MAPK_NN activation_NN by_II >_SYM 75_MC %_SYM ._.
P11006227A08
The_DD PI-3_NN kinase_NN 85-kDa_NN subunit_NN was_VBD decreased_VVN 25_MC %_SYM in_II LY294002-treated_VVNJ tissue_NN ,_, and_CC collagen_NN binding_VVGN also_RR decreased_VVD significantly_RR in_II tissues_NNS treated_VVN with_II MEK-1_NN and_CC PI-3_NN kinase_NN inhibitors_NNS compared_VVN with_II control_NN tissues_NNS ._.
P11006268A10
The_DD protein_NN kinase_NN A_NN inhibitor_NN H89_NN inhibited_VVD the_DD stimulation_NN of_II phosphorylation_NN of_II p38-MAPKs_NNS by_II forskolin_NN ,_, whereas_CS inhibitors_NNS of_II protein_NN kinase_NN C_NN ,_, p70_NN (_( S6k_NN )_) ,_, and_CC phosphatidylinositol_NN 3-kinase_NN were_VBD ineffective_JJ ._.
P11010976A04
We_PN also_RR found_VVD that_CST the_DD preferential_JJ activation_NN of_II p38alpha_NN by_II MKK6_NN correlated_VVD with_II more_RR efficient_JJ binding_VVGN of_II MKK6_NN to_II p38alpha_NN than_CSN to_II p38gamma_NN ._.
P11012613A05
Further_RR ,_, SB_NN 203580_MC ,_, a_DD specific_JJ p38_NN MAPK_NN inhibitor_NN ,_, was_VBD additive_JJ with_II dexamethasone_NN in_II inducing_VVGN eosinophil_NN apoptosis_NN ,_, while_CS JNK1_NN /_SYM 2_MC antisense_NN phosphorothioate_NN oligodeoxynucleotides_NNS did_VDD not_RR show_VVB any_DD significant_JJ effect_NN ._.
P11012878A02
The_DD induction_NN of_II c-fos_NN in_II response_NN to_II MC_NN stretch_NN has_VHZ been_VBN shown_VVN ._.
P11012878A14
Nuclear_JJ protein_NN binding_VVGN to_II AP-1_NN was_VBD also_RR determined_VVN under_II these_DD conditions_NNS ._.
P11013043A06
The_DD ECs_NNS were_VBD then_RR subjected_VVN to_II 10_MC dyne_NN /_SYM cm_NN (_( 2_MC )_) shear_NN with_II the_DD use_NN of_II a_DD parallel_JJ flow_NN chamber_NN for_II up_RR+ to_RR 120_MC minutes_NNS ._.
P11016630A01
Methyl_NN methanesulfonate_NN (_( MMS_NN )_) ,_, a_DD direct-acting_VVGJ alkylating_VVGJ agent_NN ,_, is_VBZ a_DD strong_JJ brain_NN carcinogen_NN but_CC a_DD poor_JJ hepatocarcinogen_NN in_II rats_NNS ._.
P11018755A02
We_PN have_VHB used_VVN a_DD non-mammalian_JJ vertebrate_NN model_NN ,_, the_DD frog_NN Rana_NN esculenta_NN ,_, to_TO investigate_VVI the_DD regulation_NN of_II extracellular_JJ signal-regulated_VVNJ kinase_NN 1_MC and_CC 2_MC (_( ERK1_NN /_SYM 2_MC )_) activity_NN in_II the_DD testis_NN during_II the_DD annual_JJ sexual_JJ cycle_NN and_CC to_TO study_VVI whether_CST E_NN (_( 2_MC )_) exerts_VVZ a_DD role_NN in_II spermatogenesis_NN through_II the_DD regulation_NN of_II ERK1_NN /_SYM 2_MC activity_NN ._.
P11023661A09
These_DD studies_NNS demonstrate_VVB cooperation_NN between_II the_DD MAPK_NN and_CC NF-kappaB_NN signaling_VVGJ pathways_NNS for_II IL-1-dependent_JJ collagenase-1_NN transcription_NN ,_, and_CC they_PN define_VVB a_DD dichotomy_NN of_II IL-1-_MC and_CC TNF-elicited_VVNJ signaling_VVGN that_PNR is_VBZ relevant_JJ to_II cytokine-mediated_VVNJ connective_JJ tissue_NN disease_NN ._.
P11027277A11
The_DD results_NNS of_II this_DD study_NN suggest_VVB that_CST PI3-K_NN may_VM be_VBB required_VVN for_II the_DD signals_NNS initiated_VVN by_II TrkA_NN internalization_NN and_CC demonstrate_VVB that_CST specific_JJ endocytic_JJ events_NNS may_VM distinguish_VVB ERK_NN signaling_VVGN via_II Rap1_NN and_CC Ras_NN ._.
P11027490A07
These_DD findings_NNS establish_VVB a_DD key_JJ role_NN for_II p38_NN MAPK_NN in_II antigen_NN receptor-mediated_VVNJ apoptosis_NN of_II CH31_NN B_NN cells_NNS ._.
P11031257A02
Blockade_NN of_II the_DD ERK_NN pathway_NN by_II treatment_NN with_II PD98059_NN ,_, a_DD specific_JJ inhibitor_NN of_II mitogen-activated_VVNJ protein_NN (_( MAP_NN )_) kinase_NN /_SYM ERK_NN kinase_NN (_( MEK_NN )_) ,_, completely_RR suppressed_VVD the_DD growth_NN of_II tumor_NN cells_NNS in_II which_PNR the_DD pathway_NN is_VBZ constitutively_RR activated_VVN (_( RPMI-SE_NN and_CC HT1080_NN cells_NNS )_) ._.
P11032876A05
Finally_RR ,_, transfection_NN of_II p38AGF_NN ,_, which_PNR exhibits_VVZ a_DD mutated_VVNJ activation_NN loop_NN ,_, inhibited_VVD cAMP-mediated_VVNJ neuronal_JJ differentiation_NN ._.
P11032891A03
The_DD regulation_NN of_II COX_NN expression_NN in_II neuronal_JJ cells_NNS is_VBZ only_RR partly_RR understood_VVN and_CC has_VHZ been_VBN mainly_RR linked_VVN to_II synaptic_JJ activity_NN ._.
P11035106A05
Pseudosubstrate-specific_JJ peptides_NNS with_II attached_VVNJ myristic_JJ acid_NN are_VBB cell_NN permeable_JJ and_CC can_VM be_VBB used_VVN to_TO block_VVI the_DD activity_NN of_II specific_JJ PKC_NN isoforms_NNS in_RR+ vivo_RR ._.
P11040101A10
Together_RR ,_, these_DD results_NNS indicate_VVB that_CST IL-1_NN beta_NN induces_VVZ VEGF_NN gene_NN expression_NN at_II both_DD transcriptional_JJ and_CC post-transcriptional_JJ levels_NNS ,_, and_CC IL-1_NN beta_NN evokes_VVZ p38_NN MAPK_NN and_CC JNK_NN signalings_NNS ,_, which_PNR in_II turn_NN stimulate_VVB the_DD transcription_NN of_II the_DD VEGF_NN gene_NN through_II Sp1-binding_VVGJ sites_NNS ._.
P11040243A11
These_DD data_NNS suggest_VVB that_CST the_DD activation_NN of_II Ras_NN and_CC CYP450_NN contributes_VVZ to_II the_DD development_NN of_II Ang_NN II-dependent_JJ hypertension_NN and_CC associated_VVNJ vascular_JJ pathology_NN ._.
P11041451A10
Moreover_RR ,_, Gs_NN or_CC Gi_NN /_SYM Go_NN proteins_NNS do_VDB not_RR appear_VVB to_TO participate_VVI in_II p42_NN /_SYM p44_NN MAPK_NN activation_NN ._.
P11044439A06
Finally_RR ,_, we_PN investigated_VVD the_DD molecular_JJ mechanism_NN of_II JSAP1_NN 's_GE inhibitory_JJ function_NN and_CC showed_VVD that_CST JSAP1_NN prevents_VVZ MEK1_NN phosphorylation_NN and_CC activation_NN by_II Raf-1_NN ,_, resulting_VVG in_II the_DD suppression_NN of_II the_DD activation_NN of_II ERK_NN ._.
P11048642A04
The_DD ras_NN transformed_VVNJ cells_NNS formed_VVD numerous_JJ spikes_NNS at_II the_DD edges_NNS of_II cells_NNS and_CC showed_VVD loss_NN of_II contact_NN inhibition_NN ._.
P11050008A02
An_DD improved_VVNJ understanding_VVGN of_II the_DD mechanisms_NNS of_II malarial_JJ clearance_NN may_VM facilitate_VVB the_DD development_NN of_II new_JJ therapeutic_JJ interventions_NNS ._.
P11050045A01
Persistent_JJ hepatitis_NN C_NN virus_NN (_( HCV_NN )_) infection_NN is_VBZ associated_VVN with_II the_DD development_NN of_II human_NN hepatocellular_JJ carcinoma_NN (_( HCC_NN )_) ,_, although_CS the_DD mechanism_NN of_II HCV-related_VVNJ hepatocarcinogenesis_NN remains_VVZ unclear_JJ ._.
P11053245A06
In_II contrast_NN to_II ischemia_NN ,_, brief_JJ ,_, lethal-simulated_VVNJ ischemia_NN activated_VVD only_RR p38_NN (_( 2.8_MC +/-_SYM 0.45_MC vs._CC basal_JJ ,_, P_NN <_SYM 0.01_MC )_) ,_, which_PNR was_VBD attenuated_VVN by_II expression_NN of_II active_JJ PKC-delta_NN or_CC by_II preconditioning_VVGN (_( 0.48_MC +/-_SYM 0.1_MC vs._CC ischemia_NN ,_, P_NN <_SYM 0.01_MC )_) ._.
P11053253A07
Other_JJ potential_JJ targets_NNS of_II ceramide_NN in_II the_DD control_NN of_II cell_NN fate_NN ,_, namely_RR ,_, c-Jun_NN amino-terminal_JJ kinase_NN ,_, p38_NN mitogen-activated_VVNJ protein_NN kinase_NN ,_, and_CC protein_NN kinase_NN B_NN ,_, were_VBD not_RR significantly_RR affected_VVN in_II astrocytes_NNS exposed_VVN to_II palmitate_NN ._.
P11053415A01
The_DD intensity_NN and_CC duration_NN of_II an_DD inflammatory_JJ response_NN depends_VVZ on_II the_DD balance_NN of_II factors_NNS that_PNR favor_VVB perpetuation_NN versus_CC resolution_NN ._.
P11057029A07
Their_PNG pro-apoptotic_JJ effect_NN ,_, however_RR ,_, was_VBD neither_CC mimicked_VVN nor_CC modified_VVN by_II an_DD additional_JJ inhibition_NN of_II MEK_NN /_SYM ERK_NN kinase_NN by_II 50_MC microM_NN PD_NN 98059_MC ,_, resulting_VVG in_II an_DD 80_MC %_SYM inhibition_NN of_II its_PNG initial_JJ activity_NN ._.
P11057428A08
The_DD contribution_NN of_II ERK_NN to_II cell_NN growth_NN was_VBD supported_VVN by_II the_DD observation_NN that_CST addition_NN of_II PD98059_NN ,_, a_DD specific_JJ inhibitor_NN of_II MAPK_NN kinase_NN ,_, significantly_RR attenuated_VVN the_DD increase_NN in_II endothelial_JJ cell_NN numbers_NNS induced_VVN by_II HGF_NN ,_, in_II a_DD dose-dependent_JJ manner_NN ._.
P11058801A07
These_DD findings_NNS indicate_VVB that_CST JNK_NN and_CC p38_NN MAPK_NN pathways_NNS may_VM play_VVB important_JJ roles_NNS in_II neuronal_JJ death_NN during_II brain_NN ischemia_NN ._.
P11062705A10
Genetic_JJ and_CC pharmacologic_JJ inhibition_NN of_II ERK1_NN activity_NN was_VBD sufficient_JJ to_TO reproduce_VVI the_DD effects_NNS of_II ATF-2_NN on_II cell_NN cycle_NN progression_NN and_CC proliferation_NN ._.
P11069059A07
Collectively_RR ,_, these_DD results_NNS suggest_VVB that_CST the_DD p38_NN MAPK_NN pathway_NN is_VBZ stimulated_VVN during_II the_DD development_NN of_II NK_NN cell-mediated_VVNJ cytotoxicity_NN and_CC that_CST efficient_JJ killing_VVGN is_VBZ influenced_VVN by_II both_CC p38-dependent_JJ and_CC p38-independent_JJ pathways_NNS ._.
P11069918A09
This_DD work_NN also_RR suggests_VVZ that_CST whereas_CS MAPKs_NNS utilize_VVB docking_VVGJ interactions_NNS to_TO bind_VVI substrates_NNS ,_, they_PN can_VM be_VBB weak_JJ and_CC transient_JJ in_II nature_NN ,_, providing_VVG just_RR enough_DD binding_VVGJ energy_NN to_TO promote_VVI the_DD phosphorylation_NN of_II a_DD specific_JJ substrate_NN ._.
P11071904A08
This_DD sequence_NN of_II events_NNS provides_VVZ a_DD model_NN for_II efficient_JJ cell_NN scattering_VVGN by_II SF_NN /_SYM HGF_NN at_II low_JJ cell_NN density_NN ._.
P11071910A09
Complete_JJ inhibition_NN of_II the_DD MEK_NN /_SYM ERK_NN pathway_NN causes_VVZ 50_MC %_SYM decrease_NN of_II D2_NN expression_NN ._.
P11073940A07
Activation_NN of_II BMK1_NN /_SYM ERK5_NN by_II epidermal_JJ growth_NN factor_NN and_CC H2O2_NN in_II Cos7_NN and_CC HEK293_NN cells_NNS was_VBD completely_RR blocked_VVN by_II a_DD kinase-inactive_JJ MEKK3_NN (_( MEKK3kin_NN (_( -_SYM )_) )_) ,_, whereas_CS MEKK2kin_NN (_( -_SYM )_) had_VHD no_DD effect_NN ._.
P11074940A01
Stress_NN responses_NNS induced_VVN in_II fibroblasts_NNS by_II cryopreservation_NN were_VBD compared_VVN in_II suspension_NN or_CC three-dimensional_JJ cultures_NNS at_II various_JJ times_NNS up_II+ to_II 5_MC days_NNS of_II recovery_NN ._.
P11076965A10
In_II addition_NN ,_, we_PN show_VVB that_CST the_DD polyamine_NN biosynthetic_JJ enzymes_NNS require_VVB c-Jun_NN activation_NN for_II eliciting_VVGN their_PNG biological_JJ effects_NNS ._.
P11078444A02
In_II this_DD article_NN ,_, we_PN investigated_VVD the_DD effect_NN of_II osmotic_JJ shock_NN and_CC insulin_NN on_II the_DD activation_NN of_II the_DD mitogen-activated_VVNJ protein_NN kinase_NN (_( MAPK_NN )_) cascades_NNS in_II differentiated_VVNJ 3T3-L1_NN adipocytes_NNS ._.
P11078444A13
Insulin_NN and_CC osmotic_JJ shock-stimulated_VVNJ glucose_NN transport_NN was_VBD not_RR inhibited_VVN by_II any_DD inhibitor_NN at_II concentrations_NNS that_PNR were_VBD shown_VVN to_TO block_VVI p38_NN MAPK_NN activity_NN ._.
P11078445A06
In_JJ+ vitro_JJ insulin_NN treatment_NN (_( 1_MC nmol_NN /_SYM l_NN over_II 4_MC min_NN )_) and_CC electrically-induced_VVNJ contraction_NN of_II isolated_VVNJ extensor_NN digitorum_NN longus_NN (_( EDL_NN )_) muscle_NN also_RR doubled_VVD the_DD kinase_NN activity_NN of_II p38_NN MAPKalpha_NN and_CC p38_NN MAPKbeta_NN ._.
P11080183A08
A_DD cause-effect_NN relationship_NN between_II agonist-dependent_JJ AA_NN release_NN and_CC stimulation_NN of_II MAPKs_NNS ,_, but_CC not_RR the_DD opposite_NN ,_, was_VBD suggested_VVN by_II activation_NN of_II JNK_NN by_II exogenous_JJ AA_NN and_CC by_II the_DD observation_NN that_CST inhibition_NN of_II MAPK_NN kinase_NN or_CC p38_NN MAPK_NN was_VBD inconsequential_JJ to_II ET-1-induced_VVNJ AA_NN release_NN ._.
P11080191A02
Because_CS neuronal_JJ mechanisms_NNS controlling_VVG these_DD responses_NNS are_VBB not_RR known_VVN ,_, these_PND were_VBD investigated_VVN in_II human_NN neuroblastoma_NN SH-SY5Y_NN cells_NNS ._.
P11082122A08
In_II contrast_NN ,_, SN50_NN failed_VVD to_TO affect_VVI the_DD release_NN of_II GM-CSF_NN from_II the_DD same_JJ monocyte_NN cultures_NNS ._.
P11082292A04
We_PN provide_VVB a_DD strong_JJ argument_NN indicating_VVG the_DD existence_NN of_II a_DD direct_JJ correlation_NN between_II JNK1_NN activation_NN and_CC cyclin_NN D2_NN stimulation_NN ._.
P11082445A05
Among_II all_DD known_VVNJ PTX-insensitive_JJ G_NN proteins_NNS ,_, G_NN (_( z_NN )_) ,_, G_NN (_( 12_MC )_) ,_, G_NN (_( 14_MC )_) ,_, and_CC G_NN (_( 16_MC )_) seemed_VVD to_TO have_VHI functional_JJ coupling_VVGN with_II the_DD ORL_NN (_( 1_MC )_) receptor_NN in_II terms_NNS of_II JNK_NN activation_NN ._.
P11085325A09
Neurotoxicant-induced_VVNJ reductions_NNS in_II striatal_JJ levels_NNS of_II DA_NN and_CC tyrosine_NN hydroxylase_NN (_( TH_NN )_) paralleled_VVD the_DD temporal_JJ profile_NN of_II GFAP_NN induction_NN ._.
P11087751A02
In_II the_DD present_JJ study_NN ,_, we_PN analyzed_VVD the_DD role_NN of_II mitogen-activated_VVNJ protein_NN (_( MAP_NN )_) kinases_NNS in_II the_DD induction_NN of_II TNF-alpha_NN by_II glass_NN fibers_NNS ._.
P11089552A05
In_II DCT_NN cells_NNS ,_, stimulation_NN of_II calcium_NN entry_NN with_II ionomycin_NN did_VDD not_RR activate_VVB ERK2_NN or_CC augment_VVB PTH-stimulated_VVNJ ERK2_NN activity_NN ,_, indicating_VVG that_CST MAPK_NN activation_NN lies_VVZ upstream_JJ of_II calcium_NN entry_NN ._.
P11090594A03
Cyclic_JJ strain_NN induced_VVD activation_NN of_II extracellular_JJ signal-regulated_VVNJ kinase_NN (_( ERK_NN ;_: 1.5-fold_NN )_) ,_, c-Jun_NN NH_NN (_( 2_MC )_) -terminal_JJ protein_NN kinase_NN (_( JNK_NN ;_: 1.9-fold_NN )_) ,_, and_CC p38_NN (_( 1._MC 5-fold_NN )_) with_II a_DD peak_NN at_II 30_MC min_NN ._.
P11093788A02
Tyrosine_NN kinase_NN inhibitors_NNS (_( genistein_NN or_CC tyrphostin_NN 23_MC )_) or_CC phosphatidylcholine-specific_JJ phospholipase_NN C_NN inhibitor_NN (_( D609_NN )_) attenuated_VVD IL-1beta-induced_VVNJ ICAM-1_NN expression_NN ._.
P11093794A07
Furthermore_RR ,_, we_PN determined_VVD whether_CST the_DD RANK_NN engagement_NN of_II JNK_NN signaling_VVGJ pathways_NNS could_VM lead_VVB to_II the_DD activation_NN of_II the_DD activator_NN protein_NN 1_MC (_( AP-1_NN )_) transcription_NN factor_NN ,_, one_MC of_II the_DD potential_JJ downstream_JJ targets_NNS of_II activated_VVNJ JNK_NN ._.
P11094337A06
In_II one_MC case_NN ,_, we_PN identified_VVD a_DD compact_JJ RNA_NN structural_JJ domain_NN responsible_JJ for_II inhibition_NN ._.
P11095645A08
Overexpression_NN of_II MAPK_NN phosphatase_NN CL_NN 100_MC prevented_VVD TGF-beta1_NN promoter_NN activation_NN by_II high_JJ glucose_NN ,_, confirming_VVG the_DD involvement_NN of_II the_DD MEK-ERK_NN pathway_NN in_II response_NN to_II high_JJ glucose_NN ._.
P11101507A01
Members_NNS of_II the_DD mitogen-activated_VVNJ protein_NN kinase_NN (_( MAPK_NN )_) cascade_NN such_II+ as_II extracellular_JJ signal-regulated_VVNJ kinase_NN (_( ERK_NN )_) ,_, c-Jun_NN N-terminal_JJ kinase_NN (_( JNK_NN )_) and_CC p38_NN are_VBB implicated_VVN as_II important_JJ regulators_NNS of_II cardiomyocyte_NN hypertrophic_JJ growth_NN in_II culture_NN ._.
P11103805A03
However_RR ,_, Bcl-2_NN phosphorylation_NN has_VHZ been_VBN reported_VVN to_TO occur_VVI at_II G2-M_NN in_II nonapoptotic_JJ cells_NNS ,_, raising_VVG the_DD possibility_NN that_CST this_DD and_CC perhaps_RR other_DD signaling_VVGJ pathways_NNS altered_VVN by_II microtubule_NN inhibitors_NNS reflect_VVB perturbations_NNS of_II normal_JJ mitotic_JJ events_NNS ._.
P11104828A02
LL-Z1640-2_NN ,_, a_DD macrocyclic_JJ nonaketide_NN ,_, inhibited_VVD HgCl2-induced_VVNJ JNK_NN phosphorylation_NN at_II 5-100_MC ng_NN /_SYM ml_NN ._.
P11108246A01
Tumor_NN necrosis_NN factor-alpha_NN (_( TNFalpha_NN )_) induces_VVZ apoptosis_NN and_CC cell_NN growth_NN inhibition_NN in_II primary_JJ rat_NN fetal_JJ brown_JJ adipocytes_NNS ._.
P11108246A13
These_DD results_NNS suggest_VVB that_CST p38MAPK_NN mediates_VVZ TNFalpha-induced_VVNJ apoptosis_NN and_CC cell_NN cycle_NN arrest_NN ,_, whereas_CS ERKs_NNS do_VDB the_DD opposite_NN ,_, and_CC JNKs_NNS play_VVB no_DD role_NN in_II this_DD process_NN of_II apoptosis_NN ._.
P11114188A05
ERK1_NN /_SYM 2_MC are_VBB components_NNS of_II the_DD Ras-mitogen-activated_VVNJ protein_NN kinase_NN (_( MAPK_NN )_) signal_NN transduction_NN pathway_NN ._.
P11118293A06
Finally_RR ,_, the_DD two_MC inhibitors_NNS suppressed_VVD [_( (_( 3_MC )_) H_NN ]_) thymidine_NN incorporation_NN into_II DNA_NN in_II MC3T3-E1_NN cells_NNS at_II a_DD normal_JJ level_NN of_II Ca_NN (_( 2+_MC )_) (_( o_NN )_) (_( 1.8_MC mM_NN )_) as_CC+ well_CC+ as_CC when_CS stimulated_VVN by_II high_JJ (_( 4.5_MC mM_NN )_) Ca_NN (_( 2+_MC )_) (_( o_NN )_) ,_, Gd_NN (_( 3+_MC )_) ,_, or_CC neomycin_NN ._.
P11121021A04
At_II 3-6_MC h_NN ,_, the_DD activities_NNS of_II ERK1_NN /_SYM 2_MC ,_, JNK_NN ,_, Cdk5_NN ,_, and_CC GSK-3beta_NN toward_II selective_JJ substrates_NNS were_VBD increased_VVN ;_: however_RR ,_, only_RR JNK_NN ,_, Cdk5_NN ,_, and_CC GSK-3beta_NN but_CC not_RR ERK1_NN /_SYM 2_MC were_VBD overactivated_VVN toward_II purified_VVNJ bovine_JJ tau_NN ._.
P11121686A05
PTH-induced_VVNJ MAPK_NN phosphorylation_NN was_VBD effectively_RR suppressed_VVN by_II the_DD tyrosine-kinase_NN inhibitors_NNS ,_, genistein_NN (_( 100microM_NN )_) and_CC herbimycin_NN (_( 2microM_NN )_) ._.
P11127202A04
SB203580_NN ,_, an_DD inhibitor_NN of_II p38_NN MAP_NN kinase_NN ,_, markedly_RR enhanced_VVD the_DD bFGF-induced_VVNJ VEGF_NN release_NN ._.
P11133526A05
Fura_NN 2_MC ratiometry_NN was_VBD used_VVN to_TO assess_VVI the_DD effect_NN of_II urea_NN treatment_NN on_II intracellular_JJ calcium_NN mobilization_NN ._.
P11134043A03
Here_RR we_PN show_VVB that_CST secretion_NN of_II tumor_NN necrosis_NN factor-alpha_NN induced_VVN by_II Treponema_NN culture_NN supernatants_NNS and_CC extracted_VVNJ LTA_NN was_VBD paralleled_VVN by_II an_DD LBP-dependent_JJ phosphorylation_NN of_II mitogen-activated_VVNJ protein_NN kinases_NNS (_( MAPKs_NNS )_) p42_NN and_CC p44_NN ,_, and_CC p38_NN ,_, as_CC+ well_CC+ as_CC the_DD stress-activated_VVNJ protein_NN kinases_NNS c-Jun_NN N-terminal_JJ kinases_NNS 1_MC and_CC 2_MC ._.
P11134332A06
The_DD activation_NN of_II p38_NN by_II Irak_NN requires_VVZ Irak_NN 's_GE kinase_NN activity_NN ._.
P11135575A05
We_PN also_RR show_VVB that_CST there_EX are_VBB differences_NNS in_II the_DD signaling_VVGJ thresholds_NNS of_II the_DD three_MC mitogen-activated_VVNJ protein_NN kinase_NN (_( MAPK_NN )_) families_NNS ._.
P11139390A03
We_PN have_VHB used_VVN well-characterized_VVNJ inhibitors_NNS for_II proteins_NNS involved_VVN in_II different_JJ signalling_VVGJ cascades_NNS to_TO assess_VVI the_DD involvement_NN of_II these_DD pathways_NNS on_II the_DD transcriptional_JJ regulation_NN of_II glucocorticoid-stimulated_VVNJ PF2K_NN /_SYM Fru-2_NN ,_, 6-BPase_NN by_II insulin_NN ._.
P11141234A09
The_DD activity_NN of_II p38_NN was_VBD lowest_JJT immediately_RR after_II isolation_NN ,_, increasing_VVG progressively_RR with_II time_NN ._.
P11146006A02
Phosphorylation_NN of_II APPthr_NN (_( 668_MC )_) is_VBZ believed_VVN to_TO regulate_VVI APP_NN function_NN and_CC metabolism_NN ._.
P11156183A02
Recent_JJ studies_NNS of_II GTP_NN extracts_NNS showed_VVD the_DD involvement_NN of_II mitogen-activated_VVNJ protein_NN kinases_NNS (_( MAPKs_NNS )_) in_II the_DD regulation_NN of_II Phase_NN II_MC enzymes_NNS gene_NN expression_NN and_CC induction_NN of_II apoptosis_NN ._.
P11156183A13
As_CS the_DD most_RRT abundant_JJ catechin_NN in_II GTP_NN extract_NN ,_, we_PN found_VVD that_CST EGCG_NN potently_RR induced_VVD ARE-mediated_VVNJ gene_NN expression_NN ,_, activated_VVD MAP_NN kinase_NN pathway_NN ,_, stimulated_VVD caspase-3_NN activity_NN ,_, and_CC induced_VVD apoptosis_NN ._.
P11158304A08
Rac1_NN may_VM stimulate_VVB the_DD ERK_NN cascade_NN either_CC by_II promoting_VVGN the_DD phosphorylation_NN of_II c-Raf_NN or_CC by_II increasing_VVGN MEK1_NN and/or_CC -2_MC association_NN with_II c-Raf_NN to_TO facilitate_VVI MEK1_NN and/or_CC -2_MC activation_NN ._.
P11159862A11
We_PN also_RR observed_VVD that_CST activation_NN of_II ERK_NN MAP_NN kinase_NN was_VBD required_VVN for_II the_DD expression_NN of_II c-fos_NN and_CC c-jun_NN mRNA_NN in_II response_NN to_II PGF2alpha_NN and_CC PMA_NN because_CS it_PN was_VBD abrogated_VVN by_II blocking_VVGN the_DD ERK_NN pathway_NN with_II PD098059_NN ._.
P11160612A09
No_DD effects_NNS of_II the_DD drug_NN were_VBD observed_VVN on_II cerebral_JJ perfusion_NN ,_, hemodynamics_NNS ,_, or_CC body_NN temperature_NN ._.
P11160653A08
Western_NN Blot_NN analysis_NN and_CC subsequent_JJ densitometry_NN corroborated_VVD these_DD observations_NNS ._.
P11160861A04
Furthermore_RR ,_, we_PN found_VVD that_CST the_DD full-length_NN MEKK1_NN was_VBD cleaved_VVN to_II a_DD 91-kDa_NN carboxyl-terminal_JJ fragment_NN at_II the_DD earlier_JJR time_NN of_II apoptosis_NN induced_VVN by_II microtubule-damaging_VVGJ agents_NNS ._.
P11161724A07
Therefore_RR ,_, the_DD early_JJ transient_JJ phase_NN of_II ERK_NN activation_NN functioned_VVD in_II signaling_VVGN chemotaxis_NN ;_: the_DD late_JJ sustained_VVNJ phase_NN of_II ERK_NN activation_NN did_VDD not_RR seem_VVB to_TO have_VHI an_DD essential_JJ role_NN ._.
P11162624A06
Furthermore_RR ,_, expression_NN of_II a_DD dual_JJ specificity_NN phosphatase_NN capable_JJ of_II inactivating_VVGN ERK_NN known_VVN as_II mitogen-activated_VVNJ protein_NN (_( MAP_NN )_) kinase_NN phosphatase-2_NN (_( MKP-2_NN )_) was_VBD elevated_VVN in_II most_PND of_II the_DD pancreatic_JJ tumor_NN cell_NN lines_NNS and_CC correlated_VVN with_II the_DD presence_NN of_II active_JJ MAP_NN kinase_NN kinase_NN (_( MEK_NN )_) ._.
P11162898A11
Placental_JJ JEG-3_NN cells_NNS were_VBD treated_VVN with_II (_( D-Ala_NN (_( 6_MC )_) )_) -GnRH_NN for_II 24_MC h_NN ,_, and_CC betahCG_NN mRNA_NN level_NN was_VBD measured_VVN using_VVG Northern_NN blot_NN analysis_NN ._.
P11163183A02
LPS_NN stimulation_NN of_II peritoneal_JJ macrophages_NNS from_II these_DD mice_NNS did_VDD not_RR activate_VVB MEK1_NN ,_, ERK1_NN ,_, and_CC ERK2_NN but_CC did_VDD activate_VVB JNK_NN ,_, p38_NN MAPK_NN ,_, and_CC NF-kappaB_NN ._.
P11166122A11
That_CST 5-HT_NN (_( 7_MC )_) receptors_NNS couple_VVB to_II activation_NN of_II extracellular_JJ signal-regulated_VVNJ kinase_NN in_II hippocampal_JJ neurons_NNS suggests_VVZ a_DD possible_JJ role_NN for_II 5-HT_NN (_( 7_MC )_) receptors_NNS in_II mediating_VVGN some_PND of_II the_DD actions_NNS of_II antidepressants_NNS that_PNR increase_VVB 5-hydroxytryptamine_NN ._.
P11166517A08
These_DD results_NNS demonstrate_VVB that_CST chronic_JJ infusion_NN of_II PCP_NN in_II rats_NNS produces_VVZ a_DD differential_JJ and_CC brain_NN region-specific_JJ activation_NN of_II MAP_NN kinases_NNS ,_, suggesting_VVG a_DD role_NN for_II the_DD ERK_NN signaling_VVGJ pathway_NN in_II PCP_NN abuse_NN and_CC perhaps_RR in_II schizophrenia_NN ._.
P11169731A04
In_II the_DD first_JJ phase_NN ,_, which_PNR lasts_VVZ 24-48_MC h_NN ,_, the_DD cells_NNS continued_VVD in_II the_DD normal_JJ cell_NN cycle_NN while_CS expressing_VVG markers_NNS of_II monocytic_JJ phenotype_NN ,_, such_II+ as_II CD14_NN ._.
P11171562A09
Inhibition_NN of_II the_DD ERK_NN pathway_NN markedly_RR reduced_VVD IFN-gamma_NN +_SYM LPS-induced_VVNJ tumor_NN necrosis_NN factor-alpha_NN protein_NN expression_NN ,_, providing_VVG a_DD possible_JJ mechanism_NN by_II which_PNR ERK_NN augments_VVZ iNOS_NN expression_NN ._.
P11174007A09
This_DD finding_VVGN was_VBD confirmed_VVN by_II immunocomplex_NN JNK_NN activity_NN assay_NN using_VVG ATF-2_NN as_II substrate_NN ,_, which_PNR demonstrated_VVD a_DD significant_JJ increase_NN in_II JNK_NN activity_NN in_II the_DD left_JJ ventricle_NN of_II PHR_NN as_CS compared_VVN to_II PNR_NN (_( 6.4_MC +/-_SYM 1.5_MC vs._CC 2.5_MC +/-_SYM 0.5_MC OD_NN ;_: each_DD n_NN =_SYM 5_MC ;_: p_NN <_SYM 0.05_MC )_) ._.
P11174068A09
The_DD use_NN of_II these_DD compounds_NNS did_VDD not_RR significantly_RR alter_VVB the_DD inhibitory_JJ effects_NNS of_II GF_NN 109203X_NN or_CC calphostin_NN C_NN ._.
P11175257A04
Analysis_NN of_II PKC_NN isoform_NN expression_NN by_II immunoblot_NN shows_VVZ that_CST TPA-induced_VVNJ downregulation_NN of_II PKC_NN alpha_NN and_CC PKC_NN delta_NN is_VBZ delayed_VVN in_II cells_NNS pre-treated_VVN with_II calpeptin_NN ,_, and_CC that_CST this_PND correlates_VVZ with_II an_DD increase_NN of_II these_DD isoforms_NNS in_II the_DD membrane_NN fraction_NN of_II cells_NNS ._.
P11179198A02
However_RR ,_, additional_JJ factors_NNS appear_VVB to_TO modulate_VVI the_DD exact_JJ timing_VVGN and_CC rate_NN of_II NO-dependent_JJ apoptosis_NN ._.
P11179291A06
Inhibition_NN of_II MAP_NN kinases_NNS with_II PD98059_NN or_CC SB203580_NN did_VDD not_RR affect_VVB the_DD EPEC-induced_VVNJ decrease_NN in_II transepithelial_JJ resistance_NN or_CC actin_NN accumulation_NN beneath_II the_DD WT_NN bacteria_NN ,_, but_CC these_DD two_MC inhibitors_NNS significantly_RR decreased_VVD interleukin-8_NN (_( IL-8_NN )_) synthesis_NN ._.
P11179293A09
The_DD caspase_NN family_NN ,_, especially_RR caspase_NN 3_MC ,_, is_VBZ likely_RR to_TO play_VVI an_DD important_JJ role_NN in_II the_DD signal_NN transduction_NN for_II iNOS-mediated_VVNJ NO_NN production_NN in_II LPS-stimulated_VVNJ mouse_NN macrophages_NNS ._.
P11179444A07
Glutathione_NN ,_, a_DD neutral_JJ SMase_NN inhibitor_NN ,_, attenuated_VVD TNF-alpha-_NN or_CC SMase-induced_VVNJ activation_NN of_II MAPKs_NNS ,_, COX-2_NN expression_NN ,_, and_CC COX-2_NN promoter_NN activity_NN ._.
P11181412A01
Transforming_VVGJ growth_NN factor-beta_NN (_( 1_MC )_) (_( TGF-beta_NN (_( 1_MC )_) )_) is_VBZ a_DD potent_JJ inducer_NN of_II extracellular_JJ matrix_NN protein_NN synthesis_NN and_CC a_DD key_JJ mediator_NN of_II renal_JJ fibrosis_NN ._.
P11181412A12
Thus_RR we_PN show_VVB first_RR demonstration_NN of_II p38_NN MAPK_NN activation_NN by_II TGF-beta_NN (_( 1_MC )_) in_II mesangial_JJ cells_NNS ,_, and_CC ,_, given_VVN the_DD rapid_JJ kinetics_NNS ,_, this_DD TGF-beta_NN (_( 1_MC )_) effect_NN is_VBZ likely_JJ a_DD direct_JJ one_PN ._.
P11185956A06
Together_RR ,_, these_DD results_NNS suggest_VVB that_CST S1P_NN activates_VVZ the_DD EGF_NN receptor_NN through_II a_DD PKC-dependent_JJ pathway_NN that_PNR links_VVZ Ras_NN signaling_VVGN to_II the_DD activation_NN of_II Erk-1_NN /_SYM -2_MC in_II Rat-2_NN cells_NNS ._.
P11204428A11
Moreover_RR ,_, the_DD adhesions_NNS of_II alpha_NN (_( v_MC )_) beta3-cells_NNS to_II type_NN I_MC collagen_NN and_CC fibronectin_NN were_VBD inhibited_VVN ,_, which_PNR was_VBD attributed_VVN to_II decreased_VVNJ beta1-integrin_NN levels_NNS on_II cell_NN surface_NN ._.
P11207214A06
PDBu_NN induced_VVD (_( P_NN <_SYM 0.05_MC )_) activation_NN of_II the_DD Raf-1_NN /_SYM MEK-1_NN /_SYM ERK-1_NN /_SYM 2_MC pathway_NN ,_, which_PNR was_VBD obligatory_JJ for_II the_DD expression_NN of_II COX-2_NN and_CC secretion_NN of_II PGF_NN but_CC was_VBD not_RR altered_VVN by_II cotreatment_NN with_II rbIFN-tau_NN ._.
P11211919A05
BAPTA-AM_NN and_CC GF_NN 109203X_NN did_VDD not_RR attenuate_VVB the_DD formation_NN of_II F-actin_NN but_CC completely_RR inhibited_VVD the_DD activation_NN of_II NADPH_NN oxidase_NN ._.
P11211936A05
Neither_CC the_DD RARalpha_NN nor_CC RXR_NN selective_JJ ligands_NNS alone_JJ induced_VVD expression_NN of_II blr1_NN ,_, but_CC the_DD combination_NN of_II the_DD two_MC ligands_NNS induced_VVD the_DD expression_NN of_II blr1_NN to_II the_DD same_JJ extent_NN as_CSN RA_NN ._.
P11216996A06
RESULTS_NNS :_: The_DD ROS_NN levels_NNS in_II ET-1-_MC or_CC PE-stimulated_VVNJ myocytes_NNS were_VBD maximally_RR increased_VVN at_II 5_MC min_NN after_II stimulation_NN ._.
P11222496A03
Using_VVG human_NN monocytes_NNS and_CC the_DD human_NN monocytic_JJ cell_NN line_NN THP1_NN ,_, we_PN examined_VVD signal_NN transduction_NN events_NNS induced_VVN by_II CD40_NN engagement_NN with_II its_PNG ligand_NN ,_, CD154_NN ._.
P11222507A04
We_PN show_VVB that_CST CD28_NN co-stimulation_NN restores_VVZ normal_JJ TCR-induced_VVNJ activation_NN of_II Rac-1_NN and_CC p38_NN MAPK_NN in_II NOD_NN T_NN cells_NNS ._.
P11226388A07
Furthermore_RR ,_, adenosine_NN A_NN (_( 1_MC )_) receptor-mediated_VVNJ increases_NNS in_II p42_NN /_SYM p44_NN MAPK_NN were_VBD sensitive_JJ to_II the_DD MAPK_NN kinase_NN 1_MC inhibitor_NN PD_NN 98059_MC (_( 2'-amino-3'-methoxyflavone_NN )_) ,_, whereas_CS p38_NN MAPK_NN responses_NNS were_VBD blocked_VVN by_II the_DD p38_NN MAPK_NN inhibitor_NN SB_NN 203580_MC (_( 4-_MC (_( 4-fluorophenyl_NN )_) -2-_MC (_( 4-methylsulfinylphenyl_NN )_) -5-_MC (_( 4-pyridyl_NN )_) 1H-imidazole_NN )_) ._.
P11228094A04
H2O2_NN treatment_NN induced_VVD apoptosis_NN in_II H9c2_NN cells_NNS ,_, and_CC pretreatment_NN of_II cells_NNS with_II IGF-1_NN suppressed_VVD apoptotic_JJ cell_NN death_NN ._.
P11228545A09
We_PN conclude_VVB that_CST posttranscriptional_JJ mechanisms_NNS play_VVB an_DD important_JJ role_NN in_II the_DD regulation_NN of_II COX-2_NN expression_NN during_II carcinogenesis_NN ._.
P11230331A07
The_DD Ang_NN II-induced_VVNJ AT_NN (_( 1_MC )_) -R_NN mRNA_NN downregulation_NN was_VBD also_RR blocked_VVN by_II PD98059_NN ,_, an_DD extracellular_JJ signal-regulated_VVNJ protein_NN kinase_NN (_( ERK_NN )_) kinase_NN inhibitor_NN ._.
P11231289A02
Activation_NN by_II pI_NN :_: C_NN in_II IFN_NN alpha-primed_VVNJ cells_NNS was_VBD delayed_VVN compared_VVN to_II activation_NN with_II interleukin-1_NN beta_NN ,_, and_CC this_DD delay_NN was_VBD followed_VVN by_II high_JJ ,_, sustained_VVNJ activation_NN of_II p38_NN MAPK_NN and_CC a_DD modest_JJ elevation_NN of_II ERK_NN activation_NN ._.
P11232027A08
In_II contrast_NN ,_, MAPK_NN activation_NN was_VBD not_RR significantly_RR affected_VVN by_II pertussis_NN toxin_NN (_( 200_MC ng_NN /_SYM mL_NN ;_: a_DD G_NN (_( i_NN )_) inhibitor_NN )_) pretreatment_NN ._.
P11233147A06
An_DD intracellular_JJ Ca2+_NN chelator_NN (_( BAPTA-AM_NN )_) inhibited_VVD H2O2-induced_VVNJ phosphorylation_NN of_II SAPK_NN /_SYM JNK_NN ,_, but_CC an_DD extracellular_JJ Ca2+_NN chelator_NN (_( EDTA_NN )_) or_CC a_DD Ca2+_NN entry_NN blocker_NN (_( NiCl2_NN )_) did_VDD not_RR ._.
P11234901A10
Combined_VVNJ inhibition_NN of_II both_CC MAPK_NN and_CC IKK_NN pathways_NNS may_VM be_VBB needed_VVN for_II suppression_NN of_II the_DD signal_NN transduction_NN mechanism_NN (_( s_NNS )_) regulating_VVG VEGF_NN and_CC IL-8_NN secretion_NN and_CC angiogenesis_NN by_II human_NN HNSCC_NN ._.
P11237743A07
This_PND indicates_VVZ that_CST phorbol_NN ester-sensitive_JJ PKC_NN isoforms_NNS including_VVG PKCdelta_NN are_VBB involved_VVN in_II MAPK_NN activation_NN ._.
P11238741A06
Surprisingly_RR ,_, overexpression_NN of_II SPHK1_NN had_VHD no_DD effect_NN on_II activation_NN of_II two_MC known_VVNJ NGF-stimulated_VVNJ survival_NN pathways_NNS ,_, extracellular_JJ signal_NN regulated_VVNJ kinase_NN ERK_NN 1_MC /_SYM 2_MC and_CC Akt_NN ._.
P11243567A03
However_RR ,_, the_DD biochemical_JJ interactions_NNS of_II the_DD ACh_NN system_NN with_II the_DD immune_JJ system_NN have_VHB not_RR been_VBN elucidated_VVN in_II detail_NN ._.
P11245462A02
Here_RR ,_, the_DD relationship_NN between_II the_DD mitogen-activated_VVNJ protein_NN kinase_NN (_( MAPK_NN )_) response_NN and_CC apoptosis_NN in_II ML-1_NN cells_NNS treated_VVN with_II vinblastine_NN and_CC paclitaxel_NN was_VBD investigated_VVN ._.
P11245463A08
These_DD results_NNS suggest_VVB that_CST the_DD inhibition_NN of_II ERK1_NN /_SYM 2_MC phosphorylation_NN is_VBZ responsible_JJ for_II at_RR+ least_RR part_NN of_II the_DD induction_NN of_II programmed_VVNJ cell_NN death_NN by_II sulindac_NN metabolites_NNS ._.
P11245653A03
Cardiomyocytes_NNS were_VBD exposed_VVN to_II strain_NN (_( 4_MC %_SYM )_) during_II either_CC the_DD first_JJ third_NN (_( systolic_JJ phase_NN )_) or_CC last_JJ third_NN (_( diastolic_JJ phase_NN )_) of_II the_DD cardiac_JJ cycle_NN ._.
P11250939A08
VEGF_NN stimulated_VVD human_NN microvascular_JJ endothelial_JJ cells_NNS to_TO form_VVI capillary_NN tubes_NNS ,_, which_PNR was_VBD significantly_RR inhibited_VVN by_II expressing_VVGN dominant_JJ negative_JJ JNK-1_NN and_CC by_II NP_NN ._.
P11252631A07
MEK3_NN ,_, an_DD activator_NN of_II p38_NN kinase_NN ,_, was_VBD also_RR expressed_VVN in_II the_DD outer_JJ layer_NN ._.
P11254551A03
Specific_JJ pharmacologic_JJ inhibition_NN of_II the_DD extracellular-signal-regulated_VVNJ kinase_NN (_( ERK_NN )_) or_CC NF-kappaB_NN pathway_NN revealed_VVD that_CST both_DB these_DD signaling_VVGJ cascades_NNS were_VBD required_VVN in_II gamma_NN interferon_NN (_( IFN-gamma_NN )_) -ManLAM-induced_VVNJ iNOS_NN protein_NN and_CC NO2-_MC expression_NN in_II mouse_NN macrophages_NNS ._.
P11254696A07
However_RR ,_, analysis_NN of_II the_DD dynamics_NNS of_II ERK2_NN and_CC MEK_NN suggested_VVD that_CST both_PND of_II them_PN rapidly_RR shuttle_VVB between_II the_DD cytoplasm_NN and_CC the_DD nucleus_NN and_CC that_CST MEK_NN regulates_VVZ the_DD nuclear_JJ shuttling_VVGN of_II ERK2_NN ,_, whereas_CS MEK_NN remains_VVZ mainly_RR in_II the_DD cytoplasm_NN ._.
P11255226A10
These_DD results_NNS support_VVB our_PNG proposal_NN that_CST early_JJ castration-induced_VVNJ degeneration_NN and_CC constriction_NN of_II the_DD vascular_JJ system_NN of_II the_DD rat_NN ventral_JJ prostate_NN gland_NN leads_VVZ to_II reduced_VVNJ oxygenation_NN of_II prostatic_JJ epithelial_JJ cells_NNS and_CC the_DD activation_NN of_II hypoxic_JJ cellular_JJ signaling_VVGN in_II these_DD cells_NNS through_II upregulation_NN of_II HIF-1-alpha_NN expression_NN and_CC stimulation_NN of_II the_DD JUN_NN kinase_NN signaling_VVGJ pathway_NN ._.
P11257452A05
Next_II ,_, LPS_NN is_VBZ transferred_VVN to_II the_DD transmembrane_JJ signaling_VVGJ receptor_NN toll-like_JJ receptor_NN 4_MC (_( TLR4_NN )_) and_CC its_PNG accessory_NN protein_NN MD2_NN ._.
P11262176A08
We_PN examined_VVD the_DD activation_NN of_II MAP_NN kinases_NNS during_II hemin-induced_VVNJ differentiation_NN ._.
P11266467A04
We_PN confirmed_VVD the_DD specificity_NN of_II this_DD interaction_NN in_RR+ vitro_RR by_II glutathione_NN S-transferase_NN pull-down_JJ assays_NNS and_CC by_II coimmunoprecipitation_NN ,_, cosedimentation_NN on_II glycerol_NN gradients_NNS ,_, and_CC colocalization_NN ._.
P11276120A09
On_II the_DD other_JJ hand_NN ,_, the_DD c-Jun_NN N-terminal_JJ kinase_NN (_( JNK_NN )_) and_CC p38_NN kinase_NN members_NNS of_II the_DD MAPK_NN family_NN appear_VVB to_TO regulate_VVI apoptotic_JJ events_NNS in_II OL_NN ._.
P11278318A05
Inhibition_NN of_II ERK_NN activity_NN enhanced_VVD gonadotropin-stimulated_VVNJ progesterone_NN production_NN ,_, which_PNR was_VBD correlated_VVN with_II increased_VVNJ expression_NN of_II the_DD steroidogenic_JJ acute_JJ regulatory_JJ protein_NN (_( StAR_NN )_) ,_, a_DD key_JJ regulator_NN of_II progesterone_NN synthesis_NN ._.
P11278385A07
Therefore_RR ,_, these_DD results_NNS demonstrate_VVB that_CST the_DD sequential_JJ ERK_NN /_SYM RSK1_NN /_SYM NF-kappaB_NN pathway_NN mediates_VVZ PMA-stimulated_VVNJ megakaryocytic_JJ differentiation_NN of_II K562_NN cells_NNS ._.
P11278392A04
IGF-I_NN induced_VVD a_DD rapid_JJ and_CC transient_JJ activation_NN of_II JNK_NN that_PNR peaked_VVD at_II 40_MC min_NN that_PNR was_VBD paralleled_VVN by_II a_DD transient_JJ and_CC robust_JJ phosphorylation_NN of_II c-Jun_NN ._.
P11278622A07
In_II T_NN cells_NNS ,_, MEKK2_NN was_VBD found_VVN to_TO be_VBI a_DD strong_JJ activator_NN of_II JNK_NN but_CC not_RR of_II extracellular_JJ signal-regulated_VVNJ kinase_NN MAPKs_NNS and_CC to_TO activate_VVI JNK-dependent_JJ AP-1_NN reporter_NN gene_NN expression_NN ._.
P11278768A02
These_DD mechanisms_NNS most_RRT likely_RR prevent_VVB chondrocyte_NN dedifferentiation_NN to_II fibroblast-like_JJ cells_NNS and_CC chondrocyte_NN death_NN ._.
P11278794A07
Closely_RR related_VVNJ protein_NN kinases_NNS (_( male_NN germ_NN cell-associated_VVNJ kinase_NN and_CC male_NN germ_NN cell-associated_VVNJ kinase-related_VVNJ kinase_NN )_) were_VBD also_RR found_VVN to_TO associate_VVI with_II HSP90_NN ,_, whereas_CS conventional_JJ mitogen-activated_VVNJ protein_NN kinases_NNS (_( extracellular_JJ signal-regulated_VVNJ kinase_NN ,_, p38_NN ,_, and_CC c-Jun_NN N-terminal_JJ kinase_NN /_SYM stress-activated_VVNJ protein_NN kinase_NN )_) were_VBD not_RR associated_VVN with_II HSP90_NN ._.
P11278848A07
To_TO understand_VVI the_DD events_NNS upstream_JJ of_II Sp1_NN activation_NN ,_, we_PN investigated_VVD the_DD role_NN of_II p38_NN and_CC extracellular_JJ signal-regulated_VVNJ kinase_NN mitogen-activated_VVNJ protein_NN kinases_NNS by_II using_VVGN their_PNG specific_JJ inhibitors_NNS ._.
P11278851A09
Furthermore_RR ,_, inhibition_NN of_II JNK_NN ,_, p38_NN MAPK_NN ,_, or_CC MEK_NN did_VDD not_RR alter_VVB PARP_NN cleavage_NN and_CC the_DD cell_NN death_NN induced_VVN by_II paclitaxel_NN ._.
P11279118A02
In_II this_DD study_NN ,_, we_PN examined_VVD the_DD ability_NN of_II TAO2_NN to_TO activate_VVI stress-sensitive_JJ MAP_NN kinase_NN pathways_NNS in_II cells_NNS and_CC the_DD relationship_NN between_II activation_NN of_II TAO2_NN and_CC potential_JJ downstream_JJ pathways_NNS ._.
P11279606A07
In_II agreement_NN with_II this_DD notion_NN ,_, transient_JJ expression_NN of_II active_JJ MEK1_NN prevented_VVD apoptosis_NN in_II serum-deprived_VVNJ condition_NN ._.
P11283019A09
Finally_RR ,_, p38-dependent_JJ phosphorylation_NN of_II CDX3_NN was_VBD observed_VVN in_II differentiating_VVGJ Caco-2_NN /_SYM 15_MC cells_NNS ._.
P11287413A02
In_II this_DD study_NN ,_, we_PN have_VHB further_RR investigated_VVN the_DD signal_NN transduction_NN pathways_NNS responsible_JJ for_II the_DD event_NN and_CC its_PNG role_NN in_II HGF-induced_VVNJ cell_NN scattering_VVGN ._.
P11295367A03
Treatment_NN with_II H2O2_NN (_( 100_MC microM_NN )_) ,_, superoxide_NN anion_NN (_( generated_VVN by_II 1_MC mM_NN xanthine_NN and_CC 1_MC mU_NN /_SYM ml_NN xanthine_NN oxidase_NN )_) ,_, menadione_NN ,_, and_CC phenazine_NN methosulfate_NN increased_VVD the_DD cell_NN proliferation_NN by_II approximately_RR 50_MC %_SYM ._.
P11297525A07
Surprisingly_RR ,_, constitutive_JJ ERK1_NN /_SYM 2_MC activation_NN is_VBZ MEK-independent_JJ ._.
P11298121A04
As_CS shown_VVN here_RR ,_, ERK_NN is_VBZ activated_VVN in_II K562_NN and_CC COS-7_NN cells_NNS within_II 10_MC min_NN of_II sublytic_JJ immune_JJ attack_NN and_CC then_RR shows_VVZ a_DD decline_NN and_CC a_DD second_JJ peak_NN of_II activation_NN at_II 20_MC min_NN ._.
P11303787A03
The_DD effect_NN of_II SB_NN 203580_MC on_II nitric_JJ oxide_NN (_( NO_NN )_) -_: or_CC peroxynitrite-induced_VVNJ cell_NN death_NN is_VBZ not_RR known_VVN ._.
P11306108A04
Within_II 15-30_MC min_NN after_II HNE_NN treatment_NN ,_, c-Jun_NN N-terminal_JJ protein_NN kinase_NN (_( JNK_NN )_) was_VBD maximally_RR activated_VVN ,_, before_II returning_VVGN to_II control_NN level_NN after_II 1_MC h_NN post-treatment_NN ._.
P11306514A07
In_II contrast_NN ,_, overexpression_NN of_II the_DD wild-type_NN kinases_NNS had_VHD a_DD slight_JJ proapoptotic_JJ effect_NN ._.
P11306698A03
Nuclear_JJ ARE_NN complex_NN was_VBD activated_VVN 1_MC to_II 6_MC h_NN after_II treatment_NN of_II H4IIE_NN cells_NNS with_II t-BHQ_NN ._.
P11306706A04
Here_RR ,_, we_PN demonstrate_VVB that_CST mitogen-activated_VVNJ protein_NN kinase_NN kinase-1_NN (_( MEK-1_NN )_) inhibitor_NN PD98059_NN does_VDZ not_RR change_VVB either_CC the_DD stabilization_NN or_CC DNA_NN binding_VVGJ ability_NN of_II HIF-1alpha_NN but_CC it_PN inhibits_VVZ the_DD trans-activation_NN ability_NN of_II HIF-1alpha_NN ,_, thereby_RR it_PN reduces_VVZ the_DD hypoxia-induced_VVNJ transcription_NN of_II both_CC an_DD endogenous_JJ target_NN gene_NN and_CC a_DD hypoxia-responsive_JJ reporter_NN gene_NN ._.
P11309236A08
We_PN next_RR examined_VVD the_DD effect_NN of_II AG1478_NN on_II thrombin-induced_VVNJ DNA_NN synthesis_NN ._.
P11310789A01
UV-induced_VVNJ melanogenesis_NN is_VBZ a_DD well_RR known_VVNJ physiological_JJ response_NN of_II human_NN skin_NN exposed_VVN to_II solar_JJ radiation_NN ;_: however_RR ,_, the_DD signaling_VVGJ molecules_NNS involved_VVN in_II the_DD stimulation_NN of_II melanogenesis_NN in_II melanocytes_NNS following_VVG UV_NN exposure_NN remain_VVB unclear_JJ ._.
P11310854A01
Phosphorylation_NN of_II extracellular_JJ signal-regulated_VVNJ kinase_NN (_( ERK_NN )_) in_II response_NN to_II arachidonic_JJ acid_NN (_( AA_NN )_) was_VBD rapid_JJ and_CC transient_JJ ,_, peaking_VVG at_II 1_MC min_NN and_CC disappearing_VVG after_II 3_MC min_NN ,_, and_CC it_PN was_VBD accompanied_VVN by_II an_DD increase_NN in_II ERK_NN activity_NN in_II rat_NN neutrophils_NNS ._.
P11311983A02
However_RR ,_, our_PNG knowledge_NN of_II the_DD class_NN of_II glutamate_NN receptor_NN and_CC the_DD intracellular_JJ pathways_NNS involved_VVN derives_VVZ totally_RR from_II studies_NNS on_II embryonic_JJ neurons_NNS ,_, where_PNR the_DD mechanisms_NNS are_VBB likely_RR to_TO be_VBI totally_RR different_JJ from_II those_PND operating_VVG in_II mature_JJ neurons_NNS ._.
P11316261A08
Furthermore_RR ,_, in_II the_DD presence_NN of_II U0126_NN there_EX was_VBD no_DD aldosterone-induced_VVNJ increase_NN of_II steady-state_NN pH_NN ._.
P11316733A08
In_II contrast_NN to_II the_DD effect_NN of_II tumor_NN necrosis_NN factor-alpha_NN on_II NF-kappaB_NN activation_NN ,_, Western_NN blot_NN analyses_NNS demonstrated_VVD that_CST IGF-I_NN had_VHD no_DD effect_NN on_II IkappaB_NN phosphorylation_NN and_CC degradation_NN or_CC nuclear_JJ translocation_NN and_CC DNA_NN binding_VVGN of_II NF-kappaB_NN ._.
P11319753A08
Furthermore_RR ,_, the_DD strong_JJ correlation_NN between_II inhibition_NN of_II kinase_NN activity_NN and_CC IL-1_NN and_CC TNF-stimulated_VVNJ biological_JJ responses_NNS indicates_VVZ that_CST selective_JJ inhibition_NN of_II the_DD p38_NN MAPK_NN pathway_NN may_VM have_VHB therapeutic_JJ utility_NN in_II joint_NN diseases_NNS such_II+ as_II rheumatoid_JJ arthritis_NN (_( RA_NN )_) ._.
P11322385A06
MAPK_NN blockade_NN by_II the_DD specific_JJ MEK1_NN inhibitor_NN (_( PD98059_NN )_) decreased_VVD the_DD ability_NN of_II sodium_NN arsenite_NN to_TO increase_VVI HSP70_NN gene_NN expression_NN in_II a_DD dose-dependent_JJ manner_NN along_RR with_II dephosphorylation_NN of_II ERK1_NN /_SYM 2_MC proteins_NNS ._.
P11323408A05
SpD_NN binds_VVZ to_II the_DD ligand-binding_VVGJ site_NN of_II the_DD bombesin_NN /_SYM gastrin-releasing_VVGJ peptide_NN receptor_NN and_CC blocks_VVZ the_DD bombesin-stimulated_VVNJ increase_NN in_II [_( Ca2+_NN ]_) i_NN within_II the_DD same_JJ concentration_NN range_NN that_PNR causes_VVZ sustained_VVNJ activation_NN of_II c-Jun_NN N-terminal_JJ kinase_NN and_CC extracellular_JJ signal-regulated_VVNJ protein_NN kinase_NN (_( ERK_NN )_) ._.
P11325811A04
Both_DD groups_NNS were_VBD treated_VVN either_CC with_II SB202190_NN (_( inhibitor_NN of_II p38_NN MAP_NN kinase_NN )_) ,_, PD98059_NN (_( inhibitor_NN of_II extracellular-signal-regulated_VVNJ kinase_NN [_( ERK_NN ]_) pathway_NN )_) ,_, Ro-31-7549_NN (_( protein_NN kinase_NN C_NN [_( PKC_NN ]_) inhibitor_NN )_) ,_, LY_NN 294002_MC (_( a_DD phosphatidylinositol_NN 3-kinase_NN [_( PI_NN 3-kinase_NN ]_) inhibitor_NN )_) or_CC vehicle_NN ._.
P11327629A09
Angiotensin_NN II_MC increased_VVD c-fos_NN mRNA_NN expression_NN in_II SHR_NN and_CC had_VHD a_DD small_JJ stimulatory_JJ effect_NN in_II WKY_NN ._.
P11327635A02
Adrenomedullin_NN has_VHZ recently_RR been_VBN found_VVN to_TO enhance_VVI proliferation_NN of_II cultured_VVNJ rat_NN vascular_JJ smooth_JJ muscle_NN cells_NNS and_CC zona_NN glomerulosa_NN cells_NNS ._.
P11328854A03
Both_CC p38_NN MAPK_NN and_CC its_PNG upstream_JJ activator_NN MAPK_NN kinase-6_NN (_( MKK6_NN )_) were_VBD found_VVN to_TO be_VBI chronically_RR activated_VVN during_II the_DD luteal_JJ maturation_NN phase_NN ,_, with_II activation_NN detected_VVN by_II 24_MC h_NN post_II hCG_NN and_CC maintained_VVN through_II 4_MC days_NNS post_II hCG_NN ._.
P11331278A07
The_DD expression_NN levels_NNS of_II these_DD kinases_NNS were_VBD unaltered_VVNJ ._.
P11341985A09
AP-1_NN and_CC HSF_NN show_VVB opposite_JJ patterns_NNS of_II response_NN to_II HS_NN in_II the_DD presence_NN of_II proteasome_NN inhibitors_NNS or_CC reducing_VVGJ agents_NNS ._.
P11348889A01
Plasminogen_NN activator_NN inhibitor_NN type-1_NN (_( PAI-1_NN )_) plays_VVZ an_DD integral_JJ role_NN not_RR only_RR in_II the_DD regulation_NN of_II fibrinolytic_JJ activity_NN but_CC also_RR in_II the_DD pathogenesis_NN of_II atherosclerosis_NN and_CC hypertension_NN ._.
P11350764A01
Extracellular_JJ signal-regulated_VVNJ kinase_NN (_( ERK_NN )_) mitogen-activated_VVNJ protein_NN kinases_NNS (_( MAPKs_NNS )_) phosphorylate_VVB caldesmon_NN in_RR+ vivo_RR ,_, but_CC the_DD function_NN of_II caldesmon_NN phosphorylation_NN in_II smooth_JJ muscle_NN physiology_NN is_VBZ controversial_JJ ._.
P11350812A01
To_TO examine_VVI signaling_VVGJ mechanisms_NNS relevant_JJ to_II cAMP_NN /_SYM protein_NN kinase_NN A_NN (_( PKA_NN )_) -dependent_JJ endothelial_JJ cell_NN barrier_NN regulation_NN ,_, we_PN investigated_VVD the_DD impact_NN of_II the_DD cAMP_NN /_SYM PKA_NN inhibitors_NNS Rp_NN diastereomer_NN of_II adenosine_NN 3_MC '_SYM ,_, 5'-cyclic_JJ monophosphorothioate_NN (_( Rp-cAMPS_NN )_) and_CC PKA_NN inhibitor_NN (_( PKI_NN )_) on_II bovine_JJ pulmonary_JJ artery_NN and_CC bovine_JJ lung_NN microvascular_JJ endothelial_JJ cell_NN cytoskeleton_NN reorganization_NN ._.
P11359446A10
These_DD results_NNS suggest_VVB that_CST DPPC_NN ,_, the_DD major_JJ component_NN of_II pulmonary_JJ surfactant_NN ,_, may_VM play_VVB a_DD role_NN in_II modulating_VVGN leucocyte_NN inflammatory_JJ responses_NNS in_II the_DD lung_NN ._.
P11359772A08
Serum-stimulated_VVNJ c-Fos_NN expression_NN is_VBZ dependent_JJ on_II MAPK_NN /_SYM Erk_NN activity_NN because_CS the_DD MEK_NN inhibitor_NN PD98059_NN suppresses_VVZ Erk_NN activity_NN and_CC c-Fos_NN expression_NN ._.
P11360180A09
These_DD data_NNS are_VBB consistent_JJ with_II a_DD model_NN where_PNR thrombin_NN induces_VVZ ERK_NN activation_NN via_II both_CC PKC-dependent_JJ and_CC independent_JJ pathways_NNS ,_, whereas_CS p38_NN MAPK_NN activation_NN requires_VVZ only_RR PTKs_NNS ._.
P11360301A10
The_DD activating_VVGJ factor_NN was_VBD shown_VVN to_TO have_VHI a_DD native_JJ size_NN of_II 50-100_MC kD_NN and_CC did_VDD not_RR signal_VVB through_II the_DD classical_JJ EGF_NN receptor_NN ._.
P11367542A02
Although_CS IL-1_NN signaling_VVGN is_VBZ known_VVN to_TO involve_VVI PI3-kinase_NN ,_, p38_NN mitogen-activated_VVNJ protein_NN (_( MAP_NN )_) kinase_NN and_CC extracellular_JJ signal-regulated_VVNJ kinase_NN (_( ERK_NN )_) ,_, the_DD crosstalk_NN of_II these_DD kinases_NNS on_II the_DD IL-1-mediated_VVNJ signal_NN transduction_NN is_VBZ not_RR clear_JJ ._.
P11372759A04
The_DD kinetics_NNS of_II activation_NN of_II Erk1_NN and_CC Erk2_NN were_VBD examined_VVN during_II erythroid_NN and_CC megakaryocytic_JJ differentiation_NN of_II UT-7_NN /_SYM GM_NN cells_NNS ._.
P11375350A10
High_JJ D-glucose_NN treatment_NN induced_VVD MEKK1_NN cleavage_NN ,_, whereas_CS caspase_NN inhibitors_NNS significantly_RR attenuated_VVD the_DD cleavage_NN ._.
P11376873A02
To_TO determine_VVI whether_CST TGF-beta_NN (_( 1_MC )_) interferes_VVZ directly_RR with_II TPO-induced_VVNJ signal_NN transduction_NN in_II hematopoietic_JJ cells_NNS ,_, we_PN compared_VVD the_DD regulatory_JJ effects_NNS in_II the_DD TPO-responsive_JJ cell_NN lines_NNS Mo-7e_NN and_CC HEL_NN ._.
P11377386A06
IFN-gamma_NN induced_VVD the_DD phosphorylation_NN of_II signal_NN transducer_NN and_CC activator_NN of_II transcription_NN 1_MC ._.
P11381075A01
PURPOSE_NN :_: To_TO determine_VVI the_DD signal_NN mediators_NNS involved_VVN in_II glycated_VVNJ human_NN serum_NN albumin_NN (_( GHSA_NN )_) stimulation_NN of_II interleukin_NN (_( IL_NN )_) -8_MC and_CC monocyte_NN chemotactic_JJ protein_NN (_( MCP_NN )_) -1_MC secretion_NN in_II human_NN retinal_JJ pigment_NN epithelium_NN (_( hRPE_NN )_) cells_NNS ._.
P11382751A09
The_DD specific_JJ inhibition_NN of_II either_CC ERK_NN or_CC p38_NN (_( MAPK_NN )_) attenuated_VVD the_DD IL-1_NN beta-_NN or_CC LIF-stimulated_VVNJ ANF_NN expression_NN by_II up_RR+ to_RR 70_MC %_SYM ._.
P11387337A09
Both_CC in_RR+ vitro_RR and_CC in_RR+ vivo_RR ,_, wild_JJ type_NN MKP-2_NN effectively_RR inactivated_VVD ERK2_NN whereas_CS MKP-2_NN mutants_NNS incapable_JJ of_II binding_VVGN to_II ERK_NN /_SYM p38_NN did_VDD not_RR ._.
P11388701A05
We_PN found_VVD that_CST thrombin_NN induced_VVD time-_NN and_CC dose-dependent_JJ activation_NN of_II p38_NN MAPK_NN ._.
P11389977A04
Both_CC the_DD TP_NN agonist_NN U46619_NN and_CC 8-epiPGF_NN (_( 2alpha_NN )_) elicited_VVD time_NN and_CC concentration_NN dependent_JJ activation_NN of_II the_DD extracellular_JJ signal_NN regulated_VVNJ kinase_NN (_( ERK_NN )_) s_NNS and_CC c-Jun_NN N-terminal_JJ kinase_NN (_( JNK_NN )_) s_NNS in_II ULTR_NN cells_NNS ._.
P11390374A06
Specifically_RR ,_, fucoidan_NN stimulates_VVZ activity_NN of_II p21-activated_VVNJ kinase_NN (_( PAK_NN )_) and_CC of_II the_DD MAPKs_NNS extracellular_JJ signal-regulated_VVNJ kinase_NN (_( ERK_NN )_) ,_, c-Jun_NN NH_NN (_( 2_MC )_) -terminal_JJ kinase_NN (_( JNK_NN )_) ,_, and_CC p38_NN ._.
P11399523A03
NO_NN may_VM be_VBB the_DD mediator_NN of_II the_DD cytotoxic_JJ effect_NN of_II IL-1_NN beta_NN in_II rat_NN islets_NNS and_CC beta-cell_NN lines_NNS ._.
P11399647A05
In_II contrast_NN ,_, HGF_NN was_VBD unable_JJ to_TO reverse_VVI the_DD loss_NN of_II adhesion_NN of_II cells_NNS exposed_VVN to_II 99_MC %_SYM ATP_NN depletion_NN ._.
P11400118A08
Phosphorylated_VVNJ ERK1_NN /_SYM 2_MC MAP_NN kinase_NN is_VBZ thus_RR potentially_RR prognostic_JJ for_II prediction_NN of_II response_NN to_II anti-hormonal_JJ agents_NNS and_CC survival_NN ,_, data_NNS providing_VVG further_JJ evidence_NN that_CST ERK1_NN /_SYM 2_MC MAP_NN kinase_NN plays_VVZ a_DD role_NN in_II circumvention_NN of_II anti-hormonal_JJ response_NN in_II breast_NN cancer_NN ._.
P11401397A01
Retinoic_JJ acid_NN (_( RA_NN )_) ,_, a_DD potent_JJ teratogen_NN ,_, produces_VVZ a_DD characteristic_JJ set_NN of_II embryonic_JJ cardiovascular_JJ malformations_NNS similar_JJ to_II those_PND observed_VVN in_II neural_JJ crest_NN ablated_VVNJ avians_NNS ._.
P11401420A03
The_DD role_NN of_II mitogen-activated_VVNJ protein_NN kinase_NN (_( MAPK_NN )_) activation_NN in_II the_DD early_JJ intracellular_JJ signal_NN transduction_NN involved_VVN in_II iNOS_NN and_CC IL-6_NN transcription_NN in_II the_DD combined_VVNJ agents-stimulated_VVNJ osteoblasts_NNS has_VHZ been_VBN investigated_VVN ._.
P11401854A04
In_II this_DD study_NN ,_, we_PN report_VVB on_II the_DD interactions_NNS between_II the_DD TGF-beta_NN and_CC MAP_NN kinase_NN signaling_VVGJ pathways_NNS in_II isolated_VVNJ rat_NN pancreatic_JJ acinar_JJ cells_NNS ._.
P11401859A04
Ionomycin_NN also_RR activated_VVD (_( 2_MC microM_NN )_) and_CC primed_VVD (_( 20-200_MC nM_NN )_) the_DD PMN_NN oxidase_NN ._.
P11408609A11
Together_RR ,_, these_DD findings_NNS suggest_VVB that_CST subsequent_JJ exposure_NN of_II paclitaxel-treated_VVNJ U937_NN cells_NNS to_II MEK_NN /_SYM MAPK_NN inhibitors_NNS induces_VVZ perturbations_NNS in_II signaling_VVGJ pathways_NNS ,_, particularly_RR the_DD p42_NN /_SYM 44_MC MAPK_NN and_CC p38_NN MAPK_NN cascades_NNS ,_, that_PNR lower_VVB the_DD threshold_NN for_II mitochondrial_JJ injury_NN and_CC induction_NN of_II cell_NN death_NN ._.
P11408617A05
Selectively_RR blocking_VVGN mitogen-activated_VVNJ protein_NN kinase_NN (_( MAPK_NN )_) pathways_NNS by_II overexpression_NN of_II dominant-negative_JJ mutants_NNS of_II kinases_NNS attenuated_VVD the_DD AP-1_NN activation_NN by_II PMA_NN and_CC UVC_NN ._.
P11415463A03
The_DD inhibition_NN of_II MAPK_NN activity_NN induced_VVD a_DD dose-dependent_JJ growth_NN arrest_NN in_II G_NN (_( 0_MC )_) /_SYM G_NN (_( 1_MC )_) phase_NN ._.
P11422444A07
The_DD c2-ceramide_NN treatment_NN also_RR increases_VVZ levels_NNS of_II c-jun_NN ,_, c-fos_NN and_CC p53_NN mRNA_NN in_II primary_JJ cortical_JJ neuron_NN cultures_NNS ,_, but_CC this_PND is_VBZ independent_JJ of_II p38_NN activation_NN ._.
P11423664A03
We_PN show_VVB that_CST two_MC different_JJ inhibitors_NNS of_II the_DD ERK_NN pathway_NN suppress_VVB the_DD induction_NN of_II two_MC forms_NNS of_II long-term_NN potentiation_NN (_( LTP_NN )_) in_II rat_NN cortical_JJ slices_NNS and_CC that_CST their_PNG intracortical_JJ administration_NN to_II monocularly_RR deprived_VVNJ rats_NNS prevents_VVZ the_DD shift_NN in_II ocular_JJ dominance_NN towards_II the_DD nondeprived_JJ eye_NN ._.
P11423976A06
Proliferation_NN and_CC survival_NN of_II cancer_NN cells_NNS has_VHZ been_VBN linked_VVN in_RR+ vivo_RR to_II enhanced_VVNJ expression_NN of_II angiogenic_JJ growth_NN factors_NNS ._.
P11423998A01
Introduction_NN :_: We_PN report_VVB the_DD results_NNS of_II a_DD study_NN investigating_VVG signaling_VVGJ proteins_NNS in_II 26_MC cases_NNS of_II primary_JJ acute_JJ myelogenous_JJ leukemia_NN ._.
P11435219A10
However_RR ,_, phosphorylation_NN of_II PLD_NN by_II p38_NN failed_VVD to_TO affect_VVI PLD_NN activity_NN in_RR+ vitro_RR ._.
P11438570A02
It_PN has_VHZ been_VBN shown_VVN previously_RR that_CST the_DD induction_NN of_II apoptosis_NN in_II these_DD neurons_NNS at_II NGF_NN withdrawal_NN requires_VVZ both_CC the_DD activity_NN of_II the_DD small_JJ GTP-binding_VVGJ protein_NN Cdc42_NN and_CC the_DD activation_NN of_II the_DD c-Jun_NN N-terminal_JJ kinase_NN (_( JNK_NN )_) pathway_NN ._.
P11438574A02
Protein_NN kinase_NN C_NN (_( PKC_NN )_) is_VBZ known_VVN to_TO increase_VVI non-amyloidogenic_JJ alpha-secretase_NN cleavage_NN of_II APP_NN ,_, producing_VVG secreted_VVNJ APP_NN (_( sAPPalpha_NN )_) ,_, and_CC glycogen_NN synthase_NN kinase_NN (_( GSK_NN )_) -3beta_NN is_VBZ known_VVN to_TO increase_VVI tau_NN phosphorylation_NN ._.
P11443053A03
A_DD redox-cycling_VVGJ agent_NN ,_, phenazine_NN methosulfate_NN ,_, was_VBD found_VVN to_II both_CC upregulate_VVB TNF-alpha_NN (_( 5.8_MC +/-_SYM 1.0_MC fold_NN ;_: P_NN =_SYM 0.01_MC )_) and_CC increase_VVB the_DD phosphorylation_NN state_NN of_II p42_NN /_SYM 44_MC MAPK_NN (_( 3.1_MC +/-_SYM 0.2_MC fold_NN ;_: P_NN =_SYM 0.01_MC )_) in_II PMA-differentiated_VVNJ U-937_NN cells_NNS ._.
P11448861A05
It_PN did_VDD not_RR appear_VVB that_CST stimulation_NN of_II NKCC_NN activity_NN was_VBD a_DD reflection_NN of_II increased_VVNJ Na_NN (_( +_SYM )_) -K_NN (_( +_SYM )_) -ATPase_NN activity_NN because_CS insulin_NN treatment_NN did_VDD not_RR stimulate_VVB NKCC_NN activity_NN ,_, despite_II insulin_NN 's_GE well-known_VVNJ stimulation_NN of_II Na_NN (_( +_SYM )_) -K_NN (_( +_SYM )_) -ATPase_NN activity_NN ._.
P11453646A05
These_DD findings_NNS suggest_VVB that_CST Rac_NN is_VBZ activated_VVN by_II a_DD mechanism_NN that_PNR is_VBZ at_RR+ least_RR partly_RR dependent_JJ on_II PI3K_NN in_II TNFalpha_NN stimulated_VVNJ cells_NNS and_CC plays_VVZ a_DD critical_JJ role_NN in_II activation_NN of_II the_DD Erk_NN signaling_VVGJ pathway_NN ._.
P11454854A07
These_DD cells_NNS also_RR had_VHD increased_VVNJ phosphorylation_NN of_II native_JJ c-Jun_NN ,_, suggesting_VVG that_CST both_CC c-Jun_NN NH_NN (_( 2_MC )_) -terminal_JJ kinase_NN and_CC p38_NN MAP_NN kinases_NNS phosphorylate_VVB c-Jun_NN ._.
P11454948A06
Inhibition_NN of_II Akt_NN activation_NN required_VVD almost_RR complete_JJ inhibition_NN of_II ERK_NN ._.
P11455016A09
Our_PNG data_NNS confirmed_VVD additivity_NN in_II those_DD cells_NNS lines_NNS that_PNR undergo_VVB paclitaxel-induced_VVNJ ERK_NN activation_NN ,_, and_CC antagonism_NN in_II cells_NNS with_II low_JJ ERK_NN activity_NN ,_, suggesting_VVG that_CST in_II tumors_NNS with_II high_JJ ERK_NN activity_NN ,_, there_EX may_VM be_VBB an_DD application_NN for_II this_DD strategy_NN in_II therapy_NN ._.
P11455028A03
The_DD activation_NN of_II MAPKs_NNS ,_, especially_RR the_DD extracellular-regulated_VVNJ protein_NN kinase_NN subfamily_NN ,_, seems_VVZ to_TO play_VVI a_DD causal_JJ role_NN in_II death_NN of_II renal_JJ proximal_JJ tubular_JJ epithelial_JJ cells_NNS (_( LLC-PK1_NN )_) induced_VVN by_II reactive_JJ oxygen_NN species_NNS (_( ROS_NN )_) ._.
P11457751A08
Simvastatin_NN reduced_VVD LV_NN mass_NN by_II 37_MC %_SYM ,_, interventricular_JJ septal_JJ thickness_NN by_II 21_MC %_SYM ,_, and_CC posterior_JJ wall_NN thickness_NN by_II 13_MC %_SYM ._.
P11461121A10
The_DD appearance_NN of_II the_DD fragmented_VVNJ chromatin_NN visualized_VVN by_II DAPI_NN staining_VVGN ,_, and_CC DNA_NN fragments_NNS seen_VVN on_II an_DD agarose_NN gel_NN ,_, coincided_VVD with_II the_DD decrease_NN in_II ERK1_NN /_SYM 2_MC activation_NN and_CC concomitant_JJ increase_NN of_II the_DD level_NN of_II active_JJ p38_NN MAPK_NN ._.
P11464287A06
In_II contrast_NN ,_, MCF-7_NN cells_NNS expressing_VVG constitutively_RR activated_VVNJ MEK_NN show_VVB a_DD significant_JJ increase_NN in_II MAPK_NN activity_NN and_CC cell_NN migration_NN ,_, but_CC this_PND failed_VVD to_TO enhance_VVI in_JJ+ vitro_JJ invasion_NN ._.
P11466386A06
The_DD induction_NN of_II COX-2_NN was_VBD blocked_VVN by_II the_DD p38_NN MAP_NN kinase_NN inhibitor_NN SB202190_NN ,_, even_RR when_CS added_VVN 12-16_MC h_NN after_II stimulation_NN with_II Ag_NN when_CS p38_NN MAP_NN kinase_NN activity_NN had_VHD returned_VVN to_II near_RR basal_JJ ,_, but_CC still_RR minimally_RR elevated_VVN ,_, levels_NNS ._.
P11468147A02
The_DD present_JJ study_NN examines_VVZ the_DD involvement_NN of_II different_JJ intracellular_JJ signaling_VVGJ pathways_NNS and_CC their_PNG physiopathologic_JJ consequences_NNS following_VVG the_DD CD4-independent_JJ interaction_NN between_II CXCR4_NN or_CC CCR5_NN and_CC gp120_NN in_II different_JJ cell_NN types_NNS :_: primary_JJ T_NN cells_NNS ,_, CD4_NN (_( -_SYM )_) /_SYM CXCR4_NN (_( +_SYM )_) /_SYM CCR5_NN (_( +_SYM )_) T_NN cells_NNS ,_, or_CC glioma_NN cells_NNS ._.
P11468529A07
FR167653_NN significantly_RR suppressed_VVD serum_NN ALT_NN and_CC LDH_NN levels_NNS and_CC improved_VVD liver_NN tissue_NN blood_NN flow_NN after_II transplantation_NN ._.
P11472310A03
This_DD review_NN will_VM provide_VVB insight_NN on_II potential_JJ intracellular_JJ signalling_VVGJ mechanisms_NNS by_II which_PNR muscle_NN contraction_NN /_SYM exercise_NN leads_VVZ to_II changes_NNS in_II gene_NN expression_NN ._.
P11487550A07
TUDC-induced_VVNJ stimulation_NN of_II TC_NN excretion_NN was_VBD accompanied_VVN by_II a_DD p38_NN (_( MAPK_NN )_) -dependent_JJ insertion_NN of_II subcanalicular_JJ immunoreactive_JJ Bsep_NN into_II the_DD canalicular_JJ membrane_NN ._.
P11498525A10
In_II summary_NN ,_, we_PN have_VHB shown_VVN the_DD histamine_NN H_NN (_( 1_MC )_) receptor_NN activates_VVZ p42_NN /_SYM p44_NN MAPK_NN and_CC p38_NN MAPK_NN signalling_VVGJ pathways_NNS in_II DDT_NN (_( 1_MC )_) MF-2_NN smooth_JJ muscle_NN cells_NNS ._.
P11504702A05
However_RR ,_, inhibition_NN of_II either_CC ERK_NN or_CC p38_NN MAPK_NN did_VDD not_RR affect_VVB acrolein-dependent_JJ inhibition_NN of_II apoptosis_NN ._.
P11504709A03
PMA_NN and_CC TPO_NN were_VBD able_JJ to_TO modulate_VVI GPIX_NN expression_NN at_II mRNA_NN and_CC protein_NN levels_NNS ._.
P11509022A07
The_DD anisomycin_NN effect_NN was_VBD enhanced_VVN in_II the_DD presence_NN of_II 100_MC mM_NN ethanol_NN ._.
P11518563A01
Administration_NN of_II bacterial_JJ lipopolysaccharide_NN (_( LPS_NN )_) to_II laboratory_NN animals_NNS and_CC cultured_VVNJ macrophages_NNS is_VBZ known_VVN to_TO induce_VVI the_DD production_NN of_II nitric_JJ oxide_NN (_( NO_NN )_) from_II inducible_JJ nitric_JJ oxide_NN synthase_NN (_( iNOS_NN )_) ._.
P11524243A02
PGE1_NN induced_VVD the_DD phosphorylation_NN of_II both_CC p44_NN /_SYM p42_NN mitogen-activated_VVNJ protein_NN (_( MAP_NN )_) kinase_NN and_CC p38_NN MAP_NN kinase_NN ._.
P11525649A04
We_PN now_RR directly_RR confirm_VVB this_DD prediction_NN by_II showing_VVGN that_CST oncogenic_JJ p21_NN induces_VVZ activating_VVGJ phosphorylation_NN of_II JNK_NN (_( JNK-P_NN )_) and_CC of_II ERK_NN (_( MAP_NN kinase_NN )_) (_( MAPK-P_NN )_) ,_, whose_PNR levels_NNS correlate_VVB with_II oocyte_NN maturation_NN ._.
P11525903A01
Mitogen-activated_VVNJ protein_NN kinases_NNS (_( MAPKs_NNS )_) play_VVB a_DD critical_JJ role_NN in_II the_DD regulation_NN of_II cell_NN proliferation_NN ,_, differentiation_NN and_CC apoptosis_NN ._.
P11527089A05
Incubation_NN of_II HREC_NN in_II serum-free_JJ medium_NN caused_VVD a_DD time-dependent_JJ increase_NN in_II c-Jun_NN N-terminal_JJ kinase_NN (_( JNK_NN )_) activity_NN ,_, and_CC continuous_JJ culture_NN of_II HREC_NN in_II the_DD presence_NN of_II IGF-I_NN or_CC vascular_JJ endothelial_JJ growth_NN factor_NN (_( VEGF_NN )_) prevented_VVD JNK_NN activation_NN and_CC arrested_VVD apoptosis_NN ._.
P11527418A01
It_PN has_VHZ been_VBN shown_VVN that_CST thyroid_NN hormone_NN stimulates_VVZ the_DD activity_NN of_II alkaline_JJ phosphatase_NN ,_, a_DD marker_NN of_II mature_JJ osteoblast_NN phenotype_NN ,_, in_II osteoblasts_NNS ._.
P11527419A01
Cannabinoids_NNS affect_VVB prostaglandin_NN (_( PG_NN )_) formation_NN in_II the_DD central_JJ nervous_JJ system_NN through_II as_RR+ yet_RR unidentified_VVNJ mechanisms_NNS ._.
P11527648A09
CONCLUSIONS_NNS :_: These_DD data_NNS demonstrate_VVB a_DD nearly_RR complete_JJ requirement_NN of_II endogenous_JJ norepinephrine_NN and_CC epinephrine_NN for_II the_DD induction_NN of_II in_JJ+ vivo_JJ pressure-overload_NN cardiac_JJ hypertrophy_NN and_CC for_II the_DD activation_NN of_II hypertrophic_JJ signaling_VVGJ pathways_NNS ._.
P11543732A06
Activation_NN of_II mitogen-activated_VVNJ protein_NN kinases_NNS (_( MAPKs_NNS )_) and_CC the_DD redox-sensitive_JJ transcription_NN factors_NNS ,_, nuclear_JJ factor-kappaB_NN (_( NF-kappaB_NN )_) and_CC activator_NN protein_NN 1_MC (_( AP-1_NN )_) ,_, are_VBB key_JJ events_NNS in_II the_DD signal_NN transduction_NN pathways_NNS mediating_VVG TNF-alpha_NN induction_NN ._.
P11544323A05
Using_VVG highly_RR specific_JJ inhibitors_NNS of_II p38_NN (_( SB203580_NN )_) and_CC MAP_NN kinase_NN kinase-1_NN (_( PD98059_NN )_) ,_, we_PN found_VVD that_CST activation_NN of_II the_DD extracellular_JJ signal-regulated_VVNJ kinase_NN pathway_NN ,_, but_CC not_RR of_II p38_NN ,_, was_VBD essential_JJ for_II the_DD M._NN avium-induced_VVNJ TNF-alpha_NN formation_NN ._.
P11549715A03
This_DD stimulation_NN resulted_VVD in_II a_DD transient_JJ phosphorylation_NN of_II p42_NN MAPK_NN ,_, and_CC the_DD resulting_VVGJ LTP_NN was_VBD MAPK_NN dependent_JJ ._.
P11553284A05
However_RR ,_, blockade_NN of_II dopaminergic_JJ (_( DA_NN )_) D1_NN receptors_NNS by_II administration_NN of_II SCH_NN 23390_MC ,_, prior_II+ to_II THC_NN ,_, totally_RR prevents_VVZ ERK_NN activation_NN in_II the_DD striatum_NN ,_, thus_RR demonstrating_VVG a_DD critical_JJ involvement_NN of_II DA_NN systems_NNS in_II THC-induced_VVNJ ERK_NN activation_NN ._.
P11553563A01
Enteropathogenic_JJ Escherichia_NN coli_NN (_( EPEC_NN )_) is_VBZ an_DD extracellular_JJ bacterial_JJ pathogen_NN that_PNR infects_VVZ the_DD human_NN intestinal_JJ epithelium_NN and_CC is_VBZ a_DD major_JJ cause_NN of_II infantile_JJ diarrhea_NN in_II developing_VVGJ countries_NNS ._.
P11559033A06
G_NN (_( 2_MC )_) /_SYM M_NN was_VBD the_DD most_RRT sensitive_JJ cell_NN cycle_NN phase_NN to_II Cd_NN for_II the_DD induction_NN of_II ERK_NN and_CC p38_NN MAPK_NN activities_NNS ,_, cytotoxicity_NN ,_, apoptosis_NN ,_, micronucleus_NN ,_, and_CC intracellular_JJ peroxide_NN ;_: despite_II that_CST similar_JJ Cd_NN accumulation_NN was_VBD observed_VVN in_II G_NN (_( 1_MC )_) -_: ,_, S-_NN ,_, and_CC G_NN (_( 2_MC )_) /_SYM M-cells_NNS ._.
P11560859A02
Epidemiological_JJ studies_NNS indicate_VVB that_CST estrogen_NN replacement_NN therapy_NN is_VBZ cardioprotective_JJ ;_: the_DD mechanisms_NNS involved_VVN in_II this_DD process_NN ,_, however_RR ,_, are_VBB poorly_RR understood_VVN ._.
P11560928A09
These_DD results_NNS suggest_VVB that_CST transient_JJ activation_NN of_II ILK_NN is_VBZ required_VVN for_II neurite_NN outgrowth_NN in_II serum-starved_VVNJ N1E-115_NN cells_NNS on_II laminin_NN ._.
P11561064A01
Genistein_NN is_VBZ a_DD potent_JJ plant-derived_VVNJ isoflavone_NN displaying_VVG estrogenic_JJ activity_NN at_II low_JJ (_( nanomolar_JJ )_) concentrations_NNS and_CC antiproliferative_JJ and_CC antiangiogenic_JJ properties_NNS at_II higher_JJR concentrations_NNS (_( above_II 10-50_MC microM_NN )_) ._.
P11562426A01
Angiotensin_NN II_MC (_( Ang_NN II_MC )_) induces_VVZ vascular_JJ smooth_JJ muscle_NN cell_NN (_( VSMC_NN )_) hypertrophy_NN ,_, which_PNR results_VVZ in_II various_JJ cardiovascular_JJ diseases_NNS ._.
P11564659A07
4._MC The_DD UTP-induced_VVNJ enhancement_NN of_II the_DD growth_NN of_II C6_NN cells_NNS is_VBZ due_II+ to_II activation_NN of_II MAPK_NN by_II a_DD PPADS_NN sensitive_JJ nucleotide_NN receptor_NN ._.
P11570006A03
However_RR ,_, during_II the_DD last_JJ six_MC to_II seven_MC years_NNS this_DD view_NN has_VHZ been_VBN challenged_VVN by_II several_JJ studies_NNS demonstrating_VVG that_CST a_DD significant_JJ number_NN of_II myocytes_NNS undergo_VVB apoptosis_NN in_II myocardial_JJ infarction_NN ,_, heart_NN failure_NN ,_, myocarditis_NN ,_, arrhythmogen_NN right_JJ ventricular_JJ dysplasia_NN ,_, and_CC immune_JJ rejection_NN after_II cardiac_JJ transplantation_NN ,_, as_CC+ well_CC+ as_CC in_II other_JJ conditions_NNS of_II stress_NN ._.
P11570814A07
The_DD potential_NN of_II SNP_NN toxicity_NN directly_RR from_II NO_NN was_VBD supported_VVN by_II our_PNG finding_VVGN that_CST the_DD NO_NN scavenger_NN carboxy-PTIO_NN prevented_VVD cell_NN death_NN ._.
P11571231A06
These_DD findings_NNS suggest_VVB that_CST the_DD activation_NN of_II p38_NN kinase_NN may_VM play_VVB important_JJ roles_NNS in_II the_DD signal_NN transduction_NN mechanisms_NNS of_II hydroxyurea_NN leading_VVGN to_II erythroid_NN differentiation_NN ._.
P11571286A07
In_II contrast_NN ,_, inner_JJ retina_NN /_SYM glia_NN possess_VVB alternative_JJ ,_, cell_NN type_NN ,_, and_CC growth_NN factor-specific_JJ MEK-independent_JJ ERK1_NN /_SYM 2_MC activation_NN pathways_NNS ._.
P11573595A02
The_DD effects_NNS of_II propofol_NN on_II the_DD function_NN and_CC intracellular_JJ signal_NN transduction_NN systems_NNS of_II neutrophils_NNS is_VBZ controversial_JJ ._.
P11574421A07
Bax_NN quantity_NN also_RR increased_VVD ._.
P11577023A02
Thrombin_NN exerts_VVZ profound_JJ effects_NNS on_II endothelial_JJ function_NN ._.
P11577023A14
These_DD effects_NNS of_II thrombin_NN may_VM be_VBB important_JJ for_II endothelial_JJ dysfunction_NN in_II cardiovascular_JJ disease_NN ,_, particularly_RR during_II acute_JJ coronary_JJ episodes_NNS ._.
P11577087A01
The_DD expression_NN of_II enzymes_NNS involved_VVN in_II fatty_JJ acid_NN beta-oxidation_NN (_( FAO_NN )_) ,_, the_DD principal_JJ source_NN of_II energy_NN production_NN in_II the_DD adult_NN mammalian_JJ heart_NN ,_, is_VBZ controlled_VVN at_II the_DD transcriptional_JJ level_NN via_II the_DD nuclear_JJ receptor_NN peroxisome_NN proliferator-activated_VVNJ receptor_NN alpha_NN (_( PPARalpha_NN )_) ._.
P11579095A01
The_DD estrogen_NN receptors_NNS (_( ERs_NNS )_) are_VBB ligand-inducible_JJ transcription_NN factors_NNS that_PNR play_VVB key_JJ roles_NNS in_II the_DD control_NN of_II growth_NN and_CC differentiation_NN in_II reproductive_JJ tissues_NNS ._.
P11585923A04
A_DD similar_JJ inhibition_NN of_II the_DD Ras-MAPK_NN pathway_NN was_VBD observed_VVN on_II stimulation_NN of_II endogenous_JJ EphB2_NN in_II COS-1_NN cells_NNS ._.
P11588033A01
During_II the_DD cell_NN transformation_NN processes_NNS leading_VVG to_II erythroleukemia_NN ,_, erythroid_NN progenitors_NNS often_RR become_VVB erythropoietin_NN (_( Epo_NN )_) -independent_JJ for_II their_PNG proliferation_NN ._.
P11590318A05
METHODOLOGY_NN AND_CC RESULTS_NNS :_: We_PN established_VVD an_DD in_JJ+ vitro_JJ model_NN for_II ECM-induced_VVNJ differentiation_NN of_II poorly_RR differentiated_VVNJ pancreatic_JJ carcinoma_NN cells_NNS and_CC found_VVD that_CST a_DD specific_JJ pattern_NN of_II ECM_NN proteins_NNS resembling_VVG basal_JJ laminas_NN (_( matrigel_NN )_) induces_VVZ differentiation_NN of_II the_DD PaTu-II_NN pancreatic_JJ carcinoma_NN cell_NN line_NN to_II a_DD ductal_JJ phenotype_NN ._.
P11591707A11
Transcriptional_JJ activity_NN of_II Egr-1_NN protein_NN was_VBD enhanced_VVN by_II GnRH_NN treatment_NN ._.
P11592793A04
They_PN were_VBD treated_VVN with_II menadione_NN (_( an_DD intracellular_JJ generator_NN of_II O_NN (_( -2_MC )_) )_) and/or_CC platelet-derived_VVNJ growth_NN factor_NN homodimer_NN BB_NN (_( PDGF_NN )_) ._.
P11595733A05
Activation_NN of_II Akt_NN by_II raloxifene_NN reached_VVD a_DD plateau_NN at_II 15-30_MC min_NN and_CC declined_VVD thereafter_RR ,_, a_DD similar_JJ time_NN frame_NN to_II that_PND of_II Akt_NN activation_NN by_II 17beta-estradiol_NN ._.
P11595756A03
NO_NN donors_NNS could_VM induce_VVB the_DD neurite_NN outgrowth_NN dose-dependently_RR in_II the_DD cells_NNS ._.
P11597764A09
Since_CS cleaved_VVNJ caspase-3_NN is_VBZ not_RR expressed_VVN by_II dying_VVGJ cells_NNS in_II the_DD present_JJ paradigm_NN ,_, JNK_NN (_( P_NN )_) ,_, p38_NN (_( P_NN )_) and_CC c-Jun_NN (_( P_NN )_) expression_NN is_VBZ not_RR associated_VVN with_II caspase-3_NN activation_NN ._.
P11597988A12
Collectively_RR ,_, these_DD data_NNS indicated_VVD that_CST Ang_NN II_MC stimulated_VVD ROS_NN production_NN via_II the_DD AT1_NN receptor_NN and_CC NADH_NN /_SYM NADPH_NN oxidase_NN ,_, and_CC that_CST these_DD ROS_NN mediated_VVD activation_NN of_II MAPKs_NNS ,_, which_PNR culminated_VVD in_II IL-6_NN gene_NN expression_NN through_II a_DD CRE-dependent_JJ ,_, but_CC not_RR NF-kappaB-dependent_JJ ,_, pathway_NN in_II cardiac_JJ fibroblasts_NNS ._.
P11598011A01
The_DD oncogenic_JJ latent_JJ membrane_NN protein_NN 1_MC (_( LMP1_NN )_) of_II the_DD Epstein-Barr_NN virus_NN recruits_VVZ tumor_NN necrosis_NN factor-receptor_NN (_( TNFR_NN )_) -associated_VVNJ factors_NNS (_( TRAFs_NNS )_) ,_, the_DD TNFR-associated_VVNJ death_NN domain_NN protein_NN (_( TRADD_NN )_) and_CC JAK3_NN to_TO induce_VVI intracellular_JJ signaling_VVGJ pathways_NNS ._.
P11598045A11
ERK1_NN /_SYM 2_MC ,_, while_CS not_RR involved_VVN in_II P._NN gingivalis_NN invasion_NN of_II GECs_NNS ,_, may_VM be_VBB downregulated_VVN by_II internalized_VVNJ P._NN gingivalis_NN ._.
P11600417A05
H_NN (_( 2_MC )_) O_NN (_( 2_MC )_) (_( 50_MC microM_NN )_) caused_VVD transient_JJ activation_NN of_II ERK1_NN /_SYM 2_MC and_CC p38_NN MAP_NN kinase_NN that_PNR was_VBD detected_VVN as_RR early_RR as_CSN 5_MC min_NN ,_, was_VBD maximal_JJ at_II 20_MC min_NN (_( 9.6_MC +/-_SYM 1.2-_MC and_CC 9.0_MC +/-_SYM 1.6-fold_NN ,_, respectively_RR ,_, vs._CC control_NN )_) ,_, and_CC returned_VVD to_II baseline_NN at_II 60_MC min_NN ._.
P11600497A07
Furthermore_RR ,_, we_PN found_VVD that_CST the_DD expression_NN of_II FADD_NN and_CC caspase-8_NN was_VBD significantly_RR reduced_VVN in_II serum-starved_VVNJ cells_NNS ,_, whereas_CS the_DD level_NN of_II cFLIP_NN remained_VVD unchanged_VVNJ ._.
P11602182A05
At_II the_DD commitment_NN time_NN for_II inducing_VVGN cell_NN death_NN ,_, TT-232_NN decreased_VVD EGFR-tyrosine_NN phosphorylation_NN and_CC prevented_VVD epidermial_JJ growth_NN factor_NN (_( EGF_NN )_) -induced_VVNJ events_NNS like_II cRaf-1_NN and_CC ERK2_NN activation_NN ._.
P11603565A01
The_DD aim_NN of_II this_DD experiment_NN was_VBD to_TO examine_VVI the_DD regulation_NN of_II p38_NN mitogen-activated_VVNJ protein_NN (_( MAP_NN )_) kinase_NN by_II platelet-derived_VVNJ growth_NN factor_NN (_( PDGF_NN )_) -BB_NN and_CC its_PNG biological_JJ effects_NNS on_II rat_NN cultured_VVNJ vascular_JJ smooth_JJ muscle_NN cells_NNS (_( VSMCs_NNS )_) ._.
P11604491A01
Trophic_JJ factor_NN withdrawal_NN induces_VVZ cell_NN death_NN by_II mechanisms_NNS that_PNR are_VBB incompletely_RR understood_VVN ._.
P11606371A05
In_II addition_NN ,_, we_PN show_VVB that_CST the_DD inhibition_NN of_II HER-2_NN /_SYM neu_NN signaling_VVGN with_II AG825_NN triggers_VVZ an_DD imbalance_NN between_II extracellular_JJ signal-regulated_VVNJ kinase_NN 1_MC /_SYM 2_MC and_CC p38_NN mitogen-activated_VVNJ protein_NN kinase_NN activation_NN ,_, which_PNR leads_VVZ to_II p38-dependent_JJ apoptosis_NN ._.
P11606383A08
Inhibiting_VVGN the_DD ERKs_NNS 1_MC &_CC 2_MC or_CC Akt_NN pathways_NNS with_II specific_JJ chemical_JJ inhibitors_NNS (_( PD98059_NN or_CC LY294002_NN ,_, respectively_RR )_) did_VDD not_RR affect_VVB the_DD extent_NN of_II apoptosis_NN induced_VVN by_II SDG_NN or_CC p-XSC_NN (_( with_II the_DD exception_NN of_II LY294002_NN ,_, which_PNR actually_RR enhanced_VVD the_DD level_NN of_II induction_NN of_II apoptosis_NN by_II SDG_NN )_) ._.
P11606583A02
However_RR ,_, it_PN is_VBZ unclear_JJ how_CST elevated_VVNJ endogenous_JJ p38_NN MAPK_NN activity_NN is_VBZ maintained_VVN in_II invasive_JJ breast_NN cancer_NN cells_NNS ._.
P11640950A05
However_RR ,_, in_II non-demented_VVNJ cases_NNS lacking_VVG any_DD sign_NN of_II pathology_NN (_( Braak_NN stage_NN 0_MC )_) ,_, either_CC ERK_NN alone_JJ or_CC JNK_NN /_SYM SAPK_NN alone_JJ can_VM be_VBB activated_VVN ._.
P11641266A05
Activation_NN of_II AP-1_NN with_II a_DD c-Jun_NN amino-terminal_JJ kinase_NN (_( JNK_NN )_) activator_NN (_( Ro318220_NN ,_, 10_MC microM_NN )_) provoked_VVD apoptosis_NN in_II 18.7_MC +/-_SYM 1.2_MC %_SYM cardiomyocytes_NNS ,_, which_PNR was_VBD again_RR blocked_VVN by_II intracellular_JJ scavenging_VVGN of_II AP-1_NN ._.
P11641267A08
Our_PNG data_NNS indicate_VVB that_CST p90RSK_NN downstream_JJ of_II ERK1_NN /_SYM 2_MC is_VBZ the_DD molecular_JJ target_NN for_II ROS_NN generated_VVN through_II stimulation_NN of_II purinergic_JJ receptors_NNS by_II ATP_NN ._.
P11667949A08
Time_NN course_NN experiments_NNS (_( 5-HT_NN 10_MC (_( -5_MC )_) M_NN ;_: 5_MC min_NN ,_, 15_MC min_NN ,_, 30_MC min_NN and_CC 60_MC min_NN )_) showed_VVD no_DD significant_JJ activation_NN of_II JNK_NN after_II incubation_NN with_II 5-HT_NN at_II any_DD time_NN point_NN ._.
P11677248A10
PP2_NN ,_, a_DD Src_NN family_NN kinase_NN inhibitor_NN ,_, or_CC cytochalasin_NN D_NN ,_, which_PNR selectively_RR disrupts_VVZ the_DD network_NN of_II actin_NN filaments_NNS ,_, inhibited_VVD both_CC FAK_NN phosphorylation_NN and_CC NO_NN production_NN induced_VVN by_II FN-f_NN ,_, but_CC the_DD phosphatidylinositol_NN 3-kinase_NN inhibitor_NN wortmannin_NN had_VHD no_DD effect_NN ._.
P11678615A02
Three_MC major_JJ mitogen-activation_NN protein_NN kinases_NNS (_( MAPKs_NNS )_) ,_, extracellular_JJ signal-regulated_VVNJ kinase_NN (_( ERK_NN )_) ,_, c-JUN_NN N-terminal_JJ kinase_NN (_( JNK_NN )_) and_CC p38_NN ,_, have_VHB been_VBN shown_VVN to_TO regulate_VVI apoptosis_NN ._.
P11678615A14
Conversely_RR ,_, neither_CC SB202190_NN nor_CC PD98059_NN altered_VVD Cr_NN (_( VI_MC )_) -induced_VVNJ cytotoxicity_NN ._.
P11679966A11
Despite_II similar_JJ activators_NNS of_II TAK1_NN /_SYM JNK_NN and_CC p38_NN ,_, their_PNG functions_NNS in_II HSCs_NNS are_VBB distinct_JJ and_CC opposed_VVN ._.
P11682454A01
1._MC Although_CS accumulating_VVGJ studies_NNS have_VHB identified_VVN I_NN kappa_NN B_NN kinase_NN (_( IKK_NN )_) to_TO be_VBI essential_JJ for_II controlling_VVGN NF-kappa_NN B_NN activity_NN in_II response_NN to_II several_JJ cytokines_NNS ,_, the_DD upstream_JJ kinases_NNS that_PNR control_VVB IKK_NN activity_NN are_VBB still_RR not_RR completely_RR known_VVN ._.
P11682454A12
While_CS PKC_NN and_CC ERK_NN participate_VVB in_II IKK_NN activation_NN by_II LPS_NN and_CC UTP_NN ,_, the_DD phosphatidylinositide-phospholipase_NN C-dependent_JJ activation_NN of_II CaMK_NN plays_VVZ a_DD major_JJ role_NN in_II UTP_NN potentiation_NN of_II the_DD LPS_NN response_NN ._.
P11683179A03
In_II the_DD LMD_NN ,_, the_DD growing_VVGJ embryonic_JJ sex_NN tract_NN ,_, the_DD amount_NN of_II JNK_NN increased_VVD from_II the_DD 8th_JJ to_II 10th_JJ embryonic_JJ day_NN and_CC reached_VVD its_PNG highest_NN at_II the_DD 12th_JJ to_II 18th_JJ day_NN ._.
P11689560A07
The_DD stimulation_NN of_II apoptosis_NN by_II ERK_NN inhibition_NN was_VBD accompanied_VVN by_II increased_VVNJ p53_NN accumulation_NN and_CC caspase-3_NN activity_NN ,_, whereas_CS the_DD inhibitory_JJ effect_NN of_II p38_NN kinase_NN blockade_NN was_VBD associated_VVN with_II reduced_VVNJ p53_NN accumulation_NN and_CC caspase-3_NN activity_NN ._.
P11690563A01
The_DD mitogen-activated_VVNJ protein_NN kinase_NN (_( MAPK_NN )_) family_NN members_NNS have_VHB been_VBN implicated_VVN in_II cell_NN survival_NN ._.
P11692108A03
METHODS_NNS :_: The_DD levels_NNS of_II gene_NN expression_NN and_CC protein_NN production_NN for_II IL-6_NN and_CC IL-8_NN in_II IL-17-treated_VVNJ cells_NNS ,_, in_II the_DD presence_NN or_CC absence_NN of_II MAP_NN kinase_NN inhibitors_NNS ,_, were_VBD analyzed_VVN by_II RT-PCR_NN and_CC ELISA_NN ,_, respectively_RR ,_, and_CC activation_NN of_II MAP_NN kinases_NNS was_VBD determined_VVN by_II Western_NN blot_NN analyses_NNS ._.
P11694531A02
UV_NN also_RR induces_VVZ the_DD activation_NN of_II another_DD MAPK_NN member_NN ,_, extracellular_JJ signal-regulated_VVNJ kinase_NN (_( ERK_NN )_) ,_, which_PNR is_VBZ typically_RR involved_VVN in_II a_DD growth-signaling_VVGJ cascade_NN ._.
P11697858A03
Ceramide_NN also_RR inhibited_VVD production_NN of_II PGD_NN (_( 2_MC )_) and_CC an_DD increase_NN in_II the_DD activity_NN of_II cytosolic_JJ phospholipase_NN A_NN (_( 2_MC )_) (_( cPLA_NN (_( 2_MC )_) )_) ,_, whereas_CS it_PN did_VDD not_RR influence_VVB the_DD tyrosine_NN phosphorylation_NN of_II major_JJ cellular_JJ proteins_NNS in_II response_NN to_II antigen_NN ._.
P11698257A08
We_PN conclude_VVB that_CST hypertonic_JJ activation_NN of_II Na_NN (_( +_SYM )_) /_SYM H_NN (_( +_SYM )_) exchange_NN in_II Xenopus_NN oocytes_NNS requires_VVZ Cl_NN (_( -_SYM )_) and_CC is_VBZ mediated_VVN by_II activation_NN of_II JNK_NN ._.
P11699878A04
Administration_NN of_II SB203580_NN led_VVD to_II a_DD 63.4_MC %_SYM reduction_NN in_II the_DD extent_NN of_II inflammatory_JJ involvement_NN ,_, the_DD level_NN of_II ET-1_NN fell_VVB by_II a_DD 42_MC %_SYM and_CC TNF-alpha_NN declined_VVD by_II a_DD 52.3_MC %_SYM ,_, whereas_CS PD98059_NN elicited_VVD a_DD 21.2_MC %_SYM reduction_NN in_II the_DD extent_NN of_II inflammatory_JJ involvement_NN and_CC a_DD 22.7_MC %_SYM decrease_NN in_II TNF-alpha_NN ,_, but_CC had_VHD no_DD effect_NN on_II the_DD LPS-induced_VVNJ increase_NN in_II ET-1_NN ._.
P11701758A10
Whereas_CS the_DD effect_NN of_II Z-VAD-FMK_NN on_II cell_NN survival_NN was_VBD transient_JJ ,_, the_DD effect_NN of_II MEK_NN inhibitors_NNS was_VBD long-lasting_VVGJ ._.
P11704547A01
The_DD mechanisms_NNS responsible_JJ for_II the_DD divergent_JJ physiological_JJ responses_NNS of_II endothelial_JJ cells_NNS to_II vascular_JJ endothelial_JJ growth_NN factor_NN (_( VEGF_NN )_) are_VBB incompletely_RR understood_VVN ._.
P11707695A08
The_DD transcription_NN factor_NN Ets-1_NN mediates_VVZ matrix_NN metalloproteinase_NN induction_NN required_VVN for_II tissue_NN invasion_NN by_II VSMC_NN ._.
P11709424A03
IL-1_NN beta_NN stimulated_VVD biphasic_JJ ERK_NN activation_NN in_II vascular_JJ smooth_JJ muscle_NN (_( VSM_NN )_) cells_NNS ,_, a_DD transient_JJ activation_NN that_PNR reached_VVD a_DD maximum_NN at_II 15_MC min_NN and_CC declined_VVD to_II baseline_NN levels_NNS within_II 1_MC h_NN ,_, and_CC a_DD second_JJ phase_NN of_II sustained_VVNJ ERK_NN activation_NN lasting_VVG up_RR+ to_RR 8_MC h_NN ._.
P11709707A04
The_DD expression_NN of_II matrix_NN metalloproteinases_NNS MMP-1_NN and_CC MMP-9_NN ,_, which_PNR have_VHB RRE_NN in_II their_PNG promoters_NNS ,_, were_VBD reduced_VVN by_II treatment_NN with_II malolactomycin_NN D_NN at_II the_DD translational_JJ and_CC transcriptional_JJ levels_NNS ._.
P11714824A08
A_DD similar_JJ inhibition_NN was_VBD observed_VVN with_II 20_MC mg_NN /_SYM kg_NN of_II a_DD second_JJ p38_NN inhibitor_NN SB203580_NN (_( 67_MC %_SYM ,_, p_NN <_SYM 0.05_MC )_) ._.
P11716483A10
These_DD results_NNS indicated_VVD that_CST ERK_NN activation_NN negatively_RR regulated_VVD Smad7_NN transcription_NN possibly_RR by_II inhibiting_VVGN translocation_NN of_II Smad_NN complex_NN to_II nuclei_NNS ._.
P11719557A08
TGF-beta1_NN concentrations_NNS of_II 1-2_MC ng_NN /_SYM ml_NN were_VBD significantly_RR promigratory_JJ ,_, whereas_CS lower_JJR levels_NNS (_( 0.2-0.6_MC ng_NN /_SYM ml_NN )_) were_VBD ineffective_JJ and_CC final_JJ concentrations_NNS >_SYM or_CC =5_MC ng_NN /_SYM ml_NN inhibited_VVD T2_NN cell_NN motility_NN ._.
P11724348A07
These_DD results_NNS suggest_VVB that_CST activation_NN of_II the_DD Raf-1_NN /_SYM ERK_NN module_NN of_II the_DD MAP_NN kinase_NN pathway_NN play_VVB an_DD important_JJ role_NN in_II PNETs_NNS ._.
P11731435A04
We_PN analyzed_VVD the_DD death_NN signaling_VVGJ pathways_NNS activated_VVN by_II these_DD molecules_NNS ._.
P11731569A03
This_DD Ca2+_NN signalling_VVGN was_VBD critical_JJ for_II the_DD normal_JJ regulatory_JJ volume_NN decrease_NN (_( RVD_NN )_) response_NN ._.
P11732999A06
Western_NN blot_NN analysis_NN showed_VVD that_CST phosphorylation_NN of_II ERK_NN was_VBD induced_VVN from_II 30_MC to_II 60_MC min_NN and_CC phosphorylation_NN of_II p38_NN MAPK_NN from_II 10_MC to_II 15_MC min_NN after_II the_DD addition_NN of_II CTGF_NN /_SYM Hcs24_NN in_II confluence_NN HCS-2_NN /_SYM 8_MC cells_NNS ._.
P11733514A02
We_PN employed_VVD a_DD neurofilament_NN light_JJ chain_NN (_( NFLC_NN )_) promoter-luciferase_NN (_( NFLC-Luc_NN )_) reporter_NN to_TO define_VVI the_DD role_NN of_II the_DD ERKs_NNS as_CC+ well_CC+ as_CC additional_JJ MAPK_NN pathways_NNS in_II NGF_NN induction_NN of_II this_DD neural_JJ specific_JJ gene_NN ._.
P11734304A03
Mitogen-activated_VVNJ protein_NN kinase_NN (_( MAPK_NN )_) signaling_VVGJ cascades_NNS trigger_VVB stimulus-specific_JJ responses_NNS in_II cells_NNS with_II ERK_NN being_VVGN associated_VVN with_II proliferation_NN and_CC differentiation_NN ,_, and_CC JNK_NN /_SYM SAPK_NN and_CC p38_NN mediating_VVGN stress_NN and_CC apoptotic_JJ responses_NNS ._.
P11734574A03
We_PN stimulated_VVD the_DD MAP_NN kinase_NN pathway_NN with_II anti-CD3_NN antibodies_NNS and_CC phorbol_NN 12-myristate_NN 13-acetate_NN (_( PMA_NN )_) ,_, which_PNR act_VVB upstream_JJ of_II the_DD MAP_NN kinase_NN (_( MAPK_NN )_) /_SYM ERK_NN kinase_NN (_( MEK_NN )_) as_II U0126_NN ,_, an_DD MEK_NN inhibitor_NN ,_, abolished_VVD the_DD actions_NNS of_II these_DD two_MC agents_NNS on_II MAP_NN kinase_NN activation_NN ._.
P11736793A02
Recent_JJ evidence_NN indicates_VVZ the_DD presence_NN of_II p21_NN Ras_NN and_CC the_DD phosphorylation_NN of_II ERK1_NN and_CC ERK2_NN ,_, suggesting_VVG the_DD occurrence_NN of_II the_DD Ras_NN /_SYM ERK_NN cascade_NN in_II mammalian_JJ spermatozoa_NNS ._.
P11739023A03
We_PN have_VHB examined_VVN the_DD possibility_NN that_CST mitogen_NN activated_VVNJ protein_NN kinases_NNS (_( MAPKs_NNS )_) may_VM play_VVB a_DD role_NN in_II mediating_VVGN the_DD effects_NNS of_II PACAP_NN on_II alpha_NN T3-1_NN gonadotrophs_NNS ._.
P11741321A06
We_PN also_RR show_VVB that_CST each_DD c-FLIP_NN variant_NN is_VBZ regulated_VVN by_II a_DD distinct_JJ molecular_JJ mechanism_NN at_II the_DD transcriptional_JJ level_NN ;_: c-FLIP_NN (_( L_NN )_) is_VBZ induced_VVN by_II Erk_NN ,_, whereas_CS c-FLIP_NN (_( S_NN )_) ,_, through_II the_DD JNK_NN activation_NN ,_, is_VBZ like_II an_DD autocrine_JJ regulatory_JJ loop_NN ._.
P11744731A04
In_II contrast_NN to_II PKC_NN alpha_NN ,_, ERK_NN activity_NN increased_VVD 15-fold_NN during_II dedifferentiation_NN ._.
P11746384A06
Five_MC hours_NNS after_II stimulation_NN ,_, neuronal_JJ retina_NN cells_NNS had_VHD an_DD apoptotic-like_JJ nuclear_JJ morphology_NN ._.
P11748143A02
To_TO determine_VVI if_CST these_DD cellular_JJ events_NNS are_VBB regulated_VVN by_II the_DD same_JJ signalling_VVGJ pathways_NNS ,_, we_PN examined_VVD the_DD role_NN of_II mitogen-activated_VVNJ protein_NN kinase_NN (_( MAPK_NN )_) signalling_VVGN in_II FGF-induced_VVNJ lens_NN cell_NN proliferation_NN and_CC differentiation_NN ._.
P11750912A04
U0126_NN ,_, however_RR ,_, did_VDD not_RR significantly_RR affect_VVB KCl-evoked_VVNJ glutamate_NN release_NN at_II concentrations_NNS shown_VVN to_TO inhibit_VVI ERK_NN activity_NN ._.
P11750919A11
We_PN conclude_VVB that_CST distinct_JJ receptors_NNS TNFR1_NN and_CC TNFR2_NN are_VBB expressed_VVN on_II cultured_VVNJ DRG_NN neurones_NNS and_CC that_CST they_PN are_VBB functionally_RR linked_VVD to_II intracellular_JJ Ca2+_NN mobilisation_NN ,_, a_DD response_NN that_PNR may_VM involve_VVB sphingolipid_NN signalling_VVGN ._.
P11751459A01
Bryostatin_NN 1_MC (_( bryo_NN 1_MC )_) is_VBZ known_VVN to_TO induce_VVI the_DD differentiation_NN and_CC cell_NN cycle_NN arrest_NN of_II human_NN lymphoid_JJ leukemia_NN cells_NNS in_RR+ vitro_RR ._.
P11751459A13
Our_PNG analysis_NN also_RR shows_VVZ that_CST CD11c_NN 's_GE gene_NN promoter_NN activity_NN is_VBZ augmented_VVN by_II bryo_NN 1_MC ._.
P11751895A03
The_DD mRNA_NN up-regulation_NN was_VBD seen_VVN at_II 3_MC h_NN in_II response_NN to_II MIF_NN (_( 10_MC microg_NN /_SYM ml_NN )_) ,_, reached_VVD the_DD maximum_NN level_NN at_II 6-12_MC h_NN ,_, and_CC returned_VVD to_II the_DD basal_JJ level_NN at_II 36_MC h_NN ._.
P11751976A06
However_RR ,_, hBD-2_NN induction_NN by_II F._NN nucleatum_NN was_VBD not_RR blocked_VVN by_II pretreatment_NN with_II two_MC NF-kappaB_NN inhibitors_NNS ,_, pyrrolidine_NN dithiocarbamate_NN and_CC the_DD proteasome_NN inhibitor_NN ,_, MG132_NN ._.
P11752055A08
While_CS both_CC ET-1_NN and_CC PDGF_NN displayed_VVD a_DD proliferative_JJ effect_NN on_II SC_NN ,_, treatment_NN with_II PDGF_NN did_VDD not_RR affect_VVB the_DD morphology_NN of_II these_DD cells_NNS to_II a_DD significant_JJ extent_NN ._.
P11752101A09
Therefore_RR ,_, alpha_NN (_( 1B_NN )_) -_: and_CC alpha_NN (_( 1D_NN )_) -ARs_NNS mediated_VVD similar_JJ growth_NN responses_NNS but_CC differ_VVB with_II respect_NN to_II the_DD MAPK_NN family_NN member_NN involved_VVN and_CC the_DD requirement_NN for_II agonist_NN ._.
P11756172A07
These_DD results_NNS strongly_RR indicate_VVB that_CST OxPAPC-induced_VVNJ TF_NN expression_NN is_VBZ independent_JJ of_II the_DD classical_JJ NF-kappa_NN B_NN pathway_NN ._.
P11771655A07
The_DD ability_NN of_II exogenously_RR added_VVNJ BMP-2_NN ,_, BMP-4_NN ,_, or_CC BMP-7_NN to_TO stimulate_VVI osteocalcin_NN (_( OCN_NN )_) and_CC bone_NN sialoprotein_NN (_( BSP_NN )_) mRNAs_NNS or_CC OCN_NN promoter_NN activity_NN was_VBD synergistically_RR increased_VVN in_II cells_NNS that_PNR were_VBD actively_RR synthesizing_VVG an_DD ECM_NN (_( i.e._II ,_, were_VBD grown_VVN in_II the_DD presence_NN of_II AA_NN )_) ._.
P11781373A04
To_TO further_RR define_VVI the_DD role_NN Bam32_NN plays_VVZ in_II B_NN cells_NNS ,_, we_PN generated_VVD Bam32-deficient_JJ DT40_NN cells_NNS ._.
P11782348A12
No_DD change_NN in_II nuclear_JJ factor-kappaB_NN binding_VVGJ activity_NN was_VBD found_VVN ,_, however_RR ._.
P11786558A04
Oxidative_JJ stress-induced_VVNJ apoptosis_NN was_VBD abrogated_VVN by_II dominant_JJ negative_JJ stress-activated_VVNJ protein_NN kinase_NN /_SYM extracellular_JJ signal-regulated_VVNJ kinase_NN kinase-1_NN (_( SEK1_NN )_) -mediated_VVNJ inhibition_NN of_II the_DD JNK_NN pathway_NN ,_, whereas_CS activation_NN of_II the_DD JNK_NN pathway_NN by_II constitutively_RR active_JJ SEK1_NN was_VBD sufficient_JJ to_TO cause_VVI apoptosis_NN ._.
P11788789A02
Therefore_RR these_DD kinases_NNS have_VHB been_VBN designated_VVN suitable_JJ targets_NNS for_II anti-inflammatory_JJ therapy_NN ._.
P11790788A08
Thus_RR ,_, CRH_NN promotes_VVZ PC12_NN apoptosis_NN via_II the_DD CRH_NN type_NN 1_MC receptor_NN ,_, which_PNR induces_VVZ Fas_NN ligand_NN production_NN via_II activation_NN of_II p38_NN ._.
P11795313A08
We_PN hypothesized_VVD that_CST fluid_NN shear_NN stress_NN modulates_VVZ TNF_NN effects_NNS on_II EC_NN by_II inhibiting_VVGN TNF-mediated_VVNJ activation_NN of_II MAP_NN kinases_NNS ._.
P11796002A05
The_DD effect_NN of_II MAP_NN kinase_NN inhibitors_NNS was_VBD tested_VVN using_VVG a_DD tissue_NN culture_NN model_NN ,_, the_DD fibroblast-populated_VVNJ collagen_NN lattice_NN (_( FPCL_NN )_) contraction_NN assay_NN ,_, and_CC a_DD rat_NN full-thickness_NN skin_NN defect_NN model_NN of_II wound_NN healing_VVGN ._.
P11796505A03
Subsequently_RR ,_, IGF-I_NN switches_VVZ to_II stimulating_VVGN differentiation_NN of_II these_DD cells_NNS ._.
P11796722A08
Staurosporine_NN and_CC Go6983_NN ,_, inhibitors_NNS for_II PKC_NN ,_, also_RR inhibited_VVD the_DD induction_NN of_II Prx_NN I_MC ,_, suggesting_VVG that_CST protein_NN kinase_NN Cdelta_NN is_VBZ required_VVN for_II the_DD induction_NN by_II arsenate_NN ._.
P11796740A05
H_NN (_( 2_MC )_) O_NN (_( 2_MC )_) -induced_VVNJ phosphorylation_NN of_II ERK1_NN /_SYM 2_MC ,_, Akt_NN /_SYM PKB_NN or_CC JNK_NN were_VBD unaffected_VVN by_II the_DD NMDA_NN channel_NN blocker_NN MK801_NN ._.
P11796750A08
These_DD findings_NNS suggest_VVB that_CST a_DD cell-survival_NN program_NN involving_VVG phospho-activation_NN of_II MEK1_NN /_SYM 2_MC and_CC ERK1_NN /_SYM 2_MC and_CC inactivation_NN of_II Bad_NN is_VBZ mobilized_VVN in_II hypoxic_JJ neurons_NNS ,_, and_CC may_VM help_VVB to_TO regulate_VVI neuronal_JJ fate_NN following_VVG hypoxic-ischemic_JJ injury_NN ._.
P11799073A09
Incubation_NN of_II VSMCs_NNS with_II the_DD antioxidant_NN N-acetylcysteine_NN suppressed_VVD GSA-elicited_VVNJ mRNA_NN induction_NN of_II MCP-1_NN and_CC IL-6_NN ._.
P11799150A09
These_DD results_NNS demonstrate_VVB the_DD importance_NN of_II signaling_VVGN via_II ERK_NN and_CC p38_NN in_II the_DD early_JJ host_NN response_NN to_II adenovirus_NN vectors_NNS and_CC will_VM permit_VVB the_DD development_NN of_II novel_JJ strategies_NNS to_TO improve_VVI the_DD safety_NN and_CC efficacy_NN of_II these_DD agents_NNS in_II human_NN gene_NN therapy_NN ._.
P11802792A05
To_TO investigate_VVI the_DD role_NN of_II ERK_NN activation_NN ,_, co-treatment_NN of_II RA_NN with_II PD98059_NN ,_, a_DD specific_JJ inhibitor_NN of_II the_DD ERK_NN signalling_VVGJ pathway_NN ,_, prevented_VVD both_CC adipocyte_NN formation_NN and_CC expression_NN of_II the_DD adipogenic_JJ markers_NNS ,_, adipocyte_NN lipid-binding_VVGJ protein_NN and_CC peroxisome-proliferator-activated_VVNJ receptor_NN gamma_NN ._.
P11806247A06
Treatment_NN of_II hVSMCs_NNS with_II IL-1_NN beta_NN induced_VVD VEGF_NN expression_NN in_II a_DD time-_NN and_CC concentration-dependent_JJ manner_NN and_CC increased_VVD both_CC the_DD VEGF_NN promoter_NN activity_NN and_CC the_DD mRNA_NN half-life_NN ._.
P11810403A05
Phosphorylated_VVNJ SAPK_NN /_SYM JNK_NN (_( SAPK_NN /_SYM JNK-P_NN )_) expression_NN occurs_VVZ in_II cortical_JJ neurons_NNS with_II neurofibrillary_JJ tangles_NNS in_II the_DD common_JJ form_NN of_II DLB_NN ._.
P11817656A08
Calcineurin_NN (_( or_CC protein_NN phosphatase_NN 2B_NN )_) is_VBZ activated_VVN by_II increases_NNS in_II [_( Ca2+i_NN ]_) through_II the_DD [_( Ca2+_NN ]_) -sensing_VVGJ protein_NN ,_, calmodulin_NN ._.
P11821017A11
These_DD results_NNS indicate_VVB that_CST (_( 1_MC )_) the_DD endothelin-1-induced_VVNJ mitogenic_JJ response_NN involves_VVZ both_CC ERK1_NN /_SYM 2-dependent_JJ and_CC -independent_JJ mechanisms_NNS ,_, (_( 2_MC )_) ERK1_NN /_SYM 2_MC activation_NN by_II endothelin-1_NN involves_VVZ an_DD extracellular_JJ Ca2+_NN influx-dependent_JJ cascade_NN as_CC+ well_CC+ as_CC an_DD extracellular_JJ Ca2+_NN influx-independent_JJ cascade_NN ,_, (_( 3_MC )_) because_CS endothelin-1-induced_VVNJ mitogenesis_NN is_VBZ completely_RR dependent_JJ on_II extracellular_JJ Ca2+_NN influx_NN ,_, extracellular_JJ Ca2+_NN influx_NN also_RR plays_VVZ an_DD important_JJ role_NN in_II mitogenic_JJ pathways_NNS downstream_JJ of_II ERK1_NN /_SYM 2_MC ,_, (_( 4_MC )_) extracellular_JJ Ca2+_NN influx_NN through_II NSCC-1_NN and_CC NSCC-2_NN has_VHZ an_DD important_JJ role_NN in_II the_DD extracellular_JJ Ca2+_NN influx-dependent_JJ component_NN of_II ERK1_NN /_SYM 2-dependent_JJ mitogenesis_NN ,_, (_( 5_MC )_) extracellular_JJ Ca2+_NN influx_NN through_II NSCC-2_NN has_VHZ an_DD important_JJ role_NN in_II ERK1_NN /_SYM 2-independent_JJ mitogenesis_NN ,_, and_CC (_( 6_MC )_) Ca2+_NN influx_NN through_II each_DD Ca2+_NN channel_NN may_VM play_VVB a_DD distinct_JJ role_NN in_II intracellular_JJ mitogenic_JJ cascades_NNS ._.
P11823472A03
We_PN report_VVB that_CST inhibition_NN of_II mitogen-activated_VVNJ protein_NN kinase_NN /_SYM extracellular_JJ signal-regulated_VVNJ kinase_NN kinase_NN (_( MEK_NN )_) -1_MC /_SYM 2_MC blocked_VVD BCR-induced_VVNJ activation_NN of_II extracellular_JJ signal-regulated_VVNJ kinase_NN (_( ERK_NN )_) ._.
P11827704A04
OxLDL_NN ,_, but_CC not_RR LDL_NN ,_, increased_VVD CXCR2_NN mRNA_NN determined_VVN by_II RT-PCR_NN in_II both_DD cells_NNS ._.
P11830491A11
Together_RR ,_, these_DD results_NNS reveal_VVB Gab2_NN as_II a_DD limiting_VVGJ signaling_VVGJ component_NN for_II Erk_NN MAP_NN kinase_NN activation_NN and_CC terminal_JJ differentiation_NN of_II K562_NN CML_NN cells_NNS ._.
P11832348A07
Treatment_NN of_II the_DD p53_NN -/-_SYM VSMC_NN with_II S-nitroso-N-acetylpenicillamine_NN resulted_VVD in_II a_DD marked_VVNJ activation_NN of_II p38_NN MAPK_NN and_CC ,_, to_II a_DD lesser_JJR extent_NN ,_, of_II c-Jun_NN NH_NN (_( 2_MC )_) -terminal_JJ kinase_NN ,_, mitogen-activated_VVNJ protein_NN kinase_NN kinase_NN (_( MEK_NN )_) 1_MC /_SYM 2_MC ,_, and_CC p42_NN /_SYM 44_MC (_( extracellular_JJ signal-regulated_VVNJ kinase_NN ,_, ERK_NN )_) ._.
P11841790A08
The_DD activation_NN of_II MAP_NN kinases_NNS by_II H_NN (_( 2_MC )_) O_NN (_( 2_MC )_) and_CC NSAIDs_NNS was_VBD suppressed_VVN by_II quinone_NN reductase_NN inhibitors_NNS ,_, suggesting_VVG that_CST "_`` redox_NN cycling_VVGN "_'' was_VBD involved_VVN in_II the_DD activation_NN mechanisms_NNS of_II MAP_NN kinases_NNS by_II H_NN (_( 2_MC )_) O_NN (_( 2_MC )_) and_CC NSAIDs_NNS ._.
P11846446A07
Furthermore_RR ,_, PDGF_NN alpha-_NN ,_, but_CC not_RR PDGF_NN beta-receptor_NN protein_NN levels_NNS were_VBD reduced_VVN by_II type_NN II_MC TGF-beta_NN receptor_NN overexpression_NN ._.
P11846786A02
We_PN studied_VVD the_DD involvement_NN of_II the_DD mitogen-activated_VVNJ protein_NN kinase_NN (_( MAPK_NN )_) pathway_NN in_II regulating_VVGN ChAT_NN expression_NN in_II a_DD murine_JJ septal_JJ cell_NN line_NN ._.
P11849444A06
Apoptosis_NN was_VBD detected_VVN by_II the_DD TUNEL_NN method_NN ._.
P11850208A07
These_DD results_NNS indicated_VVD that_CST MAPK_NN plays_VVZ an_DD important_JJ role_NN in_II aromatase_NN activation_NN at_II the_DD post-transcriptional_JJ level_NN ._.
P11852102A03
Pretreatment_NN with_II antioxidants_NNS such_II+ as_II glutathione_NN or_CC estrogen_NN attenuated_VVD TRAIL_NN /_SYM Apo2L-induced_VVNJ apoptosis_NN through_II a_DD reduction_NN of_II ROS_NN generation_NN and_CC diminished_VVNJ p38_NN MAP_NN kinase_NN and_CC caspase_NN activation_NN ._.
P11853544A01
Chondrocyte_NN dedifferentiation_NN has_VHZ been_VBN noted_VVN in_II osteoarthritic_JJ cartilage_NN ,_, but_CC the_DD contribution_NN of_II this_DD phenomenon_NN is_VBZ poorly_RR understood_VVN ._.
P11854195A04
Therefore_RR ,_, polarized_VVNJ human_NN T84_NN intestinal_JJ epithelial_JJ cells_NNS were_VBD infected_VVN from_II the_DD basolateral_JJ surface_NN with_II either_CC wild-type_NN S._NN flexneri_NN or_CC one_MC of_II its_PNG isogenic_JJ LPS-defective_JJ strains_NNS with_II mutations_NNS in_II either_CC rfc_NN ,_, rfaL_NN ,_, or_CC galU_NN ._.
P11856743A10
JIP-1_NN specifically_RR scaffolds_VVZ JNK_NN ,_, MKK7_NN ,_, and_CC members_NNS of_II the_DD mixed-lineage_NN kinase_NN (_( MLK_NN )_) family_NN ,_, implicating_VVG these_DD kinases_NNS upstream_JJ of_II JNK_NN in_II the_DD apoptotic_JJ pathway_NN induced_VVN by_II PBOX-6_NN in_II K562_NN cells_NNS ._.
P11857775A02
Irradiation_NN of_II HLE_NN cells_NNS with_II ultraviolet_JJ B_NN and_CC ultraviolet_JJ C_NN radiation_NN activates_VVZ the_DD stress-response_NN MAPK_NN proteins_NNS ,_, p38_NN and_CC c-Jun_NN NH_NN (_( 2_MC )_) -terminal_JJ kinase_NN (_( JNK_NN )_) ,_, in_II a_DD dose-_NN and_CC time-dependent_JJ manner_NN ,_, while_CS the_DD extracellular-regulated_VVNJ signal_NN kinase_NN (_( ERK_NN 44_MC /_SYM 42_MC )_) cascade_NN was_VBD not_RR altered_VVN by_II UVR_NN exposure_NN ._.
P11861527A10
Cotransfection_NN of_II the_DD LHbeta-promoter_NN and_CC the_DD constitutively_RR active_JJ CDC42_NN stimulated_VVD basal_JJ and_CC GnRH-A-induced_VVNJ LHbeta-CAT_NN activity_NN ._.
P11867267A03
However_RR ,_, antiproliferative_JJ mechanisms_NNS of_II estrogen_NN were_VBD not_RR well_RR elucidated_VVN yet_RR ._.
P11867622A07
Coexpression_NN of_II wild_JJ type_NN JNK_NN with_II CYP_NN 2C9_NN attenuated_VVD the_DD CYP_NN 2C9-induced_VVNJ increase_NN in_II cyclin_NN D1_NN expression_NN and_CC abolished_VVD the_DD CYP_NN 2C9-induced_VVNJ proliferation_NN response_NN ._.
P11878930A01
Hepatitis_NN C_NN virus_NN (_( HCV_NN )_) core_NN protein_NN is_VBZ a_DD multifunctional_JJ protein_NN interacting_VVG with_II cellular_JJ and_CC viral_JJ proteins_NNS and_CC promoters_NNS ._.
P11880263A04
Furthermore_RR ,_, we_PN demonstrate_VVB that_CST pretreatment_NN with_II KN-93_NN or_CC a_DD CaM_NN kinase_NN II_MC inhibitor_NN peptide_NN inhibits_VVZ Ca_NN (_( 2+_MC )_) -dependent_JJ PYK2_NN activation_NN and_CC EGF_NN receptor_NN tyrosine_NN phosphorylation_NN in_II response_NN to_II ionomycin_NN ,_, ATP_NN ,_, and_CC platelet-derived_VVNJ growth_NN factor_NN but_CC has_VHZ no_DD effect_NN on_II phorbol_NN 12_MC ,_, 13-dibutyrate-_NN or_CC EGF-induced_VVNJ responses_NNS ._.
P11882602A02
Although_CS HB-EGF_NN has_VHZ been_VBN shown_VVN to_TO stimulate_VVI mitogenesis_NN and_CC chemotaxis_NN of_II vascular_JJ smooth_JJ muscle_NN cells_NNS (_( VSMC_NN )_) ,_, its_PNG signaling_VVGJ mechanism_NN remains_VVZ undefined_VVNJ ._.
P11884386A04
We_PN show_VVB that_CST aggregation_NN and_CC Me_NN (_( 2_MC )_) SO_NN treatment_NN ,_, which_PNR trigger_VVB the_DD differentiation_NN response_NN ,_, result_VVB in_II sustained_VVNJ activation_NN of_II JNK1_NN ,_, p38_NN ,_, and_CC ERK1_NN /_SYM 2_MC MAPKs_NNS and_CC acquisition_NN of_II AP-1_NN DNA_NN binding_VVGJ activity_NN ._.
P11884562A06
Infection_NN by_II UV-irradiated_VVNJ ,_, inactivated_VVNJ virus_NN capable_JJ of_II receptor_NN binding_VVGN and_CC endocytosis_NN triggered_VVD early_JJ ERK1_NN /_SYM 2_MC activation_NN ,_, but_CC was_VBD insufficient_JJ to_TO trigger_VVI late_JJ ERK1_NN /_SYM 2_MC activation_NN ._.
P11886455A05
A_DD MAPK_NN /_SYM ERK_NN kinase_NN inhibitor_NN ,_, PD098059_NN ,_, decreased_VVD the_DD basal_JJ levels_NNS of_II phospho-ERK1_NN /_SYM 2_MC and_CC prevented_VVD the_DD increase_NN in_II ERK1_NN /_SYM 2_MC phosphorylation_NN induced_VVN by_II depolarization_NN ._.
P11886529A09
This_DD study_NN provides_VVZ evidence_NN that_CST the_DD p38-MAPK_NN /_SYM SAPK_NN pathway_NN is_VBZ necessary_JJ ,_, but_CC insufficient_JJ ,_, for_II mediating_VVGN human_NN keratinocyte_NN migration_NN on_II collagen_NN ._.
P11888212A03
We_PN addressed_VVD this_DD point_NN in_II primary_JJ cultures_NNS of_II Sertoli_NN cells_NNS experimentally_RR maintained_VVN in_II suspension_NN ,_, considering_CS+ that_CS follicle-stimulating_VVGJ hormone_NN (_( FSH_NN )_) activates_VVZ ERK1_NN ,_, 2_MC in_II attached_VVNJ Sertoli_NN cells_NNS by_II acting_VVGN through_II a_DD GPCR_NN ._.
P11891438A07
These_DD findings_NNS suggest_VVB that_CST ERK_NN and_CC JNK_NN but_CC not_RR p38_NN cascades_NNS may_VM be_VBB closely_RR involved_VVN in_II signal_NN transduction_NN in_II the_DD rat_NN hippocampus_NN after_II traumatic_JJ brain_NN injury_NN ._.
P11895866A11
Together_RR ,_, the_DD data_NNS suggest_VVB that_CST an_DD inhibition_NN of_II ERK1_NN /_SYM 2_MC activation_NN and_CC an_DD increased_VVNJ activation_NN of_II JNK1_NN /_SYM 2_MC and_CC p38_NN by_II silibinin_NN could_VM be_VBB possible_JJ underlying_VVGJ molecular_JJ events_NNS involved_VVN in_II inhibition_NN of_II proliferation_NN and_CC induction_NN of_II apoptosis_NN in_II A431_NN cells_NNS ._.
P11909638A08
Retinoic_JJ acid_NN enhanced_VVD the_DD TGF-beta-induced_VVNJ increase_NN of_II mRNA_NN for_II HSP27_NN ._.
P11918731A06
PCNA_NN staining_VVGN and_CC TUNEL_NN assay_NN were_VBD performed_VVN on_II kidney_NN sections_NNS ._.
P11919515A03
Treatment_NN with_II PD98059_NN ,_, which_PNR inhibits_VVZ MAPK_NN /_SYM ERK_NN 1_MC /_SYM 2_MC ,_, the_DD upstream_JJ activator_NN of_II ERK_NN ,_, significantly_RR increased_VVD cell_NN survival_NN in_RR+ vitro_RR ._.
P11923227A04
To_TO evaluate_VVI the_DD ERK_NN mRNA_NN expression_NN level_NN ,_, semiquantitative_JJ reverse_JJ transcription-polymerase_NN chain_NN reaction_NN (_( RT-PCR_NN )_) was_VBD performed_VVN ._.
P11948398A04
Because_CS catalytically_RR active_JJ PKD_NN associates_VVZ with_II JNK_NN we_PN determined_VVD whether_CST it_PN could_VM phosphorylate_VVB the_DD c-Jun_NN N-terminus_NN as_II a_DD potential_JJ mechanism_NN by_II which_PNR it_PN suppresses_VVZ c-Jun_NN Ser_NN 63_MC phosphorylation_NN when_CS it_PN complexes_VVZ with_II JNK_NN ._.
P11953456A01
In_II this_DD report_NN we_PN describe_VVB our_PNG studies_NNS on_II intracellular_JJ signals_NNS that_PNR mediate_VVB neurite_NN outgrowth_NN and_CC long-term_NN survival_NN of_II cerebellar_JJ granule_NN cells_NNS ._.
P11956171A01
Treatment_NN of_II osteoblastic_JJ cells_NNS with_II PTH_NN initiates_VVZ dual_JJ signaling_VVGJ cascades_NNS resulting_VVG in_II activation_NN of_II both_CC PKA_NN and_CC PKC_NN ._.
P11969294A03
Here_RR we_PN show_VVB that_CST this_DD block_NN of_II G_NN (_( 1_MC )_) progression_NN is_VBZ not_RR simply_RR a_DD consequence_NN of_II inhibition_NN of_II the_DD MAPK_NN /_SYM Erk_NN pathway_NN but_CC instead_RR it_PN reveals_VVZ the_DD existence_NN of_II a_DD discrete_JJ CSK-sensitive_JJ checkpoint_NN ._.
P11971021A05
In_II contrast_NN ,_, CpG_NN DNA-mediated_VVNJ ERK_NN activation_NN was_VBD shown_VVN to_TO suppress_VVI IL-12_NN production_NN ,_, but_CC to_TO be_VBI essential_JJ for_II the_DD CpG_NN DNA-induced_VVNJ IL-10_NN production_NN ._.
P11979370A03
To_TO compare_VVI the_DD results_NNS obtained_VVN in_II the_DD 3_MC specimens_NNS ,_, the_DD average_NN percentages_NNS of_II both_DD epithelial_JJ and_CC stromal_JJ immunostained_VVNJ cells_NNS were_VBD calculated_VVN on_II immunostained_VVNJ sections_NNS ._.
P11986211A09
Inhibitors_NNS were_VBD used_VVN to_TO identify_VVI the_DD causal_JJ relationship_NN between_II signaling_VVGJ pathways_NNS and_CC PPF_NN ._.
P11991680A03
Among_II the_DD best-characterized_VVNJ pathways_NNS regulating_VVG cell_NN survival_NN and_CC cell_NN death_NN are_VBB those_PND mediated_VVN by_II the_DD mitogen-activated_VVNJ protein_NN kinase_NN (_( MAPK_NN )_) family_NN ._.
P11991731A06
Immunolocalization_NN in_II cultured_VVNJ cardiac_JJ myocytes_NNS followed_VVN by_II confocal_JJ microscopy_NN showed_VVD punctate_JJ ,_, non-nuclear_JJ SAPK3_NN staining_VVGN ._.
P11997322A08
These_DD findings_NNS identify_VVB a_DD novel_JJ action_NN of_II ERK_NN to_TO inhibit_VVI Na_NN (_( +_SYM )_) /_SYM H_NN (_( +_SYM )_) exchange_NN activity_NN and_CC establish_VVB a_DD role_NN for_II MAP_NN kinase_NN pathways_NNS in_II the_DD acute_JJ regulation_NN of_II Na_NN (_( +_SYM )_) /_SYM H_NN (_( +_SYM )_) exchange_NN activity_NN and_CC transepithelial_JJ acid_NN secretion_NN in_II renal_JJ tubules_NNS ._.
P12000769A06
Consistently_RR ,_, we_PN detected_VVD higher_JJR levels_NNS of_II activated_VVNJ Ras_NN in_II MEFs_NNS lacking_VVG pRB_NN ._.
P12008117A05
Neither_CC genomic_JJ DNA_NN fragmentation_NN nor_CC poly_JJ (_( ADP-ribose_NN )_) polymerase_NN cleavage_NN was_VBD observed_VVN during_II SAAD-induced_VVNJ cell_NN death_NN ._.
P12012331A03
This_DD hypothesis_NN was_VBD addressed_VVN by_II directly_RR visualizing_VVGN the_DD migration_NN of_II cultured_VVNJ human_NN HMFs_NNS into_II a_DD wound_NN ._.
P12019309A01
Despite_II the_DD characterization_NN of_II neuroprotection_NN by_II transforming_VVGJ growth_NN factor-beta1_NN (_( TGF-beta1_NN )_) ,_, the_DD signaling_VVGJ pathway_NN mediating_VVG its_PNG protective_JJ effect_NN is_VBZ unclear_JJ ._.
P12020969A03
In_II the_DD present_JJ study_NN ,_, we_PN have_VHB addressed_VVN the_DD role_NN of_II the_DD MAP-kinase_NN pathway_NN in_II the_DD signaling_VVGJ events_NNS leading_VVG to_II the_DD induction_NN of_II these_DD genes_NNS ._.
P12023682A12
Vascular_JJ structure_NN was_VBD unaltered_VVN by_II PD98059_NN ._.
P12024021A04
IB2_NN /_SYM JIP2_NN is_VBZ a_DD scaffold_NN for_II the_DD p38_NN mitogen-activated_VVNJ protein_NN (_( MAP_NN )_) kinase_NN cascade_NN because_CS it_PN binds_VVZ to_II the_DD Rac_NN target_NN MLK3_NN ,_, the_DD MAP_NN kinase_NN kinase_NN MKK3_NN ,_, and_CC the_DD p38_NN MAP_NN kinase_NN ._.
P12028436A14
IL-1beta_NN was_VBD unable_JJ to_TO activate_VVI the_DD COX-2_NN promoter_NN when_CS the_DD AP-1-like_JJ site_NN was_VBD mutated_VVN ._.
P12029621A02
During_II TGF-beta1-induced_VVNJ apoptosis_NN ,_, 3_MC mitogen-activated_VVNJ protein_NN (_( MAP_NN )_) kinases_NNS (_( extracellular_JJ signal-regulated_VVNJ kinase_NN [_( ERK_NN ]_) ,_, c-Jun_NN N-terminal_JJ kinase_NN [_( JNK_NN ]_) ,_, and_CC p38_NN kinase_NN )_) showed_VVD simultaneously_RR sustained_VVNJ activation_NN in_II FaO_NN rat_NN hepatoma_NN cells_NNS ._.
P12031710A04
METHODS_NNS :_: Balloon_NN angioplasty_NN was_VBD performed_VVN on_II 38_MC coronary_JJ arteries_NNS from_II 23_MC large_JJ white_JJ pigs_NNS ._.
P12032150A03
HGF_NN stimulation_NN of_II the_DD cells_NNS induces_VVZ not_RR only_RR a_DD rapid_JJ ,_, marked_VVNJ ,_, and_CC sustained_VVNJ activation_NN and_CC rapid_JJ nuclear_JJ accumulation_NN of_II ERK1_NN /_SYM 2_MC ,_, but_CC also_RR a_DD prolonged_VVNJ nuclear_JJ retention_NN of_II the_DD activated_VVNJ ERK1_NN /_SYM 2_MC ._.
P12032367A07
Burn_NN trauma_NN activated_VVD p38_NN MAPK_NN ,_, JNK_NN ,_, and_CC NF-kappaB_NN ,_, and_CC this_DD stress_NN response_NN was_VBD blocked_VVN by_II either_CC prazosin_NN or_CC propranolol_NN ._.
P12032835A01
We_PN had_VHD previously_RR shown_VVN that_CST murine_JJ macrophages_NNS expressing_VVG v-Fes_NN ,_, the_DD oncogenically_RR activated_VVNJ counterpart_NN of_II the_DD c-Fes_NN cytoplasmic_JJ tyrosine_NN kinase_NN ,_, proliferate_VVB independently_RR of_II Macrophage_NN Colony-Stimulating_VVGJ Factor_NN (_( MCSF_NN )_) and_CC that_CST the_DD Extracellular_JJ signal-Regulated_VVNJ Kinase_NN (_( ERK_NN )_) pathway_NN mediates_VVZ the_DD mitogenic_JJ effect_NN of_II v-Fes_NN ._.
P12034375A03
Berberine-induced_VVNJ IL-12_NN p40_NN production_NN and_CC activation_NN of_II p38_NN mitogen-activated_VVNJ protein_NN kinase_NN (_( MAPK_NN )_) in_II dose-dependent_JJ manners_NNS ,_, which_PNR were_VBD significantly_RR inhibited_VVN by_II p38_NN MAPK_NN inhibitors_NNS and_CC yohimbine_NN ,_, indicating_VVG that_CST p38_NN MAPK_NN and_CC alpha_NN (_( 2_MC )_) -adrenergic_JJ receptor_NN were_VBD involved_VVN in_II the_DD induction_NN of_II IL-12_NN p40_NN production_NN in_II mouse_NN macrophages_NNS by_II berberine_NN ._.
P12034736A05
The_DD mitochondrial_JJ pathway_NN is_VBZ involved_VVN in_II the_DD synergistic_JJ induction_NN of_II apoptosis_NN by_II Bis_NN VIII_MC and_CC TRA-8_NN ._.
P12042096A07
Western_NN blots_NNS showed_VVD that_CST phosphorylated_VVNJ extracellular_JJ signal_NN regulated_VVNJ kinase_NN (_( ERK1_NN /_SYM 2_MC )_) and_CC p38_NN were_VBD rapidly_RR upregulated_VVN in_II co-cultures_NNS after_II mechanical_JJ injury_NN ._.
P12049654A03
While_CS cells_NNS transfected_VVN with_II the_DD signalling-competent_JJ long_JJ form_NN of_II the_DD leptin_NN receptor_NN (_( ObRb_NN )_) have_VHB been_VBN used_VVN to_TO study_VVI leptin_NN signalling_VVGN ,_, these_PND are_VBB likely_RR to_TO be_VBI of_II limited_VVNJ use_NN in_II studying_VVGN STAT3_NN Ser727_NN phosphorylation_NN due_II+ to_II the_DD importance_NN of_II cell_NN background_NN in_II determining_VVGN the_DD nature_NN of_II the_DD response_NN ._.
P12051697A02
We_PN investigated_VVD the_DD role_NN of_II extracellular_JJ signal-regulated_VVNJ kinase_NN (_( ERK_NN )_) and_CC p38_NN mitogen_NN activated_VVNJ protein_NN kinase_NN (_( MAPK_NN )_) in_II the_DD disturbances_NNS in_II gastric_JJ mucin_NN synthesis_NN and_CC apoptotic_JJ processes_NNS evoked_VVN by_II H._NN pylori_NN lipopolysaccharide_NN (_( LPS_NN )_) ._.
P12051955A05
These_DD effects_NNS were_VBD investigated_VVN in_II relationship_NN to_II the_DD activation_NN of_II p38_NN mitogen_NN activated_VVNJ protein_NN kinase_NN (_( p38_NN MAPK_NN )_) and_CC c-jun_NN amino-terminal_JJ kinase_NN (_( JNK_NN )_) by_II arachidonic_JJ acid_NN in_II these_DD cell_NN lines_NNS ._.
P12057008A06
ATP_NN and_CC BzATP_NN also_RR increased_VVD the_DD tyrosine_NN phosphorylation_NN and_CC activity_NN of_II PKCdelta_NN ,_, and_CC these_DD stimuli_NNS also_RR increased_VVD extracellular_JJ signal-regulated_VVNJ protein_NN kinase_NN (_( ERK_NN )_) 1_MC /_SYM 2_MC activity_NN in_II a_DD PKC-dependent_JJ manner_NN ._.
P12058028A06
TGF-beta1_NN treatment_NN increased_VVD the_DD half-life_NN of_II p21_NN by_II 3-4-fold_NN ._.
P12060490A03
The_DD p42_NN /_SYM 44_MC MAPK_NN activation_NN was_VBD determined_VVN by_II studying_VVGN the_DD expression_NN of_II the_DD phosphorylated_VVNJ p42_NN /_SYM 44_MC MAPK_NN (_( Thr202_NN /_SYM Tyr204_NN )_) in_II the_DD MCP-1-treated_VVNJ macrophages_NNS ._.
P12072413A08
The_DD effect_NN of_II 1alpha_NN ,_, 25-_MC (_( OH_NN )_) (_( 2_MC )_) D_NN (_( 3_MC )_) required_VVD phospholipase_NN C_NN ,_, and_CC the_DD effect_NN of_II 24R_NN ,_, 25-_MC (_( OH_NN )_) (_( 2_MC )_) D_NN (_( 3_MC )_) required_VVD phospholipase_NN D_NN ._.
P12077118A07
In_II addition_NN ,_, co-transfections_NNS with_II mutants_NNS of_II Ras_NN ,_, Raf_NN ,_, and_CC MEK_NN showed_VVD that_CST the_DD induction_NN of_II MUC2_NN promoter_NN activity_NN by_II PMA_NN required_VVD these_DD three_MC signaling_VVGJ proteins_NNS ._.
P12082101A09
The_DD overexpression_NN of_II MEK1_NN enhanced_VVD substantially_RR junD_NN expression_NN in_II response_NN to_II UV_NN or_CC TPA_NN ._.
P12091247A02
We_PN have_VHB recently_RR shown_VVN that_CST phorbol_NN 13-myristate_NN 12-acetate_NN (_( PMA_NN )_) -stimulated_VVNJ SPRR1B_NN transcription_NN in_II Clara-like_JJ H441_NN cells_NNS is_VBZ mainly_RR mediated_VVN by_II activator_NN protein-1_NN (_( AP-1_NN )_) and_CC c-Jun_NN N-terminal_JJ kinase-1_NN (_( JNK1_NN )_) ._.
P12091480A03
Yet_RR ,_, the_DD role_NN of_II ERK_NN activation_NN prior_II+ to_II seizure_NN has_VHZ not_RR been_VBN evaluated_VVN ._.
P12097372A05
The_DD ability_NN of_II apoptotic_JJ cells_NNS to_TO promote_VVI survival_NN and_CC inhibit_VVI proliferation_NN appears_VVZ to_TO be_VBI the_DD result_NN of_II simultaneous_JJ activation_NN of_II Akt_NN and_CC inhibition_NN of_II the_DD mitogen-activated_VVNJ protein_NN kinases_NNS extracellular_JJ signal-regulated_VVNJ kinase_NN (_( ERK_NN )_) 1_MC and_CC ERK2_NN (_( ERK1_NN /_SYM 2_MC )_) ._.
P12105223A06
Co-transfection_NN of_II a_DD JNK_NN expression_NN plasmid_NN inhibited_VVD RXR_NN :_: RAR-mediated_VVNJ activation_NN of_II the_DD Ntcp_NN promoter_NN ,_, while_CS a_DD dominant_JJ negative_JJ JNK_NN expression_NN plasmid_NN completely_RR blocked_VVD IL-1_NN beta-mediated_VVNJ suppression_NN ._.
P12111821A11
Moreover_RR ,_, the_DD PC12-N1_NN cells_NNS may_VM be_VBB used_VVN as_II a_DD model_NN for_II investigating_VVGN molecular_JJ signaling_VVGJ mechanisms_NNS underlying_VVG neuronal_JJ differentiation_NN and_CC axonal_JJ outgrowth_NN ._.
P12114201A08
Inhibition_NN of_II integrin_NN signaling_VVGN ,_, with_II EDTA_NN or_CC RGD_NN peptides_NNS ,_, decreased_VVD LPS-induced_VVNJ MAP_NN kinase_NN activity_NN ._.
P12131776A07
The_DD activation_NN of_II mitogen-activated_VVNJ protein_NN kinases_NNS was_VBD assessed_VVN by_II Western_NN blotting_VVGN with_II use_NN of_II antiphosphospecific_JJ antibodies_NNS ._.
P12133965A07
However_RR ,_, this_PND was_VBD completely_RR blocked_VVN by_II combinations_NNS of_II the_DD inhibitors_NNS ,_, including_VVG PD98059-SB203580_NN ,_, PD98059-CAPE_NN ,_, or_CC SB203580-CAPE_NN combinations_NNS ,_, in_II both_CC LPS-_NN and_CC GBS-stimulated_VVNJ monocytes_NNS ._.
P12137564A05
The_DD mitogen-activated_VVNJ protein_NN kinase_NN (_( MAPK_NN )_) /_SYM extracellular_JJ signal-regulated_VVNJ protein_NN kinase_NN (_( ERK_NN )_) was_VBD rapidly_RR activated_VVN after_II 30_MC min_NN ,_, strongly_RR inhibited_VVN after_II 5_MC h_NN of_II continuous_JJ ischaemia_NN and_CC reactivated_VVN 3_MC times_NNS more_RR than_CSN control_NN during_II reoxygenation_NN ._.
P12138187A07
Consistently_RR ,_, Mekk2_NN (_( -/-_SYM )_) thymocytes_NNS were_VBD more_RR susceptible_JJ than_CSN wild-type_NN thymocytes_NNS to_II anti-CD3_NN MAb-induced_VVNJ cell_NN death_NN ._.
P12143037A07
In_RR+ vitro_RR ,_, 17_MC beta_NN estradiol-induced_VVNJ proliferation_NN of_II isolated_VVNJ normal_JJ cholangiocyte_NN was_VBD associated_VVN with_II increased_VVNJ (_( P_NN <_SYM .01_MC )_) protein_NN expression_NN of_II p-ERK1_NN /_SYM 2_MC ,_, Src_NN ,_, and_CC Shc_NN ._.
P12145102A06
4_MC :_: Inhibition_NN by_II ebselen_NN of_II H_NN (_( 2_MC )_) O_NN (_( 2_MC )_) -induced_VVNJ hydroxyl_NN radical_NN generation_NN in_II PC12_NN cells_NNS was_VBD observed_VVN using_VVG electron_NN paramagnetic_JJ resonance_NN measurements_NNS ._.
P12151271A06
Hypothermia_NN activated_VVD the_DD NF-kappaB_NN complex_NN ,_, ERK_NN 1_MC /_SYM 2_MC and_CC p38_NN MAPK_NN pathway_NN ._.
P12160213A08
These_DD results_NNS indicate_VVB that_CST MK_NN exerts_VVZ its_PNG neuroprotective_JJ actions_NNS mainly_RR via_II ERK_NN activation_NN ._.
P12161424A01
STAT6_NN functions_VVZ as_II a_DD critical_JJ mediator_NN of_II IL-4-stimulated_VVNJ gene_NN activation_NN ,_, and_CC the_DD function_NN of_II STAT6_NN is_VBZ regulated_VVN by_II both_CC tyrosine_NN and_CC serine_NN kinase_NN activities_NNS ._.
P12172379A03
The_DD increased_VVNJ levels_NNS of_II glutamate_NN receptors_NNS ,_, synaptic_JJ proteins_NNS ,_, and_CC glycolytic_JJ enzyme_NN were_VBD used_VVN to_TO track_VVI maturation_NN ._.
P12174383A07
RESULTS_NNS :_: Activity_NN of_II p38_NN MAPK_NN in_II control_NN organs_NNS decreased_VVD in_II the_DD course_NN of_II ischemia_NN and_CC reperfusion_NN by_II 85_MC %_SYM ,_, whereas_CS ANP_NN increased_VVD p38_NN activity_NN by_II up_RR+ to_RR 30-fold_NN ._.
P12176128A02
Our_PNG hypothesis_NN is_VBZ that_CST Fas_NN stimulation_NN not_RR only_RR activates_VVZ pro-apoptotic_JJ signals_NNS but_CC also_RR may_VM inhibit_VVB some_PND of_II them_PN ,_, and_CC this_DD inhibition_NN is_VBZ blocked_VVN by_II AD_NN ._.
P12181443A02
We_PN show_VVB for_II the_DD first_JJ time_NN ,_, with_II the_DD use_NN of_II both_CC pharmacological_JJ and_CC genetic_JJ inhibitors_NNS ,_, that_CST the_DD kinase_NN activity_NN and_CC S473_NN phosphorylation_NN of_II Akt_NN induced_VVN by_II LPA_NN and_CC S1P_NN requires_VVZ both_CC mitogen-activated_VVNJ protein_NN (_( MAP_NN )_) kinase_NN kinase_NN (_( MEK_NN )_) and_CC p38_NN MAP_NN kinase_NN ,_, and_CC MEK_NN is_VBZ likely_RR to_TO be_VBI upstream_JJ of_II p38_NN ,_, in_II HEY_NN ovarian_JJ cancer_NN cells_NNS ._.
P12183528A09
Site-directed_VVNJ mutagenesis_NN of_II the_DD NF-kappaB_NN binding_VVGJ sites_NNS at_II positions_NNS -2640_MC to_II -2632_MC ,_, -2612_MC to_II -2603_MC in_II the_DD enhancer_NN region_NN ,_, or_CC the_DD AP-1_NN biding_VVGJ site_NN at_II position_NN -2276_MC to_II -2270_MC decreased_VVD the_DD inducible_JJ activity_NN of_II the_DD promoter_NN ._.
P12186863A08
Neutrophil_NN exposure_NN to_II the_DD Ser_NN /_SYM Thr_NN phosphatase_NN inhibitors_NNS okadaic_JJ acid_NN and_CC calyculin_NN A_NN induced_VVD JNK_NN activation_NN ._.
P12186945A11
This_PND indicates_VVZ that_CST ,_, unlike_II the_DD transient_JJ JNK_NN activation_NN that_PNR occurs_VVZ in_II the_DD TPA-mediated_VVNJ myogenic_JJ process_NN ,_, long-lasting_VVGJ JNK_NN activation_NN supports_VVZ the_DD growth-arrest_NN state_NN but_CC antagonises_VVZ p38-mediated_VVNJ myosin_NN expression_NN ._.
P12187125A04
Changes_NNS in_II diameter_NN were_VBD recorded_VVN under_II physiological_JJ levels_NNS of_II flow_NN (_( 90_MC microl_NN /_SYM min_NN )_) and_CC pressure_NN (_( 50_MC mm_NN Hg_NN )_) ._.
P12187281A03
MATERIALS_NNS AND_CC METHODS_NNS :_: Eight-week-old_JJ Wistar_NN rats_NNS underwent_VVD bilateral_JJ vasectomy_NN and_CC the_DD testes_NNS were_VBD harvested_VVN 1_MC to_II 9_MC days_NNS after_II vasectomy_NN ._.
P12187281A14
In_II contrast_NN to_II the_DD delayed_VVNJ phase_NN up_II+ to_II 24_MC weeks_NNS after_II vasectomy_NN ,_, we_PN observed_VVD hyperdynamic_JJ cellular_JJ turnover_NN ,_, spermatocyte_NN loss_NN through_II apoptosis_NN and_CC enhanced_VVNJ germ_NN cell_NN proliferation_NN transiently_RR at_II the_DD early_JJ phase_NN after_II vasectomy_NN ._.
P12193381A06
Quantitative_JJ analysis_NN of_II the_DD genomic_JJ DNA_NN showed_VVD a_DD >_SYM 5-fold_NN increase_NN (_( P_NN <_SYM 0.05_MC )_) in_II the_DD low_JJ molecular_JJ weight_NN DNA_NN fragments_NNS by_II 18_MC h_NN postinjection_NN ._.
P12193714A04
In_II this_DD study_NN ,_, we_PN report_VVB that_CST unlike_II CD28_NN ,_, ligation_NN of_II CD30_NN on_II normal_JJ effector_NN T_NN cells_NNS induces_VVZ IL-13_NN production_NN in_II the_DD absence_NN of_II concurrent_JJ TCR_NN engagement_NN ._.
P12193730A07
Conversely_RR ,_, H_NN (_( 2_MC )_) O_NN (_( 2_MC )_) activated_VVD JNK_NN ,_, whereas_CS exogenously_RR added_VVNJ AA_NN stimulated_VVD both_CC superoxide_NN production_NN and_CC JNK_NN activity_NN ._.
P12197778A01
Sphingosine-1-phosphate_NN (_( S-1-P_NN )_) has_VHZ been_VBN identified_VVN as_II an_DD extracellular_JJ mediator_NN and_CC an_DD intracellular_JJ second_JJ messenger_NN that_PNR may_VM modulate_VVB cell_NN motility_NN ,_, adhesion_NN ,_, proliferation_NN ,_, and_CC differentiation_NN and_CC cancer_NN cell_NN invasion_NN ._.
P12197778A13
However_RR ,_, pretreatment_NN with_II 10_MC microM_NN SB202190_NN or_CC SB203580_NN (_( putative_JJ p38_NN inhibitors_NNS )_) attenuated_VVD the_DD stimulation_NN of_II proliferation_NN by_II S-1-P_NN ._.
P12202534A02
Mitogen-activated_VVNJ protein_NN kinases_NNS (_( MAPKs_NNS )_) are_VBB involved_VVN in_II the_DD control_NN of_II cell_NN proliferation_NN ._.
P12204895A05
Eotaxin_NN (_( 1-100_MC nM_NN )_) induced_VVD tyrosine_NN /_SYM threonine_NN phosphorylation_NN and_CC activation_NN of_II extracellular_JJ regulated_VVNJ kinase_NN (_( ERK_NN )_) 1_MC /_SYM 2_MC and_CC p38_NN in_II NCI-H_NN (_( 292_MC )_) cells_NNS and_CC normal_JJ human_NN bronchial_JJ epithelial_JJ cells_NNS ._.
P12206715A01
We_PN investigated_VVD intracellular_JJ signalling_VVGJ pathways_NNS for_II apoptosis_NN induced_VVN by_II epigallocatechin-3-gallate_NN (_( EGCG_NN )_) as_CS compared_VVN with_II those_PND induced_VVN by_II a_DD toxic_JJ chemical_JJ substance_NN (_( etoposide_NN ,_, VP16_NN )_) or_CC the_DD death_NN receptor_NN ligand_NN [_( tumour_NN necrosis_NN factor_NN (_( TNF_NN )_) ]_) ._.
P12207652A01
Mitogen-activated_VVNJ protein_NN kinases_NNS (_( MAPKs_NNS )_) appear_VVB to_TO be_VBI ubiquitously_RR involved_VVN in_II signal_NN transduction_NN during_II eukaryotic_JJ responses_NNS to_II extracellular_JJ stimuli_NNS ._.
P12208742A02
Exposure_NN of_II WB-F344_NN rat_NN liver_NN epithelial_JJ cells_NNS to_II menadione_NN (_( 50-100_MC micro_JJ M_NN )_) led_VVD to_II a_DD 50-75_MC %_SYM decrease_NN in_II GJIC_NN ._.
P12208955A03
Our_PNG model_NN is_VBZ composed_VVN of_II a_DD differentiated_VVNJ hepatocyte_NN (_( AML12_NN )_) 3pX-1_NN cell_NN line_NN that_PNR undergoes_VVZ pX-dependent_JJ transformation_NN and_CC a_DD dedifferentiated_VVNJ hepatocyte_NN (_( AML12_NN )_) 4pX-1_NN cell_NN line_NN that_PNR does_VDZ not_RR exhibit_VVB transformation_NN by_II pX_NN ._.
P12209089A11
CONCLUSION_NN :_: These_DD results_NNS demonstrate_VVB that_CST p38_NN MAPK_NN is_VBZ required_VVN for_II CD40-mediated_VVNJ class_NN switching_VVGN to_II IgE_NN ._.
P12213569A02
Most_PND ,_, if_CC not_RR all_PND ,_, the_DD biological_JJ effects_NNS of_II TCDD_NN are_VBB mediated_VVN by_II the_DD activation_NN of_II AHR_NN ,_, which_PNR is_VBZ a_DD ligand-activated_VVNJ transcription_NN factor_NN required_VVN for_II ligand-induced_VVNJ expression_NN of_II several_JJ detoxification_NN genes_NNS ,_, including_VVG those_PND encoding_VVG for_II cytochrome_NN P450_NN enzymes_NNS CYP1A1_NN ,_, CYP1A2_NN ,_, and_CC CYP1B1_NN ._.
P12218097A11
Our_PNG previous_JJ results_NNS indicate_VVB that_CST MAPK_NN /_SYM ERK_NN protects_VVZ recently_RR activated_VVNJ T_NN cells_NNS from_II Fas_NN receptor-mediated_VVNJ apoptosis_NN during_II the_DD initial_JJ phase_NN of_II an_DD immune_JJ response_NN before_CS the_DD activation-induced_VVNJ cell_NN death_NN takes_VVZ place_NN ._.
P12219008A01
BACKGROUND_NN :_: Vascular_JJ endothelial_JJ cell_NN apoptosis_NN is_VBZ central_JJ in_II atherosclerosis_NN and_CC intimal_JJ hyperplasia_NN ._.
P12219008A13
Because_CS TGF-beta1_NN is_VBZ upregulated_VVN in_II vascular_JJ remodeling_VVGN ,_, p38_NN (_( MAPK_NN )_) is_VBZ a_DD potential_JJ target_NN to_TO prevent_VVI endothelial_JJ cell_NN apoptosis_NN during_II this_DD process_NN ._.
P12219035A09
RESULTS_NNS :_: LPS_NN caused_VVD an_DD early_JJ activation_NN in_II all_DD members_NNS of_II the_DD MAPK_NN family_NN ,_, whereas_CS antecedent_JJ shock_NN both_CC delayed_VVD and_CC attenuated_VVD the_DD LPS_NN induction_NN ._.
P12220646A05
Overexpression_NN of_II inactive_JJ mutant_JJ Elk-1_NN enhanced_VVD differentiation_NN ._.
P12220664A07
Ornithine_NN decarboxylase_NN activity_NN decreased_VVD after_II etoposide_NN ,_, indicating_VVG that_CST DFMO_NN exerts_VVZ its_PNG effect_NN by_II depleting_VVGN cellular_JJ polyamines_NNS before_II induction_NN of_II apoptosis_NN ._.
P12225289A06
Nevertheless_RR ,_, ATF3_NN does_VDZ not_RR serve_VVB as_II a_DD JNK_NN substrate_NN in_RR+ vitro_RR or_CC in_RR+ vivo_RR ._.
P12225365A01
We_PN examined_VVD the_DD role_NN of_II cell_NN surface_NN clustering_VVGN of_II beta2-integrin_NN caused_VVN by_II protein_NN kinase_NN C_NN (_( PKC_NN )_) -activated-cPLA2_NN in_II adhesion_NN of_II eosinophilic_JJ AML14.3D10_NN (_( AML_NN )_) cells_NNS ._.
P12225365A13
Our_PNG data_NNS indicate_VVB that_CST PMA_NN causes_VVZ AML_NN cell_NN adhesion_NN through_II beta2-integrin_NN by_II PKC_NN activation_NN of_II cPLA2_NN ._.
P12225959A01
Lung_NN ischemia-reperfusion_NN (_( I-R_NN )_) is_VBZ an_DD important_JJ model_NN of_II oxidant-mediated_VVNJ acute_JJ lung_NN and_CC vascular_JJ injury_NN ._.
P12225989A09
PD-98059_NN ,_, an_DD inhibitor_NN of_II phosphorylation_NN of_II ERK1_NN /_SYM 2_MC ,_, caused_VVD a_DD marked_VVNJ inhibition_NN of_II HSP60-induced_VVNJ COX-2_NN and_CC NOS-2_NN expression_NN ._.
P12226747A06
Kinase_NN assays_NNS show_VVB that_CST Menin_NN overexpression_NN does_VDZ not_RR interfere_VVB with_II activation_NN of_II either_CC ERK2_NN or_CC JNK1_NN ,_, suggesting_VVG that_CST Menin_NN acts_VVZ at_II a_DD level_NN downstream_JJ of_II MAPK_NN activation_NN ._.
P12237315A06
In_II addition_NN ,_, immunoblot_NN analysis_NN revealed_VVD that_CST phosphorylation_NN of_II ERK_NN was_VBD increased_VVN by_II treatment_NN with_II the_DD p38_NN inhibitors_NNS ,_, whereas_CS the_DD MEK_NN inhibitors_NNS increased_VVD phosphorylation_NN of_II p38_NN ,_, which_PNR implies_VVZ a_DD seesaw-like_JJ balance_NN between_II ERK_NN and_CC p38_NN phosphorylation_NN ._.
P12297293A03
Phosphorylation_NN of_II p38_NN MAPK_NN was_VBD decreased_VVN in_II response_NN to_II TNF-alpha_NN ,_, and_CC the_DD specific_JJ p38_NN MAPK_NN inhibitor_NN SB203580_NN mimicked_VVD the_DD effect_NN of_II TNF-alpha_NN on_II col1a1_NN mRNA_NN levels_NNS ._.
P12297830A10
Betaine_NN supplementation_NN in_II the_DD drinking_VVGJ water_NN significantly_RR ameliorated_VVD in_JJ+ vivo_JJ hepatocyte_NN apoptosis_NN following_VVG bile_NN duct_NN ligation_NN ._.
P12354421A07
We_PN used_VVD enzyme-linked_VVNJ immunosorbent_JJ assay_NN (_( ELISA_NN )_) and_CC fluorescence-activated_VVNJ cell_NN sorting_VVGN (_( FACS_NN )_) for_II detecting_VVGN the_DD induction_NN of_II ICAM-1_NN on_II HDMEC_NN ._.
P12354565A07
Other_JJ 5-HT_NN (_( 1A_NN )_) receptor_NN agonists_NNS (_( buspirone_NN ,_, gepirone_NN and_CC ipsapirone_NN )_) also_RR reduced_VVD phospho-Erk1_NN /_SYM 2_MC levels_NNS in_II hippocampus_NN ._.
P12355484A09
Inhibitors_NNS of_II mitogen-activated_VVNJ protein_NN kinase_NN kinase_NN ,_, p38_NN ,_, and_CC JNK_NN were_VBD each_PND able_JJ to_TO inhibit_VVI increased_VVNJ MMP-13_NN production_NN ,_, while_CS the_DD interleukin-1_NN receptor_NN antagonist_NN (_( IL-1Ra_NN )_) protein_NN did_VDD not_RR ._.
P12356731A03
IEX-1_NN was_VBD isolated_VVN by_II phosphorylation_NN screening_VVGN with_II active_JJ ERK2_NN and_CC found_VVN subsequently_RR phosphorylated_VVN in_RR+ vivo_RR upon_II ERK_NN activation_NN ._.
P12359764A06
We_PN have_VHB examined_VVN the_DD response_NN of_II the_DD extracellular_JJ signal-regulated_VVNJ kinase_NN ERK1_NN /_SYM 2_MC in_II PDT-resistant_JJ (_( LFS087_NN )_) and_CC PDT-sensitive_JJ (_( GM38A_NN )_) cells_NNS after_II Photofrin-mediated_VVNJ PDT_NN ._.
P12372814A06
We_PN also_RR demonstrate_VVB that_CST upstream_JJ tyrosine_NN kinase_NN activity_NN is_VBZ involved_VVN in_II the_DD mechanotransduction_NN pathway_NN leading_VVG to_II stretch-induced_VVNJ MAPK_NN activation_NN and_CC c-fos_NN mRNA_NN expression_NN ._.
P12377734A10
CONCLUSIONS_NNS :_: Treatment_NN with_II 17betaE_NN has_VHZ a_DD dual_JJ beneficial_JJ effect_NN :_: the_DD improvement_NN of_II vascular_JJ healing_VVGN and_CC the_DD prevention_NN of_II restenosis_NN after_II angioplasty_NN ._.
P12377986A11
These_DD data_NNS provide_VVB insight_NN into_II possible_JJ general_JJ mechanisms_NNS by_II which_PNR VT_NN and_CC other_JJ trichlothecenes_NNS upregulate_VVB proinflammatory_JJ genes_NNS and_CC impart_VVB immunotoxicity_NN ._.
P12391145A02
Here_RR ,_, evidence_NN is_VBZ presented_VVN for_II VEGF_NN stimulation_NN of_II sphingosine_NN kinase_NN (_( SPK_NN )_) that_PNR affects_VVZ not_RR only_RR endothelial_JJ cell_NN signaling_VVGN but_CC also_RR tumor_NN cells_NNS expressing_VVG VEGF_NN receptors_NNS ._.
P12392577A01
In_II this_DD study_NN it_PN was_VBD shown_VVN that_CST growth_NN factor_NN receptors_NNS (_( GFR_NN )_) play_VVB a_DD crucial_JJ role_NN in_II early_JJ embryogenesis_NN of_II the_DD echinoderms_NNS Hemicentrotus_NN pulcherrimus_NN and_CC Clypeaster_NN japonicus_NN by_II transmitting_VVGN signals_NNS to_II the_DD mitogen-activated_VVNJ protein_NN kinase_NN (_( MAPK_NN )_) pathway_NN ._.
P12393099A01
Activation_NN of_II vascular_JJ endothelial_JJ cells_NNS (_( ECs_NNS )_) plays_VVZ an_DD important_JJ pathogenic_JJ role_NN in_II the_DD development_NN of_II atherosclerosis_NN ._.
P12393706A04
Partial_JJ inhibition_NN of_II p38_NN MAPK_NN impaired_VVD CD4_NN (_( -_SYM )_) CD8_NN (_( -_SYM )_) thymocyte_NN development_NN and_CC T-cell_NN proliferation_NN ,_, but_CC not_RR positive_JJ selection_NN ._.
P12397020A11
CO_NN may_VM act_VVB as_II an_DD important_JJ mediator_NN of_II remodeling_VVGN of_II human_NN airways_NNS in_II asthma_NN via_II its_PNG ability_NN to_TO regulate_VVI cell_NN growth_NN of_II airway_NN smooth_JJ muscle_NN cells_NNS ._.
P12406026A10
Preincubation_NN with_II SB202190_NN (_( 20_MC micro_JJ M_NN )_) ,_, a_DD specific_JJ inhibitor_NN of_II p38_NN MAPK_NN ,_, significantly_RR decreased_VVD the_DD oxLDL-induced_VVNJ VEGF_NN mRNA_NN expression_NN by_II 40_MC %_SYM ._.
P12410564A04
These_DD differing_VVGJ sensitivities_NNS at_II low_JJ concentrations_NNS correlated_VVD well_RR with_II the_DD level_NN of_II constitutive_JJ activation_NN of_II nuclear_JJ factor_NN kappa_NN B_NN (_( NFkappaB_NN )_) in_II the_DD individual_JJ cell_NN lines_NNS ._.
P12417265A06
ET-1_NN (_( 1-31_MC )_) in_II addition_NN to_II ET-1_NN increased_VVD the_DD generation_NN of_II cellular_JJ reactive_JJ oxygen_NN species_NNS (_( ROS_NN )_) in_II RASMC_NN ._.
P12421945A08
Herein_RR ,_, we_PN show_VVB that_CST CD44_NN expression_NN induced_VVN by_II the_DD LPS-mediated_VVNJ pathway_NN predominantly_RR involved_VVD JNK_NN activation_NN ._.
P12425799A04
Then_RR the_DD 542nm_NN absorption_NN value_NN was_VBD measured_VVN and_CC the_DD growth_NN curve_NN was_VBD drawn_VVN ._.
P12450322A04
MAPK_NN activities_NNS were_VBD determined_VVN by_II Western_NN immunoblotting_VVGN using_VVG specific_JJ antibodies_NNS to_II their_PNG activated_VVNJ phosphorylated_VVNJ forms_NNS ._.
P12477734A10
In_II contrast_NN ,_, forced_VVNJ MAPK_NN activation_NN diminished_VVD p27_NN expression_NN and_CC markedly_RR augmented_VVD femoral_JJ artery_NN SMC_NN proliferation_NN and_CC migration_NN ._.
