# Supplementary material for: A UMLS-based spell checker for natural language processing in vaccine safety
Source: BMC Med Inform Decis Mak. 2007 Feb 12;7:3. doi: 10.1186/1472-6947-7-3 (PMC1805499; doi:10.1186/1472-6947-7-3)
Supplement: Additional file 9 — MEDPOST directory. Sets up MEDPOST part-of-speech tagger and related files [file 1472-6947-7-3-S9.gz › medpost/tagged/tag_mb02.ioc]

P00302031A02
This_DD effect_NN on_II elongating_VVGJ neurites_NNS may_VM involve_VVB alterations_NNS in_II nerve-substratum_NN interactions_NNS by_II the_DD presence_NN of_II undifferentiated_VVNJ target_NN tissues_NNS ._.
P00536696A03
The_DD preaxial_JJ response_NN to_II polarizing_VVGJ activity_NN can_VM be_VBB obtained_VVN after_II only_RR 12_MC --_: 18_MC h_NN in_II the_DD reoriented_VVNJ position_NN ._.
P00867277A02
Rabbits_NNS were_VBD killed_VVN either_DD 2-32_MC hours_NNS posttreatment_NN for_II histological_JJ analysis_NN of_II embryos_NNS or_CC at_II day_NN 29_MC for_II gross_JJ and_CC skeletal_JJ examination_NN of_II fetuses_NNS ._.
P00867277A08
Histologically_RR HU-treated_VVNJ embryos_NNS had_VHD numerous_JJ ,_, basophilic_JJ ,_, intercellular_JJ granules_NNS (_( presumably_RR cell_NN debris_NN )_) which_PNR appeared_VVD within_II two_MC to_II four_MC hours_NNS in_II the_DD limb_NN bud_NN mesenchyme_NN ,_, neural_JJ tube_NN ,_, and_CC dorsal_JJ root_NN ganglion_NN ._.
P01127402A01
In_II a_DD study_NN of_II the_DD polydactylous_JJ mutation_NN of_II the_DD domestic_JJ chicken_NN ,_, diplopodia4_NN ,_, we_PN have_VHB found_VVN that_CST the_DD genetic_JJ lesion_NN affects_VVZ primarily_RR the_DD mesoderm_NN and_CC only_RR secondarily_RR the_DD ectoderm_NN ._.
P01282859A05
In_II a_DD second_JJ series_NN of_II experiments_NNS ,_, we_PN studied_VVD the_DD expression_NN of_II TN_NN mRNA_NN and_CC protein_NN in_II combinations_NNS between_II animal_NN and_CC vegetal_JJ stage-6_NN blastomeres_NNS and_CC in_II stage-8_NN blastula_NN animal_NN caps_NNS treated_VVN with_II activin_NN A_NN or_CC basic_JJ fibroblastic_JJ growth_NN factor_NN (_( b-FGF_NN )_) ._.
P01282859A11
The_DD data_NNS further_RR show_VVB that_CST "_`` ventral_JJ mesoderm_NN "_'' induced_VVN by_II low_JJ concentrations_NNS of_II activin_NN is_VBZ distinct_JJ from_II that_PND induced_VVN by_II b-FGF_NN ,_, and_CC imply_VVB that_CST activin_NN induces_VVZ ventral_JJ mesoderm_NN of_II the_DD trunk_NN while_CS b-FGF_NN induces_VVZ posterior_JJ mesoderm_NN of_II the_DD tailbud_NN ._.
P01340474A05
The_DD ectopic_JJ expression_NN of_II hh_NN that_PNR is_VBZ normally_RR induced_VVN in_II patched_NN (_( ptc_NN )_) mutant_JJ embryos_NNS does_VDZ not_RR appear_VVB in_II ptc_NN en_NN double_JJ mutants_NNS ._.
P01354990A02
A_DD subpopulation_NN of_II cephalic_JJ neural_JJ crest_NN cells_NNS is_VBZ also_RR En-protein-positive_JJ ._.
P01354990A08
Based_VVN upon_II these_DD observations_NNS we_PN propose_VVB :_: 1_MC )_) that_CST En_NN expression_NN in_II the_DD mesoderm_NN may_VM be_VBB induced_VVN through_II interaction_NN with_II En_NN expressing_VVGJ cells_NNS in_II the_DD neuroectoderm_NN ;_: 2_MC )_) that_CST En_NN expression_NN in_II the_DD head_NN mesenchyme_NN is_VBZ associated_VVN with_II somitomere_NN 4_MC ;_: and_CC 3_MC )_) that_CST En_NN expression_NN may_VM be_VBB involved_VVN in_II epithelial-mesenchymal_JJ cell_NN transformations_NNS ._.
P01358273A05
GHox-8_NN is_VBZ expressed_VVN in_II anterior_JJ mesoderm_NN of_II normal_JJ limb_NN buds_NNS ,_, but_CC is_VBZ undetectable_JJ in_II ta2_NN limb_NN bud_NN mesoderm_NN ._.
P01358594A05
Mouse_NN neural_JJ tube_NN and_CC genital_JJ tubercle_NN grafts_NNS ,_, which_PNR give_VVB much_RR less_RR extensive_JJ changes_NNS in_II pattern_NN ,_, do_VDB not_RR activate_VVB 5'-located_VVNJ Hox-4_NN genes_NNS ._.
P01425343A01
Establishment_NN of_II mesodermal_JJ tissues_NNS in_II the_DD amphibian_JJ body_NN involves_VVZ a_DD series_NN of_II inductive_JJ interactions_NNS probably_RR elicited_VVN by_II a_DD variety_NN of_II peptide_NN growth_NN factors_NNS ._.
P01426640A04
Signals_NNS from_II all_DD three_MC types_NNS of_II facial_JJ mesenchyme_NN (_( frontonasal_JJ mass_NN ,_, mandibular_JJ ,_, and_CC maxillary_JJ )_) maintained_VVD the_DD thickened_VVNJ apical_JJ ectodermal_JJ ridge_NN of_II limb_NN epithelium_NN for_II up_RR+ to_RR 48_MC h_NN ._.
P01483395A06
We_PN find_VVB that_CST the_DD release_NN of_II morphogenetically_RR active_JJ retinoids_NNS from_II the_DD floor_NN plate_NN is_VBZ only_RR about_RR 1.5-fold_NN that_PND of_II the_DD dorsal_JJ spinal_JJ cord_NN ,_, which_PNR does_VDZ not_RR have_VHB neural_JJ tube_NN or_CC limb_NN polarizing_VVGJ activity_NN ._.
P01577190A01
It_PN has_VHZ been_VBN suggested_VVN that_CST the_DD mesonephros_NN has_VHZ a_DD role_NN in_II normal_JJ limb_NN development_NN ._.
P01577190A07
The_DD removal_NN of_II the_DD mesonephros_NN adjoining_VVG the_DD prospective_JJ limb_NN region_NN reduced_VVD the_DD number_NN of_II dividing_VVGJ cells_NNS in_II the_DD medial_JJ mesoderm_NN ._.
P01600242A02
All_DD grafts_NNS were_VBD placed_VVN solely_RR within_II the_DD confines_NNS of_II the_DD primitive_JJ streak_NN to_TO prevent_VVI confusion_NN between_II cells_NNS that_PNR had_VHD not_RR yet_RR ingressed_VVN and_CC those_PND that_PNR had_VHD already_RR ingressed_VVN ,_, and_CC transplanted_VVNJ cells_NNS were_VBD distinguished_VVN from_II host_NN cells_NNS on_II the_DD basis_NN of_II a_DD naturally_RR occurring_VVGJ cell_NN marker_NN ._.
P01600242A08
Hensen_NN 's_GE node_NN contributed_VVD cells_NNS to_II the_DD gut_NN endoderm_NN ,_, head_NN mesenchyme_NN ,_, notochord_NN ,_, and_CC median_JJ hinge-point_NN (_( MHP_NN )_) cells_NNS of_II the_DD neural_JJ tube_NN (_( future_NN floor_NN plate_NN )_) ._.
P01680378A05
GHox-8_NN encodes_VVZ an_DD mRNA_NN transcript_NN of_II about_RR 3_MC kb_NN that_PNR is_VBZ expressed_VVN at_II several_JJ early_JJ stages_NNS of_II chick_NN limb_NN development_NN ._.
P01680378A10
In_II the_DD proximal_JJ posterior_JJ periphery_NN of_II the_DD wing_NN bud_NN at_II these_DD later_JJR stages_NNS of_II development_NN ,_, expression_NN of_II GHox-8_NN is_VBZ limited_VVN to_II a_DD small_JJ region_NN in_II the_DD mid-proximal_JJ periphery_NN corresponding_VVG to_II the_DD posterior_JJ necrotic_JJ zone_NN in_II which_PNR programmed_VVNJ cell_NN death_NN is_VBZ occurring_VVG ._.
P01683800A04
Alternatively_RR ,_, retinoic_JJ acid_NN may_VM be_VBB part_NN of_II a_DD more_RR complex_JJ signalling_VVGJ system_NN ._.
P01683800A10
Results_NNS of_II recombination_NN experiments_NNS and_CC studies_NNS of_II changes_NNS in_II the_DD apical_JJ ridge_NN and_CC proliferation_NN in_II the_DD mesenchyme_NN suggest_VVB the_DD following_VVGJ scheme_NN :_: retinoic_JJ acid_NN is_VBZ involved_VVN in_II specification_NN of_II position_NN of_II mesenchyme_NN cells_NNS ;_: this_DD specification_NN determines_VVZ their_PNG local_JJ interaction_NN with_II the_DD ridge_NN that_PNR controls_VVZ ridge_NN morphology_NN ;_: the_DD thickened_VVNJ apical_JJ ridge_NN permits_VVZ local_JJ proliferation_NN in_II the_DD underlying_VVGJ mesenchyme_NN ._.
P01764996A04
Sympathetic_JJ differentiation_NN was_VBD assessed_VVN by_II catecholamine_NN fluorescence_NN after_II aldehyde_NN fixation_NN ._.
P01842349A04
The_DD floor_NN plate_NN and_CC notochord_NN appear_VVB to_TO control_VVI the_DD pattern_NN of_II cell_NN types_NNS that_PNR appear_VVB along_II the_DD dorsoventral_JJ axis_NN of_II the_DD neural_JJ tube_NN ._.
P01879338A02
Maps_NNS of_II the_DD spatial_JJ distribution_NN and_CC the_DD strength_NN of_II the_DD signal_NN within_II limb_NN buds_NNS of_II different_JJ stages_NNS are_VBB well_RR documented_VVN ._.
P01879338A08
Some_DD 6_MC to_II 8_MC h_NN later_RR at_II stage_NN 12_MC ,_, there_EX is_VBZ a_DD distinct_JJ peak_NN of_II activity_NN at_II somite_NN position_NN 18_MC ,_, the_DD middle_NN of_II the_DD wing_NN field_NN ._.
P01893873A06
Later_JJR gestation_NN embryos_NNS show_VVB expression_NN in_II developing_VVGJ limbs_NNS ,_, the_DD embryonic_JJ heart_NN ,_, the_DD facial_JJ processes_NNS and_CC condensed_VVNJ mesenchymal_JJ cells_NNS associated_VVN with_II early_JJ whisker_NN follicle_NN formation_NN ._.
P01952103A06
In_RR+ situ_RR ,_, the_DD differentiation_NN of_II the_DD floor_NN plate_NN was_VBD characterized_VVN by_II a_DD lack_NN of_II immunoperoxidase_NN staining_VVGN with_II antibody_NN to_II neurofilaments_NNS and_CC the_DD monoclonal_JJ antibody_NN HNK-1_NN throughout_II the_DD period_NN examined_VVN ._.
P01952103A12
However_RR ,_, cells_NNS staining_VVG positively_RR for_II N-CAM_NN ,_, sialylated_VVNJ N-CAM_NN and_CC the_DD glial_JJ cell_NN markers_NNS were_VBD relatively_RR sparse_JJ in_II floor_NN plate_NN cultures_NNS ,_, suggesting_VVG that_CST these_DD epitopes_NNS were_VBD not_RR retained_VVN or_CC were_VBD masked_VVN in_II cultured_VVNJ cells_NNS ._.
P01991324A03
Grafting_VVGN an_DD additional_JJ notochord_NN or_CC floor_NN plate_NN to_II ectopic_JJ positions_NNS ,_, or_CC deleting_VVGN both_DD cell_NN groups_NNS ,_, resulted_VVD in_II changes_NNS in_II the_DD fate_NN and_CC position_NN of_II neural_JJ cell_NN types_NNS ,_, defined_VVN by_II expression_NN of_II specific_JJ antigens_NNS ._.
P02186666A04
PG-M_NN is_VBZ not_RR detected_VVN in_II the_DD limb_NN mesenchyme_NN until_II after_II stage_NN 17_MC ,_, when_CS it_PN is_VBZ present_JJ in_II the_DD distal_JJ region_NN ,_, as_CS is_VBZ PNA-binding_VVGJ material_NN ._.
P02186666A09
These_DD results_NNS are_VBB considered_VVN in_II relation_NN to_II the_DD formation_NN of_II precartilage_NN aggregates_NNS ,_, and_CC indicate_VVB that_CST PNA_NN binds_VVZ to_II components_NNS in_II precartilage_NN aggregates_NNS other_II+ than_II PG-M_NN or_CC tenascin_NN ._.
P02245438A02
A_DD water-soluble_JJ extract_NN of_II bone_NN has_VHZ been_VBN shown_VVN to_TO stimulate_VVI chondrogenesis_NN in_RR+ vitro_RR in_II embryonic_JJ limb_NN mesenchymal_JJ cells_NNS (_( Syftestad_NNP ,_, Lucas_NNP &_CC Caplan_NNP ,_, 1985_MC )_) ._.
P02245438A08
Since_CS poly-L-lysine_NN (_( PL_NN )_) has_VHZ recently_RR been_VBN shown_VVN (_( San_NNP Antonio_NNP &_CC Tuan_NNP ,_, 1986_MC )_) to_TO promote_VVI chondrogensis_NN ,_, PL_NN and_CC BBE_NN were_VBD introduced_VVN together_RR in_II different_JJ doses_NNS ,_, in_II the_DD culture_NN medium_NN ,_, to_TO determine_VVI if_CST their_PNG actions_NNS were_VBD synergistic_JJ ._.
P02379136A01
Changes_NNS in_II extracellular_JJ hyaluronate_NN occur_VVB during_II the_DD onset_NN of_II cell_NN migratory_JJ stages_NNS of_II development_NN ,_, wound_NN healing_VVGN ,_, regeneration_NN ,_, and_CC tumor_NN invasion_NN ._.
P02379136A07
Human_NN LX-1_NN lung_NN carcinoma_NN cells_NNS or_CC human_NN HCV-29T_NN bladder_NN carcinoma_NN cells_NNS cultured_VVN together_RR with_II chick_NN embryo_NN limb_NN bud_NN mesoderm_NN synthesized_VVD 2-_MC to_II 4-fold_NN more_DD hyaluronate_NN than_CSN the_DD sum_NN of_II that_PND produced_VVN by_II carcinoma_NN and_CC mesoderm_NN cultures_NNS grown_VVN separately_RR ._.
P03181034A03
The_DD major_JJ active_JJ components_NNS from_II all_DD three_MC MIF_NN sources_NNS behave_VVB as_II somewhat_RR hydrophobic_JJ ,_, acid-stable_JJ molecules_NNS and_CC do_VDB not_RR bind_VVB to_II heparin_NN ._.
P03181034A09
Our_PNG study_NN shows_VVZ that_CST the_DD MIFs_NNS examined_VVN here_RR form_VVB a_DD small_JJ group_NN of_II potent_JJ agents_NNS distinct_JJ from_II the_DD HBGFs_NNS and_CC from_II other_JJ known_VVNJ growth_NN and_CC differentiations_NNS factors_NNS ._.
P03652992A01
Removal_NN of_II the_DD posterior_JJ half_NN of_II the_DD chick_NN wing_NN bud_NN between_II stages_NNS 17-22_MC results_VVZ in_II failure_NN of_II the_DD anterior_JJ distal_JJ tissue_NN to_TO survive_VVI and_CC differentiate_VVI ._.
P03652992A07
The_DD anterior_JJ half_NN went_VVD on_II to_TO develop_VVI a_DD full_JJ set_NN of_II digits_NNS and_CC zeugopod_NN parts_NNS in_II almost_RR 50_MC %_SYM of_II cases_NNS ,_, although_CS no_DD skeleton_NN resulting_VVG from_II this_DD regulation_NN of_II the_DD anterior_JJ half_NN had_VHD totally_RR size_NN regulated_VVN ._.
P03740453A03
The_DD investigation_NN is_VBZ concerned_VVN with_II analysing_VVGN why_CST this_DD mesoderm_NN fails_VVZ to_TO segment_VVI ._.
P03912458A04
At_II later_JJR stages_NNS most_PND of_II the_DD labelled_VVNJ cells_NNS were_VBD found_VVN in_II ectodermal_JJ tissues_NNS such_II+ as_II epidermis_NN ,_, head_NN mesenchyme_NN and_CC neural_JJ tube_NN (_( the_DD last_PN from_II stages_NNS 7_MC 1_MC /_SYM 2_MC and_CC 8_MC only_RR )_) ._.
P03912458A10
The_DD formation_NN of_II mesodermal_JJ tissues_NNS in_II stage-7_NN 1_MC /_SYM 2_MC combinations_NNS was_VBD confirmed_VVN by_II using_VVGN a_DD panel_NN of_II antibodies_NNS which_PNR react_VVB with_II particular_JJ tissues_NNS in_II normal_JJ tailbud-stage_NN embryos_NNS :_: anti-keratan_NN sulphate_NN for_II the_DD notochord_NN ,_, anti-myosin_NN for_II the_DD muscle_NN and_CC anti-keratin_NN for_II epidermis_NN and_CC notochord_NN ._.
P03912458A15
The_DD dorsovegetal_JJ tissue_NN induces_VVZ '_`` dorsal-type_NN '_'' mesoderm_NN (_( notochord_NN and_CC large_JJ muscle_NN masses_NNS )_) while_CS ventrovegetal_JJ tissue_NN induces_VVZ '_`` ventral-type_NN '_'' mesoderm_NN (_( blood_NN ,_, mesothelium_NN and_CC a_DD little_JJ muscle_NN )_) ._.
P06663230A04
Orthotopic_JJ grafts_NNS of_II the_DD ventral_JJ marginal_JJ zone_NN (_( the_DD tissue_NN that_PNR responds_VVZ to_II a_DD grafted_VVNJ organizer_NN )_) indicated_VVD that_CST it_PN only_RR contributes_VVZ to_II the_DD posterior_JJ half_NN of_II the_DD embryo_NN ._.
P06663230A10
The_DD neural_JJ tube_NN of_II the_DD secondary_JJ embryo_NN was_VBD also_RR unlabelled_VVNJ ,_, showing_VVG that_CST it_PN was_VBD induced_VVN by_II the_DD influence_NN of_II the_DD graft_NN on_II the_DD overlying_VVGJ ectoderm_NN ,_, which_PNR normally_RR forms_VVZ ventral_JJ epidermis_NN ._.
P06663230A16
Thus_RR ,_, our_PNG results_NNS allow_VVB us_PN to_TO conclude_VVI that_CST the_DD organizer_NN mediates_VVZ two_MC distinct_JJ interactions_NNS in_II bringing_VVGN about_II the_DD formation_NN of_II duplicated_VVNJ embryos_NNS ._.
P07477329A02
In_II vertebrate_NN embryos_NNS ,_, for_II example_NN ,_, sonic_NN hedgehog_NN expression_NN in_II the_DD notochord_NN appears_VVZ to_TO be_VBI responsible_JJ for_II the_DD local_JJ and_CC long-range_NN induction_NN of_II ventral_JJ cell_NN types_NNS within_II the_DD neural_JJ tube_NN and_CC somites_NNS (_( reviewed_VVN in_II refs_NNS 1_MC ,_, 2_MC )_) ._.
P07482777A04
We_PN review_NN the_DD induction_NN and_CC patterning_VVGN of_II the_DD nervous_JJ system_NN ,_, with_II an_DD emphasis_NN on_II molecules_NNS that_PNR might_VM play_VVB a_DD role_NN in_II these_DD interactions_NNS ._.
P07498789A01
Bone_NN morphogenetic_JJ proteins_NNS (_( BMPs_NNS )_) ,_, which_PNR have_VHB been_VBN implicated_VVN in_II the_DD patterning_VVGN of_II mesoderm_NN ,_, are_VBB members_NNS of_II the_DD transforming_VVGJ growth_NN factor-beta_NN (_( TGF-beta_NN )_) superfamily_NN ._.
P07498789A07
We_PN also_RR found_VVD that_CST expression_NN of_II Cm-XBMP-7_NN or_CC Cm-XBMP-4_NN in_II animal_NN cap_NN ectoderm_NN directly_RR induces_VVZ neuroectoderm_NN ._.
P07506139A03
The_DD level_NN of_II Evx-1_NN RNA_NN increases_VVZ during_II the_DD next_JJ 24_MC hours_NNS of_II development_NN ,_, and_CC then_RR decreases_VVZ in_II the_DD subsequent_JJ 24_MC hours_NNS ,_, such_CS+ that_CS by_II the_DD time_NN the_DD ridge_NN regresses_VVZ Evx-1_NN RNA_NN is_VBZ undetectable_JJ ._.
P07506139A08
Additional_JJ studies_NNS demonstrate_VVB that_CST the_DD effect_NN of_II FGF-4_NN on_II Evx-1_NN expression_NN is_VBZ modulated_VVN by_II BMP-2_NN ._.
P07537232A01
The_DD apical_JJ ectodermal_JJ ridge_NN (_( AER_NN )_) is_VBZ a_DD specialized_VVNJ thickening_VVGN of_II the_DD distal_JJ limb_NN mesenchyme_NN that_PNR has_VHZ been_VBN demonstrated_VVN to_TO support_VVI limb_NN outgrowth_NN and_CC proper_JJ limb_NN development_NN ._.
P07537232A06
BMP_NN 4_MC and_CC FGF_NN 2_MC can_VM also_RR maintain_VVB Msx-1_NN expression_NN in_II limb_NN mesenchyme_NN as_CC+ well_CC+ as_CC retinoic_JJ acid_NN which_PNR is_VBZ usually_RR associated_VVN with_II polarizing_VVGJ activity_NN in_II the_DD early_JJ limb_NN ._.
P07551564A03
Misexpression_NN of_II either_PND of_II these_DD genes_NNS induces_VVZ floor_NN plate_NN differentiation_NN at_II ectopic_JJ locations_NNS ._.
P07552175A01
BACKGROUND_NN :_: The_DD Drosophila_NN segment_NN polarity_NN gene_NN hedgehog_NN encodes_VVZ a_DD member_NN of_II a_DD family_NN of_II secreted_VVNJ proteins_NNS that_PNR are_VBB involved_VVN in_II a_DD variety_NN of_II patterning_VVGJ processes_NNS ,_, in_II both_CC vertebrates_NNS and_CC invertebrates_NNS ._.
P07552175A06
In_II addition_NN ,_, we_PN find_VVB that_CST increases_NNS in_II the_DD level_NN of_II expression_NN within_II the_DD normal_JJ hedgehog_NN transcriptional_JJ domain_NN of_II either_CC the_DD wild-type_NN protein_NN or_CC the_DD carboxy-terminal-deleted_VVNJ form_NN expand_VVB the_DD range_NN of_II activity_NN to_II a_DD limited_VVNJ extent_NN ,_, but_CC have_VHB only_RR minor_JJ effects_NNS on_II cell_NN identity_NN ._.
P07553857A04
BMP4_NN and_CC BMP7_NN are_VBB expressed_VVN in_II the_DD epidermal_JJ ectoderm_NN ,_, and_CC both_DD proteins_NNS mimic_VVB its_PNG inductive_JJ activity_NN ._.
P07555700A02
Grafting_VVGJ experiments_NNS were_VBD carried_VVN out_II at_II the_DD 5-somite_NN stage_NN ,_, i.e._II before_CS rhombomere_NN boundaries_NNS are_VBB visible_JJ ._.
P07555700A08
Moreover_RR ,_, the_DD fate_NN of_II the_DD cells_NNS of_II caudally_RR transplanted_VVNJ rhombomeres_NNS is_VBZ modified_VVN :_: the_DD rhombencephalic_JJ nuclei_NNS in_II the_DD graft_NN develop_VVB according_II+ to_II the_DD new_JJ location_NN as_CS shown_VVN for_II an_DD r5_NN /_SYM 6_MC to_II r8_NN transplantation_NN ._.
P07577671A06
The_DD role_NN of_II ci_NN in_II cell-cell_NN signaling_VVGN and_CC pattern_NN formation_NN was_VBD examined_VVN in_II double_JJ mutants_NNS of_II ci_NN with_II patched_NN and_CC zeste-white3_NN /_SYM shaggy_NN ._.
P07577672A06
Mox-2_NN is_VBZ expressed_VVN in_II tissues_NNS of_II the_DD tailbud_NN itself_PN that_PNR represent_VVB a_DD site_NN of_II continued_VVNJ gastrulation-like_JJ processes_NNS resulting_VVG in_II mesoderm_NN formation_NN ._.
P07577672A11
Together_RR with_II the_DD fact_NN that_CST X_NN ._.
P07583126A01
BACKGROUND_NN :_: Sonic_NN hedgehog_NN (_( Shh_NN )_) ,_, a_DD vertebrate_NN homolog_NN of_II the_DD Drosophila_NN segment_NN polarity_NN gene_NN hedgehog_NN (_( hh_NN )_) ,_, has_VHZ been_VBN implicated_VVN in_II patterning_VVGN of_II the_DD developing_VVGJ chick_NN limb_NN ._.
P07583126A07
Grafts_NNS of_II cells_NNS expressing_VVG SHH_NN protein_NN variants_NNS that_PNR correspond_VVB to_II individual_JJ cleavage_NN products_NNS demonstrate_VVB that_CST the_DD ability_NN to_TO induce_VVI patterned_VVNJ gene_NN expression_NN and_CC to_TO impose_VVI morphological_JJ pattern_NN upon_II the_DD limb_NN bud_NN is_VBZ limited_VVN to_II the_DD amino-terminal_JJ product_NN (_( SHH-N_NN )_) of_II SHH_NN proteolytic_JJ cleavage_NN ._.
P07583127A06
Likewise_RR ,_, the_DD other_JJ FGFs_NNS studied_VVD to_II date_NN are_VBB not_RR candidates_NNS for_II this_DD activity_NN ._.
P07583127A12
Moreover_RR ,_, our_PNG data_NNS suggest_VVB that_CST FGF-8_NN may_VM also_RR be_VBB an_DD ectodermally_JJ derived_VVNJ mitogen_NN that_PNR stimulates_VVZ the_DD onset_NN of_II limb_NN bud_NN outgrowth_NN (_( budding_VVGN )_) in_II the_DD absence_NN of_II a_DD morphological_JJ AER_NN ,_, and_CC indicate_VVB the_DD possible_JJ involvement_NN of_II FGF-8_NN in_II the_DD establishment_NN of_II the_DD limb_NN field_NN ._.
P07583153A01
BACKGROUND_NN :_: The_DD hedgehog_NN (_( hh_NN )_) family_NN of_II secreted_VVNJ signaling_VVGJ proteins_NNS is_VBZ responsible_JJ for_II developmental_JJ patterning_VVGN in_II a_DD variety_NN of_II systems_NNS ,_, including_VVG the_DD neural_JJ tube_NN ,_, limbs_NNS and_CC somites_NNS ._.
P07583153A07
In_II contrast_NN ,_, proximal_JJ fates_NNS were_VBD lost_VVN in_II cyclops_NN mutant_JJ embryos_NNS ,_, which_PNR lack_VVB twhh-_NN and_CC shh-expressing_VVGJ forebrain_NN cells_NNS ._.
P07588050A06
Isoforms_NNS I_MC ,_, II_MC and_CC III_MC (_( all_PND containing_VVG a_DD basic_JJ amino_JJ terminus_NN )_) are_VBB expressed_VVN in_II dorsal_JJ root_NN ganglia_NNS ,_, cranial_JJ ganglia_NNS and_CC the_DD developing_VVGJ kidney_NN including_VVG the_DD ureteric_JJ bud_NN ._.
P07588050A12
Thus_RR we_PN conclude_VVB that_CST one_MC or_CC more_DD formins_NNS are_VBB necessary_JJ to_TO initiate_VVI and/or_CC maintain_VVI fgf-4_NN production_NN in_II the_DD distal_JJ limb_NN ._.
P07589793A03
One_MC of_II these_PND ,_, Shh_NN ,_, is_VBZ expressed_VVN in_II and_CC mediates_VVZ the_DD signaling_VVGJ activities_NNS of_II several_JJ key_JJ organizing_VVGJ centers_NNS which_PNR regulate_VVB central_JJ nervous_JJ system_NN ,_, limb_NN ,_, and_CC somite_NN polarity_NN ._.
P07589793A09
Furthermore_RR ,_, we_PN have_VHB compared_VVN Hh_NN expression_NN with_II that_PND of_II a_DD second_JJ family_NN of_II signaling_VVGJ molecules_NNS ,_, the_DD Bone_NN morphogenetic_JJ proteins_NNS (_( Bmps_NNS )_) ,_, vertebrate_NN relatives_NNS of_II decapentaplegic_NN ,_, a_DD target_NN of_II the_DD Drosophila_NN Hh_NN signaling_VVGJ pathway_NN ._.
P07589799A05
This_PND suggests_VVZ that_CST these_DD genes_NNS may_VM be_VBB activated_VVN in_II response_NN to_II mesoderm_NN induction_NN ._.
P07595280A02
Examination_NN of_II the_DD expression_NN pattern_NN of_II Msx-1_NN in_II murine_JJ and_CC avian_JJ embryos_NNS suggests_VVZ that_CST this_DD gene_NN may_VM be_VBB involved_VVN in_II the_DD regionalization_NN of_II the_DD medio-lateral_JJ axis_NN during_II earlier_JJR development_NN ._.
P07600991A04
Injection_NN of_II shh_NN /_SYM vhh-1_NN RNA_NN results_VVZ in_II ectopic_JJ expression_NN of_II nk2.2_NN and_CC concomitant_JJ abnormalities_NNS in_II the_DD forebrain_NN and_CC eyes_NNS ._.
P07601005A05
Then_RR we_PN analyze_VVB expression_NN of_II these_DD genes_NNS in_II noggin-treated_VVNJ explants_NNS ._.
P07601313A05
These_DD results_NNS suggest_VVB that_CST the_DD control_NN of_II ZPA_NN function_NN during_II the_DD initial_JJ stages_NNS of_II development_NN of_II paired_VVNJ appendages_NNS has_VHZ been_VBN conserved_VVN between_II fish_NN and_CC tetrapods_NNS ._.
P07605753A03
We_PN have_VHB shown_VVN by_II library_NN screening_VVGN and_CC in_JJ+ situ_JJ hybridization_NN that_CST of_II these_DD four_MC genes_NNS ,_, BMP_NN 7_MC is_VBZ expressed_VVN earliest_RRT ,_, in_II gastrulating_VVGJ embryos_NNS ._.
P07605753A09
These_DD markers_NNS provide_VVB the_DD first_JJ molecular_JJ evidence_NN for_II dorsal_JJ /_SYM ventral_JJ polarity_NN in_II the_DD developing_VVGJ gut_NN ._.
P07617035A05
One_MC of_II the_DD dpp_NN homologues_NNS in_II vertebrates_NNS ,_, bmp-4_NN ,_, is_VBZ expressed_VVN ventrally_RR in_II Xenopus_NN and_CC promotes_VVZ ventral_JJ development_NN ._.
P07627558A03
In_II a_DD remarkably_RR similar_JJ fashion_NN ,_, the_DD function_NN and_CC expression_NN of_II the_DD sonic_NN hedgehog_NN (_( shh_NN )_) gene_NN is_VBZ closely_RR associated_VVN with_II the_DD '_`` zone_NN of_II polarizing_VVGJ activity_NN '_'' (_( ZPA_NN )_) that_PNR controls_VVZ antero-posterior_JJ patterning_VVGN of_II the_DD vertebrate_NN limb_NN ._.
P07627558A08
Varying_VVGJ levels_NNS of_II ectopic_JJ hh_NN and_CC shh_NN activity_NN can_VM differentially_RR activate_VVB transcription_NN of_II the_DD patched_NN and_CC dpp_NN genes_NNS ._.
P07630399A02
The_DD vertebrate_NN homologue_NN of_II dpp_NN is_VBZ either_CC bmp-4_NN or_CC bmp-2_NN (_( ref._NN 5_MC )_) ,_, and_CC the_DD homologue_NN os_II sog_NN is_VBZ chd_NN (_( s-chordin_NN )_) ._.
P07635045A06
In_II contrast_NN to_II an_DD experimentally_RR derived_VVNJ polydactylous_JJ transgenic_JJ mouse_NN ,_, forelimbs_NNS of_II homozygotes_NNS show_VVB a_DD normal_JJ pattern_NN of_II Hoxb-8_NN expression_NN ,_, indicating_VVG that_CST the_DD duplication_NN of_II polarizing_VVGJ tissue_NN here_RR occurs_VVZ downstream_JJ or_CC independently_RR of_II Hoxb-8_NN ._.
P07649382A03
The_DD duplicated_VVNJ patterns_NNS are_VBB also_RR formed_VVN following_VVG the_DD implantation_NN into_II the_DD center_NN of_II the_DD limb_NN bud_NN and_CC an_DD excess_JJ apical_JJ ectodermal_JJ ridge_NN (_( AER_NN )_) with_II Msx2_NN expression_NN is_VBZ induced_VVN prior_II+ to_II these_DD duplicated_VVNJ pattern_NN formulations_NNS ._.
P07671794A01
The_DD Drosophila_NN wing_NN is_VBZ formed_VVN by_II two_MC cell_NN populations_NNS ,_, the_DD anterior_JJ and_CC posterior_JJ compartments_NNS ,_, which_PNR are_VBB distinguished_VVN by_II the_DD activity_NN of_II the_DD selector_NN gene_NN engrailed_NN (_( en_NN )_) in_II posterior_JJ cells_NNS ._.
P07671794A07
Finally_RR ,_, we_PN report_VVB evidence_NN suggesting_VVG that_CST dpp_NN may_VM exert_VVB its_PNG organizing_VVGJ influence_NN by_II acting_VVGN as_II a_DD gradient_NN morphogen_NN in_II contrast_NN to_II hh_NN which_PNR appears_VVZ to_TO act_VVI principally_RR as_II a_DD short_JJ range_NN inducer_NN of_II dpp_NN ._.
P07671800A02
Here_RR we_PN show_VVB that_CST new_JJ members_NNS of_II this_DD family_NN isolated_VVN from_II Xenopus_NN laevis_NN are_VBB expressed_VVN embryonically_RR in_II patterns_NNS suggestive_JJ of_II roles_NNS in_II patterning_VVGN in_II the_DD ectoderm_NN ,_, nervous_JJ system_NN and_CC somites_NNS ._.
P07671801A05
Unexpectedly_RR ,_, an_DD internal_JJ deletion_NN of_II X-bhh_NN (_( delta_NN N-C_NN )_) was_VBD found_VVN to_TO block_VVI the_DD activity_NN of_II X-bhh_NN and_CC N_NN in_II explants_NNS and_CC to_TO reduce_VVI dorsoanterior_JJ structures_NNS in_II embryos_NNS ._.
P07671817A01
Sonic_NN hedgehog_NN (_( Shh_NN )_) encodes_VVZ a_DD signal_NN that_PNR is_VBZ implicated_VVN in_II both_CC short-_JJ and_CC long-range_NN interactions_NNS that_PNR pattern_VVB the_DD vertebrate_NN central_JJ nervous_JJ system_NN (_( CNS_NN )_) ,_, somite_NN and_CC limb_NN ._.
P07671817A07
Interestingly_RR ,_, Shh_NN expression_NN extends_VVZ beyond_II the_DD floor_NN plate_NN ,_, into_II ventrolateral_JJ regions_NNS from_II which_PNR some_DD motor_NN neuron_NN precursors_NNS are_VBB emerging_VVG ._.
P07697724A02
Fibroblast_NN growth_NN factor_NN 4_MC (_( FGF4_NN )_) and_CC Sonic_NN hedgehog_NN (_( SHH_NN )_) can_VM mediate_VVB signaling_VVGN from_II the_DD ridge_NN and_CC posterior_JJ mesenchyme_NN ,_, respectively_RR ._.
P07713429A03
We_PN extend_VVB previous_JJ observations_NNS on_II leaky_NN engrailed_NN (_( en_NN )_) mutations_NNS by_II showing_VVGN that_CST mutant_JJ clones_NNS completely_RR lacking_VVG both_CC en_NN and_CC invected_NN (_( inv_NN )_) activity_NN ectopically_RR express_VVB dpp-lacZ_NN reporter_NN genes_NNS in_II the_DD posterior_JJ compartment_NN ,_, where_PNR dpp_NN activity_NN ordinarily_RR is_VBZ repressed_VVN ._.
P07713429A09
Mutagenesis_NN of_II these_DD Engrailed_NN binding_VVGJ sites_NNS results_VVZ in_II ectopic_JJ expression_NN of_II this_DD reporter_NN gene_NN ,_, but_CC does_VDZ not_RR alter_VVB the_DD normal_JJ stripe_NN of_II expression_NN at_II the_DD A_NN /_SYM P_NN boundary_NN ._.
P07714526A05
To_TO test_VVI further_RR the_DD ability_NN of_II the_DD notochord_NN (_( and_CC floor_NN plate_NN )_) to_TO suppress_VVI En-2_NN ,_, we_PN transplanted_VVD ventral_JJ midline_NN tissues_NNS from_II HH_NN 5-9_MC quail_NN embryos_NNS beneath_II the_DD rostral_JJ neural_JJ plate_NN of_II HH_NN 4-6_MC chick_NN embryos_NNS ._.
P07720566A04
Treatments_NNS with_II pharmacological_JJ (_( beads_NNS soaked_VVN in_II 330_MC micrograms_NNS /_SYM ml_NN )_) and_CC physiological_JJ (_( beads_NNS soaked_VVN in_II 10_MC micrograms_NNS /_SYM ml_NN )_) doses_NNS of_II RA_NN are_VBB equally_RR capable_JJ of_II inducing_VVGN digit_NN pattern_NN duplication_NN ._.
P07720573A06
By_II recombining_VVGN somites_NNS and_CC neural_JJ tubes_NNS from_II different_JJ axial_JJ levels_NNS of_II the_DD embryo_NN ,_, we_PN have_VHB found_VVN that_CST a_DD second_JJ signal_NN is_VBZ necessary_JJ to_TO promote_VVI competence_NN of_II the_DD somite_NN to_TO respond_VVI to_II inducing_VVGJ signals_NNS from_II the_DD neural_JJ tube_NN ._.
P07733973A02
We_PN report_VVB here_RR that_CST an_DD additional_JJ limb_NN can_VM be_VBB formed_VVN from_II the_DD flank_NN when_CS we_PN implant_VVB fibroblast_NN growth_NN factor_NN 4_MC (_( Fgf4_NN )_) -expressing_VVGJ cells_NNS into_II the_DD lateral_JJ plate_NN mesoderm_NN at_II the_DD pre-limb_NN bud_NN stage_NN ._.
P07736596A02
We_PN have_VHB found_VVN that_CST both_CC floor_NN plate_NN cells_NNS and_CC motor_NN neurons_NNS are_VBB induced_VVN by_II the_DD amino-terminal_JJ cleavage_NN product_NN of_II SHH_NN (_( SHH-N_NN )_) ._.
P07736597A01
A_DD long-range_NN signal_NN encoded_VVN by_II the_DD Sonic_NN hedgehog_NN (_( Shh_NN )_) gene_NN has_VHZ been_VBN implicated_VVN as_II the_DD ventral_JJ patterning_VVGJ influence_NN from_II the_DD notochord_NN that_PNR induces_VVZ sclerotome_NN and_CC represses_VVZ dermomyotome_NN in_II somite_NN differentiation_NN ._.
P07750652A05
We_PN show_VVB that_CST BMP-4_NN transcripts_NNS are_VBB localized_VVN to_II the_DD ventral_JJ side_NN of_II the_DD gastrula_NN embryo_NN and_CC provide_VVB evidence_NN that_CST localized_VVNJ expression_NN of_II BMP-4_NN is_VBZ important_JJ for_II regulating_VVGN the_DD expression_NN of_II mesodermal_JJ and_CC neural_JJ genes_NNS ._.
P07753196A05
Here_RR we_PN have_VHB applied_VVN recombinant_JJ Shh_NN peptides_NNS to_II neural_JJ explants_NNS in_II serum-free_JJ conditions_NNS ._.
P07768172A03
The_DD phenotype_NN is_VBZ consistent_JJ with_II a_DD defect_NN in_II the_DD distal_JJ primitive_JJ streak_NN ._.
P07768172A09
The_DD data_NNS presented_VVN are_VBB discussed_VVN in_II terms_NNS of_II mechanisms_NNS for_II establishment_NN of_II the_DD eed_NN phenotype_NN ,_, and_CC are_VBB consistent_JJ with_II the_DD eed_NN gene_NN product_NN playing_VVGN an_DD early_JJ role_NN in_II primitive_JJ streak_NN formation_NN and/or_CC organization_NN ._.
P07789266A03
Animal_NN pole_NN explants_NNS from_II embryos_NNS injected_VVN with_II low_JJ doses_NNS of_II Xbra_NN RNA_NN differentiate_VVB into_II vesicles_NNS containing_VVG mesothelial_JJ smooth_JJ muscle_NN and_CC mesenchyme_NN ._.
P07789266A09
We_PN find_VVB that_CST co-expression_NN of_II Pintallavis_NN ,_, but_CC not_RR goosecoid_NN ,_, with_II Brachyury_NN causes_VVZ formation_NN of_II dorsal_JJ mesoderm_NN ,_, including_VVG notochord_NN ._.
P07854456A05
Here_RR we_PN present_VVB evidence_NN that_CST removing_VVGN activity_NN of_II the_DD gene_NN encoding_VVG cyclic_JJ AMP-dependent_JJ protein_NN kinase_NN A_NN (_( pka_NN )_) is_VBZ functionally_RR equivalent_JJ to_II removing_VVGN ptc_NN activity_NN or_CC to_II providing_VVGN cells_NNS with_II the_DD Hh_NN signal_NN ._.
P07873788A06
There_EX was_VBD a_DD complex_JJ relationship_NN between_II domains_NNS of_II epithelial_JJ and_CC mesenchymal_JJ Bmp-4_NN expression_NN ,_, and_CC at_II many_DD sites_NNS there_EX was_VBD an_DD inverse_JJ correlation_NN between_II epithelial_JJ and_CC mesenchymal_JJ Bmp-4_NN expression_NN ._.
P07873788A12
The_DD expression_NN of_II the_DD Bmp-4_NN and_CC Bmp-2_NN genes_NNS in_II the_DD epithelium_NN and_CC distal_JJ mesenchyme_NN of_II the_DD facial_JJ primordia_NNS suggests_VVZ that_CST BMP-4_NN and_CC BMP-2_NN may_VM be_VBB involved_VVN in_II the_DD epithelial-mesenchymal_JJ interactions_NNS that_PNR control_VVB outgrowth_NN of_II these_DD primordia_NNS ._.
P07875383A03
In_II the_DD present_JJ study_NN we_PN examined_VVD the_DD ability_NN of_II fibroblast_NN growth_NN factor_NN (_( FGF_NN )_) to_TO induce_VVI limb_NN bud_NN formation_NN in_II chicken_NN embryos_NNS ._.
P07885472A02
Proximal-distal_JJ identity_NN is_VBZ regulated_VVN by_II the_DD apical_JJ ectodermal_JJ ridge_NN (_( AER_NN )_) at_II the_DD distal_JJ tip_NN of_II the_DD growing_VVGJ limb_NN ._.
P07885472A08
In_II contrast_NN ,_, no_DD signal_NN has_VHZ yet_RR been_VBN identified_VVN for_II the_DD dorsal-ventral_JJ axis_NN ,_, although_CS Wnt-7a_NN is_VBZ expressed_VVN in_II the_DD dorsal_JJ ectoderm_NN ,_, suggesting_VVG that_CST it_PN may_VM play_VVB such_DB a_DD role_NN ._.
P07916661A03
One_MC of_II these_PND ,_, Sonic_NN hh_NN (_( Shh_NN )_) ,_, is_VBZ expressed_VVN in_II the_DD notochord_NN ,_, the_DD floor_NN plate_NN ,_, and_CC the_DD zone_NN of_II polarizing_VVGJ activity_NN ,_, signaling_VVGJ centers_NNS that_PNR are_VBB thought_VVN to_TO mediate_VVI central_JJ nervous_JJ system_NN (_( CNS_NN )_) and_CC limb_NN polarity_NN ._.
P07925288A01
In_II the_DD wing_NN imaginal_JJ disc_NN ,_, the_DD decapentaplegic_NN (_( dpp_NN )_) gene_NN is_VBZ expressed_VVN in_II a_DD stripe_NN of_II anterior_JJ cells_NNS near_II the_DD anterior-posterior_JJ compartment_NN boundary_NN ,_, and_CC it_PN is_VBZ required_VVN solely_RR in_II these_DD cells_NNS for_II the_DD entire_JJ disc_NN to_TO develop_VVI ._.
P07925288A07
This_PND strongly_RR suggests_VVZ that_CST the_DD organizating_VVGJ activity_NN of_II hh_NN is_VBZ mediated_VVN by_II dpp_NN ._.
P07935794A02
Fibroblast_NN growth_NN factor_NN (_( FGF_NN )_) can_VM replace_VVB the_DD ridge_NN and_CC ,_, because_CS Fgf4_NN RNA_NN is_VBZ localized_VVN to_II the_DD mouse_NN posterior_JJ ridge_NN ,_, we_PN proposed_VVD that_CST FGF4_NN is_VBZ the_DD endogenous_JJ ridge_NN signal_NN ._.
P07935794A08
Once_CS induced_VVN ,_, Shh_NN expression_NN can_VM be_VBB maintained_VVN by_II FGF4_NN alone_JJ ,_, thus_RR establishing_VVG a_DD positive_JJ feedback_NN loop_NN between_II ZPA_NN and_CC ridge_NN ._.
P07958460A01
Recombinant_JJ limb_NN buds_NNS constructed_VVN of_II an_DD ectodermal_JJ jacket_NN containing_VVG dissociated_VVNJ anterior_JJ wing_NN bud_NN mesoderm_NN cells_NNS form_VVB limb-like_JJ structures_NNS lacking_VVG anteroposterior_JJ polarity_NN ._.
P07958460A07
The_DD roles_NNS Msx1_NN and_CC Msx2_NN play_VVB in_II limb_NN patterning_VVGN are_VBB at_II present_NN not_RR clear_JJ ._.
P07958460A13
We_PN propose_VVB that_CST the_DD expression_NN of_II the_DD Hoxd_NN genes_NNS is_VBZ an_DD intrinsic_JJ property_NN of_II rapidly_RR growing_VVGJ limb_NN cells_NNS and_CC that_CST their_PNG expression_NN is_VBZ related_VVN to_II the_DD limb_NN bud_NN proximodistal_JJ outgrowth_NN ._.
P08001153A03
We_PN show_VVB that_CST sclerotomal_JJ markers_NNS can_VM be_VBB induced_VVN by_II a_DD diffusible_JJ factor_NN secreted_VVN by_II notochord_NN and_CC floor_NN plate_NN and_CC that_CST heterologous_JJ cells_NNS expressing_VVG Sonic_NN hedgehog_NN (_( shh_NN /_SYM vhh-1_NN )_) mimic_VVB this_DD effect_NN ._.
P08050667A05
Despite_II this_PND ,_, however_RR ,_, the_DD organization_NN of_II the_DD neural_JJ plate_NN and_CC the_DD neural_JJ keel_NN resembles_VVZ that_PND of_II other_JJ vertebrates_NNS in_II many_DD aspects_NNS ._.
P08050667A10
Expression_NN of_II axial_JJ and_CC sonic_NN hedgehog_NN is_VBZ impaired_VVN by_II the_DD cyclops_NN mutation_NN in_II the_DD midline_NN of_II the_DD neural_JJ plate_NN ._.
P08099267A01
In_II tetrapod_NN vertebrates_NNS ,_, limbs_NNS are_VBB formed_VVN as_II a_DD result_NN of_II inductive_JJ interactions_NNS between_II ectoderm_NN and_CC mesoderm_NN ._.
P08115380A01
Expression_NN patterns_NNS of_II three_MC fibroblast_NN growth_NN factor_NN receptor_NN genes_NNS ,_, FGFR1_NN (_( cek1_NN )_) ,_, FGFR2_NN (_( cek3_NN )_) and_CC FGFR3_NN (_( cek2_NN )_) ,_, were_VBD observed_VVN in_II limb_NN and_CC feather_NN morphogenesis_NN ._.
P08119128A03
The_DD polarizing_VVGJ region_NN is_VBZ a_DD group_NN of_II cells_NNS at_II the_DD posterior_JJ margin_NN of_II the_DD limb_NN bud_NN that_PNR can_VM respecify_VVB the_DD anteroposterior_JJ axis_NN of_II the_DD limb_NN when_CS grafted_VVN anteriorly_RR and_CC can_VM activate_VVB expression_NN of_II genes_NNS of_II the_DD HoxD_NN complex_NN ._.
P08119128A09
In_II support_NN of_II this_PND ,_, BMP-2_NN protein_NN does_VDZ not_RR appear_VVB to_TO have_VHI any_DD detectable_JJ polarizing_VVGJ activity_NN when_CS applied_VVN to_II the_DD wing_NN bud_NN ._.
P08124714A06
vhh-1_NN may_VM ,_, therefore_RR ,_, contribute_VVB to_II the_DD floor_NN plate_NN and_CC motor_NN neuron_NN inducing_VVGJ activities_NNS of_II the_DD notochord_NN ._.
P08136521A06
However_RR ,_, the_DD distribution_NN of_II FGF-2_NN positive_JJ cells_NNS in_II the_DD mesoderm_NN was_VBD not_RR homogeneous_JJ ._.
P08145818A01
Drosophila_NN limbs_NNS are_VBB subdivided_VVN into_II anterior_JJ and_CC posterior_JJ compartments_NNS which_PNR derive_VVB from_II adjacent_JJ cell_NN populations_NNS founded_VVN early_RR in_II development_NN ._.
P08187630A04
In_II light_NN of_II the_DD early_JJ developmental_JJ significance_NN of_II forkhead_NN in_II Drosophila_NN ,_, we_PN have_VHB compared_VVN the_DD patterns_NNS of_II expression_NN of_II HNF-3_NN alpha_NN ,_, beta_NN and_CC gamma_NN mRNAs_NNS during_II murine_JJ embryogenesis_NN ._.
P08187630A10
Furthermore_RR ,_, differential_JJ mRNA_NN expression_NN of_II HNF-3_NN alpha_NN and_CC beta_NN is_VBZ detected_VVN in_II cells_NNS of_II the_DD ventral_JJ neural_JJ epithelium_NN ,_, chordamesoderm_NN and_CC notochord_NN ._.
P08221896A05
This_PND suggests_VVZ that_CST polarizing_VVGJ activity_NN plays_VVZ a_DD role_NN in_II patterning_VVGN along_II the_DD proximodistal_JJ axis_NN ,_, in_II addition_NN to_II its_PNG well-established_VVNJ role_NN in_II anteroposterior_JJ patterning_VVGN ._.
P08223247A05
The_DD response_NN of_II neural_JJ plate_NN cells_NNS to_II inductive_JJ signals_NNS declines_VVZ with_II embryonic_JJ age_NN ,_, suggesting_VVG that_CST the_DD mediolateral_JJ extent_NN of_II the_DD floor_NN plate_NN is_VBZ limited_VVN by_II a_DD loss_NN of_II competence_NN of_II neural_JJ cells_NNS ._.
P08224541A01
The_DD anteroposterior_JJ (_( A-P_NN )_) axis_NN pattern_NN of_II the_DD chick_NN limb_NN is_VBZ likely_RR to_TO be_VBI controlled_VVN by_II a_DD small_JJ region_NN of_II mesenchyme_NN cells_NNS at_II the_DD posterior_JJ margin_NN of_II the_DD limb_NN bud_NN (_( ZPA_NN ,_, zone_NN of_II polarizing_VVGJ activity_NN )_) ._.
P08228960A01
In_II this_DD review_NN I_PN summarize_VVB recent_JJ findings_NNS on_II the_DD contributions_NNS of_II different_JJ cell_NN groups_NNS to_II the_DD formation_NN of_II the_DD basic_JJ plan_NN of_II the_DD nervous_JJ system_NN of_II vertebrate_NN embryos_NNS ._.
P08275856A05
To_TO test_VVI this_DD possibility_NN ,_, we_PN removed_VVD the_DD posterior_JJ apical_JJ ectodermal_JJ ridge_NN of_II chick_NN wing_NN buds_NNS and_CC assayed_VVD posterior_JJ mesenchyme_NN for_II polarizing_VVGJ activity_NN ._.
P08287482A01
The_DD segment_NN polarity_NN genes_NNS hedgehog_NN and_CC engrailed_NN are_VBB expressed_VVN in_II identical_JJ posterior-compartment-specific_JJ patterns_NNS in_II both_CC Drosophila_NN embryos_NNS and_CC imaginal_JJ discs_NNS ._.
P08287482A07
We_PN propose_VVB that_CST the_DD cell-cell_NN communication_NN mediated_VVN by_II hedgehog_NN links_VVZ the_DD special_JJ properties_NNS of_II compartment_NN borders_NNS with_II specification_NN of_II the_DD proximodistal_JJ axis_NN in_II imaginal_JJ development_NN ._.
P08344455A02
Although_CS RA_NN had_VHD been_VBN thought_VVN to_TO be_VBI a_DD morphogen_NN produced_VVN by_II the_DD ZPA_NN ,_, recently_RR we_PN (_( Noji_NNP et_CC al._NN ,_, 1991_MC )_) and_CC Wanek_NNP et_CC al._NN (_( 1991_MC )_) independently_RR concluded_VVD that_CST RA_NN induces_VVZ polarizing_VVGJ activity_NN in_II cells_NNS at_II the_DD anterior_JJ margin_NN of_II the_DD chick_NN limb_NN bud_NN ._.
P08344455A08
Although_CS implantation_NN of_II beads_NNS soaked_VVN in_II a_DD high_JJ concentration_NN (_( 10_MC mg_NN /_SYM ml_NN )_) of_II RA_NN did_VDD not_RR result_VVB in_II duplications_NNS but_CC rather_RR in_II truncations_NNS of_II the_DD limbs_NNS ,_, the_DD apical_JJ mesodermal_JJ cells_NNS in_II these_DD limbs_NNS were_VBD converted_VVN to_II ZPA_NN cells_NNS ,_, indicating_VVG that_CST induction_NN of_II polarizing_VVGJ activity_NN by_II RA_NN can_VM occur_VVB independently_RR of_II duplicate_NN formation_NN ._.
P08561774A05
In_JJ+ situ_JJ hybridization_NN and_CC immunolocalization_NN analyses_NNS indicate_VVB that_CST OP-1_NN is_VBZ expressed_VVN in_II the_DD neuroepithelium_NN of_II the_DD optic_JJ vesicle_NN at_II E11.5_NN ,_, is_VBZ limited_VVN to_II the_DD presumptive_JJ neural_JJ retina_NN and_CC developing_VVGJ lens_NN placode_NN ,_, and_CC is_VBZ subsequently_RR expressed_VVN in_II the_DD neural_JJ retina_NN ,_, lens_NN and_CC developing_VVGJ cornea_NN at_II E12.5-E13.5_NN ._.
P08575293A04
In_II this_DD essay_NN ,_, we_PN describe_VVB studies_NNS of_II the_DD expression_NN of_II several_JJ genes_NNS in_II the_DD mouse_NN between_II 7.5_MC (_( presomite_JJ stage_NN )_) and_CC 10.5_MC days_NNS post_II coitum_NN (_( dpc_NN )_) that_PNR provide_VVB evidence_NN for_II the_DD trajectory_NN of_II the_DD anterior-posterior_JJ axis_NN and_CC the_DD longitudinal_JJ organization_NN of_II the_DD anterior_JJ CNS_NN ._.
P08575300A01
Embryonic_JJ exposure_NN to_II the_DD vitamin_NN A_NN metabolite_NN retinoic_JJ acid_NN (_( RA_NN )_) causes_VVZ malformations_NNS in_II numerous_JJ developing_VVGJ tissues_NNS ,_, including_VVG the_DD limbs_NNS ,_, which_PNR serves_VVZ as_II a_DD model_NN system_NN of_II retinoic_JJ acid_NN action_NN ._.
P08575300A07
Heterozygous_JJ embryos_NNS are_VBB intermediate_JJ in_II sensitivity_NN to_II RA_NN ,_, suggesting_VVG the_DD importance_NN of_II RXR_NN alpha_NN gene_NN dosage_NN in_II limb_NN teratogenesis_NN ._.
P08575333A05
Anterior_JJ thirds_NNS initially_RR only_RR express_VVB the_DD 3_MC '_SYM end_NN of_II the_DD HoxD_NN cluster_NN but_CC activate_VVB the_DD more_RR 5_MC '_SYM members_NNS of_II the_DD cluster_NN sequentially_RR over_II a_DD period_NN of_II 48_MC hours_NNS ,_, a_DD period_NN during_II which_PNR Bmp-2_NN is_VBZ activated_VVN but_CC no_DD shh_NN or_CC Fgf-4_NN expression_NN could_VM be_VBB detected_VVN ._.
P08579575A02
We_PN found_VVD that_CST Shh_NN is_VBZ also_RR expressed_VVN in_II epithelia_NNS of_II the_DD developing_VVGJ whisker_NN ,_, hair_NN ,_, tooth_NN ,_, rugae_NN ,_, and_CC thyroid_NN primordium_NN of_II mouse_NN embryos_NNS ._.
P08589436A04
In_II contrast_NN ,_, levels_NNS of_II free_JJ polypeptide_NN showed_VVD a_DD dramatic_JJ increase_NN after_II stage_NN 5_MC ,_, indicating_VVG a_DD change_NN in_II the_DD dynamics_NNS of_II the_DD two_MC pools_NNS during_II development_NN ._.
P08589436A10
The_DD potential_JJ involvement_NN of_II ubiquitin_NN conjugation_NN at_II sites_NNS of_II epithelial-mesenchymal_JJ associations_NNS was_VBD further_RR analyzed_VVN in_II culture_NN using_VVG atrioventricular_JJ canal_NN (_( AV_NN )_) endothelium_NN ._.
P08620849A06
As_CS in_II Drosophila_NN ,_, ectopic_JJ expression_NN of_II Sonic_NN hedgehog_NN leads_VVZ to_II ectopic_JJ induction_NN of_II chicken_NN Patched_NN ._.
P08620849A12
Thus_RR knowing_VVGN which_PNR is_VBZ the_DD direct_JJ target_NN tissue_NN is_VBZ essential_JJ for_II unraveling_VVGN the_DD molecular_JJ patterning_VVGN of_II the_DD limb_NN ._.
P08631514A05
We_PN report_VVB that_CST BMP-2_NN promotes_VVZ formation_NN of_II cartilage_NN and_CC simultaneously_RR inhibits_VVZ development_NN of_II muscle_NN cells_NNS ._.
P08641047A04
RAR-_NN gamma_NN 2.2_MC represents_VVZ the_DD full-length_NN sequence_NN of_II a_DD receptor_NN cDNA_NN already_RR partially_RR characterized_VVN and_CC present_JJ as_II a_DD maternal_JJ transcript_NN [_( Ellinger-Ziegelbauer_NNP and_CC Dreyer_NNP (_( 1991_MC )_) ;_: Genes_NNS Dev_NN 5_MC :_: 94-104_MC ,_, (_( 1993_MC )_) :_: Mech_NN Dev_NN 41_MC :_: 31-46_MC ;_: Pfeffer_NNP and_CC DeRobertis_NNP ,_, (_( 1994_MC )_) Mech_NN Dev_NN :_: 45_MC :_: 147-153_MC ]_) ._.
P08641047A10
Using_VVG microinjection_NN techniques_NNS ,_, we_PN show_VVB that_CST changes_NNS of_II RAR-gamma_NN 2.1_MC expression_NN in_II presumptive_JJ head_NN structures_NNS occur_VVB as_II an_DD early_JJ and_CC local_JJ consequence_NN of_II retinoic_JJ acid_NN administration_NN ._.
P08645565A04
These_DD results_NNS ,_, together_RR with_II other_JJ studies_NNS of_II neuronal_JJ differentiation_NN at_II caudal_JJ levels_NNS of_II the_DD neural_JJ tube_NN ,_, suggest_VVB that_CST a_DD single_JJ inducing_VVGJ molecule_NN ,_, Shh_NN ,_, mediates_VVZ the_DD induction_NN of_II distinct_JJ ventral_JJ neuronal_JJ cell_NN types_NNS along_II the_DD entire_JJ rostrocaudal_JJ extent_NN of_II the_DD embryonic_JJ central_JJ nervous_JJ system_NN ._.
P08647801A01
Drosophila_NN patched_NN is_VBZ a_DD segment_NN polarity_NN gene_NN required_VVN for_II the_DD correct_JJ patterning_VVGN of_II larval_JJ segments_NNS and_CC imaginal_JJ discs_NNS during_II fly_NN development_NN and_CC has_VHZ a_DD close_JJ functional_JJ relationship_NN with_II hedgehog_NN ._.
P08647801A07
Human_NN PATCHED_NN maps_VVZ to_II human_NN chromosome_NN 9q22.3_NN ,_, the_DD candidate_NN region_NN for_II the_DD nevoid_JJ basal_JJ cell_NN carcinoma_NN syndrome_NN ._.
P08658135A01
Drosophila_NN limb_NN development_NN is_VBZ organized_VVN by_II interactions_NNS between_II anterior_JJ and_CC posterior_JJ compartment_NN cells_NNS ._.
P08658145A03
The_DD ptc_NN gene_NN encodes_VVZ a_DD transmembrane_JJ protein_NN that_PNR in_II Drosophila_NN acts_VVZ in_II opposition_NN to_II the_DD Hedgehog_NN signaling_VVGJ protein_NN ,_, controlling_VVG cell_NN fates_NNS ,_, patterning_VVGN ,_, and_CC growth_NN in_II numerous_JJ tissues_NNS ._.
P08660860A02
As_CS initially_RR described_VVN by_II Rutledge_NNP et_CC al._NN (_( Proc._NN Natl._NN Acad._NN Sci._NN USA_NNP 91_MC ,_, 5436_MC ,_, 1994_MC )_) ,_, we_PN have_VHB found_VVN that_CST oral_JJ administration_NN of_II all-trans_JJ retinoic_JJ acid_NN (_( 70_MC mg_NN /_SYM kg_NN body_NN weight_NN )_) at_II 5.5_MC days_NNS postcoitum_NN induced_VVD the_DD formation_NN of_II supernumerary_JJ limbs_NNS ._.
P08660860A08
This_PND is_VBZ consistent_JJ with_II the_DD reverse_JJ orientation_NN of_II most_DD supernumerary_JJ limbs_NNS at_II later_JJR stages_NNS ._.
P08660895A03
Here_RR we_PN report_VVB that_CST IGF-I_NN and_CC insulin_NN ,_, but_CC not_RR FGF-2_NN or_CC FGF-4_NN ,_, induce_VVB the_DD formation_NN of_II limb_NN bud-like_JJ structures_NNS in_RR+ vitro_RR from_II prospective_JJ limb_NN regions_NNS before_CS they_PN have_VHB acquired_VVN the_DD ability_NN to_TO form_VVI limbs_NNS independent_JJ of_II medial_JJ tissues_NNS ,_, and_CC also_RR induce_VVB the_DD formation_NN of_II limb_NN bud-like_JJ structures_NNS from_II the_DD prospective_JJ flank_NN ._.
P08660895A09
However_RR ,_, other_JJ signals_NNS are_VBB necessary_JJ to_TO promote_VVI the_DD expression_NN of_II genes_NNS such_II+ as_II sonic_NN hedgehog_NN that_PNR regulate_VVB the_DD patterning_VVGN of_II the_DD developing_VVGJ limb_NN ._.
P08662522A02
Here_RR ,_, two_MC Xenopus_NN homologs_NNS of_II the_DD Drosophila_NN gene_NN fringe_NN ,_, lunatic_NN Fringe_NN (_( lFng_NN )_) and_CC radical_NN Fringe_NN (_( rFng_NN )_) ,_, were_VBD identified_VVN and_CC the_DD protein_NN product_NN of_II lFng_NN further_RR characterized_VVN ._.
P08674409A03
At_II 11.5_MC days_NNS p.c._NN ,_, hepatocyte_NN nuclear_JJ factor-3beta_NN (_( Hnf-3beta_NN )_) is_VBZ expressed_VVN uniformly_RR throughout_II the_DD epithelium_NN ,_, while_CS Wnt-2_NN expression_NN is_VBZ confined_VVN to_II the_DD distal_JJ mesenchyme_NN ._.
P08674409A08
From_II 15.5_MC days_NNS p.c._NN ,_, transgenic_JJ lungs_NNS are_VBB smaller_JJR than_CSN normal_JJ ,_, with_II grossly_RR distended_VVNJ terminal_JJ buds_NNS and_CC ,_, at_II birth_NN ,_, contain_VVB large_JJ air-filled_VVNJ sacs_NNS which_PNR do_VDB not_RR support_VVB normal_JJ lung_NN function_NN ._.
P08674413A06
Application_NN of_II FGF-8_NN protein_NN to_II the_DD flank_NN induces_VVZ the_DD development_NN of_II additional_JJ limbs_NNS ._.
P08684485A03
In_II zebrafish_NN ,_, however_RR ,_, mutants_NNS with_II disrupted_VVNJ notochord_NN development_NN lack_VVB a_DD specific_JJ muscle_NN cell_NN type_NN ,_, the_DD muscle_NN pioneers_NNS ,_, although_CS they_PN retain_VVB the_DD ability_NN to_TO induce_VVI neural_JJ differentiation_NN ,_, raising_VVG the_DD possibility_NN that_CST neural_JJ tube_NN and_CC somite_NN patterning_VVGN may_VM be_VBB mediated_VVN by_II distinct_JJ signals_NNS ._.
P08706127A06
Based_VVN on_II its_PNG predicted_VVNJ physical_JJ characteristics_NNS and_CC on_II its_PNG position_NN in_II the_DD Hh_NN signaling_VVGJ pathway_NN ,_, we_PN suggest_VVB that_CST smo_NN encodes_VVZ a_DD receptor_NN for_II the_DD Hh_NN signal_NN ._.
P08737809A04
According_II+ to_II these_DD observations_NNS ,_, if_CS the_DD onset_NN of_II INZs_NNS is_VBZ triggered_VVN by_II the_DD cessation_NN of_II the_DD AER_NN function_NN ,_, local_JJ administration_NN of_II FGFs_NNS to_II the_DD interdigital_JJ tissue_NN prior_II+ to_II cell_NN death_NN should_VM delay_VVB or_CC inhibit_VVB interdigit_JJ degeneration_NN ._.
P08756290A01
Although_CS a_DD number_NN of_II genes_NNS have_VHB been_VBN found_VVN to_TO have_VHI restricted_VVNJ expression_NN domains_NNS in_II the_DD embryonic_JJ forebrain_NN and_CC midbrain_NN ,_, it_PN remains_VVZ largely_RR unknown_VVN how_CST the_DD expression_NN of_II these_DD genes_NNS is_VBZ regulated_VVN at_II the_DD cellular_JJ level_NN ._.
P08769111A04
These_DD results_NNS suggest_VVB that_CST Shh_NN and_CC Bmp-4_NN are_VBB involved_VVN in_II the_DD branching_VVGJ morphogenesis_NN of_II lung_NN epithelium_NN ._.
P08769644A04
Here_RR ,_, we_PN show_VVB that_CST elevated_VVNJ levels_NNS of_II Ci_NN are_VBB sufficient_JJ to_TO activate_VVI patched_NN (_( ptc_NN )_) and_CC other_JJ hh_NN target_NN genes_NNS ,_, even_RR in_II the_DD absence_NN of_II hh_NN activity_NN ._.
P08804825A01
The_DD structural_JJ classification_NN of_II proteins_NNS reveals_VVZ that_CST it_PN is_VBZ already_RR more_RR likely_RR to_TO find_VVI that_CST a_DD new_JJ protein_NN structure_NN has_VHZ similarity_NN to_II another_DD structure_NN than_CSN to_TO find_VVI that_CST it_PN has_VHZ a_DD new_JJ fold_NN ._.
P08805249A01
BACKGROUND_NN ._.
P08805249A07
Dhh_NN expression_NN is_VBZ initiated_VVN in_II Sertoli_NN cell_NN precursors_NNS shortly_RR after_II the_DD activation_NN of_II Sry_NN and_CC persists_VVZ in_II the_DD testis_NN into_II the_DD adult_NN ._.
P08805249A13
CONCLUSIONS_NNS ._.
P08812120A03
The_DD effects_NNS of_II dominant_JJ negative_JJ protein_NN kinase_NN A_NN on_II pax2_NN expression_NN appear_VVB to_TO be_VBI cell_NN nonautonomous_NN ,_, suggesting_VVG that_CST cells_NNS can_VM respond_VVB to_II regulation_NN of_II hh_NN signaling_VVGN by_II modulating_VVGN an_DD additional_JJ cell-cell_NN signaling_VVGJ pathway_NN ._.
P08812138A01
Pax1_NN and_CC Pax9_NN represent_VVB a_DD subfamily_NN of_II paired-box-containing_VVGJ genes_NNS ._.
P08812138A06
Endodermal_JJ expression_NN correlates_VVZ with_II the_DD highly_RR proliferative_JJ zones_NNS of_II the_DD folding_VVGJ foregut_NN and_CC evaginating_VVGJ pharyngeal_JJ pouches_NNS ._.
P08812138A12
Furthermore_RR ,_, paraxial_JJ head_NN mesoderm_NN shows_VVZ no_DD competence_NN to_TO express_VVI Pax1_NN ._.
P08822915A05
Over-expression_NN of_II GATA-2_NN in_II ventral_JJ mesoderm_NN leads_VVZ to_II increased_VVNJ globin_NN production_NN and_CC forced_VVNJ expression_NN of_II GATA-2_NN in_II primitive_JJ ectoderm_NN adjacent_JJ to_II ventral_JJ mesoderm_NN also_RR stimulates_VVZ globin_NN expression_NN ._.
P08823374A01
Early_JJ molecular_JJ events_NNS during_II the_DD development_NN and_CC regeneration_NN of_II skin_NN appendages_NNS were_VBD studied_VVN using_VVG cultured_VVNJ chicken_NN skin_NN explants_NNS with_II epithelial-mesenchymal_JJ recombination_NN ._.
P08823374A07
(_( i_MC )_) Placode_NN formation_NN and_CC the_DD expression_NN of_II wingless-int_NN (_( Wnt_NN )_) 7a_NN and_CC Msx-1_NN in_II the_DD placode_NN epithelium_NN are_VBB mesenchyme_NN dependent_JJ ._.
P08823374A13
These_DD results_NNS suggest_VVB an_DD order_NN for_II the_DD molecular_JJ cascade_NN during_II the_DD inductive_JJ phase_NN of_II skin_NN appendage_NN development_NN ._.
P08824192A01
Hedgehog_NN (_( Hh_NN )_) proteins_NNS comprise_VVB a_DD family_NN of_II secreted_VVNJ signaling_VVGJ molecules_NNS essential_JJ for_II patterning_VVGN a_DD variety_NN of_II structures_NNS in_II animal_NN embryogenesis_NN ._.
P08853995A02
Several_JJ FGFs_NNS are_VBB expressed_VVN by_II the_DD AER_NN and_CC appear_VVB to_TO mediate_VVI its_PNG outgrowth_NN and_CC patterning_VVGJ effects_NNS on_II the_DD subridge_NN mesoderm_NN ._.
P08853995A08
Interestingly_RR ,_, however_RR ,_, the_DD ability_NN of_II FGFs_NNS to_TO maintain_VVI the_DD expression_NN of_II the_DD homeobox_NN containing_VVGJ gene_NN Msx-1_NN by_II the_DD subridge_NN mesoderm_NN is_VBZ not_RR dependent_JJ on_II IGF-I_NN activity_NN ._.
P08861093A05
We_PN also_RR grafted_VVD cells_NNS from_II progressively_RR more_RR proximal_JJ levels_NNS of_II mouse_NN limb_NN buds_NNS to_II chick_NN wing_NN bud_NN tips_NNS beneath_II the_DD apical_JJ ridge_NN and_CC the_DD pattern_NN of_II reactivation_NN of_II Msx-1_NN expression_NN along_II the_DD proximal_JJ distal_JJ axis_NN of_II the_DD limb_NN buds_NNS was_VBD similar_JJ to_II that_PND found_VVN in_II chick_NN limb_NN buds_NNS ._.
P08887315A03
In_II the_DD eye_NN disc_NN ,_, this_DD pathway_NN drives_VVZ progression_NN of_II the_DD morphogenetic_JJ furrow_NN ,_, while_CS in_II the_DD wing_NN (_( and_CC leg_NN and_CC antennal_JJ )_) discs_NNS it_PN is_VBZ required_VVN to_TO set_VVI up_II an_DD organising_VVGJ centre_NN along_II the_DD anteroposterior_JJ compartment_NN boundary_NN ._.
P08887315A09
Moreover_RR ,_, engrailed_NN does_VDZ not_RR play_VVB an_DD essential_JJ conserved_VVNJ role_NN ._.
P08896571A05
One_MC of_II the_DD gene_NN loci_NNS ,_, HPE3_NN ,_, maps_VVZ to_II the_DD terminal_JJ band_NN of_II chromosome_NN 7_MC ._.
P08896572A01
Holoprosencephaly_NN (_( HPE_NN )_) is_VBZ a_DD common_JJ developmental_JJ defect_NN of_II the_DD forebrain_NN and_CC frequently_RR the_DD midface_NN in_II humans_NNS ,_, with_II both_CC genetic_JJ and_CC environmental_JJ causes_NNS ._.
P08896572A06
The_DD molecular_JJ basis_NN underlying_VVG HPE_NN is_VBZ not_RR known_VVN ,_, although_CS teratogens_NNS ,_, non-random_JJ chromosomal_JJ anomalies_NNS and_CC familial_JJ forms_NNS with_II autosomal_JJ dominant_JJ and_CC recessive_JJ inheritance_NN have_VHB been_VBN described_VVN ._.
P08898218A02
vent_JJ genes_NNS are_VBB related_VVN by_II sequence_NN homology_NN ,_, expression_NN pattern_NN and_CC gain-of-function_NN phenotype_NN ._.
P08898218A08
(_( 5_MC )_) Microinjection_NN of_II Xvent-2_NN mRNA_NN can_VM rescue_VVB dorsalization_NN by_II a_DD dominant-negative_JJ BMP-4_NN receptor_NN ._.
P08898238A03
Here_RR ,_, we_PN show_VVB that_CST complete_JJ removal_NN not_RR only_RR of_II the_DD node_NN but_CC also_RR of_II the_DD anterior_JJ 40_MC %_SYM of_II the_DD primitive_JJ streak_NN leads_VVZ to_II the_DD development_NN of_II normal_JJ embryos_NNS containing_VVG cells_NNS with_II all_DB the_DD fates_NNS normally_RR produced_VVN by_II the_DD node_NN ._.
P08898240A05
These_DD analyses_NNS suggest_VVB that_CST ptc_NN and_CC ci_NN are_VBB components_NNS of_II the_DD hh_NN signaling_VVGJ pathway_NN in_II the_DD germarium_NN ._.
P08906418A05
However_RR ,_, neither_CC notochord_NN nor_CC somites_NNS condensed_VVD properly_RR in_II the_DD absence_NN of_II FN_NN ._.
P08917540A06
This_PND is_VBZ surprising_VVG because_CS the_DD main_JJ functional_JJ domain_NN of_II Shh_NN had_VHD been_VBN thought_VVN to_TO be_VBI that_PND encoded_VVN by_II exon_NN 2_MC ._.
P08919748A02
Consistent_JJ with_II this_DD hypothesis_NN we_PN show_VVB that_CST ectopic_JJ application_NN of_II FGF-2_NN can_VM maintain_VVB the_DD apical_JJ ectodermal_JJ ridge_NN (_( AER_NN )_) -dependent_JJ expression_NN of_II Sonic_NN hedgehog_NN (_( Shh_NN )_) ,_, and_CC AER-dependent_JJ zone_NN of_II polarizing_VVGJ activity_NN (_( ZPA_NN )_) signaling_VVGN ._.
P08919748A08
Our_PNG data_NNS suggest_VVB that_CST FGF-2_NN is_VBZ influencing_VVG limb_NN outgrowth_NN by_II modifying_VVGN cell_NN movements_NNS and_CC subsequent_JJ position-specific_JJ cell-cell_NN interactions_NNS that_PNR are_VBB important_JJ for_II limb_NN morphogenesis_NN ._.
P08922533A06
The_DD acquisition_NN of_II polarizing_VVGJ activity_NN by_II the_DD cartilaginous_JJ structures_NNS followed_VVD clear_JJ proximo-to-distal_JJ and_CC posterior-to-anterior_JJ routes_NNS ._.
P08922533A11
In_II so_RR doing_VVGN and_CC as_II a_DD result_NN of_II their_PNG inductive_JJ activities_NNS ,_, the_DD cells_NNS may_VM also_RR have_VHB an_DD important_JJ role_NN in_II the_DD completion_NN of_II limb_NN patterning_VVGN and_CC morphogenesis_NN ._.
P08937649A04
Ihh_NN mRNA_NN was_VBD present_JJ in_II the_DD dental_JJ lamina_NN in_II both_CC incisor_NN and_CC molar_NN regions_NNS and_CC in_II the_DD developing_VVGJ whiskers_NNS (_( in-situ_JJ hybridization_NN )_) ._.
P08948572A05
Therefore_RR ,_, microsurgical_JJ approaches_NNS do_VDB not_RR permit_VVB an_DD unequivocal_JJ answer_NN to_II the_DD question_NN raised_VVN in_II this_DD and_CC the_DD earlier_JJR papers_NNS and_CC it_PN remains_VVZ a_DD reasonable_JJ possibility_NN that_CST at_RR+ least_RR up_II+ to_II stage_NN 20-21_MC the_DD polarizing_VVGJ region_NN plays_VVZ a_DD continuous_JJ role_NN in_II patterning_VVGN of_II the_DD limb_NN bud_NN during_II its_PNG development_NN ._.
P08951076A01
This_DD study_NN first_RR shows_VVZ a_DD striking_VVGJ parallel_NN between_II the_DD expression_NN patterns_NNS of_II the_DD Bmp4_NN ,_, Msx1_NN and_CC Msx2_NN genes_NNS in_II the_DD lateral_JJ ridges_NNS of_II the_DD neural_JJ plate_NN before_II neural_JJ tube_NN closure_NN and_CC later_RR on_II ,_, in_II the_DD dorsal_JJ neural_JJ tube_NN and_CC superficial_JJ midline_NN ectoderm_NN ._.
P08951076A07
Dorsalization_NN of_II the_DD neural_JJ tube_NN ,_, manifested_VVN by_II expression_NN of_II Msx_NN and_CC Pax3_NN genes_NNS in_II the_DD basal_JJ plate_NN contacting_VVG the_DD BMP-producing_VVGJ cells_NNS ,_, was_VBD also_RR observed_VVN ._.
P08971339A05
We_PN also_RR demonstrate_VVB that_CST Sonic_NN hedgehog_NN is_VBZ not_RR sufficient_JJ for_II these_DD inductions_NNS ._.
P08985186A06
Thus_RR the_DD parasegments_NNS appear_VVB to_TO be_VBI subdivided_VVN ,_, at_RR+ least_RR with_II respect_NN to_II these_DD genes_NNS ,_, a_DD subdivision_NN that_PNR depends_VVZ on_II pair-rule_NN genes_NNS such_II+ as_II even-skipped_NN (_( eve_NN )_) ._.
P08989473A03
We_PN describe_VVB 4_MC patients_NNS ,_, one_MC with_II semilobar_JJ HPE_NN and_CC three_MC others_NNS with_II less_RR complete_JJ forms_NNS of_II the_DD HPE_NN sequence_NN ,_, in_II whom_PNR we_PN have_VHB made_VVN a_DD biochemical_JJ diagnosis_NN of_II RSH_NN /_SYM SLOS_NN ._.
P08989523A06
These_DD results_NNS indicate_VVB that_CST the_DD factors_NNS affecting_VVG the_DD size_NN of_II the_DD limb_NN are_VBB already_RR involved_VVN in_II the_DD mesodermal_JJ component_NN of_II the_DD limb_NN bud_NN at_II stage_NN 20_MC of_II chick_NN embryo_NN ._.
P09004232A03
In_II all_PND of_II these_DD processes_NNS ,_, epigenetic_JJ factors_NNS affect_VVB the_DD cells_NNS '_GE developmental_JJ fate_NN but_CC it_PN is_VBZ transcription_NN factors_NNS within_II the_DD cells_NNS which_PNR function_VVB both_CC to_TO decode_VVI these_DD incoming_JJ messages_NNS and_CC then_RR to_TO effect_VVI changes_NNS in_II the_DD expression_NN of_II other_JJ genes_NNS ._.
P09007245A06
Most_DD mutants_NNS survive_VVB to_II adulthood_NN and_CC form_VVB a_DD surprisingly_RR normal_JJ complement_NN of_II adult_NN fins_NNS ._.
P09007245A12
Stein_NN und_NN bein_NN (_( sub_NN )_) has_VHZ reduced_VVNJ dorsal_JJ and_CC pelvic_JJ fins_NNS ,_, whereas_CS finless_NN (_( fls_NN )_) and_CC wanda_NN (_( wan_NN )_) mutants_NNS affect_VVB all_DD adult_NN fins_NNS ._.
P09009843A01
Members_NNS of_II the_DD Hedgehog_NN family_NN of_II signaling_VVGJ molecules_NNS mediate_VVB many_DD important_JJ short-_JJ and_CC long-range_NN patterning_VVGJ processes_NNS during_II invertebrate_NN and_CC vertebrate_NN development_NN ._.
P09012506A01
In_II chick_NN embryos_NNS homozygous_JJ for_II the_DD limbless_NN mutation_NN ,_, limb_NN bud_NN outgrowth_NN is_VBZ initiated_VVN ,_, but_CC a_DD morphologically_RR distinct_JJ apical_JJ ridge_NN does_VDZ not_RR develop_VVB and_CC limbs_NNS do_VDB not_RR form_VVB ._.
P09012506A07
These_DD observations_NNS support_VVB the_DD hypothesis_NN that_CST Fgf8_NN is_VBZ required_VVN for_II the_DD induction_NN of_II Shh_NN expression_NN during_II normal_JJ limb_NN development_NN ._.
P09012506A13
These_DD data_NNS suggest_VVB that_CST D-V_NN patterning_VVGN and_CC apical_JJ ridge_NN formation_NN are_VBB linked_VVN ,_, since_CS they_PN show_VVB that_CST the_DD limbless_NN mutation_NN affects_VVZ both_DD processes_NNS ._.
P09012508A04
We_PN have_VHB previously_RR shown_VVN that_CST overexpression_NN of_II eFGF_NN from_II the_DD start_NN of_II gastrulation_NN results_VVZ in_II a_DD posteriorised_VVNJ phenotype_NN of_II reduced_VVNJ head_NN and_CC enlarged_VVNJ proctodaeum_NN ._.
P09012508A10
This_PND suggests_VVZ that_CST this_DD aspect_NN of_II the_DD eFGF_NN overexpression_NN phenotype_NN is_VBZ caused_VVN by_II the_DD ectopic_JJ activation_NN of_II posterior_JJ genes_NNS in_II anterior_JJ regions_NNS ._.
P09019247A01
Tooth_NN development_NN involves_VVZ reciprocal_JJ epithelial-mesenchymal_JJ interactions_NNS ,_, polarized_VVNJ growth_NN ,_, mesenchyme_NN condensation_NN ,_, and_CC complex_JJ morphogenetic_JJ events_NNS ._.
P09019247A07
When_CS different_JJ portions_NNS of_II neonatal_JJ incisors_NNS were_VBD assayed_VVN ,_, a_DD clear_JJ proximo-distal_JJ gradient_NN of_II activity_NN was_VBD apparent_JJ ,_, with_II maximal_JJ activity_NN restricted_VVN to_II the_DD most_RRT proximal_JJ portion_NN where_PNR undifferentiated_VVNJ mesenchyme_NN and_CC enamel_NN organ_NN reside_VVB ._.
P09019247A13
Given_VVN its_PNG subsequent_JJ association_NN with_II differentiating_VVGJ ameloblasts_NNS ,_, Shh_NN probably_RR participates_VVZ also_RR in_II cytogenetic_JJ events_NNS during_II odontogenesis_NN ._.
P09043070A02
Mediolateral_JJ intercalation_NN begins_VVZ in_II a_DD group_NN of_II cells_NNS called_VVN the_DD vegetal_JJ alignment_NN zone_NN ,_, a_DD subpopulation_NN of_II cells_NNS in_II Spemann_NN 's_GE organizer_NN ,_, and_CC spreads_VVZ through_II much_PND of_II the_DD marginal_JJ zone_NN ._.
P09043070A08
These_DD results_NNS demonstrate_VVB that_CST microtubules_NNS are_VBB required_VVN to_TO form_VVI the_DD vegetal_JJ alignment_NN zone_NN ,_, and_CC that_CST both_CC microtubules_NNS and_CC the_DD vegetal_JJ alignment_NN zone_NN play_VVB critical_JJ roles_NNS in_II the_DD inductive_JJ and_CC morphogenetic_JJ activities_NNS of_II Spemann_NN 's_GE organizer_NN ._.
P09053330A06
Activation_NN is_VBZ also_RR achieved_VVN using_VVG the_DD Ci_NN zinc_NN finger_NN domain_NN fused_VVN to_II a_DD heterologous_JJ transactivation_NN domain_NN ._.
P09063623A03
Members_NNS of_II the_DD Msx_NN homeobox_NN gene_NN family_NN are_VBB expressed_VVN at_II sites_NNS of_II epithelial-mesenchymal_JJ interaction_NN during_II embryogenesis_NN ,_, including_VVG the_DD tooth_NN ._.
P09063623A09
Last_RR ,_, as_II a_DD unifying_VVGJ mechanism_NN to_TO explain_VVI the_DD disparate_JJ tooth_NN phenotypes_NNS in_II Msxl-_NN and_CC Msx2-deficient_JJ mice_NNS ,_, we_PN propose_VVB that_CST later_JJR steps_NNS in_II tooth_NN morphogenesis_NN molecularly_RR resemble_VVB those_PND in_II early_JJ tooth_NN development_NN ._.
P09073437A05
At_II high_JJ levels_NNS of_II BMP_NN signaling_VVGN the_DD ectoderm_NN adopts_VVZ a_DD ventral_JJ fate_NN and_CC skin_NN is_VBZ formed_VVN ._.
P09076679A04
zbmp-4_NN expression_NN ,_, however_RR ,_, was_VBD also_RR seen_VVN in_II the_DD embryonic_JJ shield_NN ,_, the_DD most_RRT dorsal_JJ mesodermal_JJ structure_NN ._.
P09076682A05
At_II the_DD highest_JJT dose_NN of_II Xdsh_NN mRNA_NN ,_, explants_NNS contained_VVD maximal_JJ amount_NN of_II HoxB9_NN transcripts_NNS and_CC developed_VVD notochord_NN and_CC somites_NNS ._.
P09076682A11
These_DD findings_NNS argue_VVB against_II induction_NN of_II the_DD entire_JJ organizer_NN by_II Xdsh_NN in_II ectodermal_JJ cells_NNS and_CC implicate_VVB signal_NN transduction_NN pathways_NNS involving_VVG Xdsh_NN in_II AP_NN axis_NN determination_NN ._.
P09078434A02
Specification_NN of_II these_DD neuroepithelial_JJ oligodendrocyte_NN precursors_NNS ,_, in_II common_JJ with_II other_JJ ventral_JJ cells_NNS such_II+ as_II motor_NN neurons_NNS ,_, depends_VVZ on_II morphogenetic_JJ signals_NNS from_II the_DD notochord_NN and/or_CC floor_NN plate_NN ._.
P09078434A08
If_CS so_RR ,_, oligodendrocyte_NN ontogeny_NN and_CC phylogeny_NN might_VM share_VVB a_DD common_JJ basis_NN ._.
P09079674A01
The_DD full-length_NN mouse_NN Indian_NN hedgehog_NN (_( Ihh_NN )_) cDNA_NN was_VBD cloned_VVN from_II an_DD embryonic_JJ 17.5-day_NN kidney_NN library_NN and_CC was_VBD used_VVN to_TO study_VVI the_DD post-translational_JJ processing_VVGN of_II the_DD peptide_NN and_CC temporal_JJ and_CC spatial_JJ expression_NN of_II the_DD transcript_NN ._.
P09079674A06
This_DD processing_VVGN required_VVD His313_NN present_JJ in_II a_DD conserved_VVNJ serine_NN protease_NN motif_NN ._.
P09102298A04
In_II addition_NN ,_, they_PN promote_VVB intense_JJ radial_JJ growth_NN of_II the_DD differentiating_VVGJ cartilages_NNS and_CC disturb_VVB the_DD formation_NN of_II joints_NNS accompanied_VVN by_II alterations_NNS in_II the_DD pattern_NN of_II Indian_NN hedgehog_NN and_CC ck-erg_NN expression_NN ._.
P09106162A04
However_RR ,_, expression_NN of_II Fgf8_NN ,_, a_DD marker_NN gene_NN for_II the_DD apical_JJ ectodermal_JJ ridge_NN (_( AER_NN )_) ,_, was_VBD delayed_VVN and_CC shortly_RR disappeared_VVD in_II the_DD wing_NN regressing_VVGJ AER_NN ._.
P09106162A10
Further_RR ,_, it_PN is_VBZ suggested_VVN that_CST the_DD AER_NN is_VBZ required_VVN for_II maintenance_NN of_II the_DD DV_NN boundary_NN and_CC the_DD polarizing_VVGJ activity_NN of_II the_DD established_VVNJ wing_NN bud_NN ._.
P09109493A04
cubitus_NN interruptus_NN (_( ci_NN )_) ,_, a_DD component_NN in_II hh_NN signalling_VVGN ,_, encodes_VVZ a_DD transcription_NN factor_NN homologous_JJ to_II the_DD Gli_NN family_NN of_II proteins_NNS and_CC is_VBZ required_VVN for_II induction_NN of_II the_DD hh-dependent_JJ expression_NN of_II patched_NN (_( ptc_NN )_) ,_, decapentaplegic_NN (_( dpp_NN )_) and_CC wingless_NN (_( wg_NN )_) ._.
P09115210A01
Mutations_NNS in_II the_DD tumor_NN suppressor_NN gene_NN PATCHED_NN (_( PTC_NN )_) are_VBB found_VVN in_II human_NN patients_NNS with_II the_DD basal_JJ cell_NN nevus_NN syndrome_NN ,_, a_DD disease_NN causing_VVG developmental_JJ defects_NNS and_CC tumors_NNS ,_, including_VVG basal_JJ cell_NN carcinomas_NNS ._.
P09118801A05
The_DD pleiotropic_JJ action_NN of_II cerebum_NN deficiencies_NNS ,_, and_CC the_DD differential_JJ response_NN of_II affected_VVNJ tissues_NNS ,_, suggest_VVB that_CST the_DD cerebum_NN gene_NN may_VM normally_RR function_VVB as_II an_DD inhibitor_NN of_II ventralizing_VVGJ signals_NNS ,_, a_DD function_NN previously_RR ascribed_VVN to_II Noggin_NN and_CC Chordin_NN in_II Xenopus_NN ._.
P09118802A02
A_DD critical_JJ event_NN for_II floor_NN plate_NN development_NN is_VBZ the_DD induction_NN of_II a_DD winged_JJ helix_NN transcription_NN factor_NN ,_, Hepatocyte_NN Nuclear_JJ Factor-3beta_NN (_( HNF-3beta_NN )_) ._.
P09118802A08
Three_MC Gli_NN genes_NNS are_VBB differentially_RR expressed_VVN in_II the_DD developing_VVGJ neural_JJ tube_NN ._.
P09118802A13
Taken_VVN together_RR ,_, these_DD findings_NNS suggest_VVB that_CST Gli_NN ,_, and_CC probably_RR also_RR Gli2_NN ,_, are_VBB good_JJ candidates_NNS for_II transcriptional_JJ activators_NNS of_II the_DD HNF-3beta_NN floor_NN plate_NN enhancer_NN ,_, and_CC the_DD binding_VVGJ site_NN for_II Gli_NN proteins_NNS is_VBZ a_DD key_JJ element_NN for_II response_NN to_II Shh_NN signalling_VVGN ._.
P09119087A04
Intramuscular_JJ transplantation_NN of_II Shh-N-RCAS-transfected_VVNJ chicken_NN fibroblasts_NNS into_II athymic_JJ mice_NNS induced_VVD ectopic_JJ bone_NN formation_NN ._.
P09133442A01
We_PN have_VHB isolated_VVN a_DD novel_JJ TGF_NN beta-like_JJ gene_NN from_II Xenopus_NN which_PNR is_VBZ highly_RR related_VVN to_II mouse_NN nodal_NN The_DD gene_NN ,_, Xnr4_NN ,_, is_VBZ expressed_VVN at_II the_DD gastrula_NN stage_NN in_II the_DD Spemann_NN organizer_NN and_CC at_II later_JJR stages_NNS in_II the_DD notochord_NN and_CC neural_JJ tube_NN ._.
P09152005A04
We_PN found_VVD that_CST Gli_NN and_CC Ptc_NN are_VBB expressed_VVN in_II similar_JJ domains_NNS in_II diverse_JJ regions_NNS of_II the_DD developing_VVGJ mouse_NN embryo_NN and_CC these_DD regions_NNS are_VBB adjacent_JJ to_II Hh_NN signals_NNS ._.
P09152007A05
Ectopic_JJ activation_NN of_II net1_NN ,_, however_RR ,_, is_VBZ restricted_VVN to_II distinct_JJ regions_NNS in_II the_DD brain_NN ._.
P09152007A11
This_PND also_RR suggests_VVZ that_CST these_DD ectopically_RR expressing_VVGJ regions_NNS have_VHB not_RR differentiated_VVN into_II floor_NN plate_NN ._.
P09152009A01
Sonic_NN hedgehog_NN (_( Shh_NN )_) expression_NN in_II the_DD developing_VVGJ limb_NN is_VBZ associated_VVN with_II the_DD zone_NN of_II polarising_VVGJ activity_NN (_( ZPA_NN )_) ,_, and_CC both_PND are_VBB restricted_VVN to_II the_DD posterior_JJ part_NN of_II the_DD limb_NN bud_NN ._.
P09181127A04
The_DD dorsal_JJ derivatives_NNS of_II the_DD somite_NN ,_, formed_VVN from_II cells_NNS in_II the_DD dermomyotome_NN ,_, are_VBB derm_NN and_CC skeletal_JJ muscle_NN ._.
P09181127A10
This_PND contributes_VVZ to_II the_DD formation_NN of_II axial_JJ muscles_NNS ._.
P09181127A16
In_II mice_NNS carrying_VVG mutations_NNS in_II both_CC MyoD_NN and_CC myf-5_NN no_DD skeletal_JJ muscle_NN forms_NNS ,_, whereas_CS myogenesis_NN can_VM take_VVB place_NN in_II the_DD absence_NN of_II either_CC MyoD_NN or_CC myf-5_NN ._.
P09181127A22
Some_DD cells_NNS localize_VVB dorsally_RR under_II the_DD epiderm_NN and_CC begin_VVB to_TO express_VVI the_DD dermal_JJ marker_NN ,_, Dermo-1_NN ._.
P09186057A03
In_II this_DD study_NN ,_, we_PN investigated_VVD the_DD expression_NN of_II Sonic_NN hedgehog_NN (_( shh_NN )_) ,_, a_DD molecular_JJ marker_NN for_II ZPA_NN ,_, in_II Xenopus_NN developing_VVGJ limb_NN buds_NNS and_CC regenerating_VVGJ blastemas_NNS by_II whole-mount_NN in_JJ+ situ_JJ hybridization_NN ._.
P09186057A09
Furthermore_RR we_PN examined_VVD shh_NN expression_NN in_II regenerating_VVGJ blastemas_NNS ._.
P09187141A04
We_PN find_VVB that_CST anteriorly_RR and_CC posteriorly_RR situated_VVNJ cells_NNS within_II the_DD A_NN compartment_NN respond_VVB in_II distinct_JJ ways_NNS to_II Hh_NN :_: they_PN express_VVB different_JJ combinations_NNS of_II genes_NNS and_CC form_VVB different_JJ cell_NN types_NNS ._.
P09199358A01
Expression_NN and_CC mutation_NN analyses_NNS in_II mice_NNS suggest_VVB that_CST the_DD homeobox-containing_VVGJ gene_NN Engrailed_NN (_( En_NN )_) plays_VVZ a_DD role_NN in_II dorsoventral_JJ patterning_VVGN of_II the_DD limb_NN ._.
P09199358A07
Furthermore_RR ,_, the_DD AER_NN is_VBZ disrupted_VVN morphologically_RR and_CC the_DD expression_NN patterns_NNS of_II the_DD AER_NN signalling_VVGJ molecules_NNS Fgf-8_NN and_CC Fgf-4_NN are_VBB altered_VVN ._.
P09205942A03
Sonic_NN hedgehog_NN is_VBZ synthesized_VVN as_II an_DD inactive_JJ precursor_NN which_PNR must_VM be_VBB proteolytically_RR cleaved_VVN and_CC modified_VVN by_II the_DD addition_NN of_II a_DD cholesterol_NN moiety_NN to_TO become_VVI active_JJ as_II a_DD signalling_VVGJ molecule_NN ._.
P09212109A02
Mutation_NN of_II the_DD only_JJ known_VVNJ HH_NN receptor_NN gene_NN ,_, Patched_NN (_( PTC_NN )_) ,_, has_VHZ recently_RR been_VBN implicated_VVN in_II inherited_VVNJ and_CC sporadic_JJ forms_NNS of_II the_DD most_RRT common_JJ human_NN cancer_NN ,_, basal_JJ cell_NN carcinoma_NN (_( BCC_NN )_) ._.
P09212109A07
LTR-SHH_NN human_NN skin_NN consistently_RR displays_VVZ the_DD abnormal_JJ specific_JJ histologic_JJ features_NNS seen_VVN in_II BCCs_NNS ,_, including_VVG downgrowth_NN of_II epithelial_JJ buds_NNS into_II the_DD dermis_NN ,_, basal_JJ cell_NN palisading_VVGN and_CC separation_NN of_II epidermis_NN from_II the_DD underlying_VVGJ dermis_NN ._.
P09216992A02
This_PND is_VBZ well_RR demonstrated_VVN in_II the_DD control_NN of_II morphogenetic_JJ furrow_NN movement_NN and_CC differentiation_NN in_II the_DD eye_NN imaginal_JJ disc_NN ._.
P09216996A02
In_II frog_NN embryos_NNS ,_, Gli1_NN is_VBZ expressed_VVN transiently_RR in_II the_DD prospective_JJ floor_NN plate_NN during_II gastrulation_NN and_CC in_II cells_NNS lateral_JJ to_II the_DD midline_NN during_II late_JJ gastrula_NN and_CC neurula_NN stages_NNS ._.
P09216996A08
Thus_RR ,_, our_PNG results_NNS identify_VVB Gli1_NN as_II a_DD midline_NN target_NN of_II Shh_NN and_CC suggest_VVB that_CST it_PN mediates_VVZ the_DD induction_NN of_II floor_NN plate_NN cells_NNS and_CC ventral_JJ neurons_NNS by_II Shh_NN acting_VVGN as_II a_DD transcriptional_JJ regulator_NN ._.
P09226442A05
This_PND suggests_VVZ that_CST the_DD forebrain_NN employs_VVZ the_DD same_JJ medial-lateral_JJ (_( ventral-dorsal_JJ )_) patterning_VVGJ mechanisms_NNS present_JJ in_II the_DD rest_NN of_II the_DD central_JJ nervous_JJ system_NN ._.
P09236238A04
We_PN found_VVD that_CST Sonic_NN hedgehog_NN and_CC Desert_NN hedgehog_NN are_VBB expressed_VVN in_II the_DD developing_VVGJ retina_NN ,_, albeit_CS at_II very_RR low_JJ levels_NNS ,_, whereas_CS Indian_NN hedgehog_NN (_( Ihh_NN )_) is_VBZ expressed_VVN in_II the_DD developing_VVGJ and_CC mature_JJ retinal_JJ pigmented_VVNJ epithelium_NN ,_, beginning_VVG at_II embryonic_JJ day_NN 13_MC ._.
P09237688A04
We_PN also_RR found_VVN that_CST two_MC types_NNS of_II ptc_NN genes_NNS ,_, potential_JJ hh_NN targets_NNS and_CC receptors_NNS ,_, were_VBD expressed_VVN in_II these_DD tissues_NNS ,_, suggesting_VVG the_DD presence_NN of_II active_JJ hh_NN signalling_VVGN there_RR ._.
P09242418A01
While_CS the_DD role_NN of_II the_DD notochord_NN and_CC floor_NN plate_NN in_II patterning_VVGN the_DD dorsal-ventral_JJ (_( D_NN /_SYM V_NN )_) axis_NN of_II the_DD neural_JJ tube_NN is_VBZ clearly_RR established_VVN ,_, relatively_RR little_PND is_VBZ known_VVN about_II the_DD earliest_JJT stages_NNS of_II D_NN /_SYM V_NN regionalization_NN ._.
P09244298A04
Like_II HH_NN ,_, the_DD kinase_NN Fused_NN and_CC the_DD transcription_NN factor_NN Cubitus_NN interruptus_NN (_( CI_NN )_) act_VVB positively_RR upon_II targets_NNS ._.
P09247329A05
gsb_NN mutants_NNS lack_VVB U_NN and_CC CQ_NN neurons_NNS ,_, have_VHB duplicated_VVNJ RP2_NN neurons_NNS ,_, and_CC display_VVB posterior_JJ commissure_NN defects_NNS ._.
P09262482A03
Mice_NNS homozygous_JJ for_II the_DD ptc_NN mutation_NN died_VVD during_II embryogenesis_NN and_CC were_VBD found_VVN to_TO have_VHI open_JJ and_CC overgrown_JJ neural_JJ tubes_NNS ._.
P09265630A02
To_TO identify_VVI potential_JJ zinc_NN ligands_NNS and_CC begin_VVI defining_VVGN the_DD active_JJ site_NN residues_NNS ,_, we_PN have_VHB mutated_VVN the_DD 2_MC cysteine_NN ,_, 5_MC histidine_NN ,_, and_CC 4_MC of_II the_DD 28_MC aspartate_NN and_CC glutamate_NN residues_NNS in_II the_DD 202_MC residue_NN VanX_NN protein_NN ._.
P09268570A02
In_II the_DD present_JJ study_NN it_PN is_VBZ demonstrated_VVN that_CST grafts_NNS of_II Hensen_NN 's_GE node_NN can_VM induce_VVB the_DD formation_NN of_II supernumerary_JJ rudimentary_JJ limbs_NNS from_II the_DD non-limb-forming_VVGJ flank_NN region_NN of_II the_DD lateral_JJ plate_NN of_II stage_NN 9-15_MC chick_NN embryos_NNS ._.
P09268573A05
The_DD most_RRT striking_VVGJ expression_NN patterns_NNS in_II the_DD head_NN are_VBB during_II neural_JJ crest_NN cell_NN migration_NN when_CS AP-2_NN transcripts_NNS follow_VVB closely_RR the_DD tracts_NNS previously_RR mapped_VVN for_II neural_JJ crest_NN cells_NNS ._.
P09268573A11
In_II addition_NN ,_, the_DD normal_JJ up-regulation_NN of_II AP-2_NN in_II the_DD frontonasal_JJ mass_NN did_VDD not_RR occur_VVB following_VVG retinoic-acid_NN treatment_NN ._.
P09268735A01
In_II this_DD study_NN we_PN asked_VVD whether_CST members_NNS of_II the_DD hedgehog_NN gene_NN family_NN are_VBB involved_VVN in_II osteogenesis_NN ._.
P09268735A07
rShh-N_NN treatment_NN did_VDD not_RR affect_VVB the_DD expression_NN levels_NNS of_II Bmp-2_NN ,_, -4_MC ,_, -5_MC ,_, -6_MC and_CC -7_MC genes_NNS ._.
P09280061A01
Sonic_NN hedgehog_NN (_( Shh_NN )_) is_VBZ a_DD secreted_VVNJ morphogen_NN that_PNR regulates_VVZ dorso-ventral_JJ patterning_VVGN within_II the_DD neural_JJ tube_NN during_II embryonic_JJ development_NN ._.
P09280061A07
Point_NN mutations_NNS introduced_VVN within_II the_DD ShhRE_NN reveal_VVB some_DD key_JJ nucleotides_NNS that_PNR are_VBB essential_JJ for_II protein_NN (_( s_NNS )_) -binding_VVGJ activity_NN ._.
P09281589A01
Pattern_NN in_II the_DD developing_VVGJ limb_NN depends_VVZ on_II signaling_VVGN by_II polarizing_VVGJ region_NN mesenchyme_NN cells_NNS ,_, which_PNR are_VBB located_VVN at_II the_DD posterior_JJ margin_NN of_II the_DD bud_NN tip_NN ._.
P09281589A07
FGF4_NN has_VHZ no_DD effect_NN on_II cultured_VVNJ anterior_JJ mesenchyme_NN ,_, suggesting_VVG that_CST any_DD effects_NNS of_II FGF4_NN on_II responding_VVGJ anterior_JJ mesenchyme_NN cells_NNS are_VBB not_RR mediated_VVN by_II a_DD change_NN in_II gap_NN junction_NN density_NN or_CC functional_JJ communication_NN through_II gap_NN junctions_NNS ._.
P09294190A01
CBP_NN is_VBZ a_DD transcriptional_JJ coactivator_NN required_VVN by_II many_DD transcription_NN factors_NNS for_II transactivation_NN ._.
P09294190A07
The_DD frequency_NN of_II the_DD different_JJ abnormalities_NNS was_VBD significantly_RR lower_JJR in_II a_DD C57BL_NN /_SYM 6-CBA_NN background_NN ,_, suggesting_VVG that_CST the_DD genetic_JJ background_NN is_VBZ an_DD important_JJ determinant_NN of_II the_DD variability_NN and_CC severity_NN of_II the_DD anomalies_NNS seen_VVN in_II Rubinstein-Taybi_NN syndrome_NN patients_NNS ._.
P09299117A02
The_DD current_JJ hypothesis_NN is_VBZ that_CST FGF-8_NN from_II the_DD mesonephros_NN induces_VVZ limb_NN initiation_NN ._.
P09299117A08
Further_JJ studies_NNS of_II axial_JJ influences_NNS on_II limb_NN initiation_NN should_VM now_RR concentrate_VVB on_II medial_JJ structures_NNS such_II+ as_II Hensen_NN 's_GE node_NN and_CC paraxial_JJ mesoderm_NN ;_: the_DD alternative_NN that_CST no_DD axial_JJ influences_NNS are_VBB required_VVN should_VM also_RR be_VBB examined_VVN ._.
P09299570A05
These_DD results_NNS suggest_VVB that_CST a_DD Sonic_NN hedgehog_NN signal_NN is_VBZ involved_VVN in_II the_DD cell_NN growth_NN of_II LK-2_NN cells_NNS ._.
P09302262A03
Here_RR we_PN describe_VVB a_DD total_NN of_II five_MC different_JJ mutations_NNS in_II the_DD processing_VVGJ domain_NN encoded_VVN by_II exon_NN 3_MC of_II SHH_NN in_II familial_JJ and_CC sporadic_JJ HPE_NN ._.
P09314535A03
Ectopic_JJ expression_NN in_II the_DD notochord_NN of_II Dorsalin-1_NN ,_, a_DD member_NN of_II the_DD TGF-beta_NN superfamily_NN ,_, inhibits_VVZ the_DD formation_NN of_II muscle_NN pioneer_NN cells_NNS ,_, demonstrating_VVG that_CST TGF-beta_NN signals_NNS can_VM antagonize_VVB the_DD induction_NN of_II muscle_NN pioneer_NN cells_NNS by_II Hedgehog_NN ._.
P09331328A03
Ablation_NN of_II the_DD notochord_NN in_II chick_NN embryos_NNS extends_VVZ the_DD domain_NN of_II Brn-3.0_NN expression_NN into_II the_DD ventral_JJ neural_JJ tube_NN ,_, while_CS ectopic_JJ grafts_NNS of_II notochord_NN tissue_NN suppress_VVB Brn-3.0_NN expression_NN ._.
P09334271A01
The_DD distribution_NN of_II Hoxb-8_NN transcripts_NNS through_II the_DD chick_NN flank_NN and_CC early_JJ forelimb_NN mirrors_VVZ the_DD distribution_NN of_II polarizing_VVGJ activity_NN in_II the_DD flank_NN at_II these_DD early_JJ stages_NNS ._.
P09334271A07
These_DD results_NNS indicate_VVB that_CST Hoxb-8_NN expression_NN may_VM be_VBB regulated_VVN by_II the_DD established_VVNJ ZPA_NN through_II a_DD negative_JJ feedback_NN loop_NN ._.
P09334279A05
These_DD results_NNS suggest_VVB that_CST changes_NNS in_II overall_JJ cell_NN death_NN or_CC cell_NN proliferation_NN rates_NNS are_VBB unlikely_RR to_TO be_VBI responsible_JJ for_II the_DD mesodermal_JJ deficits_NNS seen_VVN in_II the_DD alpha5-null_JJ embryos_NNS ._.
P09334279A11
Anteriorly_RR expressed_VVNJ HoxB_NN genes_NNS were_VBD expressed_VVN normally_RR in_II the_DD alpha5-null_JJ embryos_NNS ._.
P09334287A01
Anteroposterior_JJ polarity_NN in_II the_DD vertebrate_NN limb_NN is_VBZ thought_VVN to_TO be_VBI regulated_VVN in_II response_NN to_II signals_NNS derived_VVN from_II a_DD specialized_VVNJ region_NN of_II distal_JJ posterior_JJ mesenchyme_NN ,_, the_DD zone_NN of_II polarizing_VVGJ activity_NN ._.
P09334287A07
Increasing_VVGN the_DD time_NN of_II exposure_NN to_II Shh_NN leads_VVZ to_II specification_NN of_II additional_JJ digits_NNS ,_, firstly_RR digit_NN 2_MC ,_, then_RR 3_MC ,_, then_RR 4_MC ._.
P09334287A13
Finally_RR ,_, we_PN demonstrate_VVB that_CST when_CS Shh-N_NN is_VBZ attached_VVN to_II an_DD integral_JJ membrane_NN protein_NN ,_, cells_NNS transfected_VVN with_II this_DD anchored_VVNJ signal_NN also_RR induce_VVB mirror-image_NN pattern_NN duplications_NNS in_II a_DD dose-dependent_JJ fashion_NN similar_JJ to_II the_DD zone_NN of_II polarizing_VVGJ activity_NN itself_PN ._.
P09342041A01
The_DD semi-dominant_JJ mouse_NN mutation_NN Ulnaless_NN alters_VVZ patterning_VVGN of_II the_DD appendicular_JJ but_CC not_RR the_DD axial_JJ skeleton_NN ._.
P09342041A07
Skeletal_JJ reductions_NNS in_II the_DD proximal_JJ limb_NN may_VM be_VBB a_DD consequence_NN of_II posterior_JJ prevalence_NN ,_, whereby_RR proximal_JJ misexpression_NN of_II Hoxd-13_NN and_CC Hoxd-12_NN results_VVZ in_II the_DD transcriptional_JJ and/or_CC functional_JJ inactivation_NN of_II Hox_NN group_NN 11_MC genes_NNS ._.
P09347917A06
The_DD expression_NN of_II Brx1_NN along_RR with_II that_PND of_II Sonic_NN hedgehog_NN (_( Shh_NN )_) ,_, Nkx2.2_NN ,_, Dlx1_NN and_CC Arx_NN was_VBD examined_VVN at_II the_DD time_NN of_II the_DD formation_NN of_II ZLI_NN in_II mouse_NN embryos_NNS ._.
P09347917A12
Each_DD homeobox_NN gene_NN was_VBD also_RR expressed_VVN regionally_RR in_II the_DD nucleus_NN ,_, suggesting_VVG that_CST the_DD nucleus_NN is_VBZ comprised_VVN of_II subdivisions_NNS ._.
P09349822A06
Because_CS Gli1_NN ,_, but_CC not_RR Gli3_NN ,_, acts_VVZ as_II a_DD target_NN and_CC mediator_NN of_II Shh_NN signalling_VVGN ,_, our_PNG results_NNS suggest_VVB that_CST expression_NN of_II Gli1_NN in_II basal_JJ cells_NNS induces_VVZ BCC_NN formation_NN ._.
P09356179A01
Dorsoventral_JJ patterning_VVGN of_II somites_NNS into_II sclerotome_NN and_CC dermomyotome_NN involves_VVZ antagonistic_JJ actions_NNS of_II ventralizing_VVGJ and_CC dorsalizing_VVGJ signals_NNS originating_VVG from_II tissues_NNS surrounding_VVG the_DD somites_NNS ._.
P09367435A02
High_JJ concentrations_NNS of_II activin_NN induce_VVB dorsal_JJ and_CC anterior_JJ cell_NN types_NNS such_II+ as_II notochord_NN and_CC muscle_NN ,_, while_CS low_JJ concentrations_NNS induce_VVB ventral_JJ and_CC posterior_JJ tissues_NNS such_II+ as_II mesenchyme_NN and_CC mesothelium_NN ._.
P09367435A08
By_II contrast_NN ,_, the_DD ALK-2*_NN receptor_NN induces_VVZ only_RR ventral_JJ mesodermal_JJ markers_NNS ._.
P09367445A06
The_DD dorsalising_VVGJ factors_NNS and_CC lower_JJR levels_NNS of_II the_DD ventralising_VVGJ factors_NNS act_VVB in_II concert_NN to_TO induce_VVI the_DD myotome_NN ._.
P09373024A04
This_DD review_NN discusses_VVZ some_PND of_II the_DD recent_JJ advances_NNS in_II our_PNG knowledge_NN of_II how_CST oligodendrocytes_NNS are_VBB generated_VVN and_CC the_DD mechanisms_NNS by_II which_PNR this_PND might_VM occur_VVB in_II the_DD developing_VVGJ brain_NN and_CC spinal_JJ cord_NN ._.
P09374397A01
Correct_JJ development_NN of_II the_DD limb_NN is_VBZ dependent_JJ on_II coordination_NN between_II three_MC distinct_JJ signaling_VVGJ centers_NNS ._.
P09374397A07
The_DD polydactyly_NN is_VBZ associated_VVN with_II the_DD formation_NN of_II an_DD ectopic_JJ anterior_JJ ZPA_NN ,_, as_CS indicated_VVN by_II anterior_JJ expression_NN of_II Sonic_NN hedgehog_NN ,_, HoxD13_NN and_CC fibroblast_NN growth_NN factor-4_NN ._.
P09388780A01
Over_II the_DD past_JJ year_NN ,_, interest_NN has_VHZ focused_VVN on_II identifying_VVGN signalling_VVGJ molecules_NNS --_: including_VVG Wnts_NNS ,_, Sonic_NN hedgehog_NN ,_, BMP-4_NN ,_, and_CC noggin_NN --_: that_PNR divert_VVB somitic_JJ mesodermal_JJ cells_NNS into_II the_DD muscle_NN lineage_NN ,_, either_CC by_II induction_NN or_CC derepression_NN ._.
P09399080A05
However_RR ,_, most_PND of_II the_DD pivotal_JJ signals_NNS ,_, and_CC the_DD ways_NNS in_II which_PNR they_PN are_VBB integrated_VVN and_CC interact_VVB ,_, remain_VVB enigmatic_JJ ._.
P09399080A11
Epithelial_JJ somites_NNS are_VBB clearly_RR a_DD result_NN of_II segmentation_NN ,_, but_CC epithelialization_NN is_VBZ not_RR the_DD mechanism_NN to_TO form_VVI segments_NNS ,_, supporting_VVG the_DD idea_NN that_CST the_DD basic_JJ mechanisms_NNS that_PNR govern_VVB segmentation_NN in_II the_DD mesoderm_NN of_II vertebrates_NNS are_VBB very_RR similar_JJ in_II different_JJ species_NNS despite_II divergent_JJ types_NNS of_II resulting_VVGJ segments_NNS (_( i.e._II ,_, epithelial_JJ somites_NNS versus_CC rotated_VVNJ myotomes_NNS )_) ._.
P09399080A17
The_DD roles_NNS of_II these_DD genes_NNS have_VHB yet_RR to_TO be_VBI analyzed_VVN ._.
P09409664A01
Early_JJ dorsoventral_JJ pattern_NN formation_NN in_II vertebrate_NN embryos_NNS is_VBZ regulated_VVN by_II opposing_VVGJ activities_NNS of_II ventralizing_VVGJ bone_NN morphogenetic_JJ proteins_NNS (_( BMPs_NNS )_) and_CC dorsal-specific_JJ BMP_NN antagonists_NNS such_II+ as_II Chordin_NN ,_, Noggin_NN and_CC Follistatin_NN ._.
P09409664A07
Fertile_JJ adult_JJ mutant_JJ fish_NN were_VBD obtained_VVN ,_, showing_VVG that_CST development_NN after_II gastrulation_NN is_VBZ not_RR dependent_JJ on_II zbmp2_NN function_NN ._.
P09409670A06
Hoxd-12_NN misexpression_NN can_VM also_RR induce_VVB ectopic_JJ Sonic_NN hedgehog_NN (_( Shh_NN )_) expression_NN ,_, resulting_VVG in_II mirror-image_NN polydactyly_NN in_II the_DD limb_NN ._.
P09415428A01
Posterior_JJ neuropore_NN (_( PNP_NN )_) closure_NN coincides_VVZ with_II the_DD end_NN of_II gastrulation_NN ,_, marking_VVG the_DD end_NN of_II primary_JJ neurulation_NN and_CC primary_JJ body_NN axis_NN formation_NN ._.
P09415428A07
Patterns_NNS of_II expression_NN within_II the_DD tail_NN bud_NN ,_, neural_JJ plate_NN ,_, recently_RR closed_VVNJ neural_JJ tube_NN ,_, notochord_NN ,_, hindgut_NN ,_, mesoderm_NN ,_, and_CC surface_NN ectoderm_NN are_VBB illustrated_VVN and_CC described_VVN ._.
P09415493A05
We_PN found_VVD that_CST the_DD pattern_NN of_II Hoxd13_NN and_CC Hoxd11_NN transcripts_NNS was_VBD not_RR markedly_RR different_JJ in_II the_DD mutant_NN compared_VVN with_II the_DD normal_JJ limbs_NNS even_RR though_CS the_DD mutant_JJ limbs_NNS are_VBB narrower_JJR ._.
P09415495A02
On_II the_DD dorsal_JJ side_NN of_II the_DD embryo_NN ,_, beta-catenin_NN is_VBZ translocated_VVN into_II the_DD nuclei_NNS via_II a_DD process_NN linked_VVN to_II cortical_JJ rotation_NN ._.
P09415495A08
The_DD role_NN of_II cortical_JJ rotation_NN is_VBZ to_TO generate_VVI an_DD overlap_NN of_II the_DD region_NN with_II dorsal_JJ axis-forming_VVGJ activity_NN ,_, indicated_VVN by_II nuclear_JJ translocation_NN of_II beta-catenin_NN ,_, and_CC the_DD prospective_JJ mesoderm_NN in_II the_DD marginal_JJ zone_NN to_TO assure_VVI the_DD correct_JJ positioning_VVGN of_II the_DD Spemann_NN organizer_NN ._.
P09425144A03
Cells_NNS that_PNR migrate_VVB away_II+ from_II the_DD lateral_JJ part_NN of_II the_DD somites_NNS to_II the_DD limb_NN bud_NN do_VDB not_RR initially_RR express_VVB any_DD member_NN of_II the_DD MRF_NN family_NN ._.
P09425144A09
Addition_NN of_II SHH_NN to_II primary_JJ cultures_NNS of_II myoblasts_NNS resulted_VVD in_II an_DD increase_NN in_II the_DD proportion_NN of_II myoblasts_NNS that_PNR incorporate_VVB bromodeoxyuridine_NN ,_, resulting_VVG in_II an_DD increase_NN of_II myotube_NN number_NN ._.
P09431812A06
Here_RR we_PN demonstrate_VVB that_CST Hh_NN and_CC Patched_NN (_( Ptc_NN )_) act_VVB through_II those_DD Ci_NN binding_VVGJ sites_NNS to_TO modulate_VVI the_DD level_NN of_II Ci-dependent_JJ transcriptional_JJ activation_NN in_II S2_NN cells_NNS ._.
P09438426A04
Although_CS each_DD Gli_NN gene_NN has_VHZ its_PNG own_JJ distinct_JJ expression_NN pattern_NN in_II limb_NN buds_NNS ,_, at_II 10.5-11.5_MC dpc_NN all_DD three_MC genes_NNS were_VBD found_VVN not_RR to_TO be_VBI expressed_VVN in_II the_DD posterior_JJ region_NN ,_, the_DD presumptive_JJ Shh_NN expression_NN domain_NN ._.
P09438426A10
These_DD results_NNS strongly_RR suggest_VVB a_DD positive_JJ regulation_NN of_II Gli1_NN by_II Shh_NN and_CC a_DD negative_JJ interaction_NN between_II Shh_NN and_CC Gli3_NN ._.
P09441681A05
There_EX are_VBB several_JJ domains_NNS in_II the_DD head_NN including_VVG the_DD hatching_VVGJ gland_NN ,_, the_DD branchial_JJ clefts_NNS ,_, and_CC the_DD midbrain-hindbrain_NN border_NN ._.
P09441681A11
In_II contrast_NN to_II the_DD amniotes_NNS ,_, Xenopus_NN limb_NN buds_NNS can_VM regenerate_VVB following_VVG damage_NN ._.
P09441687A04
Injection_NN of_II zebrafish_NN chordin_NN mRNA_NN to_II the_DD ventral_JJ side_NN of_II Xenopus_NN embryos_NNS induced_VVD secondary_JJ axes_NNS ._.
P09441687A09
This_DD finding_VVGN reveals_VVZ an_DD unexpected_VVNJ function_NN for_II spadetail_NN in_II midline_NN mesoderm_NN and_CC in_II differential_JJ regulation_NN of_II chordin_NN expression_NN during_II gastrulation_NN ._.
P09442255A05
SA_NN progenitor_NN cells_NNS subsequently_RR differentiate_VVB into_II paravertebral_JJ and_CC prevertebral_JJ sympathetic_JJ neurons_NNS ,_, intra-_RR and_CC extra-adrenal_JJ chromaffin_NN cells_NNS and_CC intermediate_JJ SIF_NN (_( small_JJ intensely_RR fluorescent_JJ )_) cells_NNS ._.
P09450925A03
Furthermore_RR ,_, we_PN show_VVB that_CST the_DD BMP_NN antagonist_NN Noggin_NN is_VBZ expressed_VVN within_II the_DD dorsomedial_JJ lip_NN of_II the_DD dermomyotome_NN ,_, where_PNR Pax3-expressing_VVGJ cells_NNS first_RR initiate_VVB the_DD expression_NN of_II MyoD_NN and_CC Myf5_NN to_TO give_VVI rise_NN to_II myotomal_JJ cells_NNS in_II the_DD medial_JJ somite_NN ._.
P09452474A05
The_DD presence_NN of_II this_DD region_NN in_II the_DD GLI_NN activation_NN domain_NN provides_VVZ a_DD mechanism_NN for_II GLI-induced_VVNJ transcriptional_JJ regulation_NN ._.
P09463360A06
At_II later_JJR stages_NNS ,_, this_PND often_RR leads_VVZ to_II development_NN of_II a_DD secondary_JJ ventral_JJ AER_NN ,_, which_PNR can_VM promote_VVB formation_NN of_II an_DD ectopic_JJ digit_NN ._.
P09466889A03
We_PN have_VHB recovered_VVN a_DD spontaneous_JJ mouse_NN mutation_NN causing_VVG left_NN /_SYM right_NN patterning_VVGJ defects_NNS together_RR with_II defects_NNS in_II anteroposterior_JJ and_CC dorsoventral_JJ patterning_VVGN ._.
P09466889A09
Lefty_NN ,_, which_PNR is_VBZ normally_RR also_RR expressed_VVN in_II the_DD floorplate_NN ,_, is_VBZ not_RR found_VVN in_II the_DD prospective_JJ floor_NN plate_NN of_II nt_NN embryos_NNS ._.
P09473323A03
A_DD number_NN of_II signaling_VVGJ molecules_NNS are_VBB expressed_VVN in_II these_DD inducing_VVGJ tissues_NNS during_II times_NNS of_II active_JJ cell_NN fate_NN specification_NN ,_, including_VVG members_NNS of_II the_DD Hedgehog_NN ,_, Wnt_NN ,_, and_CC BMP_NN families_NNS ._.
P09473323A09
Delivery_NN of_II an_DD activated_VVNJ form_NN of_II beta-catenin_NN to_II somitic_JJ mesoderm_NN mimics_VVZ the_DD effects_NNS of_II Wnt-1_NN ,_, demonstrating_VVG that_CST Wnt-1_NN likely_RR acts_VVZ directly_RR on_II somitic_JJ mesoderm_NN ,_, and_CC not_RR through_II adjacent_JJ tissues_NNS via_II an_DD indirect_JJ signal_NN relay_NN mechanism_NN ._.
P09477322A01
The_DD development_NN of_II calvarial_JJ bones_NNS is_VBZ tightly_RR co-ordinated_VVN with_II the_DD growth_NN of_II the_DD brain_NN and_CC needs_VVZ harmonious_JJ interactions_NNS between_II different_JJ tissues_NNS within_II the_DD calvarial_JJ sutures_NNS ._.
P09477322A07
Msx1_NN and_CC Msx2_NN were_VBD expressed_VVN in_II the_DD sutural_JJ mesenchyme_NN and_CC the_DD dura_NN mater_NN ._.
P09477322A13
Interestingly_RR ,_, beads_NNS soaked_VVN in_II FGF4_NN accelerated_VVD sutural_JJ closure_NN when_CS placed_VVN on_II the_DD osteogenic_JJ fronts_NNS ,_, but_CC had_VHD no_DB such_DD effect_NN when_CS placed_VVN on_II the_DD mid-sutural_JJ mesenchyme_NN ._.
P09477331A05
By_II stage_NN 24_MC ,_, HOXA-11_NN expression_NN began_VVD to_TO decrease_VVI from_II the_DD posterior_JJ halves_NNS of_II the_DD muscle_NN masses_NNS ._.
P09477331A11
These_DD results_NNS suggest_VVB that_CST Hoxa-11_NN and_CC Hoxa-13_NN expression_NN in_II the_DD migrating_VVGJ premyoblasts_NNS is_VBZ under_II the_DD control_NN of_II the_DD limb_NN mesenchyme_NN and_CC the_DD polarizing_VVGJ signal_NN (_( s_NNS )_) ._.
P09482889A04
During_II embryogenesis_NN ,_, there_EX is_VBZ a_DD temporal_JJ delay_NN in_II the_DD activation_NN of_II Hoxc8_NN in_II chicken_NN compared_VVN with_II mouse_NN ._.
P09501021A02
Consequently_RR ,_, suppression_NN of_II PKA_NN activity_NN is_VBZ sufficient_JJ to_TO mimic_VVI the_DD effect_NN of_II receiving_VVGN a_DD Hedgehog_NN signal_NN ._.
P09501021A08
Thus_RR ,_, GiPs_NNS may_VM be_VBB involved_VVN in_II Hedgehog_NN signaling_VVGN in_II some_DD ,_, but_CC not_RR all_DD target_NN cells_NNS ._.
P09501024A04
Both_CC mCer-1_NN and_CC Xcer_NN appear_VVB to_TO belong_VVI to_II the_DD cystine_NN knot_NN superfamily_NN ,_, which_PNR includes_VVZ TGF_NN beta_NN s_NNS and_CC BMPs_NNS ._.
P09501024A10
In_II embryos_NNS lacking_VVG Otx2_NN ,_, a_DD homeogene_NN with_II a_DD demonstrated_VVNJ role_NN in_II anterior_JJ patterning_VVGN ,_, mCer-1_NN was_VBD still_RR expressed_VVN in_II an_DD anterior_JJ zone_NN ,_, although_CS often_RR abnormally_RR ._.
P09502725A01
Xvent-1_NN and_CC Xvent-2_NN are_VBB members_NNS of_II a_DD novel_JJ homeobox_NN subfamily_NN that_PNR have_VHB been_VBN implicated_VVN in_II dorsoventral_JJ patterning_VVGN in_II Xenopus_NN mesoderm_NN and_CC are_VBB thought_VVN to_TO function_VVI in_II BMP_NN signalling_VVGN ._.
P09502727A04
The_DD transmembrane_JJ protein_NN Patched_NN (_( Ptc_NN )_) acts_VVZ as_II a_DD negative_JJ regulator_NN of_II wg_NN expression_NN ;_: ptc-_NN embryos_NNS have_VHB ectopic_JJ wg_NN expression_NN ._.
P09502727A10
Within_II this_DD 4.5_MC kb_NN ,_, a_DD 150_MC bp_NN element_NN ,_, highly_RR conserved_VVN between_II D._NN melanogaster_NN and_CC Drosophila_NN virilis_NN ,_, is_VBZ required_VVN to_TO spatially_RR restrict_VVI wg_NN transcription_NN ._.
P09507084A06
Although_CS BMP-2_NN /_SYM -4_MC signaling_VVGN regulates_VVZ Wnt-8_NN expression_NN ,_, these_DD genes_NNS do_VDB not_RR function_VVB in_II a_DD linear_JJ pathway_NN because_CS Wnt-8_NN overexpression_NN can_VM not_RR compensate_VVB for_II an_DD inhibition_NN of_II BMP-2_NN /_SYM -4_MC function_NN ,_, but_CC rather_RR BMP-4_NN overexpression_NN rescues_VVZ ventral_JJ gene_NN expression_NN in_II embryos_NNS with_II inhibited_VVNJ Wnt-8_NN function_NN ._.
P09507096A01
In_II an_DD effort_NN to_TO define_VVI the_DD roles_NNS of_II bone_NN morphogenic_JJ proteins_NNS (_( BMPs_NNS )_) and_CC fibroblast_NN growth_NN factors_NNS (_( FGFs_NNS )_) during_II chick_NN limb_NN development_NN more_RR closely_RR ,_, we_PN have_VHB implanted_VVN beads_NNS impregnated_VVN with_II these_DD growth_NN factors_NNS into_II chick_NN limb_NN buds_NNS between_II stages_NNS 20_MC and_CC 26_MC ._.
P09507096A07
Implanting_VVGN the_DD BMP4_NN beads_NNS into_II the_DD core_NN of_II the_DD limb_NN bud_NN a_DD day_NN later_RR (_( stages_NNS 25-26_MC )_) caused_VVD intense_JJ chondrogenesis_NN rather_II+ than_II apoptosis_NN ._.
P09507106A02
Zygotic_JJ expression_NN of_II wnt11_NN was_VBD first_RR detected_VVN at_II the_DD late_JJ blastula_NN stage_NN in_II the_DD blastoderm_NN margin_NN ,_, a_DD presumptive_JJ mesoderm_NN region_NN ._.
P09507106A08
In_II later_JJR stages_NNS ,_, wnt11_NN was_VBD expressed_VVN in_II various_JJ organs_NNS ,_, such_II+ as_II the_DD somites_NNS ,_, particularly_RR in_II the_DD developing_VVGJ notochord_NN ._.
P09508065A06
We_PN report_VVB here_RR the_DD analysis_NN of_II these_DD patient_NN cell_NN lines_NNS ._.
P09510020A06
These_DD results_NNS suggest_VVB that_CST Mf2_NN ,_, like_II other_JJ murine_JJ forkhead_NN genes_NNS ,_, has_VHZ multiple_JJ roles_NNS in_II embryogenesis_NN ,_, possibly_RR mediating_VVG the_DD response_NN of_II cells_NNS to_II signaling_VVGJ molecules_NNS such_II+ as_II SHH_NN ._.
P09510022A01
The_DD axial_JJ structures_NNS ,_, the_DD notochord_NN and_CC the_DD neural_JJ tube_NN ,_, play_VVB an_DD essential_JJ role_NN in_II the_DD dorsoventral_JJ patterning_VVGN of_II somites_NNS and_CC in_II the_DD differentiation_NN of_II their_PNG many_JJ cell_NN lineages_NNS ._.
P09510022A07
The_DD effects_NNS of_II Shh_NN on_II Nkr-3.1_NN expression_NN were_VBD antagonized_VVN by_II a_DD forskolin-induced_VVNJ increase_NN in_II the_DD activity_NN of_II cyclic_JJ AMP-dependent_JJ protein_NN kinase_NN A_NN ._.
P09527877A02
Theoretical_JJ models_NNS describing_VVG these_DD phenomena_NNS have_VHB been_VBN proposed_VVN for_II feather_NN patterning_VVGN ;_: however_RR ,_, no_DD molecular_JJ candidates_NNS have_VHB been_VBN identified_VVN ._.
P09527877A08
Based_VVN on_II these_DD findings_NNS ,_, we_PN propose_VVB a_DD model_NN that_PNR involves_VVZ (_( 1_MC )_) homogeneously_RR distributed_VVNJ global_JJ activators_NNS that_PNR define_VVB the_DD field_NN ,_, (_( 2_MC )_) a_DD position-dependent_JJ activator_NN of_II competence_NN that_PNR propagates_VVZ across_II the_DD field_NN ,_, and_CC (_( 3_MC )_) local_JJ activators_NNS and_CC inhibitors_NNS triggered_VVN in_II sites_NNS of_II individual_JJ primordia_NNS that_PNR act_VVB in_II a_DD reaction-diffusion_NN mechanism_NN ._.
P09533954A04
They_PN are_VBB also_RR expressed_VVN in_II distinct_JJ patterns_NNS along_II the_DD dorsal-ventral_JJ axis_NN ._.
P09533954A06
Like_II other_JJ Nkx_NN genes_NNS ,_, expression_NN of_II Nkx-6.1_NN is_VBZ induced_VVN by_II the_DD axial_JJ mesendoderm_NN and_CC by_II sonic_NN hedgehog_NN protein_NN ._.
P09545093A02
Mendelian_JJ syndromes_NNS with_II altered_VVNJ limb_NN patterns_NNS often_RR include_VVB cardiac_JJ anomalies_NNS ,_, as_CS shown_VVN by_II limb_NN duplications_NNS (_( 34_MC %_SYM )_) ,_, deficiencies_NNS (_( 30_MC %_SYM )_) ,_, hypoplasias_NNS (_( 23_MC %_SYM )_) ,_, or_CC dysplasias_NNS (_( 9.3_MC %_SYM )_) ._.
P09545546A01
Nkx_NN homeobox_NN transcription_NN factors_NNS are_VBB expressed_VVN in_II diverse_JJ embryonic_JJ cells_NNS and_CC presumably_RR control_VVB cell-type_NN specification_NN and_CC morphogenetic_JJ events_NNS ._.
P09545546A07
The_DD dynamic_JJ expression_NN pattern_NN of_II Nkx2-9_NN in_II ventral_JJ domains_NNS of_II the_DD CNS_NN is_VBZ consistent_JJ with_II a_DD possible_JJ role_NN in_II the_DD specification_NN of_II a_DD distinct_JJ subset_NN of_II neurons_NNS ._.
P09546389A05
These_DD experiments_NNS establish_VVB the_DD time_NN of_II action_NN of_II these_DD signals_NNS to_II and_CC from_II Hensen_NN 's_GE node_NN in_II establishing_VVGN left-right_NN asymmetry_NN ._.
P09563912A02
A_DD detailed_VVNJ analysis_NN of_II Shh_NN expression_NN in_II the_DD digestive_JJ organs_NNS of_II the_DD chicken_NN embryo_NN was_VBD carried_VVN out_II ._.
P09563912A08
These_DD findings_NNS suggest_VVB that_CST Shh_NN expression_NN in_II the_DD epithelium_NN may_VM be_VBB regulated_VVN by_II surrounding_VVGJ mesenchyme_NN throughout_II organogenesis_NN of_II the_DD digestive_JJ organs_NNS and_CC is_VBZ closely_RR involved_VVN in_II epithelial-mesenchymal_JJ interactions_NNS in_II developing_VVGJ digestive_JJ organs_NNS ._.
P09570767A06
Backgrafting_VVGN either_CC the_DD ventral_JJ neural_JJ tube_NN or_CC the_DD notochord_NN allows_VVZ survival_NN of_II MyoD-_NN and_CC Pax-1-expressing_VVGJ cells_NNS ._.
P09581815A02
The_DD PTCH_NN gene_NN product_NN (_( Ptch_NN )_) functions_VVZ as_II a_DD transmembrane_JJ receptor_NN for_II the_DD Sonic_NN hedgehog_NN protein_NN (_( Shh_NN )_) and_CC interacts_VVZ with_II another_DD transmembrane_JJ protein_NN called_VVN Smoh_NN ._.
P09581815A08
Two_MC BCCs_NNS demonstrated_VVD mutations_NNS in_II both_CC SMOH_NN and_CC PTCH_NN ._.
P09584120A02
Gli_NN proteins_NNS may_VM be_VBB involved_VVN in_II these_DD processes_NNS ._.
P09584120A08
The_DD definition_NN of_II the_DD floor_NN plate_NN domain_NN ,_, therefore_RR ,_, appears_VVZ to_TO be_VBI defined_VVN by_II the_DD antagonizing_VVGJ activities_NNS of_II Gli2_NN and_CC Gli3_NN on_II Gli1_NN function_NN ._.
P09584120A14
In_II addition_NN ,_, Gli3_NN inhibits_VVZ motor_NN neuron_NN differentiation_NN by_II Gli2_NN ._.
P09585504A02
We_PN show_VVB that_CST Noggin_NN ,_, which_PNR encodes_VVZ a_DD bone_NN morphogenetic_JJ protein_NN (_( BMP_NN )_) antagonist_NN expressed_VVN in_II the_DD node_NN ,_, notochord_NN ,_, and_CC dorsal_JJ somite_NN ,_, is_VBZ required_VVN for_II normal_JJ mouse_NN development_NN ._.
P09585504A08
Addition_NN of_II BMP2_NN or_CC BMP4_NN to_II paraxial_JJ mesoderm_NN explants_NNS blocks_VVZ Shh-mediated_VVNJ induction_NN of_II Pax-1_NN ,_, a_DD sclerotomal_JJ marker_NN ,_, whereas_CS addition_NN of_II Noggin_NN is_VBZ sufficient_JJ to_TO induce_VVI Pax-1_NN ._.
P09593755A05
Cell-free_JJ palmitoylation_NN studies_NNS demonstrate_VVB that_CST radioactive_JJ palmitic_JJ acid_NN is_VBZ readily_RR incorporated_VVN into_II wild_JJ type_NN Sonic_NN hedgehog_NN ,_, but_CC not_RR into_II variant_NN forms_NNS lacking_VVG the_DD Cys-24_NN attachment_NN site_NN ._.
P09603738A03
In_II mice_NNS lacking_VVG Noggin_NN ,_, cartilage_NN condensations_NNS initiated_VVD normally_RR but_CC developed_VVD hyperplasia_NN ,_, and_CC initiation_NN of_II joint_NN development_NN failed_VVD as_CS measured_VVN by_II the_DD expression_NN of_II growth_NN and_CC differentiation_NN factor-5_NN ._.
P09609833A01
We_PN have_VHB recently_RR shown_VVN in_II mice_NNS that_CST four_MC members_NNS of_II the_DD T-box_NN family_NN of_II transcription_NN factors_NNS (_( Tbx2-Tbx5_NN )_) are_VBB expressed_VVN in_II developing_VVGJ limb_NN buds_NNS ,_, and_CC that_CST expression_NN of_II two_MC of_II these_DD genes_NNS ,_, Tbx4_NN and_CC Tbx5_NN ,_, is_VBZ primarily_RR restricted_VVN to_II the_DD developing_VVGJ hindlimbs_NNS and_CC forelimbs_NNS ,_, respectively_RR ._.
P09609833A07
To_TO investigate_VVI the_DD regulation_NN of_II T-box_NN gene_NN expression_NN during_II limb_NN development_NN ,_, we_PN employed_VVD several_JJ other_JJ embryological_JJ manipulations_NNS ._.
P09625299A03
New_JJ evidence_NN now_RR reveals_VVZ that_CST genes_NNS involved_VVN in_II hedgehog_NN signalling_VVGN are_VBB mutated_VVN in_II a_DD number_NN of_II common_JJ human_NN genetic_JJ disorders_NNS ,_, including_VVG skin_NN cancer_NN and_CC craniofacial_JJ defects_NNS ._.
P09636078A05
It_PN has_VHZ previously_RR been_VBN shown_VVN that_CST the_DD SHH_NN protein_NN arising_VVG from_II the_DD notochord_NN (_( and_CC floor_NN plate_NN )_) is_VBZ necessary_JJ for_II the_DD survival_NN and_CC further_JJ development_NN of_II Pax1_NN /_SYM Pax9-expressing_VVGJ sclerotomal_JJ cells_NNS ._.
P09655803A02
Of_II these_DD Ptc_NN ,_, Smo_NN ,_, Gli1_NN ,_, Gli2_NN and_CC Gli3_NN were_VBD expressed_VVN in_II epithelium_NN and_CC mesenchyme_NN whereas_CS Shh_NN was_VBD only_RR detected_VVN in_II epithelium_NN ._.
P09655803A08
Gli2_NN /_SYM Gli3_NN double_JJ homozygous_JJ mutants_NNS did_VDD not_RR develop_VVB any_DD normal_JJ teeth_NN and_CC did_VDD not_RR survive_VVB beyond_II embryonic_JJ day_NN 14.5_MC ;_: however_RR ,_, Gli2_NN (_( -/-_SYM )_) ;_: Gli3_NN (_( +/-_SYM )_) did_VDD survive_VVB until_II birth_NN and_CC had_VHD small_JJ molars_NNS and_CC mandibular_JJ incisors_NNS whereas_CS maxillary_JJ incisor_NN development_NN was_VBD arrested_VVN as_II a_DD rudimentary_JJ epithelial_JJ thickening_VVGN ._.
P09655805A01
The_DD wing_NN and_CC the_DD leg_NN of_II the_DD chick_NN ,_, although_CS homologous_JJ structures_NNS ,_, have_VHB characteristic_JJ patterns_NNS of_II skeletal_JJ elements_NNS ,_, muscles_NNS ,_, tendons_NNS ,_, featherbuds_NNS and_CC scales_NNS ._.
P09655805A07
We_PN have_VHB isolated_VVN and_CC characterised_VVN three_MC candidate_NN genes_NNS for_II controlling_VVGN limb_NN identity_NN in_II the_DD chick_NN ._.
P09655820A03
Embryos_NNS mutant_JJ for_II a_DD deletion_NN of_II syu_NN display_VVB defects_NNS in_II patterning_VVGN of_II the_DD somites_NNS ,_, the_DD lateral_JJ floor_NN plate_NN cells_NNS ,_, the_DD pectoral_JJ fins_NNS ,_, the_DD axons_NNS of_II motorneurons_NNS and_CC the_DD retinal_JJ ganglion_NN cells_NNS ._.
P09675051A04
In_II the_DD myotome_NN ,_, but_CC not_RR the_DD neural_JJ tube_NN ,_, netrin-1a_NN expression_NN requires_VVZ sonic_NN hedgehog_NN ._.
P09676191A04
Our_PNG results_NNS show_VVB that_CST FGFs_NNS induce_VVB the_DD production_NN of_II ectopic_JJ neural_JJ structures_NNS in_II the_DD epiblast_NN cell_NN layer_NN which_PNR are_VBB independent_JJ of_II the_DD endogenous_JJ neural_JJ tube_NN ._.
P09676195A02
Here_RR we_PN show_VVB that_CST three_MC genes_NNS in_II the_DD zebrafish_NN ,_, swirl_NN ,_, snailhouse_NN ,_, and_CC somitabun_NN ,_, function_VVB as_II critical_JJ components_NNS within_II a_DD BMP_NN pathway_NN to_TO pattern_VVI ventral_JJ regions_NNS of_II the_DD embryo_NN ._.
P09676195A08
Examination_NN of_II dorsally_RR and_CC ventrally_RR restricted_VVNJ markers_NNS during_II gastrulation_NN reveals_VVZ a_DD successive_JJ reduction_NN and_CC reciprocal_JJ expansion_NN in_II nonneural_JJ and_CC neural_JJ ectoderm_NN ,_, respectively_RR ,_, in_II snailhouse_NN ,_, somitabun_NN ,_, and_CC swirl_NN mutant_JJ embryos_NNS ,_, with_II swirl_NN /_SYM bmp2b_NN mutants_NNS exhibiting_VVGN almost_RR no_DD nonneural_JJ ectoderm_NN ._.
P09684284A06
There_EX are_VBB striking_VVGJ similarities_NNS between_II the_DD signals_NNS and_CC genes_NNS involved_VVN in_II patterning_VVGN the_DD limb_NN ectoderm_NN and_CC the_DD epithelia_NNS of_II the_DD Drosophila_NN imaginal_JJ disc_NN that_PNR gives_VVZ rise_NN to_II the_DD wing_NN ._.
P09685224A04
Our_PNG results_NNS show_VVB that_CST all_DB the_DD members_NNS of_II the_DD Igf_NN system_NN ,_, except_II Igfbp-1_NN and_CC -6_MC ,_, have_VHB specific_JJ spatio-temporal_JJ mRNA_NN expression_NN patterns_NNS ._.
P09689127A01
Neural_JJ tube_NN patterning_VVGN in_II vertebrates_NNS is_VBZ controlled_VVN in_II part_NN by_II locally_RR secreted_VVNJ factors_NNS that_PNR act_VVB in_II a_DD paracrine_JJ manner_NN on_II nearby_JJ cells_NNS to_TO regulate_VVI proliferation_NN and_CC gene_NN expression_NN ._.
P09694630A01
The_DD apical_JJ mesodermal_JJ region_NN of_II chick_NN limb_NN buds_NNS (_( progress_NN zone_NN ,_, PZ_NN )_) which_PNR is_VBZ essential_JJ for_II limb_NN pattern_NN formation_NN contains_VVZ uncommitted_VVNJ cells_NNS that_PNR change_VVB their_PNG positional_JJ values_NNS instructed_VVN by_II the_DD apical_JJ ectodermal_JJ ridge_NN (_( AER_NN )_) ._.
P09694630A07
These_DD results_NNS indicate_VVB that_CST addition_NN of_II FGF-2_NN or_CC FGF-4_NN to_II cultured_VVNJ PZ_NN cells_NNS maintains_VVZ their_PNG competence_NN for_II Hox_NN gene_NN expression_NN and_CC digit_NN formation_NN ,_, but_CC not_RR their_PNG responsiveness_NN to_II positional_JJ cues_NNS from_II the_DD ZPA_NN ._.
P09702193A02
It_PN is_VBZ also_RR a_DD key_JJ drug_NN target_NN in_II circumventing_VVGN clinical_JJ vancomycin_NN resistance_NN ._.
P09708732A04
Since_CS Pitx2_NN appears_VVZ to_TO be_VBI downstream_JJ of_II lefty-1_NN in_II the_DD mouse_NN pathway_NN ,_, we_PN examined_VVD whether_CST mouse_NN Lefty_NN proteins_NNS could_VM affect_VVB the_DD expression_NN of_II Pitx2_NN in_II the_DD chick_NN ._.
P09708733A04
Misexpression_NN of_II Pitx2_NN on_II the_DD right_JJ side_NN of_II the_DD embryo_NN is_VBZ sufficient_JJ to_TO produce_VVI reversed_VVNJ heart_NN looping_VVGN and_CC heart_NN isomerisms_NNS ,_, reversed_VVNJ body_NN rotation_NN ,_, and_CC reversed_VVNJ gut_NN situs_NN ._.
P09722173A05
This_DD mechanism_NN could_VM lead_VVB to_II the_DD establishment_NN of_II a_DD BMP4_NN activity_NN gradient_NN that_PNR would_VM produce_VVB appropriate_JJ BMP4_NN signalling_VVGN to_TO generate_VVI medial_JJ and_CC lateral_JJ somite_NN patterning_VVGN ._.
P09727360A05
Fibroblast_NN growth_NN factors_NNS (_( FGF_NN )_) have_VHB been_VBN identified_VVN as_II candidates_NNS for_II signal_NN molecules_NNS from_II the_DD AER_NN ._.
P09731531A01
Foregut_NN malformations_NNS (_( oesophageal_JJ atresia_NN ,_, tracheo-oesophageal_JJ fistula_NN ,_, lung_NN anomalies_NNS and_CC congenital_JJ stenosis_NN of_II the_DD oesophagus_NN and_CC trachea_NN )_) are_VBB relatively_RR common_JJ anomalies_NNS occurring_VVG in_II 1_MC in_II 2,000-5,000_MC live_JJ births_NNS ,_, although_CS their_PNG aetiology_NN is_VBZ poorly_RR understood_VVN ._.
P09731531A07
These_DD results_NNS indicate_VVB that_CST Gli2_NN and_CC Gli3_NN possess_VVB specific_JJ and_CC overlapping_VVGJ functions_NNS in_II Shh_NN signalling_VVGN during_II foregut_NN development_NN ,_, and_CC suggest_VVB that_CST mutations_NNS in_II GLI_NN genes_NNS may_VM be_VBB involved_VVN in_II human_NN foregut_NN malformations_NNS ._.
P09731532A03
Homozygous_JJ Shh-null_JJ mutant_JJ mice_NNS show_VVB oesophageal_JJ atresia_NN /_SYM stenosis_NN ,_, tracheo-oesophageal_JJ fistula_NN and_CC tracheal_JJ and_CC lung_NN anomalies_NNS ,_, features_NNS similar_JJ to_II those_PND observed_VVN in_II humans_NNS with_II foregut_NN defects_NNS ._.
P09735361A05
Expression_NN of_II Bix1_NN is_VBZ induced_VVN in_II an_DD immediate-early_JJ fashion_NN by_II mesoderm-inducing_VVGJ factors_NNS such_II+ as_II activin_NN as_CC+ well_CC+ as_CC by_II the_DD products_NNS of_II the_DD T-box_NN genes_NNS Xbra_NN and_CC VegT_NN (_( also_RR known_VVN as_II Antipodean_NN ,_, Brat_NN and_CC Xombi_NN )_) ._.
P09739114A01
We_PN have_VHB previously_RR cloned_VVN a_DD type_NN I_MC serine_NN /_SYM threonine_NN kinase_NN receptor_NN from_II Xenopus_NN ,_, namely_RR XTrR-I_NN ._.
P09739114A07
We_PN conclude_VVB that_CST XTrR-I_NN is_VBZ involved_VVN in_II mediating_VVGN a_DD dorsalising_VVGJ activity_NN important_JJ for_II mesoderm_NN differentiation_NN ._.
P09739117A05
The_DD Shh-expressing_VVGJ cells_NNS were_VBD found_VVN to_TO induce_VVI ectopic_JJ expression_NN of_II the_DD Shh_NN target_NN genes_NNS Patched_NN and_CC Hnf3beta_NN in_II the_DD dorsal_JJ brain_NN ,_, and_CC to_TO alter_VVI digit_NN patterning_VVGN in_II the_DD anterior_JJ limb_NN bud_NN ._.
P09744278A02
Here_RR we_PN report_VVB that_CST cyc_NN encodes_VVZ a_DD transforming_VVGJ growth_NN factor-beta_NN (_( TGF-beta_NN )_) -related_VVNJ intercellular_JJ signalling_VVGJ molecule_NN that_PNR is_VBZ similar_JJ to_II mouse_NN nodal_NN ._.
P09753682A02
We_PN isolated_VVD a_DD maternally_RR expressed_VVNJ and_CC dorsal_JJ organizer_NN localized_VVNJ member_NN of_II the_DD frizzled_NN family_NN of_II wnt_NN receptors_NNS ._.
P09767138A02
In_II cyclops_NN mutants_NNS ,_, reduction_NN in_II sonic_NN hedgehog_NN (_( shh_NN )_) expression_NN ,_, and_CC elimination_NN of_II tiggy-winkle_NN hedgehog_NN (_( twhh_NN )_) expression_NN ,_, correlated_VVD with_II reductions_NNS in_II branchiomotor_NN neuron_NN populations_NNS ._.
P09768360A02
In_II each_DD case_NN the_DD specific_JJ structure_NN (_( for_II example_NN scale_NN ,_, feather_NN or_CC hair_NN )_) arises_VVZ from_II an_DD epidermal_JJ placode_NN as_II a_DD result_NN of_II epithelial-mesenchymal_JJ interactions_NNS with_II the_DD underlying_VVGJ dermal_JJ mesenchyme_NN ._.
P09768360A08
When_CS grafted_VVN to_II nude_JJ mice_NNS (_( which_PNR lack_VVB T_NN cells_NNS )_) ,_, Shh_NN mutant_JJ skin_NN gave_VVD rise_NN to_II large_JJ abnormal_JJ follicles_NNS containing_VVG a_DD small_JJ dermal_JJ papilla_NN ._.
P09778501A03
We_PN have_VHB cloned_VVN the_DD chick_NN homologue_NN of_II Alx-4_NN and_CC investigated_VVD its_PNG expression_NN during_II limb_NN outgrowth_NN ._.
P09789036A05
Cyclopamine_NN reveals_VVZ the_DD capacity_NN of_II a_DD broad_JJ region_NN of_II the_DD posterior_JJ embryonic_JJ foregut_NN to_TO form_VVI pancreatic_JJ cells_NNS and_CC provides_VVZ a_DD means_NNS for_II expanding_VVGN embryonic_JJ pancreas_NN development_NN ._.
P09806909A02
Two_MC signals_NNS are_VBB important_JJ in_II ventral_JJ cells_NNS ,_, bone_NN morphogenetic_JJ protein-4_NN (_( BMP-4_NN )_) and_CC Wnt-8_NN ._.
P09806909A08
In_II contrast_NN ,_, the_DD expression_NN of_II Wnt-8_NN and_CC the_DD homeobox_NN gene_NN Vent-1_NN is_VBZ suppressed_VVN by_II G2en_NN ,_, whilst_CS the_DD organiser-secreted_VVNJ BMP_NN antagonist_NN chordin_NN becomes_VVZ ectopically_RR expressed_VVN ._.
P09808626A05
These_DD findings_NNS show_VVB that_CST GDF7_NN is_VBZ an_DD inductive_JJ signal_NN from_II the_DD roof_NN plate_NN required_VVN for_II the_DD specification_NN of_II neuronal_JJ identity_NN in_II the_DD dorsal_JJ spinal_JJ cord_NN and_CC that_CST GDF7_NN and_CC other_JJ BMP_NN family_NN members_NNS expressed_VVN by_II the_DD roof_NN plate_NN have_VHB non-redundant_JJ functions_NNS in_RR+ vivo_RR ._.
P09808781A03
Newly_RR migrating_VVGJ neural_JJ crest_NN cells_NNS were_VBD isolated_VVN in_II tissue_NN culture_NN ,_, labeled_VVN with_II the_DD lipophilic_JJ dye_NN DiI_NN ,_, and_CC microinjected_VVN into_II the_DD ventral_JJ portion_NN of_II the_DD neural_JJ plate_NN ._.
P09808781A09
These_DD results_NNS suggest_VVB that_CST migrating_VVGJ neural_JJ crest_NN cells_NNS are_VBB flexible_JJ in_II their_PNG fate_NN and_CC retain_VVB the_DD ability_NN to_TO form_VVI neural_JJ tube_NN derivatives_NNS even_RR after_II emigrating_VVGN from_II the_DD neural_JJ tube_NN ._.
P09811576A01
To_TO define_VVI the_DD timing_VVGN of_II neural_JJ crest_NN formation_NN ,_, we_PN challenged_VVD the_DD fate_NN of_II presumptive_JJ neural_JJ crest_NN cells_NNS by_II grafting_VVGN notochords_NNS ,_, Sonic_NN Hedgehog-_NN (_( Shh_NN )_) or_CC Noggin-secreting_VVGJ cells_NNS at_II different_JJ stages_NNS of_II neurulation_NN in_II chick_NN embryos_NNS ._.
P09811576A07
Our_PNG results_NNS suggest_VVB three_MC phases_NNS of_II neurulation_NN that_PNR relate_VVB to_II neural_JJ crest_NN formation_NN :_: (_( 1_MC )_) an_DD initial_JJ BMP-independent_JJ phase_NN that_PNR can_VM be_VBB prevented_VVN by_II Shh-mediated_VVNJ signals_NNS from_II the_DD notochord_NN ;_: (_( 2_MC )_) an_DD intermediate_JJ BMP-dependent_JJ phase_NN around_II the_DD time_NN of_II neural_JJ tube_NN closure_NN ,_, when_CS BMP-4_NN is_VBZ expressed_VVN in_II the_DD dorsal_JJ neural_JJ tube_NN ;_: and_CC (_( 3_MC )_) a_DD later_JJR pre-migratory_JJ phase_NN which_PNR is_VBZ refractory_JJ to_II exogenous_JJ Shh_NN and_CC Noggin_NN ._.
P09811578A02
Hedgehog_NN is_VBZ bound_VVN and_CC transduced_VVN by_II a_DD receptor_NN complex_NN that_PNR includes_VVZ Smoothened_NN (_( Smo_NN )_) ,_, a_DD member_NN of_II the_DD Frizzled_NN (_( Fz_NN )_) family_NN of_II seven-pass_NN transmembrane_JJ receptors_NNS ,_, as_CC+ well_CC+ as_CC the_DD multiple-pass_NN transmembrane_JJ protein_NN Patched_NN (_( Ptc_NN )_) ._.
P09811851A06
Biochemical_JJ analysis_NN of_II PTCH_NN and_CC PTCH2_NN shows_VVZ that_CST they_PN both_PND bind_VVB to_II all_DD hedgehog_NN family_NN members_NNS with_II similar_JJ affinity_NN and_CC that_CST they_PN can_VM form_VVB a_DD complex_NN with_II SMO_NN ._.
P09813177A02
In_II order_NN to_TO examine_VVI a_DD possible_JJ function_NN of_II GATA-1_NN in_II dorso-ventral_JJ patterning_VVGN of_II mesoderm_NN and_CC ectoderm_NN derivatives_NNS ,_, the_DD synthesized_VVNJ RNA_NN of_II GATA-1_NN was_VBD overexpressed_VVN in_II embryonic_JJ cells_NNS to_TO assess_VVI its_PNG biological_JJ effects_NNS ._.
P09813177A08
Therefore_RR ,_, GATA-1_NN did_VDD not_RR convert_VVB completely_RR the_DD dorsal_JJ phenotype_NN to_II the_DD ventral_JJ one_PN ._.
P09824555A06
The_DD sonic_NN hedgehog_NN gene_NN ,_, which_PNR was_VBD used_VVN as_II a_DD posterior_JJ marker_NN ,_, was_VBD expressed_VVN not_RR only_RR in_II the_DD original_JJ region_NN (_( new_JJ anterior_JJ side_NN )_) of_II the_DD graft_NN ,_, but_CC also_RR ectopically_RR in_II the_DD other_JJ region_NN (_( new_JJ posterior_JJ side_NN )_) of_II the_DD same_JJ graft_NN ._.
P09834197A02
In_II this_DD study_NN ,_, we_PN examined_VVD the_DD mechanism_NN of_II signal_NN propagation_NN of_II bone_NN morphogenetic_JJ protein_NN (_( BMP_NN )_) in_II the_DD ectodermal_JJ patterning_VVGN of_II zebrafish_NN embryos_NNS ,_, in_II which_PNR BMP_NN functions_VVZ as_II an_DD epidermal_JJ inducer_NN and_CC a_DD neural_JJ inhibitor_NN ._.
P09834197A08
Taken_VVN together_RR ,_, we_PN propose_VVB that_CST ,_, in_II ectodermal_JJ patterning_VVGN ,_, BMP_NN exerts_VVZ a_DD direct_JJ and_CC cell-autonomous_JJ effect_NN to_TO fate_VVI uncommitted_VVNJ ectodermal_JJ cells_NNS to_TO become_VVI epidermis_NN ._.
P09842713A01
Recent_JJ experiments_NNS have_VHB suggested_VVN a_DD pathway_NN of_II genes_NNS that_PNR regulate_VVB left-right_NN asymmetry_NN in_II vertebrate_NN embryogenesis_NN ._.
P09842713A07
Thus_RR we_PN examined_VVD this_DD issue_NN directly_RR ._.
P09842713A13
Thus_RR explants_NNS are_VBB not_RR isolated_VVN from_II the_DD influence_NN of_II the_DD midline_NN ._.
P09845363A01
An_DD effector_NN of_II intercellular_JJ adhesion_NN ,_, beta-catenin_NN also_RR functions_VVZ in_II Wnt_NN signaling_VVGN ,_, associating_VVG with_II Lef-1_NN /_SYM Tcf_NN DNA-binding_VVGJ proteins_NNS to_TO form_VVI a_DD transcription_NN factor_NN ._.
P09847252A02
Floor_NN plate_NN cells_NNS are_VBB induced_VVN by_II sonic_NN hedgehog_NN (_( SHH_NN )_) secreted_VVN from_II the_DD notochord_NN whereas_CS ventral_JJ midline_NN cells_NNS of_II the_DD rostral_JJ diencephalon_NN (_( RDVM_NN cells_NNS )_) appear_VVB to_TO be_VBI induced_VVN by_II the_DD dual_JJ actions_NNS of_II SHH_NN and_CC bone_NN morphogenetic_JJ protein_NN 7_MC (_( BMP7_NN )_) from_II prechordal_JJ mesoderm_NN ._.
P09847252A08
Addition_NN of_II chordin_NN to_II conjugate_JJ explant_NN cultures_NNS of_II prechordal_JJ mesoderm_NN and_CC neural_JJ tissue_NN prevents_VVZ the_DD rostralization_NN of_II ventral_JJ midline_NN cells_NNS by_II prechordal_JJ mesoderm_NN ._.
P09847253A04
This_DD isoform_NN arises_VVZ by_II alternative_JJ splicing_VVGN of_II the_DD first_JJ exon_NN of_II the_DD FHF-2_NN gene_NN and_CC is_VBZ predicted_VVN to_TO encode_VVI a_DD polypeptide_NN with_II a_DD distinct_JJ amino-terminus_NN ._.
P09847253A10
Finally_RR ,_, we_PN show_VVB that_CST a_DD secreted_VVNJ version_NN of_II cFHF-2_NN activates_VVZ the_DD expression_NN of_II HoxD13_NN ,_, HoxD11_NN ,_, Fgf-4_NN and_CC BMP-2_NN ectopically_RR ,_, consistent_JJ with_II cFHF-2_NN playing_VVGN a_DD role_NN in_II anterior-posterior_JJ patterning_VVGN of_II the_DD limb_NN ._.
P09853822A05
We_PN also_RR examine_VVB the_DD spatial_JJ localization_NN of_II Ihh_NN ,_, Bmp2_NN ,_, and_CC Bmp4_NN in_II day_NN 6.5-7.0_MC and_CC 7.5-8.0_MC embryos_NNS by_II in_JJ+ situ_JJ hybridization_NN analysis_NN ._.
P09853960A05
In_II addition_NN ,_, tooth_NN bud-like_JJ structures_NNS that_PNR resemble_VVB E13_NN tooth_NN buds_NNS in_RR+ vivo_RR both_CC morphologically_RR and_CC in_II their_PNG patterns_NNS of_II gene_NN expression_NN formed_VVD after_II 6_MC days_NNS in_II the_DD heterospecific_JJ recombinations_NNS ._.
P09858693A06
We_PN report_VVB here_RR the_DD chromosomal_JJ localization_NN of_II Ptch2_NN and_CC further_JJ analysis_NN of_II Ptch2_NN expression_NN ._.
P09878061A05
The_DD human_NN X-chromosome-linked_VVNJ inhibitor_NN of_II apoptosis_NN protein_NN (_( XIAP_NN )_) was_VBD isolated_VVN as_II a_DD TAB1-binding_VVGJ protein_NN ._.
P09882485A01
The_DD patterning_VVGJ activity_NN of_II the_DD Spemann_NN organizer_NN in_II early_JJ amphibian_JJ embryos_NNS has_VHZ been_VBN characterized_VVN by_II a_DD number_NN of_II organizer-specific_JJ secreted_VVNJ proteins_NNS including_VVG Chordin_NN ,_, Noggin_NN ,_, and_CC Follistatin_NN ,_, which_PNR all_PND share_VVB the_DD same_JJ inductive_JJ properties_NNS ._.
P09882485A07
However_RR ,_, unlike_II the_DD Xenopus_NN genes_NNS ,_, zebrafish_NN follistatin_NN and_CC noggin_NN are_VBB not_RR expressed_VVN in_II the_DD organizer_NN region_NN ,_, nor_CC are_VBB they_PN linked_VVN to_II the_DD mercedes_NN mutation_NN ._.
P09882485A13
Later_RR ,_, follistatin_NN is_VBZ expressed_VVN in_II brain_NN ,_, eyes_NNS ,_, and_CC somites_NNS ._.
P09893022A04
While_CS much_PND is_VBZ known_VVN about_II BMP_NN 's_GE expression_NN and_CC role_NN in_II patterning_VVGN the_DD marginal_JJ zone_NN ,_, little_PND is_VBZ known_VVN about_II its_PNG early_JJ role_NN in_II regulating_VVGN vegetal_JJ mesoderm_NN induction_NN centre_NN formation_NN ._.
P09893022A10
CONCLUSIONS_NNS :_: These_DD results_NNS support_VVB a_DD role_NN for_II BMP_NN signalling_VVGN in_II regulating_VVGN ventral_JJ vegetal_JJ and_CC dorsal_JJ vegetal_JJ mesoderm_NN induction_NN centre_NN formation_NN during_II early_JJ Xenopus_NN development_NN ._.
P09914417A06
A_DD single_JJ amphioxus_NN hedgehog_NN gene_NN ,_, AmphiHh_NN ,_, was_VBD identified_VVN and_CC is_VBZ probably_RR the_DD only_JJ hedgehog_NN family_NN member_NN in_II amphioxus_NN ,_, showing_VVG the_DD duplication_NN of_II hedgehog_NN genes_NNS to_TO be_VBI specific_JJ to_II the_DD vertebrate_NN lineage_NN ._.
P09914417A12
This_PND may_VM have_VHB freed_VVN Desert-type_NN and_CC Indian-type_NN hedgehog_NN genes_NNS from_II selective_JJ constraint_NN ,_, allowing_VVG them_PN to_TO diverge_VVI and_CC take_VVI on_II new_JJ roles_NNS in_II different_JJ vertebrate_NN taxa_NNS ._.
P09916808A03
To_TO define_VVI the_DD role_NN of_II Fgf10_NN ,_, we_PN generated_VVD Fgf10-deficient_JJ mice_NNS ._.
P09916808A09
Thus_RR ,_, we_PN show_VVB here_RR that_CST Fgf10_NN serves_VVZ as_II an_DD essential_JJ regulator_NN of_II lung_NN and_CC limb_NN formation_NN ._.
P09917365A04
In_II contrast_NN ,_, Kroll_NNP and_CC Amaya_NNP (_( Development_NN 122_MC ,_, 3173-3183_MC ,_, 1996_MC )_) and_CC Bang_NNP et_CC al._NN (_( Development_NN 124_MC ,_, 2075-2085_MC ,_, 1997_MC )_) proposed_VVD that_CST FGF_NN is_VBZ not_RR required_VVN for_II early_JJ neural_JJ patterning_VVGN ._.
P09917365A10
We_PN also_RR determined_VVD whether_CST FGF_NN is_VBZ required_VVN specifically_RR by_II the_DD neurectoderm_NN for_II anteroposterior_JJ neural_JJ patterning_VVGN ._.
P09918693A05
GDF-5_NN beads_NNS implanted_VVN at_II the_DD tip_NN of_II the_DD digits_NNS promote_VVB intense_JJ cartilage_NN growth_NN and_CC fail_VVB to_TO induce_VVI morphological_JJ or_CC molecular_JJ signs_NNS of_II joint_NN formation_NN ._.
P09918693A11
Potential_JJ interactions_NNS of_II GDF-5_NN with_II other_JJ signals_NNS involved_VVN in_II digits_NNS morphogenesis_NN were_VBD also_RR explored_VVN ._.
P09925646A03
Later_JJR steps_NNS in_II the_DD differentiation_NN of_II sclerotome_NN into_II cartilage_NN may_VM be_VBB independent_JJ of_II the_DD influence_NN of_II these_DD axial_JJ tissues_NNS ._.
P09925646A09
Shh_NN signals_NNS are_VBB required_VVN only_RR transiently_RR for_II somitic_JJ chondrogenesis_NN in_RR+ vitro_RR ,_, and_CC act_VVB to_TO provide_VVI a_DD window_NN of_II competence_NN during_II which_PNR time_NN BMP_NN signals_NNS can_VM induce_VVB chondrogenic_JJ differentiation_NN ._.
P09927590A04
However_RR ,_, the_DD cellular_JJ processes_NNS underlying_VVG AER_NN regression_NN remain_VVB largely_RR unclear_JJ ,_, and_CC the_DD molecular_JJ ones_NNS ,_, totally_RR unknown_VVN ._.
P09927590A10
We_PN show_VVB that_CST overall_RR the_DD AER_NN becomes_VVZ taller_JJR ,_, and_CC its_PNG anterior_JJ half_NN becomes_VVZ more_RR similar_JJ to_II a_DD normal_JJ posterior_JJ AER_NN ._.
P09927604A02
In_II this_DD study_NN we_PN have_VHB investigated_VVN how_CST this_DD balance_NN is_VBZ achieved_VVN during_II chick_NN development_NN ._.
P09927604A08
In_II contrast_NN to_II BMP-4_NN ,_, Sonic_NN hedgehog_NN (_( Shh_NN )_) locally_RR applied_VVN to_II somites_NNS arrests_VVZ muscle_NN growth_NN by_II down-regulation_NN of_II Pax-3_NN and_CC immediate_JJ up-regulation_NN of_II MyoD_NN expression_NN ._.
P09988878A05
Control_NN dams_NNS received_VVD i.p._NN saline_NN ._.
P09988878A11
Shh_NN distribution_NN was_VBD similarly_RR unaffected_VVN in_II these_DD chick_NN embryos_NNS ._.
P09990204A05
In_II the_DD limb_NN bud_NN ,_, myogenic_JJ cells_NNS proliferate_VVB under_II influence_NN of_II the_DD limb_NN ectoderm_NN and_CC congregate_NN into_II the_DD premuscle_JJ masses_NNS ._.
P09990204A11
They_PN are_VBB candidates_NNS for_II intrinsic_JJ regulator_NN of_II myogenic_JJ cells_NNS that_PNR control_VVB 1_MC )_) the_DD splitting_VVGJ processes_NNS of_II the_DD muscle_NN masses_NNS and_CC 2_MC )_) the_DD specification_NN of_II each_DD muscle_NN ._.
P10021330A03
Removal_NN of_II the_DD surface_NN ectoderm_NN resulted_VVD in_II decreased_VVNJ levels_NNS of_II Sim-1_NN and_CC Pax-2_NN mRNA_NN expression_NN in_II mesenchymal_JJ nephric_JJ duct_NN progenitors_NNS ,_, and_CC caused_VVD inhibition_NN of_II nephric_JJ duct_NN formation_NN and_CC subsequent_JJ kidney_NN development_NN ._.
P10050855A05
Hip-expressing_VVGJ cells_NNS are_VBB located_VVN next_II+ to_II cells_NNS that_PNR express_VVB each_DD Hedgehog_NN gene_NN ._.
P10051661A03
In_II the_DD developing_VVGJ rostral_JJ central_JJ nervous_JJ system_NN Sonic_NN hedgehog_NN protein_NN also_RR participates_VVZ in_II ventral_JJ regionalization_NN ;_: however_RR ,_, the_DD roles_NNS of_II BMPs_NNS in_II the_DD developing_VVGJ brain_NN are_VBB less_RR clear_JJ ._.
P10051661A09
These_DD data_NNS provide_VVB evidence_NN that_CST BMP_NN signaling_VVGN participates_VVZ in_II dorsal-ventral_JJ patterning_VVGN of_II the_DD developing_VVGJ brain_NN in_RR+ vivo_RR ,_, and_CC disturbances_NNS in_II dorsal-ventral_JJ signaling_VVGN result_VVB in_II specific_JJ malformations_NNS of_II the_DD forebrain_NN ._.
P10072786A02
The_DD mature_JJ carboxyl-terminal_JJ domain_NN encoded_VVN by_II Gdf11_NN is_VBZ most_RRT closely_RR related_VVN to_II Gdf8_NN ,_, being_VBG 90_MC %_SYM identical_JJ to_II the_DD mouse_NN gene_NN ._.
P10072789A03
Perturbation_NN of_II anterior_JJ muscle_NN pattern_NN by_II application_NN of_II Sonic_NN Hedgehog_NN protein_NN results_VVZ in_II a_DD posteriorization_NN of_II cBarx2b_NN expression_NN ._.
P10074453A06
On_II the_DD right_JJ body_NN side_NN ,_, a_DD function_NN of_II the_DD activin_NN pathway_NN is_VBZ indicated_VVN by_II the_DD right-sided_VVNJ expression_NN of_II cActRIIa_NN [_( 1_MC ]_) [_( 6_MC ]_) ._.
P10075846A05
Consistent_JJ with_II these_DD observations_NNS ,_, we_PN also_RR found_VVD that_CST injection_NN of_II mDlx5_NN mRNA_NN into_II dorsal_JJ blastomeres_NNS enhanced_VVD the_DD ventralization_NN of_II Xenopus_NN embryos_NNS ._.
P10077605A05
Based_VVN on_II the_DD correlation_NN of_II GLI3_NN truncation_NN mutations_NNS and_CC the_DD human_NN phenotypes_NNS ,_, we_PN hypothesized_VVD that_CST GLI3_NN shows_VVZ transcriptional_JJ activation_NN or_CC repression_NN activity_NN and_CC subcellular_JJ localization_NN similar_JJ to_II Ci_NN ._.
P10079222A02
Prothoracic_JJ leg_NN disc_NN fragments_NNS possess_VVB exceptional_JJ regulative_JJ capacity_NN ,_, highlighted_VVN by_II the_DD ability_NN of_II anterior_JJ cells_NNS to_TO convert_VVI to_II posterior_JJ identity_NN and_CC establish_VVI a_DD novel_JJ posterior_JJ compartment_NN ._.
P10087073A03
Whether_CST Shh_NN acts_VVZ directly_RR to_TO induce_VVI these_DD cell_NN types_NNS or_CC whether_CST their_PNG induction_NN is_VBZ mediated_VVN by_II additional_JJ factors_NNS is_VBZ unknown_VVN ._.
P10087073A09
Furthermore_RR ,_, in_II explant_NN cultures_NNS ,_, Shh-mediated_VVNJ Islet-1_NN expression_NN was_VBD blocked_VVN by_II an_DD anti-NT3_NN antibody_NN ._.
P10089144A03
Because_CS the_DD biochemical_JJ steps_NNS between_II morphogen_NN (_( s_NNS )_) and_CC gene_NN activation_NN have_VHB not_RR been_VBN elucidated_VVN ,_, there_EX is_VBZ no_DD biologically-based_VVNJ mechanism_NN for_II translating_VVGN the_DD spatio-temporal_JJ distributions_NNS of_II morphogens_NNS into_II patterns_NNS of_II gene_NN expression_NN ,_, but_CC several_JJ theoretically_RR plausible_JJ functions_NNS that_PNR bridge_VVB the_DD gap_NN are_VBB suggested_VVN ._.
P10096602A06
Ptc_NN and_CC Gli1_NN expression_NN follow_VVB a_DD pattern_NN similar_JJ to_II that_PND of_II Shh_NN ._.
P10102270A05
We_PN provide_VVB evidence_NN for_II the_DD existence_NN of_II a_DD distinct_JJ activator_NN form_NN of_II Ci_NN ,_, which_PNR does_VDZ not_RR arise_VVB by_II mere_JJ prevention_NN of_II Ci_NN proteolysis_NN ,_, but_CC rather_RR depends_VVZ on_II a_DD separate_JJ regulatory_JJ step_NN subject_JJ to_II Hh_NN control_NN ._.
P10190481A02
All_DD 5_MC had_VHD a_DD frontonasal_JJ malformation_NN of_II the_DD face_NN and_CC nasal_JJ clefting_VVGN associated_VVN with_II striking_VVGJ symmetrical_JJ preaxial_JJ polysyndactyly_NN of_II the_DD feet_NN and_CC variable_JJ tibial_JJ hypoplasia_NN ._.
P10199967A02
However_RR ,_, the_DD molecular_JJ mechanisms_NNS by_II which_PNR Shh_NN directs_VVZ anterior_JJ /_SYM posterior_JJ patterning_VVGN in_II the_DD limb_NN remain_VVB unknown_VVN ._.
P10199968A01
Formin_NN was_VBD originally_RR isolated_VVN as_II the_DD gene_NN affected_VVN by_II the_DD murine_JJ limb_NN deformity_NN (_( ld_NN )_) mutations_NNS ,_, which_PNR disrupt_VVB the_DD epithelial-mesenchymal_JJ interactions_NNS regulating_VVG patterning_VVGN of_II the_DD vertebrate_NN limb_NN autopod_NN ._.
P10199968A07
Finally_RR ,_, disruption_NN of_II the_DD epithelial-mesenchymal_JJ interactions_NNS controlling_VVG induction_NN of_II metanephric_JJ kidneys_NNS in_II ld_NN mutant_JJ embryos_NNS indicates_VVZ that_CST formin_NN might_VM function_VVB more_RR generally_RR in_II transduction_NN of_II morphogenetic_JJ signals_NNS during_II embryonic_JJ pattern_NN formation_NN ._.
P10208740A04
The_DD initial_JJ upregulation_NN of_II Shh_NN expression_NN in_II the_DD male_NN urogenital_JJ sinus_NN depends_VVZ on_II the_DD presence_NN of_II testosterone_NN ._.
P10208865A03
Indian_NN hedgehog_NN (_( Ihh_NN )_) ,_, a_DD secreted_VVNJ protein_NN expressed_VVN in_II early_JJ hypertrophic_JJ chondrocytes_NNS ,_, is_VBZ thought_VVN to_TO be_VBI involved_VVN in_II regulation_NN of_II hypertrophic_JJ conversion_NN via_II a_DD feedback_NN loop_NN through_II the_DD perichondrium_NN ._.
P10214971A04
This_DD cleavage_NN of_II the_DD yeast-derived_VVNJ NH2-terminal_JJ domain_NN of_II sonic_NN hedgehog_NN might_VM due_II+ to_II Kex_NN 2_MC ._.
P10217145A04
These_DD neuronal_JJ subtypes_NNS derive_VVB from_II distinct_JJ progenitor_NN cell_NN populations_NNS that_PNR express_VVB the_DD homeodomain_NN proteins_NNS Nkx2.2_NN or_CC Pax6_NN in_II response_NN to_II graded_VVNJ Shh_NN signalling_VVGN ._.
P10217145A09
Thus_RR ,_, Nkx2.2_NN has_VHZ an_DD essential_JJ role_NN in_II interpreting_VVGN graded_VVNJ Shh_NN signals_NNS and_CC selecting_VVGN neuronal_JJ identity_NN ._.
P10226002A02
However_RR the_DD wing_NN is_VBZ made_VVN by_II only_RR part_NN of_II one_MC A_NN and_CC part_NN of_II one_MC P_NN compartment_NN ._.
P10226002A08
First_RR ,_, we_PN show_VVB that_CST engrailed_NN acts_VVZ in_II the_DD A_NN compartment_NN :_: Hedgehog_NN leaves_VVZ the_DD P_NN cells_NNS and_CC crosses_VVZ the_DD A_NN /_SYM P_NN boundary_NN where_PNR it_PN induces_VVZ engrailed_NN in_II a_DD narrow_JJ band_NN of_II A_NN cells_NNS ._.
P10226002A14
Finally_RR ,_, we_PN find_VVB that_CST when_CS engrailed_NN is_VBZ removed_VVN from_II P_NN cells_NNS (_( of_II ,_, say_VVB ,_, segment_NN A5_NN )_) they_PN transform_VVB not_RR into_II A_NN cells_NNS of_II the_DD same_JJ segment_NN ,_, but_CC into_II A_NN cells_NNS of_II the_DD same_JJ parasegment_NN (_( segment_NN A6_NN )_) ._.
P10328918A02
Recently_RR it_PN has_VHZ been_VBN shown_VVN that_CST constitutive_JJ activation_NN of_II the_DD BMP_NN receptor-IA_NN blocks_VVZ chondrocyte_NN differentiation_NN in_II a_DD similar_JJ manner_NN as_II misexpression_NN of_II Indian_NN hedgehog_NN ._.
P10328918A08
Finally_RR ,_, we_PN use_VVB retroviral_JJ misexpression_NN of_II Noggin_NN ,_, a_DD potent_JJ antagonist_NN of_II BMP_NN signaling_VVGN ,_, to_TO gain_VVI insight_NN into_II additional_JJ roles_NNS of_II BMP_NN signaling_VVGN during_II cartilage_NN differentiation_NN ._.
P10330409A04
Whole_JJ mount_NN in_JJ+ situ_JJ hybridization_NN of_II Pax6_NN revealed_VVD a_DD normal_JJ pattern_NN while_CS staining_VVGN by_II sonic_NN hedgehog_NN (_( shh_NN )_) and_CC Brachyury_NN (_( T_NN )_) exhibited_VVD abnormal_JJ patterns_NNS in_II the_DD anterior-posterior_JJ (_( A-P_NN )_) direction_NN at_II both_CC mesencephalic_JJ and_CC thoracic_JJ levels_NNS ._.
P10331970A04
The_DD functional_JJ significance_NN was_VBD tested_VVN with_II an_DD in_JJ+ vitro_JJ feather_NN reconstitution_NN model_NN ._.
P10331970A10
This_PND was_VBD not_RR due_II+ to_II a_DD lack_NN of_II cell_NN proliferation_NN ,_, which_PNR actually_RR was_VBD increased_VVN although_CS randomly_RR distributed_VVN ._.
P10331973A04
Here_RR we_PN have_VHB characterized_VVN the_DD skin_NN and_CC hair_NN phenotypes_NNS of_II mice_NNS carrying_VVG a_DD null_JJ mutation_NN in_II the_DD PDGF-A_NN gene_NN ._.
P10331973A10
Such_JJ embryos_NNS fail_VVB to_TO form_VVI pre-papilla_NN aggregates_NNS of_II postmitotic_JJ PDGF-Ralpha-positive_JJ cells_NNS ,_, suggesting_VVG that_CST shh_NN has_VHZ a_DD critical_JJ role_NN in_II the_DD assembly_NN of_II the_DD dermal_JJ papilla_NN ._.
P10331980A04
Cells_NNS from_II this_DD region_NN will_VM subsequently_RR contribute_VVB to_II forelimb_NN and_CC intercostal_JJ muscles_NNS ._.
P10331980A10
In_II these_DD experiments_NNS ,_, Msx1_NN expression_NN in_II the_DD somite_NN depends_VVZ on_II the_DD axial_JJ position_NN of_II the_DD graft_NN ._.
P10331987A03
We_PN have_VHB shown_VVN that_CST the_DD expression_NN patterns_NNS of_II Hoxa-11_NN and_CC Hoxa-13_NN are_VBB correlated_VVN with_II muscle_NN patterning_VVGN of_II the_DD limb_NN bud_NN (_( Yamamoto_NNP et_CC al._NN ,_, 1998_MC )_) and_CC demonstrated_VVN that_CST muscular_JJ Hox_NN genes_NNS are_VBB activated_VVN by_II signals_NNS from_II the_DD limb_NN mesenchyme_NN ._.
P10331987A09
We_PN found_VVD that_CST HOXA-13_NN expression_NN in_II the_DD autopodal_JJ mesenchyme_NN was_VBD dependent_JJ on_II the_DD AER_NN but_CC not_RR on_II the_DD polarizing_VVGJ region_NN ,_, whereas_CS expression_NN of_II HOXA-13_NN in_II the_DD posterior_JJ muscle_NN masses_NNS was_VBD dependent_JJ on_II the_DD polarizing_VVGJ region_NN but_CC not_RR on_II the_DD AER_NN ._.
P10331987A15
These_DD results_NNS showed_VVD that_CST expression_NN of_II Hox_NN genes_NNS is_VBZ regulated_VVN differently_RR in_II the_DD limb_NN muscle_NN precursor_NN and_CC mesenchymal_JJ cells_NNS ._.
P10354479A06
The_DD effect_NN of_II ZPA_NN grafts_NNS can_VM be_VBB reproduced_VVN by_II application_NN of_II retinoic_JJ acid_NN (_( RA_NN )_) beads_NNS and_CC by_II grafting_VVGN sonic_NN hedgehog_NN (_( SHH_NN )_) -expressing_VVGJ cells_NNS to_II the_DD anterior_JJ margin_NN of_II the_DD limb_NN ._.
P10355946A04
Inactivation_NN of_II both_DD patched_NN alleles_NNS results_VVZ in_II the_DD formation_NN of_II tumors_NNS and_CC cysts_NNS (_( basal_JJ cell_NN carcinomas_NNS ,_, odontogenic_JJ keratocysts_NNS ,_, and_CC medulloblastomas_NNS )_) ._.
P10364424A06
The_DD morphological_JJ defects_NNS in_II Mfh1_NN /_SYM Pax1_NN double_JJ mutants_NNS strongly_RR correlate_VVB with_II the_DD reduction_NN of_II the_DD mitotic_JJ rate_NN of_II sclerotome_NN cells_NNS ._.
P10365960A04
Here_RR we_PN show_VVB that_CST Hox_NN gene_NN expression_NN domains_NNS are_VBB expanded_VVN along_II the_DD body_NN axis_NN in_II python_NN embryos_NNS ,_, and_CC that_CST this_PND can_VM account_VVB for_II both_CC the_DD absence_NN of_II forelimbs_NNS and_CC the_DD expansion_NN of_II thoracic_JJ identity_NN in_II the_DD axial_JJ skeleton_NN ._.
P10373304A01
Brain_NN factor_NN 1_MC (_( BF-1_NN )_) is_VBZ a_DD winged-helix_NN transcription_NN factor_NN with_II restricted_VVNJ expression_NN in_II the_DD anterior_JJ optic_JJ vesicle_NN and_CC in_II the_DD telencephalic_JJ neuroepithelium_NN of_II the_DD neural_JJ tube_NN ._.
P10373304A07
Sonic_NN hedgehog_NN (_( shh_NN )_) expression_NN within_II the_DD ventral_JJ telencephalic_JJ neuroepithelium_NN is_VBZ specifically_RR lost_VVN in_II the_DD BF-1_NN (_( -/-_SYM )_) mutant_NN ._.
P10375501A05
Thus_RR ,_, our_PNG findings_NNS provide_VVB a_DD molecular_JJ model_NN for_II the_DD growth_NN and_CC patterning_VVGN of_II the_DD cerebellum_NN by_II SHH_NN through_II the_DD coordination_NN of_II the_DD development_NN of_II cortical_JJ cerebellar_JJ cell_NN types_NNS ._.
P10375510A04
These_DD assays_NNS show_VVB that_CST C-terminal_JJ sequences_NNS are_VBB required_VVN for_II positive_JJ inducing_VVGJ activity_NN and_CC cytoplasmic_JJ localization_NN ,_, whereas_CS N-terminal_JJ sequences_NNS determine_VVB dominant_JJ negative_JJ function_NN and_CC nuclear_JJ localization_NN ._.
P10375510A10
In_II 10T1_NN /_SYM 2_MC cells_NNS ,_, protein_NN kinase_NN A_NN (_( PKA_NN )_) ,_, a_DD known_VVNJ inhibitor_NN of_II Hh_NN signaling_VVGN ,_, promotes_VVZ Gli3_NN repressor_NN formation_NN and_CC inhibits_VVZ Gli1_NN function_NN ._.
P10393114A06
Furthermore_RR ,_, we_PN find_VVB that_CST GDF6_NN and_CC BMP2_NN can_VM form_VVB heterodimers_NNS and_CC the_DD process_NN seems_VVZ to_TO require_VVI cotranslation_NN of_II the_DD proteins_NNS in_II the_DD same_JJ cells_NNS ._.
P10395791A01
Patched_NN (_( Ptc_NN )_) is_VBZ a_DD human_NN tumor_NN suppressor_NN protein_NN and_CC a_DD candidate_NN receptor_NN for_II Hedgehog_NN (_( Hh_NN )_) proteins_NNS ,_, which_PNR regulate_VVB growth_NN and_CC patterning_VVGN in_II embryos_NNS ._.
P10395791A07
This_PND leads_VVZ to_II partial_JJ dorsalization_NN of_II the_DD neural_JJ tube_NN and_CC a_DD wide_JJ spectrum_NN of_II neural_JJ defects_NNS ,_, ranging_VVG from_II embryonic_JJ lethality_NN to_II hydrocephaly_NN ._.
P10399918A06
These_DD findings_NNS reveal_VVB an_DD unanticipated_VVNJ Shh-independent_JJ signaling_VVGJ pathway_NN that_PNR controls_VVZ progenitor_NN cell_NN identity_NN and_CC interneuron_JJ diversity_NN in_II the_DD ventral_JJ spinal_JJ cord_NN ._.
P10403250A02
Among_II the_DD genes_NNS known_VVN to_TO be_VBI important_JJ for_II muscle_NN development_NN in_II mammalian_JJ embryos_NNS are_VBB those_PND encoding_VVG the_DD basic_JJ helix-loop-helix_NN (_( bHLH_NN )_) myogenic_JJ regulatory_JJ factors_NNS (_( MRFs_NNS ;_: MyoD_NN ,_, Myf5_NN ,_, myogenin_NN and_CC MRF4_NN )_) and_CC Pax3_NN ,_, a_DD paired-type_NN homeobox_NN gene_NN that_PNR is_VBZ critical_JJ for_II the_DD development_NN of_II limb_NN musculature_NN ._.
P10404648A02
We_PN have_VHB isolated_VVN an_DD RT-PCR_NN fragment_NN from_II the_DD axolotl_NN ,_, Ambystoma_NN mexicanum_NN ,_, that_PNR has_VHZ high_JJ identity_NN to_II other_JJ vertebrate_NN shh_NN genes_NNS ._.
P10409497A04
Within_II this_DD region_NN ,_, wg_NN and_CC dpp_NN are_VBB expressed_VVN in_II domains_NNS that_PNR are_VBB mutually_RR exclusive_JJ along_II the_DD dorso-ventral_JJ axis_NN :_: wg_NN is_VBZ expressed_VVN in_II the_DD sternite_NN and_CC medio-lateral_JJ tergite_NN ,_, whereas_CS dpp_NN expression_NN is_VBZ confined_VVN to_II the_DD pleura_NNS and_CC the_DD dorsal_JJ midline_NN ._.
P10409497A10
Second_NN ,_, Wg_NN and_CC Dpp_NN compete_VVB directly_RR with_II one_MC another_PND by_II exerting_VVGN opposite_JJ effects_NNS on_II cell_NN fate_NN ._.
P10415349A04
Using_VVG quail_NN /_SYM chick_NN chimaeras_NNS and_CC a_DD panel_NN of_II molecular_JJ markers_NNS ,_, we_PN show_VVB that_CST Hensen_NN 's_GE node_NN (_( the_DD amniote_NN organizer_NN )_) can_VM induce_VVB posterior_JJ primitive_JJ streak_NN (_( prospective_JJ lateral_JJ plate_NN )_) to_TO form_VVI somites_NNS (_( but_CC not_RR notochord_NN )_) at_II the_DD early_JJ neurula_NN stage_NN ._.
P10419691A01
We_PN have_VHB examined_VVN the_DD developmental_JJ properties_NNS of_II the_DD polydactylous_JJ chicken_NN mutant_NN ,_, talpid_NN (_( 2_MC )_) ._.
P10419691A06
However_RR ,_, a_DD Shh-expressing_VVGJ region_NN (_( zone_NN of_II polarizing_VVGJ activity_NN )_) does_VDZ not_RR reform_VVB ;_: nevertheless_RR Fgf4_NN expression_NN in_II the_DD apical_JJ ectodermal_JJ ridge_NN is_VBZ maintained_VVN ._.
P10433827A05
Similarly_RR ,_, we_PN show_VVB that_CST the_DD homeodomain_NN transcription_NN factor_NN Msx-1_NN ,_, which_PNR like_II Pax-3_NN is_VBZ an_DD early_JJ marker_NN of_II the_DD lateral_JJ neural_JJ plate_NN ,_, is_VBZ induced_VVN by_II posterior_JJ nonaxial_JJ mesoderm_NN and_CC blocked_VVN by_II dominant-negative_JJ XWnt-8_NN ._.
P10433834A05
Dlx3_NN has_VHZ little_DD ,_, if_CC any_DD ,_, effect_NN on_II these_DD anterior_JJ neural_JJ plate_NN genes_NNS ,_, instead_RR providing_VVG a_DD permissive_JJ environment_NN for_II their_PNG expression_NN while_CS repressing_VVG more_DD panneural_JJ markers_NNS ,_, including_VVG prepattern_JJ genes_NNS belonging_VVG to_II the_DD Zic_NN family_NN and_CC BF-1_NN ._.
P10437918A01
The_DD protein_NN synthetic_JJ machinery_NN is_VBZ activated_VVN by_II diverse_JJ genetic_JJ alterations_NNS during_II tumor_NN progression_NN in_RR+ vivo_RR and_CC represents_VVZ an_DD attractive_JJ target_NN for_II cancer_NN therapy_NN ._.
P10437918A07
Our_PNG results_NNS indicate_VVB that_CST sensitivity_NN to_II rapamycin_NN can_VM be_VBB induced_VVN by_II a_DD specific_JJ oncogene_NN and_CC that_CST inhibition_NN of_II global_JJ protein_NN metabolism_NN is_VBZ linked_VVN to_II the_DD rapamycin-sensitive_JJ phenotype_NN ._.
P10445498A02
In_II vertebrates_NNS ,_, they_PN are_VBB expressed_VVN in_II the_DD entire_JJ mesoderm_NN in_II early_JJ embryogenesis_NN and_CC later_RR in_II the_DD paraxial_JJ mesoderm_NN and_CC the_DD tail-bud_NN ,_, suggesting_VVG roles_NNS in_II specification_NN and_CC morphogenesis_NN of_II the_DD paraxial_JJ mesoderm_NN ._.
P10445498A07
Also_RR ,_, just_CS+ as_CS vertebrate_NN snail_NN family_NN genes_NNS are_VBB expressed_VVN in_II the_DD border_NN of_II the_DD neural_JJ plate_NN that_PNR develops_VVZ into_II dorsal_JJ neural_JJ tube_NN and_CC neural_JJ crest_NN cells_NNS ,_, so_CS Hrsna_NN expression_NN was_VBD detected_VVN in_II the_DD precursors_NNS of_II lateral_JJ and_CC dorsal_JJ regions_NNS of_II the_DD neural_JJ tube_NN ._.
P10446271A02
Fibroblast_NN growth_NN factor_NN (_( FGF_NN )_) signaling_VVGN is_VBZ an_DD essential_JJ component_NN of_II the_DD regulatory_JJ network_NN present_JJ in_II the_DD embryonic_JJ lung_NN ,_, controlling_VVG proliferation_NN ,_, differentiation_NN and_CC pattern_NN formation_NN ._.
P10457011A01
Adult_NN rat-derived_VVNJ hippocampal_JJ progenitor_NN cells_NNS express_VVB many_PND of_II the_DD molecules_NNS implicated_VVN in_II midbrain_NN dopaminergic_JJ determination_NN ,_, including_VVG FGF_NN receptors_NNS 1_MC ,_, 2_MC and_CC 3_MC ,_, the_DD sonic_NN hedgehog_NN receptor_NN components_NNS Smo_NN and_CC Ptc_NN ,_, and_CC the_DD region-specific_JJ transcription_NN factors_NNS Ptx3_NN and_CC Nurr1_NN ._.
P10457013A05
The_DD molecular_JJ basis_NN of_II these_DD differences_NNS is_VBZ still_RR largely_RR unknown_VVN ._.
P10457013A10
In_II addition_NN ,_, we_PN show_VVB that_CST the_DD morphogen_NN Hedgehog_NN can_VM pattern_VVB the_DD dorsal_JJ cuticle_NN independently_RR of_II Fused_NN ._.
P10457014A04
Shh_NN is_VBZ not_RR required_VVN for_II the_DD activation_NN of_II Myf5_NN and_CC MyoD_NN at_II any_PND of_II the_DD other_JJ sites_NNS of_II myogenesis_NN in_II the_DD mouse_NN embryo_NN ,_, including_VVG the_DD hypaxial_JJ dermomyotomal_JJ cells_NNS that_PNR give_VVB rise_NN to_II the_DD abdominal_JJ and_CC body_NN wall_NN muscles_NNS ,_, or_CC the_DD myogenic_JJ progenitor_NN cells_NNS that_PNR form_VVB the_DD limb_NN and_CC head_NN muscles_NNS ._.
P10457021A04
In_II this_DD report_NN we_PN studied_VVD the_DD molecular_JJ mechanisms_NNS of_II this_DD binary_JJ decision_NN ._.
P10457021A10
Evolutionary_JJ aspects_NNS of_II the_DD coelom_NN formation_NN are_VBB also_RR considered_VVN ._.
P10461220A01
We_PN used_VVD ultrasound_NN image-guided_VVNJ injections_NNS of_II high-titer_NN retroviral_JJ vectors_NNS to_TO obtain_VVI widespread_JJ introduction_NN of_II genes_NNS into_II the_DD mouse_NN nervous_JJ system_NN in_II utero_NN as_RR early_RR as_CSN embryonic_JJ day_NN 8.5_MC (_( E8.5_NN )_) ._.
P10462495A02
However_RR ,_, gene_NN expression_NN and_CC function_NN of_II Ihh_NN and_CC its_PNG signaling_VVGJ molecules_NNS ,_, Ptc_NN and_CC Smo_NN ,_, at_II the_DD initial_JJ stage_NN of_II fracture_NN repair_NN remain_VVB unknown_VVN ._.
P10465785A03
Analysis_NN of_II an_DD Ihh_NN null_JJ mutant_NN suggests_VVZ a_DD more_RR extensive_JJ role_NN for_II Ihh_NN in_II skeletal_JJ development_NN ._.
P10471127A06
Hence_RR ,_, we_PN propose_VVB that_CST the_DD importance_NN of_II alpha-linolenate_NN and_CC linoleate_NN for_II normal_JJ neural_JJ development_NN arises_VVZ not_RR only_RR from_II being_VVGN precursors_NNS to_II longer_JJR chain_NN polyunsaturates_NNS incorporated_VVN into_II neuronal_JJ membranes_NNS but_CC ,_, perhaps_RR equally_RR importantly_RR ,_, by_II being_VVGN ketogenic_JJ precursors_NNS needed_VVN for_II in_JJ+ situ_JJ brain_NN lipid_NN synthesis_NN ._.
P10473037A02
The_DD limb_NN is_VBZ the_DD organ_NN whose_PNR development_NN is_VBZ probably_RR best_RRT understood_VVN ._.
P10473037A08
The_DD time_NN spent_VVN in_II the_DD progress_NN zone_NN may_VM determine_VVB the_DD positional_JJ values_NNS along_II the_DD proximo-distal_JJ axis_NN ,_, that_PNR is_VBZ the_DD formation_NN of_II ,_, for_II example_NN the_DD humerus_NN ,_, then_RR the_DD radius_NN and_CC ulna_NN ._.
P10473037A14
Muscle_NN cells_NNS have_VHB a_DD separate_JJ origin_NN from_II the_DD cartilaginous_JJ cells_NNS and_CC those_PND that_PNR form_VVB connective_JJ tissue_NN and_CC tendons_NNS ,_, and_CC they_PN migrate_VVB into_II the_DD bud_NN from_II the_DD somites_NNS and_CC are_VBB patterned_VVN by_II the_DD connective_JJ tissue_NN ._.
P10475061A02
The_DD transmembrane_JJ protein_NN Patched_NN is_VBZ a_DD receptor_NN for_II the_DD morphogene_NN Sonic_NN Hedgehog_NN ._.
P10475061A08
This_DD dual_JJ role_NN is_VBZ especially_RR visible_JJ in_II humans_NNS with_II inherited_VVNJ Patched_NN mutations_NNS ._.
P10475061A14
Furthermore_RR they_PN provide_VVB important_JJ tools_NNS to_TO study_VVI the_DD Sonic_NN Hedgehog_NN /_SYM Patched_NN /_SYM Smoothened_NN signaling_VVGN at_II the_DD molecular_JJ and_CC biochemical_JJ level_NN ._.
P10477294A02
To_TO elucidate_VVI the_DD role_NN of_II retinoic_JJ acid_NN in_II the_DD primary_JJ neurogenesis_NN cascade_NN ,_, we_PN investigated_VVD whether_CST retinoic_JJ acid_NN treatment_NN of_II whole_JJ embryos_NNS could_VM change_VVB the_DD spatial_JJ expression_NN of_II a_DD set_NN of_II genes_NNS known_VVN to_TO be_VBI involved_VVN in_II neurogenesis_NN ._.
P10491258A03
We_PN find_VVB that_CST the_DD three_MC mutations_NNS are_VBB allelic_JJ and_CC that_CST the_DD locus_NN they_PN define_VVB ,_, renamed_VVN ogon_NN (_( ogo_NN )_) ,_, maps_VVZ to_II linkage_NN group_NN 25_MC ._.
P10491258A09
Thus_RR ,_, while_CS ogo_NN and_CC chordin_NN are_VBB required_VVN to_TO limit_VVI activity_NN of_II BMPs_NNS ,_, additional_JJ mechanisms_NNS must_VM exist_VVB to_TO block_VVI these_DD ventralizing_VVGJ signals_NNS ._.
P10498679A03
Sonic_NN hedgehog_NN (_( Shh_NN )_) ,_, one_MC of_II the_DD vertebrate_NN homologs_NNS of_II Hh_NN ,_, controls_VVZ patterning_VVGN and_CC growth_NN of_II the_DD limb_NN but_CC the_DD early_JJ embryonic_JJ lethality_NN of_II ptc1_NN (_( -_SYM )_) (_( /_SYM )_) (_( -_SYM )_) mice_NNS obscures_VVZ the_DD roles_NNS of_II ptc1_NN in_II later_JJR stages_NNS of_II development_NN ._.
P10508582A05
Expression_NN on_II the_DD left_JJ side_NN of_II the_DD head_NN was_VBD controlled_VVN by_II Sonic_NN hedgehog_NN (_( Shh_NN )_) acting_VVG through_II the_DD TGF-beta_NN family_NN member_NN Nodal_NN ;_: in_II the_DD flank_NN ,_, cCer_NN was_VBD also_RR regulated_VVN by_II Shh_NN ,_, but_CC independently_RR of_II Nodal_NN ._.
P10508856A03
Shh-induced_VVNJ epidermal_JJ hyperplasia_NN is_VBZ accompanied_VVN by_II continued_VVNJ cell_NN proliferation_NN in_II normally_RR growth_NN arrested_VVNJ suprabasal_JJ cells_NNS in_RR+ vivo_RR ._.
P10510326A06
Finally_RR ,_, C57BL_NN /_SYM 6_MC mice_NNS showed_VVD marked_VVNJ acceleration_NN of_II the_DD onset_NN of_II new_JJ hair_NN growth_NN in_II the_DD region_NN of_II AdShh_NN administration_NN to_II skin_NN 2_MC weeks_NNS after_II treatment_NN ,_, but_CC not_RR in_II control_NN vector-treated_VVNJ or_CC untreated_VVNJ areas_NNS ._.
P10512189A04
Shh_NN signalling_VVGN has_VHZ previously_RR been_VBN shown_VVN ,_, in_II other_JJ organs_NNS ,_, to_TO stimulate_VVI cell_NN proliferation_NN ._.
P10516314A04
Expression_NN of_II Shh_NN was_VBD maintained_VVN until_II birth_NN ,_, permitting_VVG us_PN to_TO investigate_VVI effects_NNS of_II ongoing_VVGJ exposure_NN to_II Shh_NN on_II CNS_NN precursors_NNS in_RR+ vivo_RR ._.
P10518490A04
We_PN show_VVB here_RR that_CST the_DD mouse_NN mutation_NN dominant_JJ hemimelia_NN (_( Dh_NN )_) alters_VVZ the_DD pattern_NN of_II gene_NN expression_NN in_II the_DD AER_NN such_CS+ that_CS Fgf4_NN ,_, which_PNR is_VBZ normally_RR expressed_VVN in_II a_DD posterior_JJ domain_NN ,_, and_CC Fgf8_NN ,_, which_PNR is_VBZ expressed_VVN throughout_RR are_VBB expressed_VVN in_II anterior_JJ patterns_NNS ._.
P10518503A03
In_II addition_NN ,_, teratogens_NNS such_II+ as_II jervine_NN ,_, which_PNR inhibit_VVB the_DD response_NN of_II tissues_NNS to_II SHH_NN ,_, also_RR produce_VVB cyclopia_NN ._.
P10518503A09
In_II contrast_NN ,_, excess_JJ SHH_NN leads_VVZ to_II a_DD mediolateral_JJ widening_VVGN of_II the_DD FNP_NN and_CC a_DD widening_VVGN between_II the_DD eyes_NNS ,_, a_DD condition_NN known_VVN as_II hypertelorism_NN ._.
P10524628A04
Mesenchymal_JJ Gremlin_NN expression_NN is_VBZ lost_VVN in_II limb_NN buds_NNS of_II mouse_NN embryos_NNS homozygous_JJ for_II the_DD limb_NN deformity_NN (_( Id_NN )_) mutation_NN ,_, which_PNR disrupts_VVZ establishment_NN of_II the_DD SHH_NN /_SYM FGF4_NN feedback_NN loop_NN ._.
P10525336A06
Subsequently_RR ,_, specific_JJ attenuation_NN of_II chordamesoderm_NN and_CC neural_JJ midline_NN Shh_NN expression_NN is_VBZ observed_VVN ._.
P10525354A02
Transcripts_NNS for_II the_DD putative_JJ Shh-receptor_NN genes_NNS patched_NN (_( Ptc_NN )_) and_CC smoothened_NN (_( Smo_NN )_) are_VBB expressed_VVN by_II embryonic_JJ ,_, postnatal_JJ ,_, and_CC adult_NN progenitor_NN cells_NNS ,_, suggesting_VVG that_CST Shh_NN can_VM act_VVB directly_RR on_II these_DD cells_NNS ._.
P10527664A03
They_PN include_VVB Sonic_NN hedgehog_NN (_( SHH_NN )_) ,_, ZIC2_NN ,_, and_CC SIX3_NN ._.
P10529412A06
It_PN was_VBD previously_RR thought_VVN that_CST the_DD eye_NN develops_VVZ by_II a_DD mechanism_NN distinct_JJ from_II that_PND operating_VVG in_II other_JJ imaginal_JJ discs_NNS ,_, but_CC our_PNG work_NN establishes_VVZ the_DD importance_NN of_II lineage_NN compartments_NNS in_II the_DD eye_NN and_CC thus_RR supports_VVZ their_PNG global_JJ role_NN as_II fundamental_JJ units_NNS of_II patterning_VVGN ._.
P10534614A06
We_PN conclude_VVB that_CST in_II addition_NN to_II shh_NN an_DD early_JJ ectoderm-dependent_JJ signal_NN is_VBZ required_VVN for_II the_DD establishment_NN of_II the_DD mouse_NN ZPA_NN and_CC that_CST this_DD factor_NN is_VBZ dependent_JJ on_II the_DD posterior_JJ ectoderm_NN ._.
P10536237A01
Expression_NN of_II Pax-2_NN in_II the_DD mouse_NN gastrula_NN is_VBZ the_DD first_JJ marker_NN of_II the_DD midbrain-hindbrain_NN region_NN ._.
P10536237A07
These_DD results_NNS indicate_VVB the_DD presence_NN of_II regulatory_JJ sequences_NNS upstream_JJ of_II the_DD Pax-2_NN locus_NN capable_JJ of_II directing_VVGN gene_NN expression_NN in_II the_DD developing_VVGJ midbrain_NN ,_, first_JJ rhombomere_NN of_II the_DD hindbrain_NN ,_, and_CC its_PNG principal_JJ derivative_NN ,_, the_DD cerebellum_NN ._.
P10542953A04
However_RR ,_, microsurgical_JJ experiments_NNS on_II Hensen_NN 's_GE node_NN allow_VVB to_TO think_VVI that_CST organizer_NN function_NN is_VBZ due_II+ to_II an_DD extremely_RR limited_VVNJ region_NN situated_VVN in_II the_DD caudal_JJ part_NN of_II Hensen_NN 's_GE node_NN which_PNR corresponds_VVZ to_II the_DD boundary_NN between_II prospective_JJ axial_JJ mesoderm_NN rostrally_RR and_CC paraxial_JJ mesoderm_NN caudally_RR ._.
P10542956A05
These_DD data_NNS allow_VVB us_PN to_TO draw_VVI a_DD new_JJ model_NN for_II vertebral_JJ chondrogenesis_NN ._.
P10545029A02
During_II digit_NN duplication_NN after_II implantation_NN of_II a_DD Shh-N-soaked_VVNJ bead_NN ,_, BMP-2_NN and_CC Patched_NN expression_NN was_VBD transiently_RR induced_VVN in_II the_DD anterior_JJ limb_NN mesenchyme_NN 20_MC h_NN after_II grafting_VVGN ,_, but_CC was_VBD reduced_VVN to_II the_DD basal_JJ level_NN 48_MC h_NN after_II grafting_VVGN ._.
P10545029A08
These_DD results_NNS suggest_VVB that_CST positional_JJ identity_NN is_VBZ respecified_VVN by_II Shh-N_NN activity_NN within_II the_DD first_JJ 24_MC h_NN during_II digit_NN duplication_NN ,_, and_CC that_CST Shh-N_NN on_II its_PNG own_PN is_VBZ not_RR acting_VVG as_II a_DD long-range_NN signaling_VVGJ molecule_NN to_TO determine_VVI positional_JJ identity_NN at_II a_DD distance_NN in_II the_DD limb_NN bud_NN ._.
P10545117A06
Our_PNG results_NNS indicate_VVB that_CST Xblimp1_NN is_VBZ required_VVN for_II anterior_JJ endomesodermal_JJ cell_NN fate_NN and_CC head_NN induction_NN ._.
P10556055A05
Here_RR ,_, we_PN present_VVB a_DD detailed_VVNJ description_NN of_II the_DD migration_NN of_II the_DD primordial_JJ germ_NN cells_NNS during_II the_DD first_JJ 24_MC hours_NNS of_II wild-type_NN zebrafish_NN embryonic_JJ development_NN ._.
P10556055A11
These_DD ectopic_JJ cells_NNS can_VM retain_VVB both_CC morphological_JJ and_CC molecular_JJ characteristics_NNS of_II primordial_JJ germ_NN cells_NNS ,_, suggesting_VVG that_CST ,_, in_II zebrafish_NN at_II the_DD early_JJ stages_NNS tested_VVN ,_, the_DD vasa-expressing_VVGJ cells_NNS are_VBB committed_VVN to_II the_DD germ_NN cell_NN lineage_NN ._.
P10556058A05
Cell_NN autonomous_JJ inhibition_NN of_II BMP_NN activity_NN in_II epidermis_NN with_II dominant_JJ negative_JJ ligand_NN dramatically_RR reduced_VVD the_DD amount_NN of_II (_( &agr;_NN )_) T3_NN globin_NN expression_NN ._.
P10564658A04
These_DD variants_NNS were_VBD indistinguishable_JJ from_II wild-type_NN sonic_NN hedgehog_NN in_II their_PNG ability_NN to_TO bind_VVI the_DD receptor_NN patched-1_NN ,_, but_CC failed_VVD to_TO induce_VVI the_DD hedgehog-responsive_JJ markers_NNS ,_, Gli-1_NN and_CC Ptc-1_NN ,_, and_CC failed_VVD to_TO promote_VVI hedgehog-dependent_JJ differentiation_NN of_II the_DD cell_NN line_NN ._.
P10564872A03
Treatment_NN of_II pregnant_JJ rats_NNS with_II inhibitors_NNS of_II 7-DHC_NN reductase_NN ,_, either_CC AY9944_NN or_CC BM15.766_NN ,_, has_VHZ provided_VVN a_DD valuable_JJ model_NN to_TO study_VVI the_DD pathogenesis_NN in_II SLOS_NN ._.
P10564872A09
They_PN provide_VVB further_JJ evidence_NN that_CST cholesterol-deficiency-induced_VVNJ HPE_NN originates_VVZ from_II impaired_VVNJ Shh_NN signaling_VVGJ activity_NN in_II the_DD ventral_JJ neural_JJ tube_NN ._.
P10570465A02
FGF10_NN and_CC FGF8_NN signal_VVB through_II the_DD FGFR2b_NN and_CC FGFR2c_NN alternative_JJ splice_NN isoforms_NNS ,_, respectively_RR [_( Ornitz_NNP DM_NNP ,_, et_CC al._NN 1996._MC J_NN Biol_NN Chem_NN 271_MC :_: 15292-15297_MC ;_: Igarashi_NNP M_NNP ,_, et_CC al._NN 1998._MC J_NN Biol_NN Chem_NN 273_MC :_: 13230-13235_MC ]_) ._.
P10570465A08
We_PN also_RR report_VVB that_CST transcripts_NNS for_II FGF10_NN ,_, FGFR2b_NN ,_, and_CC FGFR2c_NN are_VBB expressed_VVN normally_RR in_II the_DD limb_NN buds_NNS of_II limbless_NN mutant_NN embryos_NNS ,_, which_PNR fail_VVB to_TO form_VVI an_DD AER_NN and_CC do_VDB not_RR express_VVB FGF8_NN ._.
P10574767A06
It_PN is_VBZ not_RR well_RR understood_VVN ,_, however_RR ,_, whether_CST Shh_NN signalling_VVGN also_RR controls_VVZ the_DD activities_NNS of_II Gli_NN proteins_NNS post-translationally_RR and_CC whether_CST these_DD activities_NNS have_VHB activating_VVGJ or_CC repressing_VVGJ effects_NNS on_II target_NN genes_NNS in_RR+ vivo_RR ._.
P10586245A01
Reciprocal_JJ signaling_VVGN between_II axons_NNS and_CC Schwann_NN cells_NNS during_II development_NN is_VBZ well_RR established_VVN ._.
P10586245A07
In_II Desert_NN hedgehog_NN knockout_NN mice_NNS ,_, the_DD connective_JJ tissue_NN sheaths_NNS in_II adult_NN nerves_NNS appear_VVB highly_RR abnormal_JJ by_II electron_NN microscopy_NN ._.
P10588385A02
Yet_RR ,_, in_II the_DD embryonic_JJ spinal_JJ cord_NN ,_, the_DD oligodendrocyte_NN phenotype_NN is_VBZ induced_VVN by_II sonic_NN hedgehog_NN in_II a_DD restricted_VVNJ anterior_JJ region_NN ._.
P10588385A08
To_TO repair_VVI myelin_NN in_II adult_NN CNS_NN ,_, multipotential_JJ neural_JJ precursors_NNS ,_, rather_II+ than_II slowly_RR cycling_VVGJ OP_NN ,_, appear_VVB the_DD cells_NNS of_II choice_NN to_TO rapidly_RR generate_VVI myelin-forming_VVGJ cells_NNS ._.
P10598817A06
Despite_II extensive_JJ pedigree_NN analysis_NN of_II numerous_JJ polymorphisms_NNS ,_, as_CC+ well_CC+ as_CC complementation_NN studies_NNS in_II yeast_NN on_II one_MC of_II the_DD missense_NN mutations_NNS ,_, we_PN find_VVB no_DD evidence_NN that_CST the_DD LS_NN gene_NN is_VBZ in_II fact_NN HPE1_NN ,_, implicating_VVG another_DD gene_NN located_VVN in_II this_DD chromosomal_JJ region_NN in_II HPE_NN pathogenesis_NN ._.
P10601008A03
Recently_RR ,_, the_DD receptors_NNS and_CC the_DD post-receptor_NN pathways_NNS for_II Sonic_NN hedgehog_NN and_CC Wnts_NNS have_VHB been_VBN characterized_VVN ,_, and_CC this_PND has_VHZ opened_VVN up_II the_DD possibility_NN of_II linking_VVGN these_DD signaling_VVGJ events_NNS to_II the_DD activation_NN of_II myogenic_JJ regulatory_JJ factor_NN genes_NNS such_II+ as_II Myf5_NN and_CC MyoD_NN and_CC functionally_RR related_VVNJ genes_NNS such_II+ as_II Pax3_NN ._.
P10603350A05
Here_RR we_PN show_VVB that_CST Vitronectin_NN is_VBZ also_RR proteolitically_RR processed_VVN in_II the_DD embryonic_JJ chick_NN notochord_NN ,_, floor_NN plate_NN and_CC ventral_JJ neural_JJ tube_NN and_CC that_CST this_DD processing_VVGN is_VBZ spatiotemporally_RR correlated_VVN with_II the_DD generation_NN of_II motor_NN neurons_NNS ._.
P10625551A04
We_PN report_VVB that_CST dorsoventral_JJ patterning_VVGN of_II the_DD telencephalon_NN is_VBZ dramatically_RR disrupted_VVN in_II the_DD Xt_NN (_( J_NN )_) mutant_NN ._.
P10625563A02
One_MC feature_NN that_PNR has_VHZ been_VBN lacking_VVG in_II this_DD model_NN system_NN is_VBZ the_DD ability_NN to_II disable_NN specifically_RR targeted_VVNJ genes_NNS ._.
P10625563A08
Expression_NN of_II the_DD zebrafish_NN genes_NNS sonic_NN hedgehog_NN and_CC floating_NN head_NN was_VBD altered_VVN in_II the_DD embryos_NNS microinjected_VVN with_II the_DD Zf-T_NN double-stranded_VVNJ RNA_NN in_II a_DD manner_NN that_PNR is_VBZ remarkably_RR similar_JJ to_II the_DD zebrafish_NN no-tail_NN mutant_NN ._.
P10633866A03
Rat_NN embryos_NNS were_VBD deprived_VVN of_II RA_NN starting_VVG at_II days-postcoitum_NN (_( dpc_NN )_) 3.0_MC ,_, 5.5_MC ,_, or_CC 7.0_MC and_CC harvested_VVN at_II the_DD 35-somite_NN stage_NN (_( dpc_NN 12-12.5_MC )_) ._.
P10633866A05
Molecular_JJ analysis_NN of_II RA-deficient_JJ limb_NN buds_NNS revealed_VVD enhanced_VVNJ gli-3_NN and_CC reduced_VVNJ hoxd-12_NN ,_, hoxd-13_NN ,_, shh_NN ,_, and_CC fgf-4_NN ,_, while_CS fgf-8_NN ,_, en-1_NN ,_, and_CC wnt-7a_NN expression_NN remained_VVD unaltered_VVNJ ._.
P10633866A08
Results_NNS could_VM not_RR confirm_VVB a_DD function_NN for_II endogenous_JJ retinoids_NNS in_II limb_NN initiation_NN ,_, but_CC show_VVB they_PN are_VBB required_VVN to_TO maintain_VVI the_DD signaling_VVGJ loops_NNS between_II the_DD developing_VVGJ mesenchyme_NN and_CC AER_NN that_PNR govern_VVB limb_NN outgrowth_NN after_II the_DD initial_JJ emergence_NN of_II limb_NN bud_NN ._.
P10635458A04
The_DD functions_NNS and_CC patterns_NNS of_II expression_NN of_II different_JJ sclerotome_NN markers_NNS were_VBD discussed_VVN ._.
P10640707A01
Fli-1_NN is_VBZ an_DD ETS-domain_NN transcription_NN factor_NN whose_PNR locus_NN is_VBZ disrupted_VVN in_II Ewing_NN 's_GE Sarcoma_NN and_CC F-MuLV_NN induced_VVNJ erythroleukaemia_NN ._.
P10640707A06
Elsewhere_RR in_II the_DD embryo_NN ,_, fli-1_NN is_VBZ expressed_VVN in_II sites_NNS of_II vasculogenesis_NN ._.
P10640707A12
These_DD data_NNS indicate_VVB that_CST cloche_NN has_VHZ previously_RR unsuspected_VVNJ roles_NNS at_II multiple_JJ stages_NNS in_II the_DD formation_NN of_II the_DD vasculature_NN ._.
P10654599A05
Although_CS the_DD BMP4-producing_VVGJ cells_NNS had_VHD no_DD effect_NN on_II the_DD mature_JJ inner_JJ ear_NN structure_NN when_CS implanted_VVN alone_JJ ,_, noggin-producing_VVGJ cells_NNS implanted_VVN adjacent_JJ to_II the_DD BMP4_NN cell_NN foci_NNS prevented_VVD normal_JJ semicircular_JJ canal_NN development_NN ._.
P10654605A02
The_DD ventrally_RR located_VVNJ notochord_NN provides_VVZ the_DD ventralizing_VVGJ signals_NNS to_TO specify_VVI the_DD sclerotome_NN ,_, while_CS the_DD dorsally_RR located_VVNJ surface_NN ectoderm_NN and_CC dorsal_JJ neural_JJ tube_NN provide_VVB the_DD dorsalizing_VVGJ signals_NNS to_TO specify_VVI the_DD dermomyotome_NN ._.
P10654605A08
We_PN further_RR show_VVB that_CST SFRP2-expressing_VVGJ cells_NNS can_VM reduce_VVB the_DD dermomyotome-inducing_VVGJ activity_NN of_II WNT1_NN and_CC WNT4_NN ,_, but_CC not_RR that_PND of_II WNT3a_NN ._.
P10662638A06
This_DD conditional_JJ mutation_NN was_VBD designed_VVN so_CS+ that_CS concomitant_JJ with_II inactivation_NN of_II the_DD Fgf4_NN gene_NN by_II excision_NN of_II all_DD Fgf4-coding_VVGJ sequences_NNS ,_, a_DD reporter_NN gene_NN was_VBD activated_VVN in_II Fgf4-expressing_VVGJ cells_NNS ,_, allowing_VVG assessment_NN of_II the_DD site-specific_JJ recombination_NN reaction_NN ._.
P10662651A04
The_DD secreted_VVNJ protein_NN Sonic_NN hedgehog_NN (_( Shh_NN )_) produced_VVN in_II the_DD notochord_NN and_CC floor_NN plate_NN induces_VVZ differentiation_NN of_II ventral_JJ cell_NN types_NNS of_II the_DD central_JJ nervous_JJ system_NN ._.
P10662651A10
Moreover_RR ,_, ectopic_JJ Shh_NN induced_VVD a_DD considerable_JJ number_NN of_II SC1-positive_JJ motor_NN neurons_NNS ,_, overlapping_VVGJ markers_NNS such_II+ as_II HNF-3_NN (_( beta_NN )_) (_( floor_NN plate_NN )_) ,_, Isl-1_NN (_( postmitotic_JJ motor_NN neuron_NN )_) and_CC Lim1_NN /_SYM 2_MC ._.
P10669739A05
These_DD mutant_JJ proteins_NNS are_VBB unable_JJ to_TO transactivate_VVI a_DD reporter_NN gene_NN regulated_VVN by_II ci_NN binding_VVGJ sites_NNS and_CC have_VHB a_DD lower_JJR dCBP-stimulated_VVNJ activity_NN than_CSN wild-type_NN CI_NN ._.
P10677261A02
Upon_II reception_NN of_II these_DD signals_NNS ,_, precursor_NN cells_NNS express_VVB specific_JJ sets_NNS of_II transcription_NN factors_NNS which_PNR ,_, in_II turn_NN ,_, play_VVB critical_JJ roles_NNS in_II cell-type_NN specification_NN ._.
P10677261A08
These_DD data_NNS implicate_VVB a_DD novel_JJ class_NN of_II transcription_NN factors_NNS in_II dorsoventral_JJ cell-type_NN specification_NN in_II the_DD spinal_JJ cord_NN ._.
P10679778A02
Using_VVG the_DD expression_NN of_II O4_NN immunoreactivity_NN to_TO define_VVI cells_NNS of_II the_DD oligodendrocyte_NN lineage_NN ,_, the_DD development_NN of_II oligodendrocytes_NNS in_II different_JJ regions_NNS of_II the_DD mouse_NN spinal_JJ cord_NN was_VBD assayed_VVN ._.
P10679778A08
The_DD molecular_JJ requirements_NNS for_II the_DD dorsally-derived_VVNJ oligodendrocytes_NNS was_VBD similar_JJ to_II that_PND in_II ventral_JJ cord_NN ._.
P10683174A05
We_PN found_VVD that_CST a_DD presumptive_JJ ventral_JJ signal_NN ,_, Hh_NN signaling_VVGN ,_, acts_VVZ to_TO restrict_VVI the_DD amount_NN of_II dorsal_JJ sensory_JJ neurons_NNS and_CC trunk_NN neural_JJ crest_NN ._.
P10689616A01
Cerberus_NN encodes_VVZ for_II a_DD secreted_VVNJ protein_NN which_PNR when_CS overexpressed_VVN ventrally_RR in_II a_DD Xenopus_NN embryo_NN induces_VVZ head_NN differentiation_NN without_II trunk_NN (_( Bouwmeester_NNP et_CC al._NN ,_, 1996_MC )_) ._.
P10693670A06
Gli3_NN -/-_SYM mutants_NNS are_VBB spontaneous_JJ mutants_NNS involving_VVG the_DD Gli3_NN gene_NN ._.
P10693670A12
The_DD severity_NN of_II the_DD phenotype_NN appears_VVZ to_TO reflect_VVI the_DD gene_NN dose_NN ._.
P10693758A02
Anterior_JJ cells_NNS require_VVB reception_NN of_II the_DD Hedgehog_NN (_( Hh_NN )_) signal_NN to_TO segregate_VVI from_II P_NN cells_NNS ._.
P10693759A02
In_II Drosophila_NN ,_, Ci_NN action_NN as_II transcriptional_JJ repressor_NN or_CC activator_NN is_VBZ contingent_JJ upon_II Hedgehog-regulated_VVNJ ,_, PKA-dependent_JJ proteolytic_JJ processing_VVGN ._.
P10694427A05
Systematic_JJ mutant_NN searches_NNS in_II zebrafish_NN embryos_NNS have_VHB identified_VVN a_DD number_NN of_II genes_NNS ,_, mutations_NNS in_II which_PNR visibly_RR reduce_VVB the_DD floor_NN plate_NN ._.
P10694427A11
It_PN has_VHZ been_VBN shown_VVN previously_RR that_CST in_II the_DD zebrafish_NN shh_NN is_VBZ required_VVN for_II the_DD induction_NN of_II LFP_NN cells_NNS ,_, but_CC not_RR for_II the_DD development_NN of_II MFP_NN cells_NNS ._.
P10694427A17
The_DD number_NN of_II primary_JJ motor_NN neurons_NNS is_VBZ strongly_RR reduced_VVN in_II cyc_NN ;_: syu_NN double_JJ mutants_NNS ,_, while_CS almost_RR normal_JJ in_II single_JJ mutants_NNS ,_, suggesting_VVG that_CST the_DD two_MC different_JJ pathways_NNS have_VHB overlapping_VVGJ functions_NNS in_II the_DD induction_NN of_II primary_JJ motor_NN neurons_NNS ._.
P10704381A03
Here_RR we_PN dissect_VVB the_DD relationship_NN between_II Shh_NN and_CC Bmp_NN signalling_VVGN ._.
P10704381A09
We_PN show_VVB that_CST high-level_NN ptc_NN expression_NN is_VBZ induced_VVN rapidly_RR when_CS either_CC Shh_NN beads_NNS or_CC polarising_VVGJ regions_NNS are_VBB grafted_VVN to_II a_DD host_NN limb_NN ._.
P10704389A05
We_PN found_VVD that_CST the_DD expression_NN of_II Shh_NN and_CC Bmp2_NN is_VBZ downregulated_VVN at_II E12.5_NN and_CC E13.5_NN in_II the_DD dental_JJ epithelium_NN of_II the_DD Msx1_NN mutant_NN tooth_NN germ_NN where_PNR Bmp4_NN expression_NN is_VBZ significantly_RR reduced_VVN in_II the_DD dental_JJ mesenchyme_NN ._.
P10704389A10
TUNEL_NN assay_NN indicated_VVD that_CST this_DD suppression_NN of_II gene_NN expression_NN by_II exogenous_JJ BMP4_NN was_VBD not_RR the_DD result_NN of_II an_DD increase_NN in_II programmed_VVNJ cell_NN death_NN in_II the_DD tooth_NN germ_NN ._.
P10704389A16
Taken_VVN together_RR ,_, our_PNG data_NNS provide_VVB insight_NN into_II a_DD new_JJ regulatory_JJ mechanism_NN for_II Shh_NN expression_NN ,_, and_CC suggest_VVB that_CST this_DD BMP4-mediated_VVNJ pathway_NN in_II Shh_NN regulation_NN may_VM have_VHB a_DD general_JJ implication_NN in_II vertebrate_NN organogenesis_NN ._.
P10704868A05
Fz-10_NN is_VBZ also_RR expressed_VVN in_II the_DD feather_NN bud_NN and_CC branchial_JJ arch_NN ._.
P10710230A05
This_PND is_VBZ the_DD first_JJ molecular_JJ study_NN of_II HPE_NN in_II a_DD population-based_VVNJ sample_NN of_II patients_NNS ._.
P10719888A05
In_II developing_VVGJ mouse_NN embryos_NNS ,_, Olg_NN gene_NN expression_NN overlaps_VVZ but_CC precedes_VVZ the_DD earliest_RRT known_VVNJ markers_NNS of_II the_DD oligodendrocyte_NN lineage_NN ._.
P10725363A01
Basal_JJ cell_NN carcinoma_NN is_VBZ the_DD most_RRT prevalent_JJ cancer_NN in_II the_DD western_JJ world_NN ,_, showing_VVG a_DD rapid_JJ increase_NN in_II incidence_NN ._.
P10725363A06
These_DD findings_NNS firmly_RR establish_VVB that_CST increased_VVNJ GLI-1_NN expression_NN is_VBZ central_JJ and_CC probably_RR sufficient_JJ for_II tumor_NN development_NN and_CC suggest_VVB that_CST GLI-1-induced_VVNJ tumor_NN development_NN does_VDZ not_RR depend_VVB on_II additional_JJ p53_NN or_CC Ha_NN ras_NN mutations_NNS ._.
P10751169A02
In_II this_DD study_NN ,_, we_PN have_VHB investigated_VVN the_DD morphogenetic_JJ role_NN of_II defined_VVNJ segments_NNS of_II the_DD AML_NN by_II testing_VVGN their_PNG inductive_JJ and_CC patterning_VVGJ activity_NN and_CC by_II assessing_VVGN the_DD impact_NN of_II their_PNG ablation_NN on_II the_DD patterning_VVGN of_II the_DD neural_JJ tube_NN at_II the_DD early-somite-stage_NN ._.
P10751169A08
In_II addition_NN ,_, Nkx2.1_NN expression_NN was_VBD not_RR detected_VVN in_II the_DD ventral_JJ neural_JJ tube_NN ._.
P10751178A03
In_II this_DD study_NN ,_, to_TO test_VVI whether_CST the_DD mfp_NN is_VBZ involved_VVN in_II the_DD specification_NN of_II the_DD DV_NN polarity_NN of_II the_DD tectum_NN and_CC affects_VVZ the_DD projection_NN patterns_NNS of_II retinal_JJ fibers_NNS to_II the_DD tectum_NN along_II the_DD DV_NN axis_NN ,_, we_PN transplanted_VVD quail_NN mfp_NN into_II the_DD dorsal_JJ mesencephalon_NN of_II chick_NN embryos_NNS ,_, and_CC analyzed_VVD projection_NN patterns_NNS of_II dorsal_JJ and_CC ventral_JJ retinal_JJ fibers_NNS to_II the_DD tectum_NN ._.
P10752765A06
For_II instance_NN ,_, a_DD primary_JJ system_NN for_II pattern_NN formation_NN involving_VVG retinoic_JJ acid_NN ,_, homeobox_NN genes_NNS ,_, sonic_NN hedgehog_NN ,_, fibroblast_NN growth_NN factor_NN (_( FGF_NN )_) ,_, and_CC an_DD FGF_NN receptor_NN all_PND appear_VVB to_TO function_VVI in_II limb_NN ,_, lung_NN ,_, and_CC kidney_NN organogenesis_NN ._.
P10753513A06
Injection_NN of_II a_DD cocktail_NN of_II antisense_NN (_( alphashh_NN /_SYM alphatwhh_NN )_) oligonucleotides_NNS reduces_VVZ expression_NN of_II both_DD hh_NN genes_NNS in_II the_DD RPE_NN and_CC slows_VVZ or_CC arrests_VVZ the_DD progression_NN of_II rod_NN and_CC cone_NN photoreceptor_NN differentiation_NN ._.
P10759426A04
Differentiation_NN requires_VVZ the_DD initial_JJ commitment_NN of_II mesenchymal_JJ stem_NN cells_NNS to_II a_DD given_VVNJ lineage_NN ,_, followed_VVN by_II induction_NN of_II tissue-specific_JJ patterns_NNS of_II gene_NN expression_NN ._.
P10759426A10
A_DD cell_NN :_: ECM_NN interaction_NN mediated_VVN by_II integrin-type_NN cell-surface_NN receptors_NNS is_VBZ essential_JJ for_II the_DD induction_NN of_II osteocalcin_NN and_CC other_JJ osteoblast-related_VVNJ proteins_NNS ._.
P10771469A01
Members_NNS of_II the_DD vertebrate_NN hedgehog_NN family_NN (_( Sonic_NN ,_, Indian_NN ,_, and_CC Desert_NN )_) have_VHB been_VBN shown_VVN to_TO be_VBI essential_JJ for_II the_DD development_NN of_II various_JJ organ_NN systems_NNS ,_, including_VVG neural_JJ ,_, somite_NN ,_, limb_NN ,_, skeletal_JJ ,_, and_CC for_II male_NN gonad_NN morphogenesis_NN ._.
P10771469A07
Strikingly_RR ,_, inhibition_NN of_II body_NN coat_NN hair_NN morphogenesis_NN also_RR was_VBD observed_VVN in_II mice_NNS treated_VVN postnatally_RR with_II anti-hedgehog_NN monoclonal_JJ antibody_NN during_II the_DD growing_VVGJ (_( anagen_NN )_) phase_NN of_II the_DD hair_NN cycle_NN ._.
P10777692A03
The_DD fathead_NN minnow_NN (_( Pimephales_NN promelas_NN )_) was_VBD formalin-fixed_VVN ,_, and_CC paraffin-embedded_VVN ._.
P10777692A08
This_DD result_NN was_VBD consistent_JJ with_II that_PND of_II immunohistochemical_JJ analysis_NN with_II a_DD CYP1A1-specific_JJ monoclonal_JJ antibody_NN ._.
P10777830A05
RESULTS_NNS :_: A_DD cervical_JJ notochord_NN duplication_NN was_VBD always_RR found_VVN in_II craniorachischisis_NN (_( CRS_NN ,_, n_NN =_SYM 8_MC )_) ,_, but_CC not_RR in_II spina_NN bifida_NN (_( SB_NN ,_, n_NN =_SYM 10_MC )_) or_CC diplomyelia_NN (_( split_JJ cord_NN malformation_NN ,_, n_NN =_SYM 3_MC )_) ._.
P10777830A11
This_PND suggests_VVZ that_CST the_DD Lp_NN gene_NN could_VM be_VBB a_DD candidate_NN gene_NN for_II human_NN CRS_NN ._.
P10781055A03
We_PN describe_VVB a_DD reciprocal_JJ relationship_NN between_II the_DD expression_NN of_II Wnt-7b_NN in_II presumptive_JJ oral_JJ ectoderm_NN and_CC Shh_NN in_II presumptive_JJ dental_JJ ectoderm_NN in_II mouse_NN embryos_NNS that_PNR mark_VVB boundaries_NNS between_II these_DD cells_NNS with_II different_JJ developmental_JJ fates_NNS ._.
P10786690A06
Therefore_RR ,_, we_PN investigated_VVD ptc_NN +/-_SYM mice_NNS as_II a_DD model_NN for_II human_NN medulloblastoma_NN ._.
P10786690A12
High_JJ levels_NNS of_II glil_NN mRNA_NN and_CC protein_NN were_VBD detected_VVN in_II the_DD tumors_NNS ,_, suggesting_VVG that_CST the_DD shh_NN /_SYM ptc_NN pathway_NN was_VBD activated_VVN despite_II the_DD persistence_NN of_II ptc_NN expression_NN ._.
P10804186A01
Limb_NN outgrowth_NN and_CC patterning_VVGN of_II skeletal_JJ elements_NNS are_VBB dependent_JJ on_II complex_JJ tissue_NN interactions_NNS involving_VVG the_DD zone_NN of_II polarizing_VVGJ activity_NN (_( ZPA_NN )_) in_II the_DD posterior_JJ region_NN of_II the_DD limb_NN bud_NN and_CC the_DD apical_JJ ectodermal_JJ ridge_NN ._.
P10804186A07
Together_RR ,_, these_DD findings_NNS identify_VVB dHAND_NN as_II an_DD upstream_JJ activator_NN of_II Shh_NN expression_NN and_CC important_JJ transcriptional_JJ regulator_NN of_II limb_NN development_NN ._.
P10821773A03
We_PN have_VHB assessed_VVN the_DD function_NN of_II Sonic_NN hedgehog_NN and_CC Indian_NN hedgehog_NN genes_NNS ,_, which_PNR encode_VVB members_NNS of_II the_DD Hedgehog_NN family_NN of_II cell_NN signals_NNS ._.
P10821773A09
Indian_NN hedgehog_NN mutants_NNS show_VVB reduced_VVNJ epithelial_JJ stem_NN cell_NN proliferation_NN and_CC differentiation_NN ,_, together_RR with_II features_NNS typical_JJ of_II Hirschsprung_NN 's_GE disease_NN (_( aganglionic_JJ colon_NN )_) ._.
P10830170A02
A_DD set_NN of_II homeodomain_NN transcription_NN factors_NNS expressed_VVN by_II neural_JJ progenitors_NNS act_VVB as_II intermediaries_NNS in_II Shh-dependent_JJ neural_JJ patterning_VVGN ._.
P10838143A05
The_DD type_NN and_CC distribution_NN of_II mutations_NNS are_VBB quite_RR different_JJ between_II germline_NN ,_, sporadic_JJ and_CC XP_NN cancers_NNS ._.
P10841173A06
Using_VVG in_JJ+ situ_JJ hybridization_NN ,_, IHH_NN ,_, PTHrP_NN ,_, and_CC PTH_NN /_SYM PTHrP_NN receptor_NN mRNA_NN were_VBD detected_VVN in_II prehypertrophic_JJ and_CC hypertrophic_JJ chondrocytes_NNS in_II both_DD sexes_NNS during_II development_NN ._.
P10841173A12
Our_PNG data_NNS suggest_VVB that_CST in_II contrast_NN to_II the_DD proposed_VVNJ feedback_NN loop_NN in_II the_DD early_JJ embryonic_JJ growth_NN plate_NN ,_, which_PNR requires_VVZ the_DD presence_NN of_II the_DD perichondrium_NN ,_, a_DD feedback_NN loop_NN in_II the_DD postnatal_JJ growth_NN plate_NN can_VM be_VBB confined_VVN to_II the_DD growth_NN plate_NN itself_PN ._.
P10842364A04
A_DD similarly_RR specific_JJ requirement_NN for_II FGF-2_NN /_SYM 4_MC signaling_VVGN was_VBD revealed_VVN since_CS neither_CC FGF-7_NN ,_, activin-A_NN nor_CC insulin_NN could_VM replace_VVB this_DD activity_NN ._.
P10842364A10
These_DD findings_NNS are_VBB interpreted_VVN in_II terms_NNS of_II these_DD factors_NNS '_GE possible_JJ roles_NNS during_II cardiac_JJ specification_NN and_CC differentiation_NN ._.
P10845115A06
Several_JJ of_II these_DD transcription_NN factors_NNS serve_VVB dual_JJ roles_NNS as_II regulators_NNS of_II genes_NNS involved_VVN in_II early_JJ lung_NN development_NN and_CC in_II specialized_VVNJ functions_NNS of_II differentiated_VVNJ cells_NNS ._.
P10847682A03
acu_NN encodes_VVZ a_DD homolog_NN of_II yeast_NN cyclase-associated_VVNJ protein_NN ,_, which_PNR sequesters_VVZ monomeric_JJ actin_NN ;_: we_PN show_VVB that_CST acu_NN is_VBZ required_VVN to_TO prevent_VVI actin_NN filament_NN polymerization_NN in_II the_DD eye_NN disc_NN ._.
P10851126A06
Together_RR these_DD experiments_NNS suggest_VVB that_CST ,_, in_RR+ vivo_RR ,_, signalling_VVGN by_II anterior_JJ endoderm_NN may_VM determine_VVB the_DD extent_NN of_II prechordal_JJ mesoderm_NN ._.
P10860995A06
Finally_RR ,_, the_DD precursor_NN form_NN of_II mShh_NN that_PNR results_VVZ from_II autoprocessing_VVGJ inhibition_NN appears_VVZ to_TO accumulate_VVI as_II an_DD amide_NN rather_II+ than_II a_DD stable_JJ thioester_NN ._.
P10882517A01
The_DD Lefty_NN subfamily_NN of_II TGFbeta_NN signaling_VVGJ molecules_NNS has_VHZ been_VBN implicated_VVN in_II early_JJ development_NN in_II mouse_NN ,_, zebrafish_NN ,_, and_CC chick_NN ._.
P10882517A07
Here_RR ,_, we_PN show_VVB that_CST Xlefty_NN interacts_VVZ with_II the_DD signaling_VVGJ pathways_NNS of_II other_JJ members_NNS of_II the_DD TGFbeta_NN family_NN during_II left-right_NN development_NN ._.
P10893185A03
In_II the_DD zebrafish_NN ,_, fibres_NNS of_II the_DD slow_JJ twitch_NN class_NN arise_VVB from_II precociously_RR specified_VVNJ myoblasts_NNS that_PNR lie_VVB close_JJ to_II the_DD midline_NN whereas_CS the_DD remainder_NN of_II the_DD myotome_NN differentiates_VVZ as_II fast_JJ myosin_NN expressing_VVGJ muscle_NN ._.
P10894984A03
The_DD morphological_JJ boundary_NN between_II midbrain_NN and_CC hindbrain_NN ,_, the_DD isthmus_NN ,_, is_VBZ an_DD important_JJ tissue_NN organizer_NN that_PNR regulates_VVZ the_DD development_NN of_II both_CC the_DD midbrain_NN and_CC the_DD anterior_JJ hindbrain_NN ._.
P10899793A03
Significant_JJ etiologic_JJ heterogeneity_NN exists_VVZ in_II HPE_NN and_CC includes_VVZ both_DD genetic_JJ and_CC environmental_JJ causes_NNS ._.
P10906453A03
Such_JJ clones_NNS are_VBB associated_VVN with_II ectopic_JJ expression_NN of_II engrailed_NN ,_, hedgehog_NN ,_, patched_NN ,_, cubitus_NN interruptus_NN and_CC decapentaplegic_NN ,_, in_II a_DD compartment_NN specific_JJ manner_NN ._.
P10906454A06
Similarly_RR ,_, ectopic_JJ expression_NN of_II cFHF-4_NN is_VBZ correlated_VVN with_II a_DD local_JJ induction_NN of_II limb-like_JJ innervation_NN patterns_NNS when_CS beads_NNS containing_VVG FGF-2_NN are_VBB implanted_VVN in_II the_DD flank_NN ._.
P10921907A02
Biochemical_JJ studies_NNS in_II vertebrates_NNS indicate_VVB that_CST the_DD membrane_NN proteins_NNS Ptc_NN and_CC Smoothened_NN (_( Smo_NN )_) form_VVB a_DD receptor_NN complex_NN that_PNR binds_VVZ Hedgehog_NN (_( Hh_NN )_) morphogens_NNS ._.
P10921907A08
ptc-1_NN null_JJ mutants_NNS are_VBB sterile_JJ with_II multinucleate_JJ germ_NN cells_NNS arising_VVGN from_II a_DD probable_JJ cytokinesis_NN defect_NN ._.
P10926759A04
RT-PCR_NN analysis_NN detected_VVD insulin_NN ,_, IGF-II_NN ,_, insulin_NN receptor_NN ,_, and_CC IGF_NN receptor_NN mRNAs_NNS in_II both_CC the_DD neural_JJ tube_NN and_CC the_DD somites_NNS ,_, whereas_CS IGF-I_NN transcripts_NNS were_VBD detected_VVN in_II entire_JJ embryos_NNS but_CC not_RR in_II the_DD neural_JJ tube_NN or_CC somites_NNS ._.
P10926768A01
Mutations_NNS in_II the_DD EXT1_NN gene_NN are_VBB responsible_JJ for_II human_NN hereditary_JJ multiple_JJ exostosis_NN type_NN 1_MC ._.
P10926768A07
Immunohistochemical_JJ staining_VVGN revealed_VVD a_DD visceral_JJ endoderm_NN pattern_NN of_II Indian_NN hedgehog_NN (_( Ihh_NN )_) in_II wild-type_NN E6.5_NN embryos_NNS ._.
P10952899A05
We_PN show_VVB that_CST the_DD ability_NN of_II ectoderm_NN to_TO form_VVI an_DD apical_JJ ridge_NN in_II response_NN to_II FGF4_NN in_II both_CC mouse_NN and_CC chick_NN embryos_NNS exists_VVZ throughout_II the_DD flank_NN as_CS does_VDZ ability_NN of_II mesenchyme_NN to_TO provide_VVI a_DD polarizing_VVGJ region_NN signal_NN ._.
P10952899A11
Furthermore_RR ,_, when_CS we_PN apply_VVB simultaneously_RR a_DD polarizing_VVGJ signal_NN and_CC a_DD limb_NN induction_NN signal_NN to_II early_JJ chick_NN flank_NN ,_, this_PND leads_VVZ to_II limb_NN duplications_NNS ._.
P10970877A04
At_II many_DD axial_JJ levels_NNS there_EX is_VBZ a_DD complete_JJ block_NN in_II the_DD generation_NN of_II V2_NN interneurons_NNS and_CC motor_NN neurons_NNS and_CC a_DD compensatory_JJ ventral_JJ expansion_NN in_II the_DD domain_NN of_II generation_NN of_II V1_NN neurons_NNS ,_, demonstrating_VVG the_DD essential_JJ functions_NNS of_II Nkx6.1_NN in_II regional_JJ patterning_VVGN and_CC neuronal_JJ fate_NN determination_NN ._.
P10980429A01
Hedgehog_NN (_( Hh_NN )_) is_VBZ a_DD secreted_VVNJ signaling_VVGJ protein_NN that_PNR regulates_VVZ the_DD development_NN of_II many_DD organ_NN systems_NNS ._.
P10981962A03
Our_PNG data_NNS suggest_VVB that_CST termination_NN of_II Hh_NN signaling_VVGN is_VBZ necessary_JJ for_II differentiation_NN from_II CD4-CD8-double-negative_JJ (_( DN_NN )_) to_II CD4+CD8+_NN double-positive_JJ (_( DP_NN )_) thymocyte_NN ._.
P10983991A04
We_PN show_VVB that_CST Smoothened_NN protein_NN levels_NNS in_II Drosophila_NN embryos_NNS are_VBB regulated_VVN posttranscriptionally_RR by_II a_DD mechanism_NN dependent_JJ on_II Hedgehog_NN signaling_VVGN but_CC not_RR on_II its_PNG nuclear_JJ effector_NN Cubitus_NN interruptus_NN ._.
P10983992A06
This_DD deletion_NN has_VHZ dominant-negative_JJ activity_NN ,_, promoting_VVG target_NN gene_NN activation_NN in_II a_DD ligand-independent_JJ manner_NN ._.
P10985858A03
Here_RR we_PN have_VHB investigated_VVN the_DD hypothesis_NN that_CST Fgf4_NN is_VBZ a_DD target_NN of_II myogenic_JJ bHLH_NN factors_NNS ._.
P10985858A09
This_PND suggests_VVZ that_CST Shh_NN mediates_VVZ Fgf4_NN activation_NN in_II the_DD myotomes_NNS through_II mechanisms_NNS independent_JJ of_II its_PNG role_NN in_II the_DD activation_NN of_II myogenic_JJ factors_NNS ._.
P10994991A02
The_DD underlying_VVGJ molecular_JJ mechanisms_NNS involve_VVB the_DD oscillation_NN of_II "_`` clock-genes_NNS "_'' like_II c-hairy-1_NN and_CC lunatic_NN fringe_NN indicative_JJ of_II an_DD implication_NN of_II the_DD Notch_NN signaling_VVGJ pathway_NN ._.
P10994991A08
The_DD lateral_JJ sclerotome_NN gives_VVZ rise_NN to_II the_DD laminae_NN and_CC pedicles_NNS of_II the_DD neural_JJ arches_NNS and_CC to_II the_DD ribs_NNS ._.
P10994991A14
The_DD regionalization_NN of_II the_DD paraxial_JJ mesoderm_NN occurs_VVZ by_II a_DD combination_NN of_II functionally_RR Hox_NN genes_NNS ,_, the_DD Hox_NN code_NN ,_, and_CC determines_VVZ the_DD segment_NN identity_NN ._.
P11017081A03
We_PN show_VVB here_RR that_CST antisense_NN ,_, morpholino-modified_VVNJ oligonucleotides_NNS (_( morpholinos_NNS )_) are_VBB effective_JJ and_CC specific_JJ translational_JJ inhibitors_NNS in_II zebrafish_NN ._.
P11017081A09
We_PN showed_VVD that_CST embryos_NNS with_II reduced_VVNJ sonic_NN hedgehog_NN (_( ref._NN 9_MC )_) signalling_VVGN and_CC reduced_VVNJ tiggy-winkle_NN hedgehog_NN (_( ref._NN 10_MC )_) function_NN exhibit_VVB partial_JJ cyclopia_NN and_CC other_JJ specific_JJ midline_NN abnormalities_NNS ,_, providing_VVG a_DD zebrafish_NN genetic_JJ model_NN for_II the_DD common_JJ human_NN disorder_NN holoprosencephaly_NN ._.
P11017169A02
Shh_NN is_VBZ made_VVN in_II the_DD notochord_NN ,_, the_DD most_RRT ventral_JJ part_NN of_II the_DD spinal_JJ cord_NN ,_, and_CC in_II mice_NNS lacking_VVG Shh_NN ,_, ventral_JJ cell_NN types_NNS are_VBB reduced_VVN or_CC absent_JJ ._.
P11017169A08
Differences_NNS between_II rostral_JJ and_CC caudal_JJ regions_NNS suggest_VVB that_CST other_JJ signaling_VVGJ molecules-in_II addition_NN to_II Shh-may_VM be_VBB involved_VVN in_II specifying_VVGN ventral_JJ fates_NNS ,_, particularly_RR in_II the_DD caudal_JJ region_NN of_II the_DD spinal_JJ cord_NN ._.
P11021632A02
Facial_JJ clefts_NNS can_VM arise_VVB at_II any_DD stage_NN of_II development_NN due_II+ to_II perturbations_NNS that_PNR alter_VVB the_DD extracellular_JJ matrix_NN as_CC+ well_CC+ as_CC affect_VVB the_DD patterning_VVGN ,_, migration_NN ,_, proliferation_NN ,_, and_CC differentiation_NN of_II cells_NNS ._.
P11023863A03
We_PN have_VHB used_VVN explant_NN cultures_NNS of_II chick_NN optic_JJ vesicles_NNS to_TO study_VVI the_DD regulation_NN of_II retinal_JJ pigmented_VVNJ epithelium_NN (_( RPE_NN )_) patterning_VVGN and_CC differentiation_NN during_II early_JJ eye_NN development_NN ._.
P11023863A09
These_DD data_NNS indicate_VVB that_CST extraocular_JJ mesenchyme_NN ,_, and_CC possibly_RR an_DD activin-like_JJ signal_NN ,_, pattern_VVB the_DD domains_NNS of_II the_DD optic_JJ vesicle_NN into_II RPE_NN and_CC neural_JJ retina_NN ._.
P11023872A05
Sim2_NN encodes_VVZ a_DD basic_JJ helix-loop-helix_NN (_( bHLH-PAS_NN )_) PAS_NN domain_NN containing_VVGJ transcriptional_JJ regulator_NN whose_PNR Drosophila_NN homolog_NN ,_, single-minded_NN ,_, is_VBZ a_DD master_JJ regulator_NN of_II ventral_JJ midline_NN development_NN ._.
P11025213A01
The_DD appearance_NN of_II bottle_NN cells_NNS at_II the_DD dorsal_JJ vegetal_JJ /_SYM marginal_JJ boundary_NN of_II Xenopus_NN embryos_NNS marks_VVZ the_DD onset_NN of_II blastopore_NN formation_NN ._.
P11025213A07
In_II addition_NN ,_, fibroblast_NN growth_NN factor_NN signalling_VVGN is_VBZ an_DD essential_JJ precondition_NN for_II this_DD epithelial_JJ response_NN as_CS it_PN is_VBZ for_II mesoderm_NN formation_NN ._.
P11032829A06
Flow_NN cytometry_NN analysis_NN determined_VVD that_CST the_DD gamma-UTR_NN variant_NN expresses_VVZ a_DD heterologous_JJ reporter_NN gene_NN 14-23-fold_NN higher_JJR than_CSN the_DD alpha-UTR_NN and_CC 5-13-fold_NN higher_JJR than_CSN the_DD beta-UTR_NN in_II a_DD variety_NN of_II cell_NN types_NNS ._.
P11042037A02
To_TO explore_VVI the_DD possibility_NN that_CST hedgehog_NN signaling_VVGN is_VBZ involved_VVN in_II the_DD control_NN of_II hematopoietic_JJ differentiation_NN ,_, we_PN screened_VVD a_DD panel_NN of_II human_NN leukemia_NN cell_NN lines_NNS for_II the_DD expression_NN of_II Patched1_NN and_CC Smoothened_NN ,_, the_DD receptor_NN and_CC coreceptor_NN for_II hedgehog_NN ligands_NNS ._.
P11042037A08
Incubation_NN of_II hematopoietic_JJ progenitors_NNS with_II Shh-N_NN and_CC GM-CSF_NN resulted_VVN in_II increased_VVNJ granulocyte_NN /_SYM monocyte_NN colonies_NNS (_( P_NN <_SYM 0.01_MC )_) ;_: the_DD increase_NN was_VBD blocked_VVN by_II cyclopamine_NN ._.
P11044393A06
Sonic_NN hedgehog_NN (_( Shh_NN )_) encodes_VVZ a_DD signaling_VVGJ peptide_NN which_PNR is_VBZ present_JJ in_II the_DD oral_JJ epithelium_NN prior_II+ to_II invagination_NN and_CC in_II the_DD tooth_NN epithelium_NN throughout_II its_PNG development_NN ._.
P11044393A12
However_RR ,_, both_CC dentin-_NN and_CC enamel-specific_JJ markers_NNS are_VBB expressed_VVN and_CC a_DD large_JJ amount_NN of_II tooth-specific_JJ extracellular_JJ matrix_NN is_VBZ produced_VVN ._.
P11044396A01
The_DD polarising_VVGJ region_NN expresses_VVZ the_DD signalling_VVGJ molecule_NN sonic_NN hedgehog_NN (_( Shh_NN )_) ,_, and_CC is_VBZ an_DD embryonic_JJ signalling_VVGJ centre_NN essential_JJ for_II outgrowth_NN and_CC patterning_VVGN of_II the_DD vertebrate_NN limb_NN ._.
P11044396A07
Application_NN of_II Shh_NN protein_NN to_II late_JJ limb_NN buds_NNS also_RR caused_VVD alterations_NNS in_II digit_NN morphogenesis_NN ._.
P11044396A13
Such_DB an_DD autoregulatory_JJ process_NN based_VVN on_II cell_NN death_NN could_VM represent_VVB a_DD general_JJ way_NN for_II regulating_VVGN patterning_VVGJ signals_NNS in_II embryos_NNS ._.
P11044400A01
The_DD secretion_NN of_II Sonic_NN hedgehog_NN (_( Shh_NN )_) from_II the_DD notochord_NN and_CC floor_NN plate_NN appears_VVZ to_TO generate_VVI a_DD ventral-to-dorsal_JJ gradient_NN of_II Shh_NN activity_NN that_PNR directs_VVZ progenitor_NN cell_NN identity_NN and_CC neuronal_JJ fate_NN in_II the_DD ventral_JJ neural_JJ tube_NN ._.
P11044400A07
Conversely_RR ,_, follistatin_NN but_CC not_RR noggin_NN produces_VVZ a_DD dorsal-to-ventral_JJ switch_NN in_II progenitor_NN cell_NN identity_NN and_CC neuronal_JJ fate_NN in_II response_NN to_II Shh_NN both_CC in_RR+ vitro_RR and_CC in_RR+ vivo_RR ._.
P11044411A04
This_PND may_VM be_VBB due_II+ to_II differential_JJ WNT_NN inhibition_NN since_CS dkk1_NN ,_, unlike_II frzb_NN ,_, inhibits_VVZ Wnt3a_NN signalling_VVGN ._.
P11044411A10
Embryos_NNS treated_VVN with_II retinoic_JJ acid_NN (_( RA_NN )_) are_VBB not_RR rescued_VVN by_II dkk1_NN and_CC RA_NN affects_VVZ the_DD central_JJ nervous_JJ system_NN (_( CNS_NN )_) more_RR posterior_JJ than_CSN dkk1_NN ,_, suggesting_VVG that_CST WNTs_NNS and_CC retinoids_NNS may_VM act_VVB to_TO pattern_VVI anterior_JJ and_CC posterior_JJ CNS_NN ,_, respectively_RR ,_, during_II gastrulation_NN ._.
P11048294A01
Limbs_NNS are_VBB formed_VVN after_II a_DD series_NN of_II complex_JJ interactions_NNS between_II tissues_NNS derived_VVN from_II the_DD embryonic_JJ layers_NNS (_( surface_NN ectoderm_NN and_CC somatopleural_JJ mesoderm_NN )_) ._.
P11048294A06
So_RR ,_, the_DD definitive_JJ shape_NN of_II a_DD structure_NN could_VM depend_VVB on_II only_RR one_MC of_II its_PNG component_NN ._.
P11048294A12
The_DD family_NN of_II secreted_VVNJ FGF_NN and_CC their_PNG receptors_NNS play_VVB a_DD major_JJ role_NN in_II the_DD regulation_NN of_II the_DD development_NN of_II this_DD axis_NN ._.
P11057905A03
Functions_NNS of_II the_DD PM_NN in_II coordinating_VVGN growth_NN and_CC patterning_VVGN of_II the_DD DP_NN are_VBB unknown_VVN ._.
P11060239A05
Here_RR we_PN report_VVB the_DD identification_NN of_II two_MC chick_NN homologues_NNS of_II the_DD Cut_NN /_SYM Cux_NN /_SYM CDP_NN family_NN that_PNR are_VBB expressed_VVN in_II the_DD developing_VVGJ limb_NN bud_NN ._.
P11060239A11
These_DD results_NNS suggest_VVB that_CST Cux2_NN may_VM have_VHB a_DD role_NN in_II generating_VVGN or_CC mediating_VVGN polarizing_VVGJ activity_NN ._.
P11061432A03
DA_NN progenitors_NNS are_VBB first_RR "_`` committed_VVN "_'' to_TO give_VVI rise_NN to_II DA_NN neurons_NNS by_II the_DD action_NN of_II two_MC secreted_VVNJ factors_NNS ,_, Sonic_NN hedgehog_NN and_CC fibroblast_NN growth_NN factor_NN 8_MC (_( FGF8_NN )_) ._.
P11061432A09
Strikingly_RR ,_, the_DD in_JJ+ situ_JJ maturation_NN and_CC phenotypic_JJ specialization_NN of_II DA_NN neurons_NNS grafted_VVN into_II the_DD adult_NN striatum_NN /_SYM caudate-putamen_NN parallels_VVZ the_DD normal_JJ development_NN of_II committed_VVNJ fetal_JJ dopamine_NN neurons_NNS during_II neurogenesis_NN ._.
P11061434A05
We_PN propose_VVB the_DD possibility_NN that_CST these_DD myogenic_JJ cells_NNS are_VBB derived_VVN from_II the_DD vasculature_NN ,_, are_VBB multi-potent_JJ and_CC become_VVB committed_VVN to_II myogenesis_NN by_II local_JJ signaling_VVGN ,_, when_CS ingressing_VVG a_DD differentiating_VVGJ muscle_NN tissue_NN ._.
P11069117A02
The_DD multipass_NN membrane-spanning_VVGJ proteins_NNS Patched_NN (_( Ptc_NN )_) [_( 2-4_MC ]_) and_CC Smoothened_NN (_( Smo_NN )_) [_( 5-7_MC ]_) have_VHB been_VBN proposed_VVN to_TO act_VVI as_II subunits_NNS of_II a_DD putative_JJ Hh_NN receptor_NN complex_NN ._.
P11069117A08
Our_PNG findings_NNS suggest_VVB that_CST Smo_NN is_VBZ modified_VVN to_TO yield_VVI a_DD non-functional_JJ form_NN and_CC this_DD modification_NN is_VBZ promoted_VVN by_II Ptc_NN in_II a_DD non-stoichiometric_JJ manner_NN ._.
P11071781A05
At_II later_JJR stages_NNS ,_, the_DD lack_NN of_II opb_NN (_( +_SYM )_) causes_VVZ a_DD non-cell-autonomous_JJ expansion_NN of_II ventral_JJ cell_NN types_NNS into_II dorsal_JJ regions_NNS of_II the_DD neural_JJ tube_NN ,_, revealing_VVG that_CST opb_NN (_( +_SYM )_) controls_VVZ the_DD production_NN of_II a_DD diffusible_JJ molecule_NN that_PNR defines_VVZ the_DD domain_NN of_II Shh_NN expression_NN ._.
P11074003A01
Sonic_NN hedgehog_NN (_( Shh_NN )_) signal_NN transduction_NN via_II the_DD G-protein-coupled_VVNJ receptor_NN ,_, Smoothened_NN ,_, is_VBZ required_VVN for_II proliferation_NN of_II cerebellar_JJ granule_NN neuron_NN precursors_NNS (_( CGNPs_NNS )_) during_II development_NN ._.
P11074003A07
Analysis_NN of_II CGNPs_NNS from_II cyclinD1_NN (_( -/-_SYM )_) or_CC cyclinD2_NN (_( -/-_SYM )_) mice_NNS demonstrates_VVZ that_CST the_DD Shh_NN proliferative_JJ pathway_NN does_VDZ not_RR require_VVB unique_JJ functions_NNS of_II cyclinD1_NN or_CC cyclinD2_NN and_CC that_CST D-type_NN cyclins_NNS overlap_VVB functionally_RR in_II this_DD regard_NN ._.
P11076673A05
Hoxb-5_NN and_CC Hoxb-6_NN expression_NN domains_NNS demarcate_VVB the_DD trachea_NN ,_, bronchial_JJ tree_NN ,_, and_CC air_NN sacs_NNS ._.
P11076673A11
By_II tissue_NN recombination_NN experiments_NNS ,_, we_PN found_VVD that_CST the_DD dorsal_JJ and_CC the_DD ventral_JJ pulmonary_JJ mesenchyme_NN ,_, demarcated_VVN by_II Hoxb-6_NN expression_NN ,_, have_VHB different_JJ inductive_JJ capacities_NNS toward_II the_DD tracheal_JJ epithelium_NN ._.
P11076675A05
When_CS we_PN cultured_VVD the_DD ventral_JJ and_CC dorsal_JJ spinal_JJ cords_NNS separately_RR ,_, a_DD robust_JJ increase_NN in_II the_DD number_NN of_II O4_NN (_( +_SYM )_) cells_NNS was_VBD observed_VVN in_II the_DD ventral_JJ fragment_NN ._.
P11076756A02
Analyses_NNS of_II the_DD expression_NN and_CC targeted_VVNJ disruption_NN of_II the_DD homeobox_NN gene_NN Hoxb1_NN demonstrate_VVB that_CST it_PN is_VBZ essential_JJ for_II patterning_VVGJ progenitor_NN cells_NNS along_II the_DD entire_JJ DV_NN axis_NN of_II rhombomere_NN 4_MC (_( r4_NN )_) ._.
P11076770A04
From_II these_DD cells_NNS a_DD Hh_NN signal_NN acts_VVZ in_II both_CC anterior_JJ and_CC posterior_JJ directions_NNS ._.
P11076770A10
Hh_NN is_VBZ required_VVN for_II the_DD maintenance_NN of_II wingless_NN expression_NN before_II embryonic_JJ stage_NN 11_MC whereas_CS Ci_NN is_VBZ necessary_JJ only_RR later_RR during_II stage_NN 11_MC ._.
P11101845A01
The_DD expression_NN pattern_NN and_CC activity_NN of_II fibroblast_NN growth_NN factor-8_NN (_( FGF8_NN )_) in_II experimental_JJ assays_NNS indicate_VVB that_CST it_PN has_VHZ important_JJ roles_NNS in_II limb_NN development_NN ,_, but_CC early_JJ embryonic_JJ lethality_NN resulting_VVG from_II mutation_NN of_II Fgf8_NN in_II the_DD germ_NN line_NN of_II mice_NNS has_VHZ prevented_VVN direct_JJ assessment_NN of_II these_DD roles_NNS ._.
P11101846A02
Removal_NN of_II the_DD AER_NN in_II chick_NN results_VVZ in_II limbs_NNS lacking_VVG distal_JJ skeletal_JJ elements_NNS ._.
P11101846A08
Our_PNG data_NNS identify_VVB Fgf8_NN as_II the_DD only_JJ known_VVNJ AER-Fgf_NN individually_RR necessary_JJ for_II normal_JJ limb_NN development_NN ,_, and_CC provide_VVB insight_NN into_II the_DD function_NN of_II Fgf_NN signalling_VVGN from_II the_DD AER_NN in_II the_DD normal_JJ outgrowth_NN and_CC patterning_VVGN of_II the_DD limb_NN ._.
P11102373A04
We_PN performed_VVD a_DD mutagenesis_NN screen_NN for_II mutations_NNS that_PNR dominantly_RR suppress_VVB Hedgehog_NN overexpression_NN phenotypes_NNS in_II the_DD Drosophila_NN melanogaster_NN wing_NN ._.
P11103949A03
Several_JJ Hh-responsive_JJ genes_NNS expressed_VVN by_II cells_NNS of_II the_DD organizer_NN mediate_VVB its_PNG patterning_VVGJ activity_NN ._.
P11118005A04
Here_RR we_PN report_VVB that_CST Hhs_NNS Ihh_NN and_CC Dhh_NN and_CC their_PNG receptors_NNS patched_NN (_( Ptc_NN )_) and_CC smoothened_NN are_VBB expressed_VVN in_II the_DD endocrine_JJ islets_NNS of_II Langerhans_NN of_II the_DD fully_RR developed_VVNJ rat_NN pancreas_NN and_CC in_II the_DD clonal_JJ gamma-cell_NN line_NN INS-1_NN ._.
P11118005A10
We_PN propose_VVB that_CST Hh_NN signaling_VVGN is_VBZ not_RR restricted_VVN to_II patterning_VVGN in_II early_JJ pancreas_NN development_NN but_CC also_RR continues_VVZ to_TO signal_VVI in_II differentiated_VVNJ beta-cells_NNS of_II the_DD endocrine_JJ pancreas_NN in_II regulating_VVGN insulin_NN production_NN ._.
P11118883A01
Patterning_VVGN of_II the_DD limb_NN is_VBZ coordinated_VVN by_II the_DD complex_JJ interplay_NN of_II three_MC signaling_VVGJ regions_NNS :_: the_DD apical_JJ ectodermal_JJ ridge_NN (_( AER_NN )_) ,_, the_DD zone_NN of_II polarizing_VVGJ activity_NN (_( ZPA_NN )_) ,_, and_CC the_DD non-ridge_NN limb_NN ectoderm_NN ._.
P11118883A07
In_II contrast_NN to_II previous_JJ studies_NNS we_PN also_RR demonstrate_VVB that_CST Shh_NN signaling_VVGN is_VBZ required_VVN for_II maintenance_NN of_II normal_JJ Fgf8_NN expression_NN ,_, since_CS expression_NN of_II Fgf8_NN ,_, unlike_II some_DD other_JJ AER_NN marker_NN genes_NNS ,_, is_VBZ rapidly_RR lost_VVN from_II anterior_JJ to_II posterior_JJ after_II E10.5_NN ,_, with_II only_RR a_DD small_JJ domain_NN of_II Fgf8_NN expression_NN remaining_VVGN posteriorly_RR ._.
P11130177A03
This_DD review_NN focuses_VVZ on_II recent_JJ studies_NNS aimed_VVN at_II determining_VVGN how_CST Shh_NN signaling_VVGN is_VBZ affected_VVN by_II these_DD causes_NNS of_II holoprosencephaly_NN ,_, whether_CST they_PN involve_VVB a_DD common_JJ mechanism_NN and_CC the_DD role_NN played_VVN by_II cholesterol_NN ._.
P11144352A04
Thus_RR ,_, a_DD cellular_JJ and_CC molecular_JJ mechanism_NN that_PNR facilitates_VVZ musculoskeletal_JJ and_CC vascular_JJ development_NN elsewhere_RR in_II the_DD embryo_NN has_VHZ been_VBN adapted_VVN to_TO guide_VVI the_DD differentiation_NN of_II the_DD olfactory_NN pathway_NN in_II the_DD developing_VVGJ forebrain_NN ._.
P11152630A02
At_II early_JJ head_NN process_NN stages_NNS (_( 4+_MC to_II 6_MC ;_: Hamburger_NNP and_CC Hamilton_NNP )_) it_PN lies_VVZ beneath_II ,_, lateral_JJ to_II and_CC ahead_II+ of_II the_DD ingressed_VVNJ axial_JJ mesoderm_NN ._.
P11152630A08
Important_JJ gene_NN expressions_NNS within_II axial_JJ mesoderm_NN (_( chordin_NN ,_, Shh_NN and_CC BMP7_NN )_) appear_VVB unaffected_VVN in_II all_DD embryos_NNS ,_, including_VVG those_PND due_JJ to_TO be_VBI pattern-deleted_VVNJ ,_, during_II the_DD hours_NNS following_VVG the_DD operation_NN when_CS anterior_JJ brain_NN pattern_NN is_VBZ believed_VVN to_TO be_VBI determined_VVN ._.
P11152636A01
Pituitary_NN gland_NN development_NN serves_VVZ as_II an_DD excellent_JJ model_NN system_NN in_II which_PNR to_TO study_VVI the_DD emergence_NN of_II distinct_JJ cell_NN types_NNS from_II a_DD common_JJ primordium_NN in_II mammalian_JJ organogenesis_NN ._.
P11152636A07
Thus_RR ,_, SHH_NN appears_VVZ to_TO exert_VVI effects_NNS on_II both_CC proliferation_NN and_CC cell-type_NN determination_NN in_II pituitary_NN gland_NN development_NN ._.
P11158592A03
We_PN report_VVB here_RR the_DD expression_NN during_II implantation_NN of_II 21_MC genes_NNS encoding_VVG other_JJ signaling_VVGJ proteins_NNS ,_, including_VVG those_PND belonging_VVG to_II the_DD Bone_NN morphogenetic_JJ protein_NN (_( BMP_NN )_) ,_, fibroblast_NN growth_NN factor_NN (_( FGF_NN )_) ,_, WNT_NN ,_, and_CC Hedgehog_NN (_( HH_NN )_) pathways_NNS ._.
P11158592A09
Significantly_RR ,_, beads_NNS containing_VVG BMP-2_NN do_VDB not_RR themselves_PN elicit_VVB an_DD implantation_NN response_NN but_CC affect_VVB the_DD spacing_VVGN of_II implantation_NN sites_NNS induced_VVN by_II blastocysts_NNS cotransferred_VVN with_II the_DD beads_NNS ._.
P11159867A01
A_DD neonatal_JJ rat_NN metatarsal_JJ organ_NN culture_NN model_NN has_VHZ been_VBN employed_VVN to_TO study_VVI the_DD anabolic_JJ effects_NNS of_II Sonic_NN /_SYM Indian_NN hedgehog_NN and_CC BMP-4_NN ._.
P11159867A07
High_JJ doses_NNS of_II BMP-4_NN resulted_VVD in_II increased_VVNJ expression_NN of_II noggin_NN messenger_NN RNA_NN and_CC cotreatment_NN of_II noggin_NN and_CC Shh-N_NN resulted_VVD in_II reversal_NN of_II the_DD anabolic_JJ action_NN of_II Shh-N_NN ._.
P11160153A02
Hypertrophic_JJ chondrocytes_NNS in_II the_DD growth_NN plate_NN play_VVB a_DD pivotal_JJ role_NN in_II this_DD transition_NN ._.
P11165486A02
Two_MC transmembrane_JJ proteins_NNS associated_VVN in_II a_DD complex_NN ,_, Patched_NN (_( Ptc_NN )_) and_CC Smoothened_NN (_( Smo_NN )_) ,_, are_VBB indispensable_JJ for_II the_DD reception_NN of_II Hh_NN signals_NNS (_( Cell_NN 86_MC (_( 1996_MC )_) 221_MC ;_: Nature_NN 382_MC (_( 1996_MC )_) 547_MC ;_: Nature_NN 384_MC (_( 1996_MC )_) 176_MC ;_: Nature_NN 384_MC (_( 1996_MC )_) 129_MC )_) ._.
P11165486A08
In_II contrast_NN to_II the_DD tissue-specific_JJ expression_NN characteristics_NNS of_II XPtc1_NN ,_, XSmo_NN expression_NN appears_VVZ to_TO be_VBI ubiquitously_RR activated_VVN in_II early_JJ embryonic_JJ stages_NNS but_CC condenses_VVZ in_II the_DD terminal_JJ regions_NNS of_II the_DD embryo_NN at_II tailbud_NN stage_NN ._.
P11169584A01
Models_NNS employing_VVG gradients_NNS of_II diffusible_JJ morphogens_NNS are_VBB often_RR invoked_VVN to_TO explain_VVI regional_JJ specification_NN in_II the_DD early_JJ embryo_NN ._.
P11171336A04
We_PN find_VVB that_CST infections_NNS with_II Shh-expressing_VVGJ retrovirus_NN at_II embryonic_JJ day_NN 9.5_MC ,_, result_VVB in_II ectopic_JJ Olig2_NN and_CC PDGFR_NN (_( alpha_NN )_) expression_NN by_II mid-embryogenesis_NN ._.
P11171336A10
Further_RR supporting_VVG the_DD idea_NN that_CST Shh_NN is_VBZ required_VVN for_II the_DD in_JJ+ vivo_JJ establishment_NN of_II early_JJ oligodendrocyte_NN populations_NNS ,_, expression_NN of_II PDGFR_NN (_( alpha_NN )_) can_VM be_VBB partially_RR rescued_VVN by_II virally_RR mediated_VVNJ expression_NN of_II Shh_NN in_II the_DD Nkx2.1_NN mutant_NN telencephalon_NN ._.
P11171398A04
We_PN address_VVB the_DD question_NN of_II whether_CST the_DD Hh_NN pathway_NN is_VBZ distally_RR branched_VVN or_CC ,_, in_II other_JJ words_NNS ,_, whether_CST the_DD regulation_NN of_II Ci_NN activity_NN is_VBZ the_DD sole_JJ output_NN of_II Hh_NN signaling_VVGN ._.
P11172440A01
BACKGROUND_NN /_SYM PURPOSE_NN :_: VACTERL_NN syndrome_NN is_VBZ a_DD common_JJ surgical_JJ condition_NN affecting_VVG the_DD development_NN of_II many_DD midaxial_JJ organs_NNS ._.
P11172440A07
CONCLUSION_NN :_: To_II the_DD authors_NNS '_GE knowledge_NN ,_, these_DD mutant_JJ mice_NNS represent_VVB the_DD first_JJ animal_NN model_NN that_PNR mimics_VVZ the_DD human_NN VACTERL_NN syndrome_NN ,_, and_CC suggests_VVZ that_CST aberrations_NNS in_II Shh_NN signaling_VVGN might_VM be_VBB involved_VVN in_II the_DD VACTERL_NN syndrome_NN ._.
P11187133A02
Recent_JJ developments_NNS in_II skin_NN cancer_NN research_NN have_VHB made_VVN it_PN possible_JJ to_TO identify_VVI environmental_JJ factors_NNS involved_VVN in_II cutaneous_JJ carcinogenesis_NN and_CC to_TO describe_VVI the_DD molecular_JJ pathology_NN of_II skin_NN cancer_NN ._.
P11203695A04
Confocal_JJ laser_NN scanning_VVGJ microscopy_NN was_VBD used_VVN to_TO determine_VVI the_DD spatiotemporal_JJ relationship_NN between_II growing_VVGJ axons_NNS and_CC the_DD expression_NN pattern_NN of_II eight_MC regulatory_JJ genes_NNS in_II zebrafish_NN brain_NN ._.
P11203695A10
These_DD results_NNS suggest_VVB that_CST pioneer_NN axons_NNS in_II the_DD embryonic_JJ forebrain_NN do_VDB not_RR follow_VVB continuous_JJ pathways_NNS defined_VVN by_II the_DD borders_NNS of_II regulatory_JJ gene_NN expression_NN domains_NNS ._.
P11203700A02
Gdf11_NN null_JJ mice_NNS display_VVB skeletal_JJ abnormalities_NNS that_PNR appear_VVB to_TO represent_VVI anterior_JJ homeotic_JJ transformations_NNS of_II vertebrae_NN consistent_JJ with_II high_JJ levels_NNS of_II Gdf11_NN expression_NN in_II the_DD primitive_JJ streak_NN ,_, presomitic_JJ mesoderm_NN ,_, and_CC tail_NN bud_NN ._.
P11203700A08
When_CS beads_NNS incubated_VVN in_II GDF11_NN protein_NN were_VBD implanted_VVN into_II the_DD early_JJ wing_NN bud_NN ,_, GDF11_NN caused_VVD severe_JJ truncations_NNS of_II the_DD limb_NN that_PNR affected_VVD both_CC the_DD cartilage_NN elements_NNS and_CC the_DD muscle_NN ._.
P11222142A02
Gene_NN inactivation_NN experiments_NNS in_II mice_NNS have_VHB identified_VVN factors_NNS required_VVN for_II dorsal_JJ pancreas_NN development_NN ,_, but_CC factors_NNS that_PNR initiate_VVB the_DD ventral_JJ pancreas_NN have_VHB remained_VVN elusive_JJ ._.
P11222142A08
Cardiac_JJ mesoderm_NN or_CC FGF_NN induces_VVZ the_DD local_JJ expression_NN of_II sonic_NN hedgehog_NN ,_, which_PNR in_II turn_NN is_VBZ inhibitory_JJ to_II pancreas_NN but_CC not_RR to_II liver_NN ._.
P11229883A03
For_II structural_JJ purposes_NNS alone_JJ ,_, the_DD fetus_NN requires_VVZ 1.5_MC mg_NN of_II cholesterol_NN per_II gram_NN of_II tissue_NN ,_, not_RR including_VVG the_DD brain_NN ._.
P11237716A04
In_II animal_NN cap_NN assays_NNS ,_, the_DD antagonizing_VVGJ BMPs_NNS signal_NN was_VBD not_RR sufficient_JJ to_TO induce_VVI Xshh_NN mRNA_NN expression_NN ;_: however_RR ,_, it_PN could_VM induce_VVB Xshh_NN mRNA_NN expression_NN in_II the_DD presence_NN of_II Xnr-1_NN ._.
P11257109A05
Mutations_NNS in_II the_DD human_NN homolog_NN of_II a_DD Drosophila_NN gene_NN ,_, patched_NN ,_, underlie_VVB Gorlin_NN syndrome_NN ._.
P11277077A03
PTHrP_NN then_RR maintains_VVZ chondrocytes_NNS in_II a_DD proliferative_JJ ,_, less_RR differentiated_VVNJ state_NN ._.
P11277077A09
Thus_RR ,_, IHH_NN is_VBZ a_DD master_JJ regulator_NN of_II both_CC chondrocyte_NN and_CC osteoblast_NN differentiation_NN ._.
P11281376A02
During_II migration_NN of_II neural_JJ crest_NN cells_NNS from_II the_DD dorsal_JJ surface_NN of_II the_DD neural_JJ tube_NN to_II their_PNG destinations_NNS in_II the_DD sympathetic_JJ primordia_NNS and_CC adrenal_JJ glands_NNS ,_, precursors_NNS of_II the_DD so-called_VVNJ sympathoadrenal_JJ (_( SA_NN )_) cell_NN lineage_NN are_VBB exposed_VVN to_II signals_NNS from_II the_DD notochord_NN and_CC ventral_JJ neural_JJ tube_NN probably_RR including_VVG the_DD protein_NN ,_, Sonic_NN hedgehog_NN ._.
P11281376A08
For_II their_PNG normal_JJ development_NN ,_, these_DD neurones_NNS require_VVB signals_NNS from_II the_DD adrenal_JJ medulla_NN ,_, which_PNR include_VVB neurotrophin-4_NN ,_, a_DD major_JJ neurotrophic_JJ factor_NN of_II adrenal_JJ chromaffin_NN cells_NNS ._.
P11284692A06
Hydrophobic_JJ modifications_NNS at_II the_DD C-terminus_NN of_II Shh_NN resulted_VVD in_II only_RR a_DD 2-3-fold_NN increase_NN in_II activity_NN ,_, and_CC no_DD activation_NN was_VBD found_VVN with_II hydrophobic_JJ modification_NN at_II other_JJ surface_NN positions_NNS ._.
P11290288A04
Laminins_NNS and_CC their_PNG integrin_NN receptor_NN subunit_NN alpha6_NN accumulate_VVB in_II the_DD outer_JJ most_RRT external_JJ germinal_JJ layer_NN where_PNR proliferation_NN of_II granule_NN cell_NN precursors_NNS is_VBZ maximal_JJ ._.
P11290288A10
Taken_VVN together_RR ,_, these_DD data_NNS suggest_VVB that_CST granule_NN neuron_NN differentiation_NN is_VBZ regulated_VVN by_II the_DD vitronectin-induced_VVNJ phosphorylation_NN of_II CREB_NN ,_, a_DD critical_JJ event_NN that_PNR terminates_VVZ SHH-mediated_VVNJ proliferation_NN and_CC permits_VVZ the_DD differentiation_NN program_NN to_TO proceed_VVI in_II these_DD cells_NNS ._.
P11290296A02
We_PN report_VVB that_CST type_NN XVIII_MC collagen_NN ,_, which_PNR contains_VVZ both_CC a_DD frizzled_NN and_CC an_DD endostatin_NN domain_NN ,_, is_VBZ expressed_VVN throughout_II the_DD respective_JJ epithelial_JJ bud_NN at_II the_DD initiation_NN of_II lung_NN and_CC kidney_NN organogenesis_NN ._.
P11290296A08
Type_NN XVIII_MC collagen_NN antibody_NN blocking_VVGN also_RR led_VVD to_II a_DD notable_JJ reduction_NN in_II the_DD expression_NN of_II Wnt2_NN ,_, which_PNR is_VBZ expressed_VVN in_II the_DD lung_NN mesenchyme_NN but_CC not_RR in_II that_PND of_II the_DD kidney_NN ,_, suggesting_VVG a_DD regulatory_JJ interaction_NN between_II this_DD collagen_NN and_CC Wnt2_NN ._.
P11291852A01
Work_NN in_II amphibians_NNS indicates_VVZ that_CST inhibition_NN of_II Wnt_NN and_CC BMP_NN signals_NNS is_VBZ essential_JJ for_II head_NN development_NN and_CC that_CST head_NN induction_NN by_II the_DD Spemann-Mangold_NN organizer_NN may_VM be_VBB mediated_VVN by_II secreted_VVNJ Wnt_NN antagonists_NNS ._.
P11291852A07
Dkk1_NN thus_RR is_VBZ an_DD essential_JJ mediator_NN of_II the_DD vertebrate_NN head_NN organizer_NN ._.
P11291860A06
Conversely_RR ,_, the_DD dorsal_JJ blastoderm_NN of_II boz_NN mutants_NNS exhibits_VVZ ectopic_JJ expression_NN of_II genes_NNS normally_RR excluded_VVN from_II the_DD dorsal_JJ midline_NN such_II+ as_II wnt8_NN or_CC tbx6._. boz_NN specifies_VVZ the_DD formation_NN of_II anterior_JJ neuroectoderm_NN by_II regulating_VVGN Bmp_NN and_CC Wnt_NN pathways_NNS in_II a_DD fashion_NN consistent_JJ with_II Nieuwkoop_NN 's_GE two-step_NN neural_JJ patterning_VVGJ model_NN ._.
P11291860A12
Notably_RR ,_, Bozozok_NN appears_VVZ to_TO function_VVI by_II repressing_VVGN transcription_NN of_II target_NN genes_NNS such_II+ as_II swr_NN (_( bmp2b_NN )_) gene_NN ,_, and_CC as_II such_PND is_VBZ the_DD earliest_RRT acting_VVGJ repressor_NN that_PNR the_DD nascent_JJ dorsal_JJ axis_NN is_VBZ using_VVG to_TO antagonize_VVI ventral_JJ influences_NNS ._.
P11291868A03
Caudal_JJ node_NN cells_NNS function_VVB as_II stem_NN cells_NNS ._.
P11291868A08
Unpublished_VVNJ results_NNS indicate_VVB that_CST rescue_NN of_II the_DD posterior_JJ region_NN of_II the_DD embryo_NN can_VM be_VBB obtained_VVN by_II implantation_NN of_II Shh_NN secreting_VVGJ cells_NNS ._.
P11311154A06
Blocking_VVGN Ihh_NN function_NN in_II primitive_JJ endoderm_NN inhibits_VVZ activation_NN of_II hematopoiesis_NN and_CC vasculogenesis_NN in_II the_DD adjacent_JJ epiblast_NN ,_, suggesting_VVG that_CST Ihh_NN is_VBZ an_DD endogenous_JJ signal_NN that_PNR plays_VVZ a_DD key_JJ role_NN in_II the_DD development_NN of_II the_DD earliest_JJT hemato-vascular_JJ system_NN ._.
P11312556A06
The_DD latter_NN could_VM be_VBB amplified_VVN to_II as_RR much_PND as_CSN 30_MC %_SYM by_II increasing_VVGN the_DD concentration_NN of_II growth_NN factor_NN 10-fold_NN or_CC by_II the_DD addition_NN of_II other_JJ competent_JJ coactivators_NNS (_( IBMX_NN /_SYM forskolin_NN ,_, TPA_NN ,_, and_CC DA_NN )_) ._.
P11319862A01
The_DD Drosophila_NN Hedgehog_NN protein_NN and_CC its_PNG vertebrate_NN counterpart_NN Sonic_NN hedgehog_NN are_VBB required_VVN for_II a_DD wide_JJ variety_NN of_II patterning_VVGJ events_NNS throughout_II development_NN ._.
P11319862A07
Furthermore_RR ,_, overexpression_NN of_II the_DD mutant_JJ form_NN has_VHZ dominant_JJ negative_JJ effects_NNS on_II Hedgehog_NN signaling_VVGN ._.
P11327804A02
The_DD protocol_NN presented_VVN here_RR was_VBD established_VVN to_TO analyze_VVI the_DD role_NN and_CC dynamics_NNS of_II the_DD activated_VVNJ protein_NN kinase_NN C_NN /_SYM Rack1_NN regulatory_JJ system_NN in_II the_DD patterning_VVGN and_CC outgrowth_NN of_II limb_NN bud_NN mesenchyme_NN ._.
P11331610A03
The_DD Drosophila_NN gene_NN sprouty_NN encodes_VVZ an_DD antagonist_NN of_II FGF_NN signaling_VVGN ,_, which_PNR is_VBZ transcriptionally_RR induced_VVN by_II the_DD pathway_NN ,_, but_CC whose_PNR molecular_JJ functions_NNS are_VBB poorly_RR characterized_VVN ._.
P11332615A02
Chondrocytes_NNS infected_VVN with_II replication_NN competent_JJ avian_JJ retroviruses_NNS (_( RCAS_NN )_) viruses_NNS carrying_VVG constitutive_JJ active_JJ (_( CA_NN )_) BMPR-IA_NN and_CC BMPR-IB_NN had_VHD enhanced_VVNJ expression_NN of_II type_NN X_MC collagen_NN and_CC Ihh_NN mRNA_NN ._.
P11332615A08
To_TO determine_VVI if_CST there_EX is_VBZ an_DD autocrine_JJ role_NN for_II the_DD BMPs_NNS in_II chondrocyte_NN maturation_NN ,_, the_DD cultures_NNS were_VBD treated_VVN with_II noggin_NN and_CC follistatin_NN ,_, molecules_NNS that_PNR bind_VVB BMP-2_NN /_SYM -4_MC and_CC BMP-6_NN /_SYM -7_MC ,_, respectively_RR ._.
P11333865A03
All_DD 22_MC affected_VVNJ subjects_NNS have_VHB soft_JJ tissue_NN syndactyly_NN of_II all_DD fingers_NNS and_CC all_DD toes_NNS and_CC 14_MC also_RR have_VHB preaxial_JJ polydactyly_NN of_II the_DD hands_NNS and/or_CC feet_NN ._.
P11336495A01
Proper_JJ dorsal_JJ --_: ventral_JJ pattern_NN formation_NN of_II the_DD optic_JJ cup_NN is_VBZ essential_JJ for_II vertebrate_NN eye_NN morphogenesis_NN and_CC retinotectal_JJ topographic_JJ mapping_VVGN ._.
P11336495A07
Ectopic_JJ Shh_NN suppressed_VVD expression_NN of_II Bone_NN Morphogenetic_JJ Protein_NN 4_MC (_( BMP4_NN )_) in_II the_DD dorsal_JJ retina_NN ,_, whereas_CS reducing_VVGN endogenous_JJ Sonic_NN hedgehog_NN activity_NN resulted_VVD in_II a_DD ventral_JJ expansion_NN of_II BMP4_NN territory_NN ._.
P11395778A03
Although_CS there_EX is_VBZ much_DD data_NN (_( using_VVG soluble_JJ recombinant_JJ Shh_NN (_( ShhN_NN )_) )_) to_TO support_VVI the_DD simple_JJ diffusion_NN model_NN of_II long-range_NN Shh_NN signalling_VVGN ,_, there_EX has_VHZ been_VBN little_DD evidence_NN to_II date_NN for_II a_DD native_JJ form_NN of_II Shh_NN that_PNR is_VBZ freely_RR diffusible_JJ and_CC not_RR membrane-associated_VVN ._.
P11397007A01
Members_NNS of_II the_DD EGF-CFC_NN family_NN of_II proteins_NNS have_VHB recently_RR been_VBN implicated_VVN as_II essential_JJ cofactors_NNS for_II Nodal_NN signaling_VVGN ._.
P11397007A07
Implantation_NN of_II cells_NNS expressing_VVG human_NN or_CC mouse_NN CFC2_NN ,_, or_CC chick_NN CFC_NN on_II the_DD right_JJ side_NN of_II Hensen_NN 's_GE node_NN randomized_VVD heart_NN looping_VVGN without_II affecting_VVGN expression_NN of_II genes_NNS involved_VVN in_II left-right_NN axis_NN formation_NN ,_, including_VVG SnR_NN ,_, Nodal_NN ,_, Car_NN ,_, or_CC Pitx2_NN ._.
P11401399A03
Injection_NN of_II CHL_NN RNA_NN into_II Xenopus_NN embryos_NNS induced_VVD a_DD secondary_JJ axis_NN ._.
P11401399A09
Thus_RR ,_, CHL_NN may_VM serve_VVB as_II an_DD important_JJ BMP_NN regulator_NN for_II differentiating_VVGN mesenchymal_JJ cells_NNS ,_, especially_RR during_II skeletogenesis_NN ,_, and_CC for_II developing_VVGN specific_JJ neurons_NNS ._.
P11404418A03
The_DD stably_RR transduced_VVNJ cells_NNS were_VBD pooled_VVN and_CC designated_VVN as_II VME14_NN cells_NNS ._.
P11404418A08
This_DD monoclonal_JJ ,_, SHH-N-overexpressing_VVGJ cell_NN line_NN further_RR enhanced_VVD dopaminergic_JJ differentiation_NN of_II E11_NN rat_NN mesencephalon_NN cells_NNS ._.
P11412027A05
Sonic_NN hedgehog_NN (_( Shh_NN )_) is_VBZ also_RR expressed_VVN in_II the_DD pharyngeal_JJ arches_NNS and_CC is_VBZ necessary_JJ for_II normal_JJ craniofacial_JJ development_NN ._.
P11430830A02
To_TO assay_VVI the_DD range_NN of_II direct_JJ Shh_NN action_NN ,_, we_PN developed_VVD a_DD general_JJ method_NN for_II blocking_VVGN transduction_NN of_II Hedgehog_NN (_( Hh_NN )_) signals_NNS through_II ectopic_JJ expression_NN of_II a_DD deleted_VVNJ form_NN of_II the_DD Hh_NN receptor_NN Patched_NN (_( Ptc_NN )_) ,_, termed_VVN Ptc_NN (_( Deltaloop2_NN )_) ._.
P11440720A06
Further_RR ,_, we_PN demonstrate_VVB an_DD absolute_JJ requirement_NN for_II Hedgehog_NN signaling_VVGN in_II sclerotomal_JJ development_NN and_CC a_DD role_NN in_II cardiac_JJ morphogenesis_NN ._.
P11449277A04
The_DD organization_NN of_II ventral_JJ cell_NN types_NNS in_II Shh_NN opb_NN double_JJ mutants_NNS reveals_VVZ that_CST Shh-independent_JJ mechanisms_NNS can_VM pattern_VVB the_DD neural_JJ tube_NN along_II its_PNG dorsal-ventral_JJ axis_NN ._.
P11460262A05
The_DD resulting_VVGJ embryos_NNS were_VBD evaluated_VVN morphologically_RR and_CC by_II assaying_VVGN gene_NN expression_NN ._.
P11460262A10
DISCUSSION_NN :_: The_DD ectopic_JJ localization_NN of_II recombinant_JJ Shh_NN protein_NN in_II the_DD rostral_JJ neural_JJ tube_NN resulted_VVD in_II severe_JJ craniofacial_JJ anomalies_NNS and_CC alterations_NNS of_II gene_NN expression_NN predicted_VVN by_II other_JJ studies_NNS ._.
P11461001A05
These_DD studies_NNS demonstrated_VVD that_CST the_DD mutant_JJ gene_NN e_NN in_II the_DD axolotl_NN alters_VVZ the_DD response_NN of_II midanterior_JJ neural-plate_NN tissue_NN to_II signals_NNS from_II the_DD prechordal_JJ plate_NN ._.
P11461001A11
Thus_RR ,_, lowered_VVNJ pax-6_NN expression_NN by_II the_DD midanterior_JJ neuroectoderm_NN promotes_VVZ the_DD eyeless_JJ condition_NN by_II inhibiting_VVGN the_DD role_NN of_II pax-6_NN in_II eye_NN formation_NN ._.
P11467452A05
In_II addition_NN ,_, the_DD similarities_NNS among_II hedgehog_NN mutation-induced_VVNJ ductal_JJ dysplasias_NNS and_CC human_NN breast_NN pathologies_NNS suggest_VVB a_DD role_NN for_II altered_VVNJ hedgehog_NN signaling_VVGN in_II the_DD development_NN of_II mammary_JJ cancer_NN ._.
P11470817A06
On_II the_DD other_JJ hand_NN ,_, mice_NNS double_RR heterozygous_JJ for_II null_JJ Fbn2_NN and_CC Bmp7_NN alleles_NNS display_VVB the_DD combined_VVNJ digit_NN phenotype_NN of_II both_DD nullizygotes_NNS ._.
P11471164A02
It_PN has_VHZ been_VBN reported_VVN in_II holoprosencephaly_NN (_( HPE_NN )_) cases_NNS with_II severe_JJ facial_JJ anomalies_NNS or_CC as_II a_DD microform_NN in_II autosomal_JJ dominant_JJ HPE_NN (_( ADHPE_NN )_) ._.
P11471164A08
A_DD new_JJ missense_NN mutation_NN in_II SHH_NN (_( I111F_NN )_) ,_, segregating_VVG in_II one_MC SMMCI_NN family_NN ,_, was_VBD identified_VVN ._.
P11472891A01
Among_II the_DD bone_NN morphogenetic_JJ protein_NN (_( BMP_NN )_) family_NN ,_, which_PNR plays_VVZ a_DD crucial_JJ role_NN not_RR only_RR in_II bone_NN formation_NN but_CC also_RR in_II development_NN ,_, BMP-2_NN ,_, -4_MC ,_, and_CC -7_MC participate_VVB predominantly_RR in_II various_JJ aspects_NNS ._.
P11472891A07
The_DD transcription_NN start_NN site_NN of_II the_DD BMP-7_NN gene_NN was_VBD found_VVN to_TO be_VBI far_RR upstream_JJ (_( 764_MC bp_NN )_) of_II the_DD initiation_NN ATG_NN codon_NN ._.
P11472891A13
Our_PNG systems_NNS are_VBB helpful_JJ for_II assessment_NN of_II the_DD complicated_VVNJ interactions_NNS of_II molecules_NNS involved_VVN in_II the_DD skeletogenesis_NN and_CC developmental_JJ processes_NNS ._.
P11479882A06
RESULTS_NNS :_: At_II 24_MC hours_NNS postinjection_NN ,_, all_DD embryos_NNS were_VBD alive_JJ and_CC were_VBD imaged_VVN in_RR+ vivo_RR ._.
P11485934A06
Here_RR ,_, we_PN show_VVB that_CST mutant_JJ mice_NNS with_II various_JJ defects_NNS in_II the_DD Shh_NN signaling_VVGJ pathway_NN exhibit_VVB a_DD spectrum_NN of_II distal_JJ hindgut_NN defects_NNS mimicking_VVG human_NN anorectal_JJ malformations_NNS ._.
P11487541A02
A_DD stem_NN cell_NN located_VVN halfway_JJ up_II the_DD tubular_JJ unit_NN gives_VVZ rise_NN to_II both_CC a_DD basal_JJ gland_NN region_NN and_CC a_DD luminal_JJ pit_NN compartment_NN ,_, but_CC the_DD mechanisms_NNS responsible_JJ for_II the_DD maintenance_NN of_II this_DD asymmetry_NN are_VBB obscure_JJ ._.
P11487541A08
Inhibition_NN of_II Shh_NN markedly_RR enhanced_VVD gastric_JJ epithelial_JJ proliferation_NN and_CC affected_VVD the_DD cell_NN cycle_NN of_II gastric_JJ epithelial_JJ gland_NN cells_NNS ,_, whereas_CS pit_NN cells_NNS remained_VVD unaffected_VVN ._.
P11493520A02
We_PN report_VVB here_RR that_CST SDF-1_NN alpha_NN both_CC induces_VVZ chemotactic_JJ responses_NNS in_II granule_NN precursor_NN cells_NNS and_CC enhances_VVZ granule_NN cell_NN proliferative_JJ responses_NNS to_II Sonic_NN hedgehog_NN ._.
P11493539A01
The_DD myotome_NN is_VBZ formed_VVN by_II a_DD first_JJ wave_NN of_II pioneer_NN cells_NNS originating_VVG from_II the_DD entire_JJ dorsomedial_JJ region_NN of_II epithelial_JJ somites_NNS and_CC a_DD second_JJ wave_NN that_PNR derives_VVZ from_II all_DD four_MC lips_NNS of_II the_DD dermomyotome_NN but_CC generates_VVZ myofibers_NNS from_II only_RR the_DD rostral_JJ and_CC caudal_JJ edges_NNS ._.
P11493539A07
By_II this_DD stage_NN ,_, generation_NN of_II second-wave_NN myofibers_NNS ,_, which_PNR also_RR enter_VVB from_II the_DD extreme_JJ lips_NNS is_VBZ still_RR under_II way_NN ._.
P11493554A06
In_II this_DD report_NN ,_, we_PN show_VVB that_CST Shh_NN containing_VVG a_DD mutation_NN at_II the_DD site_NN of_II acylation_NN prevents_VVZ either_PND of_II these_DD phenotypes_NNS ._.
P11493557A03
We_PN show_VVB that_CST inactivation_NN of_II smoothened_NN by_II retroviral_JJ insertions_NNS in_II zebrafish_NN results_VVZ in_II defects_NNS that_PNR are_VBB characteristic_JJ of_II hedgehog_NN deficiencies_NNS ,_, including_VVG abnormalities_NNS in_II body_NN size_NN ,_, the_DD central_JJ nervous_JJ system_NN ,_, adaxial_JJ mesoderm_NN ,_, cartilage_NN and_CC pectoral_JJ fins_NNS ._.
P11493557A09
Taken_VVN together_RR ,_, these_DD data_NNS demonstrate_VVB the_DD conserved_VVNJ role_NN of_II vertebrate_NN smoothened_NN in_II the_DD hedgehog_NN signaling_VVGJ pathway_NN ,_, and_CC reveal_VVB similarities_NNS and_CC differences_NNS of_II hedgehog_NN function_NN between_II teleosts_NNS and_CC amniotes_NNS ._.
P11493558A05
The_DD haploinsufficiency_NN causes_VVZ a_DD variable_JJ phenotype_NN that_PNR includes_VVZ lung_NN immaturity_NN and_CC hypoplasia_NN ,_, fusion_NN of_II right_JJ lung_NN lobes_NNS ,_, narrowing_VVGN of_II esophagus_NN and_CC trachea_NN ,_, esophageal_JJ atresia_NN and_CC tracheo-esophageal_JJ fistula_NN ._.
P11493562A04
Fibroblast_NN growth_NN factor_NN (_( FGF_NN )_) also_RR induced_VVD RACK1_NN and_CC such_DD induction_NN of_II RACK1_NN expression_NN was_VBD accompanied_VVN by_II a_DD significant_JJ augmentation_NN in_II the_DD number_NN of_II active_JJ PKC_NN molecules_NNS and_CC an_DD elevation_NN of_II PKC_NN enzymatic_JJ activity_NN ._.
P11493571A02
We_PN present_VVB evidence_NN that_CST oligodendrogenesis_NN in_II the_DD anterior_JJ neural_JJ tube_NN follows_VVZ a_DD similar_JJ pattern_NN ._.
P11493571A08
However_RR ,_, OLPs_NNS did_VDD develop_VVB in_II cultures_NNS of_II Nkx2.1_NN (_( -/-_SYM )_) basal_JJ forebrain_NN and_CC this_PND was_VBD blocked_VVN by_II cyclopamine_NN ._.
P11500977A06
When_CS an_DD FGF-4-containing_VVGJ bead_NN was_VBD implanted_VVN into_II the_DD anterior_JJ region_NN of_II a_DD stage_NN 20_MC hindlimb_NN bud_NN ,_, ectopic_JJ expression_NN of_II Shh_NN was_VBD induced_VVN in_II the_DD mesenchyme_NN beneath_II the_DD anterior_JJ end_NN of_II the_DD apical_JJ ectodermal_JJ ridge_NN at_II 36_MC hr_NN after_II implantation_NN ._.
P11500977A12
These_DD results_NNS demonstrate_VVB the_DD difference_NN between_II the_DD fore-_NN and_CC hindlimb_NN buds_NNS in_II the_DD cell_NN competence_NN of_II Shh_NN induction_NN in_II response_NN to_II FGF-4_NN ,_, suggesting_VVG the_DD possibility_NN that_CST the_DD responsiveness_NN of_II mesenchymal_JJ cells_NNS in_II signaling_VVGJ molecules_NNS is_VBZ not_RR the_DD same_PND in_II the_DD fore-_NN and_CC hindlimb_NN buds_NNS ._.
P11509241A03
The_DD addition_NN of_II a_DD cholesterol_NN molecule_NN to_II the_DD C_NN terminus_NN of_II the_DD signaling_VVGJ domain_NN is_VBZ concomitant_JJ with_II cleavage_NN [_( 3_MC ]_) ._.
P11509241A08
sit_NN encodes_VVZ a_DD conserved_VVNJ transmembrane_JJ protein_NN with_II homology_NN to_II a_DD family_NN of_II membrane-bound_VVNJ acyltransferases_NNS ._.
P11511541A03
Neural_JJ precursor_NN cells_NNS always_RR express_VVB Bmpr-1a_NN ,_, but_CC Bmpr-1b_NN is_VBZ not_RR expressed_VVN until_II embryonic_JJ day_NN 9_MC and_CC is_VBZ restricted_VVN to_II the_DD dorsal_JJ neural_JJ tube_NN surrounding_VVG the_DD source_NN of_II BMP_NN ligands_NNS ._.
P11518515A05
These_DD embryos_NNS gastrulate_VVB abnormally_RR and_CC develop_VVB with_II excessive_JJ notochord_NN and_CC head_NN structures_NNS ,_, and_CC reduced_VVNJ tail_NN and_CC ventral_JJ components_NNS ._.
P11520664A01
Mutations_NNS in_II WNT_NN effector_NN genes_NNS perturb_VVB hair_NN follicle_NN morphogenesis_NN ,_, suggesting_VVG key_JJ roles_NNS for_II WNT_NN proteins_NNS in_II this_DD process_NN ._.
P11520668A04
Both_CC shh_NN and_CC presenilin_NN promoted_VVD cell_NN proliferation_NN and_CC apoptosis_NN ,_, but_CC the_DD effects_NNS of_II shh_NN were_VBD widely_RR distributed_VVN ,_, while_CS those_PND resulting_VVG from_II presenilin_NN injection_NN coincided_VVD with_II the_DD range_NN of_II shh_NN signaling_VVGN ._.
P11523056A04
Basal_JJ cell_NN naevus_JJ syndrome_NN (_( BCNS_NN )_) comprises_VVZ both_CC multiple_JJ BCCs_NNS and_CC multiple_JJ OKs_NNS ,_, in_II addition_NN to_II several_JJ other_JJ systemic_JJ manifestations_NNS ._.
P11523056A10
Although_CS moderate_JJ to_II heavy_JJ staining_VVGN with_II PTCH_NN antibody_NN was_VBD demonstrated_VVN in_II the_DD epithelium_NN of_II both_DD types_NNS of_II OK_NN (_( n=19_NN )_) ,_, a_DD quite_RR different_JJ pattern_NN of_II staining_VVGN of_II the_DD basal_JJ cell_NN layer_NN was_VBD observed_VVN in_II the_DD two_MC patient_NN groups_NNS ._.
P11533491A03
QSulf1_NN expression_NN is_VBZ induced_VVN by_II Sonic_NN hedgehog_NN in_II myogenic_JJ somite_NN progenitors_NNS in_II quail_NN embryos_NNS and_CC is_VBZ required_VVN for_II the_DD activation_NN of_II MyoD_NN ,_, a_DD Wnt-induced_VVNJ regulator_NN of_II muscle_NN specification_NN ._.
P11544187A04
Cutl1_NN mutant_JJ mice_NNS on_II inbred_VVNJ genetic_JJ backgrounds_NNS are_VBB born_VVN at_II Mendelian_JJ frequency_NN ,_, but_CC die_VVB shortly_RR after_II birth_NN because_II+ of_II retarded_VVNJ differentiation_NN of_II the_DD lung_NN epithelia_NNS ,_, which_PNR indicates_VVZ an_DD essential_JJ role_NN of_II CDP_NN in_II lung_NN maturation_NN ._.
P11545715A03
Notch_NN signaling_VVGN is_VBZ an_DD evolutionarily_RR conserved_VVNJ pathway_NN regulating_VVG the_DD differentiation_NN of_II precursor_NN cells_NNS of_II many_DD lineages_NNS ._.
P11562786A01
The_DD Hedgehog_NN (_( HH_NN )_) signaling_VVGJ pathway_NN is_VBZ involved_VVN in_II patterning_VVGN and_CC development_NN of_II a_DD variety_NN of_II organ_NN systems_NNS ,_, including_VVG the_DD nervous_JJ system_NN ,_, the_DD skeletal_JJ system_NN ,_, the_DD craniofacial_JJ structures_NNS ,_, and_CC the_DD gastrointestinal_JJ tract_NN ._.
P11562786A07
The_DD abnormalities_NNS are_VBB associated_VVN with_II congenital_JJ or_CC sporadic_JJ genetic_JJ alteration_NN affecting_VVGN function_NN of_II different_JJ components_NNS of_II the_DD HH_NN signaling_VVGJ pathway_NN ,_, including_VVG SHH_NN ,_, PTCH_NN ,_, SMOH_NN and_CC GLI_NN proteins_NNS ._.
P11566099A04
Gain-of-function_NN analysis_NN in_II transgenic_JJ mouse_NN embryos_NNS indicates_VVZ that_CST Olig_NN genes_NNS specifically_RR inhibit_VVB the_DD establishment_NN of_II Sim1-expressing_VVGJ V3_NN interneurons_NNS ._.
P11579230A01
Hedgehog_NN (_( Hh_NN )_) is_VBZ a_DD protein_NN ligand_NN that_PNR is_VBZ involved_VVN in_II early_JJ developmental_JJ patterning_VVGN ._.
P11585804A04
Resultant_JJ secondary_JJ trunks_NNS contain_VVB somite_NN and_CC neural_JJ tube_NN ,_, but_CC no_DD notochord_NN ._.
P11585804A10
Xnot_NN acts_VVZ as_II a_DD transcriptional_JJ repressor_NN within_II the_DD mesodermal_JJ region_NN ._.
P11585810A02
We_PN have_VHB found_VVN that_CST Scleraxis_NN ,_, a_DD bHLH_NN transcription_NN factor_NN ,_, is_VBZ a_DD highly_RR specific_JJ marker_NN for_II all_DB the_DD connective_JJ tissues_NNS that_PNR mediate_VVB attachment_NN of_II muscle_NN to_II bone_NN in_II chick_NN and_CC mouse_NN ,_, including_VVG the_DD limb_NN tendons_NNS ,_, and_CC show_VVB that_CST early_JJ scleraxis_NN expression_NN marks_VVZ the_DD progenitor_NN cell_NN populations_NNS for_II these_DD tissues_NNS ._.
P11585810A07
Finally_RR ,_, we_PN show_VVB that_CST the_DD endogenous_JJ expression_NN of_II noggin_NN within_II the_DD condensing_VVGJ digit_NN cartilage_NN contributes_VVZ to_II the_DD induction_NN of_II distal_JJ tendons_NNS ._.
P11592978A04
To_TO test_VVI whether_CST Sonic_NN hedgehog_NN (_( Shh_NN )_) ,_, another_DD signaling_VVGJ molecule_NN involved_VVN in_II the_DD patterning_VVGN of_II the_DD ventral_JJ neural_JJ tube_NN ,_, might_VM also_RR contribute_VVB to_II the_DD control_NN of_II the_DD adhesive_JJ and_CC migratory_JJ potential_NN of_II neuroepithelial_JJ cells_NNS ,_, we_PN analyzed_VVD the_DD effect_NN of_II ectopic_JJ Shh_NN on_II NCC_NN dispersion_NN from_II neural_JJ tube_NN explants_NNS cultured_VVN in_RR+ vitro_RR ._.
P11640898A02
Such_JJ precursors_NNS can_VM be_VBB identified_VVN by_II the_DD expression_NN of_II Olig_NN genes_NNS ,_, encoding_VVG basic_JJ helix-loop-helix_NN factors_NNS ,_, in_II the_DD spinal_JJ cord_NN and_CC brain_NN ._.
P11641224A06
SHH_NN can_VM thus_RR counteract_VVB a_DD built-in_VVNJ cell_NN death_NN program_NN and_CC thereby_RR contribute_VVB to_II organ_NN morphogenesis_NN ,_, in_II particular_NN in_II the_DD central_JJ nervous_JJ system_NN ._.
P11687485A04
The_DD analysis_NN of_II these_DD gene_NN functions_NNS has_VHZ revealed_VVN the_DD existence_NN of_II complex_JJ interactions_NNS between_II signaling_VVGJ pathways_NNS operated_VVN by_II secreted_VVNJ factors_NNS of_II the_DD HH_NN ,_, TGF-beta_NN /_SYM BMP_NN ,_, WNT_NN ,_, and_CC FGF_NN superfamilies_NNS ,_, which_PNR interact_VVB with_II many_DD other_JJ genetic_JJ networks_NNS to_TO control_VVI limb_NN positioning_VVGN ,_, outgrowth_NN ,_, and_CC patterning_VVGN ._.
P11688567A05
Transcription_NN of_II Nodal_NN is_VBZ also_RR positively_RR regulated_VVN by_II a_DD protein_NN kinase_NN A-dependent_JJ pathway_NN ._.
P11694189A03
We_PN tried_VVD to_TO utilize_VVI the_DD mitogenic_JJ effect_NN of_II Shh_NN to_TO accelerate_VVI the_DD formation_NN of_II cultured_VVNJ epithelium_NN ,_, which_PNR is_VBZ already_RR used_VVN in_II the_DD medical_JJ field_NN practically_RR ._.
P11702952A01
Previously_RR ,_, we_PN demonstrated_VVD that_CST Shh_NN acts_VVZ early_RR in_II the_DD development_NN of_II the_DD axial_JJ skeleton_NN ,_, to_TO induce_VVI a_DD prochondrogenic_JJ response_NN to_II later_JJR BMP_NN signaling_VVGN ._.
P11714671A02
We_PN generated_VVD a_DD conditional_JJ knockout_NN of_II the_DD gene_NN encoding_VVG BMPR-IA_NN (_( Bmpr_NN )_) that_PNR disrupted_VVD BMP_NN signaling_VVGN in_II the_DD limb_NN ectoderm_NN ._.
P11714671A08
This_DD study_NN demonstrates_VVZ that_CST BMPR-IA_NN signaling_VVGN plays_VVZ a_DD crucial_JJ role_NN in_II AER_NN formation_NN and_CC in_II the_DD establishment_NN of_II the_DD dorsal_JJ /_SYM ventral_JJ patterning_VVGN during_II limb_NN development_NN ._.
P11716497A02
Molecules_NNS that_PNR function_VVB downstream_JJ of_II Shh_NN ,_, however_RR ,_, still_RR remain_VVB elusive_JJ ._.
P11718263A01
Medulloblastoma_NN (_( MB_NN )_) ,_, a_DD tumor_NN of_II the_DD cerebellum_NN ,_, is_VBZ the_DD most_RRT frequent_JJ type_NN of_II malignant_JJ childhood_NN brain_NN tumor_NN ._.
P11718263A07
Mice_NNS heterozygous_JJ for_II patched_NN (_( ptc1_NN )_) mutations_NNS ,_, like_II heterozygous_JJ PTCH_NN humans_NNS ,_, have_VHB a_DD high_JJ rate_NN of_II medulloblastoma_NN as_CC+ well_CC+ as_CC other_JJ tumors_NNS ._.
P11719506A03
Comparison_NN of_II expression_NN profiles_NNS from_II GLI1-_NN and_CC Ha-ras-expressing_VVGJ cells_NNS established_VVD a_DD set_NN of_II genes_NNS unique_JJ to_II GLI1-induced_VVNJ cell_NN transformation_NN ._.
P11719506A09
Up-regulation_NN of_II cyclin_NN D2_NN and_CC down-regulation_NN of_II plakoglobin_NN were_VBD demonstrated_VVN in_II GLI1-amplified_VVNJ compared_VVN with_II non-amplified_VVNJ human_NN rhabdomyosarcoma_NN cells_NNS ._.
P11731450A01
We_PN have_VHB analyzed_VVN the_DD function_NN of_II the_DD Decapentaplegic_NN (_( Dpp_NN )_) and_CC Hedgehog_NN (_( Hh_NN )_) signaling_VVGJ pathways_NNS in_II partitioning_VVGN the_DD dorsal_JJ head_NN neurectoderm_NN of_II the_DD Drosophila_NN embryo_NN ._.
P11731450A06
Lowering_VVGN Dpp_NN levels_NNS (_( in_II dpp_NN heterozygotes_NNS or_CC hypomorphic_JJ alleles_NNS )_) results_VVZ in_II a_DD '_`` cyclops_NN '_'' phenotype_NN ,_, where_PNR mid-dorsal_JJ head_NN epidermis_NN is_VBZ transformed_VVN into_II dorsolateral_JJ structures_NNS ,_, i.e._II eye_NN /_SYM optic_JJ lobe_NN tissue_NN ,_, which_PNR causes_VVZ a_DD continuous_JJ visual_JJ primordium_NN across_II the_DD dorsal_JJ midline_NN ._.
P11731450A12
Eya_NN and_CC So_NN ,_, which_PNR are_VBB induced_VVN by_II Dpp_NN ,_, are_VBB epistatic_JJ to_II the_DD Hh_NN signal_NN ._.
P11731484A01
Mutations_NNS in_II the_DD homeobox_NN gene_NN vHnf1_NN are_VBB associated_VVN with_II human_NN diseases_NNS MODY5_NN (_( maturity-onset_NN diabetes_NN of_II the_DD young_NN ,_, type_NN V_MC )_) and_CC familial_JJ GCKD_NN (_( glomerulocystic_JJ kidney_NN disease_NN )_) ._.
P11731484A07
Complementary_JJ to_II the_DD loss-of-function_NN phenotypes_NNS ,_, overexpression_NN of_II vhnf1_NN induces_VVZ expansion_NN of_II the_DD val_NN expression_NN domain_NN in_II the_DD hindbrain_NN ._.
P11736900A06
OBJECTIVES_NNS :_: To_TO investigate_VVI the_DD cellular_JJ distribution_NN of_II beta-catenin_NN in_II skin_NN tumours_NNS ,_, in_II particular_NN ,_, in_II BCC_NN ._.
P11748145A03
In_II order_NN to_TO discern_VVI the_DD direct_JJ versus_CC indirect_JJ roles_NNS of_II Ihh_NN in_II cartilage_NN development_NN ,_, we_PN have_VHB used_VVN the_DD Cre-loxP_NN approach_NN to_TO remove_VVI Smo_NN activity_NN specifically_RR in_II chondrocytes_NNS ._.
P11748145A09
Taken_VVN together_RR ,_, the_DD present_JJ study_NN establishes_VVZ Ihh_NN as_II a_DD key_JJ mitogen_NN in_II the_DD endochondral_JJ skeleton_NN ._.
P11748147A06
Loss-of-function_NN mutations_NNS in_II cmn_NN cause_VVB similar_JJ patterning_VVGJ defects_NNS to_II those_PND caused_VVN by_II hh_NN or_CC dispatched_NN (_( disp_NN )_) mutations_NNS ._.
P11748836A06
During_II the_DD course_NN of_II gastrulation_NN ,_, both_CC the_DD neuroectodermal_JJ and_CC the_DD mesodermal_JJ admp_NN transcripts_NNS vanish_VVB in_II an_DD anterior-posterior_JJ wave_NN ._.
P11748836A12
The_DD seeming_VVGJ discrepancy_NN between_II the_DD regulative_JJ and_CC functional_JJ relationship_NN of_II boz_NN and_CC admp_NN is_VBZ discussed_VVN ,_, and_CC models_NNS are_VBB proposed_VVN according_II+ to_II which_PNR Admp_NN might_VM be_VBB part_NN of_II a_DD negative_JJ feedback_NN loop_NN to_TO pattern_VVI and_CC confine_VVI the_DD organizer_NN region_NN ._.
P11752010A01
BACKGROUND_NN :_: The_DD Sonic_NN hedgehog_NN (_( Shh_NN )_) gene_NN is_VBZ involved_VVN in_II the_DD initiation_NN of_II hair_NN growth_NN ._.
P11752010A07
All_DD statistical_JJ tests_NNS were_VBD two-sided_VVNJ ._.
P11752010A13
CONCLUSION_NN :_: Localized_VVNJ ,_, transient_JJ ,_, enhanced_VVNJ expression_NN of_II Shh_NN gene_NN in_II skin_NN ,_, mediated_VVN by_II an_DD adenovirus_NN vector_NN ,_, might_VM be_VBB a_DD future_JJ strategy_NN to_TO accelerate_VVI hair_NN follicle_NN regrowth_NN after_II chemotherapy-induced_VVNJ alopecia_NN ._.
P11754016A06
The_DD former_NN include_VVB the_DD basic_JJ sequence_NN and_CC pattern_NN of_II limb_NN chondrogenesis_NN ,_, which_PNR are_VBB typical_JJ of_II anurans_NNS generally_RR and_CC appear_VVB largely_RR unaffected_VVN by_II the_DD gross_JJ shift_NN in_II developmental_JJ timing_VVGN ;_: expression_NN of_II Distal-less_JJ protein_NN (_( Dlx_NN )_) in_II the_DD distal_JJ ectoderm_NN ;_: expression_NN of_II the_DD gene_NN Sonic_NN hedgehog_NN (_( Shh_NN )_) in_II the_DD zone_NN of_II polarizing_VVGJ activity_NN (_( ZPA_NN )_) ;_: and_CC the_DD ability_NN of_II the_DD ZPA_NN to_TO induce_VVI supernumerary_JJ digits_NNS when_CS transplanted_VVN to_II the_DD anterior_JJ region_NN of_II an_DD early_JJ host_NN limb_NN bud_NN ._.
P11755778A04
We_PN have_VHB investigated_VVN the_DD distribution_NN of_II Shh_NN signalling_VVGJ genes_NNS in_II the_DD rat_NN embryo_NN and_CC in_II the_DD adult_NN ,_, as_CC+ well_CC+ as_CC pharmacological_JJ properties_NNS of_II Shh_NN peptides_NNS ._.
P11755778A10
These_DD observations_NNS suggest_VVB that_CST in_II the_DD adult_NN brain_NN ,_, Shh_NN signals_VVZ through_II its_PNG receptor_NN complex_NN Ptc_NN /_SYM Smo_NN ,_, or_CC through_II Ptc_NN alone_JJ ._.
P11758785A01
Embryonic_JJ induction_NN of_II hair_NN follicles_NNS is_VBZ a_DD fascinating_VVGJ model_NN of_II localized_VVNJ morphogenesis_NN from_II a_DD simple_JJ homogeneous_JJ epithelial_JJ cell_NN sheet_NN ._.
P11758785A07
The_DD potential_NN of_II the_DD two_MC biological_JJ systems_NNS for_II studying_VVGN molecular_JJ mechanisms_NNS in_II hair_NN follicle_NN formation_NN ,_, particularly_RR at_II an_DD early_JJ phase_NN including_VVG Shh_NN signaling_VVGN ,_, is_VBZ discussed_VVN ._.
P11759005A02
This_PND suggests_VVZ a_DD role_NN for_II Shh_NN as_II a_DD proliferative_JJ factor_NN ,_, as_CS localized_VVNJ epithelial_JJ thickenings_NNS invaginate_VVB to_TO form_VVI a_DD tooth_NN bud_NN ._.
P11759005A08
Thus_RR ,_, Shh_NN has_VHZ dual_JJ roles_NNS in_II early_JJ odontogenesis_NN ,_, first_JJ in_II bud_NN formation_NN by_II stimulating_VVGN epithelial_JJ proliferation_NN ,_, and_CC second_JJ in_II the_DD development_NN of_II cap-stage_NN tooth_NN germs_NNS by_II increasing_VVGN epithelial_JJ cell_NN survival_NN ._.
P11763995A03
Increased_VVNJ expression_NN of_II HNF-3beta_NN precedes_VVZ activation_NN of_II its_PNG known_VVNJ target_NN genes_NNS ,_, including_VVG transthyretin_NN (_( TTR_NN )_) ,_, Sonic_NN hedgehog_NN (_( Shh_NN )_) ,_, HNF-1alpha_NN ,_, HNF-1beta_NN ,_, and_CC HNF-4alpha_NN ._.
P11782449A05
In_II previous_JJ genetic_JJ studies_NNS ,_, we_PN showed_VVD that_CST Shh_NN is_VBZ required_VVN for_II Myf5_NN expression_NN in_II the_DD specification_NN of_II dorsal_JJ somite_NN ,_, epaxial_JJ muscle_NN progenitors_NNS ._.
P11782449A11
These_DD findings_NNS establish_VVB that_CST Myf5_NN is_VBZ a_DD direct_JJ target_NN of_II long-range_NN Shh_NN signaling_VVGN through_II positive_JJ regulation_NN by_II Gli_NN transcription_NN factors_NNS ,_, providing_VVG evidence_NN that_CST Shh_NN signaling_VVGN has_VHZ a_DD direct_JJ inductive_JJ function_NN in_II cell_NN lineage_NN specification_NN ._.
P11784013A05
All_PND of_II the_DD 1,003_MC clusters_NNS were_VBD subjected_VVN to_II whole-mount_NN in_JJ+ situ_JJ hybridization_NN to_TO analyze_VVI the_DD distribution_NN of_II the_DD maternal_JJ mRNAs_NNS in_II fertilized_VVNJ eggs_NNS ,_, and_CC a_DD total_NN of_II 329_MC genes_NNS showed_VVD localized_VVNJ distribution_NN of_II the_DD mRNAs_NNS :_: 16_MC showed_VVD cortical_JJ localization_NN ,_, 12_MC showed_VVD mitochondrial-like_JJ distribution_NN ,_, 99_MC crescent-like_JJ distribution_NN ,_, 63_MC partial_JJ localization_NN ,_, and_CC 139_MC weak_JJ localization_NN ._.
P11784087A03
The_DD epithelium_NN concomitantly_RR becomes_VVZ surrounded_VVN by_II visceral_JJ mesoderm_NN and_CC is_VBZ characterized_VVN by_II distinct_JJ gene_NN expression_NN patterns_NNS that_PNR forecast_VVB the_DD development_NN of_II three_MC morphological_JJ subdomains_NNS :_: small_JJ intestine_NN ,_, large_JJ intestine_NN ,_, and_CC rectum_NN ._.
P11784093A05
However_RR ,_, by_II E18.5_NN ,_, only_RR rare_JJ patches_NNS of_II Gata4_NN (_( -/-_SYM )_) epithelium_NN were_VBD evident_JJ in_II the_DD distal_JJ stomach_NN ._.
P11784106A02
This_DD pathway_NN also_RR acts_VVZ in_II patterning_VVGN the_DD animal-vegetal_JJ axis_NN in_II sea_NN urchins_NNS ._.
P11784106A08
Thus_RR ,_, roles_NNS for_II Wnt-signaling_VVGN in_II dorso-ventral_JJ patterning_VVGN of_II embryos_NNS may_VM be_VBB a_DD vertebrate_NN innovation_NN that_PNR arose_VVD in_II connection_NN with_II the_DD evolution_NN of_II yolky_JJ eggs_NNS and_CC gastrulation_NN by_II extensive_JJ involution_NN ._.
P11788837A01
The_DD mechanisms_NNS that_PNR coordinate_VVB the_DD three-dimensional_JJ shape_NN of_II the_DD vertebrate_NN brain_NN during_II development_NN are_VBB largely_RR unknown_VVN ._.
P11790302A06
These_DD data_NNS indicate_VVB that_CST ,_, at_II neural_JJ groove_NN stages_NNS ,_, dorsally_RR derived_VVNJ BMPs_NNS affect_VVB ventral-most_JJT regions_NNS of_II the_DD neural_JJ plate_NN ,_, suggesting_VVG a_DD novel_JJ long-range_NN action_NN of_II BMPs_NNS ._.
P11795937A04
Our_PNG results_NNS indicate_VVB that_CST abdominal_JJ segments_NNS develop_VVB in_II isolation_NN from_II one_MC another_PND during_II early_JJ pupal_JJ stages_NNS ,_, and_CC that_CST some_DD patterning_VVGJ events_NNS are_VBB independent_JJ of_II hh_NN ,_, wingless_NN ,_, and_CC decapentaplegic_NN signaling_VVGN ._.
P11801325A02
Using_VVG electroporation_NN in_II chicks_NNS ,_, they_PN show_VVB that_CST ectopic_JJ expression_NN of_II Sonic_NN Hedgehog_NN (_( Shh_NN )_) in_II dorsal_JJ mesencephalon_NN can_VM recapitulate_VVB this_DD patterning_VVGN in_II its_PNG entirety_NN ._.
P11807556A06
We_PN show_VVB further_RR that_CST the_DD clinical_JJ outcome_NN of_II children_NNS with_II medulloblastomas_NNS is_VBZ highly_RR predictable_JJ on_II the_DD basis_NN of_II the_DD gene_NN expression_NN profiles_NNS of_II their_PNG tumours_NNS at_II diagnosis_NN ._.
P11813256A03
These_DD hypertrophic_JJ chondrocytes_NNS are_VBB characterized_VVN by_II their_PNG increased_VVNJ expression_NN of_II type_NN X_MC collagen_NN ,_, alkaline_JJ phosphatase_NN activity_NN ,_, and_CC apoptosis_NN ,_, as_CC+ well_CC+ as_CC by_II the_DD ability_NN of_II their_PNG extracellular_JJ matrices_NNS to_TO support_VVI mineral_NN deposition_NN ._.
P11813256A09
While_CS BMP-6_NN accelerated_VVD the_DD rate_NN of_II mineral_NN accretion_NN ,_, and_CC the_DD crystals_NNS that_PNR were_VBD formed_VVN in_II the_DD BMP-6_NN cultures_NNS were_VBD initially_RR more_RR mature_JJ ,_, by_II day_NN 21_MC the_DD crystal_NN size_NN distribution_NN in_II experimental_JJ and_CC control_NN cultures_NNS were_VBD not_RR significantly_RR different_JJ ._.
P11814561A06
Therefore_RR ,_, a_DD more_RR precise_JJ understanding_VVGN of_II the_DD molecular_JJ mechanisms_NNS that_PNR underlie_VVB the_DD different_JJ responses_NNS to_II SHH_NN signalling_VVGN is_VBZ the_DD next_JJ step_NN in_II the_DD study_NN of_II this_DD molecule_NN and_CC its_PNG role_NN in_II the_DD regulation_NN of_II neural_JJ development_NN ._.
P11820811A03
Our_PNG data_NNS show_VVB that_CST Shh_NN regulates_VVZ muscle_NN development_NN by_II repressing_VVGN the_DD terminal_JJ differentiation_NN of_II early_JJ myogenic_JJ precursor_NN cells_NNS and_CC does_VDZ not_RR function_VVB as_II a_DD myoblast_NN mitogen_NN ._.
P11830559A02
This_DD tissue_NN does_VDZ not_RR form_VVB somites_NNS ,_, yet_RR expresses_VVZ the_DD somitic_JJ markers_NNS Lbx1_NN ,_, Pax7_NN and_CC Paraxis_NN in_II a_DD regionalised_VVNJ fashion_NN ._.
P11830559A08
This_PND suggests_VVZ that_CST distinct_JJ regulatory_JJ cascades_NNS act_VVB in_II the_DD development_NN of_II trunk_NN and_CC head_NN muscles_NNS ,_, possibly_RR reflecting_VVG their_PNG distinct_JJ function_NN and_CC evolution_NN ._.
P11839821A05
Here_RR ,_, we_PN have_VHB investigated_VVN the_DD relationship_NN between_II two_MC components_NNS of_II the_DD HSC_NN ,_, the_DD serine_NN /_SYM threonine_NN protein_NN kinase_NN Fused_NN (_( Fu_NN )_) and_CC the_DD kinesin-related_VVNJ protein_NN Costal2_NN (_( Cos2_NN )_) ._.
P11839821A11
Thus_RR ,_, we_PN provide_VVB the_DD first_JJ evidence_NN that_CST Hh_NN signaling_VVGN can_VM be_VBB compromised_VVN by_II targeting_VVGN the_DD HSC_NN for_II disruption_NN ._.
P11856527A03
Overexpression_NN of_II Tiarin_NN in_II the_DD embryo_NN causes_VVZ expansion_NN of_II dorsal_JJ neural_JJ markers_NNS and_CC suppression_NN of_II ventral_JJ markers_NNS ._.
P11861468A04
In_II a_DD screen_NN for_II zygotic_JJ lethal_JJ mutations_NNS associated_VVN with_II maternal_JJ effects_NNS ,_, we_PN have_VHB identified_VVN rasp_NN ,_, a_DD novel_JJ Drosophila_NN segment_NN polarity_NN gene_NN ._.
P11867524A03
Interestingly_RR ,_, Bmp-4_NN only_RR activates_VVZ Dkk-1_NN when_CS it_PN concomitantly_RR induces_VVZ apoptosis_NN ._.
P11898849A01
The_DD development_NN of_II the_DD gastrointestinal_JJ (_( GI_NN )_) tract_NN and_CC its_PNG associated_VVNJ parenchymal_JJ organs_NNS depends_VVZ on_II Hedgehog_NN signals_NNS from_II the_DD endoderm_NN to_II the_DD surrounding_VVGJ mesoderm_NN ._.
P11900460A03
Genetic_JJ mutants_NNS of_II Shh_NN and_CC its_PNG signaling_VVGJ pathway_NN establish_VVB this_DD dependence_NN as_II specific_JJ to_II endocrine_JJ ,_, but_CC not_RR exocrine_JJ ,_, pancreas_NN ._.
P11941477A03
The_DD genetic_JJ causes_NNS of_II HPE_NN have_VHB recently_RR begun_VVN to_TO be_VBI identified_VVN ,_, and_CC we_PN have_VHB previously_RR shown_VVN that_CST HPE_NN can_VM be_VBB caused_VVN by_II haploinsufficiency_NN for_II SONIC_NN HEDGEHOG_NN (_( SHH_NN )_) ._.
P11941477A09
We_PN predict_VVB that_CST by_II enhancing_VVGN the_DD repressive_JJ activity_NN of_II PTCH_NN on_II the_DD SHH_NN pathway_NN ,_, these_DD mutations_NNS cause_VVB decreased_VVNJ SHH_NN signaling_VVGN ,_, and_CC HPE_NN results_VVZ ._.
P11955435A02
Ci-155_NN proteolysis_NN depends_VVZ on_II phosphorylation_NN at_II three_MC sites_NNS by_II Protein_NN Kinase_NN A_NN (_( PKA_NN )_) ._.
P11955708A05
However_RR ,_, decreased_VVNJ BMP_NN signaling_VVGN ,_, through_II ectopic_JJ expression_NN of_II Noggin_NN ,_, a_DD BMP-binding_VVGJ protein_NN ,_, also_RR caused_VVD decreased_VVNJ proliferation_NN and_CC hypoplasia_NN of_II the_DD telencephalic_JJ and_CC optic_JJ vesicles_NNS ,_, but_CC with_II maintenance_NN of_II Fgf8_NN and_CC Shh_NN expression_NN ,_, and_CC no_DD detectable_JJ increase_NN in_II cell_NN death_NN ._.
P11959821A04
These_DD effects_NNS appear_VVB specific_JJ ,_, as_CS they_PN can_VM be_VBB prevented_VVN by_II addition_NN of_II heparan_NN sulphate_NN to_II the_DD culture_NN medium_NN ,_, whereas_CS heparitinase-treated_VVNJ heparan_NN sulphate_NN and_CC chondroitin_NN sulphate_NN are_VBB ineffective_JJ ._.
P11959830A02
As_CS sonic_NN hedgehog_NN is_VBZ expressed_VVN in_II the_DD cerebellum_NN throughout_II life_NN it_PN is_VBZ not_RR clear_JJ why_CST proliferation_NN occurs_VVZ only_RR in_II the_DD early_JJ postnatal_JJ period_NN and_CC only_RR in_II the_DD external_JJ granule_NN cell_NN layer_NN ._.
P11959830A08
These_DD data_NNS suggest_VVB that_CST heparan_NN sulfate_NN proteoglycans_NNS ,_, synthesized_VVN by_II exostosins_NNS ,_, may_VM be_VBB critical_JJ determinants_NNS of_II granule_NN cell_NN proliferation_NN ._.
P11960025A05
Whole-organ_NN profiling_VVGN of_II the_DD developing_VVGJ cerebellum_NN was_VBD carried_VVN out_II from_II PN_NN 1_MC to_II 30_MC to_TO generate_VVI a_DD database_NN of_II temporal_JJ gene_NN regulation_NN profiles_NNS (_( TRPs_NNS )_) ._.
P11964399A02
Therefore_RR ,_, we_PN have_VHB investigated_VVN the_DD possibility_NN that_CST a_DD functional_JJ relationship_NN exists_VVZ between_II the_DD two_MC proteins_NNS ._.
P11964399A08
The_DD ability_NN of_II megalin-internalized_VVNJ N-Shh_NN to_TO bypass_VVI lysosomes_NNS may_VM relate_VVB to_II the_DD finding_VVGN that_CST the_DD interaction_NN between_II N-Shh_NN and_CC megalin_NN was_VBD resistant_JJ to_II dissociation_NN with_II low_JJ pH_NN ._.
P11973281A05
Notochordal_JJ signaling_VVGN induces_VVZ midline_NN bending_VVGN and_CC simultaneously_RR inhibits_VVZ dorsolateral_JJ bending_VVGN ._.
P11977981A05
Transcription_NN of_II Ihh_NN in_II ovariectomized_VVNJ mice_NNS is_VBZ induced_VVN by_II progesterone_NN but_CC not_RR by_II estrogen_NN ._.
P11977981A10
We_PN propose_VVB that_CST IHH_NN made_VVN by_II the_DD epithelium_NN normally_RR functions_VVZ as_II a_DD paracrine_JJ growth_NN factor_NN for_II stromal_JJ cells_NNS during_II the_DD early_JJ stages_NNS of_II pregnancy_NN ._.
P11983699A06
Reporter_NN gene_NN expression_NN driven_VVN by_II the_DD CD155_NN core_NN promoter_NN is_VBZ activated_VVN by_II Shh_NN in_II transient_JJ co-transfection_NN assays_NNS ._.
P11990870A05
In_II addition_NN to_II myelin_NN vacuolation_NN and_CC nude_JJ axons_NNS ,_, the_DD presence_NN of_II many_DD thin_JJ myelin_NN sheaths_NNS suggested_VVD remyelination_NN or_CC partial_JJ demyelination_NN ._.
P11993506A06
Epithelial_JJ Shh_NN regulates_VVZ the_DD formation_NN of_II stomach_NN glands_NNS and_CC stratification_NN of_II the_DD mesenchyme_NN into_II connective_JJ tissue_NN and_CC smooth_JJ muscle_NN ._.
P12015605A05
A_DD gain-of-function_NN ,_, calcineurin-independent_JJ active_JJ XNF-AT_NN mutation_NN (_( CA_NN XNF-AT_NN )_) inhibited_VVD anterior_JJ development_NN of_II the_DD primary_JJ axis_NN ,_, as_CC+ well_CC+ as_CC Xwnt-8-induced_VVNJ ectopic_JJ dorsal_JJ axis_NN development_NN in_II embryos_NNS ._.
P12030971A03
The_DD aim_NN of_II the_DD present_JJ study_NN was_VBD to_TO assess_VVI the_DD prevalence_NN of_II yeast_NN in_II the_DD oral_JJ cavities_NNS of_II patients_NNS suffering_VVG from_II type_NN 1_MC and_CC type_NN 2_MC diabetes_NN mellitus_NN ._.
P12030971A09
Local_JJ oral_JJ factors_NNS ,_, such_II+ as_II the_DD presence_NN of_II dentures_NNS ,_, seemed_VVD to_TO have_VHI a_DD greater_JJR influence_NN than_CSN diabetic_JJ status_NN on_II the_DD amount_NN and_CC species_NNS of_II Candida_NN isolated_VVN from_II the_DD oral_JJ cavities_NNS of_II diabetic_JJ patients_NNS ._.
P12068255A01
BACKGROUND_NN :_: Ethanol_NN is_VBZ metabolized_VVN to_II acetaldehyde_NN in_II the_DD cell_NN ,_, which_PNR is_VBZ potentially_RR deleterious_JJ because_CS it_PN can_VM react_VVB with_II cellular_JJ proteins_NNS and_CC form_NN protein-acetaldehyde_NN adducts_NNS ,_, which_PNR can_VM interfere_VVB with_II normal_JJ cellular_JJ function_NN ._.
P12068255A07
CONCLUSIONS_NNS :_: These_DD results_NNS demonstrate_VVB the_DD significant_JJ formation_NN of_II protein-acetaldehyde_NN adducts_NNS in_II rat_NN brain_NN after_II ethanol_NN ingestion_NN ._.
P12070039A04
Measurements_NNS of_II TfR_NN mRNA_NN half-life_NN indicated_VVD that_CST hyperexpression_NN in_II SCF_NN erythroblasts_NNS was_VBD due_II+ to_II a_DD massive_JJ stabilization_NN of_II transcripts_NNS even_RR in_II the_DD presence_NN of_II high_JJ iron_NN levels_NNS ._.
P12070046A02
Patients_NNS with_II paroxysmal_JJ nocturnal_JJ hemoglobinuria_NN (_( PNH_NN )_) lack_VVB GPI_NN proteins_NNS on_II the_DD surface_NN of_II somatically_RR mutated_VVNJ hematopoietic_JJ stem_NN cell_NN and_CC its_PNG progeny_NN ._.
P12072386A01
As_CS glucose-induced_VVNJ insulin_NN expression_NN is_VBZ mainly_RR regulated_VVN at_II the_DD translational_JJ level_NN ,_, and_CC such_DD regulation_NN often_RR involves_VVZ the_DD 5'-untranslated_VVNJ region_NN (_( 5'UTR_NN )_) ,_, we_PN examined_VVD the_DD human_NN proinsulin_NN gene_NN 5'UTR_NN ._.
P12072386A07
These_DD results_NNS suggest_VVB a_DD novel_JJ mechanism_NN by_II which_PNR metabolic_JJ changes_NNS can_VM modulate_VVB the_DD expression_NN of_II 5'UTR_NN SPVs_NNS and_CC thereby_RR regulate_VVB translation_NN efficiency_NN ._.
P12074503A02
There_EX is_VBZ emerging_VVG evidence_NN that_CST certain_JJ reproductive_JJ factors_NNS may_VM further_RR elevate_VVB risk_NN in_II these_DD women_NNS ._.
P12074503A08
CONCLUSIONS_NNS :_: Our_PNG findings_NNS suggest_VVB that_CST most_DD reproductive_JJ factors_NNS influence_VVB breast_NN cancer_NN risk_NN similarly_RR in_II women_NNS with_II and_CC without_II a_DD family_NN history_NN of_II breast_NN cancer_NN ._.
P12091242A02
There_EX is_VBZ also_RR in_JJ+ vitro_JJ evidence_NN that_CST SP-D_NN may_VM suppress_VVB local_JJ T_NN cell_NN responses_NNS ._.
P12091242A08
Flow_NN cytometry_NN was_VBD used_VVN to_TO determine_VVI the_DD number_NN and_CC functional_JJ activation_NN status_NN of_II intrapulmonary_JJ CD4_NN (_( +_SYM )_) and_CC CD8_NN (_( +_SYM )_) T_NN cells_NNS ,_, as_CC+ well_CC+ as_CC B_NN cells_NNS and_CC NK_NN cells_NNS ._.
P12091242A14
Of_II the_DD proinflammatory_JJ cytokines_NNS evaluated_VVN ,_, only_RR interleukin_NN (_( IL_NN )_) -12_MC and_CC IL-6_NN expression_NN were_VBD consistently_RR upregulated_VVN in_II the_DD lungs_NNS of_II SPD_NN (_( -_SYM )_) (_( /_SYM -_SYM )_) mice_NNS ._.
P12091253A06
The_DD blockade_NN of_II p38_NN with_II the_DD pharmacologic_JJ inhibitor_NN SB203580_NN abrogated_VVD IL-8_NN production_NN by_II cell_NN stretching_VVGN ,_, and_CC an_DD inhibitor_NN of_II the_DD p44_NN /_SYM 42_MC pathway_NN ,_, PD98059_NN ,_, partially_RR inhibited_VVD the_DD IL-8_NN response_NN ._.
P12117701A05
While_CS application_NN of_II these_DD technologies_NNS to_II population_NN studies_NNS will_VM still_RR require_VVB careful_JJ attention_NN to_II methodological_JJ caveats_NNS important_JJ in_II studies_NNS of_II weight_NN ,_, the_DD ability_NN to_TO separately_RR examine_VVI lean_JJ mass_NN ,_, bone_NN ,_, and_CC fat_NN should_VM shed_VVB light_NN on_II the_DD underlying_VVGJ biologic_JJ processes_NNS pertinent_JJ to_II risk_NN ._.
P12121510A05
It_PN was_VBD further_RR associated_VVN with_II decreased_VVNJ bile_NN flow_NN and_CC increased_VVNJ parenchymal_JJ cell_NN damage_NN ._.
P12128087A03
These_DD channels_NNS possess_VVB distinct_JJ physiologic_JJ characteristics_NNS that_PNR would_VM be_VBB consistent_JJ with_II their_PNG toxic_JJ properties_NNS ._.
P12128087A09
Channel_NN formation_NN by_II several_JJ other_JJ amyloid_NN peptides_NNS lends_VVZ credence_NN to_II the_DD notion_NN that_CST this_PND is_VBZ a_DD critical_JJ mechanism_NN of_II cytotoxicity_NN ._.
P12137966A04
Concentration-dependent_JJ inhibition_NN of_II the_DD agonist-driven_VVNJ CHO-Y1_NN internalization_NN was_VBD found_VVN with_II filipin_NN III_MC (_( a_DD cholesterol-complexing_VVGJ macrolide_NN )_) ,_, and_CC confirmed_VVN with_II inhibitors_NNS of_II clathrin_NN lattice_NN formation_NN ,_, phenylarsine_NN oxide_NN (_( PAO_NN )_) and_CC sucrose_NN ._.
P12140204A03
METHODS_NNS :_: This_DD clinical_JJ trial_NN was_VBD designed_VVN to_TO be_VBI randomised_VVN ,_, double_RR blinded_VVN ,_, and_CC placebo_NN controlled_VVN ._.
P12140204A09
Rose_NN bengal_NN staining_VVGN ,_, tear_NN clearance_NN ,_, and_CC corneal_JJ sensation_NN were_VBD improved_VVN although_CS this_DD increase_NN was_VBD minor_JJ ._.
P12141835A02
This_DD article_NN discusses_VVZ developmentally_RR focused_VVNJ approaches_NNS to_II providing_VVGN care_NN for_II adolescents_NNS with_II cancer_NN ._.
P12142492A05
In_II these_DD mechanisms_NNS ,_, changes_NNS in_II the_DD phospholipid_NN profile_NN and_CC extrusion_NN of_II the_DD solvents_NNS seem_VVB to_TO be_VBI shared_VVN by_II different_JJ strains_NNS ._.
P12142492A11
The_DD operation_NN of_II these_DD efflux_NN pumps_NNS seems_VVZ to_TO be_VBI coupled_VVN to_II the_DD proton_NN motive_JJ force_NN via_II the_DD TonB_NN system_NN ,_, although_CS the_DD intimate_JJ mechanism_NN of_II energy_NN transfer_NN remains_VVZ elusive_JJ ._.
P12167167A04
Each_DD fluctuation_NN cycle_NN consisted_VVD of_II a_DD phase_NN of_II increase_NN and_CC a_DD phase_NN of_II decrease_NN ._.
P12167167A10
Altering_VVGN the_DD perfusion_NN mode_NN from_II constant_JJ pressure_NN to_II constant_JJ flow_NN did_VDD not_RR prevent_VVB the_DD occurrence_NN of_II the_DD cyclic_JJ fluctuations_NNS ._.
P12167167A16
Pyruvate_NN in_II the_DD buffer_NN also_RR markedly_RR attenuated_VVD the_DD post-ischaemic_JJ deterioration_NN of_II cardiac_JJ performance_NN seen_VVN in_II this_DD mouse_NN model_NN ._.
P12167170A02
Sprague-Dawley_NN rats_NNS were_VBD assigned_VVN to_II one_MC of_II the_DD three_MC groups_NNS :_: control_NN (_( CON_NN )_) ,_, resistance_NN trained_VVNJ (_( RT_NN )_) and_CC aerobic_JJ exercise_NN trained_VVNJ (_( AT_NN )_) ._.
P12167170A08
The_DD increased_VVNJ rates_NNS of_II 3-O-methyl-d-glucose_NN transport_NN in_II the_DD skeletal_JJ muscles_NNS of_II the_DD resistance_NN trained_VVNJ and_CC aerobic_JJ exercise_NN trained_VVNJ animals_NNS appeared_VVD to_TO be_VBI ,_, in_II part_NN ,_, because_II+ of_II an_DD increased_VVNJ GLUT4_NN protein_NN concentration_NN ._.
P12175124A06
Conclusively_RR ,_, in_II amelogenesis_NN imperfecta_NN ,_, enamel_NN tissue_NN is_VBZ mostly_RR affected_VVN besides_II minor_JJ defects_NNS in_II dentinal_JJ and_CC pulpal_JJ tissue_NN ._.
P12209794A06
All_DD transformants_NNS retained_VVD large_JJ intracellular_JJ fractions_NNS of_II beta-glucosidase_NN ,_, indicative_JJ of_II an_DD intracellular_JJ bottleneck_NN ._.
P12220358A05
CONCLUSIONS_NNS :_: Results_NNS suggest_VVB that_CST collagen_NN IV_MC alpha_NN chain_NN distribution_NN in_II ameloblastoma_NN BM_NN plays_VVZ an_DD important_JJ role_NN in_II tumor_NN cytodifferentiation_NN and_CC progression_NN ._.
P12223059A02
The_DD hallmark_NN of_II the_DD family_NN is_VBZ its_PNG replicative_JJ strategy_NN ,_, essential_JJ steps_NNS of_II which_PNR include_VVB reverse_JJ transcription_NN of_II the_DD viral_JJ RNA_NN and_CC the_DD subsequent_JJ integration_NN of_II this_DD DNA_NN into_II the_DD genome_NN of_II the_DD cell_NN ._.
P12223059A08
This_DD paper_NN is_VBZ an_DD overview_NN of_II the_DD inhibitors_NNS of_II RNase_NN H_NN and_CC IN_NN and_CC describes_VVZ the_DD most_RRT promising_VVGJ inhibitors_NNS ._.
P12231267A04
Yearly_JJ direct_JJ medical_JJ costs_NNS and_CC outcomes_NNS (_( indicated_VVN by_II the_DD average_JJ Global_NN Assessment_NN of_II Functioning_VVGN score_NN )_) were_VBD assessed_VVN retrospectively_RR in_II an_DD open_JJ ,_, intent-to-treat_NN study_NN by_II abstracting_VVGN psychiatric_JJ outpatient_JJ charts_NNS ._.
P12234638A02
The_DD sensing_VVGJ elements_NNS were_VBD disk-shaped_VVN ,_, had_VHD a_DD diameter_NN of_II about_RR 1_MC microm_NN ,_, and_CC were_VBD separated_VVN from_II each_DD other_PN by_II less_RR than_CSN 15_MC microm_NN ._.
P12357531A02
Fenestrations_NNS are_VBB routinely_RR created_VVN in_II patients_NNS with_II lateral_JJ tunnel_NN or_CC extracardiac_JJ Fontan_NN ._.
P12357531A08
The_DD procedure_NN was_VBD successful_JJ in_II all_DD patients_NNS ._.
P12361503A01
Injuries_NNS to_II the_DD aorta_NN are_VBB among_II the_DD more_RR serious_JJ injuries_NNS that_PNR result_VVB from_II vehicle_NN impacts_NNS ,_, and_CC may_VM often_RR be_VBB fatal_JJ ._.
P12361503A07
It_PN was_VBD speculated_VVN that_CST the_DD anatomical_JJ asymmetry_NN of_II the_DD thorax_NN might_VM play_VVB a_DD role_NN in_II the_DD differences_NNS seen_VVN in_II injury_NN risk_NN associated_VVN with_II different_JJ impact_NN directions_NNS ._.
P12361509A02
Population-_NN based_VVNJ estimates_NNS of_II the_DD risk_NN of_II injury_NN to_II children_NNS in_II child_NN restraints_NNS and_CC a_DD description_NN of_II the_DD patterns_NNS and_CC mechanisms_NNS of_II injury_NN are_VBB necessary_JJ to_TO evaluate_VVI this_DD standard_NN and_CC identify_VVI areas_NNS of_II needed_VVNJ improvement_NN ._.
P12361512A01
The_DD objective_NN of_II this_DD study_NN was_VBD to_TO quantify_VVI the_DD relationship_NN between_II harness_NN type_NN and_CC the_DD prevalence_NN of_II child_NN restraint_NN system_NN (_( CRS_NN )_) misuse_NN ._.
P12361512A06
However_RR specific_JJ misuses_NNS were_VBD more_RR common_JJ for_II specific_JJ harness_NN types_NNS ._.
P12361514A05
Associated_VVNJ injuries_NNS ,_, such_II+ as_II mild_JJ brain_NN injuries_NNS ,_, and_CC psychosocial_JJ factors_NNS such_II+ as_II depression_NN ,_, also_RR influence_VVB the_DD long-term_NN outcome_NN ._.
P12375636A06
All_DD 14_MC DNTs_NNS were_VBD 1p_NN intact_JJ by_II FISH_NN analysis_NN ._.
P12411468A06
Sodium_NN excretion_NN only_RR decreased_VVD (_( P_NN <_SYM 0.05_MC )_) during_II the_DD first_JJ day_NN of_II COX-2_NN inhibition_NN in_II dogs_NNS with_II normal_JJ or_CC high_JJ sodium_NN load_NN ._.
P12414141A06
The_DD incidence_NN of_II brucellosis_NN in_II swine_NN and_CC sheep_NN is_VBZ very_RR rare_JJ but_CC still_RR there_EX are_VBB a_DD few_JJ outbreaks_NNS in_II some_DD regions_NNS ._.
P12417062A03
In_II spite_NN of_II the_DD evidence_NN that_CST several_JJ growth_NN factors_NNS are_VBB angiogenic_JJ in_II the_DD CAM_NN assay_NN ,_, poorly_RR investigated_VVN is_VBZ their_PNG role_NN in_II the_DD development_NN of_II the_DD CAM_NN 's_GE vascular_JJ system_NN ._.
P12419679A02
We_PN have_VHB investigated_VVN herein_RR the_DD possibility_NN to_TO obtain_VVI high_JJ resolution_NN 2D_NN MAS_NN spectra_NNS of_II cholesterol_NN embedded_VVN in_II membranes_NNS ,_, i.e._II on_II a_DD rigid_JJ molecule_NN whose_PNR dynamics_NNS is_VBZ characterized_VVN mainly_RR by_II axial_JJ diffusion_NN without_II internal_JJ segmental_JJ mobility_NN ._.
P12421100A06
The_DD results_NNS of_II 19_MC short-term_NN clinical_JJ trials_NNS using_VVG simvastatin_NN ,_, pravastatin_NN ,_, fluvastatin_NN or_CC lovastatin_NN in_II postmenopausal_JJ women_NNS are_VBB summarised_VVN and_CC discussed_VVN ._.
P12421304A04
Epitope-tagged_VVNJ gMyb2_NN localized_VVD to_II both_DD nuclei_NNS ._.
P12421304A10
gMyb2_NN is_VBZ the_DD first_JJ giardial_JJ transcription_NN factor_NN to_TO be_VBI functionally_RR identified_VVN and_CC the_DD first_PN that_PNR is_VBZ associated_VVN with_II upregulation_NN of_II encystation_NN genes_NNS ._.
P12434706A03
The_DD incidence_NN and_CC degree_NN of_II expression_NN were_VBD investigated_VVN in_II the_DD first_JJ upper_JJ permanent_JJ molars_NNS and_CC scored_VVN according_II+ to_II Dahlberg_NN 's_GE eight_MC grade_NN scale_NN classification_NN ._.
P12437102A05
The_DD Y226F_NN mutant_NN retained_VVD the_DD capacity_NN to_TO oligomerize_VVI to_II higher_JJR covalently_RR and_CC noncovalently-linked_VVNJ oligomers_NNS as_II the_DD wild_JJ type_NN ,_, whereas_CS H167A_NN was_VBD predominantly_RR a_DD monomer_NN ._.
P12440630A01
Biventricular_JJ pacing_VVGN has_VHZ been_VBN proposed_VVN recently_RR for_II treating_VVGN patients_NNS with_II medically_RR refractory_JJ heart_NN failure_NN and_CC ventricular_JJ desynchronization_NN ._.
P12443882A05
Masking_VVGN of_II the_DD cell-surface_NN CD13_NN by_II anti-CD13_NN antibody_NN WM15_NN blocked_VVD the_DD synergistic_JJ effect_NN of_II bestatin_NN and_CC ATRA_NN on_II differentiation_NN ._.
P12454837A02
It_PN is_VBZ a_DD valuable_JJ diagnostic_JJ marker_NN for_II the_DD identification_NN of_II hereditary_JJ nonpolyposis_NN colorectal_JJ cancer_NN cases_NNS and_CC may_VM be_VBB a_DD molecular_JJ predictive_JJ marker_NN for_II the_DD identification_NN of_II colon_NN cancer_NN patients_NNS who_PNR benefit_VVB from_II chemotherapy_NN ._.
P12454837A08
In_II contrast_NN ,_, all_DD MSI_NN tumors_NNS showed_VVD allelic_JJ size_NN variations_NNS in_II 3_MC or_CC more_PND of_II the_DD microsatellites_NNS ._.
P12468200A04
The_DD illumination_NN of_II HB_NN with_II visible_JJ light_NN in_II aerobic_JJ non-polar_JJ solvent_NN generated_VVD singlet_NN oxygen_NN efficiently_RR [_( Phi_NN (_( 1O_NN (_( 2_MC )_) )_) =0.76_MC ]_) which_PNR then_RR attacked_VVD the_DD sensitizer_NN HB_NN with_II formation_NN of_II an_DD endoperoxide_NN product_NN ._.
P12489133A04
The_DD time_NN from_II the_DD adult_NN molt_NN to_II the_DD maximum_NN ecdysteroid_NN titer_NN (_( E_NN (_( max_NN )_) titer_NN )_) varied_VVD in_II response_NN to_II food_NN availability_NN ,_, whereas_CS the_DD time_NN from_II E_NN (_( max_NN )_) titer_NN to_II oviposition_NN was_VBD unrelated_VVN to_II food_NN availability_NN ._.
P12489133A10
In_II contrast_NN to_II hemolymph_NN ecdysteroids_NNS ,_, ovarian_JJ ecdysteroids_NNS persisted_VVD until_II oviposition_NN ._.
P12489133A12
In_II summary_NN ,_, our_PNG studies_NNS indicate_VVB that_CST hemolymph_NN ecdysteroids_NNS in_II adult_NN females_NNS of_II the_DD lubber_NN grasshopper_NN are_VBB associated_VVN with_II the_DD timing_VVGN of_II egg_NN production_NN ,_, but_CC they_PN neither_CC regulate_VVB vitellogenesis_NN nor_CC act_VVB as_II a_DD source_NN of_II ecdysteroids_NNS for_II the_DD ovary_NN ._.
P12494717A02
This_DD study_NN reports_VVZ results_NNS from_II in-depth_NN phone_NN surveys_NNS conducted_VVN with_II 32_MC consumer_NN drop-in_JJ centers_NNS in_II Michigan_NNP ._.
P12501599A02
Radioimmunoassay_NN (_( RIA_NN )_) technique_NN was_VBD used_VVN ._.
P12501599A08
Therefore_RR ,_, in_II blood_NN ,_, the_DD uptake_NN of_II hGH-L_NN was_VBD less_RR than_CSN that_CST of_II hGH_NN ,_, the_DD removal_NN of_II hGH-L_NN was_VBD faster_JJR than_CSN the_DD removal_NN of_II hGH_NN ._.
P12501953A03
OUTCOME_NN MEASURES_NNS :_: These_PND included_VVD the_DD Color_NN Trails_NNS Test_NN ,_, Stroop_NN Colour-Word_NN Test_NN ,_, Symbol_NN Digit_NN Modalities_NNS Test_NN ,_, Word_NN Fluency_NN Test_NN ,_, Design_NN Fluency_NN Test_NN ,_, Digits_NNS Backward_NN Span_NN Test_NN and_CC Modified_VVNJ Six_MC Elements_NNS Test_NN ._.
P12501978A03
Blood_NN hormone_NN levels_NNS determinations_NNS revealed_VVD elevated_VVNJ thyroid_NN hormones_NNS ,_, TSH_NN ,_, and_CC IGF-1_NN with_II a_DD relatively_RR low_JJ GH_NN ._.
P12506970A05
The_DD breaking_VVGJ force_NN and_CC energy_NN of_II the_DD femur_NN in_II the_DD Ca-Cheese_NN group_NN were_VBD significantly_RR higher_JJR than_CSN in_II the_DD control_NN group_NN ._.
P12507857A04
At_II the_DD end_NN of_II the_DD storage_NN period_NN ,_, distributions_NNS of_II dry_JJ matter_NN ,_, pH_NN ,_, total_JJ ammoniacal_JJ nitrogen_NN and_CC total_JJ Kjeldahl_NN nitrogen_NN in_II slurry_NN were_VBD characterized_VVN ._.
P12512872A06
The_DD FasL_NN deficiency_NN reduced_VVD the_DD median_JJ time_NN to_II death_NN from_II 12.1_MC months_NNS in_II FasL_NN +/+_SYM p53_NN +/-_SYM mice_NNS to_II 9.6_MC months_NNS in_II FasL_NN -/-_SYM p53_NN +/-_SYM mice_NNS ,_, and_CC led_VVD to_II a_DD shift_NN in_II tumor_NN spectrum_NN from_II predominantly_RR sarcomas_NNS (_( 63_MC %_SYM )_) when_CS FasL_NN was_VBD present_JJ to_II a_DD large_JJ number_NN of_II lymphomas_NNS (_( 76_MC %_SYM )_) in_II FasL_NN -/-_SYM p53_NN +/-_SYM mice_NNS ._.
P12531764A06
Four_MC tibial_JJ tuberosity_NN transfer_NN procedures_NNS (_( two_MC anterior_JJ and_CC two_MC anteromedial_JJ )_) were_VBD simulated_VVN for_II each_DD patient_NN and_CC compared_VVN with_II their_PNG preoperative_JJ model_NN ._.
