# Supplementary material for: A UMLS-based spell checker for natural language processing in vaccine safety
Source: BMC Med Inform Decis Mak. 2007 Feb 12;7:3. doi: 10.1186/1472-6947-7-3 (PMC1805499; doi:10.1186/1472-6947-7-3)
Supplement: Additional file 9 — MEDPOST directory. Sets up MEDPOST part-of-speech tagger and related files [file 1472-6947-7-3-S9.gz › medpost/tagged/tag_mb03.ioc]

P01284126A05
The_DD MMP-3_NN ,_, MMP-9_NN and_CC TIMP-1_NN stimulation_NN in_II response_NN to_II IL-1_NN and_CC TNF-alpha_NN treatment_NN was_VBD detected_VVN in_II some_PND of_II the_DD tumor_NN cell_NN lines_NNS and_CC HUVEC_NN ._.
P01336777A04
In_II the_DD present_JJ study_NN the_DD ability_NN of_II human_NN osteoblasts_NNS to_TO produce_VVI the_DD matrix_NN metalloproteinases_NNS (_( MMPs_NNS )_) collagenase_NN ,_, gelatinase_NN and_CC stromelysin_NN ,_, and_CC their_PNG specific_JJ inhibitors_NNS TIMPs-1_NN and_CC 2_MC ,_, was_VBD examined_VVN using_VVG highly_RR sensitive_JJ and_CC specific_JJ antisera_NNS and_CC by_II zymography_NN ._.
P01339118A05
Gelatin_NN zymography_NN revealed_VVD several_JJ lysis_NN zones_NNS amongst_II which_PNR a_DD major_JJ 92-kDa_NN band_NN shifted_VVD to_II 83-_MC and_CC 68-kDa_NN species_NNS during_II the_DD course_NN of_II implantation_NN ._.
P01379048A12
The_DD active_JJ forms_NNS generated_VVN by_II trypsin_NN were_VBD identified_VVN as_II 80_MC kDa_NN ,_, 74_MC kDa_NN and_CC 66_MC kDa_NN by_II their_PNG abilities_NNS to_TO bind_VVI to_II alpha_NN 2-macroglobulin_NN ._.
P01400481A06
The_DD proenzyme_NN is_VBZ fully_RR activated_VVN by_II cathepsin_NN G_NN ,_, trypsin_NN ,_, alpha-chymotrypsin_NN ,_, and_CC MMP-3_NN (_( stromelysin_NN 1_MC )_) but_CC not_RR by_II plasmin_NN ,_, leukocyte_NN elastase_NN ,_, plasma_NN kallikrein_NN ,_, thrombin_NN ,_, or_CC MMP-1_NN (_( tissue_NN collagenase_NN )_) ._.
P01480033A01
The_DD zymogens_NNS of_II matrix_NN metalloproteinase_NN 1_MC (_( MMP-1_NN :_: tissue_NN collagenase_NN )_) ,_, MMP-2_NN (_( gelatinase_NN /_SYM type_NN IV_MC collagenase_NN )_) and_CC MMP-3_NN (_( stromelysin_NN )_) were_VBD purified_VVN from_II the_DD culture_NN medium_NN of_II human_NN rheumatoid_JJ synovial_JJ fibroblasts_NNS and_CC the_DD mechanisms_NNS of_II activation_NN of_II each_DD zymogen_NN by_II proteinases_NNS and_CC 4-aminophenylmercuric_JJ acetate_NN (_( APMA_NN )_) were_VBD studied_VVN by_II kinetic_NN and_CC sequence_NN analyses_NNS ._.
P01645518A05
These_DD results_NNS suggest_VVB that_CST collagenolysis_NN in_II uterine_JJ cervical_JJ fibroblasts_NNS is_VBZ negatively_RR regulated_VVN by_II steroid_NN hormones_NNS via_II the_DD acceleration_NN of_II TIMP_NN production_NN and_CC the_DD suppression_NN of_II synthesis_NN of_II MMPs_NNS at_II the_DD pretranslational_JJ level_NN ._.
P01653026A13
TNF_NN alpha_NN did_VDD also_RR stimulate_VVB the_DD production_NN of_II proMMP-9_NN ,_, although_CS less_RR efficiently_RR than_CSN IL1_NN ,_, but_CC it_PN did_VDD not_RR induce_VVB ,_, or_CC very_RR poorly_RR ,_, that_PND of_II the_DD 55_MC kDa_NN proMMP-1_NN /_SYM proMMP-3_NN activity_NN ._.
P01657905A03
IL-1_NN significantly_RR augmented_VVD the_DD production_NN of_II proMMP-1_NN (_( vertebrate_NN procollagenase_NN )_) ,_, proMMP-3_NN (_( prostromelysin_NN )_) ,_, and_CC TIMP_NN without_II detectable_JJ changes_NNS in_II the_DD intracellular_JJ level_NN of_II cAMP_NN ._.
P02166509A01
We_PN have_VHB investigated_VVN the_DD effect_NN of_II interleukin_NN 6_MC (_( IL-6_NN )_) on_II the_DD synthesis_NN of_II tissue_NN inhibitor_NN of_II metalloproteinases_NNS (_( TIMP_NN )_) and_CC matrix_NN metalloproteinases_NNS (_( MMPs_NNS )_) ,_, collagenase_NN (_( MMP-1_NN )_) and_CC stromelysin_NN (_( MMP-3_NN )_) using_VVG human_NN skin_NN and_CC uterine_JJ cervical_JJ fibroblasts_NNS ._.
P02174435A10
In_II contrast_NN ,_, Timp_NN gene_NN transcription_NN was_VBD reduced_VVN by_II approximately_RR 80_MC %_SYM ,_, revealing_VVG reciprocal_JJ regulation_NN of_II MMPs_NNS and_CC TIMP_NN during_II the_DD induction_NN of_II a_DD resorptive_JJ cell_NN phenotype_NN ._.
P02269296A01
Human_NN rheumatoid_JJ synovial_JJ cells_NNS in_II culture_NN secrete_VVB at_RR+ least_RR three_MC related_VVNJ metalloproteinases_NNS that_PNR digest_VVB extracellular_JJ matrix_NN macromolecules_NNS ._.
P07502710A12
After_II the_DD addition_NN of_II IL-1_NN alpha_NN ,_, a_DD very_RR rapid_JJ increase_NN in_II MMP-1_NN and_CC MMP-3_NN mRNA_NN could_VM be_VBB observed_VVN as_CC+ well_CC+ as_CC a_DD moderate_JJ increase_NN in_II TIMP-1_NN mRNA_NN ._.
P07512058A07
Two_MC inhibitors_NNS of_II MMPs_NNS ,_, the_DD naturally_RR occurring_VVGJ tissue_NN inhibitor_NN of_II metalloproteinases_NNS (_( TIMP_NN ;_: 10_MC micrograms_NNS /_SYM ml_NN )_) and_CC the_DD synthetic_JJ ,_, peptide_NN inhibitor_NN BB-94_NN (_( 1_MC microM_NN )_) were_VBD both_PND effective_JJ at_II blocking_VVGN HUVEC-mediated_VVNJ collagen_NN degradation_NN ._.
P07523391A07
These_DD studies_NNS suggest_VVB that_CST MMPs_NNS ,_, beyond_II their_PNG previously_RR described_VVNJ functions_NNS as_II extracellular_JJ degrading_VVGJ enzymes_NNS ,_, may_VM also_RR exert_VVB effects_NNS on_II cellular_JJ growth_NN and_CC proliferation_NN via_II degradation_NN of_II IGFBP-3_NN ,_, thus_RR enhancing_VVG IGF_NN bioavailability_NN ._.
P07533311A02
The_DD mRNA_NN levels_NNS for_II MMP-1_NN and_CC MMP-3_NN decreased_VVD with_II age_NN in_II STZ-induced_VVNJ diabetes_NN ._.
P07540230A04
Zymography_NN of_II medium_NN obtained_VVN from_II cells_NNS cultured_VVN in_II the_DD absence_NN of_II plasminogen_NN revealed_VVD the_DD presence_NN of_II latent_JJ matrix_NN metalloproteinase-2_NN (_( MMP-2_NN )_) which_PNR was_VBD converted_VVN to_II a_DD lower_JJR molecular_JJ weight_NN ,_, active_JJ form_NN in_II the_DD presence_NN of_II mesangial_JJ cells_NNS and_CC plasminogen_NN ._.
P07543547A06
PMA_NN stimulated_VVD the_DD production_NN of_II collagenase_NN ,_, stromelysin_NN ,_, 92-kDa_NN gelatinase_NN ,_, and_CC TIMP-1_NN in_II both_DD endothelial_JJ cell_NN types_NNS ._.
P07547939A07
The_DD results_NNS indicate_VVB that_CST weakly_RR bound_VVNJ water_NN molecules_NNS are_VBB essential_JJ to_TO mediate_VVI the_DD interaction_NN between_II substrate_NN and_CC enzyme_NN ._.
P07551259A03
Neither_CC enzyme_NN nor_CC TIMP-1_NN was_VBD detected_VVN in_II histologically_RR normal_JJ mucosa_NN ._.
P07559440A04
The_DD deduced_VVNJ protein_NN composed_VVN of_II 604_MC amino_JJ acids_NNS was_VBD closely_RR related_VVN to_II MT-MMP_NN in_II the_DD amino_JJ acid_NN sequence_NN (_( 66_MC %_SYM homology_NN at_II the_DD catalytic_JJ domains_NNS )_) and_CC has_VHZ a_DD potential_JJ TM_NN domain_NN at_II the_DD C_NN terminus_NN ._.
P07563189A10
Linear_JJ regression_NN analysis_NN ,_, Student_NN 's_GE t_NN tests_NNS ,_, and_CC chi-squared_NN analysis_NN were_VBD used_VVN to_TO evaluate_VVI the_DD data_NNS ._.
P07576228A05
Moreover_RR ,_, MMP_NN activity_NN is_VBZ post-transcriptionally_RR regulated_VVN by_II proteolytic_JJ activation_NN of_II the_DD latent_JJ proenzymes_NNS and_CC by_II interaction_NN with_II specific_JJ tissue_NN inhibitors_NNS of_II metalloproteinases_NNS (_( TIMPs_NNS )_) ._.
P07586800A09
It_PN appears_VVZ ,_, therefore_RR ,_, that_CST MMP-9_NN may_VM play_VVB an_DD important_JJ role_NN in_II the_DD malignant_JJ behavior_NN of_II GCTs_NNS and_CC suggests_VVZ a_DD potential_JJ therapeutic_JJ role_NN for_II protease_NN inhibitors_NNS in_II attempting_VVGN to_TO minimize_VVI the_DD invasive_JJ behavior_NN of_II GCTs_NNS ._.
P07589989A01
Prostaglandin_NN E2_NN (_( PGE2_NN )_) and_CC leukotriene_NN B4_NN (_( LTB4_NN )_) ,_, at_II nanomolar_JJ to_II micromolar_JJ concentrations_NNS ,_, elicited_VVD migration_NN of_II human_NN blood_NN T_NN cells_NNS and_CC cultured_VVNJ T_NN lymphoblastoma_NN cells_NNS of_II the_DD Tsup-1_NN line_NN through_II a_DD layer_NN of_II Matrigel_NN basement_NN membrane_NN matrix_NN ._.
P07591310A01
We_PN have_VHB identified_VVN a_DD novel_JJ membrane-type_NN matrix_NN metalloproteinase_NN (_( MT-MMP_NN )_) expressed_VVN on_II the_DD cell_NN surface_NN and_CC inducing_VVG activation_NN of_II pro-gelatinase_NN A_NN in_RR+ vitro_RR ._.
P07593257A10
These_DD results_NNS suggested_VVD that_CST the_DD serum_NN induces_VVZ proliferation_NN as_CC+ well_CC+ as_CC expression_NN of_II MMP_NN and_CC TIMP_NN in_II HHE_NN and_CC HHF_NN cells_NNS ._.
P07601636A11
Removal_NN of_II tissue_NN inhibitors_NNS of_II metalloproteinases_NNS (_( TIMP_NN )_) from_II control_NN scleral_JJ extracts_NNS by_II reduction_NN and_CC alkylation_NN resulted_VVD in_II a_DD 222_MC %_SYM increase_NN in_II gelatinolytic_JJ activity_NN after_II APMA-activation_NN (_( P_NN <_SYM or_CC =_SYM 0.001_MC )_) ,_, whereas_CS similar_JJ treatment_NN of_II deprived_VVNJ scleral_JJ extracts_NNS resulted_VVD in_II only_RR a_DD 76_MC %_SYM increase_NN in_II gelatinolytic_JJ activity_NN (_( P_NN <_SYM or_CC =_SYM 0.001_MC )_) ._.
P07606893A08
Schwann_NN cells_NNS immortalized_VVN by_II protracted_VVNJ elevation_NN of_II cAMP_NN ,_, as_CC+ well_CC+ as_CC a_DD schwannoma_NN cell_NN line_NN (_( D6P2T_NN )_) ,_, also_RR rapidly_RR invaded_VVD a_DD reconstituted_VVNJ basement_NN membrane_NN and_CC over-expressed_VVD MMP-2_NN ._.
P07613621A04
In_II the_DD present_JJ paper_NN ,_, we_PN have_VHB studied_VVN the_DD changes_NNS occurring_VVG in_II human_NN primitive_JJ neuroectodermal_JJ cells_NNS following_VVG infection_NN with_II human_NN T_NN cell_NN lymphotropic_JJ virus_NN type_NN 1_MC (_( HTLV-I_NN )_) ,_, a_DD retrovirus_NN responsible_JJ for_II HTLV-I-associated_VVNJ myelopathy_NN ._.
P07615167A14
This_DD approach_NN may_VM prove_VVB generally_RR applicable_JJ for_II the_DD detection_NN of_II protease_NN activity_NN in_II tissue_NN sections_NNS permitting_VVG exploration_NN of_II the_DD roles_NNS of_II these_DD enzymes_NNS in_II pathobiology_NN ._.
P07616276A04
In_II five_MC human_NN glioma_NN cell_NN lines_NNS ,_, gelatinase_NN A_NN ,_, TIMP-1_NN ,_, and_CC TIMP-2_NN genes_NNS were_VBD constitutively_RR expressed_VVN in_II alll_DD cell_NN lines_NNS :_: the_DD matrilysin_NN gene_NN in_II three_MC cell_NN lines_NNS ;_: the_DD stromelysin_NN gene_NN in_II two_MC cell_NN lines_NNS ;_: and_CC the_DD interstitial_JJ collagenase_NN gene_NN in_II one_MC cell_NN line_NN ._.
P07622455A02
We_PN have_VHB reported_VVN that_CST a_DD catalytic_JJ amount_NN of_II MMP-3_NN (_( stromelysin_NN 1_MC )_) activates_VVZ pro-MMP-9_NN (_( Ogata_NNP ,_, Y._NNP ,_, Enghild_NNP ,_, J._NNP J._NNP ,_, and_CC Nagase_NNP ,_, H._NNP (_( 1992_MC )_) J._NN Biol._NN Chem._NN 267_MC ,_, 3581-3584_MC )_) ._.
P07628406A12
Gelatin_NN zymography_NN of_II follicular_JJ fluid_NN revealed_VVD bands_NNS of_II gelatinase_NN of_II 72_MC /_SYM 67_MC kilodaltons_NNS ,_, consistent_JJ with_II latent_JJ and_CC active_JJ MMP-2_NN ._.
P07629341A04
TMJ_NN discs_NNS were_VBD retrieved_VVN from_II 14-week-old_JJ male_NN NZW_NN rabbits_NNS and_CC both_CC tissue-_NN and_CC disc-derived_VVNJ cells_NNS were_VBD cultured_VVN in_II serum-free_JJ medium_NN ._.
P07639798A05
Radiologic_JJ and_CC functional_JJ joint_NN scores_NNS were_VBD based_VVN upon_II Steinbrocker_NN 's_GE criteria_NNS ._.
P07669564A07
MMP-9_NN mRNA_NN positive_JJ cells_NNS were_VBD round_JJ and_CC identified_VVN as_II macrophages_NNS by_II immunostaining_VVGN with_II an_DD anti-macrophage_NN antibody_NN (_( KP1_NN )_) ,_, while_CS TIMP-1_NN ,_, mRNA_NN was_VBD detected_VVN in_II spindle-shaped_VVNJ stromal_JJ cells_NNS ._.
P07695193A07
Upon_II stimulation_NN with_II IL1_NN or_CC TNF_NN alpha_NN ,_, SMC_NN synthesized_VVD in_II addition_NN 92_MC kDa_NN GL_NN ,_, stromelysin_NN ,_, and_CC interstitial_JJ collagenase_NN ,_, MMPs_NNS that_PNR together_RR can_VM degrade_VVB all_PND of_II the_DD ECM_NN components_NNS ._.
P07699005A08
Immunocytochemistry_NN demonstrated_VVD that_CST isolated_VVNJ rabbit_NN osteoclasts_NNS constitutively_RR expressed_VVD gelatinase_NN A_NN and_CC synthesized_VVD gelatinase_NN B_NN ,_, collagenase_NN and_CC stromelysin_NN ,_, as_CC+ well_CC+ as_CC the_DD tissue_NN inhibitor_NN of_II matrix_NN metalloproteinases-1_NN (_( TIMP-1_NN )_) following_VVG IL-1_NN alpha_NN stimulation_NN ._.
P07717983A02
An_DD antiserum_NN was_VBD prepared_VVN against_II a_DD peptide_NN conjugate_NN corresponding_VVG to_II the_DD C-terminal_JJ sequence_NN of_II the_DD matrix_NN metalloproteinase-generated_VVNJ aggrecan_NN G1_NN fragment_NN (_( Phe335-Val-Asp-Ile-Pro-Glu-Asn341_NN )_) ._.
P07734296A04
BT-20_NN cells_NNS also_RR enhanced_VVD the_DD production_NN of_II pro-MMP-2_NN and_CC TIMP-1_NN in_II the_DD dermal_JJ fibroblasts_NNS ,_, but_CC not_RR of_II pro-MMP-1_NN and_CC pro-MMP-3_NN ._.
P07743917A03
Transcripts_NNS for_II tissue_NN inhibitors_NNS of_II metalloproteinases_NNS (_( TIMP-1_NN ,_, -2_MC ,_, -3_MC )_) and_CC uPA_NN receptor_NN were_VBD detected_VVN throughout_II pre-_JJ and_CC peri-implantation_NN development_NN whilst_CS MMP-9_NN and_CC uPA_NN mRNAs_NNS were_VBD first_RR detected_VVN in_II peri-implantation_NN blastocysts_NNS associated_VVN with_II the_DD invasive_JJ phase_NN of_II implantation_NN ._.
P07772054A09
The_DD removal_NN of_II the_DD propeptide_NN of_II the_DD proMMP-2*_NN bound_VVN to_II TIMP-2_NN was_VBD also_RR observed_VVN by_II MMP-3_NN (_( stromelysin_NN 1_MC )_) ,_, but_CC not_RR by_II MMP-1_NN (_( interstitial_JJ collagenase_NN )_) ._.
P07775665A05
DOXY_NN was_VBD added_VVN to_II the_DD incubation_NN mixture_NN at_II a_DD final_JJ concentration_NN of_II 0-1000_MC microM_NN ._.
P07780609A02
Using_VVG immunohistochemistry_NN ,_, 40_MC specimens_NNS of_II colorectal_JJ cancer_NN were_VBD examined_VVN for_II the_DD presence_NN of_II TIMP-1_NN and_CC the_DD MMPs_NNS ,_, stromelysin_NN ,_, gelatinases_NNS A_NN and_CC B_NN and_CC interstitial_JJ collagenase_NN ._.
P07826345A07
Thus_RR RMCP_NN II_MC activates_VVZ proMMP-1_NN via_II a_DD mechanism_NN different_JJ from_II that_PND reported_VVN for_II the_DD stepwise_JJ processing_VVGN by_II combinations_NNS of_II other_JJ trypsin-like_JJ enzymes_NNS and_CC MMP-3_NN ._.
P07836420A05
Furthermore_RR ,_, plasma_NN membrane_NN fractions_NNS from_II these_DD cells_NNS significantly_RR enhanced_VVD the_DD rate_NN of_II cleavage_NN of_II [_( 14C_NN ]_) gelatin_NN I_MC substrate_NN by_II both_CC MMP-2_NN tissue_NN inhibitor_NN of_II metalloproteinases-2_NN (_( TIMP-2_NN )_) complex_NN (_( 2.5-8-fold_NN )_) and_CC TIMP-2-free_JJ MMP-2_NN (_( 5.9-fold_NN )_) ._.
P07840900A04
When_CS the_DD progelatinase_NN A-TIMP-2_NN complex_NN inhibits_VVZ an_DD active_JJ matrix_NN metalloproteinase_NN ,_, a_DD ternary_JJ complex_NN is_VBZ generated_VVN ._.
P07843905A15
In_JJ+ vivo_JJ injection_NN of_II cPAF_NN also_RR induced_VVD the_DD expression_NN of_II MMP-9_NN ._.
P07856724A08
Western_NN blot_NN analyses_NNS demonstrated_VVD increased_VVNJ MMP-9_NN protein_NN in_II amniochorion_NN extracts_NNS after_II onset_NN of_II labor_NN ._.
P07865092A05
Naturally_RR occurring_VVGJ inhibitors_NNS ,_, TIMPs_NNS (_( Tissue_NN Inhibitors_NNS of_II MetalloProteinases_NNS )_) ,_, are_VBB important_JJ controlling_VVGJ factors_NNS in_II the_DD actions_NNS of_II MMPs_NNS ,_, and_CC tissue_NN destruction_NN in_II disease_NN processes_NNS often_RR correlates_VVZ with_II an_DD imbalance_NN of_II MMPs_NNS over_II TIMPs_NNS ._.
P07875677A04
For_II the_DD reversibility_NN model_NN ,_, rats_NNS were_VBD treated_VVN with_II CCl4_NN three_MC times_NNS a_DD week_NN for_II 8_MC weeks_NNS and_CC killed_VVN at_II 3_MC ,_, 7_MC ,_, 14_MC ,_, 28_MC ,_, or_CC 42_MC days_NNS after_II discontinuation_NN of_II treatment_NN ._.
P07890493A07
Gelatinase_NN B_NN is_VBZ the_DD major_JJ MMP_NN expressed_VVN by_II corneal_JJ epithelial_JJ cells_NNS ,_, whereas_CS stromal_JJ fibroblasts_NNS produce_VVB gelatinase_NN B_NN along_RR with_II three_MC other_JJ MMPs_NNS :_: collagenase_NN ,_, stromelysin_NN ,_, and_CC gelatinase_NN A_NN ._.
P07890717A08
That_CST MMP-2_NN ,_, a_DD potent_JJ gelatinase_NN ,_, also_RR can_VM cleave_VVB fibrillar_JJ collagen_NN provides_VVZ an_DD alternative_NN to_II the_DD proposal_NN that_CST two_MC enzymes_NNS ,_, an_DD interstitial_JJ collagenase_NN and_CC a_DD gelatinase_NN ,_, are_VBB required_VVN for_II the_DD complete_JJ dissolution_NN of_II stromal_JJ collagen_NN during_II cellular_JJ invasion_NN ._.
P07891077A04
Enriched_VVNJ astrocyte_NN cultures_NNS were_VBD prepared_VVN from_II brains_NNS of_II 1-day-old_JJ rat_NN pups_NNS ,_, and_CC experiments_NNS were_VBD performed_VVN 13_MC days_NNS later_RR ._.
P07896811A06
On_II the_DD other_JJ hand_NN ,_, proMMP-1_NN is_VBZ activated_VVN by_II MMP-7_NN to_II an_DD activity_NN similar_JJ to_II that_PND obtained_VVN by_II APMA_NN and_CC the_DD activation_NN by_II MMP-7_NN is_VBZ enhanced_VVN up_II+ to_II approximately_RR 6.5_MC fold_NN in_II the_DD presence_NN of_II APMA_NN ._.
P07923181A06
In_II the_DD presence_NN of_II this_DD matrix_NN ,_, M24net_NN cells_NNS assume_VVB a_DD differentiated_VVNJ morphology_NN and_CC have_VHB a_DD reduced_VVNJ growth_NN rate_NN ._.
P07927938A01
The_DD 72-kDa_NN (_( MMP-2_NN ,_, gelatinase_NN A_NN )_) and_CC the_DD 92-kDa_NN (_( MMP-9_NN ,_, gelatinase_NN B_NN )_) matrix_NN metalloproteinases_NNS have_VHB been_VBN associated_VVN with_II tumor_NN cell_NN invasion_NN and_CC metastasis_NN ._.
P07944383A02
Using_VVG this_DD assay_NN we_PN were_VBD able_JJ to_TO compare_VVI the_DD native_JJ MMPs_NNS with_II the_DD respective_JJ catalytic_JJ domains_NNS in_II terms_NNS of_II inhibitor_NN affinities_NNS and_CC peptide_NN hydrolysis_NN ._.
P07945177A02
In_II particular_NN ,_, the_DD role_NN of_II the_DD matrix_NN degrading_VVGJ metalloproteinase_NN (_( MMP_NN )_) family_NN is_VBZ discussed_VVN ._.
P07989608A07
All_DD plaque_NN extracts_NNS contained_VVD activated_VVNJ forms_NNS of_II gelatinases_NNS determined_VVN zymographically_RR and_CC by_II degradation_NN of_II 3H-collagen_NN type_NN IV_MC ._.
P08006459A08
Concomitantly_RR ,_, catheptic_JJ collagenolytic_JJ activity_NN decreased_VVD in_II fibrotic_JJ fibroblast_NN extracts_NNS compared_VVN to_II controls_NNS ._.
P08013077A09
Moreover_RR ,_, since_CS these_DD mediators_NNS augment_VVB the_DD production_NN of_II MMPs_NNS without_II appreciably_RR affecting_VVGN the_DD synthesis_NN of_II TIMPs_NNS ,_, locally_RR secreted_VVNJ cytokines_NNS may_VM tip_VVB the_DD regional_JJ balance_NN of_II MMP_NN activity_NN in_II favor_NN of_II vascular_JJ matrix_NN degradation_NN ._.
P08014015A06
Nor_CC was_VBD there_EX any_DD association_NN between_II amount_NN of_II TNF_NN mRNA_NN and_CC levels_NNS of_II MMP_NN enzymes_NNS ._.
P08015284A11
However_RR ,_, the_DD PA22-2-mediated_VVNJ increase_NN in_II type_NN IV_MC collagenolytic_JJ activity_NN of_II the_DD A-2058_NN melanoma_NN line_NN remains_VVZ to_TO be_VBI elucidated_VVN ._.
P08019900A02
The_DD structures_NNS and_CC specificities_NNS of_II TIMP1_NN and_CC TIMP2_NN are_VBB described_VVN ._.
P08032535A01
We_PN have_VHB examined_VVN the_DD correlation_NN between_II matrix_NN metalloproteinase_NN (_( MMP_NN )_) expression_NN and_CC metastatic_JJ properties_NNS of_II a_DD low_JJ metastatic_JJ osteosarcoma_NN cell_NN line_NN ,_, osteosarcoma_NN takase_NN (_( OST_NN )_) ,_, under_II stimulation_NN by_II tumour_NN necrosis_NN factor_NN alpha_NN (_( TNF_NN alpha_NN )_) ._.
P08040944A02
METHODS_NNS :_: We_PN measured_VVD MMP_NN expression_NN (_( gelatin_NN ,_, casein_NN ,_, and_CC elastin_NN zymography_NN )_) by_II vascular_JJ wall_NN cells_NNS in_II balloon-injured_VVNJ carotid_JJ artery_NN during_II the_DD period_NN of_II medial_JJ SMC_NN proliferation_NN ,_, migration_NN of_II SMC_NN from_II the_DD media_NN to_II the_DD intima_NN ,_, and_CC subsequent_JJ intimal_JJ SMC_NN proliferation_NN ._.
P08063713A08
Unfortunately_RR ,_, NFF-2_NN showed_VVD little_DD discrimination_NN between_II MMP-3_NN ,_, MMP-2_NN (_( kcat_NN /_SYM Km_NN =_SYM 54,000_MC s-1_NN M-1_NN )_) ,_, and_CC MMP-9_NN (_( kcat_NN /_SYM Km_NN =_SYM 55,300_MC s-1_NN M-1_NN )_) ._.
P08083435A12
Periodontal_JJ treatment_NN reduced_VVD the_DD amount_NN of_II gelatinases_NNS dramatically_RR ._.
P08107689A07
Incubation_NN of_II the_DD extract_NN with_II both_CC serine_NN protease_NN and_CC GSSG_NN increased_VVD the_DD rate_NN of_II activation_NN 30-fold_NN ._.
P08129038A02
We_PN investigated_VVD levels_NNS and_CC cellular_JJ sites_NNS of_II gene_NN expression_NN of_II two_MC major_JJ collagen-degrading_VVGJ enzymes_NNS ,_, matrix-metalloproteinase_NN (_( MMP_NN )_) -1_MC (_( fibroblast_NN type-interstitial_JJ collagenase_NN )_) and_CC MMP-2_NN (_( 72-kd_NN gelatinase_NN ,_, type_NN IV_MC collagenase_NN )_) in_II five_MC normal_JJ and_CC 18_MC fibrotic_JJ human_NN livers_NNS as_CC+ well_CC+ as_CC in_II cultured_VVNJ human_NN hepatic_JJ fat-storing_VVGJ cells_NNS by_II Northern_NN blot_NN analysis_NN and_CC in_JJ+ situ_JJ hybridization_NN ._.
P08132824A05
Interestingly_RR ,_, in_II ulcerative_JJ colitis_NN ,_, another_DD inflammatory_JJ bowel_NN disease_NN ,_, stromelysin_NN was_VBD localised_VVN in_II the_DD lamina_NN propria_NN in_II regions_NNS of_II mucosal_JJ loss_NN ._.
P08156782A05
Basal_JJ levels_NNS of_II gelatinolytic_JJ activity_NN in_II keratoconus_NN culture_NN media_NN (_( no_DD reduction_NN ,_, alkylation_NN ,_, or_CC APMA_NN treatment_NN )_) ,_, determined_VVN by_II two_MC different_JJ assay_NN methods_NNS ,_, tended_VVD to_TO be_VBI about_RR twice_RR that_PND of_II normal_JJ cell_NN cultures_NNS ._.
P08158500A03
MMPs_NNS were_VBD observed_VVN in_II connective_JJ tissues_NNS at_II sites_NNS that_PNR histologically_RR showed_VVD signs_NNS of_II remodelling_VVGN ._.
P08166290A05
24_MC h_NN after_II instillation_NN ,_, a_DD BAL_NN was_VBD performed_VVN ,_, the_DD BAL_NN fluid_NN was_VBD separated_VVN from_II the_DD cells_NNS by_II centrifugation_NN ,_, and_CC AMACs_NNS and_CC PMNs_NNS were_VBD separately_RR cultured_VVN for_II 24_MC h_NN ._.
P08175780A05
MMP_NN inhibitors_NNS (_( MMPI_NN )_) were_VBD also_RR present_JJ in_II these_DD CM_NN and_CC were_VBD separated_VVN by_II gel_NN filtration_NN ._.
P08179336A04
Additionally_RR ,_, the_DD indomethacin-mediated_VVNJ suppression_NN of_II Con_NN A-induced_VVNJ monocyte_NN interstitial_JJ collagenase_NN and_CC 92-kDa_NN type_NN IV_MC collagenase_NN /_SYM gelatinase_NN production_NN could_VM be_VBB reversed_VVN by_II CT_NN ._.
P08219937A01
Tissue_NN inhibitors_NNS of_II metalloproteinases_NNS (_( TIMPs_NNS )_) play_VVB an_DD important_JJ role_NN in_II the_DD regulation_NN of_II the_DD activity_NN of_II matrix_NN metalloproteinases_NNS (_( MMPs_NNS )_) such_II+ as_II collagenase_NN ,_, stromelysin_NN and_CC gelatinase_NN ._.
P08225873A04
METHODS_NNS ._.
P08280080A11
In_II human_NN vein_NN endothelial_JJ cells_NNS it_PN enhanced_VVD the_DD PMA-mediated_VVNJ induction_NN of_II MMP-9_NN ,_, whereas_CS it_PN suppressed_VVD this_DD induction_NN in_II human_NN microvascular_JJ endothelial_JJ cells_NNS and_CC in_II synovial_JJ fibroblasts_NNS ._.
P08311464A02
In_II this_DD paper_NN ,_, we_PN report_VVB that_CST both_DD peptides_NNS are_VBB efficiently_RR hydrolyzed_VVN not_RR only_RR by_II SLN_NN but_CC also_RR by_II two_MC other_JJ matrix_NN metalloproteinases_NNS ,_, collagenase_NN and_CC gelatinase_NN ,_, and_CC by_II the_DD bacterial_JJ metalloproteinase_NN thermolysin_NN ._.
P08314305A05
Tera_NN 2_MC cells_NNS can_VM be_VBB induced_VVN by_II retinoic_JJ acid_NN to_TO differentiate_VVI into_II quiescent_JJ cells_NNS ,_, of_II which_PNR many_PND express_VVB neuronal_JJ characteristics_NNS ._.
P08369572A07
Stromelysins_NNS 1_MC and_CC 3_MC mRNAs_NNS were_VBD not_RR detected_VVN in_II any_PND of_II the_DD tumors_NNS studied_VVN ._.
P08384126A01
A_DD proform_NN of_II high_JJ molecular_JJ weight_NN type_NN IV_MC collagenase_NN was_VBD isolated_VVN and_CC purified_VVN 1230-fold_NN from_II human_NN metastatic_JJ carcinoma_NN tissue_NN ._.
P08411260A02
However_RR ,_, the_DD abundance_NN of_II this_DD latent_JJ proenzyme_NN in_II normal_JJ tissues_NNS and_CC fluids_NNS suggests_VVZ that_CST MMP-2_NN proenzyme_NN utilization_NN is_VBZ limited_VVN by_II its_PNG physiological_JJ activation_NN rather_II+ than_II expression_NN alone_JJ ._.
P08425205A08
We_PN present_VVB evidence_NN which_PNR suggests_VVZ that_CST this_DD temporal_JJ relationship_NN is_VBZ imposed_VVN by_II the_DD structural_JJ architecture_NN of_II the_DD matrix_NN such_CS+ that_CS matrix_NN glycoprotein_NN serves_VVZ to_TO protect_VVI associated_VVNJ collagen_NN from_II MMP-dependent_JJ degradation_NN ._.
P08521614A08
Isolated_VVNJ THP-1_NN M_NN phi_NN s_NN produced_VVD basal_JJ levels_NNS of_II both_CC MMP-2_NN and_CC MMP-9_NN ._.
P08521615A03
Using_VVG gelatin_NN zymography_NN ,_, densitometry_NN ,_, and_CC an_DD enzyme-linked_VVNJ immunosorbent_JJ assay_NN for_II the_DD quantitative_JJ determination_NN of_II the_DD MMP-2_NN ,_, we_PN found_VVD that_CST the_DD enzyme_NN 's_GE activity_NN was_VBD significantly_RR elevated_VVN in_II malignant_JJ astrocytomas_NNS ,_, especially_RR in_II glioblastoma_NN multiforme_NN ,_, compared_VVN to_II low-grade_NN glioma_NN and_CC normal_JJ brain_NN tissues_NNS ._.
P08531210A01
Fibrillar_JJ collagens_NNS ,_, essential_JJ for_II maintaining_VVGN the_DD structural_JJ integrity_NN of_II the_DD myocardium_NN ,_, are_VBB degraded_VVN by_II matrix_NN metalloproteinase_NN (_( MMP-1_NN )_) ._.
P08542596A16
Altered_VVNJ MT-MMP_NN expression_NN might_VM contribute_VVB ,_, in_II part_NN ,_, to_II gelatinase_NN A_NN activation_NN ,_, which_PNR in_II turn_NN facilitates_VVZ invasion_NN of_II these_DD tumors_NNS ._.
P08558853A13
Sandwich_NN enzyme_NN immunoassays_NNS showed_VVD that_CST MMP-9_NN levels_NNS are_VBB significantly_RR higher_JJR in_II both_CC homogenates_NNS and_CC culture_NN media_NN of_II the_DD cup_NN and_CC stem_NN interface_NN membranes_NNS than_CSN the_DD control_NN pseudocapsule_NN ._.
P08567965A07
The_DD increase_NN of_II MMP-2_NN induced_VVN by_II P_NN withdrawal_NN was_VBD associated_VVN with_II the_DD metalloproteinase-dependent_JJ breakdown_NN of_II stromal_JJ cultures_NNS ,_, involving_VVG dissolution_NN of_II extracellular_JJ matrix_NN and_CC dissociation_NN of_II stromal_JJ cells_NNS ._.
P08576934A08
The_DD results_NNS indicated_VVD that_CST MMP_NN activity_NN was_VBD co-eluted_VVN with_II TIMP_NN activity_NN ._.
P08579123A09
These_DD results_NNS indicate_VVB the_DD production_NN of_II MMP-9_NN by_II multinucleated_VVNJ giant_JJ cells_NNS and_CC suggest_VVB that_CST the_DD metalloproteinase_NN may_VM contribute_VVB to_II proteolysis_NN associated_VVN with_II vascular_JJ invasion_NN and_CC local_JJ bone_NN resorption_NN in_II human_NN GCT_NN ._.
P08583501A04
Thus_RR ,_, it_PN was_VBD of_II interest_NN to_TO determine_VVI whether_CST activated_VVNJ microglia_NNS secrete_VVB MMPs_NNS ._.
P08594211A11
Potential_JJ treatments_NNS possible_JJ in_II this_DD second_JJ therapeutic_JJ window_NN include_VVB interfering_VVGN with_II the_DD genes_NNS that_PNR produce_VVB the_DD MMPs_NNS or_CC inhibiting_VVGN the_DD action_NN of_II the_DD gene_NN products_NNS ._.
P08594658A09
In_II addition_NN ,_, osteoclasts_NNS in_II rheumatoid_JJ subchondral_JJ bone_NN were_VBD intensively_RR stained_VVN ._.
P08600068A07
Using_VVG gelatin_NN zymography_NN ,_, active_JJ forms_NNS of_II MMP-2_NN and_CC MMP-9_NN were_VBD more_RR frequently_RR detected_VVN in_II carcinoma_NN tissue_NN ,_, and_CC the_DD activation_NN rate_NN of_II the_DD zymogen_NN of_II MMP-2_NN (_( proMMP-2_NN )_) ,_, but_CC not_RR that_PND of_II proMMP-9_NN ,_, correlated_VVD well_RR with_II degree_NN of_II local_JJ invasion_NN and_CC lymphatic_JJ permeation_NN ._.
P08608454A06
TIMP_NN levels_NNS were_VBD found_VVN to_TO be_VBI increased_VVN in_II restenotic_JJ lesions_NNS (_( 0.38_MC +/-_SYM 0.04_MC ng_NN /_SYM mL_NN )_) compared_VVN with_II normal_JJ arterial_JJ tissue_NN (_( 0.27_MC +/-_SYM 0.05_MC ng_NN /_SYM mL_NN )_) and_CC with_II tissue_NN derived_VVN from_II de_JJ+ novo_JJ (_( 0.30_MC +/-_SYM 0.02_MC ng_NN /_SYM mL_NN atherosclerotic_JJ lesions_NNS ._.
P08608561A14
The_DD average_JJ intensities_NNS of_II the_DD amplified_VVNJ gene_NN fragments_NNS from_II K-neo_NN cells_NNS ,_, KTCL-1_NN cells_NNS ,_, and_CC KTCL-14_NN cells_NNS in_II Week_NN 4_MC after_II transplantation_NN were_VBD 100_MC %_SYM ,_, 45_MC %_SYM ,_, and_CC 18_MC %_SYM ,_, respectively_RR ,_, of_II the_DD parenteral_JJ KKLS_NN cells_NNS ._.
P08611162A03
The_DD binding_VVGN of_II each_DD individual_JJ domain_NN to_II TIMP-2_NN ,_, however_RR ,_, was_VBD weak_JJ enough_RR that_CST either_DD domain_NN could_VM be_VBB fully_RR replaced_VVN by_II proMMP-2_NN through_II the_DD same_JJ binding_VVGJ sites_NNS as_CS does_VDZ proMMP-2_NN ,_, and_CC also_RR that_CST the_DD high-order_NN structure_NN of_II proMMP-2_NN allows_VVZ a_DD more_RR stable_JJ binding_VVGN to_II TIMP-2_NN ._.
P08611170A05
In_II this_DD manner_NN ,_, TIMP-2_NN may_VM assume_VVB a_DD bifunctional_JJ role_NN causing_VVGN :_: (_( i_MC )_) inhibition_NN of_II gelatinase_NN A_NN in_II the_DD extracellular_JJ compartment_NN ;_: and_CC (_( ii_MC )_) guiding_VVGN gelatinase_NN A_NN to_II activation_NN through_II a_DD membrane_NN association_NN with_II MT-MMP_NN ._.
P08625086A12
CONCLUSIONS_NNS ._.
P08625169A04
After_II local_JJ secretion_NN ,_, MMPs_NNS and_CC their_PNG complexes_NNS with_II TIMPs_NNS leach_VVB into_II the_DD blood_NN stream_NN where_PNR their_PNG concentration_NN can_VM be_VBB measured_VVN ,_, thereby_RR serving_VVG as_II surrogate_JJ markers_NNS of_II disease_NN ._.
P08631880A08
However_RR ,_, the_DD SH_NN group_NN of_II Cys75_NN of_II the_DD intermediates_NNS was_VBD not_RR modified_VVN by_II SH-reagents_NNS ,_, indicating_VVG that_CST the_DD enzymatic_JJ activity_NN generated_VVN by_II SH-reagents_NNS resulted_VVN from_II molecular_JJ perturbation_NN of_II the_DD enzyme_NN rather_II+ than_II their_PNG interaction_NN with_II Cys75_NN ._.
P08641841A15
In_II fact_NN ,_, active_JJ (_( and_CC latent_JJ )_) MMP-2_NN levels_NNS were_VBD reduced_VVN in_II recovering_VVGJ eyes_NNS even_RR below_II the_DD levels_NNS found_VVN in_II their_PNG contralateral_JJ control_NN eyes_NNS ._.
P08645587A09
Our_PNG data_NNS therefore_RR argue_VVB that_CST there_EX are_VBB remarkably_RR similar_JJ patterns_NNS of_II specific_JJ functions_NNS involved_VVN in_II ECM_NN remodelling_VVGN that_PNR correlate_VVB with_II malignancy_NN in_II different_JJ human_NN tumours_NNS of_II different_JJ histogenesis_NN ._.
P08646367A01
Immunolocalization_NN of_II matrix_NN metalloproteinases_NNS (_( MMPs_NNS )_) and_CC tissue_NN inhibitors_NNS of_II matrix_NN metalloproteinases_NNS (_( TIMPs_NNS )_) in_II periarticular_JJ tissues_NNS of_II beta_NN 2-microglobulin_NN amyloidosis_NN patients_NNS was_VBD investigated_VVN ._.
P08649561A06
Patients_NNS (_( n_NN =_SYM 7_MC )_) given_VVN steroids_NNS to_TO treat_VVI an_DD acute_JJ episode_NN of_II MS_NN had_VHD CSF_NN sampled_VVN before_II and_CC after_II 3_MC days_NNS of_II methylprednisolone_NN (_( 1_MC g_NN /_SYM day_NN )_) ._.
P08651985A11
The_DD combination_NN of_II antiinflammatory_JJ and_CC MMP-regulating_VVGJ properties_NNS of_II adenosine_NN or_CC adenosine-regulating_VVGJ agents_NNS suggest_VVB that_CST treatment_NN based_VVN on_II this_DD approach_NN might_VM be_VBB useful_JJ in_II rheumatoid_JJ arthritis_NN ._.
P08655631A07
IL-1_NN beta_NN ,_, IL-6_NN and_CC TGF-beta_NN did_VDD not_RR affect_VVB TIMP-2_NN expression_NN but_CC TGF-beta_NN induced_VVD TIMP-1_NN mRNA_NN in_II human_NN OA_NN chondrocytes_NNS ._.
P08663061A06
Zymography_NN showed_VVD that_CST exposure_NN of_II HBECs_NNS to_II LPS_NN induced_VVD 2-_MC and_CC 20-fold_NN increases_NNS in_II 92-kDa_NN gelatinase_NN production_NN and_CC activation_NN ,_, respectively_RR ,_, as_CC+ well_CC+ as_CC a_DD smaller_JJR increase_NN in_II activated_VVNJ 68-kDa_NN gelatinase_NN ._.
P08665498A02
delta_NN MT1_NN ,_, but_CC not_RR mutant_JJ delta_NN MT1_NN ,_, was_VBD processed_VVN to_II an_DD active_JJ form_NN and_CC exhibited_VVD gelatinolytic_JJ activity_NN as_CS seen_VVN using_VVG gelatin_NN zymography_NN ._.
P08666998A04
Although_CS a_DD significant_JJ decrease_NN in_II MMP-2_NN activity_NN was_VBD noticed_VVN in_II the_DD ALS_NN motor_NN cortex_NN ,_, statistically_RR significant_JJ increases_NNS in_II MMP-9_NN (_( 100-kDa_NN )_) activity_NN were_VBD observed_VVN in_II ALS_NN frontal_JJ and_CC occipital_JJ cortices_NNS (_( BA10_NN and_CC 17_MC )_) and_CC all_DD three_MC spinal_JJ cord_NN regions_NNS when_CS compared_VVN with_II control_NN specimens_NNS ._.
P08674412A09
We_PN conclude_VVB that_CST administration_NN of_II MMP_NN inhibitors_NNS retards_VVZ decidual_JJ remodeling_VVGN and_CC growth_NN ,_, and_CC we_PN suggest_VVB that_CST the_DD MMPs_NNS expressed_VVN in_II precursor_NN stromal_JJ cells_NNS promote_VVB their_PNG differentiation_NN and_CC expansion_NN ._.
P08675803A08
Dexamethasone_RR markedly_RR decreased_VVD the_DD amount_NN of_II MMP-2_NN mRNA_NN in_II the_DD GFs_NNS ._.
P08690299A04
MMP_NN species_NNS identical_JJ to_II those_PND secreted_VVN from_II several_JJ well-characterized_VVNJ ovarian_JJ adenocarcinoma_NN cell_NN lines_NNS were_VBD found_VVN in_II the_DD majority_NN of_II ascites_NNS :_: MMP-2-like_JJ gelatinase_NN (_( 23_MC of_II 23_MC cases_NNS )_) and_CC MMP-9-like_JJ gelatinase_NN (_( 18_MC of_II 23_MC cases_NNS )_) ,_, suggesting_VVG a_DD prevalence_NN of_II these_DD species_NNS in_II the_DD ovarian_JJ carcinoma_NN microenvironment_NN and_CC their_PNG availability_NN for_II tumor-associated_VVNJ proteolysis_NN ._.
P08691532A09
From_II these_DD data_NNS ,_, we_PN suggest_VVB SMCs_NNS may_VM be_VBB involved_VVN in_II the_DD abnormal_JJ degradation_NN of_II the_DD aortic_JJ wall_NN in_II AAA_NN through_II the_DD excessive_JJ metalloproteinase_NN activity_NN produced_VVN by_II SMCs_NNS ._.
P08698836A04
RT-PCR_NN permitted_VVD us_PN to_TO confirm_VVI the_DD observation_NN that_CST MMP-9_NN is_VBZ activated_VVN following_VVG transformation_NN and_CC also_RR to_TO observe_VVI the_DD previously_RR unreported_VVNJ activation_NN of_II MMP-7_NN in_II SV40-transformed_VVNJ cells_NNS ._.
P08706790A01
The_DD balance_NN between_II the_DD activities_NNS of_II matrix_NN metalloproteinases_NNS (_( MMPs_NNS )_) and_CC the_DD tissue_NN inhibitors_NNS of_II metalloproteinases_NNS (_( TIMPs_NNS )_) is_VBZ an_DD important_JJ control_NN point_NN in_II tissue_NN remodeling_VVGN ._.
P08706864A02
Until_II now_RR ,_, no_DD convenient_JJ and_CC sensitive_JJ MMP-activity_NN assay_NN in_II crude_JJ media_NN like_II synovial_JJ fluid_NN has_VHZ been_VBN available_JJ ._.
P08717434A09
Thus_RR ,_, in_II dilated_VVNJ failing_VVGJ human_NN hearts_NNS secondary_JJ to_II previous_JJ MI_NN or_CC DCM_NN ,_, MMP_NN activity_NN is_VBZ increased_VVN ._.
P08719871A07
The_DD migration_NN of_II TRAP+_NN cells_NNS is_VBZ completely_RR prevented_VVN by_II matrix_NN metalloproteinase_NN (_( MMP_NN )_) inhibitors_NNS ,_, but_CC not_RR by_II a_DD cysteine_NN proteinase_NN inhibitor_NN ,_, an_DD inhibitor_NN of_II carbonic_JJ anhydrase_NN ,_, or_CC a_DD bisphosphonate_NN ._.
P08726363A15
In_II transformed_VVNJ cells_NNS reducing_VVGJ agents_NNS inhibit_VVB MMP_NN expression_NN and_CC increase_VVB TIMP_NN levels_NNS ,_, which_PNR suggests_VVZ a_DD role_NN of_II antioxidants_NNS in_II preventing_VVGN tumorigenesis_NN ._.
P08738566A03
Based_VVN on_II this_DD background_NN ,_, we_PN raised_VVD monoclonal_JJ antibodies_NNS against_II human_NN gelatinase_NN (_( MMP-9_NN )_) and_CC human_NN recombinant_JJ TIMP_NN (_( TIMP-1_NN )_) ,_, and_CC immunostained_VVD these_DD two_MC components_NNS in_II skin_NN from_II patients_NNS with_II squamous_JJ cell_NN carcinoma_NN (_( SCC_NN )_) ,_, Bowen_NN 's_GE disease_NN (_( BD_NN )_) and_CC keratoacanthoma_NN (_( KA_NN )_) ._.
P08743942A08
The_DD activation_NN rate_NN of_II proMMP-2_NN was_VBD proportional_JJ to_II the_DD expression_NN of_II MMP-2_NN and_CC MT-MMP_NN ._.
P08744792A08
Preliminary_JJ findings_NNS show_VVB TIMP-1_NN mediated_VVD changes_NNS in_II morphology_NN and_CC downregulation_NN of_II MMP_NN activity_NN ._.
P08751977A06
Similar_JJ results_NNS were_VBD obtained_VVN by_II immunoprecipitation_NN ._.
P08753775A05
Moreover_RR ,_, tissue_NN inhibitor_NN of_II metalloproteinases-1_NN had_VHD at_RR+ most_RR a_DD partial_JJ effect_NN on_II the_DD in_JJ+ vivo_JJ release_NN of_II the_DD cytokine_NN in_II mice_NNS ._.
P08760357A01
Endothelial-cell-stimulating_VVGJ angiogenesis_NN factor_NN (_( ESAF_NN )_) has_VHZ been_VBN shown_VVN to_TO activate_VVI procollagenase_NN and_CC reactivate_VVB complexes_NNS of_II collagenase_NN and_CC gelatinase_NN A_NN with_II tissue_NN inhibitor_NN of_II metallo-proteinase_NN (_( TIMP_NN )_) -1_MC ._.
P08761942A13
This_PND suggests_VVZ that_CST ,_, in_II addition_NN to_II the_DD well-known_VVNJ activators_NNS and_CC inhibitors_NNS of_II MMP_NN activity_NN in_II the_DD matrix_NN ,_, differential_JJ membrane_NN distribution_NN may_VM enable_VVB more_RR precise_JJ control_NN over_II the_DD site_NN ,_, rate_NN ,_, and_CC extent_NN of_II matrix_NN degradation_NN by_II the_DD cell_NN ._.
P08771322A03
Cells_NNS of_II the_DD disc_NN synthesised_VVD all_DD three_MC classes_NNS of_II MMPs_NNS as_CC+ well_CC+ as_CC TIMP-1_NN in_II all_DD regions_NNS of_II the_DD disc_NN at_II all_DD stages_NNS examined_VVN ._.
P08779137A02
It_PN was_VBD hypothesised_VVN that_CST tuberculous_JJ lung_NN destruction_NN is_VBZ mediated_VVN ,_, at_RR+ least_RR in_II part_NN ,_, by_II the_DD participation_NN of_II matrix_NN metalloproteinases_NNS released_VVN by_II mononuclear_JJ phagocytes_NNS ._.
P08780160A03
A_DD synthetic_JJ ,_, biotinylated_VVNJ inhibitor_NN specific_JJ for_II activated_VVNJ MMP-2_NN in_II solution_NN phase_NN ,_, and_CC immunohistochemistry_NN were_VBD used_VVN to_TO detect_VVI MMP-2_NN and_CC TIMP-2_NN expression_NN in_II cell_NN lines_NNS and_CC ovarian_JJ tumors_NNS and_CC to_TO analyze_VVI the_DD surface-binding_VVGJ capacity_NN of_II the_DD inhibitors_NNS ,_, which_PNR are_VBB potential_JJ therapeutic_JJ agents_NNS ._.
P08780171A05
The_DD physiologic_JJ mechanism_NN of_II this_DD activation_NN is_VBZ not_RR well_RR understood_VVN ._.
P08783637A04
A_DD tissue-specific_JJ inhibitor_NN of_II matrix_NN metalloproteinases_NNS (_( TIMP-1_NN )_) and_CC a_DD plasma_NN proteinase_NN inhibitor_NN ,_, alpha2-macroglobulin_NN (_( alpha2M_NN )_) ,_, were_VBD used_VVN to_TO block_VVI the_DD activity_NN of_II MMPs_NNS ._.
P08806767A05
Our_PNG data_NNS demonstrate_VVB that_CST fluorescence_NN quenching_VVGN of_II the_DD proMMP-2_NN /_SYM TIMP-2_NN complex_NN by_II either_CC acrylamide_NN or_CC iodide_NN is_VBZ significantly_RR increased_VVN following_VVG mercurial_JJ activation_NN ._.
P08808829A06
Tissues_NNS were_VBD obtained_VVN at_II operation_NN after_II informed_VVNJ consent_NN was_VBD got_VVN from_II each_DD patient_NN ._.
P08808829A21
The_DD major_JJ gelatinases_NNS were_VBD those_PND with_II molecular_JJ weight_NN of_II 92_MC and_CC 72kD_NN ,_, which_PNR corresponded_VVD to_II MMP-9_NN and_CC MMP-2_NN ,_, respectively_RR ._.
P08814070A05
Immunolocalization_NN of_II MMP-9_NN in_II RA_NN ,_, OA_NN ,_, and_CC normal_JJ synovium_NN was_VBD investigated_VVN using_VVG MMP-9-specific_JJ antisera_NNS ._.
P08817668A08
Together_RR ,_, these_DD studies_NNS suggest_VVB that_CST MMPs_NNS ,_, beyond_II their_PNG previously_RR described_VVNJ roles_NNS as_II extracellular_JJ matrix_NN degrading_VVGJ enzymes_NNS ,_, may_VM also_RR exert_VVB effects_NNS on_II cellular_JJ growth_NN and_CC differentiation_NN via_II degradation_NN of_II IGFBPs_NNS ._.
P08831505A04
To_TO test_VVI this_DD hypothesis_NN ,_, we_PN developed_VVD clones_NNS of_II rat_NN SMCs_NNS that_PNR overexpress_VVB baboon_NN tissue_NN inhibitor_NN of_II matrix_NN metalloproteinase-I_NN (_( TIMP-1_NN )_) ,_, using_VVG retrovirally_RR mediated_VVNJ gene_NN transfer_NN ,_, and_CC characterized_VVD the_DD functional_JJ capacity_NN of_II these_DD cells_NNS in_RR+ vitro_RR and_CC in_RR+ vivo_RR ._.
P08841929A11
2D-zymographic_JJ analysis_NN suggested_VVD that_CST the_DD lytic_JJ band_NN at_II 66_MC kDa_NN was_VBD a_DD mixture_NN of_II two_MC neutral_JJ proteinases_NNS with_II different_JJ isoelectric_JJ point_NN ._.
P08851335A02
Cancer_NN cells_NNS are_VBB known_VVN to_TO produce_VVI various_JJ ECM-degrading_VVGJ enzymes_NNS including_VVG matrix_NN metalloproteinases_NNS (_( MMPs_NNS )_) ,_, serine_NN proteinases_NNS and_CC cathepsins_NNS ._.
P08856511A10
The_DD same_JJ stromal_JJ cells_NNS could_VM synthesize_VVB MMP-1_NN ,_, MMP-2_NN (_( gelatinase_NN A_NN )_) and_CC MMP-3_NN (_( stromelysin-1_NN )_) ,_, as_CC+ well_CC+ as_CC laminin_NN ,_, and_CC did_VDD not_RR correspond_VVB to_II macrophages_NNS ._.
P08863676A01
Delayed_VVNJ re-epithelialization_NN of_II the_DD cornea_NN after_II injury_NN usually_RR precedes_VVZ stromal_JJ ulceration_NN ._.
P08867813A13
It_PN may_VM also_RR provide_VVB potential_JJ intervention_NN sites_NNS for_II the_DD therapeutic_JJ use_NN of_II inhibitors_NNS of_II aberrant_JJ MMP_NN activities_NNS which_PNR characterize_VVB chronic_JJ wounds_NNS ._.
P08872958A06
The_DD conditioned_VVNJ medium_NN from_II the_DD cystic_JJ tubules_NNS contained_VVD higher_JJR than_CSN normal_JJ levels_NNS of_II MMP-9_NN ,_, MMP-2_NN ,_, and_CC MMP-3_NN as_CC+ well_CC+ as_CC TIMP-1_NN and_CC TIMP-2_NN ._.
P08875960A10
The_DD presence_NN of_II excessive_JJ levels_NNS of_II activated_VVNJ forms_NNS of_II matrix-degrading_VVGJ enzymes_NNS at_II the_DD wound_NN surface_NN of_II pressure_NN ulcers_NNS may_VM impede_VVB the_DD healing_VVGN of_II these_DD wounds_NNS and_CC may_VM be_VBB relevant_JJ to_II the_DD development_NN of_II new_JJ rationales_NNS for_II treatment_NN ._.
P08882290A05
Matrix_NN metalloproteinase-9_NN was_VBD the_DD predominant_JJ gelatinase_NN in_II freshly_RR prepared_VVNJ granulosa_NN cells_NNS and_CC in_II culture_NN media_NN ,_, and_CC also_RR represented_VVD a_DD major_JJ metalloproteinase_NN component_NN in_II homogenates_NNS of_II early_JJ and_CC mid-luteal_JJ phase_NN samples_NNS of_II corpora_NNS lutea_NN ._.
P08884145A02
Matrix_NN metalloproteinases_NNS (_( MMPs_NNS )_) and_CC their_PNG inhibitors_NNS like_II tissue_NN inhibitors_NNS of_II metalloproteinases_NNS (_( TIMPs_NNS )_) have_VHB been_VBN thought_VVN to_TO play_VVI major_JJ roles_NNS in_II the_DD tissue_NN metabolism_NN ._.
P08895151A03
TIMP-1_NN mRNA_NN expression_NN was_VBD analyzed_VVN by_II Northern_NN blotting_VVGN using_VVG a_DD 0.6_MC kb_NN cDNA_NN probe_NN for_II human_NN TIMP-1_NN ._.
P08911730A10
In_II RA_NN ,_, the_DD levels_NNS of_II MMP_NN and_CC TIMP_NN mRNA_NN were_VBD high_JJ ._.
P08912869A01
Matrix_NN metalloproteinases_NNS (_( MMPs_NNS )_) have_VHB been_VBN implicated_VVN in_II tumor_NN progression_NN ,_, but_CC the_DD exact_JJ roles_NNS that_PNR each_DD member_NN of_II this_DD family_NN may_VM play_VVB in_II contributing_VVGN to_II the_DD behavior_NN of_II malignant_JJ tumors_NNS are_VBB only_RR beginning_VVG to_TO be_VBI understood_VVN ._.
P08913840A07
Previous_JJ studies_NNS in_II patients_NNS with_II malignant_JJ ascites_NN have_VHB shown_VVN no_DD major_JJ toxicities_NNS at_II doses_NNS as_RR high_JJ as_CSN 1350_MC mg_NN /_SYM m2_NN ._.
P08918435A05
From_II tubular_JJ adenomas_NNS to_II villous_JJ adenomas_NNS ,_, immunolocalization_NN of_II gelatinases_NNS and_CC TIMPs_NNS showed_VVD increasing_VVG gradually_RR ,_, and_CC in_JJ+ situ_JJ carcinomas_NNS showed_VVD a_DD definite_JJ positive_JJ ,_, immunolocalization_NN of_II gelatinases_NNS and_CC TIMPs_NNS ._.
P08920930A06
Thus_RR ,_, in_II common_JJ with_II several_JJ other_JJ MMPs_NNS ,_, macrophage_NN metalloelastase_NN has_VHZ a_DD broad_JJ substrate_NN range_NN which_PNR extends_VVZ beyond_II that_PND of_II elastin_NN alone_JJ ._.
P08921246A13
The_DD induction_NN of_II gelatinase_NN activity_NN in_II rabbit_NN AH_NN preceded_VVD the_DD increase_NN in_II cell_NN number_NN during_II the_DD inflammatory_JJ process_NN in_II the_DD anterior_JJ chamber_NN ._.
P08939968A03
In_II this_DD report_NN ,_, we_PN investigated_VVD whether_CST the_DD cleavage_NN of_II the_DD RRKR_NN motif_NN of_II MT-MMP1_NN by_II Golgi-associated_VVNJ furin_NN is_VBZ analogous_JJ to_II a_DD similar_JJ enzyme_NN activation_NN mechanism_NN observed_VVN with_II stromelysin-3_NN ._.
P08941646A08
aggrecanase_NN site_NN ._.
P08953151A03
The_DD preoperative_JJ serial_JJ radiographic_JJ examinations_NNS revealed_VVD an_DD apparent_JJ clear_JJ zone_NN around_II all_DD implants_NNS ._.
P08955363A05
Our_PNG kinetic_JJ data_NNS demonstrate_VVB that_CST TIMP-2_NN is_VBZ a_DD potent_JJ inhibitor_NN for_II the_DD recombinant_JJ enzyme_NN ._.
P08956284A04
Using_VVG in_JJ+ situ_JJ hybridization_NN ,_, transcripts_NNS for_II MMP-9_NN were_VBD detected_VVN in_II trophoblast_NN cells_NNS of_II the_DD embryo_NN from_II the_DD earliest_JJT stage_NN of_II decidual_JJ formation_NN (_( day_NN 6.0_MC )_) examined_VVN ._.
P08957940A11
From_II many_DD recent_JJ studies_NNS it_PN seems_VVZ that_CST tissue_NN destruction_NN ,_, both_CC physiological_JJ and_CC pathological_JJ ,_, is_VBZ correlated_VVN with_II an_DD imbalance_NN of_II inhibitors_NNS over_II proteinases_NNS ._.
P08960389A06
To_TO further_RR identify_VVI the_DD type_NN of_II MMP_NN ,_, tissue_NN homogenates_NNS were_VBD prepared_VVN from_II collateral_JJ and_CC LAD_NN vessels_NNS and_CC analyzed_VVN by_II SDS-PAGE_NN zymography_NN ._.
P08970581A02
We_PN measured_VVD the_DD activity_NN of_II MMP-2_NN from_II 28_MC normal_JJ ,_, 12_MC benign_JJ and_CC 126_MC breast_NN cancer_NN tissues_NNS using_VVG gelatin_NN zymography_NN ._.
P08978831A07
These_DD results_NNS provide_VVB direct_JJ evidence_NN for_II cleavage_NN of_II an_DD extracellular_JJ matrix_NN molecule_NN by_II an_DD MMP_NN in_RR+ vivo_RR ._.
P08988738A06
Increased_VVNJ expression_NN of_II the_DD MT1-MMP_NN mRNA_NN transcript_NN was_VBD also_RR detected_VVN in_II eight_MC of_II eight_MC of_II these_DD tissues_NNS ._.
P08994438A12
CONCLUSIONS_NNS :_: MMP_NN expression_NN is_VBZ markedly_RR increased_VVN in_II AOD_NN and_CC AAA_NN samples_NNS ,_, and_CC an_DD imbalance_NN between_II MMPs_NNS and_CC their_PNG inhibitors_NNS results_VVZ in_II similar_JJ proteolytic_JJ activity_NN ._.
P08997658A08
Elevated_VVNJ levels_NNS of_II MMP-8_NN were_VBD further_RR detected_VVN in_II saliva_NN of_II AP_NN compared_VVN to_II LJP_NN and_CC the_DD controls_NNS ._.
P09003362A02
The_DD results_NNS indicate_VVB that_CST hyperglycaemic_JJ conditions_NNS modulate_VVB the_DD potential_JJ proteolytic_JJ activity_NN of_II the_DD enzymes_NNS secreted_VVN by_II confluent_JJ cultures_NNS of_II these_DD cells_NNS ._.
P09008612A06
RESULTS_NNS :_: In_II cultures_NNS of_II nasal_JJ cartilage_NN with_II IL-1_NN alpha_NN ,_, almost_RR all_DB the_DD proteoglycan_NN was_VBD released_VVN within_II the_DD first_JJ week_NN ,_, whereas_CS there_EX was_VBD no_DD detectable_JJ release_NN of_II type_NN II_MC collagen_NN for_II the_DD first_JJ 2_MC weeks_NNS of_II culture_NN ._.
P09009103A08
Fluorometric_JJ methods_NNS represent_VVB a_DD good_JJ alternative_NN for_II MMP_NN activity_NN measurement_NN ,_, especially_RR when_CS a_DD large_JJ number_NN of_II samples_NNS must_VM be_VBB processed_VVN ._.
P09021326A09
However_RR ,_, the_DD possibility_NN remains_VVZ that_CST MMP-8_NN plays_VVZ an_DD important_JJ role_NN in_II periodontal_JJ tissue_NN destruction_NN ,_, since_CS the_DD mRNA_NN abundance_NN and_CC not_RR the_DD enzyme_NN activity_NN was_VBD assessed_VVN ._.
P09033278A08
By_II contrast_NN ,_, these_DD cytokines_NNS induced_VVD a_DD sevenfold_NN increase_NN in_II the_DD steady-state_NN levels_NNS of_II stromelysin_NN mRNA_NN ._.
P09038230A06
In_II contrast_NN ,_, Serratia_NN 56-kDa_NN proteinase_NN and_CC Pseudomonas_NN alkaline_JJ proteinase_NN ,_, both_PND of_II which_PNR are_VBB classified_VVN as_II members_NNS of_II the_DD serralysin_NN subfamily_NN of_II zinc_NN metalloproteinases_NNS (_( family_NN M10_NN )_) ,_, and_CC Serratia_NN 73-kDa_NN thiol_NN proteinase_NN did_VDD not_RR evidence_VVB proteolytic_JJ processing_VVGN or_CC activation_NN of_II proMMP-1_NN ,_, -8_MC ,_, and_CC -9_MC under_II these_DD experimental_JJ conditions_NNS ._.
P09040053A03
Cholesterol_NN is_VBZ required_VVN for_II receptor_NN signaling_VVGN in_II the_DD plasma_NN membrane_NN ,_, but_CC a_DD role_NN of_II MMPs_NNS for_II cholesterol_NN in_II ECM_NN remodeling_VVGN has_VHZ not_RR yet_RR been_VBN shown_VVN ._.
P09043823A07
Inclusion_NN of_II gelatin_NN affinity_NN chromatography_NN did_VDD not_RR totally_RR remove_VVB the_DD gelatinases_NNS ._.
P09049977A06
High_JJ level_NN expression_NN is_VBZ driven_VVN by_II the_DD cytomegalovirus_NN major_JJ immediate_JJ early_JJ promoter_NN (_( CMV_NN IEP_NN )_) ._.
P09057654A01
We_PN have_VHB studied_VVN the_DD expression_NN of_II gelatinase_NN A_NN ,_, gelatinase_NN B_NN ,_, interstitial_JJ collagenase_NN ,_, tissue_NN inhibitor_NN of_II metalloproteinase_NN (_( TIMP_NN )_) -1_MC and_CC TIMP-2_NN in_II reactive_JJ lymphoid_JJ cells_NNS ,_, as_CC+ well_CC+ as_CC in_II a_DD series_NN of_II cell_NN lines_NNS derived_VVN from_II neoplasms_NNS of_II B-_NN and_CC T-cell_NN lineage_NN ._.
P09070604A09
These_DD findings_NNS suggest_VVB the_DD overexpression_NN of_II MMP-9_NN by_II eosinophils_NNS in_II bronchial_JJ tissues_NNS of_II asthmatic_JJ individuals_NNS ,_, and_CC the_DD participation_NN of_II MMPs_NNS in_II the_DD pathologic_JJ changes_NNS in_II asthmatic_JJ airways_NNS ._.
P09074710A02
Surgical_JJ preparative_JJ injury_NN is_VBZ an_DD important_JJ determinant_NN of_II neointimal_JJ thickening_VVGN in_II human_NN saphenous_JJ vein_NN bypass_NN grafts_NNS ._.
P09075665A08
The_DD ratios_NNS of_II serum_NN MMP-2_NN to_II TIMP-1_NN levels_NNS were_VBD significantly_RR higher_JJR in_II transient_JJ responders_NNS and_CC non-responders_NNS than_CSN in_II sustained_VVNJ responders_NNS (_( p_NN <_SYM 0.001_MC ,_, respectively_RR )_) even_RR when_CS HCV_NN RNA_NN levels_NNS were_VBD low_JJ in_II patients_NNS with_II HCV_NN genome_NN subtype_NN 1b_NN or_CC when_CS the_DD HCV_NN genome_NN subtype_NN was_VBD 2a_NN or_CC 2b_NN ._.
P09083057A09
A_DD similar_JJ activation_NN may_VM also_RR occur_VVB in_RR+ situ_RR as_CS indicated_VVN previously_RR for_II tissue-derived_VVNJ BM-40_NN ._.
P09084432A03
Using_VVG quantitative_JJ zymography_NN ,_, three_MC major_JJ neutral_JJ proteinases_NNS with_II molecular_JJ masses_NNS of_II 60_MC ,_, 95_MC ,_, and_CC 280_MC kDa_NN were_VBD readily_RR detected_VVN ._.
P09084672A07
Gelatinolytic_JJ activity_NN ,_, at_II low_JJ levels_NNS ,_, was_VBD also_RR found_VVN in_II MVs_NNS ,_, but_CC not_RR PMs_NNS or_CC conditioned_VVNJ media_NN ._.
P09086544A02
The_DD current_JJ study_NN analyzed_VVD the_DD expression_NN of_II MMP-2_NN and_CC MMP-9_NN in_II pancreatic_JJ cancer_NN tissues_NNS ._.
P09092941A01
The_DD osteoclasts_NNS are_VBB the_DD cells_NNS responsible_JJ for_II bone_NN resorption_NN ._.
P09096655A02
These_DD polypeptides_NNS regulate_VVB proliferation_NN in_II breast_NN cancer_NN cells_NNS through_II interaction_NN with_II membrane_NN receptors_NNS ._.
P09102166A12
Our_PNG results_NNS suggest_VVB that_CST at_II sites_NNS of_II vascular_JJ injury_NN ,_, thrombin_NN may_VM activate_VVB locally_RR produced_VVNJ MMP-2_NN and_CC thereby_RR facilitate_VVB cell_NN migration_NN and_CC proliferation_NN ._.
P09108368A06
Culture_NN of_II day_NN 10_MC mandibular_JJ explants_NNS with_II a_DD hydroxamic_JJ acid_NN metalloproteinase_NN inhibitor_NN ,_, but_CC not_RR with_II inhibitors_NNS of_II metalloendopeptidases_NNS (_( thiorphan_NN and_CC phosphoramidon_NN )_) ,_, serine_NN proteinases_NNS (_( aprotinin_NN )_) ,_, cysteine_NN proteinases_NNS (_( leupeptin_NN )_) and_CC urokinase_NN (_( amiloride_NN )_) ,_, altered_VVD mandibular_JJ morphogenesis_NN dramatically_RR ._.
P09113512A10
Inhibitor_NN studies_NNS and_CC gelatin_NN zymograms_NNS indicated_VVD that_CST the_DD membrane-associated_VVNJ MT-MMP_NN expressed_VVN on_II the_DD HT_NN 1080_MC cells_NNS played_VVD an_DD important_JJ role_NN in_II cleavage_NN activation_NN of_II the_DD vector_NN ._.
P09119036A01
Membrane-type-1_NN matrix_NN metalloproteinase_NN has_VHZ been_VBN identified_VVN as_II an_DD activator_NN of_II the_DD matrix_NN metalloproteinase_NN progelatinase_NN A_NN at_II cell_NN surfaces_NNS ._.
P09119983A10
Of_II the_DD other_JJ six_MC MMPs_NNS detected_VVN ,_, 92_MC kDa_NN gelatinase_NN showed_VVD a_DD modest_JJ 5_MC fold_NN increase_NN which_PNR peaked_VVN at_II the_DD onset_NN of_II clinical_JJ signs_NNS and_CC then_RR declined_VVN during_II the_DD most_RRT severe_JJ phase_NN of_II the_DD disease_NN ._.
P09131273A03
ProMMP-9_NN was_VBD expressed_VVN in_II 17.5_MC %_SYM of_II the_DD cancer_NN patients_NNS compared_VVN to_II 2.5_MC %_SYM in_II 40_MC non-cancerous_JJ tissues_NNS (_( p_NN =_SYM 0.014_MC )_) ._.
P09141525A08
Expression_NN of_II the_DD messenger_NN RNA_NN for_II TIMP-1_NN or_CC TIMP-2_NN also_RR was_VBD not_RR changed_VVN by_II P_NN withdrawal_NN ._.
P09158005A10
Activation_NN of_II proMMP-2_NN was_VBD significantly_RR higher_JJR in_II the_DD carcinoma_NN samples_NNS with_II lymph_NN node_NN or_CC distant_JJ metastasis_NN compared_VVN to_II carcinoma_NN without_II metastasis_NN ,_, normal_JJ control_NN ,_, or_CC fibrocystic_JJ disease_NN (_( P_NN <_SYM 0.05_MC )_) ._.
P09158711A11
The_DD aggressive_JJ clinical_JJ behavior_NN of_II small_JJ cell_NN carcinoma_NN may_VM be_VBB attributable_JJ ,_, at_RR+ least_RR in_II part_NN ,_, to_II a_DD loss_NN of_II the_DD inhibitory_JJ effect_NN of_II TIMP-2_NN ,_, as_CS a_DD significant_JJ proportion_NN of_II these_DD tumors_NNS showed_VVD negative_JJ or_CC low_JJ levels_NNS of_II TIMP-2_NN expression_NN ._.
P09168808A08
Both_CC mRNA_NN and_CC immunodetectable_JJ protein_NN of_II MT-MMP1_NN are_VBB increased_VVN with_II monensin_NN treatment_NN while_CS message_NN for_II the_DD protein_NN inhibitor_NN of_II gelatinase_NN A_NN ,_, TIMP-2_NN ,_, is_VBZ unchanged_VVN ._.
P09169591A06
With_II the_DD aid_NN of_II protein_NN engineering_VVGN ,_, a_DD modified_VVNJ pro-urokinase_NN has_VHZ been_VBN prepared_VVN in_II which_PNR the_DD activation_NN sequence_NN normally_RR recognized_VVN by_II plasmin_NN (_( Pro-Arg-Phe-Lys_NN upward_JJ arrowIle-Ile-Gly-Gly_NN )_) has_VHZ been_VBN replaced_VVN by_II a_DD sequence_NN expected_VVN to_TO be_VBI recognized_VVN and_CC hydrolysed_VVN by_II many_DD MMPs_NNS (_( Arg-Pro-Leu-Gly_NN upward_JJ arrowIle-Ile-Gly-Gly_NN )_) ._.
P09170840A01
The_DD matrix_NN metalloproteinases_NNS (_( MMPs_NNS )_) and_CC the_DD tissue_NN inhibitor_NN of_II metalloproteinases_NNS (_( TIMPs_NNS )_) regulate_VVB the_DD extracellular_JJ matrix_NN and_CC are_VBB important_JJ in_II the_DD process_NN of_II connective_JJ tissue_NN remodeling_VVGN ._.
P09171509A03
Matrix_NN metalloproteinases_NNS seem_VVB to_TO play_VVI a_DD key_JJ role_NN in_II physiological_JJ periodontal_JJ remodelling_VVGN and_CC pathological_JJ tissue_NN destruction_NN ._.
P09175201A05
To_TO examine_VVI whether_CST changes_NNS in_II the_DD ulcer_NN formation_NN and_CC healing_VVGJ phase_NN correlate_VVB with_II MMP_NN activity_NN ,_, Triton_NN X-100_NN /_SYM CaCl2_NN and_CC Tris_NN /_SYM CaCl2_NN (_( 60_MC degrees_NNS C_NN )_) extracts_NNS of_II stomachs_NNS were_VBD prepared_VVN from_II controls_NNS and_CC animals_NNS killed_VVN 24_MC h_NN (_( formation_NN phase_NN )_) and_CC 7_MC days_NNS (_( healing_VVGJ phase_NN )_) after_II acetic_JJ acid_NN administration_NN ._.
P09177919A01
OBJECTIVE_NN :_: To_TO clarify_VVI whether_CST gelatinases_NNS in_II the_DD synovial_JJ fluid_NN are_VBB related_VVN to_II rheumatoid_JJ arthritis_NN (_( RA_NN )_) ._.
P09180929A04
MXT_NN clones_NNS and_CC variants_NNS were_VBD selected_VVN by_II either_CC in_JJ+ vitro_JJ or_CC in_JJ+ vivo_JJ procedures_NNS ,_, and_CC they_PN differ_VVB in_II metastatic_JJ ability_NN and_CC 17_MC beta-estradiol_NN dependency_NN for_II tumor_NN growth_NN ._.
P09182725A01
The_DD active_JJ forms_NNS of_II all_PND of_II the_DD matrix_NN metalloproteinases_NNS (_( MMPs_NNS )_) are_VBB inhibited_VVN by_II a_DD family_NN of_II specific_JJ inhibitors_NNS ,_, the_DD tissue_NN inhibitors_NNS of_II metalloproteinases_NNS (_( TIMPs_NNS )_) ._.
P09186550A07
In_II addition_NN ,_, interaction_NN of_II MMP-2_NN with_II the_DD ovarian_JJ carcinoma_NN cell_NN surface_NN resulted_VVD in_II a_DD 2.5-_MC to_II 5-fold_NN increase_NN in_II invasiveness_NN ._.
P09188064A06
Lastly_RR ,_, this_DD report_NN examines_VVZ structure-function_NN relationships_NNS of_II TIMPs_NNS ._.
P09195290A12
Batimastat_NN (_( BB-94_NN )_) and_CC marimastat_NN (_( BB-2516_NN )_) are_VBB synthetic_JJ ,_, low-molecular_JJ weight_NN MMP_NN inhibitors_NNS ._.
P09198203A03
Thus_RR ,_, this_DD progelatinase_NN A_NN activator_NN was_VBD named_VVN membrane-type_NN matrix_NN metalloproteinase_NN (_( MT1-MMP_NN )_) ._.
P09202045A01
Membrane_NN vesicles_NNS are_VBB shed_VVN by_II tumor_NN cells_NNS both_CC in_RR+ vivo_RR and_CC in_RR+ vitro_RR ._.
P09212749A10
Plasma_NN membranes_NNS prepared_VVN from_II cultured_VVNJ chondrocytes_NNS with_II MT1-MMP_NN expression_NN and_CC those_PND directly_RR isolated_VVN from_II OA_NN cartilage_NN could_VM activate_VVB pro-MMP-2_NN ._.
P09219724A06
However_RR ,_, no_DD significant_JJ changes_NNS of_II MMP-2_NN levels_NNS were_VBD noted_VVN in_II BCNU-treated_VVNJ cells_NNS ._.
P09219732A07
The_DD enzyme_NN activity_NN from_II MDA_NN cells_NNS was_VBD not_RR influenced_VVN by_II treatment_NN with_II any_PND of_II the_DD antiestrogens_NNS ,_, whereas_CS ,_, in_II MCF_NN cells_NNS ,_, ICI_NN produced_VVD the_DD greatest_JJT enzyme_NN inhibition_NN (_( 47.93_MC %_SYM )_) ,_, followed_VVN by_II AII_NN (_( 36.51_MC %_SYM )_) and_CC TAM_NN (_( 24.05_MC %_SYM )_) ._.
P09224642A04
This_PND resulted_VVD from_II cleavage_NN of_II the_DD Val69-Cys70_NN bond_NN ._.
P09230755A03
Release_NN of_II these_DD MMPs_NNS into_II the_DD culture_NN medium_NN and_CC secretion_NN of_II neutrophil_NN elastaselike_JJ activity_NN was_VBD also_RR assessed_VVN ._.
P09232430A06
However_RR ,_, RASI-1_NN expression_NN can_VM also_RR be_VBB found_VVN in_II non-inflamed_VVNJ blood_NN vessels_NNS of_II uterine_JJ ligaments_NNS and_CC skin_NN ._.
P09234385A01
The_DD expression_NN of_II matrix_NN metalloproteinase-2_NN (_( MMP-2_NN ;_: 72_MC kDa_NN type_NN IV_MC collagenase_NN /_SYM gelatinase_NN A_NN )_) and_CC MMP-9_NN (_( 92_MC kDa_NN type_NN IV_MC collagenase_NN /_SYM gelatinase_NN B_NN )_) was_VBD immunohistochemically_RR investigated_VVN in_II 79_MC T1_NN adenocarcinomas_NNS of_II the_DD lung_NN using_VVG non-commercial_JJ polyclonal_JJ anti-MMP-2_NN and_CC -9_MC antibodies_NNS ._.
P09236138A08
Although_CS 2-week_NN losartan_NN treatment_NN of_II 65_MC ,_, 120_MC and_CC 200_MC day_NN experimental_JJ groups_NNS had_VHD no_DD significant_JJ effect_NN on_II left_JJ ventricular_JJ fibrillar_JJ collagen_NN concentration_NN or_CC collagen_NN mRNA_NN abundance_NN when_CS compared_VVN to_II vehicle-infused_VVNJ CMP_NN hamsters_NNS ,_, AT1_NN receptor_NN blockade_NN was_VBD associated_VVN with_II complete_JJ regression_NN of_II cardiac_JJ hypertrophy_NN ._.
P09238653A04
Analysis_NN of_II culture_NN medium_NN by_II zymography_NN using_VVG gelatin_NN as_II substrate_NN demonstrated_VVD the_DD presence_NN of_II metalloproteinases_NNS (_( MMP_NN )_) ,_, MMP-9_NN (_( gelatinase_NN B_NN )_) appearing_VVG as_II the_DD predominant_JJ band_NN ._.
P09260202A03
To_TO study_VVI the_DD involvement_NN of_II the_DD ECM_NN degrading_VVGJ proteases_NNS (_( matrix_NN metalloproteinases_NNS ;_: MMPs_NNS )_) and_CC their_PNG specific_JJ inhibitors_NNS in_II the_DD process_NN of_II pancreatic_JJ regeneration_NN ,_, we_PN examined_VVD the_DD expression_NN of_II these_DD genes_NNS on_II the_DD transcript_NN level_NN and_CC the_DD activation_NN of_II the_DD corresponding_VVGJ enzymes_NNS by_II use_NN of_II zymographies_NNS ._.
P09260879A04
However_RR ,_, large_JJ changes_NNS in_II cell_NN morphology_NN ,_, viability_NN and_CC expression_NN of_II MMPs_NNS and_CC MMP_NN inhibitors_NNS occurred_VVD when_CS fibroblasts_NNS were_VBD treated_VVN with_II 10_MC (_( -4_MC )_) or_CC 10_MC (_( -3_MC )_) M_NN c3Ado_NN ._.
P09268350A07
The_DD reactive_JJ site_NN identified_VVN by_II these_DD studies_NNS is_VBZ a_DD structurally_RR constrained_VVNJ but_CC elongated_VVNJ region_NN of_II TIMP_NN that_PNR can_VM fit_VVB the_DD matrix_NN metalloproteinase_NN substrate-binding_VVGJ site_NN ._.
P09269785A09
We_PN conclude_VVB that_CST the_DD increase_NN of_II MMP_NN activity_NN produced_VVN or_CC induced_VVN by_II myeloma_NN cells_NNS in_II these_DD cocultures_NNS could_VM favor_VVB bone_NN resorption_NN and_CC tumor_NN invasion_NN ._.
P09269815A02
This_DD family_NN of_II enzymes_NNS degrades_VVZ all_DD components_NNS of_II connective_JJ tissue_NN and_CC has_VHZ been_VBN implicated_VVN as_II a_DD cause_NN of_II anastomotic_JJ dehiscence_NN ._.
P09276670A05
In_II addition_NN ,_, plasminogen_NN converted_VVD the_DD pro_JJ form_NN of_II MMPs_NNS into_II the_DD active_JJ form_NN ._.
P09279657A07
Intense_JJ gelatinase_NN B_NN expression_NN was_VBD observed_VVN at_II sites_NNS of_II bone_NN resorption_NN in_II osteoclasts_NNS and_CC mononuclear_JJ cells_NNS ._.
P09284814A03
We_PN studied_VVD the_DD distribution_NN of_II 92-kd_NN gelatinase_NN B_NN (_( MMP-9_NN )_) and_CC of_II EMMPRIN_NN in_II 33_MC benign_JJ and_CC 41_MC malignant_JJ ,_, paraffin-embedded_VVNJ pigment_NN cell_NN lesions_NNS using_VVG immunohistochemistry_NN and_CC monoclonal_JJ antibodies_NNS ._.
P09285647A05
We_PN report_VVB here_RR that_CST stimulated_VVNJ human_NN T_NN lymphocytes_NNS induced_VVD the_DD expression_NN of_II the_DD matrix-degrading_VVGJ enzymes_NNS ,_, ie_II ,_, interstitial_JJ collagenase_NN (_( MMP-1_NN )_) ,_, stromelysin_NN (_( MMP-3_NN )_) ,_, gelatinase_NN B_NN (_( MMP-9_NN )_) ,_, and_CC activated_VVNJ gelatinase_NN A_NN (_( MMP-2_NN )_) ,_, in_II human_NN vascular_JJ SMCs_NNS by_II cell_NN contact_NN via_II CD40_NN ligation_NN ,_, as_CS demonstrated_VVN by_II Western_NN blot_NN analysis_NN ,_, zymography_NN ,_, and_CC antibody_NN neutralization_NN ._.
P09288131A03
This_DD study_NN proposes_VVZ to_TO quantify_VVI relative_JJ mRNA_NN levels_NNS for_II interstitial_JJ collagenase_NN (_( MMP-1_NN )_) ,_, 72_MC kd_NN type_NN IV_MC collagenase_NN (_( MMP-2_NN )_) ,_, 92_MC kd_NN type_NN IV_MC collagenase_NN (_( MMP-9_NN )_) ,_, TIMP-1_NN ,_, and_CC TIMP-2_NN in_II normal_JJ aorta_NN (_( NA_NN )_) and_CC AAA_NN to_TO provide_VVI insight_NN as_II+ to_II the_DD relative_JJ importance_NN of_II each_PND in_II aneurysm_NN formation_NN ._.
P09291433A02
Since_CS the_DD liver_NN is_VBZ a_DD main_JJ target_NN for_II metastases_NNS from_II gastrointestinal_JJ adenocarcinoma_NN ,_, we_PN have_VHB investigated_VVN MMP2_NN and_CC TIMP2_NN expression_NN by_II RT-PCR_NN ,_, in_JJ+ situ_JJ hybridization_NN and_CC zymography_NN in_II the_DD liver_NN of_II patients_NNS with_II gastrointestinal_JJ adenocarcinomas_NNS and_CC no_DD detectable_JJ hepatic_JJ metastasis_NN (_( n_NN =_SYM 12_MC )_) ,_, in_II tumoral_JJ and_CC nontumoral_JJ liver_NN from_II patients_NNS with_II hepatic_JJ metastasis_NN (_( n_NN =_SYM 9_MC )_) and_CC in_II control_NN liver_NN (_( n_NN =_SYM 4_MC )_) ._.
P09291579A08
Signals_NNS for_II MMP-9_NN mRNA_NN were_VBD first_RR detected_VVN in_II a_DD small_JJ population_NN of_II stromal_JJ cells_NNS exclusively_RR at_II the_DD site_NN of_II implantation_NN on_II day_NN 5_MC at_II the_DD antimesometrial_JJ pole_NN ._.
P09292803A05
Amounts_NNS of_II MMP-3_NN and_CC TIMP-1_NN mRNA_NN were_VBD measured_VVN by_II Northern_NN blot_NN analysis_NN ._.
P09297576A01
OBJECTIVE_NN AND_CC DESIGN_NN :_: To_TO determine_VVI whether_CST an_DD inhibitor_NN of_II matrix_NN metalloproteinases_NNS (_( MMPs_NNS )_) ,_, administered_VVN to_II human_NN subjects_NNS in_II a_DD dental_JJ school_NN research_NN clinic_NN ,_, can_VM reduce_VVB bone-type_NN collagen_NN degradation_NN fragments_NNS in_II oral_JJ inflammatory_JJ exudates_NNS containing_VVG excessive_JJ levels_NNS of_II collagenase_NN ._.
P09300240A02
The_DD present_JJ study_NN addressed_VVD the_DD question_NN as_II+ to_II whether_CST glomerular_JJ sclerosis_NN was_VBD associated_VVN with_II alterations_NNS in_II the_DD degradation_NN of_II matrix_NN components_NNS ._.
P09301473A12
These_DD data_NNS suggest_VVB that_CST the_DD integrity_NN of_II Bruch_NN 's_GE membrane_NN may_VM serve_VVB to_TO regulate_VVI RPE_NN functions_NNS in_II MMP_NN and_CC TIMP_NN secretion_NN and_CC that_CST extracellular_JJ matrices_NNS contain_VVB signals_NNS that_PNR regulate_VVB MMP_NN and_CC TIMP_NN synthesis_NN and/or_CC secretion_NN by_II the_DD RPE_NN ._.
P09306059A05
Potential_JJ MMP-2_NN &_CC MMP-9_NN monomer_NN enzyme_NN activities_NNS were_VBD significantly_RR elevated_VVN in_II both_CC septic_JJ and_CC aseptic_JJ joint_NN disease_NN synovial_JJ fluids_NNS in_II comparison_NN to_II fluids_NNS from_II normal_JJ joints_NNS ._.
P09310250A10
Exploration_NN of_II TIMP-2_NN expression_NN is_VBZ valuable_JJ for_II the_DD discrimination_NN between_II macroscopically_RR localized_VVNJ and_CC metastatic_JJ colorectal_JJ cancer_NN ,_, but_CC it_PN can_VM not_RR predict_VVB which_PND of_II the_DD potentially_RR cured_VVNJ patients_NNS are_VBB likely_RR to_TO have_VHI micrometastases_NNS ._.
P09310982A05
METHODS_NNS :_: The_DD aneurysm_NN wall_NN was_VBD excised_VVN from_II three_MC of_II six_MC patients_NNS undergoing_VVG craniotomies_NNS for_II aneurysm_NN clipping_VVGN ._.
P09316744A05
Since_CS all_DD three_MC analytes_NNS were_VBD lower_JJR in_II heparin_NN plasma_NN than_CSN in_II serum_NN or_CC EDTA_NN plasma_NN ,_, heparin_NN plasma_NN was_VBD selected_VVN as_II the_DD specimen_NN of_II choice_NN ._.
P09325265A08
They_PN are_VBB co-expressed_VVN during_II vascular_JJ and_CC urogenital_JJ development_NN and_CC during_II the_DD development_NN of_II osteocartilaginous_JJ and_CC musculotendinous_JJ structures_NNS ._.
P09327785A04
After_II injury_NN ,_, MMP-2_NN mRNA_NN levels_NNS fell_VVB compared_VVN with_II the_DD uninjured_VVNJ arteries_NNS ;_: by_II 24_MC hours_NNS ,_, levels_NNS had_VHD increased_VVN 2-fold_NN ._.
P09328314A04
Effluents_NNS were_VBD also_RR collected_VVN from_II 17_MC human_NN donor_NN livers_NNS stored_VVN in_II UW_NN solution_NN ._.
P09328562A08
This_DD change_NN was_VBD most_RRT pronounced_VVN in_II the_DD spleen_NN ,_, while_CS liver_NN ,_, kidney_NN and_CC brain_NN showed_VVD minor_JJ or_CC no_DD changes_NNS in_II MMP_NN expression_NN ._.
P09334934A08
The_DD method_NN developed_VVN here_RR was_VBD capable_JJ of_II recovering_VVGN gelatinase_NN activities_NNS from_II rat_NN brain_NN tissue_NN over_II a_DD 4-10-fold_NN range_NN using_VVG gelatin_NN zymography_NN for_II the_DD measurement_NN of_II activity_NN ._.
P09338470A08
Production_NN of_II u-PA_NN by_II OVET_NN and_CC OVEM_NN cells_NNS was_VBD regulated_VVN by_II adhesive_JJ substratum_NN ._.
P09344045A06
There_EX was_VBD a_DD significant_JJ difference_NN in_II the_DD increase_NN of_II MMP-2_NN and_CC MMP-9_NN (_( 2.46-fold_NN and_CC 7.14-fold_NN ,_, respectively_RR ,_, at_II 0.4_MC mg_NN /_SYM ml_NN protein_NN ;_: P_NN <_SYM 0.005_MC )_) ._.
P09344465A05
Pregnancy_NN zone_NN protein_NN was_VBD cleaved_VVN at_II Thr693-Tyr694_NN and_CC alpha2-macroglobulin_NN at_II Gly679-Leu680_NN and_CC Arg696-Leu697_NN by_II matrix_NN metalloproteinase-2_NN ._.
P09348221A02
In_II wild-type_NN animals_NNS ,_, MAT_NN ,_, STR-1_NN ,_, STR-2_NN ,_, STR-3_NN ,_, and_CC gelatinase_NN A_NN were_VBD consistently_RR expressed_VVN during_II the_DD most_RRT active_JJ phases_NNS of_II the_DD estrous_JJ cycle_NN ,_, estrus_NN and_CC proestrus_NN ._.
P09352216A02
TIMP-1_NN and_CC TIMP-2_NN are_VBB capable_JJ of_II inhibiting_VVGN the_DD activities_NNS of_II all_DD known_VVNJ matrix_NN metalloproteinases_NNS (_( MMPs_NNS )_) and_CC as_II such_PND play_VVB a_DD key_JJ role_NN in_II maintaining_VVGN the_DD balance_NN between_II extracellular_JJ matrix_NN (_( ECM_NN )_) deposition_NN and_CC degradation_NN in_II different_JJ physiological_JJ processes_NNS ._.
P09352227A04
Substance_NN P_NN in_II synovial_JJ fibroblasts_NNS induced_VVD an_DD increase_NN in_II the_DD overall_JJ matrix_NN metalloproteinase_NN activity_NN towards_II the_DD dinitrophenyl-labelled_VVNJ peptide_NN by_II 85_MC %_SYM ,_, against_II an_DD increase_NN of_II 124_MC %_SYM after_II stimulation_NN with_II IL-1_NN beta_NN ._.
P09364466A09
Gelatinase-B_NN was_VBD strongly_RR expressed_VVN by_II neutrophils_NNS in_II tissue_NN from_II patients_NNS up_II+ to_II 1_MC week_NN after_II an_DD infarct_NN ,_, whereas_CS gelatinase-A_NN and_CC matrilysin_NN staining_VVGN was_VBD much_RR less_RR marked_VVN ._.
P09369533A04
Distinct_JJ spatial_JJ localisations_NNS for_II each_DD MMP_NN were_VBD observed_VVN :_: MMP-2_NN was_VBD found_VVN in_II epidermal_JJ structures_NNS ;_: MMP-9_NN was_VBD observed_VVN in_II inflammatory_JJ cells_NNS up_II+ to_II day_NN 21_MC ;_: MMP-1_NN was_VBD localised_VVN to_II keratinocytes_NNS at_II the_DD wound_NN margin_NN ._.
P09369811A05
Release_NN of_II gelatinases_NNS from_II the_DD membranes_NNS was_VBD studied_VVN with_II gelatin_NN zymography_NN ._.
P09389796A08
Endothelial_JJ cells_NNS constitutively_RR expressed_VVD gelatinases_NNS at_II Mr_NN 96,000_MC and_CC 72,000_MC ,_, consistent_JJ with_II MMP-9_NN and_CC inactive_JJ MMP-2_NN ._.
P09390324A01
It_PN is_VBZ important_JJ to_TO monitor_VVI the_DD early_JJ stages_NNS of_II postoperative_JJ wound_NN repair_NN in_II order_NN to_TO identify_VVI those_DD problems_NNS associated_VVN with_II impaired_VVNJ healing_VVGN ._.
P09393778A09
Further_JJ studies_NNS with_II PLE_NN revealed_VVD that_CST MMP-9_NN induction_NN by_II PLC_NN progressively_RR increased_VVD with_II the_DD length_NN of_II cell_NN culture_NN time_NN in_II the_DD absence_NN of_II serum_NN ._.
P09394051A05
We_PN have_VHB studied_VVN the_DD distribution_NN patterns_NNS of_II matrix_NN metalloproteinases-1_NN ,_, -2_MC ,_, -3_MC ,_, and_CC -9_MC and_CC their_PNG inhibitors_NNS TIMP-1_NN and_CC TIMP-2_NN as_CS compared_VVN to_II the_DD distribution_NN of_II their_PNG substrates_NNS along_II the_DD invasive_JJ pathway_NN of_II extravillous_JJ trophoblast_NN of_II 1st_JJ ,_, 2nd_JJ ,_, and_CC 3rd_JJ trimester_NN placentas_NNS by_II means_NNS of_II light_NN microscopy_NN on_II paraffin_NN and_CC cryostat_NN sections_NNS as_CC+ well_CC+ as_CC at_II the_DD ultrastructural_JJ level_NN (_( only_RR 3rd_JJ trimester_NN placenta_NN )_) ._.
P09395517A11
The_DD C-terminal_JJ portion_NN of_II the_DD cleaved_VVNJ HB-EGF_NN JM-AP_NN that_PNR remained_VVD attached_VVN to_II the_DD anti-AP_NN beads_NNS was_VBD N-terminally_RR sequenced_VVN and_CC the_DD MMP-3_NN cleavage_NN site_NN was_VBD determined_VVN to_TO be_VBI Glu151-Asn152_NN ,_, a_DD site_NN within_II the_DD JM_NN domain_NN ._.
P09396371A14
Those_DD evidence_NN suggest_VVB that_CST MMP-2_NN and_CC MMP-9_NN share_VVB very_RR important_JJ role_NN in_II the_DD destructive_JJ mechanism_NN of_II RDC_NN ,_, possibly_RR under_II imbalance_NN between_II TIMPs_NNS ._.
P09396633A02
SM3_NN had_VHD a_DD novel_JJ sequence_NN consisting_VVG of_II 50_MC amino_JJ acids_NNS after_II Lys407_NN instead_II+ of_II amino_JJ acids_NNS containing_VVG the_DD transmembrane_JJ domain_NN of_II MT3-MMP_NN ._.
P09397993A10
Increased_VVNJ expression_NN of_II MMP-2_NN and_CC MT1-MMP_NN was_VBD detected_VVN in_II CH_NN and_CC LC_NN ,_, while_CS dual_JJ over-expression_NN was_VBD found_VVN in_II stellate_JJ cells_NNS and_CC fibroblasts_NNS ,_, possibly_RR resulting_VVG in_II the_DD increase_NN of_II active_JJ MMP-2_NN in_II and_CC around_II these_DD cells_NNS ._.
P09407317A03
To_TO study_VVI the_DD potential_JJ involvement_NN of_II MMPs_NNS in_II retinoic_JJ acid_NN (_( RA_NN )_) regulation_NN of_II skeletal_JJ development_NN ,_, we_PN studied_VVD the_DD effect_NN of_II all-trans-RA_NN on_II MMPs_NNS levels_NNS in_II mineralizing_VVGJ chicken_NN epiphyseal_JJ chondrocyte_NN primary_JJ cultures_NNS ._.
P09409309A15
These_DD results_NNS correlate_VVB with_II the_DD MT-MMP1_NN protein_NN level_NN ,_, negatively_RR modified_VVN after_II FK_NN treatment_NN ._.
P09412577A05
Expression_NN of_II STR-3_NN and_CC TIMP-2_NN was_VBD also_RR assessed_VVN immunohistochemically_RR with_II the_DD avidin-biotin-complex_NN (_( ABC_NN )_) technique_NN ._.
P09412584A06
In_II contrast_NN ,_, analyses_NNS of_II gelatinase-B_NN (_( MMP-9_NN )_) demonstrated_VVD a_DD specific_JJ expression_NN pattern_NN ,_, with_II high_JJ expression_NN in_II exudates_NNS and_CC lack_NN of_II expression_NN in_II transudates_NNS ._.
P09417058A06
Both_CC the_DD vitronectin-induced_VVNJ MMP-2_NN production_NN and_CC vitronectin-enhanced_VVNJ invasion_NN were_VBD blocked_VVN by_II the_DD peptide_NN ligand_NN Arg-Gly-Asp-Ser_NN (_( RGDS_NN )_) ._.
P09418730A08
Substitution_NN of_II EDTA_NN for_II calcium_NN and_CC zinc_NN in_II the_DD development_NN solution_NN eliminated_VVD the_DD appearance_NN of_II these_DD bands_NNS ,_, indicating_VVG that_CST they_PN reflect_VVB MMP_NN activity_NN ._.
P09422789A04
Specific_JJ receptors_NNS for_II TIMP-2_NN were_VBD identified_VVN on_II COS-1_NN cells_NNS transfected_VVN with_II MT1-MMP_NN cDNA_NN ,_, but_CC not_RR on_II vector-transfected_VVNJ cells_NNS ._.
P09433928A04
Reverse_JJ transcription-polymerase_NN chain_NN reaction_NN (_( RT-PCR_NN )_) and_CC restriction_NN enzyme_NN analysis_NN revealed_VVD that_CST leiomyomata_NN and_CC myometrium_NN expressed_VVD MMP-1_NN ,_, -2_MC ,_, -3_MC and_CC -9_MC ,_, as_CC+ well_CC+ as_CC TIMP-1_NN and_CC -2_MC mRNA_NN ._.
P09438380A11
However_RR ,_, there_EX was_VBD a_DD dramatic_JJ difference_NN in_II level_NN of_II response_NN by_II the_DD two_MC cell_NN types_NNS with_II FSE_NN secreting_VVGN substantially_RR more_DD TIMP1_NN and_CC MMP9_NN compared_VVN to_II HUVE_NN ._.
P09462388A02
The_DD strength_NN of_II an_DD anastomosis_NN is_VBZ dependent_JJ on_II collagen_NN ,_, which_PNR is_VBZ degraded_VVN by_II matrix_NN metalloproteinases_NNS (_( MMPs_NNS )_) ._.
P09464653A05
Using_VVG gelatin_NN zymography_NN ,_, we_PN have_VHB compared_VVN activities_NNS of_II these_DD MMPs_NNS in_II infarcted_VVNJ and_CC matched_VVNJ non-infarcted_VVNJ cerebral_JJ tissue_NN from_II eight_MC subjects_NNS dying_VVG at_II intervals_NNS of_II less_RR than_CSN 2_MC h_NN to_II several_JJ years_NNS after_II a_DD stroke_NN ._.
P09465944A08
The_DD increased_VVNJ ratio_NN of_II MMP_NN /_SYM TIMP-1_NN can_VM be_VBB interpreted_VVN as_II an_DD indicator_NN of_II the_DD imbalance_NN between_II MMP_NN and_CC TIMP_NN ,_, characteristic_JJ of_II prostate_NN carcinoma_NN tissue_NN ._.
P09466528A07
This_DD pattern_NN of_II CSF_NN gelatinase_NN activity_NN may_VM be_VBB a_DD useful_JJ marker_NN for_II neuroborreliosis_NN ._.
P09473407A02
Treatment_NN of_II cultures_NNS with_II 10_MC ng_NN /_SYM ml_NN or_CC more_PND of_II VEGF_NN significantly_RR increased_VVD cell_NN proliferation_NN ._.
P09477095A11
CONCLUSIONS_NNS :_: The_DD results_NNS of_II the_DD current_JJ study_NN indicate_VVB that_CST MMP-2_NN activation_NN plays_VVZ a_DD significant_JJ role_NN in_II tumor_NN invasion_NN and_CC metastasis_NN in_II pancreatic_JJ carcinoma_NN ._.
P09482695A01
Smooth_JJ muscle_NN cell_NN (_( SMC_NN )_) phenotypic_JJ alteration_NN ,_, followed_VVN by_II migration_NN and_CC proliferation_NN ,_, is_VBZ a_DD prominent_JJ feature_NN of_II atherogenesis_NN and_CC vascular_JJ neointimal_JJ formation_NN ._.
P09482695A16
These_DD data_NNS verify_VVB the_DD expression_NN of_II MT-MMP-1_NN in_II arterial_JJ SMC_NN and_CC suggest_VVB its_PNG importance_NN in_II MMP-2_NN activation_NN after_II balloon_NN catheter_NN de-endothelialization_NN ._.
P09486583A07
RESULTS_NNS :_: CSF_NN from_II all_DD patients_NNS with_II malignant_JJ astrocytomas_NNS or_CC brain_NN metastases_NNS contained_VVD precursor_NN gelatinase_NN A_NN (_( pMMP2_NN )_) and_CC precursor_NN gelatinase_NN B_NN (_( pMMP9_NN )_) ,_, whereas_CS control_NN CSF_NN contained_VVD only_RR pMMP2_NN ._.
P09492070A11
These_DD results_NNS demonstrate_VVB that_CST the_DD potency_NN of_II induction_NN of_II MMPs_NNS by_II IL-1_NN and_CC IL-6_NN is_VBZ closely_RR linked_VVN to_II the_DD respective_JJ bone-resorbing_VVGJ activity_NN ,_, suggesting_VVG that_CST MMP-dependent_JJ degradation_NN of_II bone_NN matrix_NN plays_VVZ a_DD key_JJ role_NN in_II bone_NN resorption_NN induced_VVN by_II these_DD cytokines_NNS ._.
P09495249A11
We_PN propose_VVB that_CST an_DD early_JJ step_NN in_II tumor_NN angiogenesis_NN involves_VVZ VEGF-induced_VVNJ thrombin_NN generation_NN and_CC increased_VVNJ MMP_NN production_NN with_II subsequent_JJ activation_NN of_II endothelial_JJ progelatinase_NN A_NN and_CC degradation_NN of_II the_DD underlying_VVGJ basement_NN membrane_NN ._.
P09499937A01
We_PN investigated_VVD whether_CST PF4_NN could_VM regulate_VVB the_DD constitutive_JJ and_CC thrombin-stimulated_VVNJ expression_NN of_II metalloproteinases_NNS (_( MMPs_NNS )_) in_II endothelial_JJ cells_NNS (_( EC_NN )_) ._.
P09502424A06
Timp2_NN and_CC Timp3_NN ,_, the_DD murine_JJ homologues_NNS of_II the_DD respective_JJ TIMP_NN genes_NNS ,_, were_VBD constitutively_RR expressed_VVN ,_, whereas_CS Timp1_NN was_VBD markedly_RR up-regulated_VVN during_II fibrosis_NN ._.
P09502791A06
TIMP-3_NN overexpression_NN induced_VVD DNA_NN synthesis_NN ,_, and_CC promoted_VVD SMC_NN death_NN by_II apoptosis_NN ,_, a_DD phenotype_NN reproduced_VVN by_II adding_VVGN TIMP-3_NN to_II uninfected_VVNJ cells_NNS ,_, but_CC not_RR by_II a_DD synthetic_JJ MMP_NN inhibitor_NN ._.
P09504769A02
We_PN investigated_VVD the_DD immunolocalization_NN of_II matrix_NN metalloproteinases_NNS (_( MMPs_NNS )_) in_II rabbit_NN carotid_JJ arteries_NNS after_II balloon_NN denudation_NN ._.
P09504860A08
These_DD data_NNS suggest_VVB that_CST besides_II increased_VVNJ TIMP-1_NN activity_NN ,_, altered_VVNJ MMP_NN expression_NN may_VM also_RR play_VVB a_DD part_NN in_II fibroproliferation_NN in_II liver_NN disease_NN ._.
P09506709A03
The_DD matrix_NN metalloproteinases_NNS (_( MMPs_NNS )_) have_VHB been_VBN demonstrated_VVN to_TO play_VVI a_DD significant_JJ role_NN in_II tissue_NN remodeling_VVGN in_II a_DD number_NN of_II pathological_JJ processes_NNS ._.
P09510201A07
Together_RR ,_, these_DD results_NNS demonstrate_VVB that_CST firm_JJ adhesion_NN of_II T_NN lymphoma_NN cells_NNS to_II endothelial_JJ cells_NNS participates_VVZ in_II the_DD production_NN of_II MMP-9_NN in_II both_DD cell_NN types_NNS through_II bi-directional_JJ signaling_VVGJ pathways_NNS ,_, and_CC identify_VVB intercellular_JJ adhesion_NN molecule-1_NN /_SYM LFA-1_NN as_II a_DD key_JJ interaction_NN in_II the_DD up-regulation_NN of_II MMP-9_NN in_II T_NN lymphoma_NN cells_NNS ._.
P09510291A06
At_II the_DD termination_NN of_II culture_NN ,_, MMPs_NNS were_VBD extracted_VVN from_II the_DD tissue_NN and_CC quantified_VVN by_II a_DD combination_NN of_II substrate_NN gel_NN enzymography_NN and_CC immunoblotting_VVGN ._.
P09513609A12
In_II the_DD 16_MC fluids_NNS from_II rheumatoid_JJ arthritis_NN patients_NNS ,_, levels_NNS of_II MMP-9_NN and_CC TIMP-1_NN were_VBD closely_RR correlated_VVN with_II serum_NN C-reactive_JJ protein_NN levels_NNS ._.
P09514050A04
This_DD model_NN is_VBZ composed_VVN of_II the_DD parental_JJ immortalized_VVNJ non-tumorigenic_JJ human_NN keratinocyte_NN line_NN (_( HaCaT_NN )_) ,_, and_CC three_MC activated_VVNJ c-Harvey-ras-oncogene_NN transfected_VVNJ variants_NNS (_( A-4_NN ,_, I-7_NN and_CC II-4_NN )_) ._.
P09528836A01
Matrix_NN metalloproteinases_NNS (_( MMPs_NNS )_) are_VBB zinc_NN dependent_JJ endopeptidases_NNS implicated_VVN in_II cancer_NN invasion_NN and_CC metastasis_NN ._.
P09529001A02
Immunohistochemical_JJ ,_, immunoblotting_VVGJ ,_, zymographical_JJ ,_, and/or_CC Northern_NN blot_NN analyses_NNS showed_VVD that_CST MMP-2_NN and_CC -9_MC levels_NNS were_VBD much_RR higher_JJR in_II the_DD growth_NN plate_NN than_CSN in_II permanent_JJ cartilage_NN in_RR+ vivo_RR ._.
P09531484A08
This_DD cascade_NN was_VBD effectively_RR inhibited_VVN by_II tissue_NN inhibitors_NNS of_II metalloproteinases-2_NN and_CC -3_MC ._.
P09534207A07
In_JJ+ situ_JJ hybridization_NN revealed_VVD intense_JJ positive_JJ staining_VVGN for_II TIMPs_NNS in_II GCA_NN despite_II weak_JJ immunocytochemical_JJ staining_VVGN for_II TIMPs_NNS ._.
P09536819A05
By_II contrast_NN ,_, the_DD three_MC MMPs_NNS showed_VVD variable_JJ values_NNS between_II experiments_NNS in_II response_NN to_II MC_NN activation_NN ;_: no_DD reproducible_JJ trend_NN of_II either_CC an_DD increased_VVNJ or_CC decreased_VVNJ production_NN of_II each_DD MMP_NN over_II control_NN values_NNS was_VBD evident_JJ ._.
P09538225A02
To_TO clarify_VVI the_DD mechanism_NN of_II the_DD IL-1-induced_VVNJ bFGF_NN release_NN ,_, we_PN investigated_VVD the_DD production_NN and_CC gene_NN expression_NN of_II bFGF_NN ,_, matrix_NN metalloproteinases_NNS (_( MMPs_NNS )_) ,_, syndecan_NN 3_MC ,_, and_CC inducible_JJ NO_NN synthase_NN (_( iNOS_NN )_) by_II IL-1-treated_VVNJ rabbit_NN articular_JJ chondrocytes_NNS ._.
P09538475A02
These_DD interactions_NNS are_VBB characterized_VVN by_II cell_NN adhesion_NN and_CC migration_NN ._.
P09543631A08
Stromal_JJ scars_NNS of_II keratoconus_NN corneas_NNS also_RR had_VHD increased_VVN staining_VVGN with_II TIMP-1_NN and_CC TIMP-2_NN antibodies_NNS ._.
P09545106A09
The_DD highest_JJT MMP-2_NN mRNA_NN levels_NNS were_VBD determined_VVN in_II thyroid-derived_VVNJ fibroblasts_NNS and_CC HTh_NN 74_MC cells_NNS ._.
P09546322A10
These_DD findings_NNS indicate_VVB that_CST 92-kd_NN gelatinase_NN and_CC matrilysin_NN are_VBB selectively_RR up-regulated_VVN during_II EAN_NN and_CC expressed_VVN in_II nerves_NNS of_II GBS_NN patients_NNS and_CC thus_RR may_VM contribute_VVB to_II the_DD pathogenesis_NN of_II inflammatory_JJ demyelination_NN of_II the_DD peripheral_JJ nervous_JJ system_NN ._.
P09546361A05
The_DD colitis_NN types_NNS studied_VVN did_VDD not_RR essentially_RR differ_VVB in_II their_PNG MMP_NN expression_NN ._.
P09549496A10
Our_PNG findings_NNS indicate_VVB that_CST 92-kDa_NN gelatinase_NN and_CC matrilysin_NN are_VBB selectively_RR upregulated_VVN during_II AT-EAE_NN and_CC thus_RR may_VM contribute_VVB to_II the_DD pathogenesis_NN of_II inflammatory_JJ diseases_NNS of_II the_DD CNS_NN ._.
P09549524A11
Prominent_JJ infiltration_NN of_II inflammatory_JJ cells_NNS into_II the_DD sciatic_JJ nerve_NN was_VBD concordant_JJ with_II a_DD significant_JJ increase_NN in_II the_DD expression_NN levels_NNS of_II matrilysin_NN and_CC macrophage_NN metalloelastase_NN ._.
P09550215A04
The_DD attenuated_VVNJ Ta-Ode_NN cells_NNS were_VBD found_VVN to_TO disseminate_VVI very_RR poorly_RR compared_VVN to_II their_PNG virulent_JJ progenitors_NNS ,_, which_PNR correlates_VVZ with_II a_DD marked_VVNJ reduction_NN in_II matrix_NN metalloproteinase_NN (_( MMP_NN )_) expression_NN ._.
P09553130A02
Previously_RR ,_, we_PN showed_VVD the_DD surface_NN association_NN of_II pro-MMP-9_NN in_II human_NN breast_NN epithelial_JJ MCF10A_NN cells_NNS ._.
P09558121A08
These_DD results_NNS suggest_VVB that_CST one_MC of_II the_DD ways_NNS in_II which_PNR TNF-alpha_NN causes_VVZ tissue_NN injury_NN in_II the_DD gut_NN is_VBZ by_II stimulating_VVGN mucosal_JJ mesenchymal_JJ cell_NN to_TO secrete_VVI matrix-degrading_VVGJ metalloproteinases_NNS ._.
P09560329A05
MMP_NN activities_NNS are_VBB regulated_VVN by_II their_PNG transition_NN from_II latent_JJ to_II activated_VVNJ forms_NNS ,_, as_CC+ well_CC+ as_CC by_II the_DD presence_NN of_II tissue_NN inhibitors_NNS of_II metalloproteinases_NNS (_( TIMPs_NNS )_) ._.
P09561025A01
The_DD molecular_JJ mechanism_NN by_II which_PNR IL-10_NN inhibits_VVZ metastases_NNS was_VBD examined_VVN using_VVG a_DD SCID_NN mouse_NN model_NN ._.
P09570393A07
The_DD high_JJ level_NN of_II TIMP-1_NN appeared_VVD to_TO be_VBI related_VVN to_II malignant_JJ phenotype_NN in_II ovaries_NNS as_CC+ well_CC+ as_CC the_DD high_JJ level_NN of_II MMP-9_NN ._.
P09578462A07
ProMMP-9_NN (_( progelatinase_NN B_NN )_) is_VBZ activated_VVN by_II MMP-10_NN to_II its_PNG full_JJ activity_NN and_CC processed_VVN to_II the_DD low-Mr_NN species_NNS of_II Mr_NN 81,000_MC ,_, 65,000_MC ,_, 57,000_MC and_CC 55,000_MC ,_, the_DD former_JJ two_MC of_II which_PNR show_VVB proteolytic_JJ activity_NN on_II a_DD gelatin_NN zymography_NN ._.
P09579471A07
Gelatinase_NN A_NN was_VBD immunolocalized_VVN to_II the_DD epithelium_NN and_CC stroma_NN of_II normal_JJ corneas_NNS and_CC was_VBD predominant_JJ in_II the_DD basal_JJ epithelium_NN and_CC superficial_JJ stroma_NN at_II 3_MC and_CC 7_MC days_NNS after_II wounding_VVGN ._.
P09588507A14
This_DD enhanced_VVNJ MMP-9_NN activity_NN could_VM then_RR result_VVB in_II degradation_NN of_II the_DD ECM_NN ,_, leading_VVG to_II aneurysmal_JJ dilatation_NN ._.
P09591765A01
BACKGROUND_NN :_: One_MC of_II the_DD hallmarks_NNS of_II dilated_VVNJ cardiomyopathy_NN (_( DCM_NN )_) is_VBZ left_JJ ventricular_JJ (_( LV_NN )_) remodeling_VVGN ._.
P09596253A04
After_II focal_JJ stroke_NN ,_, there_EX is_VBZ a_DD breakdown_NN of_II the_DD BBB_NN with_II an_DD associated_VVNJ increase_NN in_II vascular_JJ permeability_NN ,_, inflammatory_JJ cell_NN influx_NN ,_, and_CC neuronal_JJ cell_NN death_NN ._.
P09598840A01
We_PN have_VHB recently_RR demonstrated_VVD that_CST the_DD blockade_NN of_II matrix_NN metalloproteinases_NNS by_II local_JJ overexpression_NN of_II the_DD intrinsic_JJ inhibitor_NN tissue_NN inhibitor_NN of_II matrix_NN metalloproteinase-1_NN (_( TIMP-1_NN )_) reduces_VVZ intimal_JJ hyperplasia_NN ._.
P09604716A04
No_DD MMP-2_NN binding_VVGN to_II fibrin_NN occurred_VVD ._.
P09605768A06
Immunohistochemical_JJ analysis_NN of_II tumor_NN tissue_NN samples_NNS indicated_VVD that_CST MMP-2_NN was_VBD present_JJ in_II both_CC tumor_NN cells_NNS and_CC stromal_JJ cells_NNS ._.
P09610608A01
OBJECTIVES_NNS :_: To_TO elucidate_VVI the_DD role_NN of_II matrix_NN metalloproteinases_NNS (_( MMPs_NNS )_) and_CC tissue_NN inhibitors_NNS of_II metalloproteinases_NNS (_( TIMPs_NNS )_) in_II human_NN urothelial_JJ cancers_NNS ,_, we_PN studied_VVD gene_NN expressions_NNS of_II MMPs_NNS ,_, TIMPs_NNS ,_, and_CC membrane-type_NN 1_MC matrix_NN metalloproteinase_NN (_( MT1-MMP_NN )_) in_II noninvasive_JJ or_CC invasive_JJ tumor_NN lines_NNS transplanted_VVN in_II mice_NNS with_II severe_JJ combined_VVNJ immunodeficiency_NN (_( SCID_NN )_) ._.
P09610697A02
Recently_RR ,_, GM-CSF_NN has_VHZ been_VBN demonstrated_VVN to_TO be_VBI produced_VVN by_II several_JJ tumor_NN cells_NNS and_CC also_RR to_TO be_VBI associated_VVN with_II tumor_NN growth_NN and_CC metastasis_NN ._.
P09612358A13
These_DD findings_NNS demonstrate_VVB that_CST pacing-induced_VVNJ CHF_NN leads_VVZ to_II changes_NNS in_II myocardial_JJ MMP_NN activity_NN and_CC expression_NN that_PNR may_VM be_VBB responsible_JJ for_II LV_NN remodeling_VVGN in_II CHF_NN ._.
P09620087A02
METHODS_NNS :_: Forty-two_MC vitreous_JJ samples_NNS were_VBD collected_VVN at_II the_DD time_NN of_II pars_NN plana_NN vitrectomy_NN ._.
P09627804A05
Since_RR little_PND is_VBZ known_VVN about_II the_DD actual_JJ mechanism_NN (_( s_NNS )_) involved_VVN ._.
P09639398A02
Activation_NN of_II MMP-2_NN is_VBZ RGD_NN sequence_NN dependent_JJ ,_, possibly_RR involves_VVZ anti-alphaVbeta3_NN integrins_NNS ,_, is_VBZ preceded_VVN by_II a_DD change_NN from_II spread_VVNJ to_II rounded_VVNJ cell_NN morphology_NN and_CC is_VBZ mimicked_VVN by_II the_DD actin_NN depolymerising_VVGJ agent_NN cytochalasin_NN B_NN ._.
P09639575A02
For_II these_DD studies_NNS we_PN used_VVD rAgg1mut_NN ,_, a_DD mutated_VVNJ form_NN of_II the_DD recombinant_JJ fusion_NN protein_NN (_( rAgg1_NN )_) that_PNR has_VHZ been_VBN used_VVN as_II a_DD substrate_NN to_TO monitor_VVI '_`` aggrecanase_NN '_'' catabolism_NN in_RR+ vitro_RR [_( Hughes_NNP ,_, Buttner_NNP ,_, Eidenmuller_NNP ,_, Caterson_NNP and_CC Bartnik_NNP (_( 1997_MC )_) J._NN Biol._NN Chem._NN 272_MC ,_, 20269-20274_MC ]_) ._.
P09640131A08
RESULTS_NNS :_: There_EX was_VBD little_DD difference_NN between_II the_DD amounts_NNS of_II MMP2_NN secreted_VVN by_II any_PND of_II the_DD cell_NN lines_NNS ._.
P09642234A02
Wild_JJ type_NN TIMP-3_MC was_VBD entirely_RR localized_VVN to_II the_DD ECM_NN in_II both_CC its_PNG glycosylated_VVNJ (_( 27_MC kDa_NN )_) and_CC unglycosylated_VVNJ (_( 24_MC kDa_NN )_) forms_NNS ._.
P09644306A02
These_DD enzymes_NNS are_VBB capable_JJ of_II degrading_VVGN the_DD extracellular_JJ matrix_NN ,_, including_VVG collagens_NNS ,_, laminin_NN ,_, proteoglycan_NN and_CC fibronectin_NN ._.
P09645358A04
In_II the_DD present_JJ study_NN we_PN investigated_VVD whether_CST plasma_NN cells_NNS could_VM contribute_VVB to_II matrix_NN degradation_NN by_II their_PNG expression_NN of_II MMP_. In_JJ+ situ_JJ hybridization_NN and_CC immunohistochemical_JJ analyses_NNS on_II diseased_VVNJ synovial_JJ and_CC scleral_JJ tissue_NN demonstrated_VVD the_DD expression_NN of_II stromelysin-1_NN (_( MMP-3_NN )_) and_CC gelatinase_NN B_NN (_( MMP-9_NN )_) ,_, but_CC little_DD or_CC no_DD tissue_NN inhibitor_NN of_II matrix_NN metalloproteinase_NN 1_MC (_( TIMP-1_NN )_) mRNA_NN ,_, by_II IgG-positive_JJ plasma_NN cells_NNS ._.
P09645454A01
The_DD enhanced_VVNJ expression_NN of_II matrix_NN metalloproteinases_NNS (_( MMP_NN )_) ,_, especially_RR gelatinases_NNS MMP-2_NN and_CC MMP-9_NN ,_, has_VHZ been_VBN associated_VVN with_II the_DD invasive_JJ behavior_NN of_II tumor_NN cells_NNS ._.
P09645759A04
Western_NN blotting_VVGN of_II lung_NN tissue_NN homogenates_NNS was_VBD performed_VVN for_II MMP-2_NN and_CC MMP-9_NN ._.
P09645764A01
The_DD aim_NN of_II the_DD present_JJ study_NN was_VBD to_TO investigate_VVI the_DD proteolytic_JJ potential_NN and_CC localization_NN of_II matrix_NN metalloproteinase_NN (_( MMP_NN )_) -2_MC in_II relation_NN to_II its_PNG regulatory_JJ protein_NN ,_, membrane-type-MMP_NN (_( MT1-MMP_NN )_) ,_, and_CC tissue_NN inhibitor_NN of_II metalloproteinase-2_NN (_( TIMP-2_NN )_) ,_, as_CC+ well_CC+ as_CC to_TO clarify_VVI an_DD important_JJ step_NN in_II the_DD cascade_NN of_II periprosthetic_JJ connective-tissue_NN remodeling_VVGN in_II loose_JJ total-hip_NN prostheses_NNS ._.
P09648071A05
The_DD role_NN of_II MT-1-MMP_NN in_II renal_JJ development_NN is_VBZ unknown_VVN ._.
P09648925A09
The_DD MT-MMP_NN and_CC tPA_NN activities_NNS of_II cytosol_NN and_CC membrane_NN fractions_NNS were_VBD measured_VVN by_II gelatin-_NN and_CC plasminogen-zymography_NN ,_, respectively_RR ._.
P09649139A07
TIMP-1_NN mRNA_NN was_VBD detected_VVN in_II some_DD stromal_JJ cells_NNS surrounding_VVG the_DD neoplastic_JJ islands_NNS ,_, whereas_CS the_DD mRNA_NN expression_NN for_II TIMP-2_NN was_VBD negligible_JJ ._.
P09660504A05
We_PN have_VHB investigated_VVN the_DD presence_NN of_II MMPs_NNS in_II the_DD vitreous_NN of_II patients_NNS with_II retinal_JJ detachment_NN and_CC the_DD predictive_JJ value_NN of_II MMPs_NNS for_II the_DD future_JJ development_NN of_II PVR_NN ._.
P09661630A03
Corpora_NNS lutea_NN (_( n_NN =_SYM 9_MC )_) were_VBD collected_VVN at_II hysterectomy_NN and_CC were_VBD dated_VVN by_II serial_JJ urinary_JJ LH_NN estimation_NN ._.
P09665201A02
Dissemination_NN of_II malignant_JJ cells_NNS in_II acute_JJ myeloid_NN leukemia_NN (_( AML_NN )_) may_VM be_VBB mediated_VVN by_II similar_JJ mechanisms_NNS ._.
P09666818A06
On_II gelatin_NN zymographic_JJ analysis_NN ,_, the_DD gelatinolytic_JJ activities_NNS of_II MMP-9_NN but_CC not_RR of_II MMP-2_NN were_VBD increased_VVN (_( 2.2-fold_NN )_) ._.
P09672063A10
Thus_RR ,_, the_DD unaltered_VVNJ ratios_NNS of_II active_JJ and_CC latent_JJ MMP-2_NN suggest_VVB that_CST proMMP-2_NN activation_NN may_VM occur_VVB in_II the_DD absence_NN of_II tPA_NN ,_, uPA_NN ,_, or_CC Plg_NN ,_, whereas_CS no_DD active_JJ MMP-9_NN was_VBD detected_VVN in_II the_DD absence_NN of_II Plg_NN ._.
P09678429A05
Inhibitor_NN studies_NNS showed_VVD that_CST MMPs_NNS were_VBD responsible_JJ for_II 72.2_MC %_SYM of_II the_DD degradation_NN ._.
P09679762A07
The_DD TNF_NN alpha-induced_VVNJ degradation_NN of_II IkappaB_NN alpha_NN was_VBD also_RR suppressed_VVN by_II ALLN_NN treatment_NN ,_, thus_RR implying_VVG that_CST the_DD molecule_NN linking_VVG proteasome_NN to_II MMP-9_NN production_NN should_VM be_VBB IkappaB_NN alpha_NN ._.
P09681807A04
MMP-2_NN and_CC MMP-9_NN were_VBD expressed_VVN in_II neoplastic_JJ cell_NN plasma_NN membrane_NN in_II 83.3_MC %_SYM and_CC 88_MC %_SYM of_II cases_NNS of_II AGC_NN ,_, respectively_RR with_II inter-tumoral_JJ variability_NN of_II staining_VVGJ intensity_NN ._.
P09685743A02
MT1-MMP_NN mRNA_NN was_VBD expressed_VVN in_II 8_MC cell_NN lines_NNS ,_, while_CS MT2-MMP_NN and_CC MT3-MMP_NN mRNAs_NNS were_VBD expressed_VVN in_II fewer_JJR cell_NN lines_NNS ._.
P09687303A04
Here_RR we_PN report_VVB a_DD new_JJ effect_NN of_II ascorbic_JJ acid_NN acting_VVG as_II a_DD modulator_NN of_II the_DD 72-kDa_NN type_NN IV_MC collagenase_NN (_( matrix_NN metalloproteinase-2_NN ;_: MMP-2_NN )_) ._.
P09688221A02
In_II periodontal_JJ diseases_NNS ,_, matrix_NN metalloproteinases_NNS (_( MMPs_NNS )_) may_VM play_VVB key_JJ roles_NNS in_II the_DD extracellular_JJ matrix_NN ,_, basement_NN membrane_NN ,_, serpin_NN degradation_NN ,_, and_CC modification_NN of_II cytokine_NN action_NN ._.
P09695737A08
Acetate_NN did_VDD not_RR modulate_VVB MMPs_NNS ,_, TIMP-1_NN ,_, or_CC uPA_NN ,_, but_CC stimulated_VVD TIMP-2_NN ._.
P09695744A14
ProMMP-2_NN activation_NN by_II PMN-conditioned_VVNJ medium_NN is_VBZ not_RR blocked_VVN by_II inhibitors_NNS of_II plasmin_NN ,_, cysteine-_NN ,_, acid-_NN ,_, or_CC metalloproteinases_NNS ._.
P09703281A10
Our_PNG observation_NN of_II the_DD unique_JJ presence_NN of_II the_DD active_JJ form_NN of_II MMP-9_NN within_II liver_NN metastasis_NN suggests_VVZ that_CST proMMP-9_NN activation_NN may_VM be_VBB a_DD pivotal_JJ event_NN during_II CRC_NN liver_NN metastasis_NN formation_NN ._.
P09703333A10
Competition-based_VVNJ reverse_JJ transcription-polymerase_NN chain_NN reaction_NN revealed_VVD that_CST nondiabetic_JJ and_CC diabetic_JJ HRECs_NNS expressed_VVD constitutively_RR mRNA_NN for_II MMP-2_NN ,_, MMP-9_NN ,_, tissue_NN inhibitor_NN of_II metalloproteinase_NN (_( TIMP_NN )_) -1_MC ,_, TIMP-2_NN ,_, and_CC fibronectin_NN ._.
P09706130A02
This_DD study_NN assessed_VVD the_DD feasibility_NN of_II modulating_VVGN MMP_NN activity_NN in_II hSVGs_NNS by_II adenovirus-mediated_VVNJ gene_NN transfer_NN ._.
P09706143A05
The_DD culture_NN supernatants_NNS were_VBD analyzed_VVN by_II gelatin_NN zymography_NN ._.
P09707196A11
Pretreatment_NN of_II the_DD serum_NN by_II APMA_NN (_( n_NN =_SYM 60_MC )_) lowered_VVD the_DD molecular_JJ weight_NN of_II the_DD band_NN to_II 66_MC kDa_NN ._.
P09708803A06
Moreover_RR ,_, substrate_NN gel_NN electrophoresis_NN showed_VVD that_CST the_DD activated_VVNJ forms_NNS of_II gelatinases_NNS A_NN and_CC B_NN were_VBD present_JJ in_II glioblastomas_NNS and_CC medulloblastomas_NNS ._.
P09710119A02
The_DD balance_NN between_II degradation_NN by_II matrix_NN metalloproteinases_NNS (_( MMPs_NNS )_) and_CC tissue_NN inhibitors_NNS of_II metalloproteinases_NNS (_( TIMPs_NNS )_) may_VM regulate_VVB plaque_NN stability_NN ._.
P09710383A06
TIMP-3_NN was_VBD abundantly_RR expressed_VVN in_II stromal_JJ fibroblast-_NN and_CC macrophage-like_JJ cells_NNS surrounding_VVG vessels_NNS and_CC sweat_NN glands_NNS in_II both_DD types_NNS of_II wounds_NNS ._.
P09711934A13
Both_CC C_NN pneumoniae_NN and_CC recombinant_JJ chlamydial_JJ HSP_NN 60_MC induced_VVD TNF-alpha_NN production_NN by_II mouse_NN macrophages_NNS in_II a_DD concentration-_NN and_CC time-dependent_JJ fashion_NN ._.
P09714179A01
Matrix_NN metalloproteinases_NNS (_( MMPs_NNS )_) play_VVB critical_JJ roles_NNS in_II tissue_NN remodeling_VVGN under_II various_JJ physiologic_JJ and_CC pathologic_JJ conditions_NNS ._.
P09716571A03
We_PN have_VHB examined_VVN the_DD interaction_NN between_II human_NN mast_JJ cells_NNS and_CC endometrial_JJ stromal_JJ cells_NNS with_II regard_NN to_II MMP_NN production_NN and_CC activation_NN ._.
P09718371A05
HT1080_NN cells_NNS cultured_VVN on_II immobilised_VVNJ antibodies_NNS to_II the_DD alpha5_NN and_CC beta1_NN integrin_NN subunits_NNS secreted_VVD levels_NNS of_II active_JJ MMP-2_NN similar_JJ to_II those_PND observed_VVN for_II full_JJ length_NN fibronectin_NN ,_, whereas_CS cells_NNS cultured_VVN on_II an_DD antibody_NN to_II the_DD alpha6_NN integrin_NN subunit_NN secreted_VVD mainly_RR proMMP-2_NN ._.
P09719036A03
We_PN performed_VVD Western_NN blot_NN analyses_NNS using_VVG MMP-specific_JJ antibodies_NNS to_TO identify_VVI MMPs_NNS in_II human_NN dental_JJ caries_NN lesions_NNS ._.
P09721888A01
We_PN assessed_VVD the_DD functional_JJ significance_NN of_II tumor_NN cell-associated_VVNJ matrix_NN metalloproteinase_NN (_( MMP_NN )_) -2_MC in_II extracellular_JJ matrix_NN remodeling_VVGN compared_VVN with_II that_PND of_II the_DD soluble_JJ enzyme_NN by_II evaluating_VVGN the_DD contraction_NN of_II three-dimensional_JJ collagen_NN lattices_NNS by_II human_NN glioma_NN U251.3_NN and_CC fibrosarcoma_NN HT-1080_NN cell_NN lines_NNS ._.
P09722003A05
RESULTS_NNS :_: MMP-2_NN and_CC MMP-9_NN were_VBD coexpressed_VVN in_II neuroblastoma_NN and_CC exhibited_VVD an_DD intratumor_JJ variability_NN of_II staining_VVGJ intensity_NN ._.
P09727371A05
Such_PND results_NNS demonstrate_VVB an_DD independent_JJ and_CC opposite_JJ regulation_NN of_II the_DD enzymes_NNS and_CC their_PNG inhibitors_NNS ._.
P09731514A10
Modulation_NN of_II TNFalpha_NN receptor_NN shedding_VVGN by_II TIMP-2_NN could_VM have_VHB important_JJ implications_NNS for_II the_DD pleiotropic_JJ effects_NNS of_II TNFalpha_NN in_II both_CC normal_JJ and_CC malignant_JJ cells_NNS and_CC for_II the_DD pharmacological_JJ activity_NN of_II synthetic_JJ MMPIs_NNS ._.
P09732233A04
The_DD use_NN of_II organomercurials_NNS revealed_VVD the_DD presence_NN of_II latent_JJ enzyme_NN in_II all_DD cases_NNS ._.
P09733107A01
The_DD roles_NNS of_II the_DD matrix_NN metalloproteinases_NNS (_( MMPs_NNS )_) and_CC their_PNG specific_JJ inhibitors_NNS ,_, the_DD tissue_NN inhibitors_NNS of_II metalloproteinases_NNS (_( TIMP_NN )_) ,_, in_II embryologic_JJ development_NN in_II general_NN ,_, and_CC in_II nephrogenesis_NN in_II particular_NN ,_, have_VHB not_RR been_VBN fully_RR elucidated_VVN ._.
P09736032A04
Lung_NN mRNAs_NNS assayed_VVN by_II Northern_NN and_CC in_JJ+ situ_JJ hybridization_NN showed_VVD an_DD up-regulation_NN of_II lung_NN gelatinases_NNS A_NN and_CC B_NN from_II the_DD 3rd_JJ day_NN on_RR ._.
P09736043A06
MT2-MMP_NN mRNA_NN was_VBD rather_RR stable_JJ in_II the_DD different_JJ groups_NNS ._.
P09736919A02
Dysregulated_VVNJ activity_NN has_VHZ long_RR been_VBN implicated_VVN in_II the_DD pathologies_NNS of_II cancer_NN and_CC arthritis_NN ,_, and_CC the_DD number_NN of_II diseases_NNS more_RR recently_RR associated_VVN with_II these_DD enzymes_NNS has_VHZ been_VBN increasing_VVG ._.
P09743373A06
Cytokine_NN stimulation_NN of_II MMP-1_NN was_VBD due_JJ ,_, at_RR+ least_RR in_II part_NN ,_, to_II an_DD increase_NN in_II the_DD release_NN of_II arachidonic_JJ acid_NN and_CC PG_NN E2_NN (_( PGE2_NN )_) ,_, because_CS inhibition_NN of_II MMP-1_NN by_II indomethacin_NN could_VM be_VBB reversed_VVN by_II exogenous_JJ PGE2_NN ._.
P09748137A04
A_DD 20_MC %_SYM risk_NN also_RR resulted_VVD from_II a_DD 1-unit_NN increment_NN in_II the_DD MT1-MMP_NN :_: MMP-2_NN ratio_NN ,_, which_PNR showed_VVD differences_NNS of_II up_RR+ to_RR 15-fold_NN ._.
P09756602A15
Treatment_NN with_II BB-1101_NN reduced_VVD BBB_NN opening_VVGN at_II 3_MC hours_NNS and_CC brain_NN edema_NN at_II 24_MC hours_NNS ,_, but_CC neither_PND was_VBD affected_VVN at_II 48_MC hours_NNS ._.
P09758100A10
Reverse_JJ zymography_NN of_II culture_NN supernatants_NNS of_II synovial_JJ fibroblasts_NNS and_CC chondrocytes_NNS gave_VVD similar_JJ results_NNS whereas_CS the_DD culture_NN supernatants_NNS from_II PMNs_NNS and_CC PBMs_NNS showed_VVD the_DD presence_NN of_II only_RR the_DD 28_MC kDa_NN protein_NN ._.
P09759652A08
In_II addition_NN to_II the_DD presence_NN of_II mRNA_NN levels_NNS ,_, the_DD level_NN of_II MT1-MMP_NN according_II+ to_II immunoblot_NN analysis_NN increased_VVD in_II the_DD emphysematous_JJ samples_NNS ._.
P09759850A08
In_II contrast_NN ,_, gelatinase_NN B_NN processed_VVD pIL-1_NN beta_NN within_II minutes_NNS ,_, resulting_VVG in_II immunoreactive_JJ products_NNS as_CC+ well_CC+ as_CC biologic_JJ activity_NN stable_JJ for_II 72_MC h_NN ._.
P09761302A08
MMP-2_NN ,_, TIMP-1_NN ,_, and_CC TIMP-2_NN mRNA_NN had_VHD a_DD similar_JJ overall_JJ distribution_NN that_PNR was_VBD relatively_RR uniform_JJ within_II the_DD vascularized_VVNJ membrane_NN stroma_NN ._.
P09763536A03
Quantitative_JJ competitive_JJ reverse_JJ transcription-polymerase_NN chain_NN reaction_NN and_CC gelatin_NN zymography_NN showed_VVD increased_VVNJ MMP-9_NN mRNA_NN and_CC protein_NN in_II both_CC AAA_NN and_CC AOD_NN tissues_NNS compared_VVN with_II those_PND in_II control_NN tissue_NN ,_, but_CC there_EX was_VBD no_DD significant_JJ difference_NN between_II AAA_NN and_CC AOD_NN ._.
P09771466A02
Immature_JJ female_NN Long-Evans_NN rats_NNS were_VBD primed_VVN with_II 15_MC IU_NN pregnant_JJ mare_NN 's_GE serum_NN gonadotropin_NN (_( PMSG_NN )_) in_II 100_MC microliters_NNS PBS_NN ._.
P09775397A05
Results_NNS show_VVB that_CST in_II normal_JJ mouse_NN muscles_NNS MMP-2_NN and_CC MMP-9_NN are_VBB localized_VVN at_II the_DD neuromuscular_JJ junctions_NNS ,_, in_II Schwann_NN cells_NNS and_CC the_DD perineurium_NN of_II the_DD intramuscular_JJ nerves_NNS ._.
P09776730A01
Vascular_JJ endothelial_JJ growth_NN factor_NN (_( VEGF_NN )_) is_VBZ a_DD critical_JJ regulator_NN of_II angiogenesis_NN that_PNR stimulates_VVZ proliferation_NN ,_, migration_NN ,_, and_CC proteolytic_JJ activity_NN of_II endothelial_JJ cells_NNS ._.
P09776730A16
These_DD data_NNS are_VBB the_DD first_PN to_TO show_VVI a_DD direct_JJ effect_NN of_II VEGF_NN on_II SMCs_NNS ._.
P09778117A05
There_EX was_VBD more_DD (_( P_NN <_SYM 0.001_MC )_) MMP-2_NN activity_NN in_II the_DD caruncle_NN versus_CC intercaruncle_NN and_CC intercotyledon_NN ,_, and_CC all_PND had_VHD greater_JJR MMP-2_NN activity_NN (_( P_NN <_SYM 0.001_MC )_) than_CSN the_DD cotyledon_NN ._.
P09778216A02
METHODS_NNS :_: Dermal_JJ fibroblasts_NNS and_CC fibroblast-like_JJ synovial_JJ cells_NNS (_( synoviocytes_NNS )_) were_VBD cultured_VVN with_II fixed_VVNJ T_NN cells_NNS ,_, isolated_VVNJ plasma_NN membranes_NNS from_II T_NN cells_NNS ,_, interleukin-1beta_NN (_( IL-1beta_NN ;_: 250_MC pg_NN /_SYM ml_NN )_) ,_, or_CC transforming_VVGJ growth_NN factor_NN beta_NN (_( TGFbeta_NN ;_: 5_MC ng_NN /_SYM ml_NN )_) ._.
P09785129A04
Eighteen_MC cervical_JJ adenocarcinomas_NNS and_CC 5_MC controls_NNS were_VBD immunohistochemically_RR analyzed_VVN for_II the_DD expression_NN of_II MMP-2_NN ,_, MMP-3_NN ,_, MMP-9_NN ,_, and_CC their_PNG inhibitors_NNS ,_, TIMP-1_NN and_CC TIMP-2_NN ,_, in_II tumor_NN cells_NNS and_CC peritumoral_JJ stromal_JJ cells_NNS ._.
P09786263A13
CONCLUSION_NN :_: A_DD decrease_NN in_II proteolytic_JJ activity_NN may_VM be_VBB responsible_JJ for_II the_DD histological_JJ and_CC structural_JJ alterations_NNS leading_VVG to_II varicose_JJ degeneration_NN of_II superficial_JJ lower_JJR extremity_NN veins_NNS ._.
P09790969A04
The_DD addition_NN of_II specific_JJ MMP_NN inhibitor_NN BB-94_NN and_CC tissue_NN inhibitor_NN MMP_NN (_( TIMP_NN )_) -2_MC but_CC not_RR TIMP-1_NN to_II such_DD collagen_NN gel_NN cultures_NNS reduced_VVD the_DD formation_NN of_II branching_VVGJ tubules_NNS induced_VVN by_II HGF_NN ._.
P09791731A02
The_DD proteinase_NN is_VBZ secreted_VVN from_II the_DD cell_NN as_II an_DD inactive_JJ zymogen_NN ._.
P09804345A02
To_TO better_RRR understand_VVI the_DD pathogenesis_NN of_II ulcer_NN formation_NN we_PN investigated_VVD the_DD expression_NN of_II matrix_NN metalloproteinases_NNS (_( MMP_NN )_) and_CC tissue_NN inhibitors_NNS of_II metalloproteinases_NNS (_( TIMP_NN )_) in_II lipodermatosclerosis_NN ._.
P09804828A01
The_DD release_NN of_II aggrecan_NN catabolites_NNS from_II cartilage_NN is_VBZ an_DD early_JJ event_NN in_II the_DD pathogenesis_NN of_II degenerative_JJ joint_NN diseases_NNS ._.
P09808534A03
To_TO address_VVI the_DD contribution_NN of_II MMP_NN activity_NN to_II the_DD development_NN of_II intestinal_JJ adenomas_NNS ,_, we_PN administered_VVD the_DD synthetic_JJ MMP_NN inhibitor_NN batimastat_NN and_CC expressed_VVD the_DD tissue_NN inhibitor_NN of_II metalloproteinases-1_NN (_( TIMP-1_NN )_) in_II the_DD gastrointestinal_JJ tract_NN of_II Min_NN mice_NNS ,_, which_PNR spontaneously_RR develop_VVB pre-malignant_JJ small_JJ and_CC large_JJ intestinal_JJ tumors_NNS ._.
P09819295A01
BACKGROUND_NN :_: Bronchial_JJ asthma_NN is_VBZ characterized_VVN by_II airway_NN structural_JJ changes_NNS ,_, including_VVG mucosal_JJ inflammation_NN and_CC subepithelial_JJ collagen_NN deposition_NN ._.
P09821179A03
Therefore_RR we_PN investigated_VVD the_DD expression_NN of_II several_JJ MMPs_NNS and_CC of_II two_MC of_II their_PNG tissue_NN inhibitors_NNS (_( TIMPs_NNS )_) in_II rat_NN pancreatic_JJ islets_NNS ._.
P09822200A07
Interestingly_RR ,_, proteolytically_RR processed_VVNJ MMP-9_NN was_VBD found_VVN in_II saliva_NN (_( vide_NN supra_NN )_) ,_, and_CC in_RR+ vivo_RR activated_VVNJ MMP-9_NN was_VBD significantly_RR higher_JJR in_II SS_NN than_CSN in_II controls_NNS (_( p=0.002_NN )_) ._.
P09823336A07
These_DD data_NNS demonstrate_VVB that_CST MMPs_NNS ,_, but_CC not_RR the_DD plasminogen_NN activator-plasmin_NN system_NN ,_, can_VM directly_RR regulate_VVB the_DD ability_NN of_II either_CC EGF-_NN or_CC SF-stimulated_VVNJ tumor_NN cells_NNS to_TO invade_VVI interstitial_JJ matrix_NN barriers_NNS ._.
P09828178A07
Menstruation_NN and_CC MMP_NN expression_NN after_II P4_NN withdrawal_NN were_VBD similar_JJ in_II both_CC the_DD presence_NN and_CC absence_NN of_II estradiol_NN ._.
P09846979A09
This_PND appears_VVZ to_TO result_VVI from_II the_DD formation_NN of_II TIMP_NN /_SYM MMP_NN complexes_NNS ._.
P09847290A07
MMP-9_NN and_CC TIMP-1_NN concentrations_NNS were_VBD greater_JJR in_II sputum_NN of_II patients_NNS with_II asthma_NN and_CC chronic_JJ bronchitis_NN than_CSN in_II control_NN subjects_NNS ._.
P09852923A03
All_DD TAAs_NNS showed_VVD cystic_JJ medial_JJ necrosis_NN (_( CMN_NN )_) ,_, with_II loss_NN of_II elastic_JJ fibers_NNS and_CC smooth_JJ muscle_NN cells_NNS ._.
P09856774A05
Kinetic_JJ inhibition_NN analysis_NN was_VBD conducted_VVN for_II stromelysin_NN ,_, gelatinase_NN A_NN ,_, and_CC gelatinase_NN B_NN with_II the_DD various_JJ inhibitors_NNS ._.
P09858432A04
METHODS_NNS :_: NOD_NN ,_, immunodeficient_JJ NOD-scid_NN ,_, and_CC nondiabetic_JJ NOD.B10.H2b_NN mice_NNS were_VBD evaluated_VVN for_II MMP_NN activity_NN in_II their_PNG saliva_NN and_CC exocrine_JJ gland_NN lysates_NNS by_II gelatin_NN zymography_NN and_CC reverse_JJ transcriptase-polymerase_NN chain_NN reaction_NN (_( RT-PCR_NN )_) ._.
P09858504A07
We_PN conclude_VVB that_CST ,_, like_II mammalian_JJ fetal_JJ membranes_NNS ,_, chick_NN embryonic_JJ membranes_NNS undergo_VVB terminal_JJ remodeling_VVGN before_II hatching_VVGN ,_, in_II part_NN as_II a_DD result_NN of_II increased_VVNJ MMP_NN activity_NN ._.
P09862695A10
These_DD results_NNS raise_VVB the_DD possibility_NN that_CST TNF-alpha_NN and_CC IFN-gamma_NN may_VM have_VHB beneficial_JJ effects_NNS in_II attenuating_VVGN astroglioma_NN invasive_JJ properties_NNS ._.
P09872414A06
Taken_VVN together_RR ,_, we_PN propose_VVB a_DD novel_JJ function_NN for_II BCL-2_NN in_II the_DD malignant_JJ phenotype_NN of_II glioma_NN cells_NNS ,_, that_PNR is_VBZ ,_, to_TO enhance_VVI migration_NN and_CC invasion_NN by_II altering_VVGN the_DD expression_NN of_II a_DD set_NN of_II metalloproteinases_NNS and_CC their_PNG inhibitors_NNS ._.
P09872597A03
Furthermore_RR ,_, treatment_NN of_II cells_NNS with_II lactose_NN (_( 30_MC mM_NN )_) ,_, which_PNR dissociated_VVD 67-kDa_NN elastin_NN binding_VVGJ protein_NN (_( EBP_NN )_) from_II cell_NN surfaces_NNS ,_, completely_RR abolished_VVD this_DD effect_NN ,_, suggesting_VVG that_CST the_DD elastin_NN receptor_NN could_VM mediate_VVB such_DB a_DD response_NN ._.
P09876398A01
OBJECTIVE_NN :_: The_DD aim_NN of_II this_DD study_NN was_VBD to_TO define_VVI the_DD relative_JJ regulation_NN of_II matrix_NN metalloproteinase-3_NN (_( MMP-3_NN )_) ,_, and_CC tissue_NN inhibitor_NN of_II metalloproteinases-1_NN (_( TIMP-1_NN )_) ,_, in_II chondrocytes_NNS and_CC synovium_NN in_II experimental_JJ osteoarthritis_NN (_( EOA_NN )_) ._.
P09881602A04
A_DD porcine_JJ MT1-MMP_NN cDNA_NN composed_VVN of_II 3284_MC bp_NN was_VBD isolated_VVN from_II an_DD enamel_NN organ-specific_JJ cDNA_NN library_NN ._.
P09882504A14
By_II in_JJ+ situ_JJ hybridization_NN we_PN localized_VVD MMP-9_NN mRNA_NN in_II inflammatory_JJ cells_NNS and_CC putative_JJ activated_VVNJ satellite_NN cells_NNS in_II injured_VVNJ muscles_NNS ._.
P09889060A11
Active_JJ MMP-2_NN was_VBD present_JJ in_II both_DD groups_NNS but_CC significantly_RR decreased_VVN in_II animals_NNS treated_VVN with_II BB-94_NN ._.
P09890433A05
Furthermore_RR ,_, it_PN was_VBD demonstrated_VVN that_CST a_DD synthetic_JJ furin_NN convertase_NN inhibitor_NN ,_, decanoyl-Arg-Val-Lys-Arg-chloromethylketone_NN ,_, decreased_VVD the_DD production_NN of_II A_NN beta-induced_VVNJ active_JJ MMP-2_NN in_II U87_NN cells_NNS ._.
P09892093A06
In_II addition_NN ,_, a_DD possible_JJ relation_NN between_II exposure_NN of_II glioma_NN cells_NNS to_II IL-10_NN and_CC invasiveness_NN of_II these_DD cells_NNS due_II+ to_II MMP_NN expression_NN was_VBD analyzed_VVN ._.
P09918213A01
Elevated_VVNJ expression_NN levels_NNS of_II matrix_NN metalloproteinase_NN (_( MMP_NN )_) -2_MC and_CC MMP-9_NN have_VHB been_VBN implicated_VVN as_II playing_VVGN important_JJ roles_NNS in_II tumor_NN invasion_NN and_CC metastasis_NN in_II various_JJ tissues_NNS ._.
P09918237A02
METHODS_NNS :_: Enzyme_NN linked_VVNJ immunoassays_NNS and_CC high_JJ performance_NN liquid_NN chromatography_NN were_VBD used_VVN ._.
P09918530A08
Indeed_RR ,_, IL-8_NN (_( 2.5_MC ng_NN /_SYM mL_NN )_) induced_VVD maximal_JJ inhibition_NN of_II TIMP-1_NN accumulation_NN (_( 30_MC %_SYM of_II control_NN )_) in_II 4_MC of_II 6_MC cell_NN preparations_NNS ._.
P09920023A11
Production_NN of_II TIMPs_NNS appears_VVZ to_TO be_VBI individually_RR linked_VVN to_II the_DD synthesis_NN of_II specific_JJ cartilage_NN molecules_NNS ._.
P09920024A04
MMP_NN activity_NN in_II the_DD medium_NN was_VBD determined_VVN using_VVG a_DD quenched_VVNJ fluorescent_JJ substrate_NN assay_NN ,_, while_CS specific_JJ collagenases_NNS were_VBD identified_VVN by_II Western_NN immunoblotting_VVGN ._.
P09923652A07
These_DD results_NNS indicate_VVB that_CST components_NNS of_II the_DD ternary_JJ MT1-MMP_NN /_SYM TIMP-2_NN /_SYM MMP-2_NN complex_NN are_VBB coexpressed_VVN in_II the_DD normal_JJ synovial_JJ lining_VVGN and_CC in_II its_PNG pathological_JJ extension_NN on_II the_DD hyaline_NN articular_JJ cartilage_NN ._.
P09927064A11
These_DD results_NNS suggest_VVB for_II the_DD first_JJ time_NN that_CST among_II seven_MC different_JJ MMPs_NNS ,_, the_DD production_NN of_II proMMP-2_NN and_CC its_PNG MT1-MMP-mediated_VVNJ activation_NN in_II the_DD carcinoma_NN cell_NN nests_NNS play_VVB an_DD important_JJ role_NN in_II the_DD lymph_NN node_NN metastasis_NN of_II human_NN invasive_JJ papillary_JJ thyroid_NN carcinomas_NNS ._.
P09927150A10
The_DD cytokine-specific_JJ regulation_NN of_II MMP_NN /_SYM TIMP_NN expression_NN in_II hepatic_JJ stellate_JJ cells_NNS suggests_VVZ that_CST the_DD initial_JJ matrix_NN breakdown_NN following_VVG liver_NN injury_NN might_VM be_VBB enhanced_VVN by_II TNF-alpha_NN ,_, while_CS diminished_VVNJ matrix_NN degradation_NN during_II chronic_JJ tissue_NN injury_NN might_VM be_VBB due_II+ to_II the_DD action_NN of_II TGF-beta1_NN through_II TIMP_NN induction_NN ._.
P09927378A11
The_DD low_JJ MMP-9_NN :_: TIMP-1_NN ratio_NN observed_VVN in_II subjects_NNS with_II little_DD or_CC no_DD FEV1_NN improvement_NN with_II CS_NN supports_VVZ the_DD hypothesis_NN that_CST ,_, in_II these_DD asthmatic_JJ subjects_NNS ,_, bronchial_JJ fibrogenesis_NN predominates_VVZ over_II inflammation_NN ._.
P09930309A06
Neointima_NN formation_NN and_CC neointimal_JJ cell_NN numbers_NNS were_VBD reduced_VVN 79_MC %_SYM and_CC 71_MC %_SYM ,_, respectively_RR (_( P_NN <_SYM 0.05_MC ;_: n_NN =_SYM 8_MC )_) ._.
P09932102A03
However_RR ,_, when_CS cultured_VVN in_II the_DD presence_NN of_II the_DD matrix_NN metalloproteinase_NN (_( MMP_NN )_) activator_NN aminophenylmercuric_JJ acetate_NN (_( APMA_NN )_) ,_, the_DD lamellae_NNS separated_VVD when_CS tension_NN was_VBD applied_VVN by_II pulling_VVGN the_DD hoof_NN wall_NN in_II an_DD opposite_JJ direction_NN to_II the_DD connective_JJ tissue_NN ._.
P09933437A05
We_PN show_VVB that_CST CD40_NN ligation_NN on_II gingival_JJ fibroblasts_NNS resulted_VVD in_II a_DD decrease_NN of_II their_PNG MMP-1_NN and_CC MMP-3_NN production_NN ,_, while_CS MMP-2_NN and_CC TIMP-1_NN production_NN were_VBD unaffected_VVN as_CS determined_VVN by_II Western_NN blot_NN ._.
P09933484A09
Thus_RR ,_, this_DD study_NN demonstrated_VVD that_CST gelatinase_NN A_NN and_CC its_PNG activator_NN might_VM contribute_VVB to_II the_DD aseptic_JJ loosening_VVGN of_II polyethylene_NN prostheses_NNS ._.
P09933646A06
A_DD triple_JJ mutation_NN ,_, K566A_NN /_SYM K568A_NN /_SYM K575A_NN ,_, having_VHG TIMP-2_NN binding_VVGN indistinguishable_JJ from_II the_DD wild-type_NN C_NN domain_NN (_( Kd_NN 3.0_MC x_SYM 10_MC (_( -8_MC )_) M_NN )_) ,_, showed_VVD that_CST simple_JJ reduction_NN of_II net_JJ positive_JJ charge_NN does_VDZ not_RR reduce_VVB TIMP-2_NN affinity_NN ._.
P09933692A07
Fourteen_MC tumors_NNS (_( 11_MC cancers_NNS ,_, 3_MC adenomas_NNS )_) were_VBD also_RR analyzed_VVN for_II collagenase-3_NN mRNA_NN ,_, but_CC no_DD expression_NN was_VBD detected_VVN ._.
P09935179A07
These_DD findings_NNS have_VHB several_JJ implications_NNS for_II investigations_NNS into_II tumor_NN metastasis_NN ,_, development_NN ,_, and_CC lymphocyte_NN function_NN ._.
P09952109A05
We_PN now_RR report_VVB on_II the_DD expression_NN of_II TIMP-1_NN ,_, the_DD inhibitor_NN of_II MMP-9_NN ,_, and_CC compare_VVB the_DD levels_NNS and_CC the_DD regulation_NN by_II cytokines_NNS of_II both_CC MMP-9_NN and_CC TIMP-1_NN ._.
P09974405A06
Zymography_NN revealed_VVD that_CST TIMP-1_NN was_VBD the_DD most_RRT abundant_JJ TIMP_NN secreted_VVN and_CC that_CST its_PNG secretion_NN increased_VVD dramatically_RR between_II 0_MC to_II 2_MC and_CC 12_MC to_II 14_MC days_NNS of_II culture_NN ._.
P09986746A07
TIMP-2_NN positive_JJ cells_NNS were_VBD observed_VVN within_II the_DD inner_JJ and_CC outer_JJ nuclear_JJ cell_NN layers_NNS of_II normal_JJ retina_NN ._.
P09988231A06
We_PN conclude_VVB that_CST in_II human_NN breast_NN cancer_NN ,_, endogenous_JJ TIMP-1_NN does_VDZ not_RR inhibit_VVB tumor_NN progression_NN but_CC may_VM enhance_VVB the_DD process_NN ._.
P10022430A01
Early_JJ human_NN trophoblast_NN shows_VVZ dramatic_JJ invasive_JJ properties_NNS during_II early_JJ pregnancy_NN ._.
P10023324A04
The_DD purpose_NN of_II this_DD study_NN was_VBD to_TO determine_VVI whether_CST MMPs_NNS play_VVB a_DD role_NN in_II aggrecan_NN catabolism_NN in_II cartilage_NN tumours_NNS ._.
P10027404A06
However_RR ,_, subcutaneous_JJ injection_NN of_II the_DD alphaPI-C-secreting_VVGJ clones_NNS resulted_VVD in_II tumors_NNS that_PNR were_VBD 1.5_MC to_II 3-fold_NN larger_JJR than_CSN those_PND of_II control_NN clones_NNS with_II an_DD increased_VVNJ tendency_NN to_II invasiveness_NN and_CC lymph_NN node_NN metastasis_NN ._.
P10029294A08
As_CS serum_NN MMP-1_NN level_NN was_VBD closely_RR associated_VVN with_II the_DD histological_JJ degree_NN of_II necroinflammation_NN ,_, we_PN examined_VVD the_DD ability_NN of_II the_DD serum_NN MMP-1_NN test_NN to_TO differentiate_VVI active_JJ and_CC inactive_JJ forms_NNS of_II hepatitis_NN with_II a_DD receiver_NN operating_VVGJ curve_NN ._.
P10048978A01
Invasiveness_NN and_CC metastatic_JJ capacity_NN of_II tumor_NN cells_NNS have_VHB been_VBN related_VVN to_II increased_VVNJ expression_NN and_CC activation_NN of_II gelatinase-A_NN (_( MMP-2_NN )_) ._.
P10051290A05
Exposure_NN to_II ox-LDL_NN (_( 10_MC to_II 50_MC microg_NN /_SYM mL_NN )_) increased_VVD MMP-9_NN mRNA_NN expression_NN as_CS analyzed_VVN by_II Northern_NN blot_NN ,_, protein_NN expression_NN as_CS measured_VVN by_II ELISA_NN and_CC Western_NN blot_NN ,_, and_CC gelatinolytic_JJ activity_NN as_CS determined_VVN by_II zymography_NN ._.
P10067990A09
In_II addition_NN ,_, the_DD active_JJ forms_NNS of_II these_DD enzymes_NNS were_VBD present_JJ in_II the_DD membranes_NNS ,_, whereas_CS there_EX was_VBD no_DD detectable_JJ level_NN of_II the_DD active_JJ forms_NNS in_II normal_JJ retinas_NNS ._.
P10068210A08
These_DD data_NNS indicate_VVB that_CST TIMP-1_NN inhibits_VVZ TAg-induced_VVNJ hepatocarcinogenesis_NN by_II altering_VVGN hepatocellular_JJ proliferation_NN and_CC tumor_NN vascularization_NN ,_, without_II any_DD effect_NN on_II hepatocyte_NN apoptosis_NN and_CC stromal_JJ composition_NN ._.
P10071915A08
In_II heterotopic_JJ bone_NN only_RR occasional_JJ low_JJ level_NN TIMP-1_NN expression_NN was_VBD detected_VVN in_II chondrocytes_NNS and_CC osteoblasts_NNS ._.
P10076570A01
We_PN recently_RR established_VVD a_DD metallothionein-I_NN (_( MT_NN )_) /_SYM RET_NN transgenic_JJ mouse_NN line_NN in_II which_PNR skin_NN melanosis_NN ,_, benign_JJ melanocytic_JJ tumor_NN and_CC malignant_JJ melanoma_NN develop_VVB stepwise_RR ._.
P10080160A10
Neither_CC plasma_NN MMP-2_NN or_CC serum_NN ALT_NN were_VBD related_VVN to_II fibrosis_NN or_CC to_II histological_JJ activity_NN index_NN ._.
P10081908A03
MATERIALS_NNS AND_CC METHODS_NNS :_: Overexpression_NN of_II MMP-1_NN ,_, MMP-2_NN and_CC MMP-9_NN was_VBD analyzed_VVN immunohistochemically_RR in_II 60_MC patients_NNS with_II transitional_JJ cell_NN carcinomas_NNS of_II the_DD urothelium_NN (_( 41_MC were_VBD pTa_NN or_CC pis_NN ,_, 19_MC were_VBD pT1-4_NN )_) ,_, and_CC compared_VVD them_PN with_II type_NN IV_MC collagen_NN expression_NN in_II tumor_NN BM_NN ._.
P10086886A02
The_DD aim_NN of_II this_DD study_NN was_VBD to_TO determine_VVI the_DD effects_NNS of_II siderophores_NNS ,_, which_PNR are_VBB iron-chelating_VVGJ molecules_NNS produced_VVN by_II a_DD variety_NN of_II microorganisms_NNS ,_, on_II the_DD activity_NN of_II MMP-2_NN ._.
P10090151A04
Via_II Northern_NN and_CC in_JJ+ situ_JJ hybridization_NN ,_, we_PN have_VHB analyzed_VVN the_DD spatio-temporal_JJ expression_NN patterns_NNS of_II members_NNS of_II the_DD MMP_NN family_NN (_( stromelysin-3_NN ,_, gelatinases_NNS A_NN and_CC B_NN )_) ,_, as_CC+ well_CC+ as_CC their_PNG inhibitors_NNS TIMP-1_NN ,_, -2_MC and_CC -3_MC in_II late_JJ murine_JJ placenta_NN (_( days_NNS 10.5_MC to_II 18.5_MC of_II gestation_NN )_) ._.
P10090824A12
RESULTS_NNS ._.
P10098765A07
Immunohistochemical_JJ study_NN showed_VVD strong_JJ TIMP-1_NN staining_VVGN in_II the_DD stroma_NN cells_NNS of_II advanced_VVNJ stages_NNS of_II carcinomas_NNS ._.
P10190278A05
This_PND includes_VVZ activation_NN ,_, assembly_NN at_II the_DD cell_NN surfaces_NNS as_II TIMP-2_NN complexes_NNS and_CC subsequent_JJ inactivation_NN by_II proteolysis_NN or_CC TIMP_NN inhibition_NN ._.
P10203333A02
We_PN report_VVB the_DD presence_NN of_II MMP-2_NN ,_, but_CC no_DD MMP-9_NN ,_, and_CC of_II all_DB the_DD four_MC known_VVNJ TIMPs_NNS in_II neuroepithelial_JJ stem_NN cells_NNS isolated_VVN from_II the_DD human_NN CNS_NN ._.
P10206300A04
Gelatinase-B_NN transcript_NN and_CC activity_NN levels_NNS were_VBD also_RR higher_JJR than_CSN in_II normal_JJ brain_NN and_CC more_RR strongly_RR correlated_VVN with_II tumour_NN grade_NN ._.
P10206578A06
RESULTS_NNS :_: Levels_NNS of_II urokinase_NN and_CC MMPs_NNS (_( MMP-2_NN and_CC MMP-9_NN )_) in_II retinas_NNS were_VBD significantly_RR increased_VVN in_II animals_NNS with_II induced_VVNJ retinal_JJ neovascularization_NN ._.
P10211985A04
MMP_NN enzyme_NN activity_NN was_VBD determined_VVN by_II gelatin_NN zymography_NN ._.
P10212153A09
The_DD deposited_VVNJ basement_NN membrane-type_NN of_II matrix_NN reproducibly_RR suppressed_VVD HDMEC_NN proliferation_NN and_CC increased_VVD HDMEC_NN adhesion_NN to_II the_DD substratum_NN ._.
P10215319A04
High_JJ levels_NNS of_II MMP-2_NN seemed_VVD to_TO result_VVI from_II increased_VVNJ expression_NN by_II the_DD cystic_JJ kidneys_NNS predominantly_RR in_II the_DD second_JJ and_CC third_JJ postnatal_JJ weeks_NNS (_( a_DD time_NN when_PNR the_DD kidneys_NNS are_VBB undergoing_VVG rapid_JJ cystic_JJ enlargement_NN )_) ._.
P10216103A06
Also_RR ,_, immunoassay_NN of_II plasma_NN cell_NN extracts_NNS showed_VVD significantly_RR higher_JJR (_( P_NN <._SYM 01_MC )_) levels_NNS of_II the_DD angiogenic_JJ basic_JJ fibroblast_NN growth_NN factor_NN (_( FGF_NN )_) -2_MC in_II the_DD active_JJ MM_NN patients_NNS than_CSN in_II nonactive_JJ MM_NN and_CC MGUS_NN patients_NNS (_( 153_MC +/-_SYM 59_MC ,_, 23_MC +/-_SYM 17_MC ,_, and_CC 31_MC +/-_SYM 18_MC pg_NN FGF-2_NN /_SYM 100_MC micrograms_NNS of_II protein_NN ,_, respectively_RR )_) ._.
P10220591A05
The_DD degradation_NN of_II proteoglycan_NN was_VBD inhibited_VVN by_II and_CC MMP_NN inhibitor_NN ,_, indicating_VVG that_CST MMPs_NNS are_VBB involved_VVN in_II the_DD degradation_NN of_II proteoglycans_NNS induced_VVN by_II high_JJ frequency_NN CTF_NN ._.
P10221718A07
There_EX was_VBD no_DD correlation_NN between_II the_DD number_NN of_II MMP-9_NN positive_JJ cells_NNS and_CC the_DD number_NN of_II bleeding_VVGJ days_NNS reported_VVN ._.
P10222217A04
The_DD animals_NNS in_II the_DD second_JJ group_NN (_( no_DD injection_NN group_NN )_) were_VBD not_RR injected_VVN after_II ACLT_NN ._.
P10223763A05
Regarding_VVG the_DD expression_NN pattern_NN of_II m-RNA_NN of_II matrix_NN metalloproteinase-2_NN and_CC tissue_NN inhibitor_NN of_II metalloproteinase-2_NN in_II normal_JJ colon_NN tissue_NN ,_, Group_NN B_NN included_VVD 24_MC cases_NNS with_II matrix_NN metalloproteinase-2_NN negative_JJ ,_, and_CC tissue_NN inhibitor_NN of_II metalloproteinase-2_NN positive_JJ (_( 24_MC /_SYM 46_MC ;_: 52.2_MC percent_NN )_) ._.
P10224058A11
The_DD activated_VVNJ MMP-9_NN enhances_VVZ the_DD invasive_JJ phenotype_NN of_II the_DD cultured_VVNJ cells_NNS as_II their_PNG ability_NN to_II both_CC degrade_VVB extracellular_JJ matrix_NN and_CC transverse_JJ basement_NN membrane_NN is_VBZ significantly_RR increased_VVN following_VVG zymogen_NN activation_NN ._.
P10226073A03
In_II this_DD study_NN we_PN examined_VVD the_DD effects_NNS of_II FGF-1_NN and_CC FGF-1_NN plus_CC heparin_NN on_II type_NN I_MC collagen_NN ,_, collagen-binding_VVGJ stress_NN protein_NN HSP47_NN ,_, interstitial_JJ collagenase_NN (_( matrix_NN metalloproteinase_NN [_( MMP_NN ]_) -1_MC )_) ,_, gelatinase_NN A_NN ,_, and_CC tissue_NN inhibitor_NN of_II metalloproteinase_NN (_( TIMP_NN )_) -1_MC and_CC TIMP-2_NN expression_NN by_II normal_JJ human_NN lung_NN fibroblasts_NNS ._.
P10232461A02
The_DD activity_NN of_II MMPs_NNS is_VBZ regulated_VVN by_II members_NNS of_II the_DD TIMP_NN (_( tissue_NN inhibitors_NNS of_II metalloproteinase_NN )_) family_NN ._.
P10235563A11
Type_NN VII_MC collagen_NN localized_VVD in_II basal_JJ epithelial_JJ cells_NNS only_RR in_II this_DD sample_NN ._.
P10319612A01
We_PN have_VHB evaluated_VVN the_DD correlation_NN between_II disc_NN herniation_NN or_CC degeneration_NN and_CC the_DD levels_NNS of_II matrix_NN metalloproteinase-3_NN (_( MMP-3_NN )_) or_CC tissue_NN inhibitor_NN of_II metalloproteinases-1_NN (_( TIMP-1_NN )_) ._.
P10321809A02
We_PN postulated_VVD that_CST the_DD repression_NN by_II synthetic_JJ progestins_NNS of_II MMP_NN production_NN from_II HESCs_NNS may_VM not_RR be_VBB fully_RR maintained_VVN in_II the_DD long_JJ term_NN ,_, and_CC that_CST this_PND may_VM account_VVB for_II the_DD disturbed_VVNJ uterine_JJ bleeding_VVGJ patterns_NNS in_II women_NNS using_VVG long-acting_VVGJ progestins_NNS ._.
P10323763A07
In_II the_DD coculture_NN experiments_NNS ,_, the_DD presence_NN of_II coronary_JJ media_NN retarded_VVD adventitial_JJ cell_NN outgrowth_NN ,_, whereas_CS medial_JJ damage_NN abrogated_VVD these_DD effects_NNS ,_, allowing_VVG for_II fibroblast_NN migration_NN (_( P_NN <_SYM 0.001_MC )_) ._.
P10330038A06
The_DD collagen_NN percentage_NN in_II deposited_VVNJ ECM_NN was_VBD increased_VVN from_II 5.8_MC +/-_SYM 0.3_MC (_( control_NN )_) to_II 9.0_MC +/-_SYM 0.5_MC and_CC 8.8_MC +/-_SYM 0.5_MC %_SYM by_II TGF-beta1_NN and_CC TGF-beta3_NN ,_, respectively_RR ._.
P10330301A09
These_DD results_NNS demonstrate_VVB that_CST MMPs_NNS and_CC TIMPs_NNS are_VBB upregulated_VVN in_II MS_NN and_CC may_VM contribute_VVB to_II the_DD pathogenesis_NN of_II the_DD disease_NN ._.
P10333542A12
Another_DD function_NN of_II MT-MMP_NN is_VBZ to_TO degrade_VVI collagen_NN types_NNS I_MC and_CC III_MC ._.
P10334190A07
By_II double_JJ immunostaining_VVGN ,_, MMP-9_NN protein_NN expression_NN was_VBD noted_VVN to_TO localize_VVI within_II areas_NNS of_II limited_VVNJ type_NN IV_MC collagen_NN staining_VVGN ._.
P10340932A02
As_II a_DD prerequisite_NN to_II understanding_VVGN which_DD specific_JJ MMPs_NNS might_VM be_VBB involved_VVN in_II the_DD injury_NN and_CC how_CST they_PN might_VM function_VVB ,_, it_PN was_VBD necessary_JJ to_TO know_VVI the_DD spectrum_NN of_II enzymes_NNS present_JJ ._.
P10343138A05
Electron-microscopic_JJ immunohistochemistry_NN of_II parietal_JJ cells_NNS showed_VVD immunolabeling_VVGN of_II MMP-2_NN and_CC TIMP-2_NN in_II the_DD cisternae_NN of_II the_DD rough_JJ endoplasmic_JJ reticulum_NN ,_, and_CC that_PND of_II MMP-1_NN and_CC MMP-9_NN in_II tubular_JJ structures_NNS in_II their_PNG cytoplasm_NN ._.
P10353410A07
However_RR ,_, renal_JJ MMP_NN expression_NN appeared_VVD to_TO be_VBI age_NN dependent_JJ ;_: the_DD highest_JJT average_JJ amounts_NNS of_II urine_NN MMP-2_NN were_VBD detected_VVN during_II adolescence_NN ,_, while_CS the_DD converse_NN was_VBD true_JJ of_II urine_NN MMP-9_NN ._.
P10357558A01
Metastatic_JJ disease_NN is_VBZ responsible_JJ for_II the_DD majority_NN of_II cancer-related_VVNJ deaths_NNS ,_, either_CC directly_RR due_II+ to_II tumor_NN involvement_NN of_II critical_JJ organs_NNS or_CC indirectly_RR due_II+ to_II complications_NNS of_II therapy_NN to_TO control_VVI tumor_NN growth_NN and_CC spread_NN ._.
P10357558A16
Therapies_NNS designed_VVN to_TO interfere_VVI with_II specific_JJ MMP_NN actions_NNS may_VM be_VBB useful_JJ in_II the_DD control_NN of_II metastatic_JJ disease_NN ._.
P10359049A06
In_II animals_NNS fed_VVN 0.4_MC %_SYM OPB-3206_NN ,_, the_DD activity_NN of_II proMMP-9_NN was_VBD increased_VVN ,_, but_CC that_PND for_II MMP-9_NN had_VHD become_VVN undetectable_JJ ._.
P10359808A08
Gelatinase_NN B-deficient_JJ mice_NNS failed_VVN to_TO show_VVI IL-10_NN production_NN at_II the_DD site_NN of_II CHS_NN ,_, an_DD essential_JJ feature_NN of_II resolution_NN in_II control_NN mice_NNS ._.
P10365570A05
In_II JRA_NN ,_, MMP-3_NN levels_NNS of_II patients_NNS with_II arthritis_NN were_VBD statistically_RR higher_JJR than_CSN those_PND of_II patients_NNS without_II arthritis_NN (_( P_NN <_SYM 0.05_MC )_) and_CC MMP-3_NN levels_NNS were_VBD correlated_VVN with_II C-reactive_JJ protein_NN (_( rs_NN =_SYM 0.465_MC ,_, P_NN <_SYM 0.05_MC )_) ,_, while_CS TIMP-1_NN did_VDD not_RR (_( rs_NN =_SYM 0.340_MC )_) ._.
P10366192A09
In_II plasma_NN ,_, only_RR MMP-9_NN increased_VVD transiently_RR at_II 2_MC hours_NNS of_II MCAO_NN ._.
P10366463A15
CONCLUSIONS_NNS :_: Both_CC MMP-2_NN and_CC TIMP-2_NN have_VHB a_DD key_JJ role_NN in_II extracellular_JJ matrix_NN invasion_NN in_II cervical_JJ carcinoma_NN ,_, largely_RR through_II their_PNG elaboration_NN by_II tumor_NN cells_NNS ._.
P10377026A01
Progesterone_NN appears_VVZ essential_JJ for_II ovulation_NN and_CC luteinization_NN of_II the_DD primate_NN follicle_NN ,_, but_CC specific_JJ gene_NN targets_NNS of_II progesterone_NN action_NN remain_VVB elusive_JJ ._.
P10377072A11
Thus_RR ,_, activation_NN of_II SMCs_NNS and_CC Mphi_NN by_II proinflammatory_JJ molecules_NNS may_VM influence_VVB extracellular_JJ matrix_NN remodeling_VVGN in_II atherosclerosis_NN by_II regulating_VVGN MT1-MMP_NN expression_NN ._.
P10377085A05
The_DD adenoviral_JJ vector_NN was_VBD delivered_VVN to_II the_DD injured_VVNJ rat_NN carotid_JJ artery_NN ,_, and_CC 4_MC days_NNS later_RR ,_, immunoreactive_JJ protein_NN was_VBD identified_VVN and_CC migration_NN of_II SMCs_NNS reduced_VVD by_II 60_MC %_SYM (_( 5.2_MC +/-_SYM 0._MC 5_MC versus_CC 12.8_MC +/-_SYM 1.5_MC cells_NNS per_II section_NN ,_, P_NN <_SYM 0.05_MC ,_, n=5_NN )_) ._.
P10385653A02
These_DD enzymes_NNS are_VBB important_JJ mediators_NNS of_II cold_NN preservation_NN injury_NN ._.
P10389763A01
Hepatocyte_NN growth_NN factor_NN /_SYM scatter_NN factor_NN (_( HGF_NN /_SYM SF_NN )_) contributes_VVZ to_II the_DD malignant_JJ progression_NN of_II human_NN gliomas_NNS ._.
P10390144A01
Bone_NN metastases_NNS are_VBB a_DD common_JJ complication_NN in_II prostate_NN and_CC breast_NN cancer_NN patients_NNS ._.
P10390419A02
The_DD accumulation_NN in_II the_DD submucosa_NN of_II fibrous_JJ proteins_NNS that_PNR are_VBB substrates_NNS of_II matrix_NN metalloproteinases_NNS (_( MMP_NN )_) ,_, and_CC the_DD demonstration_NN of_II increased_VVNJ levels_NNS of_II MMP-9_NN in_II bronchoalveolar_JJ lavage_NN fluid_NN ,_, prompted_VVD us_PN to_TO determine_VVI whether_CST there_EX was_VBD an_DD imbalance_NN between_II MMPs_NNS and_CC tissue_NN inhibitors_NNS of_II metalloproteinase_NN (_( TIMP_NN )_) in_II such_DD patients_NNS ._.
P10397688A09
Casein_NN zymography_NN and_CC in_JJ+ situ_JJ zymography_NN demonstrated_VVD that_CST increased_VVNJ caseinolytic_JJ activity_NN was_VBD confined_VVN to_II the_DD pericellular_JJ zones_NNS of_II macrophages_NNS within_II the_DD lipid_NN core_NN ,_, again_RR consistent_JJ with_II its_PNG restriction_NN by_II TIMPs_NNS ._.
P10402070A01
OBJECTIVES_NNS :_: To_TO compare_VVI plasma_NN levels_NNS of_II matrix_NN metalloproteinase_NN (_( MMP_NN )_) -3_MC ,_, MMP-9_NN and_CC tissue_NN inhibitor_NN of_II metalloproteinases-1_NN (_( TIMP-1_NN )_) between_II patients_NNS with_II knee_NN osteoarthritis_NN and_CC normal_JJ subjects_NNS ,_, to_TO investigate_VVI whether_CST the_DD degree_NN of_II knee_NN joint_NN involvement_NN is_VBZ related_VVN to_II those_DD measurements_NNS ,_, and_CC to_TO compare_VVI patients_NNS with_II and_CC without_II generalized_VVNJ osteoarthritis_NN ._.
P10402168A06
Angiogenesis_NN in_II the_DD metastatic_JJ group_NN was_VBD higher_JJR than_CSN that_PND of_II the_DD localized_VVNJ one_PN (_( p_NN <_SYM 0.05_MC )_) ._.
P10403463A06
ICC_NN results_NNS indicated_VVD that_CST 5_MC of_II the_DD 20_MC tumors_NNS coincidentally_RR produced_VVD all_DD three_MC MMPs_NNS ._.
P10405207A04
In_II this_DD study_NN ,_, it_PN is_VBZ hypothesized_VVN that_CST thrombin_NN may_VM alter_VVB the_DD production_NN and_CC the_DD degradation_NN of_II type_NN IV_MC collagen_NN ,_, which_PNR is_VBZ an_DD important_JJ component_NN of_II ECM_NN in_II the_DD glomeruli_NNS ._.
P10408538A08
RESULTS_NNS :_: The_DD production_NN of_II MMP-2_NN and_CC MMP-9_NN is_VBZ increased_VVN in_II nerve_NN tissue_NN in_II CIDP_NN and_CC NSVN_NN compared_VVN with_II NIN_NN ._.
P10409657A07
Production_NN of_II TIMP-2_NN was_VBD about_RR 10-fold_NN higher_JJR in_II low_JJ invasive_JJ cells_NNS as_CS compared_VVN with_II high_JJ invasive_JJ melanoma_NN cells_NNS and_CC was_VBD further_RR increased_VVD in_II the_DD low_JJ invasive_JJ cells_NNS upon_II contact_NN to_II collagen_NN ._.
P10411111A05
Gelatin_NN zymography_NN showed_VVD that_CST both_DD tumor_NN cell_NN lines_NNS did_VDD not_RR secrete_VVB MMP-9_NN by_II themselves_PN but_CC the_DD host_NN cells_NNS surrounding_VVG the_DD tumor_NN cells_NNS secrete_VVB MMP-9_NN in_RR+ vivo_RR ._.
P10415717A14
Batimastat_NN and_CC marimastat_NN appear_VVB not_RR to_TO interfere_VVI with_II normal_JJ wound_NN healing_VVGN ,_, but_CC only_RR in_II sutured_VVNJ surgical_JJ wounds_NNS ,_, a_DD situation_NN in_II which_PNR MMP_NN expression_NN has_VHZ practically_RR no_DD role_NN ._.
P10421601A05
CPB+LPS_NN caused_VVD severe_JJ lung_NN injury_NN ,_, as_CS demonstrated_VVN by_II a_DD significant_JJ fall_NN in_II PaO_NN (_( 2_MC )_) and_CC an_DD increase_NN in_II intrapulmonary_JJ shunt_NN compared_VVN with_II all_DD groups_NNS (_( P_NN <_SYM 0.05_MC )_) ._.
P10426384A06
The_DD addition_NN of_II recombinant_JJ IGF-1_NN to_II nondiabetic_JJ NOD-MC_NN resulted_VVD in_II a_DD decrease_NN in_II MMP-2_NN and_CC TIMP_NN activity_NN ._.
P10430840A01
Matrix_NN metalloproteinases_NNS (_( MMPs_NNS )_) are_VBB implicated_VVN in_II the_DD pathogenesis_NN of_II various_JJ inflammatory_JJ diseases_NNS of_II the_DD central_JJ nervous_JJ system_NN ._.
P10433942A02
Because_CS the_DD excess_JJ matrix_NN deposition_NN is_VBZ potentially_RR reversible_JJ ,_, a_DD labile_JJ imbalance_NN between_II fibrogenesis_NN and_CC fibrolysis_NN may_VM be_VBB suspected_VVN ._.
P10434927A04
Both_CC zymography_NN and_CC ELISA_NN showed_VVD that_CST MMP-2_NN and_CC MMP-9_NN were_VBD the_DD major_JJ metalloproteinases_NNS found_VVN in_II the_DD flushings_NNS and_CC only_RR low_JJ concentrations_NNS of_II MMP-3_NN were_VBD found_VVN ._.
P10438572A11
Immunostaining_VVGN of_II keratinocytes_NNS advancing_VVG into_II the_DD wound_NN revealed_VVD that_CST MMP-2_NN was_VBD localized_VVN in_II extracellular_JJ matrix_NN contactlike_JJ structures_NNS against_II the_DD endogenously_RR produced_VVNJ laminin-5-rich_JJ matrix_NN ._.
P10443293A08
Caseinolytic_JJ bands_NNS observed_VVN were_VBD confirmed_VVN by_II Western_NN blot_NN analysis_NN to_TO be_VBI due_II+ to_II stromelysin_NN activity_NN ,_, whereas_CS matrilysin_NN was_VBD not_RR detected_VVN by_II casein_NN zymography_NN ._.
P10444506A03
Accordingly_RR ,_, isolated_VVNJ Ca_NN (_( 2+_MC )_) -tolerant_JJ LV_NN porcine_JJ myocytes_NNS (_( 10_MC (_( 5_MC )_) cells_NNS /_SYM ml_NN )_) in_II which_PNR selective_JJ disaggregation_NN and_CC resuspension_NN was_VBD performed_VVN (_( 13_MC independent_JJ experiments_NNS )_) were_VBD plated_VVN on_II basement_NN membrane_NN substrates_NNS including_VVG Matrigel_NN ,_, collagen_NN IV_MC ,_, laminin_NN ,_, and_CC fibronectin_NN as_CC+ well_CC+ as_CC poly-L-lysine_NN ._.
P10452757A07
Biopsy_NN specimens_NNS were_VBD examined_VVN for_II extent_NN of_II collagen_NN type_NN III_MC in_II the_DD subepithelial_JJ basement_NN membrane_NN by_II means_NNS of_II immunohistochemistry_NN ,_, and_CC expression_NN of_II both_CC epithelial_JJ and_CC submucosal_JJ MMP-9_NN and_CC TIMP-1_NN was_VBD quantitated_VVN ._.
P10455065A02
The_DD matrix_NN metalloproteinases_NNS (_( MMPs_NNS )_) play_VVB a_DD significant_JJ role_NN in_II extracellular_JJ remodeling_VVGN ,_, and_CC recent_JJ studies_NNS have_VHB demonstrated_VVN increased_VVNJ MMP_NN expression_NN and_CC activity_NN with_II CHF_NN ._.
P10459021A06
As_II a_DD consequence_NN of_II reduced_VVNJ IGFBP-3_NN proteolysis_NN and_CC elevated_VVNJ IGFBP-3_NN protein_NN levels_NNS ,_, dissociable_JJ IGF-II_NN levels_NNS were_VBD significantly_RR lower_JJR in_II TIMP-1-overexpressing_VVGJ animals_NNS ._.
P10465309A06
Most_PND of_II the_DD MMPs_NNS and_CC TIMPs_NNS were_VBD expressed_VVN at_II a_DD constitutive_JJ level_NN throughout_II the_DD periovulatory_JJ period_NN ._.
P10472357A01
BACKGROUND_NN :_: Matrix_NN metalloproteinases_NNS (_( MMPs_NNS )_) are_VBB a_DD family_NN of_II zinc-dependent_JJ metalloendopeptidases_NNS which_PNR participate_VVB in_II the_DD degradation_NN of_II collagen_NN and_CC other_JJ extracellular_JJ matrix_NN macromolecules_NNS ._.
P10474026A08
There_EX was_VBD a_DD correlation_NN between_II TIMP-2_NN immunoreactivity_NN and_CC disease_NN stage_NN (_( 42_MC %_SYM stage_NN I_MC versus_CC 88_MC %_SYM stages_NNS II_MC ,_, III_MC ,_, and_CC IV_MC )_) (_( p_NN =_SYM 0.0024_MC )_) ._.
P10474160A14
Finally_RR ,_, retinoids_NNS ,_, known_VVN for_II their_PNG dramatic_JJ effects_NNS on_II the_DD pattern_NN of_II regenerating_VVGJ limbs_NNS ,_, can_VM cause_VVB a_DD down_JJ regulation_NN of_II Mmp-9_NN expression_NN ._.
P10479141A03
The_DD M._NN avium-induced_VVNJ HIV-1_NN replication_NN was_VBD not_RR associated_VVN with_II cell_NN activation_NN or_CC differential_JJ cytokine_NN production_NN or_CC utilization_NN ._.
P10485622A05
TIMP-1_NN and_CC TIMP-2_NN expressions_NNS were_VBD localized_VVN overwhelmingly_RR to_II pericancer_NN stromal_JJ cells_NNS ,_, while_CS malignant_JJ and_CC normal_JJ mucosal_JJ cells_NNS were_VBD weak_JJ or_CC negative_JJ ._.
P10487706A04
Exposure_NN of_II these_DD cells_NNS ,_, for_II 1_MC h_NN ,_, to_II the_DD active_JJ phorbol_NN ester_NN ,_, phorbol_NN 12-myristate_NN 13-acetate_NN (_( TPA_NN ,_, 100_MC nmol_NN /_SYM L_NN )_) ,_, acting_VVG via_II protein_NN kinase_NN C_NN (_( PKC_NN )_) ,_, elicited_VVD an_DD increase_NN in_II MMP-1_NN mRNA_NN ,_, with_II a_DD peak_JJ stimulation_NN after_II a_DD 3-_MC to_II 4-h_NN culture_NN period_NN ._.
P10493528A10
The_DD clone_NN with_II the_DD lowest_JJT reduction_NN in_II S100A4_NN did_VDD not_RR demonstrate_VVB different_JJ motility_NN compared_VVN with_II control_NN cells_NNS ,_, whereas_CS transfectants_NNS with_II only_RR 5_MC %_SYM S100A4_NN mRNA_NN showed_VVD a_DD 50_MC %_SYM reduction_NN in_II motility_NN ._.
P10497310A08
These_DD results_NNS indicate_VVB that_CST tryptase_NN does_VDZ not_RR increase_VVB MMP_NN expression_NN in_II normal_JJ dermal_JJ fibroblasts_NNS ._.
P10498646A12
Similar_JJ results_NNS were_VBD obtained_VVN using_VVG membrane_NN fractions_NNS from_II cells_NNS previously_RR cultured_VVN on_II collagen_NN or_CC plastic_NN ._.
P10502722A09
In_JJ+ situ_JJ hybridization_NN showed_VVD carcinoma_NN cells_NNS selectively_RR expressing_VVG MMP-7_NN mRNA_NN ._.
P10508223A02
Using_VVG primary_JJ cultures_NNS of_II human_NN myometrial_JJ smooth_JJ muscle_NN cells_NNS we_PN found_VVD that_CST these_DD cells_NNS express_VVB MMP-1_NN ,_, MMP-3_NN ,_, TIMP-1_NN and_CC TIMP-2_NN mRNA_NN and_CC protein_NN ,_, with_II significantly_RR higher_JJR values_NNS of_II TIMP_NN than_CSN MMP_NN ._.
P10508819A03
Rats_NNS were_VBD instilled_VVN with_II 50_MC mg_NN of_II silica_NN and_CC sacrificed_VVN after_II 15_MC and_CC 60_MC d_NN ._.
P10508828A05
Ethanol_NN ingestion_NN increased_VVD (_( p_NN <_SYM 0.05_MC )_) MMP-9_NN and_CC MMP-2_NN activity_NN ,_, as_CS determined_VVN by_II zymography_NN ,_, in_II the_DD lung_NN tissue_NN and_CC lavage_NN fluid_NN compared_VVN with_II control-fed_VVNJ rats_NNS ,_, and_CC increased_VVD (_( p_NN <_SYM 0.05_MC )_) levels_NNS of_II the_DD 7S_NN fragment_NN of_II type_NN IV_MC collagen_NN in_II the_DD lung_NN lavage_NN fluid_NN ._.
P10513800A02
METHODS_NNS :_: Blood_NN was_VBD obtained_VVN from_II 20_MC RA_NN patients_NNS before_CS they_PN arose_VVD from_II a_DD night_NN 's_GE sleep_NN ,_, and_CC again_RR 1_MC and_CC 4_MC hours_NNS after_CS they_PN had_VHD begun_VVN to_TO perform_VVI moderate_JJ physical_JJ activity_NN ._.
P10516419A01
Matrix_NN metalloproteinases_NNS appear_VVB to_TO play_VVI a_DD role_NN in_II cell_NN migration_NN and_CC tissue_NN remodeling_VVGN and_CC are_VBB postulated_VVN to_TO be_VBI important_JJ in_II the_DD development_NN of_II embryos_NNS ._.
P10526099A03
Gelatinase_NN A_NN (_( MMP-2_NN )_) and_CC gelatinase_NN B_NN (_( MMP-9_NN )_) are_VBB able_JJ to_TO digest_VVI the_DD endothelial_JJ basal_JJ lamina_NN ,_, which_PNR plays_VVZ a_DD major_JJ role_NN in_II maintaining_VVGN BBB_NN impermeability_NN ._.
P10529239A07
Reduced_VVNJ chains_NNS from_II MMP-3_NN ,_, MMP-7_NN ,_, and_CC MT1-MMP_NN digests_NNS of_II Fg_NN and_CC XL-Fb_NN were_VBD subjected_VVN to_II direct_JJ sequence_NN analyses_NNS and_CC D_NN /_SYM D-dimer_NN alpha-chain_NN showed_VVD cleavage_NN at_II both_CC alpha_NN Asp_NN 97-Phe_NN 98_MC and_CC alpha_NN Asn_NN 102-Asn_NN 103_MC ._.
P10535713A07
Zymography_NN and_CC Western_NN blot_NN showed_VVD significant_JJ expression_NN of_II MMP-2_NN in_II Calu-3_NN cells_NNS ._.
P10545018A04
The_DD Immnunoblot_NN findings_NNS revealed_VVD the_DD major_JJ gelatinolytic_JJ activities_NNS to_TO be_VBI due_II+ to_II matrix_NN metalloproteinase_NN (_( MMP_NN )_) -2_MC and_CC -9_MC ._.
P10548534A12
Cultures_NNS of_II late-stage_NN OA_NN human_NN articular_JJ cartilage_NN samples_NNS indicated_VVD that_CST aggrecanase_NN activity_NN was_VBD upregulated_VVN in_II the_DD absence_NN of_II catabolic_JJ stimulation_NN when_CS compared_VVN with_II normal_JJ porcine_JJ or_CC bovine_JJ cartilage_NN ._.
P10550743A09
The_DD transcription_NN inhibitor_NN actinomycin_NN D_NN ,_, the_DD nuclear_JJ factor_NN kappaB_NN (_( NFkappaB_NN )_) inhibitor_NN N-CBZ-Leu-Leu-Leu-AL_NN ,_, the_DD protein_NN synthesis_NN inhibitor_NN cycloheximide_NN ,_, and_CC the_DD protein_NN kinase_NN C_NN inhibitor_NN H7_NN significantly_RR decreased_VVD MMP-9_NN activity_NN in_II TNF-alpha-treated_VVNJ cells_NNS ._.
P10551322A01
Membrane_NN type_NN 1_MC matrix_NN metalloproteinase_NN (_( MT1-MMP_NN )_) with_II a_DD transmembrane_JJ domain_NN is_VBZ a_DD new_JJ member_NN of_II the_DD MMP_NN gene_NN family_NN and_CC is_VBZ expressed_VVN on_II the_DD cell_NN surfaces_NNS of_II many_DD carcinoma_NN cells_NNS to_TO activate_VVI the_DD zymogen_NN of_II MMP-2_NN (_( gelatinase_NN A_NN )_) ._.
P10555745A08
None_MC of_II the_DD melanoma_NN cell_NN lines_NNS expressed_VVD MMP-9_NN ._.
P10561218A14
Increased_VVNJ tumoral_JJ expression_NN of_II MMP-3_NN ,_, -11_MC ,_, and_CC -14_MC were_VBD independent_JJ negative_JJ prognostic_JJ factors_NNS for_II survival_NN ._.
P10567441A07
Our_PNG results_NNS show_VVB that_CST EMMPRIN_NN is_VBZ an_DD important_JJ factor_NN in_II tumor_NN progression_NN by_II causing_VVGN tumor-associated_VVNJ stromal_JJ cells_NNS to_TO increase_VVI their_PNG MMP-2_NN production_NN ,_, thus_RR facilitating_VVG tumor_NN invasion_NN and_CC neoangiogenesis_NN ._.
P10579795A01
BACKGROUND_NN :_: The_DD family_NN of_II matrix_NN metalloproteinases_NNS (_( MMPs_NNS )_) has_VHZ been_VBN shown_VVN to_TO be_VBI involved_VVN in_II proteolytic_JJ degradation_NN of_II the_DD extracellular_JJ matrix_NN ,_, which_PNR is_VBZ an_DD essential_JJ step_NN in_II tumor_NN invasion_NN and_CC metastasis_NN ._.
P10587545A04
RESULTS_NNS :_: GLS_NN demonstrated_VVD a_DD self-induction_NN of_II mRNA_NN in_II cultured_VVNJ RA_NN FLSs_NNS ._.
P10590246A08
These_DD data_NNS are_VBB compatible_JJ with_II a_DD role_NN of_II TIMP-1_NN in_II the_DD impairment_NN of_II SMC_NN migration_NN and_CC neointima_NN formation_NN after_II vascular_JJ injury_NN ,_, as_II a_DD result_NN of_II inhibition_NN of_II MMP_NN activity_NN ._.
P10598711A01
OBJECTIVE_NN :_: To_TO determine_VVI the_DD expression_NN of_II matrix_NN metalloproteinases_NNS (_( MMP_NN )_) -1_MC ,_, -2_MC ,_, and_CC -3_MC and_CC the_DD tissue_NN inhibitors_NNS of_II metalloproteinases_NNS (_( TIMP_NN )_) -1_MC ,_, -2_MC ,_, and_CC -3_MC in_II 12_MC tissue_NN samples_NNS from_II normal_JJ pituitary_NN glands_NNS and_CC in_II 28_MC human_NN pituitary_NN tumors_NNS ranging_VVG from_II Grade_NN 0_MC to_II Grade_NN IV_MC ,_, and_CC to_TO establish_VVI a_DD correlation_NN between_II the_DD level_NN of_II expression_NN of_II MMPs_NNS and_CC TIMPs_NNS and_CC the_DD tumor_NN grade_NN ._.
P10600941A05
Northern_NN blot_NN analyses_NNS revealed_VVD a_DD single_JJ approximately_RR 4.5-kb_NN mRNA_NN transcript_NN of_II MT-1-MMP_NN ,_, and_CC its_PNG expression_NN was_VBD developmentally_RR regulated_VVN ._.
P10601286A04
Evidence_NN of_II relatively_RR slow_JJ motion_NN indicative_JJ of_II exchange_NN between_II two_MC or_CC more_DD local_JJ conformations_NNS on_II a_DD microsecond_NN to_II millisecond_NN time_NN scale_NN was_VBD also_RR found_VVN in_II the_DD free_JJ protein_NN ,_, including_VVG two_MC other_JJ regions_NNS of_II the_DD MMP_NN binding_VVGJ site_NN (_( the_DD CD_NN and_CC EF_NN loops_NNS )_) ._.
P10611071A02
Expression_NN and_CC activation_NN mechanisms_NNS for_II proMMP-2_NN differ_VVB from_II other_JJ MMPs_NNS ;_: in_II many_DD cells_NNS proMMP-2_NN is_VBZ specifically_RR activated_VVN by_II membrane-type_NN (_( MT_NN )_) -MMPs_NNS ._.
P10616801A07
In_II contrast_NN ._.
P10617637A10
On_II the_DD other_JJ hand_NN ,_, the_DD inhibition_NN was_VBD not_RR seen_VVN after_II the_DD addition_NN of_II the_DD cyclic_JJ AMP-dependent_JJ kinase_NN inhibitor_NN ,_, H-8_NN ._.
P10620188A12
CONCLUSION_NN :_: We_PN conclude_VVB that_CST NO_NN modulates_VVZ cytokine-mediated_VVNJ expression_NN of_II MMP-9_NN and_CC TIMP-1_NN in_II rat_NN MCs_NNS in_II culture_NN ._.
P10620388A08
Galardin_NN significantly_RR reduced_VVD the_DD amounts_NNS of_II collagen_NN degraded_VVN by_II P._NN aeruginosa_NN culture_NN broth_NN ,_, whether_CS keratocytes_NNS were_VBD present_JJ or_CC absent_JJ in_II the_DD gel_NN ._.
P10621835A07
METHODS_NNS :_: The_DD synthesis_NN of_II proteinases_NNS and_CC their_PNG inhibitors_NNS was_VBD compared_VVN in_II paired_VVNJ tumour_NN and_CC normal_JJ tissue_NN samples_NNS from_II patients_NNS with_II colorectal_JJ cancer_NN (_( n_NN =_SYM 24_MC )_) ._.
P10623524A05
The_DD MMP-dependent_JJ conformational_JJ changes_NNS in_II the_DD ridge_NN include_VVB a_DD dramatic_JJ bending_VVGN of_II AB_NN loop_NN residues_NNS Glu28_NN through_II Leu34_NN ,_, moderate_JJ hinge_NN bending_VVGN of_II the_DD CD-loop_NN about_II residues_NNS Ala65_NN and_CC Cys70_NN ,_, and_CC modest_JJ bending_VVGN of_II the_DD Cys1_NN through_II Pro6_NN segment_NN ._.
P10623708A08
BAY_NN 12-9566_MC was_VBD well_RR tolerated_VVN on_II all_DD dose_NN schedules_NNS ,_, and_CC there_EX was_VBD no_DD consistent_JJ dose-limiting_VVGJ toxicity_NN that_PNR precluded_VVD treatment_NN in_II the_DD range_NN of_II dose_NN schedules_NNS evaluated_VVN ._.
P10625713A01
BACKGROUND_NN AND_CC PURPOSE_NN :_: Acute_JJ disruption_NN of_II atherosclerotic_JJ plaques_NNS precedes_VVZ the_DD onset_NN of_II clinical_JJ syndromes_NNS ,_, and_CC studies_NNS have_VHB implicated_VVN a_DD role_NN for_II matrix_NN metalloproteinases_NNS (_( MMPs_NNS )_) in_II this_DD process_NN ._.
P10628798A02
Altered_VVNJ expression_NN of_II matrix_NN degrading_VVGJ enzymes_NNS may_VM indicate_VVB an_DD increased_VVNJ potential_NN for_II invasive_JJ growth_NN ._.
P10633007A01
Tissue_NN injury_NN and_CC pelvic_JJ inflammation_NN often_RR results_VVZ in_II peritoneal_JJ scar_NN tissue_NN formation_NN ._.
P10634397A07
These_DD results_NNS define_VVB a_DD new_JJ additional_JJ mechanism_NN for_II the_DD control_NN of_II pituitary_NN hormone_NN secretion_NN and_CC indicate_VVB new_JJ potential_JJ therapeutic_JJ targets_NNS for_II pituitary_NN adenomas_NNS ._.
P10638966A05
Zymogram_NN analysis_NN revealed_VVD that_CST the_DD effects_NNS of_II the_DD growth_NN factors_NNS depended_VVD upon_II the_DD cell_NN lines_NNS used_VVN in_II the_DD study_NN ._.
P10642509A03
Both_CC fMT1-MMP_NN and_CC sMT1-MMP_NN expressed_VVN in_II the_DD expression_NN system_NN were_VBD found_VVN not_RR to_TO contain_VVI the_DD pro-domain_NN and_CC were_VBD able_JJ to_TO activate_VVI the_DD TIMP-2-free_JJ pro-MMP-2_NN ._.
P10642956A14
Active_JJ ,_, TIMP_NN free_JJ MMP2_NN levels_NNS were_VBD increased_VVN during_II PROM_NN (_( mean_NN 233_MC pg_NN /_SYM ml_NN )_) compared_VVN to_II those_PND at_II term_NN (_( mean_NN 132_MC pg_NN /_SYM ml_NN ;_: p_NN <_SYM 0.05_MC )_) or_CC PTL_NN (_( mean_NN 132_MC pg_NN /_SYM ml_NN ;_: p_NN <_SYM 0.05_MC )_) ._.
P10645258A07
MMP-2_NN reached_VVD a_DD peak_NN on_II day_NN 3_MC ,_, whereas_CS the_DD highest_JJT expression_NN of_II MMP-7_NN occurred_VVD on_II day_NN 7_MC ._.
P10650781A05
RESULTS_NNS :_: MMP-1_NN ,_, MMP-2_NN ,_, and_CC TIMP-2_NN were_VBD detected_VVN by_II immunohistochemistry_NN in_II 74_MC %_SYM (_( 113_MC /_SYM 154_MC )_) ,_, 32_MC %_SYM (_( 49_MC /_SYM 154_MC )_) ,_, and_CC 80_MC %_SYM (_( 107_MC /_SYM 154_MC )_) of_II the_DD tumor_NN samples_NNS ,_, respectively_RR ._.
P10657374A02
METHODS_NNS :_: Quantitative_JJ reverse_JJ transcription-PCR_NN /_SYM ELISA_NN assays_NNS were_VBD performed_VVN for_II MMP_NN and_CC TIMP_NN RNA_NN ,_, and_CC corresponding_VVGJ circulating_VVGJ protein_NN concentrations_NNS were_VBD studied_VVN by_II ELISA_NN in_II 20_MC healthy_JJ controls_NNS ,_, 40_MC patients_NNS with_II CAH_NN ,_, and_CC 20_MC patients_NNS with_II hepatitis_NN C-induced_VVNJ cirrhosis_NN (_( Ci_NN )_) ._.
P10664012A06
Since_CS MMP-1_NN and_CC -2_MC are_VBB considered_VVN to_TO be_VBI major_JJ enzymes_NNS involved_VVN in_II the_DD degradation_NN of_II matrix_NN components_NNS ,_, the_DD accumulation_NN of_II elastotic_JJ materials_NNS in_II actinic_JJ elastosis_NN may_VM be_VBB related_VVN to_II the_DD degradation_NN process_NN ._.
P10664501A02
Doxycycline_NN (_( Dox_NN )_) has_VHZ direct_JJ MMP-inhibiting_VVGJ properties_NNS in_RR+ vitro_RR ,_, and_CC it_PN effectively_RR suppresses_VVZ the_DD development_NN of_II elastase-induced_VVNJ AAAs_NNS in_II rodents_NNS ._.
P10670469A02
METHODS_NNS :_: Expression_NN of_II transcripts_NNS and_CC proteins_NNS of_II MMPs_NNS ,_, TIMPs_NNS ,_, and_CC urokinase_NN plasminogen_NN activator_NN (_( uPA_NN )_) by_II cultured_VVNJ normal_JJ human_NN conjunctival_JJ and_CC conjunctivochalasis_NN fibroblasts_NNS was_VBD determined_VVN by_II Northern_NN hybridization_NN ,_, enzyme-linked_VVNJ immunosorbent_JJ assay_NN (_( ELISA_NN )_) ,_, and_CC Western_NN blot_NN analysis_NN ,_, respectively_RR ._.
P10675223A08
The_DD data_NNS show_VVB that_CST (_( 1_MC )_) MMP-9_NN activity_NN is_VBZ present_JJ in_II the_DD CSF_NN of_II patients_NNS with_II neuroborreliosis_NN ,_, (_( 2_MC )_) macrophages_NNS stimulated_VVN with_II B_NN burgdorferi_NN are_VBB a_DD possible_JJ source_NN of_II MMP-9_NN increase_NN ,_, and_CC (_( 3_MC )_) activation_NN of_II NF-kappaB_NN may_VM play_VVB a_DD part_NN in_II the_DD upregulation_NN of_II MMP-9_NN by_II B_NN burgdorferi_NN ._.
P10679106A02
Animal_NN models_NNS have_VHB shown_VVN that_CST lipoxin_NN A4_NN (_( LXA4_NN )_) down-regulates_VVZ inflammation_NN in_RR+ vivo_RR ._.
P10682680A12
In_II previous_JJ studies_NNS we_PN have_VHB shown_VVN that_CST exposure_NN of_II normal_JJ skin_NN to_II epidermal_JJ growth_NN factor_NN in_II organ_NN culture_NN induces_VVZ MMP_NN up-regulation_NN and_CC activation_NN ._.
P10689021A12
Western_NN blot_NN analysis_NN showed_VVD the_DD presence_NN of_II MMP-7_NN and_CC MMP-9_NN in_II menstrual_JJ serum_NN ._.
P10697171A07
Two_MC animals_NNS at_II a_DD time_NN were_VBD reanesthetized_VVN ,_, and_CC all_DD eight_MC wounds_NNS on_II each_DD animal_NN were_VBD excised_VVN at_II 12_MC and_CC 24_MC hours_NNS and_CC at_II 2_MC ,_, 3_MC ,_, 5_MC ,_, 7_MC ,_, 10_MC ,_, and_CC 14_MC days_NNS after_II injury_NN ._.
P10706098A10
MT6-MMP_NN was_VBD also_RR detected_VVN at_II high_JJ levels_NNS in_II SW480_NN colon_NN carcinoma_NN cells_NNS as_CC+ well_CC+ as_CC in_II some_DD anaplastic_JJ astrocytomas_NNS and_CC glioblastomas_NNS ,_, but_CC not_RR in_II normal_JJ colon_NN or_CC brain_NN or_CC in_II meningiomas_NNS ._.
P10706134A09
In_II parallel_NN with_II MMP-9_NN up-regulation_NN ,_, all_DD EGF-like_JJ ligands_NNS increased_VVD tumor_NN cell_NN invasion_NN through_II Matrigel_NN in_II in_JJ+ vitro_JJ Transwell_NN assays_NNS ._.
P10709099A05
TIMP-2_NN values_NNS could_VM not_RR be_VBB measured_VVN ._.
P10712992A01
BACKGROUND_NN :_: A_DD central_JJ feature_NN in_II the_DD pathogenesis_NN of_II COPD_NN is_VBZ the_DD inflammation_NN coexisting_VVG with_II an_DD abnormal_JJ protease_NN /_SYM antiprotease_NN balance_NN ._.
P10716770A02
Ten_MC SCI_NN subjects_NNS participated_VVN in_II an_DD 18-month_NN program_NN of_II functional_JJ electrical_JJ stimulation_NN (_( FES_NN )_) of_II their_PNG leg_NN muscles_NNS ._.
P10719361A06
Matrix_NN metalloproteinases_NNS (_( MMPs_NNS )_) are_VBB believed_VVN to_TO be_VBI the_DD main_JJ mediators_NNS of_II ECM_NN degradation_NN ._.
P10726683A08
The_DD ratio_NN of_II MMP-2_NN /_SYM TIMP-2_NN mRNAs_NNS was_VBD significantly_RR higher_JJR in_II the_DD advanced_VVNJ stages_NNS versus_CC early_JJ stages_NNS (_( mean_NN +/-_SYM SD_NN =_SYM 1.66_MC +/-_SYM 0.65_MC and_CC 1.11_MC +/-_SYM 0.34_MC ,_, respectively_RR ;_: P_NN =_SYM .02_MC )_) and_CC in_II patients_NNS who_PNR died_VVD of_II progressive_JJ disease_NN versus_CC alive_JJ patients_NNS (_( mean_NN =_SYM 2.13_MC +/-_SYM 0.78_MC and_CC 1.21_MC +/-_SYM 0.36_MC ,_, respectively_RR ;_: P_NN =_SYM .0006_MC )_) ._.
P10727268A01
Matrix_NN metalloproteinases_NNS (_( MMPs_NNS )_) are_VBB implicated_VVN in_II the_DD degradation_NN of_II extracellular_JJ matrix_NN ;_: they_PN play_VVB important_JJ roles_NNS in_II the_DD invasion_NN of_II the_DD trophoblast_NN cell_NN into_II the_DD maternal_JJ endometrium_NN during_II placentation_NN ._.
P10727268A16
The_DD same_JJ cytotrophoblast_NN cells_NNS that_PNR produced_VVD MMPs_NNS could_VM also_RR secrete_VVB various_JJ substrates_NNS for_II these_DD enzymes_NNS ._.
P10728589A03
MT1-MMP_NN expression_NN is_VBZ accompanied_VVN by_II the_DD functional_JJ activation_NN of_II integrin_NN alphaVbeta3_NN ,_, thereby_RR increasing_VVG vitronectin-mediated_VVNJ adhesion_NN and_CC migration_NN of_II MCF7_NN cells_NNS transfected_VVN with_II MT1-MMP_NN and_CC integrin_NN alphaVbeta3_NN ._.
P10731089A06
MMP_NN and_CC TIMP_NN messages_NNS were_VBD detected_VVN using_VVG RT-PCR_NN with_II specific_JJ primers_NNS to_II MMPs_NNS 2_MC ,_, 3_MC ,_, 7_MC ,_, 9_MC and_CC 13_MC and_CC TIMPs_NNS 1_MC and_CC 2_MC ._.
P10731924A08
Immunoreactivity_NN for_II COX-2_NN was_VBD predominantly_RR noted_VVN in_II macrophages_NNS and_CC smooth_JJ muscle_NN cells_NNS (_( SMCs_NNS )_) of_II the_DD intima_NN including_VVG atherosclerotic_JJ plaque_NN itself_PN and_CC the_DD medial_JJ layer_NN of_II the_DD plaque_NN base_NN ,_, as_CC+ well_CC+ as_CC in_II SMCs_NNS and_CC endothelial_JJ lining_VVGN of_II the_DD vasa_NN vasorum_NN in_II the_DD adventitia_NN ._.
P10736239A05
We_PN observed_VVD a_DD high_JJ degree_NN of_II coexpression_NN of_II MT2-MMP_NN ,_, MT1-MMP_NN and_CC MMP-2_NN mRNAs_NNS in_II single_JJ extravillous_JJ cytotrophoblasts_NNS that_PNR had_VHD invaded_VVD the_DD endometrium_NN and_CC tubal_JJ wall_NN ._.
P10737720A02
We_PN determined_VVD the_DD production_NN of_II active_JJ MMP-2_NN in_II five_MC glial_JJ (_( U138MG_NN ,_, U373MG_NN ,_, A172_NN ,_, C6_NN ,_, GOS-3_NN )_) ,_, two_MC neuronal_JJ (_( SK-N-SH_NN ,_, SK-N-MC_NN )_) ,_, and_CC two_MC pluripotent_JJ cell_NN lines_NNS with_II facultative_JJ neuronal_JJ and_CC glial_JJ differentiation_NN (_( P19_NN and_CC NT2_NN )_) by_II gelatin_NN zymography_NN ._.
P10745174A01
In_II order_NN to_TO evaluate_VVI the_DD significance_NN of_II matrix_NN metalloproteinases_NNS (_( MMPs_NNS )_) in_II predicting_VVGN the_DD metastatic_JJ potential_NN of_II oral_JJ squamous_JJ cell_NN carcinomas_NNS (_( SCCs_NNS )_) ,_, we_PN compared_VVD MMP-2_NN and_CC -9_MC expression_NN in_II 19_MC metastasizing_VVGJ oral_JJ SCCs_NNS with_II that_PND in_II 25_MC non-metastasizing_VVGJ cases_NNS by_II immunohistochemistry_NN and_CC gelatin_NN zymography_NN ._.
P10747288A06
The_DD p53_NN level_NN was_VBD measured_VVN by_II western_NN blot_NN analysis_NN ._.
P10760816A04
The_DD ability_NN of_II cells_NNS to_TO invade_VVI through_II Matrigel_NN was_VBD found_VVN to_TO be_VBI higher_JJR in_II the_DD EGFR_NN overexpressing_VVGJ cell_NN lines_NNS (_( p_NN <_SYM 0._MC 0001_MC )_) ._.
P10764764A08
The_DD NF-Y_NN and_CC the_DD Sp1_NN binding_VVGJ site_NN are_VBB both_PND involved_VVN in_II cAMP-dependent_JJ up-regulation_NN of_II TIMP-2_NN ._.
P10765925A14
By_II this_DD mechanism_NN ,_, CaPPS_NN may_VM be_VBB able_JJ to_TO modulate_VVI joint_NN tissue_NN destruction_NN in_II rheumatoid_JJ arthritis_NN ._.
P10766841A07
Consistently_RR ,_, TIMP-2_NN enhanced_VVD the_DD activation_NN of_II pro-MMP-2_NN by_II MT1-MMP_NN ._.
P10772252A08
The_DD addition_NN of_II cytokines_NNS to_TO stimulate_VVI bone_NN resorption_NN resulted_VVD in_II pronounced_VVNJ TRAP_NN activity_NN along_II bone_NN surfaces_NNS ,_, indicating_VVG active_JJ resorption_NN ._.
P10773235A12
MMP-8_NN and_CC MMP-14_NN protein_NN levels_NNS increased_VVD later_RR during_II heart_NN failure_NN progression_NN ._.
P10775672A06
Immunohistochemical_JJ techniques_NNS were_VBD used_VVN to_TO show_VVI the_DD pattern_NN and_CC distribution_NN of_II MMPs_NNS and_CC TIMP_NN proteins_NNS in_II the_DD muscle_NN ._.
P10780671A08
This_DD effect_NN was_VBD observed_VVN also_RR under_II conditions_NNS of_II angiogenic_JJ stimulation_NN by_II basic_JJ fibroblast_NN growth_NN factor_NN ._.
P10792961A13
Increased_VVNJ expression_NN of_II TIMP-1_NN was_VBD noted_VVN in_II vein_NN grafts_NNS from_II both_CC the_DD treated_VVNJ and_CC the_DD control_NN groups_NNS ,_, 7_MC and_CC 28_MC days_NNS following_VVG graft_NN placement_NN ._.
P10793352A09
TIMP-1_NN was_VBD expressed_VVN in_II all_DD specimens_NNS ._.
P10793622A08
Apoptosis_NN was_VBD identified_VVN by_II morphological_JJ criteria_NNS and_CC also_RR by_II TdT-mediated_VVNJ dUTP_NN nick_NN end_NN labelling_VVGN ._.
P10807502A05
Prostaglandin_NN E2_NN (_( PGE2_NN )_) was_VBD measured_VVN by_II an_DD enzyme_NN immunoassay_NN ._.
P10808169A12
It_PN was_VBD suggested_VVN that_CST overproduction_NN of_II MMP-9_NN and_CC TIMP-1_NN after_II asthma_NN exacerbation_NN might_VM contribute_VVB significantly_RR to_II airway_NN tissue_NN remodeling_VVGN and_CC that_CST TIMP-1_NN production_NN in_II acute_JJ asthma_NN might_VM not_RR be_VBB suppressed_VVN by_II glucocorticosteroid_NN ._.
P10820340A06
Localization_NN of_II gelatinase_NN activity_NN was_VBD also_RR confirmed_VVN in_II carcinoma_NN cells_NNS by_II in_JJ+ situ_JJ zymography_NN ._.
P10831344A09
CONCLUSION_NN :_: Using_VVG an_DD in_JJ+ situ_JJ hybridization_NN technique_NN ,_, we_PN disclosed_VVD a_DD direct_JJ correlation_NN between_II the_DD presence_NN of_II mRNA_NN and_CC protein_NN expression_NN for_II both_CC MMP-9_NN and_CC TIMP-1_NN ._.
P10834863A07
MMP-7_NN and_CC MMP-13_NN were_VBD detectable_JJ in_II more_RR than_CSN 45_MC %_SYM of_II RA_NN SFs_NNS and_CC in_II less_RR than_CSN 20_MC %_SYM of_II OA_NN SFs_NNS ,_, respectively_RR ._.
P10845554A01
Sixty_MC human_NN brain_NN tumors_NNS ,_, classified_VVN according_II+ to_II the_DD New_JJ World_NN Health_NN Organization_NN (_( WHO_NN )_) classification_NN including_VVG ,_, grade_NN I_MC schwannomas_NNS ,_, meningiomas_NNS and_CC pilocytic_JJ astrocytomas_NNS ,_, grade_NN II_MC astrocytomas_NNS ,_, grade_NN III_MC anaplastic_JJ astrocytomas_NNS ,_, grade_NN IV_MC glioblastomas_NNS ,_, grade_NN III_MC anaplastic_JJ oligodendrogliomas_NNS and_CC grade_NN IV_MC glioblastomas_NNS and_CC lung_NN and_CC melanoma_NN metastases_NNS were_VBD analyzed_VVN for_II the_DD expression_NN of_II three_MC matrix_NN metalloproteinases_NNS (_( MMPs_NNS )_) ,_, two_MC tissue_NN inhibitors_NNS of_II MMPs_NNS (_( TIMPs_NNS )_) and_CC for_II MMP_NN activity_NN ._.
P10845563A03
In_II this_DD paper_NN we_PN examined_VVD the_DD effects_NNS of_II ligands_NNS with_II different_JJ c-erbB_NN receptor_NN specificities_NNS in_II terms_NNS of_II their_PNG stimulation_NN of_II HNSCC_NN proliferation_NN ,_, expression_NN of_II matrix_NN metalloproteinases_NNS (_( MMPs_NNS )_) and_CC invasion_NN ._.
P10845589A05
Cultured_VVNJ epithelial_JJ cells_NNS and_CC their_PNG supernatants_NNS were_VBD also_RR treated_VVN with_II doxycycline_NN before_CS MMP-3_NN was_VBD added_VVN ._.
P10856282A11
We_PN hypothesize_VVB a_DD potential_JJ role_NN for_II 8-iso-PGF_NN (_( 2alpha_NN )_) in_II the_DD reduced_VVNJ trophoblast_NN invasion_NN in_II preeclampsia_NN ._.
P10859268A01
Satisfactory_JJ development_NN of_II bovine_JJ follicles_NNS in_RR+ vitro_RR remains_VVZ elusive_JJ ._.
P10861227A03
Increased_VVNJ secretion_NN of_II matrix_NN metalloproteinases_NNS (_( MMPs_NNS )_) correlates_VVZ with_II transformation_NN of_II colon_NN epithelial_JJ cells_NNS ._.
P10861447A02
Binding_VVGN of_II MMP-2_NN to_II integrin_NN alpha_NN (_( v_MC )_) beta_NN (_( 3_MC )_) has_VHZ been_VBN implicated_VVN in_II presenting_VVGN activated_VVNJ MMP-2_NN on_II the_DD cell_NN surface_NN of_II invasive_JJ cells_NNS ,_, but_CC interactions_NNS with_II the_DD MT1-MMP-TIMP-2_NN system_NN have_VHB not_RR been_VBN considered_VVN ._.
P10861469A06
Transcripts_NNS of_II membrane-type_NN matrix_NN metalloproteinase-1_NN (_( MT1-MMP_NN )_) ,_, which_PNR is_VBZ thought_VVN to_TO be_VBI present_JJ on_II the_DD cell_NN surface_NN and_CC to_TO work_VVI as_II a_DD candidate_NN activator_NN of_II MMP-2_NN ,_, were_VBD detected_VVN in_II both_DD cancer_NN cell_NN lines_NNS ._.
P10873619A02
The_DD degradation_NN of_II the_DD extracellular_JJ matrix_NN (_( ECM_NN )_) by_II specialized_VVNJ matrix_NN metalloproteinases_NNS (_( MMPs_NNS )_) is_VBZ another_DD major_JJ step_NN in_II tumor_NN invasion_NN and_CC metastasis_NN ._.
P10878545A06
Cell_NN surface_NN expression_NN level_NN of_II MT1-MMP_NN ,_, as_CS determined_VVN by_II flow_NN cytometry_NN ,_, was_VBD similar_JJ on_II all_DD cell_NN lines_NNS ._.
P10882449A02
We_PN measured_VVD the_DD levels_NNS of_II MMPs_NNS ,_, specific_JJ tissue_NN inhibitors_NNS of_II metalloproteinases_NNS (_( TIMPs_NNS )_) ,_, and_CC interleukin-6_NN (_( IL-6_NN )_) in_II synovial_JJ fluid_NN from_II the_DD knees_NNS of_II 36_MC patients_NNS with_II cartilage_NN lesions_NNS subdivided_VVN according_II+ to_II severity_NN based_VVN on_II arthroscopic_JJ findings_NNS ._.
P10885745A11
These_DD data_NNS suggest_VVB a_DD mechanism_NN by_II which_PNR Pax-6_NN may_VM direct_VVB gelB_NN expression_NN in_II an_DD eye-specific_JJ manner_NN ._.
P10889296A15
K1_NN and_CC K6_NN were_VBD negative_JJ for_II Neurokinin_NN 1_MC receptor_NN (_( NK1-R_NN )_) but_CC positive_JJ for_II Calcitonin_NN gene_NN related_VVNJ peptide_NN receptor_NN type_NN 1_MC (_( CGRP-1R_NN )_) and_CC Calcitonin_NN gene_NN related_VVNJ peptide_NN receptor_NN component_NN protein_NN (_( CGRP-RCP_NN )_) ._.
P10890358A01
The_DD human_NN retrovirus_NN HTLV-I_NN is_VBZ responsible_JJ for_II the_DD chronic_JJ progressive_JJ myelopathy_NN ,_, TSP_NN /_SYM HAM_NN ,_, characterized_VVN by_II the_DD presence_NN of_II infiltrated_VVNJ T_NN lymphocytes_NNS ,_, cytokines_NNS ,_, and_CC matrix_NN metalloproteinases_NNS (_( MMPs_NNS )_) within_II spinal_JJ cord_NN lesions_NNS ._.
P10896779A05
Since_CS MMP_NN expression_NN is_VBZ thus_RR necessary_JJ for_II myoblast_NN migration_NN ,_, we_PN have_VHB undertaken_VVN the_DD identification_NN and_CC characterization_NN of_II the_DD MMPs_NNS expressed_VVN by_II the_DD C_NN (_( 2_MC )_) C_NN (_( 12_MC )_) cell_NN line_NN ._.
P10910039A03
We_PN have_VHB called_VVN this_DD type_NN of_II movement_NN "_`` cohort_NN migration_NN "_'' and_CC developed_VVN a_DD two-dimensional_JJ in_JJ+ vitro_JJ cohort_NN migration_NN model_NN ,_, in_II which_PNR human_NN rectal_JJ well-differentiated_VVNJ adenocarcinoma_NN cells_NNS (_( L-10_NN )_) migrate_VVB from_II piled-up_JJ cell_NN islands_NNS as_II coherent_JJ sheets_NNS of_II cells_NNS when_CS stimulated_VVN with_II hepatocyte_NN growth_NN factor_NN /_SYM scatter_NN factor_NN ._.
P10913401A03
CSF_NN levels_NNS of_II MMP-9_NN were_VBD higher_JJR (_( P_NN <_SYM .05_MC )_) in_II 5_MC patients_NNS who_PNR developed_VVD hearing_VVGJ impairment_NN or_CC secondary_JJ epilepsy_NN than_CSN in_II those_PND who_PNR recovered_VVD without_II neurological_JJ deficits_NNS ._.
P10919715A09
Expression_NN of_II MMP-1_NN ,_, 2_MC ,_, 3_MC ,_, 10_MC ,_, 14_MC and_CC 17_MC showed_VVD no_DD correlation_NN to_II capacity_NN to_TO infiltrate_VVI ._.
P10922168A02
All_DD patients_NNS were_VBD fully_RR investigated_VVN ,_, by_II visual_JJ analogue_NN pain_NN scores_NNS ,_, plain_JJ radiographs_NNS and_CC double-contrast_NN arthrotomograms_NNS ._.
P10930399A09
These_DD results_NNS support_VVB the_DD hypothesis_NN of_II an_DD impaired_VVNJ thrombolytic_JJ potential_NN of_II MMP-degraded_VVNJ Factor_NN XII_MC in_RR+ vivo_RR ._.
P10935492A08
Stable_JJ expression_NN of_II this_DD construct_NN in_II ER_NN negative_JJ squamous_JJ cell_NN carcinoma_NN (_( SCC_NN )_) lines_NNS produced_VVD an_DD estradiol_NN dependent_JJ decrease_NN in_II the_DD number_NN of_II cells_NNS that_PNR migrated_VVD through_II a_DD reconstituted_VVNJ basement_NN membrane_NN ._.
P10937947A11
To_TO estimate_VVI a_DD putative_JJ role_NN of_II these_DD gelatinases_NNS ,_, several_JJ sarcomeric_JJ contractile_JJ proteins_NNS were_VBD digested_VVN in_RR+ vitro_RR by_II purified_VVNJ active_JJ MMP-9_NN ._.
P10937974A09
A_DD number_NN of_II bioactive_JJ peptides_NNS and_CC cytokines_NNS influence_VVB MMP_NN and_CC TIMP_NN expression_NN and_CC activity_NN ._.
P10946762A10
This_PND could_VM be_VBB blocked_VVN using_VVG a_DD human_NN recombinant_JJ anti-SF_NN antibody_NN ._.
P10952170A10
These_DD data_NNS are_VBB consistent_JJ with_II the_DD concept_NN that_CST regulation_NN of_II matrix_NN turnover_NN via_II MMP-9_NN may_VM be_VBB involved_VVN in_II the_DD events_NNS leading_VVG to_II myotube_NN formation_NN ,_, including_VVG migration_NN ._.
P10958381A04
In_II the_DD present_JJ study_NN ,_, we_PN investigated_VVD the_DD effect_NN of_II heparin_NN and_CC related_VVNJ glycosaminoglycans_NNS on_II PDGF-induced_VVNJ lung_NN fibroblast_NN proliferation_NN and_CC chemotactic_JJ response_NN in_RR+ vitro_RR ._.
P10960024A10
RESULTS_NNS :_: Tiludronate_NN significantly_RR inhibited_VVN both_CC MMP-1_NN and_CC MMP-3_NN activity_NN in_II a_DD concentration-dependent_JJ manner_NN ._.
P10969041A06
Efficacy_NN of_II hTIMP-1_NN gene_NN transfer_NN was_VBD assessed_VVN both_CC by_II ELISA_NN on_II bronchoalveolar_JJ lavages_NNS and_CC by_II hTIMP-1_NN immunofluorescence_NN on_II lung_NN sections_NNS ._.
P10969817A14
This_DD work_NN highlights_VVZ the_DD role_NN played_VVN by_II COX_NN in_II disturbing_VVGN the_DD balance_NN between_II MMPs_NNS and_CC TIMPs_NNS in_II prostate_NN cancer_NN cells_NNS ,_, and_CC it_PN points_VVZ to_II the_DD potential_JJ use_NN of_II COX_NN inibitors_NNS ,_, especially_RR COX-2_NN selective_JJ inhibitors_NNS ,_, in_II the_DD prevention_NN and_CC therapy_NN of_II prostate_NN cancer_NN invasion_NN ._.
P10971173A08
Gene_NN expression_NN was_VBD determined_VVN by_II band_NN densitometry_NN ._.
P10980128A13
Thus_RR ,_, the_DD present_JJ studies_NNS indicate_VVB that_CST MMPs_NNS and_CC TN-C_NN play_VVB a_DD role_NN in_II elastin-oriented_VVNJ calcification_NN ._.
P10984375A04
OBJECTIVE_NN :_: To_TO study_VVI the_DD effects_NNS of_II PAR-2-mediated_VVNJ airway_NN epithelial_JJ cell_NN activation_NN on_II the_DD production_NN of_II MMP-9_NN ._.
P10985432A10
These_DD results_NNS provide_VVB support_NN for_II the_DD idea_NN that_CST temporospatially_RR controlled_VVNJ interactions_NNS between_II MMPs_NNS and_CC their_PNG substrates_NNS may_VM be_VBB pivotal_JJ in_II modulating_VVGN events_NNS in_II palatal_JJ morphogenesis_NN ._.
P10995877A08
With_II respect_NN to_II clinical_JJ stage_NN ,_, the_DD triple_JJ diffuse_JJ positive_JJ rate_NN in_II advanced-stage_NN (_( stage_NN II_MC /_SYM III_MC /_SYM IV_MC )_) carcinomas_NNS was_VBD significantly_RR higher_JJR than_CSN that_PND in_II early-stage_NN (_( stage_NN I_MC )_) carcinomas_NNS ._.
P10997695A07
In_II contrast_NN transforming_VVGJ growth_NN factor_NN (_( TGF_NN )_) -beta_NN can_VM decrease_VVB MMP_NN expression_NN ._.
P11005153A08
Salivary_JJ MMP_NN levels_NNS and_CC activities_NNS in_II type_NN 2_MC diabetic_JJ patients_NNS were_VBD in_II general_NN similar_JJ to_II those_PND in_II the_DD control_NN group_NN ._.
P11007798A01
The_DD tissue_NN inhibitors_NNS of_II metalloproteinases_NNS (_( TIMPs_NNS )_) are_VBB a_DD family_NN of_II four_MC secreted_VVNJ inhibitors_NNS of_II matrix_NN metalloproteinases_NNS (_( MMPs_NNS )_) ._.
P11007969A06
Increased_VVNJ plasma_NN membrane_NN and_CC secreted_VVNJ MMP_NN activities_NNS were_VBD found_VVN in_II primary_JJ WR_NN astrocytes_NNS ._.
P11010969A02
Biochemical_JJ and_CC immunological_JJ characterization_NN of_II the_DD purified_VVNJ enzyme_NN demonstrated_VVD that_CST it_PN is_VBZ distinct_JJ from_II the_DD chicken_NN 72-kDa_NN gelatinase_NN A_NN (_( MMP-2_NN )_) ._.
P11020282A06
Some_DD N-hydroxysulfonamides_NNS also_RR showed_VVD inhibitory_JJ properties_NNS (_( in_II the_DD micromolar_JJ range_NN )_) against_II MMP-1_NN ,_, MMP-2_NN ,_, MMP-8_NN ,_, MMP-9_NN ,_, and_CC ChC_NN ._.
P11025397A03
The_DD present_JJ study_NN investigates_VVZ the_DD effects_NNS of_II the_DD synthetic_JJ MMP_NN inhibitor_NN batimastat_NN (_( BB94_NN )_) on_II vascular_JJ SMCs_NNS ._.
P11027004A09
MMP-9_NN was_VBD not_RR detectable_JJ in_II the_DD media_NN of_II corticosteroid-treated_VVNJ explant_NN organ_NN cultures_NNS ._.
P11027427A06
HGF_NN /_SYM SF_NN stimulated_VVD the_DD expression_NN of_II MMP-1_NN ,_, 9_MC and_CC MT1-MMP_NN and_CC had_VHD a_DD slight_JJ effect_NN on_II expression_NN of_II the_DD MMP_NN inhibitor_NN TIMP-1_NN but_CC not_RR TIMP-2_NN ._.
P11033124A03
At_II 0_MC ,_, 6_MC ,_, 24_MC ,_, 48_MC ,_, and_CC 72_MC hours_NNS after_II wounding_VVGN ,_, mRNA_NN expression_NN of_II 72_MC kDa_NN type_NN gelatinase_NN (_( MMP-2_NN )_) ,_, 92_MC kDa_NN type_NN gelatinase_NN (_( MMP-9_NN )_) ,_, and_CC tissue_NN inhibitor_NN of_II matrix_NN metalloproteinases-1_NN (_( TIMP-1_NN )_) were_VBD analyzed_VVN by_II reverse_JJ transcription_NN polymerase_NN chain_NN reaction_NN in_II those_DD corneas_NNS ._.
P11038285A12
The_DD sensitivity_NN of_II this_DD ELISA-like_JJ assay_NN is_VBZ comparable_JJ to_II that_PND of_II gelatin_NN zymography_NN ,_, a_DD method_NN widely_RR used_VVN to_TO detect_VVI gelatinases_NNS ._.
P11040401A04
Palatal_JJ shelves_NNS were_VBD harvested_VVN at_II embryonic_JJ days_NNS (_( E_NN )_) 15_MC ,_, 16_MC and_CC 17_MC as_CC+ well_CC+ as_CC post-partum_NN ._.
P11042184A07
TIMP-2_NN induces_VVZ a_DD decrease_NN in_II phosphorylation_NN of_II EGFR_NN and_CC a_DD concomitant_JJ reduction_NN in_II Grb-2_NN association_NN ._.
P11044166A02
MMP-2_NN is_VBZ a_DD major_JJ protease_NN in_II the_DD wall_NN of_II small_JJ aneurysms_NNS and_CC is_VBZ produced_VVN at_II increased_VVNJ levels_NNS by_II smooth_JJ muscle_NN cells_NNS derived_VVN from_II AAAs_NNS compared_VVN with_II normal_JJ controls_NNS ._.
P11044366A01
Elevated_VVNJ expression_NN of_II type_NN IV_MC collagenases_NNS (_( MMP-2_NN and_CC MMP-9_NN )_) has_VHZ been_VBN strongly_RR correlated_VVN with_II tumour_NN progression_NN and_CC metastasis_NN in_II various_JJ tumours_NNS ._.
P11044467A08
Secretion_NN of_II the_DD tissue_NN inhibitor_NN of_II MMPs-9_NN (_( TIMP-1_NN )_) was_VBD not_RR significantly_RR different_JJ between_II untreated_VVNJ (_( 3.07_MC +/-_SYM 0.266_MC microg_NN /_SYM ml_NN /_SYM 24_MC h_NN )_) and_CC FBS-treated_VVNJ (_( 3._MC 85_MC +/-_SYM 0.24_MC microg_NN /_SYM ml_NN /_SYM 24_MC h_NN )_) cultures_NNS during_II the_DD first_JJ 4_MC days_NNS in_II culture_NN ._.
P11048298A06
Both_PND are_VBB characterized_VVN with_II the_DD accumulation_NN of_II active_JJ inflammatory_JJ cells_NNS ,_, matrix_NN remodeling_VVGN and_CC epithelial_JJ changes_NNS ._.
P11053050A01
Mammalian_JJ kidney_NN development_NN is_VBZ initiated_VVN by_II the_DD mutual_JJ interaction_NN between_II embryonic_JJ metanephric_JJ mesenchyme_NN (_( MM_NN )_) and_CC the_DD ureteric_JJ bud_NN (_( UB_NN )_) ,_, leading_VVG to_II tightly_RR controlled_VVNJ UB_NN branching_VVGJ morphogenesis_NN ._.
P11058543A04
We_PN demonstrated_VVD villous_JJ trophoblast_NN expression_NN of_II both_CC MMP-2_NN and_CC MMP-9_NN by_II in_JJ+ situ_JJ immunohistochemistry_NN and_CC by_II Western_NN blot_NN analysis_NN and_CC zymography_NN of_II lysates_NNS and_CC culture_NN supernatants_NNS of_II highly_RR purified_VVNJ villous_JJ CTs_NNS ._.
P11058950A01
OBJECTIVE_NN :_: To_TO study_VVI the_DD effect_NN of_II hypoxia_NN on_II the_DD expression_NN and_CC activity_NN of_II matrix_NN metalloproteinase-2_NN (_( MMP-2_NN )_) in_II the_DD hepatic_JJ stellate_JJ cell_NN (_( HSC_NN )_) ._.
P11062605A12
Of_II the_DD 21_MC non-RA_NN patients_NNS ,_, seven_MC had_VHD a_DD spondylarthropathy_NN and_CC 14_MC had_VHD undifferentiated_VVNJ arthritis_NN ._.
P11062605A28
Although_CS serum_NN MMP-2_NN levels_NNS were_VBD not_RR of_II prognostic_JJ value_NN ,_, high_JJ synovial_JJ tissue_NN levels_NNS of_II MMP-2_NN activity_NN were_VBD significantly_RR correlated_VVN with_II the_DD presence_NN of_II early_JJ erosions_NNS ._.
P11062755A01
Structural_JJ changes_NNS in_II the_DD extracellular_JJ matrix_NN (_( ECM_NN )_) are_VBB necessary_JJ for_II cell_NN migration_NN during_II tissue_NN remodeling_VVGN and_CC local_JJ neoplastic_JJ cell_NN invasion_NN ._.
P11069839A08
The_DD characteristic_JJ contributions_NNS of_II matrix-degrading_VVGJ proteins_NNS may_VM relate_VVB to_II the_DD distinct_JJ prognostic_JJ features_NNS of_II these_DD diseases_NNS ._.
P11075535A01
Matrix_NN metalloproteinases_NNS (_( MMPs_NNS )_) are_VBB important_JJ enzymes_NNS found_VVN in_II connective_JJ tissues_NNS and_CC thought_VVN to_TO be_VBI involved_VVN in_II cartilage_NN degradation_NN ._.
P11085528A01
Matrix_NN metalloproteinases_NNS (_( MMPs_NNS )_) are_VBB overexpressed_VVN in_II a_DD variety_NN of_II tumor_NN tissues_NNS and_CC cell_NN lines_NNS ,_, and_CC their_PNG expression_NN is_VBZ highly_RR correlated_VVN to_II tumor_NN invasion_NN and_CC metastasis_NN ._.
P11092396A02
We_PN investigated_VVD if_CST these_DD changes_NNS might_VM be_VBB mediated_VVN by_II remodeling_VVGN of_II ECM_NN ,_, and_CC we_PN focused_VVD our_PNG study_NN on_II the_DD neutral_JJ metalloproteinases_NNS (_( MMPs_NNS )_) ,_, known_VVNJ agents_NNS of_II matrix_NN remodeling_VVGN ,_, and_CC on_II their_PNG tissue_NN inhibitors_NNS (_( TIMPs_NNS )_) ._.
P11095607A02
The_DD purpose_NN of_II this_DD study_NN was_VBD to_TO determine_VVI the_DD expression_NN of_II matrix_NN metalloproteinases_NNS (_( MMPs_NNS )_) and_CC tissue_NN inhibitors_NNS of_II MMPs_NNS (_( TIMPs_NNS )_) at_II the_DD advancing_VVGJ pterygium_NN edge_NN ._.
P11095911A02
In_II the_DD present_JJ study_NN ,_, we_PN therefore_RR investigated_VVD a_DD possible_JJ role_NN of_II matrix_NN metalloproteinases_NNS in_II cataract_NN and_CC posterior_JJ capsule_NN opacification_NN ._.
P11097207A13
Alternatively_RR collagenase-1_NN production_NN by_II mast_JJ cells_NNS may_VM play_VVB a_DD critical_JJ role_NN in_II cell_NN invasion_NN and_CC migration_NN into_II sites_NNS of_II inflammation_NN ._.
P11101274A01
Rats_NNS were_VBD studied_VVN to_TO determine_VVI if_CST matrix_NN metalloproteinases_NNS (_( MMPs_NNS )_) and_CC tissue_NN inhibitors_NNS of_II MMPs_NNS (_( TIMPs_NNS )_) were_VBD detectable_JJ in_II developing_VVGJ embryonic_JJ and_CC uterine_JJ tissues_NNS during_II the_DD implantation_NN period_NN ;_: that_PND is_VBZ ,_, Days_NNS 6-8_MC of_II pregnancy_NN ._.
P11104745A10
CONCLUSIONS_NNS :_: MMP-9_NN induction_NN is_VBZ associated_VVN with_II the_DD formation_NN of_II intimal_JJ hyperplasia_NN and_CC does_VDZ not_RR require_VVB frank_JJ mechanical_JJ injury_NN ._.
P11106565A09
Proteolysis_NN was_VBD localized_VVN to_II infiltrating_VVGJ leukocytes_NNS in_II diseased_VVNJ severe_JJ combined_VVNJ immunodeficient_JJ mice_NNS ._.
P11112863A08
Importantly_RR ,_, although_CS less_RR frequently_RR detectable_JJ than_CSN pro-MMP-9_NN ,_, pro-_JJ MMP-2_NN (_( 72_MC kD_NN )_) was_VBD found_VVN more_RR frequently_RR in_II asthmatics_NNS (_( 50_MC %_SYM )_) than_CSN in_II control_NN subjects_NNS (_( 5_MC %_SYM )_) (_( p_NN <_SYM 0._MC 005_MC )_) ._.
P11115151A01
Wound_NN healing_VVGN is_VBZ a_DD complex_JJ process_NN involving_VVG the_DD interactions_NNS of_II many_DD different_JJ cell_NN types_NNS ,_, matrix_NN components_NNS and_CC biological_JJ factors_NNS ,_, including_VVG proteinases_NNS and_CC cytokines_NNS ._.
P11115618A03
In_II this_DD study_NN ,_, we_PN examined_VVD the_DD expression_NN of_II MMP_NN and_CC TIMP_NN in_II rabbit_NN aortic_JJ neointima_NN at_II a_DD relatively_RR late_JJ stage_NN of_II lesion_NN development_NN ,_, between_II 4_MC and_CC 12_MC weeks_NNS after_II initial_JJ de-endothelialization_NN ._.
P11116076A01
Tears_NNS in_II the_DD internal_JJ elastic_JJ lamina_NN (_( IEL_NN )_) can_VM be_VBB observed_VVN after_II chronic_JJ increases_NNS in_II arterial_JJ blood_NN flow_NN ,_, suggesting_VVG a_DD potential_JJ role_NN for_II matrix_NN metalloproteinases_NNS (_( MMPs_NNS )_) in_II flow-induced_VVNJ vascular_JJ remodeling_VVGN ._.
P11117243A02
We_PN determined_VVD whether_CST these_DD cells_NNS were_VBD able_JJ to_TO synthesize_VVI the_DD matrix_NN degrading_VVGJ enzymes_NNS ,_, matrix_NN metalloproteinases_NNS (_( MMPs_NNS )_) ,_, likely_RR to_TO be_VBI responsible_JJ for_II the_DD breakdown_NN of_II this_DD membrane_NN ,_, and_CC whether_CST this_DD secretion_NN could_VM be_VBB modulated_VVN by_II cytokines_NNS involved_VVN in_II the_DD inflammatory_JJ response_NN ._.
P11120556A08
MMP-9_NN mRNA_NN expression_NN was_VBD low_JJ in_II untreated_VVNJ eyes_NNS and_CC did_VDD not_RR increase_VVB following_VVG laser_NN treatment_NN ._.
P11120638A03
The_DD aim_NN of_II this_DD study_NN was_VBD to_TO examine_VVI the_DD relationship_NN among_II shear_NN force_NN ,_, metalloproteinase_NN activity_NN ,_, and_CC intimal_JJ thickening_VVGN in_II human_NN saphenous_JJ vein_NN segments_NNS maintained_VVN in_II organ_NN culture_NN ._.
P11121376A02
We_PN tested_VVD the_DD hypothesis_NN that_CST oxidative_JJ stress_NN can_VM regulate_VVB extracellular_JJ matrix_NN in_II cardiac_JJ fibroblasts_NNS ._.
P11129784A04
Reverse_JJ transcription_NN polymerase_NN chain_NN reaction_NN showed_VVD increased_VVNJ transcription_NN of_II MMP-9_NN ._.
P11145040A14
Most_RRT important_JJ ,_, increased_VVNJ MMP_NN activity_NN stemmed_VVD from_II exocrine_JJ epithelial_JJ cells_NNS and_CC was_VBD not_RR due_II+ to_II infiltrating_VVGJ lymphocytes_NNS ._.
P11145811A10
For_II all_PND of_II the_DD enzymes_NNS ,_, there_EX was_VBD most_DD staining_VVGN in_II the_DD herniation_NN specimens_NNS and_CC least_PND in_II the_DD autopsy_NN samples_NNS ._.
P11146452A11
We_PN conclude_VVB that_CST ,_, in_II this_DD model_NN ,_, genetic_JJ increase_NN of_II TIMP-2_NN inhibits_VVZ tumor_NN growth_NN ,_, apparently_RR by_II affecting_VVGN the_DD recruitment_NN and_CC organization_NN of_II host_NN endothelial_JJ cells_NNS by_II the_DD transformed_VVNJ cells_NNS ._.
P11146729A09
CLINICAL_JJ RELEVANCE_NN :_: Overexpression_NN of_II MMP-1_NN and_CC MMP-3_NN ,_, a_DD phenotype_NN previously_RR linked_VVN with_II UV_NN exposure_NN in_II dermal_JJ fibroblasts_NNS to_TO explain_VVI the_DD pathologic_JJ finding_VVGN of_II elastotic_JJ degeneration_NN ,_, suggests_VVZ that_CST pterygium_NN head_NN fibroblasts_NNS might_VM be_VBB intrinsically_RR altered_VVN by_II UV_NN ,_, which_PNR might_VM be_VBB responsible_JJ for_II corneal_JJ invasion_NN ._.
P11148597A07
Diabetic_JJ rats_NNS were_VBD induced_VVN by_II streptozotocin_NN injection_NN ._.
P11157561A01
The_DD family_NN of_II matrix_NN metalloproteinases_NNS (_( MMPs_NNS )_) comprises_VVZ endopeptidases_NNS that_PNR are_VBB capable_JJ of_II degrading_VVGN all_DD extracellular_JJ matrix_NN components_NNS ._.
P11167375A02
The_DD present_JJ study_NN was_VBD conducted_VVN to_TO investigate_VVI whether_CST the_DD elevated_VVNJ amounts_NNS of_II MMP-9_NN and_CC TIMP-1_NN found_VVN in_II such_DD patients_NNS '_GE airways_NNS may_VM be_VBB linked_VVN to_II an_DD enhanced_VVNJ secretion_NN by_II granulocytes_NNS ._.
P11168235A11
Furthermore_RR ,_, peri-implantitis_NN and_CC periodontitis_NN were_VBD shown_VVN to_TO be_VBI similar_JJ inflammatory_JJ lesions_NNS in_II respect_NN to_II MMP-1_NN and_CC -8_MC and_CC collagenase_NN activities_NNS ,_, even_RR though_CS the_DD TIMP-1_NN /_SYM MMP-1_NN +_SYM MMP-8_NN ratio_NN was_VBD significantly_RR lower_JJR in_II peri-implantitis_NN than_CSN in_II periodontitis_NN ._.
P11169735A02
Myocardial_JJ tumors_NNS are_VBB rarely_RR malignant_JJ ._.
P11169735A17
The_DD reduced_VVNJ levels_NNS of_II TIMP-4_NN elicit_VVB cellular_JJ transformation_NN and_CC may_VM lead_VVB to_II adverse_JJ extracellular_JJ matrix_NN degradation_NN (_( remodeling_VVGN )_) ,_, cardiac_JJ hypertrophy_NN and_CC failure_NN ._.
P11171688A04
Collagenase_NN activity_NN was_VBD determined_VVN with_II the_DD diffuse_JJ fibril_NN assay_NN using_VVG 3H_NN acetylated_VVNJ collagen_NN ._.
P11172685A07
Using_VVG an_DD in_JJ+ vitro_JJ spectrophotometric_JJ technique_NN ,_, the_DD Zn_NN (_( ++_SYM )_) reactivity_NN of_II several_JJ CMTs_NNS was_VBD assessed_VVN and_CC found_VVN to_TO be_VBI positively_RR related_VVN to_II the_DD potency_NN of_II these_DD compounds_NNS as_II MMP_NN inhibitors_NNS ._.
P11172697A06
Biomolecular_JJ structures_NNS used_VVN in_II the_DD design_NN of_II MMP_NN inhibitors_NNS are_VBB thoroughly_RR covered_VVN ._.
P11172829A05
INTERVENTION_NN (_( S_NNS )_) :_: Prospective_JJ record_NN of_II bleeding_VVGJ patterns_NNS and_CC endometrial_JJ biopsy_NN ._.
P11174024A10
We_PN concluded_VVD that_CST increased_VVNJ MMP-9_NN and_CC TIMP-1_NN levels_NNS might_VM be_VBB associated_VVN with_II peritoneal_JJ ECM_NN remodeling_VVGN during_II peritonitis_NN ._.
P11178975A08
Interestingly_RR ,_, the_DD TIMP-4_NN protein_NN was_VBD detected_VVN by_II immunohistochemical_JJ staining_VVGN in_II infiltrating_VVGJ breast_NN carcinoma_NN cells_NNS in_II tumor_NN tissues_NNS ._.
P11179039A03
Three_MC days_NNS post-MI_NN ,_, rats_NNS were_VBD randomized_VVN to_II treatment_NN with_II the_DD ET_NN (_( A_NN )_) -selective_JJ receptor_NN antagonist_NN sitaxsentan_NN (_( n_NN =_SYM 12_MC )_) or_CC a_DD control_NN group_NN (_( n_NN =_SYM 12_MC )_) ._.
P11181900A04
Cells_NNS were_VBD treated_VVN for_II 24_MC h_NN with_II lacidipine_NN and_CC the_DD conditioned_VVNJ media_NNS were_VBD analyzed_VVN ._.
P11182067A05
However_RR ,_, there_EX is_VBZ little_JJ data_NN available_JJ on_II MMPs_NNS or_CC their_PNG tissue_NN inhibitors_NNS (_( TIMPs_NNS )_) in_II NSCLC_NN ._.
P11192834A08
The_DD enzyme_NN inhibitors_NNS ,_, TIMP-1_NN and_CC TIMP-2_NN ,_, were_VBD quantified_VVN by_II dot_NN blot_NN immunoassay_NN ._.
P11196190A04
Therefore_RR ,_, we_PN have_VHB examined_VVN the_DD role_NN of_II MMPs_NNS during_II TCIPA_NN and_CC its_PNG regulation_NN by_II nitric_JJ oxide_NN (_( NO_NN )_) in_RR+ vitro_RR ._.
P11201850A01
Matrix_NN metalloproteinases_NNS (_( MMPs_NNS )_) are_VBB proteolytic_JJ enzymes_NNS that_PNR degrade_VVB components_NNS of_II the_DD extracellular_JJ matrix_NN (_( ECM_NN )_) and_CC basement_NN membrane_NN ._.
P11203734A03
METHODS_NNS :_: The_DD various_JJ types_NNS of_II MMPs_NNS and_CC TIMPs_NNS were_VBD detected_VVN by_II Western_NN blotting_VVGN with_II monoclonal_JJ antibodies_NNS and_CC gelatin_NN zymography_NN ._.
P11204422A05
1Alpha_NN ,_, 25_MC (_( OH_NN )_) 2D3_NN increased_VVD steady-state_NN messenger_NN RNA_NN (_( mRNA_NN )_) and_CC protein_NN levels_NNS of_II MMP-13_NN ._.
P11205871A06
The_DD present_JJ experiments_NNS were_VBD performed_VVN to_TO define_VVI the_DD time-course_NN ,_, isozyme_NN subtypes_NNS ,_, and_CC cellular_JJ source_NN of_II increased_VVNJ MMP_NN expression_NN that_PNR occurs_VVZ following_VVGJ MI_NN in_II an_DD experimental_JJ rabbit_NN model_NN ._.
P11212844A10
It_PN is_VBZ clear_JJ that_CST the_DD activation_NN of_II MMPs_NNS and_CC their_PNG inhibitors_NNS occurs_VVZ in_II a_DD very_RR well_RR orchestrated_VVNJ manner_NN ._.
P11213361A02
This_DD study_NN was_VBD performed_VVN to_TO examine_VVI whether_CST NO_NN modulates_VVZ the_DD production_NN of_II matrix_NN metalloproteinases_NNS (_( MMPs_NNS )_) ,_, which_PNR degrade_VVB all_DD components_NNS of_II extracellular_JJ matrix_NN (_( ECM_NN )_) ,_, in_II rheumatoid_JJ synovial_JJ cells_NNS ._.
P11216574A15
CONCLUSIONS_NNS :_: Our_PNG results_NNS suggest_VVB that_CST high_JJ thrombin_NN levels_NNS suppress_VVB MMP-2_NN activity_NN through_II decreased_VVNJ MMP-2_NN and_CC increased_VVNJ TIMP-1_NN synthesis_NN ._.
P11222449A02
Devic_NN 's_GE neuromyelitis_NN optica_NN (_( DNO_NN )_) is_VBZ a_DD demyelinating_VVGJ syndrome_NN that_PNR involves_VVZ the_DD optic_JJ nerve_NN and_CC cervical_JJ cord_NN but_CC differs_VVZ pathologically_RR from_II multiple_JJ sclerosis_NN ._.
P11222998A04
Spontaneously_RR hypertensive_JJ rats_NNS (_( SHR_NN )_) had_VHD a_DD 90_MC min_NN middle_JJ cerebral_JJ artery_NN occlusion_NN (_( MCAO_NN )_) followed_VVD by_II reperfusion_NN for_II times_NNS from_II 3_MC h_NN to_II 21_MC days_NNS ._.
P11235952A06
In_II addition_NN ,_, the_DD expression_NN levels_NNS and_CC proMMP-2_NN activation_NN ratio_NN were_VBD remarkably_RR higher_JJR in_II glioblastomas_NNS associated_VVN with_II cerebrospinal_JJ fluid_NN (_( CSF_NN )_) dissemination_NN than_CSN in_II those_PND not_RR associated_VVN with_II CSF_NN dissemination_NN ._.
P11235993A04
MMP-3_NN ,_, and_CC MMP-13_NN in_II highly_RR invasive_JJ MDA-MB-231_NN cells_NNS ,_, but_CC not_RR in_II slightly_RR invasive_JJ cell_NN lines_NNS ._.
P11235994A02
The_DD levels_NNS of_II MMP-1_NN ,_, 2_MC ,_, 3_MC ,_, 8_MC ,_, 9_MC ,_, 13_MC and_CC TIMP-1_NN were_VBD significantly_RR higher_JJR in_II the_DD carcinoma_NN samples_NNS than_CSN in_II the_DD control_NN ._.
P11240131A03
In_II the_DD presence_NN of_II the_DD calcium_NN ionophore_NN ,_, ionomycin_NN ,_, proteolytic_JJ processing_VVGN of_II MT1_NN MMP_NN was_VBD restricted_VVN and_CC collagenolysis_NN did_VDD not_RR occur_VVB indicating_VVG that_CST the_DD 63_MC kDa_NN form_NN of_II the_DD enzyme_NN is_VBZ not_RR a_DD functional_JJ collagenase_NN ._.
P11240267A01
Stasis_NN dermatitis_NN is_VBZ a_DD common_JJ disorder_NN ,_, which_PNR is_VBZ a_DD consequence_NN of_II impaired_VVNJ venous_JJ drainage_NN of_II the_DD legs_NNS ._.
P11241738A03
In_II normal_JJ and_CC glaucomatous_JJ ONH_NN ,_, we_PN detected_VVD MMP_NN and_CC TIMP_NN expression_NN by_II immunohistochemistry_NN ._.
P11242804A01
BACKGROUND_NN :_: Matrix_NN metalloproteinases_NNS (_( MMPs_NNS )_) have_VHB been_VBN implicated_VVN in_II the_DD remodelling_VVGN of_II extracellular_JJ matrix_NN (_( ECM_NN )_) ,_, including_VVG basement_NN membrane_NN ._.
P11248661A01
In_II an_DD effort_NN to_TO elucidate_VVI the_DD role_NN of_II mechanical_JJ stimuli_NNS in_II rheumatoid_JJ arthritis_NN ,_, we_PN determined_VVD mRNA_NN levels_NNS of_II matrix_NN metalloproteinase_NN (_( MMP_NN )_) -1_MC ,_, MMP-3_NN ,_, MMP-13_NN ,_, tissue_NN inhibitor_NN of_II metalloproteinase_NN (_( TIMP_NN )_) -1_MC and_CC TIMP-2_NN ,_, and_CC three_MC transcription_NN factors_NNS (_( c-fos_NN ,_, ets-1_NN ,_, and_CC ets-2_NN )_) under_II two_MC mechanical_JJ shearing_VVGJ conditions_NNS as_CC+ well_CC+ as_CC simulated_VVNJ unloading_VVGN ._.
P11263773A10
Confirmation_NN that_CST chondrocytes_NNS can_VM produce_VVB these_DD 6_MC MMPs_NNS was_VBD obtained_VVN from_II HAC_NN cultures_NNS treated_VVN with_II either_CC IL-1beta_NN ,_, TNFalpha_NN ,_, or_CC PMA_NN ;_: conditioned_VVNJ medium_NN from_II activated_VVNJ HAC_NN contained_VVD all_DB the_DD MMPs_NNS demonstrated_VVN by_II immunohistochemistry_NN ._.
P11266461A10
We_PN conclude_VVB that_CST MMPs_NNS ,_, especially_RR Str1_NN ,_, determine_VVB the_DD rate_NN of_II adipocyte_NN differentiation_NN during_II involutive_JJ mammary_JJ gland_NN remodeling_VVGN ._.
P11274235A05
Matrix_NN metalloproteinase-9_NN (_( MMP-9_NN )_) activity_NN fell_VVB in_II all_DD UUO_NN groups_NNS but_CC remained_VVD significantly_RR higher_JJR in_II the_DD timp-1_NN group_NN compared_VVN with_II the_DD Timp-1_NN group_NN ._.
P11279294A01
Polycystic_JJ ovarian_JJ syndrome_NN (_( PCOS_NN )_) involves_VVZ follicular_JJ atresia_NN ,_, formation_NN of_II multiple_JJ ovarian_JJ cysts_NNS and_CC is_VBZ frequently_RR associated_VVN with_II a_DD higher_JJR abortion_NN rate_NN ._.
P11281552A05
Non-parametric_JJ correlation_NN analysis_NN and_CC receiver_NN operating_VVGJ characteristics_NNS curves_NNS show_VVB that_CST MMP-2_NN ,_, MMP-7_NN ,_, and_CC TIMP-1_NN provide_VVB the_DD best_JJT discrimination_NN between_II cirrhosis_NN and_CC pre-cirrhotic_JJ stages_NNS ._.
P11286132A09
Thus_RR ,_, it_PN seems_VVZ that_CST the_DD stromelysins_NNS are_VBB involved_VVN in_II the_DD generalized_VVNJ growth_NN and_CC expansion_NN of_II the_DD neoplastic_JJ cell_NN mass_NN ,_, while_CS MMP-2_NN is_VBZ involved_VVN in_II the_DD neoangiogenic_JJ and_CC focal_JJ clonal_JJ selection_NN and_CC expansion_NN phenomena_NNS associated_VVN with_II in_JJ+ situ_JJ tumor_NN progression_NN ,_, invasion_NN of_II the_DD microvasculature_NN ,_, and_CC metastasis_NN ._.
P11286133A03
Expression_NN of_II MMP-2_NN ,_, -3_MC ,_, -9_MC ,_, -10_MC ,_, and_CC -13_MC was_VBD investigated_VVN in_II human_NN pancreatic_JJ adenocarcinomas_NNS employing_VVG an_DD indirect_JJ alkaline_JJ phosphatase_NN conjugated_VVNJ immunocytochemical_JJ technique_NN ._.
P11289097A07
Analysis_NN of_II TIMP-4_NN expression_NN in_II human_NN mammary_JJ specimens_NNS indicates_VVZ that_CST TIMP-4_NN protein_NN is_VBZ increased_VVN in_II mammary_JJ carcinoma_NN cells_NNS compared_VVN with_II normal_JJ mammary_JJ epithelial_JJ cells_NNS ._.
P11296850A04
MMP-9_NN expression_NN was_VBD analyzed_VVN by_II Western_NN blotting_VVGJ analysis_NN of_II microdissected_VVNJ regions_NNS of_II muscle_NN and_CC immunolabeling_VVGN of_II muscle_NN sections_NNS ._.
P11306379A07
Levels_NNS of_II MMP-2_NN and_CC MMP-9_NN correlated_VVD with_II each_DD other_PN and_CC with_II tumor_NN stage_NN and_CC grade_NN ._.
P11306704A07
A_DD dose_NN range_NN of_II 2.5_MC to_II 10_MC ng_NN /_SYM ml_NN of_II TWHF_NN was_VBD effectively_RR inhibitory_JJ for_II IL-1_NN ._.
P11308257A12
Even_RR after_II 6_MC days_NNS ,_, however_RR ,_, there_EX was_VBD only_RR a_DD low_JJ level_NN of_II gelatin-hydrolytic_JJ activity_NN and_CC no_DD measurable_JJ collagen-hydrolytic_JJ activity_NN ._.
P11310848A02
Although_CS the_DD effects_NNS of_II individual_JJ cytokines_NNS on_II monocyte_NN MMP_NN expression_NN have_VHB been_VBN studied_VVN extensively_RR ,_, few_JJ studies_NNS have_VHB examined_VVN the_DD influence_NN of_II combinations_NNS of_II cytokines_NNS ,_, which_PNR are_VBB likely_RR present_JJ at_II inflammatory_JJ sites_NNS ._.
P11315101A06
Inostamycin_NN partially_RR blocked_VVD both_CC EGF-_NN and_CC phorbol_NN 12-myristate_NN 13-acetate-stimulated_VVNJ pro-MMP-9_NN production_NN ._.
P11319136A04
We_PN examined_VVD the_DD functional_JJ roles_NNS of_II MMP-9_NN and_CC TIMP-3_NN during_II in_JJ+ vitro_JJ ECM_NN degradation_NN by_II mouse_NN embryos_NNS ._.
P11325829A07
In_II concanavalin_NN A-stimulated_VVNJ homozygous_JJ Timp2_NN -/-_SYM fibroblasts_NNS or_CC unstimulated_VVNJ MT1-MMP-transfected_VVNJ Timp2_NN -/-_SYM cells_NNS ,_, which_PNR can_VM not_RR activate_VVB progelatinase_NN A_NN ,_, activation_NN was_VBD restored_VVN by_II the_DD addition_NN of_II 0.3-5_MC nM_NN TIMP-2_NN but_CC not_RR by_II TIMP-4_NN ,_, unequivocally_RR showing_VVG the_DD TIMP-2_NN dependency_NN of_II MT1-MMP-induced_VVNJ activation_NN of_II gelatinase_NN A_NN and_CC the_DD fact_NN that_CST TIMP-4_NN can_VM not_RR support_VVB activation_NN ._.
P11326313A01
Tumor_NN cell_NN invasion_NN and_CC metastasis_NN require_VVB precise_JJ coordination_NN of_II adherence_NN to_II extracellular_JJ matrix_NN (_( ECM_NN )_) and_CC controlled_VVNJ degradation_NN of_II its_PNG components_NNS ._.
P11328721A09
After_II 11_MC days_NNS of_II MD_NN ,_, alpha1_NN (_( I_MC )_) collagen_NN mRNA_NN levels_NNS were_VBD 34_MC %_SYM lower_JJR ,_, and_CC MMP-2_NN mRNA_NN levels_NNS were_VBD 66_MC %_SYM higher_JJR in_II the_DD deprived_VVNJ eyes_NNS than_CSN in_II the_DD control_NN eyes_NNS ._.
P11339506A08
Further_JJ pharmacokinetic_JJ analysis_NN revealed_VVD IC50_NN values_NNS of_II 26_MC microM_NN and_CC 16_MC microM_NN for_II the_DD inhibition_NN of_II collagenase_NN activity_NN and_CC mRNA_NN expression_NN ,_, respectively_RR ._.
P11343173A07
Only_RR in_II the_DD case_NN of_II MT-MMP-1_NN was_VBD the_DD difference_NN between_II AAA_NN and_CC AOD_NN not_RR statistically_RR significant_JJ ._.
P11346467A08
MMP_NN inhibitor_NN BE16627B_NN (_( 66.6_MC mg_NN /_SYM kg_NN i.v._NN ,_, given_VVN 2_MC times_NNS )_) or_CC SI-27_NN (_( 10_MC mg_NN /_SYM kg_NN i.p._NN ,_, given_VVN 2_MC times_NNS )_) significantly_RR suppressed_VVD the_DD ONOO_NN (_( -_SYM )_) -induced_VVNJ EPR_NN effect_NN in_II S-180_NN tumors_NNS and_CC in_II normal_JJ skin_NN ._.
P11346728A12
The_DD elevated_VVNJ levels_NNS of_II MMP-2_NN ,_, MMP-9_NN ,_, and_CC MMP-8_NN in_II the_DD SF_NN of_II patients_NNS with_II mild_JJ TMJ-ID_NN eventually_RR reflect_VVB the_DD active_JJ phase_NN of_II TMJ_NN destruction_NN ._.
P11350830A04
Expression_NN of_II the_DD genes_NNS for_II TIMP-2_NN ,_, TIMP-3_NN ,_, and_CC interstitial_JJ collagenase_NN (_( matrix_NN metalloproteinase-13_NN )_) was_VBD unaltered_VVN in_II the_DD injured_VVNJ lung_NN ._.
P11355979A07
We_PN conclude_VVB that_CST 5-FU_NN may_VM reduce_VVB adhesions_NNS by_II limiting_VVGN the_DD migratory_JJ capacity_NN of_II synovial_JJ fibroblasts_NNS (_( extrinsic_JJ healing_VVGN )_) ._.
P11356303A04
Ischemia_NN was_VBD induced_VVN by_II intraluminal_JJ middle_JJ cerebral_JJ artery_NN occlusion_NN (_( MCAO_NN )_) in_II mice_NNS under_II halothane_NN anesthesia_NN ._.
P11368514A07
However_RR ,_, MMP-2_NN is_VBZ stabilized_VVN from_II autolysis_NN in_II the_DD presence_NN of_II type_NN I_MC collagen_NN ,_, but_CC not_RR by_II elastin_NN ,_, fibrinogen_NN ,_, or_CC laminin_NN ._.
P11373158A09
No_DD differences_NNS in_II MMP-2_NN and_CC MMP-9_NN distribution_NN could_VM be_VBB observed_VVN between_II cows_NNS with_II proper_JJ release_NN of_II fetal_JJ membranes_NNS and_CC cows_NNS with_II retained_VVNJ fetal_JJ membranes_NNS ._.
P11381054A09
Stretching_VVGN stationary_JJ organ_NN cultures_NNS or_CC stretching_VVGN TM_NN cells_NNS grown_VVN on_II membranes_NNS resulted_VVD in_II similar_JJ increases_NNS in_II gelatinase_NN A_NN without_II changes_NNS in_II gelatinase_NN B_NN or_CC stromelysin_NN levels_NNS ._.
P11382769A09
Direct_JJ interaction_NN of_II claudin-1_NN with_II MT1-MMP_NN and_CC MMP-2_NN was_VBD demonstrated_VVN by_II immunoprecipitation_NN analysis_NN ._.
P11382924A06
Known_VVNJ regulators_NNS of_II MEC_NN growth_NN and_CC differentiation_NN were_VBD evaluated_VVN for_II their_PNG ability_NN to_TO modulate_VVI gelatinase_NN activity_NN in_II primary_JJ culture_NN ._.
P11395366A03
In_II this_DD report_NN we_PN have_VHB demonstrated_VVN a_DD role_NN for_II EMMPRIN_NN in_II cancer_NN progression_NN ._.
P11398836A05
While_CS the_DD WHO_NN grade_NN I_MC and_CC II_MC tumors_NNS had_VHD MT1_NN /_SYM MT3_NN ratios_NNS below_II 1_MC ,_, the_DD malignant_JJ (_( grade_NN III_MC and_CC IV_MC )_) tumors_NNS had_VHD ratios_NNS above_II 1_MC ._.
P11400152A01
Matrix_NN metalloproteinases_NNS (_( MMPs_NNS )_) and_CC their_PNG tissue_NN inhibitors_NNS (_( TIMPs_NNS )_) play_VVB an_DD important_JJ role_NN in_II several_JJ diseases_NNS ._.
P11401321A02
The_DD regulation_NN of_II MMP-2_NN activation_NN and_CC subsequent_JJ targets_NNS is_VBZ vital_JJ to_II understanding_VVGN the_DD metastatic_JJ process_NN ._.
P11401328A05
Additionally_RR ,_, this_DD study_NN demonstrated_VVD a_DD correlation_NN between_II the_DD expression_NN of_II MMP-3_NN (_( stromelysin-1_NN )_) and_CC the_DD level_NN of_II ras_NN expressed_VVN in_II cells_NNS and_CC with_II the_DD cells_NNS '_GE ability_NN to_TO form_VVI tumors_NNS and_CC with_II malignant_JJ potential_NN ._.
P11401482A05
Treatment_NN of_II A10_NN SMC_NN conditioned_VVNJ media_NN with_II a_DD neutralising_VVGJ anti-TIMP-2_NN antibody_NN prevented_VVD the_DD suppression_NN of_II HUVEC_NN pro-MMP-2_NN activation_NN ._.
P11404174A09
We_PN evaluated_VVD lung_NN injury_NN histologically_RR ._.
P11404367A03
Gelatinase_NN B_NN activity_NN is_VBZ under_II strict_JJ control_NN at_II various_JJ levels_NNS :_: transcription_NN of_II the_DD gene_NN by_II cytokines_NNS and_CC cellular_JJ interactions_NNS ;_: activation_NN of_II the_DD pro-enzyme_NN by_II a_DD cascade_NN of_II enzymes_NNS comprising_VVG serine_NN proteases_NNS and_CC other_JJ MMPs_NNS ;_: and_CC regulation_NN by_II specific_JJ tissue_NN inhibitors_NNS of_II MMPs_NNS (_( TIMPs_NNS )_) or_CC by_II unspecific_JJ inhibitors_NNS ,_, such_II+ as_II alpha2-macroglobulin_NN ._.
P11407790A13
The_DD localization_NN of_II matrix_NN metalloproteinase-9_NN to_II damaged_VVNJ cartilage_NN matrix_NN suggested_VVD matrix_NN proteolysis_NN ,_, which_PNR was_VBD confirmed_VVN with_II DIPEN341_NN localization_NN ._.
P11412041A01
The_DD relative_JJ expression_NN of_II matrix_NN metalloproteinases_NNS (_( MMPs_NNS )_) and_CC tissue_NN inhibitors_NNS of_II MMPs_NNS (_( TIMPs_NNS )_) is_VBZ an_DD important_JJ determinant_NN in_II trophoblast_NN invasion_NN of_II the_DD uterus_NN and_CC tumor_NN invasion_NN and_CC metastasis_NN ._.
P11420220A04
The_DD results_NNS showed_VVD that_CST MMP-2_NN and_CC -9_MC were_VBD expressed_VVN earlier_JJR than_CSN MMP-14_NN and_CC TIMPs_NNS in_II the_DD pregnant_JJ endometrium_NN ._.
P11420245A08
The_DD expression_NN of_II MMP-14_NN was_VBD regulated_VVN in_II a_DD manner_NN similar_JJ to_II that_PND of_II MMP-2_NN ._.
P11420306A06
Electron_NN paramagnetic_JJ resonance_NN studies_NNS indicate_VVB that_CST BAECs_NNS chronically_RR grown_VVN in_II high_JJ glucose_NN conditions_NNS produce_VVB 70_MC %_SYM more_DD ROS_NN than_CSN do_VDB control_NN cells_NNS ._.
P11421072A10
The_DD large_JJ donor_NN variability_NN for_II MMP-1_NN in_II all_DB the_DD studies_NNS demonstrates_VVZ that_CST it_PN is_VBZ important_JJ to_TO analyze_VVI gene_NN expression_NN individually_RR ._.
P11425778A08
MMP9_NN expression_NN was_VBD rapidly_RR induced_VVN after_II injury_NN ,_, whereas_CS the_DD increase_NN in_II MMP2_NN expression_NN was_VBD delayed_VVN ._.
P11426939A06
This_DD gene_NN induction_NN pattern_NN corresponded_VVD to_II the_DD differential_JJ activation_NN of_II the_DD transcription_NN factor_NN nuclear_JJ factor_NN kappaB_NN (_( NF-kappaB_NN )_) regulating_VVG MMP-9_NN ,_, but_CC not_RR signal_NN transducer_NN and_CC activator_NN of_II transcription_NN 3_MC (_( STAT3_NN )_) ,_, which_PNR is_VBZ involved_VVN in_II TIMP-1_NN gene_NN regulation_NN ._.
P11448065A05
Cytochalasin-D_NN in_II the_DD presence_NN of_II PMA_NN suppressed_VVD MMP-9_NN expression_NN and_CC capillary_NN formation_NN ,_, but_CC colchicine-B_NN had_VHD no_DB such_DD effect_NN ._.
P11448356A04
DESIGN_NN :_: This_DD study_NN included_VVD 54_MC consecutive_JJ patients_NNS with_II primary_JJ HNSCC_NN ,_, 27_MC of_II which_PNR showed_VVD lymph_NN node_NN metastasis_NN ._.
P11454044A10
MMP-1_NN expression_NN in_II the_DD mucosa_NN may_VM be_VBB related_VVN to_II the_DD initial_JJ step_NN of_II ulceration_NN in_II UC_NN ._.
P11457749A15
These_DD data_NNS support_VVB both_CC the_DD systemic_JJ nature_NN of_II aneurysmal_JJ disease_NN and_CC a_DD primary_JJ role_NN of_II MMP-2_NN in_II aneurysm_NN formation_NN ._.
P11466032A10
The_DD MMP-9_NN /_SYM total_JJ protein_NN ratios_NNS in_II pleural_JJ fluid_NN were_VBD higher_JJR in_II TB_NN compared_VVN to_II CHF_NN (_( 0.4492_MC +/-_SYM 0.1633_MC vs_CC 0.0364_MC +/-_SYM 0.0145_MC ,_, P_NN <_SYM 0.005_MC )_) but_CC the_DD TIMP-1_NN ratios_NNS were_VBD lower_JJR (_( 139.0_MC +/-_SYM 28.7_MC vs_CC 517.8_MC +/-_SYM 183.7_MC ,_, P_NN <_SYM 0.0005_MC )_) ._.
P11467772A08
Interestingly_RR ,_, only_RR the_DD K562_NN cells_NNS expressed_VVD matrilysin_NN suggesting_VVG a_DD potential_JJ role_NN for_II matrilysin_NN in_II leukaemia_NN cell_NN invasion_NN ._.
P11467888A07
RESULTS_NNS :_: IL-1_NN increased_VVD the_DD expression_NN and_CC activity_NN of_II MMPs_NNS ._.
P11477554A08
Expression_NN of_II pro-MMP-9_NN protein_NN and_CC mRNA_NN was_VBD also_RR induced_VVN in_II metastatic_JJ PC-3_NN cells_NNS grown_VVN in_II human_NN fetal_JJ bone_NN implants_NNS in_II SCID_NN mice_NNS ._.
P11480246A06
RESULTS_NNS :_: Basal_JJ production_NN of_II MMPs_NNS was_VBD significantly_RR greater_JJR in_II fibroblasts_NNS grown_VVN in_II 3D_NN gels_NNS than_CSN in_II cells_NNS grown_VVN as_II monolayers_NNS ._.
P11486102A04
Therefore_RR ,_, we_PN sought_VVD to_TO determine_VVI the_DD temporal_JJ profile_NN of_II MMP_NN expression_NN in_II patients_NNS with_II acute_JJ ischemic_JJ stroke_NN and_CC to_TO investigate_VVI its_PNG relationship_NN to_II stroke_NN severity_NN ,_, location_NN of_II arterial_JJ occlusion_NN ,_, and_CC total_JJ infarct_NN volume_NN ._.
P11500442A02
To_TO investigate_VVI the_DD role_NN of_II MMPs_NNS in_II immunity_NN to_II mycobacterial_JJ infections_NNS ,_, we_PN incubated_VVD murine_JJ peritoneal_JJ macrophages_NNS with_II viable_JJ Mycobacterium_NN bovis_NN BCG_NN or_CC Mycobacterium_NN tuberculosis_NN H37Rv_NN and_CC assayed_VVD MMP_NN activity_NN in_II the_DD supernatants_NNS by_II zymography_NN ._.
P11507673A10
In_II conclusion_NN ,_, progesterone_NN increases_VVZ MT1-MMP_NN protein_NN and_CC mRNA_NN levels_NNS in_II MG-63_NN cells_NNS ,_, but_CC has_VHZ no_DD effects_NNS on_II proMMP-2_NN activation_NN ,_, which_PNR is_VBZ partly_RR attributable_JJ to_II the_DD undetectable_JJ levels_NNS of_II tissue_NN inhibitor_NN of_II metalloproteinase-2_NN (_( TIMP-2_NN )_) ._.
P11508425A10
Zymography_NN demonstrated_VVD enzyme_NN activity_NN in_II all_DD synovium_NN samples_NNS from_II all_DD 9_MC patients_NNS assessed_VVN ._.
P11509885A03
RESULTS_NNS :_: After_II 6_MC months_NNS of_II IFN-alpha_NN treatment_NN ,_, the_DD histological_JJ status_NN of_II liver_NN fibrosis_NN showed_VVD improvement_NN in_II 9_MC patients_NNS (_( IF_NN group_NN )_) and_CC no_DD change_NN or_CC a_DD worsening_VVGN in_II 18_MC patients_NNS (_( NIF_NN group_NN )_) ._.
P11511522A01
Membrane-type_NN matrix_NN metalloproteinases-1_NN and_CC -3_MC (_( MT1-_NN and_CC MT3-MMPs_NNS )_) are_VBB expressed_VVN by_II activated_VVNJ smooth_JJ muscle_NN cells_NNS (_( SMCs_NNS )_) both_CC in_RR+ vitro_RR and_CC in_RR+ vivo_RR (_( 19_MC )_) ._.
P11514263A11
Myocardial_JJ interstitial_JJ MMP_NN fluorogenic_JJ activity_NN became_VVD detectable_JJ within_II the_DD ischemic_JJ region_NN as_RR early_JJ as_CSN 10_MC min_NN after_II coronary_JJ occlusion_NN and_CC significantly_RR increased_VVD after_II 1_MC h_NN post-MI_NN ._.
P11514351A08
MMP-9_NN mRNA_NN remained_VVD predominantly_RR in_II the_DD theca_NN during_II this_DD period_NN ._.
P11518695A08
The_DD data_NNS indicate_VVB that_CST MMP_NN and_CC TIMP_NN secretion_NN by_II AGS_NN cells_NNS is_VBZ modulated_VVN by_II H._NN pylori_NN infection_NN and_CC that_CST host_NN MMP-3_NN and_CC a_DD TIMP-3_NN homolog_NN expressed_VVN by_II H._NN pylori_NN mediate_VVB at_RR+ least_RR part_NN of_II the_DD host_NN cell_NN response_NN to_II infection_NN ._.
P11520947A06
Also_RR ,_, a_DD 54-kDa_NN band_NN ,_, likely_RR to_TO be_VBI proMMP-1_NN ,_, was_VBD elevated_VVN in_II a_DD pattern_NN similar_JJ to_II MMP-2_NN and_CC -9_MC ._.
P11522674A01
Adipocyte_NN hypertrophy_NN and_CC hyperplasia_NN together_RR with_II angiogenesis_NN contribute_VVB to_II the_DD growth_NN of_II the_DD fat_NN mass_NN ._.
P11525779A02
We_PN have_VHB investigated_VVN effects_NNS of_II pirfenidone_NN ,_, antifibrotic_JJ agent_NN ,_, and_CC batimastat_NN ,_, inhibitor_NN of_II MMPs_NNS ,_, on_II gelatinase_NN activities_NNS ,_, on_II release_NN of_II tumor_NN necrosis_NN factor-alpha_NN (_( TNF-alpha_NN )_) and_CC transforming_VVGJ growth_NN factor-beta_NN (_( TGF-beta_NN )_) ,_, as_CC+ well_CC+ as_CC on_II recruitment_NN of_II inflammatory_JJ cells_NNS in_II bronchoalveolar_JJ lavage_NN (_( BAL_NN )_) fluid_NN after_II aerosol_NN administration_NN of_II lipopolysaccharide_NN (_( LPS_NN )_) in_II mice_NNS ._.
P11531282A05
MMP-9_NN immunoreactivity_NN was_VBD detected_VVN by_II immunohistochemistry_NN and_CC gelatinolytic_JJ activity_NN was_VBD localized_VVN in_II ovarian_JJ cancer_NN tissue_NN by_II in_JJ+ situ_JJ zymography_NN ._.
P11533337A03
The_DD aims_NNS of_II our_PNG study_NN were_VBD to_TO characterize_VVI the_DD presence_NN and_CC molecular_JJ weight_NN forms_NNS of_II MMP-2_NN ,_, -8_MC ,_, and_CC -9_MC and_CC their_PNG specific_JJ inhibitor_NN ,_, tissue_NN inhibitor_NN of_II metalloproteinases_NNS (_( TIMP_NN )_) -2_MC ,_, in_II lungs_NNS of_II preterm_NN infants_NNS during_II the_DD early_JJ postnatal_JJ period_NN and_CC to_TO determine_VVI whether_CST levels_NNS of_II these_DD MMPs_NNS and_CC TIMP-2_NN in_II tracheal_JJ aspirate_NN fluid_NN (_( TAF_NN )_) are_VBB associated_VVN with_II acute_JJ or_CC chronic_JJ lung_NN morbidity_NN of_II the_DD preterm_NN infant_NN ._.
P11546917A06
CONCLUSIONS_NNS :_: The_DD data_NNS do_VDB not_RR support_VVB the_DD hypothesis_NN that_CST MMP_NN gene_NN variations_NNS influence_VVB the_DD development_NN of_II intracranial_JJ aneurysms_NNS in_II the_DD population_NN studied_VVN ._.
P11551917A03
In_II the_DD present_JJ study_NN ,_, we_PN examined_VVD the_DD role_NN of_II Tiam1-Rac_NN signaling_VVGN in_II migration_NN and_CC invasion_NN of_II human_NN renal_JJ cell_NN carcinomas_NNS ._.
P11560951A04
As_RR early_JJ as_CSN 13_MC months_NNS of_II age_NN animals_NNS become_VVB moribund_JJ ._.
P11565871A06
Finally_RR ,_, using_VVG semiquantitative_JJ reverse_JJ transcriptase-polymerase_NN chain_NN reaction_NN ,_, the_DD authors_NNS demonstrated_VVD that_CST LY294002_NN decreased_VVD messenger_NN (_( m_NN )_) RNA_NN levels_NNS for_II both_DD MMPs_NNS ._.
P11577169A05
Seven_MC metalloproteinases_NNS (_( MMP-1_NN ,_, MMP-2_NN ,_, MMP-3_NN ,_, MMP-7_NN ,_, MMP-8_NN ,_, MMP-9_NN ,_, and_CC MMP-13_NN )_) were_VBD tested_VVN against_II two_MC substrates_NNS :_: gelatin_NN and_CC alpha-casein_NN ._.
P11583842A05
Incorporation_NN of_II human_NN serum_NN in_II the_DD assay_NN mixture_NN had_VHD no_DD effect_NN on_II the_DD degradation_NN of_II TIMP-1_NN by_II P._NN gingivalis_NN ,_, whereas_CS a_DD cysteine_NN proteinase_NN inhibitor_NN caused_VVD a_DD complete_JJ inhibition_NN ._.
P11585118A08
Intragroup_NN analysis_NN :_: At_II week_NN 2_MC following_VVG surgery_NN ,_, when_CS compared_VVN to_II baseline_NN all_DD parameters_NNS in_II each_DD study_NN group_NN ,_, except_II MMP-1_NN ,_, significantly_RR increased_VVD (_( p_NN <_SYM 0.05_MC )_) ._.
P11586466A05
In_II addition_NN there_EX is_VBZ a_DD marked_VVNJ increase_NN in_II expression_NN of_II TIMP-1_NN leading_VVG to_II a_DD more_RR global_JJ inhibition_NN of_II degradation_NN of_II fibrillar_JJ liver_NN collagens_NNS by_II interstitial_JJ collagenases_NNS (_( MMP-1_NN /_SYM MMP-13_NN )_) ._.
P11589731A09
GM_NN 6001_MC prevented_VVD activation_NN of_II MMP-2_NN and_CC increased_VVD latent_JJ MMP-9_NN levels_NNS ._.
P11592306A04
TGFbeta1_NN dose-dependently_RR stimulated_VVD the_DD secretion_NN of_II a_DD 68-kDa_NN gelatinase_NN ,_, which_PNR was_VBD characterized_VVN as_II an_DD MMP_NN because_CS its_PNG activity_NN was_VBD inhibited_VVN by_II a_DD metalloproteinase_NN inhibitor_NN 1_MC ,_, 10-phenanthroline_NN ,_, and_CC by_II a_DD synthetic_JJ MMP_NN inhibitor_NN BB3103_NN ._.
P11592410A05
While_CS the_DD pyrimidine-trione_NN template_NN is_VBZ used_VVN as_II the_DD zinc-chelating_VVGJ moiety_NN ,_, the_DD substituents_NNS have_VHB been_VBN optimized_VVN to_TO yield_VVI inhibitors_NNS comparable_JJ in_II their_PNG inhibition_NN efficiency_NN of_II matrix_NN metalloproteinases_NNS to_II hydroxamic_JJ acid_NN derivatives_NNS such_II+ as_II batimastat_NN ._.
P11592852A06
The_DD second_JJ wave_NN showed_VVD a_DD massive_JJ increase_NN in_II MMP-2_NN protein_NN expression_NN and_CC activation_NN by_II day_NN 4_MC ,_, which_PNR was_VBD compatible_JJ with_II abundant_JJ MMP-2_NN in_II reactive_JJ microglia_NNS /_SYM macrophages_NNS ._.
P11594775A12
The_DD results_NNS suggest_VVB that_CST activities_NNS of_II active_JJ MMP-2_NN and_CC proMMP-9_NN in_II the_DD bile_NN may_VM be_VBB useful_JJ markers_NNS for_II predicting_VVGN liver_NN metastasis_NN in_II colorectal_JJ cancer_NN ._.
P11595703A01
PURPOSE_NN :_: Matrix_NN metalloproteinases_NNS (_( MMPs_NNS )_) degrade_VVB components_NNS of_II the_DD extracellular_JJ matrix_NN and_CC are_VBB implicated_VVN in_II tissue_NN remodeling_VVGN and_CC tumor_NN infiltration_NN ._.
P11641250A03
ET-1_NN [_( 1-32_MC ]_) rapidly_RR down-regulated_VVD the_DD expression_NN of_II L-selectin_NN and_CC up-regulated_VVD expression_NN of_II CD11b_NN /_SYM CD18_NN on_II the_DD neutrophil_NN surface_NN ,_, with_II EC50_NN values_NNS of_II 1-3_MC nM_NN ._.
P11642414A05
In_II these_DD patients_NNS ,_, the_DD MMP-9_NN concentration_NN was_VBD significantly_RR higher_JJR (_( p_NN <_SYM 0.05_MC )_) during_II the_DD attack_NN than_CSN during_II the_DD remission_NN ._.
P11665967A10
In_II RA_NN patients_NNS ,_, serum_NN levels_NNS of_II CRP_NN correlated_VVN with_II MMP-3_NN and_CC TIMP-1_NN levels_NNS ,_, but_CC not_RR with_II MMP-1_NN levels_NNS ._.
P11676550A07
Lung_NN permeability_NN was_VBD assayed_VVN by_II Evans_NN blue_JJ dye_NN extravasation_NN ._.
P11678909A07
MT1-MMP_NN protein_NN expression_NN on_II synovial_JJ cells_NNS was_VBD examined_VVN by_II anti-MT1-MMP_NN immunoblot_NN ._.
P11680936A06
The_DD imbalance_NN of_II MMP-9_NN dominance_NN in_II tumor_NN cells_NNS was_VBD implicated_VVN in_II liver_NN metastasis_NN ._.
P11687525A05
Trabecular_JJ protein_NN kinase_NN C_NN (_( PKC_NN )_) isoforms_NNS were_VBD identified_VVN and_CC localized_VVN by_II using_VVGN Western_NN immunoblots_NNS and_CC confocal_JJ immunohistochemistry_NN ._.
P11692106A03
One_MC reason_NN for_II this_PND might_VM be_VBB differing_VVGJ expression_NN of_II matrix_NN metalloproteinases_NNS (_( MMPs_NNS )_) or_CC their_PNG inhibitors_NNS (_( TIMPs_NNS )_) ._.
P11699482A09
The_DD active_JJ form_NN of_II MMP-9_NN and_CC the_DD amount_NN of_II TIMP-1_NN were_VBD positively_RR correlated_VVN with_II the_DD number_NN of_II CD22+_NN ,_, CD68+_NN ,_, and_CC TIA-1+_NN cells_NNS ._.
P11700497A13
MMP-9_NN was_VBD not_RR detected_VVN by_II IHC_NN ._.
P11704473A06
In_II all_DD LTx_NN patients_NNS ,_, MMP-9_NN and_CC the_DD MMP-9_NN :_: TIMP-1_NN ratio_NN were_VBD negatively_RR correlated_VVN with_II forced_VVNJ expiratory_JJ volume_NN in_II 1_MC second_NN values_NNS (_( rho_NN =_SYM -0.47_MC ,_, p_NN =_SYM 0.01_MC ,_, and_CC rho_NN =_SYM -0.53_MC ,_, p_NN =_SYM 0.003_MC ,_, respectively_RR )_) ._.
P11705862A04
RESULTS_NNS :_: MMP-1_NN was_VBD detected_VVN in_II urine_NN samples_NNS from_II 21_MC of_II 131_MC (_( 16_MC %_SYM )_) patients_NNS with_II bladder_NN cancer_NN but_CC was_VBD undetectable_JJ in_II samples_NNS from_II all_DD other_JJ groups_NNS (_( P_NN <_SYM 0.0001_MC )_) ._.
P11709491A09
Inhibition_NN of_II MMP_NN activity_NN was_VBD shown_VVN to_TO significantly_RR decrease_VVI liver_NN injury_NN in_II ischemic_JJ /_SYM reperfused_VVNJ liver_NN tissue_NN as_CS assessed_VVN by_II histological_JJ studies_NNS and_CC serum_NN hepatic_JJ enzyme_NN levels_NNS ._.
P11709701A06
The_DD ability_NN of_II MMAC_NN /_SYM PTEN_NN to_TO induce_VVI anoikis_NN in_II U251_NN cells_NNS was_VBD accompanied_VVN by_II a_DD significant_JJ inhibition_NN of_II in_JJ+ vitro_JJ invasion_NN (_( 70_MC %_SYM )_) ._.
P11710594A09
RESULTS_NNS :_: The_DD coprecipitation_NN of_II MMP-2_NN with_II alphavbeta3_NN by_II anti-alphav_NN antibody_NN is_VBZ a_DD strong_JJ indication_NN that_CST SiHa_NN cell_NN surface_NN alphavbeta3_NN integrin_NN is_VBZ a_DD receptor_NN for_II MMP-2_NN ._.
P11713105A08
Retinoic_JJ acid_NN attenuated_VVD the_DD induction_NN and_CC activation_NN of_II MMP-1_NN and_CC MMP-3_NN ._.
P11716072A09
These_DD data_NNS underline_VVB the_DD importance_NN of_II functional_JJ interaction_NN of_II MMPs_NNS with_II accessory_NN proteins_NNS such_II+ as_II integrins_NNS during_II invasion_NN ,_, and_CC the_DD need_NN for_II further_RR studies_NNS to_TO elucidate_VVI the_DD molecular_JJ underpinnings_NNS of_II this_DD process_NN ._.
P11716080A14
In_II addition_NN agents_NNS that_PNR target_VVB protein_NN synthesis_NN or_CC the_DD protein_NN kinase_NN C_NN pathway_NN in_II human_NN pulp_NN cells_NNS inhibit_VVB MMP-2_NN production_NN ,_, and_CC such_DD inhibition_NN may_VM contribute_VVB to_II the_DD pathogenesis_NN of_II pulpal_JJ inflammation_NN ._.
P11716537A08
Synthetic_JJ MMP_NN inhibitors_NNS CGS27023A_NN and_CC MMP_NN inhibitor_NN I_MC ,_, which_PNR inhibit_VVB MMPs_NNS 1_MC ,_, 2_MC ,_, 3_MC ,_, and_CC 9_MC ,_, markedly_RR augmented_VVD deposition_NN of_II laminin_NN 5_MC and_CC type_NN IV_MC and_CC VII_MC collagens_NNS at_II the_DD dermal-epidermal_JJ junction_NN ,_, resulting_VVG in_II formation_NN of_II continuous_JJ epidermal_JJ BM_NN ._.
P11716687A11
With_II these_DD attributes_NNS ,_, 111In-DTPA-N-TIMP-2_NN is_VBZ a_DD suitable_JJ radiopharmaceutical_NN for_II in_JJ+ vivo_JJ biological_JJ and_CC clinical_JJ investigation_NN of_II the_DD potential_JJ benefits_NNS of_II imaging_VVGN MMP_NN expression_NN ._.
P11720009A02
Stroke_NN is_VBZ associated_VVN with_II changes_NNS in_II immune_JJ responses_NNS within_II the_DD central_JJ nervous_JJ system_NN as_CC+ well_CC+ as_CC systemically_RR ._.
P11721189A04
The_DD expression_NN of_II MMP-2_NN ,_, MMP-9_NN ,_, TIMP-1_NN and_CC TIMP-2_NN was_VBD examined_VVN by_II immunohistochemistry_NN and_CC RT-PCR_NN ._.
P11726397A10
Our_PNG results_NNS suggest_VVB that_CST MMPs_NNS play_VVB an_DD important_JJ role_NN in_II the_DD development_NN of_II VILI_NN in_II rat_NN lungs_NNS and_CC that_CST the_DD MMP-inhibitor_NN Prinomastat_NN is_VBZ effective_JJ in_II attenuating_VVGN this_DD type_NN of_II lung_NN injury_NN ._.
P11726737A12
This_PND may_VM indicate_VVB that_CST decreased_VVNJ collagen_NN turnover_NN by_II fibroblasts_NNS contributes_VVZ to_II fibrosis_NN in_II BPD_NN development_NN ._.
P11728453A10
Moreover_RR ,_, a_DD non-selective_JJ COX_NN inhibitor_NN indomethacin_NN also_RR suppressed_VVD the_DD expression_NN of_II MMP-2_NN ._.
P11729853A14
In_JJ+ vitro_JJ stimulation_NN of_II the_DD cell_NN lines_NNS with_II the_DD PMA_NN increased_VVD MMP_NN production_NN ,_, particularly_RR of_II active_JJ MMP-2_NN and_CC latent_JJ MMP-9_NN ,_, resulting_VVG in_II a_DD profile_NN of_II MMP_NN production_NN similar_JJ to_II that_PND seen_VVN in_RR+ vivo_RR ._.
P11736941A07
Hence_RR ,_, we_PN concluded_VVD that_CST (_( i_MC )_) MMPs_NNS /_SYM TIMPs_NNS are_VBB secreted_VVN by_II normal_JJ human_NN bone_NN marrow_NN haematopoietic_JJ and_CC stromal_JJ cells_NNS and_CC may_VM play_VVB an_DD important_JJ role_NN in_II intercellular_JJ cross-talk_NN in_II haematopoiesis_NN ;_: and_CC (_( ii_MC )_) only_RR latent_JJ forms_NNS of_II MMPs_NNS are_VBB present_JJ under_II LTMC_NN conditions_NNS ,_, indicating_VVG that_CST the_DD specific_JJ media_NN used_VVN for_II weekly_RR re-feeding_VVGN of_II LTMC_NN can_VM block_VVB activation_NN of_II MMP-2_NN and_CC MMP-9_NN ,_, maintaining_VVG the_DD integrity_NN of_II the_DD stromal_JJ layer_NN and_CC supporting_VVG haematopoiesis_NN in_RR+ vitro_RR ._.
P11744025A01
OBJECTIVES_NNS :_: Peroxynitrite_NN (_( ONOO_NN (_( -_SYM )_) )_) mediates_VVZ in_II part_NN both_CC ischemia-reperfusion_NN and_CC pro-inflammatory_JJ cytokine-induced_VVNJ injury_NN to_II the_DD heart_NN ._.
P11745204A06
In_II contrast_NN ,_, patients_NNS with_II rectal_JJ carcinoma_NN (_( n_NN =_SYM 10_MC patients_NNS )_) had_VHD revealed_VVD the_DD same_JJ high_JJ activity_NN of_II MMP-9_NN in_II tumor_NN regions_NNS and_CC corresponding_VVGJ healthy_JJ tissue_NN ._.
P11751597A14
This_DD study_NN highlights_VVZ the_DD complex_JJ nature_NN of_II MMP_NN /_SYM TIMP_NN regulation_NN during_II reproductive_JJ tissue_NN growth_NN and_CC suggests_VVZ that_CST TIMP-1_NN and_CC TIMP-2_NN may_VM be_VBB involved_VVN in_II other_JJ aspects_NNS of_II the_DD growth_NN process_NN ._.
P11756180A02
TIMP-1_NN is_VBZ active_JJ primarily_RR in_II B_NN cells_NNS and_CC B-cell_NN lymphomas_NNS ,_, whereas_CS TIMP-2_NN expression_NN is_VBZ restricted_VVN to_II T_NN cells_NNS ._.
P11757034A05
Different_JJ expressions_NNS were_VBD also_RR observed_VVN between_II the_DD cells_NNS deriving_VVG from_II the_DD primary_JJ cell_NN cultures_NNS ,_, the_DD benign_JJ cell_NN line_NN BPH-1_NN ,_, and_CC the_DD malignant_JJ cell_NN lines_NNS LNCaP_NN ,_, D-145_NN ,_, and_CC PC-3_NN ._.
P11757634A06
MMP-2_NN and_CC -9_MC activities_NNS were_VBD elevated_VVN under_II prolonged_VVNJ hyperoxic_JJ exposure_NN ._.
P11773040A02
It_PN has_VHZ been_VBN shown_VVN that_CST matrix_NN metalloproteinases_NNS (_( MMPs_NNS )_) are_VBB elevated_VVN in_II the_DD retina_NN during_II the_DD neovascularization_NN process_NN ._.
P11773040A17
Increased_VVNJ production_NN of_II MMPs_NNS by_II RMVECs_NNS does_VDZ not_RR occur_VVB directly_RR in_II response_NN to_II a_DD hypoxic_JJ stimulus_NN ._.
P11773164A11
COL-3-related_VVNJ grade_NN 3_MC or_CC 4_MC adverse_JJ events_NNS were_VBD reported_VVN by_II six_MC patients_NNS and_CC included_VVD photosensitivity_NN ,_, rash_NN ,_, and_CC headache_NN ._.
P11773278A13
MMP_NN inhibition_NN reduced_VVD proliferating_VVGJ tumor_NN cells_NNS from_II 20.8_MC %_SYM (_( 95_MC %_SYM CI_NN =_SYM 19.9_MC %_SYM to_II 21.7_MC %_SYM )_) to_II 7.4_MC %_SYM (_( 95_MC %_SYM CI_NN =_SYM 5.2_MC %_SYM to_II 9.6_MC %_SYM )_) (_( P_NN =.006_MC )_) ,_, without_II affecting_VVGN angiogenesis_NN or_CC apoptosis_NN ._.
P11775947A03
The_DD mRNA_NN expression_NN of_II MMP-9_NN ,_, MMP-2_NN ,_, TIMP-1_NN ,_, TIMP-2_NN genes_NNS were_VBD determined_VVN by_II RT-PCR_NN ._.
P11776634A07
When_CS SKOV3_NN cells_NNS were_VBD treated_VVN with_II 10_MC micrograms_NNS /_SYM ml_NN fibronectin_NN for_II 1_MC hr_NN ,_, the_DD cellular_JJ MMP-2_NN mRNA_NN dramatically_RR increased_VVD ._.
P11781293A05
Congruence_NN of_II PMN_NN and_CC MMP_NN expression_NN in_II lung_NN tissue_NN was_VBD evaluated_VVN by_II neutrophil_NN depletion_NN and_CC fluorescent_JJ immunohistochemistry_NN (_( IHC_NN )_) ._.
P11790786A02
Small_JJ molecular_JJ weight_NN synthetic_JJ inhibitors_NNS for_II these_DD enzymes_NNS are_VBB highly_RR sought_VVN for_II potential_JJ use_NN as_II anti-metastatic_JJ agents_NNS ._.
P11792884A12
The_DD analysis_NN of_II the_DD serum_NN concentrations_NNS of_II TIMP-1_NN and_CC TIMP-2_NN showed_VVD that_CST their_PNG levels_NNS were_VBD also_RR elevated_VVN in_II RA_NN patients_NNS compared_VVN with_II OA_NN patients_NNS (_( P_NN <_SYM 0.001_MC and_CC P_NN <_SYM 0.01_MC respectively_RR )_) ._.
P11795995A05
RESULTS_NNS :_: Collagenase_NN and_CC gelatinase_NN activity_NN significantly_RR increased_VVD in_II the_DD knee_NN cartilage_NN of_II rats_NNS injected_VVN with_II iodoacetate_NN with_II peak_JJ activity_NN by_II day_NN 7_MC ._.
P11796838A01
Tissue_NN inhibitors_NNS of_II metalloproteinases_NNS (_( TIMPs_NNS )_) are_VBB endogenous_JJ regulators_NNS of_II matrix_NN metalloproteinases_NNS (_( MMPs_NNS )_) ._.
P11815431A10
Stromelysin-1_NN (_( MMP-3_NN )_) and_CC TIMP-3_NN were_VBD ,_, however_RR ,_, over_RR expressed_VVN in_II the_DD AAA_NN samples_NNS and_CC may_VM be_VBB involved_VVN aneurysm_NN pathogenesis_NN ._.
P11827795A03
The_DD SFD_NN mutations_NNS characterized_VVN result_VVB in_II introduction_NN of_II an_DD unpaired_VVNJ cysteine_NN residue_NN in_II the_DD C-terminal_JJ domain_NN of_II TIMP-3_NN ._.
P11839588A03
We_PN found_VVD that_CST cultured_VVNJ human_NN umbilical_JJ vein_NN endothelial_JJ cells_NNS shed_VVB vesicles_NNS (_( 300_MC to_II 600_MC nm_NN )_) originating_VVG from_II localized_VVNJ areas_NNS of_II the_DD cell_NN plasma_NN membrane_NN ,_, as_CS revealed_VVN by_II ultrastructural_JJ analysis_NN ._.
P11841363A01
BACKGROUND_NN :_: Matrix_NN metalloproteinases_NNS (_( MMPs_NNS )_) and_CC tissue_NN inhibitors_NNS of_II MMPs_NNS (_( TIMPs_NNS )_) have_VHB important_JJ functions_NNS during_II skin_NN development_NN ,_, repair_NN and_CC maintenance_NN ._.
P11849655A08
The_DD immunohistochemical_JJ expression_NN of_II these_DD MMPs_NNS and_CC TIMPs_NNS were_VBD examined_VVN in_II treated_VVNJ aortic_JJ sections_NNS with_II lesions_NNS and_CC control_NN aortic_JJ sections_NNS without_II lesions_NNS ._.
P11852234A04
Collagen_NN denaturation_NN was_VBD determined_VVN by_II alpha-chymotrypsin_NN digestion_NN ._.
P11854068A10
In_II addition_NN ,_, arecoline_NN was_VBD found_VVN to_TO inhibit_VVI MMP-2_NN secretion_NN and_CC production_NN at_II the_DD concentration_NN level_NN of_II 40_MC microg_NN /_SYM ml_NN ._.
P11872217A04
PATIENT_NN (_( S_NNS )_) :_: Five_MC samples_NNS of_II hydrosalpinx_NN fluid_NN were_VBD obtained_VVN at_II the_DD time_NN of_II ovocyte_NN retrieval_NN ._.
P11872911A09
At_II 12_MC hours_NNS ,_, tPA-treated_VVNJ rats_NNS showed_VVD significantly_RR higher_JJR levels_NNS of_II pro-MMP-9_NN and_CC cleaved_VVNJ MMP-9_NN than_CSN untreated_VVNJ controls_NNS ._.
P11876751A06
The_DD levels_NNS of_II serum_NN TIMP-1_NN were_VBD significantly_RR reduced_VVN in_II AD_NN patients_NNS following_VVG conventional_JJ treatments_NNS ._.
P11878827A02
The_DD mechanisms_NNS underlying_VVG drusen_NN formation_NN are_VBB not_RR well_RR characterized_VVN ._.
P11882331A13
MMP-2_NN levels_NNS in_II the_DD coronary_JJ sinus_NN blood_NN were_VBD significantly_RR higher_JJR in_II patients_NNS with_II late_JJ restenosis_NN than_CSN in_II those_PND without_II restenosis_NN ._.
P11884904A08
RESULTS_NNS :_: In_II the_DD anulus_NN fibrosus_NN chondroitinase_NN ABC_NN and_CC interleukin-1_NN synergistically_RR increased_VVD the_DD collagenase_NN activity_NN ,_, which_PNR was_VBD at_II a_DD significantly_RR higher_JJR level_NN than_CSN the_DD increment_NN solely_RR due_II+ to_II interleukin-1_NN ._.
P11889208A03
Matrix_NN metalloproteinases_NNS (_( MMPs_NNS )_) are_VBB the_DD main_JJ mediators_NNS of_II ECM_NN degradation_NN ._.
P11911253A14
This_DD analysis_NN confirms_VVZ previous_JJ results_NNS obtained_VVN in_II a_DD keratinocyte_NN tumor_NN cell_NN model_NN and_CC provides_VVZ evidence_NN for_II a_DD more_RR general_JJ biological_JJ association_NN between_II MMP-expression_NN and_CC tumor_NN cell_NN growth_NN ._.
P11912288A03
Levels_NNS of_II pro-MMP-9_NN in_II choriocarcinoma_NN and_CC those_PND of_II TIMP-1_NN in_II both_CC hydatidiform_NN mole_NN and_CC choriocarcinoma_NN were_VBD also_RR increased_VVN ._.
P11918086A10
The_DD results_NNS suggest_VVB that_CST stress-activated_VVNJ protein_NN kinases_NNS like_II p38MAPK_NN are_VBB involved_VVN in_II regulation_NN of_II expression_NN of_II MMP-2_NN as_CC+ well_CC+ as_CC in_JJ+ vitro_JJ invasion_NN of_II malignant_JJ melanoma_NN cells_NNS ._.
P11920503A04
Twenty-nine_MC endometrial_JJ carcinoma_NN biopsies_NNS were_VBD investigated_VVN immunohistochemically_RR to_TO determine_VVI the_DD tissue_NN localization_NN of_II MMP-2_NN (_( gelatinase_NN A_NN )_) ,_, MMP-9_NN (_( gelatinase_NN B_NN )_) ,_, MT1-MMP_NN ,_, and_CC TIMPs_NNS 1-3_MC ._.
P11920505A02
Because_II+ of_II their_PNG ability_NN to_TO degrade_VVI extracellular_JJ matrix_NN components_NNS (_( EMC_NN )_) ,_, matrix_NN metalloproteinases_NNS (_( MMPs_NNS )_) have_VHB been_VBN implicated_VVN in_II the_DD breakdown_NN of_II basement_NN membranes_NNS and_CC underlying_VVGJ stroma_NN ,_, thereby_RR facilitating_VVG tumor_NN growth_NN and_CC invasion_NN ._.
P11925127A07
The_DD invasion_NN of_II cervical_JJ carcinoma_NN cells_NNS was_VBD suppressed_VVN by_II MMI-166_NN ._.
P11935159A14
CONCLUSIONS_NNS /_SYM INTERPRETATION_NN :_: These_DD results_NNS indicate_VVB that_CST the_DD impairment_NN of_II matrix_NN degradation_NN contributes_VVZ to_II matrix_NN accumulation_NN in_II diabetic_JJ nephropathy_NN and_CC that_CST the_DD beneficial_JJ effects_NNS of_II ACE_NN inhibition_NN could_VM in_II part_NN be_VBB mediated_VVN by_II modulation_NN of_II changes_NNS in_II matrix_NN degradative_JJ pathways_NNS ._.
P11939809A10
CONCLUSION_NN :_: Production_NN ,_, release_NN ,_, and_CC activation_NN of_II MMP-9_NN in_II hypertrophic_JJ scars_NNS could_VM be_VBB an_DD effector_NN mechanism_NN responsible_JJ for_II hypertrophy_NN regression_NN induced_VVN by_II mechanical_JJ compression_NN ._.
P11940298A09
MMP-9_NN expression_NN did_VDD not_RR correlate_VVB with_II proteinuria_NN ,_, but_CC negatively_RR correlated_VVN with_II serum_NN creatinine_NN levels_NNS (_( P_NN <_SYM 0.05_MC )_) ._.
P11949943A10
Targeting_VVGN pregnancy-associated_VVNJ factors_NNS that_PNR inhibit_VVB endometrial-specific_JJ MMP_NN expression_NN and_CC action_NN may_VM enhance_VVB the_DD effectiveness_NN of_II progestin-related_VVNJ treatments_NNS for_II endometriosis_NN ._.
P11949963A05
Although_CS most_PND of_II the_DD menstrual_JJ fluid_NN exits_VVZ the_DD body_NN ,_, reflux_NN of_II some_DD material_NN occurs_VVZ in_II most_DD women_NNS ,_, providing_VVG a_DD poorly_RR understood_VVNJ opportunity_NN for_II ectopic_JJ endometrial_JJ growth_NN and_CC establishment_NN of_II the_DD disease_NN endometriosis_NN ._.
P11955860A08
CONCLUSIONS_NNS :_: Both_CC TIMPs_NNS and_CC MMP-2_NN remained_VVD inactive_JJ during_II hypertrophy_NN ,_, per_RR+ se_RR ;_: they_PN were_VBD activated_VVN during_II the_DD transition_NN to_II CHF_NN ._.
P11956636A04
Membrane_NN type_NN 1-MMP_NN (_( MT1-MMP_NN )_) was_VBD originally_RR identified_VVN as_II an_DD activator_NN of_II MMP-2_NN ._.
P11964371A10
These_DD results_NNS demonstrate_VVB H_NN /_SYM R-mediated_VVNJ modulation_NN of_II EC_NN MMP-2_NN at_II both_CC transcriptional_JJ and_CC posttranscriptional_JJ levels_NNS ._.
P11970913A08
Dexamethasone_NN prevented_VVD the_DD increase_NN in_II MMP-9_NN release_NN ,_, and_CC increased_VVD TIMP-1_NN release_NN ._.
P11970978A11
However_RR ,_, MMP-9_NN was_VBD only_RR required_VVN for_II Langerhans_NN cell_NN migration_NN and_CC not_RR maturation_NN ,_, since_CS nonmigrating_VVGJ Langerhans_NN cells_NNS isolated_VVN from_II the_DD epidermis_NN matured_VVD normally_RR with_II regard_NN to_II morphology_NN ,_, phenotype_NN ,_, and_CC T_NN cell_NN stimulatory_JJ function_NN ._.
P11971672A10
RESULTS_NNS :_: Increasing_VVGJ concentrations_NNS of_II L-NMMA_NN produced_VVD a_DD dose-dependent_JJ decrease_NN in_II NO_NN (_( x_SYM )_) (_( 2214_MC +/-_SYM 405_MC to_II 347_MC +/-_SYM 37_MC ng_NN /_SYM mg_NN ,_, P_NN <_SYM 0.001_MC )_) ._.
P11971760A08
Finally_RR ,_, we_PN showed_VVD that_CST the_DD expression_NN of_II 1.9_MC kb_NN of_II human_NN MMP-9_NN gene_NN promoter_NN coupled_VVN with_II luciferase_NN (_( MMP-9-luc_NN )_) was_VBD increased_VVN 7.65_MC +/-_SYM 1.2-fold_NN by_II gastrin_NN ,_, via_II a_DD pathway_NN which_PNR includes_VVZ stimulation_NN of_II protein_NN kinase_NN C_NN ,_, and_CC activation_NN of_II Raf_NN and_CC the_DD mitogen-activated_VVNJ protein_NN (_( MAP_NN )_) kinase_NN pathway_NN ._.
P11984824A03
The_DD 64-kDa_NN MMP-2_NN activity_NN was_VBD the_DD highest_NN on_II day_NN 2_MC (_( P_NN <_SYM 0.01_MC )_) and_CC higher_JJR on_II day_NN 5_MC and_CC 6_MC (_( P_NN <_SYM 0.05_MC )_) ._.
P11984824A15
The_DD results_NNS suggested_VVD that_CST the_DD implanting_VVGJ rat_NN embryo_NN strongly_RR induced_VVD MMP-2_NN and_CC -9_MC proteins_NNS and_CC gene_NN expression_NN for_II decidulization_NN and_CC embryo_NN invasion_NN ,_, which_PNR were_VBD strictly_RR controlled_VVN and_CC balanced_VVN by_II the_DD simultaneous_JJ expression_NN of_II TIMP-1_NN ,_, -2_MC and_CC -3_MC ._.
P12000730A11
TGF-beta1_NN (_( 10_MC ng_NN /_SYM ml_NN )_) down-regulated_VVD MMP-9_NN by_II 54_MC %_SYM and_CC MMP-3_NN by_II 34_MC %_SYM whereas_CS TGF-beta_NN 1-neutralizing_VVGJ antibody_NN increased_VVD MMP-9_NN expression_NN by_II 39_MC %_SYM ._.
P12005365A05
Under_II the_DD stimulation_NN of_II IL-1alpha_NN ,_, heparinoid_NN increased_VVD the_DD production_NN of_II TIMP-3_NN in_II a_DD concentration-dependent_JJ manner_NN ,_, but_CC not_RR TIMP-1_NN ,_, TIMP-2_NN ,_, MMP-1_NN or_CC MMP-3_NN ._.
P12009332A03
Synovial_JJ cells_NNS were_VBD cultured_VVN on_II a_DD collagen-coated_VVNJ agar_NN block_NN and_CC exposed_VVN to_II 2_MC %_SYM cyclic_JJ strain_NN at_II 6_MC rev_NN ._.
P12009387A08
Histology_NN of_II the_DD plug_NN sites_NNS revealed_VVD good_JJ integration_NN of_II the_DD collagen_NN plug_NN without_II complete_JJ restoration_NN of_II membrane_NN integrity_NN ._.
P12010506A12
There_EX was_VBD no_DD difference_NN in_II the_DD serum_NN concentration_NN of_II TIMP-1_NN between_II patients_NNS and_CC the_DD controls_NNS ._.
P12011369A03
METHODS_NNS :_: Serum_NN samples_NNS were_VBD collected_VVN from_II 60_MC RA_NN patients_NNS at_II baseline_NN and_CC after_II 8_MC or_CC 12_MC weeks_NNS of_II treatment_NN ._.
P12011989A09
This_PND was_VBD partly_RR reproduced_VVN by_II their_PNG conditioned_VVNJ media_NN ._.
P12014920A07
All_DD quantitations_NNS were_VBD normalized_VVN to_II the_DD 18s_NN rRNA_NN values_NNS (_( endogenous_JJ control_NN )_) and_CC changes_NNS in_II gene_NN expression_NN were_VBD reported_VVN as_II fold_NN increase_NN relative_JJ to_II untreated_VVNJ controls_NNS ._.
P12021040A07
Expression_NN of_II MMP-14_NN was_VBD also_RR observed_VVN in_II the_DD granulosal_JJ layer_NN after_II the_DD gonadotropin_NN surge_NN ._.
P12027249A01
BACKGROUND_NN :_: Matrix_NN metalloproteinase-1_NN (_( MMP-1_NN )_) is_VBZ a_DD member_NN of_II a_DD family_NN of_II enzymes_NNS which_PNR are_VBB capable_JJ of_II degrading_VVGN most_DD extracellular_JJ matrix_NN macromolecules_NNS ._.
P12032297A04
The_DD present_JJ crystal_NN structure_NN of_II the_DD human_NN proMMP-2_NN /_SYM TIMP-2_NN complex_NN reveals_VVZ an_DD interaction_NN between_II the_DD hemopexin_NN domain_NN of_II proMMP-2_NN and_CC the_DD C-terminal_JJ domain_NN of_II TIMP-2_NN ,_, leaving_VVG the_DD catalytic_JJ site_NN of_II MMP-2_NN and_CC the_DD inhibitory_JJ site_NN of_II TIMP-2_NN distant_JJ and_CC spatially_RR isolated_VVN ._.
P12035934A05
These_DD data_NNS suggest_VVB that_CST thyroid_NN carcinoma_NN or_CC tumor-associated_VVNJ inflammatory_JJ cells_NNS might_VM secrete_VVB a_DD factor_NN (_( s_NNS )_) which_PNR stimulates_VVZ MMP-1_NN or_CC TIMP-1_NN expression_NN by_II surrounding_VVGJ tissues_NNS ._.
P12039803A11
Both_PND were_VBD stimulated_VVN by_II FXa_NN and_CC inhibited_VVN by_II the_DD selective_JJ FXa_NN inhibitor_NN DX-9065a_NN and_CC the_DD MMP_NN inhibitor_NN GM_NN 6001_MC but_CC not_RR by_II hirudin_NN or_CC aprotinin_NN ._.
P12042738A03
METHODS_NNS :_: Rat_NN aortic_JJ smooth_JJ muscle_NN cells_NNS were_VBD harvested_VVN from_II Sprague-Dawley_NN rats_NNS ._.
P12044662A09
Ischemic_JJ brain_NN exhibited_VVD high_JJ activity_NN lysis_NN zones_NNS within_II the_DD infarcted_VVNJ area_NN (_( detected_VVN by_II microtubuli_NNS associated_VVNJ protein-2_NN staining_VVGN )_) ._.
P12051403A13
CONCLUSION_NN :_: We_PN confirm_VVB previous_JJ observations_NNS that_CST MMPs_NNS and_CC TIMPs_NNS may_VM play_VVB an_DD important_JJ role_NN in_II various_JJ rheumatic_JJ diseases_NNS ._.
P12051699A06
Cells_NNS expressing_VVG mutant_JJ PDGF_NN receptors_NNS unable_JJ to_TO associate_VVI with_II Src_NN or_CC PLCgamma_NN ,_, retained_VVD the_DD ability_NN to_TO induce_VVI MMP-3_NN expression_NN as_II a_DD result_NN of_II PDGF-BB_NN stimulation_NN ._.
P12054499A01
Matrix_NN metalloproteinases_NNS (_( MMPs_NNS )_) play_VVB an_DD important_JJ role_NN in_II cancer_NN metastasis_NN ._.
P12058032A07
PMS-induced_VVNJ pro-MMP-2_NN activation_NN was_VBD regulated_VVN by_II the_DD receptor_NN tyrosine_NN kinases_NNS ,_, especially_RR the_DD receptors_NNS of_II platelet-derived_VVNJ growth_NN factor_NN and_CC vascular_JJ endothelial_JJ growth_NN factor_NN ,_, and_CC downstream_JJ on_II the_DD phosphatidylinositol_NN 3-kinase_NN /_SYM NF-kappa_NN B_NN pathway_NN but_CC not_RR Ras_NN ,_, cAMP-dependent_JJ protein_NN kinase_NN ,_, protein_NN kinase_NN C_NN ,_, and_CC mitogen-activated_VVNJ protein_NN kinases_NNS ._.
P12060118A10
The_DD AML_NN patients_NNS with_II lower_JJR MMP-9_NN levels_NNS (_( <_SYM or_CC =_SYM 4.4_MC ng_NN /_SYM ml_NN )_) tended_VVD to_TO have_VHI longer_JJR survival_NN time_NN than_CSN those_PND with_II higher_JJR levels_NNS (_( >_SYM 12_MC months_NNS vs_CC 4_MC months_NNS ,_, P_NN =_SYM 0.12_MC )_) ._.
P12061424A05
Both_DD enzymes_NNS induced_VVD prominent_JJ tissue_NN alterations_NNS and_CC conspicuous_JJ increments_NNS in_II interleukin_NN (_( IL_NN )_) -1beta_NN ,_, IL-6_NN and_CC a_DD number_NN of_II MMPs_NNS ,_, especially_RR gelatinase_NN MMP-9_NN ,_, rapidly_RR after_II injection_NN ._.
P12063180A04
Results_NNS showed_VVD a_DD roughly_RR constitutive_JJ TIMP-1_NN expression_NN opposed_VVN to_II an_DD inducible_JJ MMP-9_NN synthesis_NN ._.
P12064464A05
Either_DD type_NN of_II cell_NN did_VDD not_RR secrete_VVB MMP-9_NN ._.
P12076079A13
No_DD corresponding_VVGJ increase_NN in_II TIMP-1_NN and_CC TIMP-2_NN protein_NN activity_NN and_CC protein_NN level_NN was_VBD detected_VVN by_II reverse_JJ zymography_NN and_CC western_NN blot_NN ._.
P12081746A10
CONCLUSION_NN :_: Failure_NN of_II extracellular_JJ matrix_NN degradation_NN may_VM be_VBB an_DD important_JJ molecular_JJ mechanism_NN in_II the_DD pathogenesis_NN of_II chronic_JJ renal_JJ allograft_NN damage_NN ._.
P12082030A10
Immuno-localization_NN analysis_NN of_II membrane_NN type-1_NN (_( MT1_NN )_) -MMP_NN indicated_VVD that_CST migration_NN is_VBZ associated_VVN with_II the_DD redistribution_NN of_II this_DD protein_NN from_II the_DD endoplasmic_JJ reticulum_NN to_II the_DD plasma_NN membrane_NN ._.
P12084592A02
BACKGROUND_NN :_: Nitroglycerin_NN is_VBZ one_MC of_II the_DD most_RRT frequently_RR used_VVNJ therapeutic_JJ agents_NNS for_II the_DD symptomatic_JJ relief_NN of_II stable_JJ or_CC unstable_JJ coronary_JJ artery_NN disease_NN ;_: however_RR ,_, its_PNG effects_NNS on_II vascular_JJ biology_NN are_VBB poorly_RR characterized_VVN ._.
P12095558A09
Symptoms_NNS increased_VVD further_RR from_II 2_MC weeks_NNS to_II 6_MC weeks_NNS ,_, whereas_CS endoscopic_JJ and_CC cellular_JJ evidence_NN of_II proctitis_NN did_VDD not_RR ._.
P12097550A04
Infection_NN of_II immunosuppressed_VVNJ mice_NNS suggested_VVD that_CST expression_NN of_II most_DD MMP_NN ,_, TIMP_NN ,_, and_CC chemokine_NN mRNA_NN was_VBD induced_VVN primarily_RR in_II CNS-resident_NN cells_NNS ._.
P12097800A07
However_RR ,_, the_DD increased_VVNJ levels_NNS of_II MMPs_NNS seem_VVB not_RR to_TO be_VBI able_JJ to_TO overcome_VVI the_DD overproduction_NN and_CC accumulation_NN of_II the_DD exfoliative_JJ material_NN ._.
P12099554A02
METHODS_NNS :_: Two-cell_NN mouse_NN embryos_NNS were_VBD cultured_VVN for_II 96_MC h_NN in_II the_DD presence_NN or_CC absence_NN of_II various_JJ concentrations_NNS of_II TGF-alpha_NN ._.
P12103373A09
Immunostaining_VVGN for_II collagen_NN IV_MC and_CC laminin_NN was_VBD used_VVN to_TO study_VVI degradation_NN of_II basal_JJ lamina_NN ._.
P12105240A04
METHODS_NNS :_: We_PN performed_VVD immunohistochemistry_NN with_II polyclonal_JJ anti-MMP-2_NN and_CC MMP-9_NN antibodies_NNS ,_, and_CC analysed_VVD gelatin_NN zymograms_NNS of_II five_MC isolated_VVNJ glomeruli_NNS from_II various_JJ types_NNS of_II human_NN renal_JJ disease_NN ._.
P12109221A03
It_PN has_VHZ been_VBN shown_VVN that_CST overexpression_NN of_II TIMPs_NNS in_II tumors_NNS of_II various_JJ origins_NNS leads_VVZ to_II reduced_VVNJ tumor_NN growth_NN and_CC formation_NN of_II metastases_NNS ._.
P12111403A04
Basement_NN lamina_NN was_VBD present_VVB only_RR focally_RR ._.
P12113554A07
Minor_JJ gelatinolytic_JJ bands_NNS were_VBD also_RR observed_VVN at_II 92_MC kDa_NN regions_NNS that_PNR correspond_VVB to_II MMP-9_NN ._.
P12114911A06
CONCLUSIONS_NNS :_: MMP_NN levels_NNS in_II the_DD pregnant_JJ and_CC postpartum_NN rat_NN uterus_NN and_CC cervix_NN are_VBB regulated_VVN in_II part_NN by_II a_DD PGE_NN (_( 2_MC )_) -cAMP_NN mechanism_NN ._.
P12115185A02
METHODS_NNS :_: The_DD metabolic_JJ profile_NN of_II human_NN OA_NN cartilage_NN was_VBD determined_VVN at_II the_DD time_NN of_II harvest_NN and_CC after_II 24-hour_NN exposure_NN to_II n-3_NN PUFAs_NNS or_CC other_JJ classes_NNS of_II fatty_JJ acids_NNS ,_, followed_VVN by_II explant_NN culture_NN for_II 4_MC days_NNS in_II the_DD presence_NN or_CC absence_NN of_II interleukin-1_NN (_( IL-1_NN )_) ._.
P12118337A05
ACLA-differentiated_VVNJ cells_NNS exhibited_VVD an_DD increased_VVNJ proMMP-9_NN secretion_NN which_PNR has_VHZ been_VBN observed_VVN by_II gelatin_NN zymography_NN and_CC immunoassay_NN ._.
P12118680A09
The_DD potential_NN for_II physiologically_RR relevant_JJ regulation_NN of_II expression_NN of_II these_DD genes_NNS by_II PGE2_NN is_VBZ a_DD consideration_NN in_II the_DD use_NN of_II drugs_NNS that_PNR inhibit_VVB prostanoid_NN synthesis_NN in_II the_DD treatment_NN of_II equine_JJ arthropathies_NNS ._.
P12133319A06
Transcriptional_JJ levels_NNS of_II MMP-2_NN and_CC TIMP-1_NN mRNA_NN in_II the_DD lungs_NNS were_VBD assessed_VVN by_II semiquantitative_JJ reverse_JJ transcription-polymerase_NN chain_NN reaction_NN (_( RT-PCR_NN )_) ._.
P12133379A04
(_( 2_MC )_) The_DD ratio_NN of_II MMP_NN /_SYM TIMP_NN in_II trabecular_JJ meshwork_NN cells_NNS was_VBD much_RR higher_JJR than_CSN that_PND in_II ciliary_JJ muscle_NN cells_NNS ._.
P12134900A02
In_II the_DD present_JJ study_NN ,_, by_II assessing_VVGN the_DD effect_NN of_II a_DD specific_JJ p38_NN mitogen-activated_VVNJ protein_NN kinase_NN (_( MAPK_NN )_) inhibitor_NN ,_, SB203580_NN ,_, on_II the_DD secretion_NN of_II MMPs_NNS and_CC in_JJ+ vitro_JJ invasion_NN of_II various_JJ glioma_NN cells_NNS ,_, the_DD authors_NNS attempt_VVB to_TO define_VVI the_DD role_NN of_II the_DD p38_NN MAPK_NN pathway_NN in_II the_DD regulation_NN of_II MMPs_NNS and_CC tissue_NN inhibitors_NNS of_II metalloproteinases_NNS (_( TIMPs_NNS )_) activated_VVN by_II phorbol_NN ester_NN (_( phorbol-12-myristate-13-acetate_NN [_( PMA_NN ]_) )_) in_II the_DD D54_NN human_NN glioblastoma_NN cell_NN line_NN ._.
P12136400A01
AIMS_NNS /_SYM HYPOTHESIS_NN :_: The_DD molecular_JJ factors_NNS that_PNR cause_VVB an_DD acute_JJ wound_NN in_II diabetic_JJ patients_NNS to_TO become_VVI chronic_JJ have_VHB not_RR yet_RR been_VBN established_VVN ._.
P12137602A08
RESULTS_NNS :_: The_DD pathological_JJ changes_NNS of_II bronchi_NNS and_CC lung_NN tissue_NN ,_, the_DD changes_NNS of_II lung_NN function_NN and_CC blood_NN gas_NN analysis_NN were_VBD similar_JJ to_II those_PND of_II the_DD COPD_NN patients_NNS ._.
P12139676A07
Serum_NN MMP-9_NN activity_NN and_CC TIMP-1_NN level_NN in_II patients_NNS with_II SSc_NN were_VBD not_RR correlated_VVN ._.
P12145178A10
Glycation_NN of_II matrix_NN decreased_VVD TGF-beta_NN mRNA_NN by_II 38.2_MC %_SYM and_CC total_JJ and_CC active_JJ TGF-beta_NN by_II 35.5_MC and_CC 21.5_MC %_SYM ,_, respectively_RR ,_, opposite_JJ the_DD effects_NNS of_II high_JJ glucose_NN concentrations_NNS ._.
P12146533A10
CONCLUSIONS_NNS :_: These_DD data_NNS strongly_RR suggest_VVB that_CST future_JJ clinical_JJ studies_NNS investigating_VVG the_DD role_NN of_II IL-6_NN in_II periodontal_JJ disease_NN must_VM also_RR determine_VVB the_DD levels_NNS of_II sIL-6r_NN within_II the_DD periodontal_JJ tissues_NNS ._.
P12147532A04
Angiotensin-converting_VVGJ enzyme_NN activity_NN was_VBD determined_VVN by_II use_NN of_II a_DD specific_JJ substrate_NN ._.
P12147614A09
TGF-beta_NN (_( 2_MC )_) also_RR stimulated_VVD MT2-MMP_NN cell_NN surface_NN expression_NN and_CC release_NN of_II TIMP-1_NN ._.
P12149192A05
The_DD closely_RR related_VVNJ chemokines_NNS MCP-1_NN ,_, MCP-2_NN ,_, and_CC MCP-4_NN were_VBD not_RR cleaved_VVN by_II MMP-2_NN or_CC MT1-MMP_NN ,_, but_CC were_VBD cleaved_VVN by_II MMP-1_NN and_CC MMP-3_NN with_II varying_VVGJ efficiency_NN ._.
P12154073A02
Endothelial_JJ tubulogenesis_NN was_VBD also_RR increased_VVN in_II co-culture_NN with_II tumour_NN cells_NNS such_II+ as_II U87_NN glioma_NN cells_NNS ,_, but_CC not_RR with_II non-tumorigenic_JJ cell_NN types_NNS such_II+ as_II Madin-Darby_NN canine_JJ kidney_NN (_( MDCK_NN )_) epithelial_JJ cells_NNS ._.
P12160135A12
S-2444_NN ,_, a_DD specific_JJ chromogenic_JJ peptide_NN ,_, was_VBD useful_JJ for_II quantitative_JJ analysis_NN of_II the_DD activity_NN of_II MMP_NN subtypes_NNS in_II this_DD study_NN ._.
P12162654A01
The_DD extracellular_JJ matrix_NN ,_, composed_VVN mainly_RR of_II collagen_NN ,_, is_VBZ considered_VVN responsible_JJ for_II the_DD residual_JJ toughness_NN of_II meat_NN ._.
P12164864A06
METHODS_NNS :_: Expression_NN of_II mRNAs_NNS for_II receptors_NNS of_II growth_NN factors_NNS (_( bFGF_NN ,_, PDGF_NN ,_, TGF-beta1_NN )_) ,_, the_DD proteinases_NNS and_CC their_PNG inhibitors_NNS in_II differentiated_VVNJ podocytes_NNS were_VBD shown_VVN by_II RT-PCR_NN ._.
P12165796A11
This_DD model_NN can_VM be_VBB applied_VVN in_II detecting_VVGN patients_NNS with_II poor_JJ prognosis_NN and_CC patients_NNS who_PNR may_VM benefit_VVB from_II MMPI_NN treatment_NN ._.
P12172142A06
In_II this_DD study_NN ,_, we_PN examined_VVD the_DD ontogeny_NN of_II ten_MC matrix_NN metalloproteinases_NNS (_( MMPs_NNS )_) and_CC their_PNG tissue_NN inhibitors_NNS (_( TIMPs_NNS )_) in_II nonwounded_VVNJ fetal_JJ rat_NN skin_NN and_CC fibroblasts_NNS as_II a_DD function_NN of_II gestational_JJ age_NN ._.
P12173379A03
RESULTS_NNS :_: We_PN found_VVD that_CST type_NN IV_MC collagenase_NN activity_NN in_II pancreatic_JJ and_CC colon_NN carcinomas_NNS with_II liver_NN metastases_NNS was_VBD significantly_RR higher_JJR than_CSN in_II pancreatic_JJ and_CC colon_NN carcinomas_NNS without_II liver_NN metastases_NNS ._.
P12174907A04
Squamous_JJ cell_NN carcinomas_NNS of_II the_DD head_NN and_CC neck_NN (_( SCCHN_NN )_) are_VBB known_VVN to_TO be_VBI highly_RR invasive_JJ tumors_NNS with_II early_JJ locoregional_JJ metastatic_JJ spread_NN ._.
P12184536A04
Specimens_NNS of_II colon_NN tumors_NNS and_CC of_II adjacent_JJ normal_JJ mucosa_NN were_VBD obtained_VVN from_II 22_MC patients_NNS at_II the_DD time_NN of_II surgical_JJ resection_NN ._.
P12185105A10
In_II conclusion_NN ,_, this_PND is_VBZ the_DD first_JJ report_NN of_II MMP_NN activity_NN in_II normal_JJ and_CC abnormal_JJ human_NN sperm_NN samples_NNS and_CC of_II TIMP_NN presence_NN in_II sperm_NN samples_NNS ._.
P12193736A04
To_TO clarify_VVI these_DD roles_NNS ,_, we_PN investigated_VVD the_DD development_NN of_II Ab-induced_VVNJ arthritis_NN ,_, one_MC of_II the_DD murine_JJ models_NNS of_II rheumatoid_JJ arthritis_NN ,_, in_II MMP-2_NN or_CC MMP-9_NN knockout_NN (_( KO_NN )_) mice_NNS ._.
P12194986A11
In_II functional_JJ studies_NNS ,_, increasing_VVGN calcium_NN enhanced_VVD MMP-dependent_JJ cellular_JJ migration_NN on_II laminin-5-rich_JJ matrix_NN using_VVG an_DD in_JJ+ vitro_JJ colony_NN dispersion_NN assay_NN ._.
P12198653A05
The_DD goal_NN of_II this_DD work_NN was_VBD to_TO determine_VVI whether_CST apoptosis_NN induction_NN in_II human_NN hepatic_JJ myofibroblasts_NNS modulates_VVZ the_DD gene_NN expression_NN of_II MMP-2_NN and/or_CC its_PNG activation_NN by_II MT1-MMP_NN ._.
P12200138A01
Release_NN and_CC activation_NN of_II matrix_NN metalloproteinases_NNS (_( MMPs_NNS )_) significantly_RR contribute_VVB to_II myocardial_JJ stunning_VVGJ injury_NN immediately_RR after_II ischemia_NN and_CC reperfusion_NN ,_, however_RR ,_, their_PNG role_NN in_II preconditioning_VVGN remains_VVZ unknown_VVN ._.
P12200461A09
MMP-2_NN protein_NN was_VBD prominent_JJ in_II late_JJ ,_, but_CC not_RR early_JJ CL_NN microvasculature_NN ._.
P12202125A11
However_RR ,_, failure_NN to_TO detect_VVI protein_NN expression_NN for_II MMPs_NNS 2_MC ,_, 7_MC ,_, 9_MC ,_, 13_MC and_CC TIMPs_NNS 1_MC and_CC 2_MC in_II murine_JJ chondrocytes_NNS by_II immunohistochemistry_NN indicates_VVZ that_CST the_DD changes_NNS in_II mRNA_NN levels_NNS in_II STR_NN /_SYM ort_NN mice_NNS must_VM be_VBB interpreted_VVN with_II caution_NN ._.
P12209100A08
However_RR ,_, with_II the_DD exception_NN of_II one_MC individual_NN for_II whom_PNR active_JJ MMP-9_NN was_VBD not_RR detected_VVN ,_, tear_NN fluid_NN from_II all_DD patients_NNS with_II VKC_NN contained_VVD both_CC proforms_NNS and_CC active_JJ forms_NNS of_II MMP-2_NN and_CC MMP-9_NN ._.
P12210832A02
It_PN has_VHZ been_VBN previously_RR demonstrated_VVN that_CST increased_VVNJ expression_NN of_II TGFbeta_NN has_VHZ consequences_NNS for_II the_DD levels_NNS of_II matrix_NN metalloproteinases_NNS (_( MMPs_NNS )_) and_CC their_PNG specific_JJ inhibitors_NNS (_( tissue_NN inhibitors_NNS of_II MMPs_NNS ,_, or_CC TIMPs_NNS )_) ._.
P12231217A11
The_DD disproportional_JJ increase_NN in_II MT1-MMP_NN and_CC TIMP-2_NN might_VM contribute_VVB to_II MMP-2_NN activation_NN ._.
P12235077A06
Gene_NN array_NN analysis_NN and_CC in_JJ+ situ_JJ hybridisation_NN were_VBD performed_VVN to_TO investigate_VVI changes_NNS in_II MMP_NN gene_NN expression_NN ._.
P12237340A08
This_DD effect_NN of_II NO_NN may_VM be_VBB important_JJ in_II the_DD context_NN of_II pathophysiological_JJ conditions_NNS such_II+ as_II inflammation_NN or_CC atherogenesis_NN [_( corrected_VVN ]_) ._.
P12237942A07
Taken_VVN together_RR ,_, our_PNG results_NNS suggest_VVB that_CST MMP-2_NN and_CC TIMP-3_NN may_VM have_VHB functional_JJ roles_NNS in_II rat_NN luteal_JJ formation_NN ,_, while_CS TIMP-2_NN may_VM be_VBB implicated_VVN in_II both_CC formation_NN and_CC regression_NN of_II the_DD pregnant_JJ CL_NN ._.
P12269680A10
TIMP-2_NN levels_NNS were_VBD lower_JJR in_II serum_NN of_II subjects_NNS with_II moderate_JJ /_SYM extensive_JJ adhesions_NNS compared_VVN with_II subjects_NNS without_II adhesions_NNS ._.
P12297832A05
We_PN also_RR examined_VVD the_DD effect_NN of_II TIMP-1_NN on_II HSC_NN apoptosis_NN ._.
P12323181A02
MATERIAL_NN AND_CC METHODS_NNS :_: in_II a_DD series_NN of_II 40_MC patients_NNS with_II AAA_NN >_SYM or_CC =5cm_NN in_II maximal_JJ cross-sectional_JJ diameter_NN ,_, C._NN pneumoniae-DNA_NN was_VBD identified_VVN in_II the_DD aneurysm_NN wall_NN by_II nested_VVNJ PCR_NN in_II 14_MC (_( 35_MC %_SYM )_) patients_NNS ._.
P12351448A01
Pathological_JJ remodeling_VVGN characterized_VVN by_II extracellular_JJ matrix_NN (_( ECM_NN )_) deposition_NN contributes_VVZ to_II the_DD diabetic_JJ vascular_JJ complications_NNS ._.
P12354802A05
METHODS_NNS :_: Immunohistochemistry_NN for_II MMP-13_NN was_VBD performed_VVN on_II formalin_NN fixed_VVNJ ,_, paraffin_NN wax_NN embedded_VVNJ sections_NNS of_II a_DD large_JJ series_NN of_II colorectal_JJ cancers_NNS (_( n_NN =_SYM 249_MC )_) ,_, all_PND of_II which_PNR had_VHD uniform_JJ clinical_JJ and_CC pathological_JJ information_NN available_JJ ._.
P12359766A06
These_DD data_NNS demonstrate_VVB a_DD link_NN between_II increased_VVNJ specificity_NN of_II MMPIs_NNS and_CC enhanced_VVNJ anticancer_NN activity_NN ._.
P12361907A05
On_II the_DD protein_NN level_NN ,_, expression_NN of_II MMP-9_NN was_VBD significantly_RR higher_JJR and_CC TIMP-1_NN expression_NN was_VBD significantly_RR lower_JJR ,_, MMP-2_NN was_VBD unchanged_VVN and_CC the_DD ratios_NNS of_II MMP-2_NN and_CC MMP-9_NN to_II TIMP-1_NN were_VBD increased_VVN in_II tumor_NN tissue_NN ._.
P12370004A06
The_DD interaction_NN of_II MMPs_NNS with_II chemical_JJ mediators_NNS and_CC inflammatory_JJ cytokines_NNS has_VHZ also_RR been_VBN reported_VVN in_II some_DD recent_JJ studies_NNS ._.
P12374789A03
Myoglobin_NN was_VBD used_VVN as_II a_DD novel_JJ recombinant_JJ fusion_NN protein_NN partner_NN because_CS spectroscopic_JJ measurement_NN of_II the_DD heme_NN Soret_NN absorbance_NN at_II 408_MC nm_NN readily_RR enabled_VVD calculation_NN of_II the_DD molar_JJ equivalent_NN of_II the_DD red-colored_VVNJ recombinant_JJ protein_NN ,_, even_RR in_II complex_JJ protein_NN mixtures_NNS ._.
P12379519A02
OBJECTIVE_NN :_: To_TO examine_VVI the_DD in_JJ+ vitro_JJ invasiveness_NN of_II synoviocytes_NNS obtained_VVN from_II inflamed_VVNJ joints_NNS of_II patients_NNS with_II arthritis_NN in_II relation_NN to_II the_DD expression_NN of_II MMP_NN 1-14_MC ,_, 17_MC ,_, 19_MC ,_, cathepsin-K_NN ,_, the_DD tissue_NN inhibitors_NNS of_II matrix_NN metalloproteinases_NNS TIMP-1_NN and_CC TIMP-2_NN by_II FLS_NN ._.
P12381651A05
Increased_VVNJ MMP-2_NN was_VBD only_RR found_VVN in_II IDCM_NN (_( 3.68_MC (_( 0.41_MC )_) ng_NN /_SYM ml_NN )_) ._.
P12384502A06
In_II a_DD zymography_NN assay_NN ,_, MMP-9-PEX_NN was_VBD able_JJ to_TO inhibit_VVI MMP-9_NN activity_NN ._.
P12384564A04
In_II the_DD lung_NN metastasis_NN model_NN ,_, tumor_NN cells_NNS (_( PC14_NN ,_, PC14PE6_NN ,_, H226_NN ,_, A549_NN )_) inoculated_VVN i.v._NN into_II nude_JJ or_CC SCID_NN mice_NNS metastasized_VVD only_RR in_II the_DD lung_NN ._.
P12384920A07
Blood_NN ,_, tissue_NN samples_NNS ,_, and_CC fibroblasts_NNS were_VBD assayed_VVN for_II MMPs_NNS 1_MC ,_, 2_MC ,_, 3_MC ,_, and_CC 9_MC ,_, and_CC TIMPs_NNS 1_MC and_CC 2_MC by_II sandwich_NN enzyme_NN immunoassay_NN ._.
P12385578A02
Overexpression_NN of_II matrix_NN metalloproteinase_NN 3_MC (_( MMP-3_NN or_CC stromelysin_NN 1_MC )_) gene_NN has_VHZ been_VBN demonstrated_VVN in_II various_JJ types_NNS of_II cancers_NNS and_CC high_JJ level_NN of_II MMP-3_NN protein_NN in_II tumour_NN is_VBZ a_DD poor_JJ prognostic_JJ factor_NN for_II patients_NNS ._.
P12388270A09
The_DD collagen_NN cross-linking_VVGJ ratio_NN (_( insoluble_JJ :_: soluble_JJ collagen_NN )_) was_VBD reduced_VVN (_( P_NN =_SYM 0.003_MC )_) as_CS the_DD left_JJ ventricle_NN dilated_VVN ._.
P12390324A01
Matrix_NN metalloproteinases_NNS (_( MMPs_NNS )_) capable_JJ of_II degrading_VVGN various_JJ components_NNS of_II connective_JJ tissue_NN matrices_NNS ,_, and_CC tissue_NN inhibitor_NN metalloproteinases_NNS (_( TIMPs_NNS )_) are_VBB considered_VVN important_JJ in_II lung_NN parenchymal_JJ remodeling_VVGN and_CC repair_NN processes_NNS in_II pulmonary_JJ diseases_NNS ._.
P12393094A04
RESULTS_NNS :_: In_II viral_JJ infected_VVNJ mice_NNS ,_, both_CC mRNA_NN and_CC protein_NN abundance_NN for_II collagen_NN type_NN I_MC remained_VVD unaltered_VVN ._.
P12399724A08
RESULTS_NNS :_: There_EX was_VBD an_DD overexpression_NN of_II MMP-2_NN and_CC -9_MC in_II corneal_JJ burns_NNS versus_CC control_NN corneas_NNS ._.
P12404299A04
Inhibition_NN of_II the_DD expression_NN of_II MMP-9_NN may_VM prevent_VVB tumor_NN development_NN ._.
P12407049A06
MMP-9_NN ,_, TIMP-1_NN and_CC TIMP-2_NN were_VBD not_RR significantly_RR different_JJ in_II normozoospermia_NN and_CC azoospermia_NN ._.
P12426251A04
STUDY_NN OBJECTIVE_NN :_: s_NNS :_: To_TO determine_VVI whether_CST severe_JJ ,_, persistent_JJ asthma_NN is_VBZ associated_VVN with_II increased_VVNJ levels_NNS of_II MMP-9_NN in_II the_DD airway_NN compared_VVN with_II mild_JJ asthma_NN ,_, and_CC to_TO assess_VVI the_DD effect_NN of_II both_CC allergen_NN exposure_NN and_CC steroid_NN treatment_NN on_II MMP-9_NN and_CC TIMP-1_NN levels_NNS ._.
P12429818A10
These_DD relatively_RR rapid_JJ changes_NNS of_II the_DD MMP-2_NN status_NN can_VM not_RR be_VBB detected_VVN by_II gelatin_NN zymography_NN ._.
P12433840A04
By_II binding_VVGN to_II the_DD u-PA_NN receptor_NN this_DD protein_NN will_VM not_RR only_RR anchor_VVB the_DD TIMP-1_NN moiety_NN directly_RR to_II the_DD cell_NN surface_NN ,_, it_PN will_VM also_RR prevent_VVB the_DD local_JJ activation_NN of_II plasminogen_NN by_II blocking_VVGN the_DD binding_VVGN of_II urokinase-type_NN plasminogen_NN activator_NN (_( u-PA_NN )_) to_II its_PNG receptor_NN ._.
P12437648A01
Agnogenic_JJ myeloid_NN metaplasia_NN (_( AMM_NN )_) is_VBZ characterized_VVN by_II bone_NN marrow_NN fibrosis_NN with_II abnormal_JJ accumulation_NN of_II extracellular_JJ matrix_NN components_NNS (_( ECM_NN )_) ,_, which_PNR is_VBZ dependent_JJ on_II the_DD balance_NN between_II matrix_NN metalloproteinases_NNS (_( MMPs_NNS )_) and_CC tissue_NN inhibitors_NNS of_II metalloproteinases_NNS (_( TIMPs_NNS )_) ._.
P12444074A10
Therefore_RR ,_, these_DD data_NNS indicate_VVB that_CST proMMP-9_NN is_VBZ produced_VVN by_II the_DD amnion_NN but_CC not_RR the_DD chorion_NN in_II response_NN to_II LPS_NN ._.
P12447632A02
Total_JJ joint_NN replacement_NN results_VVZ in_II total_JJ resection_NN of_II cartilage_NN and_CC synovium_NN at_II the_DD joint_NN ._.
P12449177A05
Western_NN immunoblotting_VVGN revealed_VVD the_DD presence_NN of_II two_MC isoforms_NNS of_II MMP-8_NN in_II patient_NN samples_NNS ;_: an_DD 80_MC kD_NN form_NN representing_VVG latent_JJ enzyme_NN from_II polymorphonuclear_JJ neutrophils_NNS and_CC a_DD 55_MC kD_NN form_NN representing_VVG the_DD fibroblast-type_NN proform_NN ._.
P12452001A07
While_CS the_DD frequency_NN of_II the_DD serosa_NN invasion_NN and_CC lymph_NN node_NN metastasis_NN in_II the_DD group_NN of_II the_DD expression_NN of_II MMP-9_NN over_II TIMP-1_NN was_VBD significantly_RR higher_JJR than_CSN those_PND in_II the_DD groups_NNS of_II the_DD expression_NN of_II TIMP-1_NN over_II MMP-9_NN or_CC the_DD balance_NN expression_NN of_II MMP-9_NN and_CC TIMP-1_NN ._.
P12454040A05
To_TO evaluate_VVI the_DD potential_JJ role_NN of_II PKC_NN ,_, HCM_NN cells_NNS were_VBD treated_VVN with_II phorbol_NN 12-myrisate_NN 13-acetate_NN (_( PMA_NN )_) in_II the_DD absence_NN or_CC presence_NN of_II the_DD PKC_NN inhibitor_NN bisindolylmaleimide_NN I_MC (_( Bis_NN I_NN )_) or_CC the_DD PKA_NN inhibitor_NN KT5720_NN ._.
P12456342A02
The_DD chances_NNS of_II reproductive_JJ success_NN during_II each_DD cycle_NN depends_VVZ on_II appropriate_JJ ,_, cell-specific_JJ responses_NNS to_II steroids_NNS ,_, including_VVG expression_NN of_II matrix_NN metalloproteinases_NNS (_( MMPs_NNS )_) ._.
P12464265A08
As_II a_DD first_JJ step_NN ,_, human_NN fetal_JJ hepatocyte_NN (_( HFH_NN )_) and_CC HepG2_NN (_( HCC_NN origin_NN ,_, HBV_NN not_RR detected_VVN )_) cells_NNS were_VBD subjected_VVN to_II infection_NN with_II HBV_NN ,_, and_CC the_DD resulting_VVGJ infected_VVNJ cells_NNS successfully_RR established_VVD are_VBB hereafter_RR referred_VVN to_II as_II HFH-T2_NN and_CC HepG2-HBV_NN ._.
P12466243A13
TIMP-4_NN was_VBD not_RR released_VVN during_II platelet_NN aggregation_NN induced_VVN by_II HT-1080_NN cells_NNS ._.
P12468782A03
The_DD aim_NN of_II the_DD study_NN was_VBD to_TO investigate_VVI the_DD ability_NN of_II doxycycline_NN ,_, a_DD nonspecific_JJ MMP_NN inhibitor_NN ,_, to_TO reduce_VVI MMP_NN concentration_NN in_II carotid_JJ atheroma_NN ._.
P12473546A05
Abundant_JJ MT3-MMP_NN expression_NN was_VBD noted_VVN in_II medial_JJ smooth_JJ muscle_NN cells_NNS (_( SMCs_NNS )_) of_II normal_JJ arteries_NNS ._.
P12475252A07
Molecular_JJ interactions_NNS of_II TIMPs_NNS and_CC MMPs_NNS investigated_VVN by_II IAsys_NN biosensor_NN analysis_NN highlighted_VVD different_JJ modes_NNS of_II interaction_NN between_II proMMP-2-TIMP-2_NN (_( or_CC TIMP-4_NN )_) and_CC active_JJ MMP-2-TIMP-2_NN (_( or_CC TIMP-4_NN )_) complexes_NNS ._.
P12479097A06
RESULTS_NNS :_: Immunohistochemical_JJ staining_VVGN of_II tumor_NN cells_NNS for_II MMP-2_NN ,_, MMP-9_NN ,_, TIMP-1_NN ,_, and_CC TIMP-2_NN were_VBD noted_VVN 82.5_MC %_SYM ,_, 70.0_MC %_SYM ,_, 62.5_MC %_SYM ,_, and_CC 97.5_MC %_SYM in_II carcinomas_NNS ,_, 44.8_MC %_SYM ,_, 62.1_MC %_SYM ,_, 86.21_MC %_SYM ,_, and_CC 96.55_MC %_SYM in_II CIN_NN lesions_NNS respectively_RR ,_, for_II MMP-2_NN ,_, MMP-9_NN ,_, TIMP-1_NN in_II 25.0_MC %_SYM normal_JJ cervices_NNS ,_, but_CC for_II TIMP-2_NN in_II 56.25_MC %_SYM normal_JJ cervices_NNS ._.
P12483743A03
METHODS_NNS :_: We_PN administered_VVD human_NN TIMP-4_NN by_II electroporation-mediated_VVNJ intramuscular_JJ injection_NN of_II naked_JJ DNA_NN using_VVG the_DD rat_NN adjuvant-induced_VVNJ arthritis_NN (_( AIA_NN )_) model_NN ._.
P12505230A09
In_II addition_NN ,_, a_DD concomitant_JJ increase_NN in_II plasma_NN TIMP-1_NN levels_NNS did_VDD not_RR occur_VVB post-MI_NN ._.
P12506070A04
METHODS_NNS :_: Porcine_JJ TM_NN cells_NNS were_VBD treated_VVN with_II TNFalpha_NN ,_, and_CC changes_NNS in_II MMPs_NNS and_CC TIMPs_NNS were_VBD evaluated_VVN by_II zymography_NN and_CC Western_NN immunoblot_NN assay_NN ._.
P12508295A02
Female_NN Wistar_NN rats_NNS (_( 7-8_MC months_NNS old_JJ )_) had_VHD their_PNG right_JJ hindlimbs_NNS immobilized_VVN by_II an_DD external_JJ fixation_NN procedure_NN for_II 5_MC ,_, 10_MC ,_, 21_MC ,_, and_CC 30_MC days_NNS ._.
P12514782A09
Staining_VVGN for_II type_NN IV_MC collagen_NN showed_VVD focal_JJ damage_NN to_II the_DD basement_NN membranes_NNS of_II cardiac_JJ myocytes_NNS and_CC pulmonary_JJ alveoli_NNS near_II the_DD granulomas_NNS ._.
P12524413A13
RT-PCR_NN demonstrated_VVD the_DD presence_NN of_II mRNA_NN for_II metalloproteinase_NN inhibitors_NNS TIMP1_NN and_CC TIMP2_NN in_II PSCs_NNS while_CS reverse_JJ zymography_NN revealed_VVD the_DD presence_NN of_II functional_JJ TIMP2_NN in_II PSC_NN secretions_NNS ._.
P12528092A07
Interestingly_RR ,_, plasma_NN levels_NNS of_II MMP-8_NN were_VBD decreased_VVN in_II CHF_NN patients_NNS (_( 16_MC +/-_SYM 2_MC versus_CC 9_MC +/-_SYM 2_MC ng_NN /_SYM mL_NN ,_, P_NN <_SYM .05_MC )_) ._.
P12529376A05
In_II contrast_NN ,_, MMP-7_NN and_CC TIMP-3_NN mRNAs_NNS are_VBB markedly_RR decreased_VVN in_II obesity_NN ._.
P12538437A02
Several_JJ MMPs_NNS are_VBB overexpressed_VVN in_II the_DD atherosclerotic_JJ plaque_NN ,_, and_CC they_PN are_VBB believed_VVN to_TO contribute_VVI to_II the_DD expansion_NN and_CC rupture_NN of_II the_DD lesion_NN ._.
P12540195A06
After_II secretion_NN ,_, progelatinase_NN B_NN must_VM be_VBB activated_VVN through_II an_DD activation_NN network_NN ._.
P12546341A11
CONCLUSIONS_NNS :_: Our_PNG results_NNS from_II these_DD two_MC pilot_NN studies_NNS suggest_VVB that_CST increased_VVNJ MMP-9_NN and_CC decreased_VVNJ TIMP-1_NN at_II night_NN in_II NA_NN may_VM lead_VVB to_II reduced_VVNJ elastin_NN density_NN ._.
P12566130A03
METHODS_NNS AND_CC RESULTS_NNS :_: Balloon_NN angioplasty_NN was_VBD performed_VVN in_II the_DD left_JJ coronary_JJ arteries_NNS followed_VVN by_II injection_NN of_II adenovirus_NN vector_NN solution_NN encoding_VVG either_CC MMP-9_NN or_CC beta-galactosidase_NN (_( beta-gal_NN )_) gene_NN into_II the_DD injured_VVNJ coronary_JJ arteries_NNS ._.
P12566375A11
The_DD PKC-beta_NN isoform_NN played_VVD a_DD critical_JJ role_NN in_II the_DD expression_NN of_II MMPs_NNS ,_, because_CS the_DD PKC-beta_NN inhibitor_NN hispidin_NN reduced_VVD ox-LDL-induced_VVNJ activation_NN of_II PKC_NN and_CC the_DD expression_NN of_II MMPs_NNS ._.
P12566376A11
These_DD effects_NNS were_VBD not_RR observed_VVN in_II the_DD MI-only_JJ group_NN ._.
P12576963A05
INTERVENTION_NN :_: Bronchoalveolar_JJ lavages_NNS were_VBD performed_VVN on_II day_NN 0_MC of_II the_DD onset_NN of_II ARDS_NN and_CC on_II days_NNS 4_MC ,_, 8_MC ,_, and_CC 12_MC for_II unresolving_VVGJ ARDS_NN ._.
P12589095A11
MMP-2_NN ,_, MMP-9_NN ,_, and_CC TGF-beta1_NN may_VM contribute_VVB to_II eosinophil_NN and_CC mast_JJ cell_NN migrations_NNS into_II nasal_JJ polyp_NN tissue_NN ._.
