# Supplementary material for: A UMLS-based spell checker for natural language processing in vaccine safety
Source: BMC Med Inform Decis Mak. 2007 Feb 12;7:3. doi: 10.1186/1472-6947-7-3 (PMC1805499; doi:10.1186/1472-6947-7-3)
Supplement: Additional file 9 — MEDPOST directory. Sets up MEDPOST part-of-speech tagger and related files [file 1472-6947-7-3-S9.gz › medpost/tagged/tag_mb04.ioc]

P07473676A02
However_RR ,_, estimates_NNS of_II the_DD prevalence_NN of_II HPV_NN infection_NN differs_VVZ among_II various_JJ detection_NN methods_NNS ._.
P07559932A09
Forty-two_MC of_II the_DD 43_MC samples_NNS that_CST did_VDD not_RR contain_VVB HPV_NN types_NNS 6_MC /_SYM 11_MC ,_, 16_MC ,_, 18_MC ,_, 31_MC ,_, 33_MC ,_, 35_MC ,_, and_CC 45_MC were_VBD also_RR negative_JJ by_II PCR-EIA_NN ,_, for_II a_DD specificity_NN of_II 97.7_MC %_SYM ._.
P07658497A11
The_DD risk_NN of_II persistent_JJ SIL_NN was_VBD associated_VVN with_II continual_JJ HPV_NN infection_NN in_II visits_NNS t_NN and_CC t_NN +_SYM 1_MC (_( HPV_NN positive_JJ by_II Southern_NN blot_NN analysis_NN :_: odds_NNS ratio_NN [_( OR_NN ]_) =_SYM 3.91_MC ,_, and_CC 95_MC %_SYM confidence_NN interval_NN [_( CI_NN ]_) =_SYM 1.58-9.65_MC ;_: HPV_NN positive_JJ by_II polymerase_NN chain_NN reaction_NN [_( PCR_NN ]_) :_: OR_NN =_SYM 2.42_MC ,_, and_CC 95_MC %_SYM CI_NN =_SYM 1.03-5.67_MC )_) and_CC a_DD persistent_JJ high_JJ viral_JJ load_NN (_( OR_NN =_SYM 4.07_MC ,_, and_CC 95_MC %_SYM CI_NN =_SYM 1.35-12.30_MC )_) ._.
P07706782A05
At_II follow-up_NN ,_, the_DD most_RRT common_JJ type_NN was_VBD HPV-16_NN (_( 2.9_MC %_SYM )_) ,_, while_CS no_DD HPV-6_NN was_VBD detected_VVN ._.
P07773937A14
Sixty-six_MC percent_NN had_VHD multicentric_JJ neoplasia_NN ._.
P07791438A10
These_DD results_NNS should_VM stimulate_VVB a_DD much_RR larger_JJR randomised_VVNJ trial_NN to_TO assess_VVI the_DD impact_NN of_II these_DD improved_VVNJ CIN_NN 2_MC /_SYM 3_MC detection_NN rates_NNS on_II the_DD subsequent_JJ incidence_NN of_II invasive_JJ cancer_NN ._.
P07862368A03
Dacron_NN swabs_NNS were_VBD used_VVN to_TO obtain_VVI samples_NNS from_II the_DD cervices_NNS of_II 371_MC women_NNS referred_VVN for_II colposcopy_NN ._.
P07871443A03
STUDY_NN DESIGN_NN :_: DNA_NN was_VBD extracted_VVN from_II paraffin-embedded_VVNJ ,_, formalin-fixed_VVNJ tissues_NNS using_VVG a_DD sonication_NN method_NN ._.
P07877628A05
The_DD high_JJ sensitivity_NN of_II the_DD in_JJ+ situ_JJ PCR_NN applicable_JJ to_II paraffin-embedded_VVNJ archival_JJ biopsies_NNS facilitated_VVD the_DD detection_NN of_II cells_NNS poorly_RR reactive_JJ by_II conventional_JJ ISH_NN ._.
P07914697A08
Contaminating_VVGJ DNA_NN was_VBD identified_VVN in_II two_MC gels_NNS where_PNR multiple_JJ samples_NNS yielded_VVD the_DD same_JJ restriction_NN pattern_NN ._.
P07927936A10
Women_NNS with_II HPV-negative_JJ tumors_NNS had_VHD a_DD higher_JJR risk_NN of_II death_NN (_( RR_NN 1.51_MC ;_: p_NN =_SYM 0.07_MC )_) ._.
P08167008A05
Five_MC percent_NN of_II biopsies_NNS were_VBD doubly_RR infected_VVN ,_, chiefly_RR with_II HPV_NN 16_MC +_SYM 18_MC ._.
P08184666A08
Our_PNG results_NNS --_: in_II accordance_NN with_II the_DD numerous_JJ data_NNS found_VVN in_II literature_NN --_: seem_VVB to_TO confirm_VVI the_DD hypothesis_NN that_CST certain_JJ HPV_NN types_NNS are_VBB greatly_RR involved_VVN in_II the_DD development_NN of_II cervical_JJ cancer_NN ._.
P08524058A10
White_JJ women_NNS presented_VVD twice_DB the_DD cervical_JJ lesions_NNS of_II mulatto_NN and_CC African_NN origin_NN women_NNS ,_, although_CS HPV_NN infection_NN rates_NNS were_VBD nearly_RR the_DD same_PND for_II the_DD three_MC groups_NNS (_( approximately_RR 50_MC %_SYM )_) ._.
P08609644A01
BACKGROUND_NN :_: Lesions_NNS that_PNR are_VBB histologically_RR classified_VVN as_II precursors_NNS of_II cervical_JJ cancer_NN ,_, which_PNR are_VBB often_RR referred_VVN to_II as_II squamous_JJ intraepithelial_JJ lesions_NNS (_( SILs_NNS )_) ,_, represent_VVB a_DD heterogeneous_JJ clinical_JJ entity_NN that_PNR can_VM be_VBB associated_VVN with_II many_DD different_JJ types_NNS of_II human_NN papillomaviruses_NNS (_( HPVs_NNS )_) and_CC have_VHB a_DD variable_JJ biologic_JJ behavior_NN ._.
P08609644A16
The_DD second_JJ types_NNS of_II low-grade_NN SIL_NN is_VBZ polyclonal_JJ and_CC is_VBZ associated_VVN with_II other_JJ types_NNS of_II HPV_NN ._.
P08613428A07
The_DD frequent_JJ alterations_NNS in_II genomic_JJ organization_NN ,_, especially_RR preferential_JJ deletion_NN of_II the_DD E1_NN or_CC E2_NN gene_NN ,_, may_VM be_VBB related_VVN to_II the_DD more_RR aggressive_JJ properties_NNS of_II HPV_NN 18-positive_JJ cervical_JJ cancers_NNS ._.
P08627038A09
The_DD high_JJ prevalence_NN of_II HPV-45_NN was_VBD notable_JJ ,_, and_CC its_PNG relation_NN to_II high_JJ cervical_JJ cancer_NN incidence_NN in_II Jamaica_NN must_VM be_VBB assessed_VVN ._.
P08635095A02
Substantial_JJ clinical_JJ ,_, epidemiologic_JJ ,_, and_CC experimental_JJ evidence_NN has_VHZ reinforced_VVN the_DD role_NN of_II high_JJ risk_NN human_NN papillomavirus_NN (_( HPV_NN )_) types_NNS in_II the_DD development_NN of_II cervical_JJ carcinoma_NN ._.
P08635095A17
HPV16_NN was_VBD detected_VVN more_RR often_RR in_II squamous_JJ cell_NN carcinoma_NN and_CC HPV18_NN was_VBD detected_VVN more_RR often_RR in_II adenocarcinoma_NN ._.
P08692513A09
CONCLUSION_NN :_: Short-term_NN HPV_NN DNA_NN detection_NN is_VBZ highly_RR variable_JJ within_II individuals_NNS ;_: therefore_RR ,_, single-point_NN measurements_NNS of_II cervical_JJ HPV_NN have_VHB limitations_NNS when_CS assessing_VVG an_DD individual_NN 's_GE HPV_NN status_NN ._.
P08699161A05
All_DD 13_MC cases_NNS harbored_VVD high_JJ copy_NN numbers_NNS of_II the_DD LR-HPV_NN genome_NN with_II an_DD average_NN of_II 926_MC copies_NNS per_II cell_NN ,_, whereas_CS the_DD other_JJ four_MC cases_NNS had_VHD an_DD average_NN of_II 12_MC copies_NNS of_II LR-HPV_NN per_II cell_NN (_( P_NN <_SYM 0.001_MC )_) ._.
P08811018A06
The_DD relatively_RR strong_JJ T_NN cell_NN proliferative_JJ responses_NNS against_II HPV-16_NN E7_NN observed_VVN in_II patients_NNS with_II a_DD persistent_JJ HPV-16_NN infection_NN and_CC progressive_JJ cervical_JJ lesions_NNS indicate_VVB that_CST the_DD effectivity_NN of_II such_DD responses_NNS can_VM not_RR be_VBB predicted_VVN and_CC apparently_RR depends_VVZ on_II additional_JJ factors_NNS ._.
P08825715A05
Overall_RR ,_, of_II the_DD total_NN 64_MC biopsies_NNS ,_, 57_MC (_( 89_MC %_SYM )_) were_VBD positive_JJ for_II HPV_NN DNA_NN sequences_NNS ._.
P08877756A05
HPV_NN DNA_NN of_II unknown_VVNJ type_NN was_VBD detected_VVN in_II 6_MC %_SYM of_II cases_NNS ,_, and_CC multiple_JJ HPV_NN infections_NNS were_VBD observed_VVN in_II 28_MC %_SYM of_II cases_NNS ._.
P08940448A04
Cervical_JJ IgA_NN antibodies_NNS to_II HPV-16_NN were_VBD also_RR more_RR common_JJ among_II patients_NNS with_II cervical_JJ intraepithelial_JJ neoplasia_NN ,_, particularly_RR among_II patients_NNS with_II cervical_JJ intraepithelial_JJ neoplasia_NN grade_NN I_MC (_( P_NN <_SYM 0.0005_MC )_) ._.
P09017005A07
The_DD following_VVGJ parameters_NNS were_VBD analyzed_VVN :_: 1_MC )_) HPV_NN infection_NN of_II the_DD cervix_NN and_CC other_JJ sites_NNS of_II the_DD lower_JJR genital_JJ tract_NN by_II colposcopic_JJ ,_, cytologic_JJ ,_, and_CC histologic_JJ examinations_NNS ;_: 2_MC )_) HPV_NN typing_VVGN ;_: 3_MC )_) in_JJ+ vitro_JJ production_NN of_II IL-2_NN by_II PBMCs_NNS in_II response_NN to_II stimulation_NN with_II soluble_JJ antigen_NN (_( influenza_NN [_( FLU_NN ]_) antigen_NN )_) or_CC to_II cell-associated_VVNJ human_NN leukocyte_NN antigen_NN (_( HLA_NN )_) alloantigen_NN ;_: and_CC 4_MC )_) in_JJ+ vitro_JJ production_NN of_II the_DD type_NN 1_MC cytokines_NNS IL-2_NN and_CC IFN_NN gamma_NN and_CC of_II the_DD type_NN 2_MC cytokines_NNS IL-4_NN and_CC IL-10_NN by_II PBMCs_NNS in_II response_NN to_II mitogen_NN stimulation_NN ._.
P09021543A02
In_II the_DD adult_NN group_NN antibodies_NNS to_II E2-16_NN and_CC VLP-16_NN were_VBD significantly_RR associated_VVN with_II CIN_NN when_CS compared_VVN to_II the_DD blood_NN donor_NN controls_NNS (_( P_NN =_SYM .039_MC and_CC P_NN =_SYM .002_MC ,_, respectively_RR )_) ._.
P09023824A01
Cervical_JJ human_NN papillomavirus_NN (_( HPV_NN )_) infections_NNS and_CC intraepithelial_JJ neoplasias_NNS are_VBB precursors_NNS to_II cervical_JJ cancer_NN ,_, the_DD second_JJ most_RRT common_JJ cancer_NN in_II women_NNS worldwide_RR ._.
P09032384A05
The_DD remaining_VVGJ 32_MC specimens_NNS (_( 7.8_MC %_SYM )_) harbored_VVD HPV-16_NN variants_NNS with_II novel_JJ hybridization_NN patterns_NNS ,_, novel_JJ nucleotide_NN changes_NNS ,_, or_CC both_PND ._.
P09049287A12
Only_RR 10_MC %_SYM of_II the_DD CIN_NN treated_VVNJ women_NNS harbored_VVD HPV_NN DNA_NN in_II the_DD cell_NN samples_NNS in_II spite_NN of_II showing_VVGN high_JJ risk_NN HPV_NN infection_NN before_II treatment_NN ._.
P09103401A07
Episomal_JJ forms_NNS of_II HPV_NN DNA_NN were_VBD detectable_JJ in_II 14_MC (_( 25.9_MC %_SYM )_) of_II 54_MC squamous_JJ cell_NN carcinomas_NNS (_( 4_MC pure_JJ episomal_JJ forms_NNS and_CC 10_MC mixed_VVNJ forms_NNS )_) ,_, whereas_CS only_RR 1_MC (_( 8.3_MC %_SYM )_) of_II 12_MC adenocarcinomas_NNS and_CC adenosquamous_JJ cell_NN carcinomas_NNS contained_VVD episomal_JJ viral_JJ DNA_NN ._.
P09155711A05
HPV18_NN /_SYM 33_MC /_SYM 45_MC /_SYM 58_MC were_VBD also_RR detected_VVN ,_, but_CC no_DD low-risk_NN or_CC multiple_JJ types_NNS ._.
P09155712A07
We_PN conclude_VVB that_CST common_JJ HPV_NN types_NNS do_VDB not_RR play_VVB an_DD important_JJ role_NN in_II the_DD pathogenesis_NN of_II bronchial_JJ carcinoma_NN ._.
P09162879A02
Molecular_JJ biology_NN has_VHZ allowed_VVN identification_NN of_II types_NNS of_II HPV_NN which_PNR seem_VVB to_TO be_VBI connected_VVN ,_, more_RR frequently_RR than_CSN others_NNS ,_, to_II dysplastic_JJ lesions_NNS ._.
P09207803A04
In_II all_DD patients_NNS ,_, information_NN on_II potential_JJ confounding_VVGJ factors_NNS for_II HPV_NN infection_NN ,_, including_VVG sociodemographic_JJ ,_, reproductive_JJ ,_, and_CC gynecologic_JJ characteristics_NNS ,_, was_VBD obtained_VVN ._.
P09217657A01
Human_NN papillomaviruses_NNS (_( HPVs_NNS )_) are_VBB associated_VVN with_II a_DD spectrum_NN of_II different_JJ diseases_NNS in_II humans_NNS ,_, including_VVG common_JJ warts_NNS and_CC genital_JJ warts_NNS ._.
P09506641A01
OBJECTIVES_NNS :_: The_DD objectives_NNS of_II this_DD study_NN were_VBD to_TO describe_VVI the_DD early_JJ natural_JJ history_NN of_II human_NN papillomavirus_NN (_( HPV_NN )_) infection_NN by_II examining_VVGN a_DD cohort_NN of_II young_JJ women_NNS positive_JJ for_II an_DD HPV_NN test_NN and_CC to_TO define_VVI within_II this_DD cohort_NN (_( 1_MC )_) the_DD probability_NN of_II HPV_NN regression_NN ,_, (_( 2_MC )_) the_DD risk_NN of_II having_VVGN a_DD squamous_JJ intraepithelial_JJ lesion_NN ,_, and_CC (_( 3_MC )_) factors_NNS that_PNR were_VBD associated_VVN with_II HPV_NN regression_NN ._.
P09515767A08
Either_CC HPV_NN DNA_NN or_CC p53-expression_NN were_VBD positive_JJ in_II 50_MC patients_NNS (_( 25_MC cases_NNS each_PND )_) ._.
P09600817A06
The_DD prevalence_NN of_II E6_NN /_SYM E7_NN spliced_VVNJ transcripts_NNS correlated_VVD with_II lesion_NN severity_NN and_CC the_DD nRT-PCR_NN protocol_NN allowed_VVD detection_NN of_II these_DD transcripts_NNS even_RR in_II nondysplastic_JJ epithelium_NN and_CC CIN_NN I_MC lesions_NNS ._.
P09622679A05
HPV_NN DNA_NN was_VBD negative_JJ in_II 81_MC %_SYM (_( 17_MC of_II 21_MC )_) of_II regressive_JJ disease_NN and_CC positive_JJ in_II 55_MC %_SYM (_( 12_MC of_II 22_MC )_) persistent_JJ and_CC progressive_JJ disease_NN ._.
P09648588A07
Two_MC amplified_VVNJ HPV_NN DNAs_NNS that_PNR were_VBD difficult_JJ to_TO type_VVI with_II various_JJ restriction_NN enzymes_NNS were_VBD cloned_VVN and_CC the_DD amplified_VVNJ regions_NNS were_VBD sequenced_VVN ._.
P09732239A07
There_EX was_VBD significant_JJ correlation_NN between_II the_DD extent_NN of_II histological_JJ abnormality_NN and_CC HPV_NN infection_NN ._.
P09738060A04
By_II the_DD reverse_JJ blot_NN strip_NN analysis_NN ,_, genotype_NN discrimination_NN of_II multiple_JJ HPV_NN types_NNS can_VM be_VBB accomplished_VVN in_II a_DD single_JJ hybridization_NN and_CC wash_NN cycle_NN ._.
P09811312A01
BACKGROUND_NN :_: Experimental_JJ models_NNS and_CC analyses_NNS of_II human_NN tumors_NNS suggest_VVB that_CST oncogenic_JJ ,_, sexually_RR transmittable_JJ human_NN papillomaviruses_NNS (_( HPVs_NNS )_) are_VBB etiologic_JJ factors_NNS in_II the_DD development_NN of_II oral_JJ squamous_JJ cell_NN carcinoma_NN (_( SCC_NN )_) ._.
P09891236A05
The_DD biopsy_NN specimens_NNS were_VBD stained_VVN with_II the_DD monoclonal_JJ antibodies_NNS p53_NN ,_, MDM2_NN ,_, and_CC p21_NN ._.
P09990815A02
A_DD multicentre_NN study_NN was_VBD organized_VVN to_TO determine_VVI the_DD prevalence_NN of_II HPV_NN in_II the_DD fertile_JJ female_NN population_NN in_II Hungary_NNP ._.
P10074522A03
Quantitative_JJ ,_, PCR-based_VVNJ fluorescent_JJ assays_NNS for_II each_PND of_II the_DD HPV_NN genotypes_NNS and_CC for_II the_DD beta-globin_NN gene_NN were_VBD used_VVN ._.
P10231038A10
RESULT_NN (_( S_NNS )_) :_: The_DD prevalence_NN of_II high-risk_NN HPVs_NNS was_VBD 7.8_MC %_SYM before_II stimulation_NN and_CC 6.8_MC %_SYM after_II stimulation_NN and_CC ,_, thus_RR ,_, was_VBD similar_JJ to_II the_DD prevalence_NN in_II controls_NNS (_( 8.4_MC %_SYM )_) ._.
P10408790A12
These_DD values_NNS were_VBD unchanged_VVN when_CS the_DD order_NN in_II which_PNR scrapes_NNS were_VBD taken_VVN was_VBD compared_VVN ._.
P10437947A10
Our_PNG results_NNS revealed_VVD infection_NN with_II HPV_NN ,_, especially_RR HPV-16_NN and_CC HPV-18_NN ,_, to_TO be_VBI strongly_RR associated_VVN with_II CIN-III_NN in_II Thai_JJ women_NNS ._.
P10446444A03
We_PN conducted_VVD a_DD population-based_VVNJ ,_, case-control_NN study_NN of_II 229_MC patients_NNS with_II different_JJ grades_NNS of_II CIN_NN and_CC invasive_JJ cervical_JJ cancer_NN and_CC 438_MC matched_VVNJ controls_NNS ._.
P10459162A02
The_DD overall_JJ HPV_NN positive_JJ rate_NN was_VBD 44.3_MC %_SYM with_II 18.6_MC %_SYM (_( 16_MC /_SYM 86_MC )_) for_II normal_JJ /_SYM inflamed_VVNJ cervices_NNS ,_, 36.4_MC %_SYM (_( 32_MC /_SYM 88_MC )_) for_II condyloma_NN ,_, 64.7_MC %_SYM (_( 33_MC /_SYM 51_MC )_) for_II cervical_JJ intraepithelial_JJ neoplasia_NN grade_NN 1_MC (_( CIN_NN 1_MC )_) ,_, 37.9_MC %_SYM (_( 11_MC /_SYM 29_MC )_) for_II CIN_NN 2_MC ,_, 68.3_MC (_( 41_MC /_SYM 60_MC )_) for_II CIN_NN 3_MC ,_, and_CC 77.8_MC %_SYM (_( 14_MC /_SYM 18_MC )_) for_II carcinoma_NN ._.
P10515799A03
In_II contrast_NN ,_, seroreactivity_NN to_II any_DD type_NN was_VBD associated_VVN with_II elevated_VVNJ seroreactivity_NN to_II all_DD others_NNS ._.
P10523544A09
Southern_NN blot_NN hybridization_NN with_II an_DD HPV-16_NN probe_NN revealed_VVD that_CST only_RR in_II these_DD two_MC cases_NNS was_VBD both_CC episomal_JJ and_CC integrated_VVNJ HPV_NN DNA_NN being_VBG carried_VVN simultaneously_RR ._.
P10523550A09
In_II summary_NN ,_, we_PN have_VHB established_VVN a_DD highly_RR sensitive_JJ and_CC comprehensive_JJ degenerate_JJ PCR_NN methodology_NN for_II detection_NN and_CC genotyping_VVGN of_II HPV_NN from_II the_DD skin_NN and_CC have_VHB demonstrated_VVN a_DD diverse_JJ spectrum_NN of_II multiple_JJ HPV_NN types_NNS in_II cutaneous_JJ warts_NNS from_II transplant_NN recipients_NNS ._.
P10604662A07
Nested_VVNJ polymerase_NN chain_NN reaction_NN was_VBD performed_VVN on_II all_DD specimens_NNS ._.
P10642935A09
These_DD findings_NNS suggest_VVB the_DD importance_NN of_II HPV_NN typing_VVGN other_II+ than_II HPV_NN 16_MC and_CC 18_MC and_CC a_DD different_JJ clinicopathologic_JJ significance_NN of_II HPV_NN 18_MC ._.
P10686023A02
The_DD enzyme-linked_VVNJ immunosorbent_JJ assay_NN (_( ELISA_NN )_) made_VVD use_NN of_II baculovirus_NN synthesised_VVNJ HPV_NN virus_NN like_JJ particles_NNS (_( VLPs_NNS )_) as_II antigen_NN ._.
P10716964A08
HPV_NN was_VBD found_VVN in_II 89_MC %_SYM of_II HSILs_NNS and_CC 88_MC %_SYM of_II cancers_NNS ,_, with_II HPV16_NN being_VBG strongly_RR predominant_JJ (_( 51_MC %_SYM and_CC 53_MC %_SYM of_II positive_JJ subjects_NNS )_) ._.
P10721654A07
E6_NN and_CC E7_NN function_VVB as_II transforming_VVGJ genes_NNS ._.
P10746674A09
Either_CC EBV_NN or_CC HPV_NN was_VBD detected_VVN in_II 61_MC %_SYM (_( 19_MC /_SYM 31_MC )_) of_II ICC_NN ,_, whereas_CS both_CC EBV_NN and_CC HPV_NN was_VBD detected_VVN in_II 39_MC %_SYM (_( 12_MC /_SYM 31_MC )_) of_II ICC_NN ._.
P10762117A08
Possible_JJ co-factors_NNS have_VHB also_RR been_VBN evaluated_VVN :_: history_NN of_II other_JJ sexually_RR transmitted_VVNJ diseases_NNS ,_, mainly_RR syphilis_NN ,_, showed_VVD to_TO be_VBI positively_RR related_VVN to_II progression_NN (_( Adjusted_VVNJ OR_NN 13.0_MC ,_, P=0.0003_NN )_) while_CS oral_JJ contraceptive_NN use_NN and_CC tobacco_NN smoking_VVGN were_VBD not_RR significantly_RR related_VVN to_II it_PN (_( P_NN >_SYM O.1_MC )_) ._.
P10815691A03
HPV_NN DNA_NN was_VBD detected_VVN and_CC typed_VVN by_II the_DD MY09_NN /_SYM 11_MC PCR_NN protocol_NN ._.
P10833983A07
RESULTS_NNS :_: The_DD rates_NNS of_II detecting_VVGN HPV_NN infection_NN cytologically_RR were_VBD higher_JJR among_II men_NNS with_II HIV_NN infection_NN (_( 50_MC %_SYM )_) than_CSN among_II their_PNG HIV-seronegative_JJ counterparts_NNS (_( 30_MC %_SYM )_) ._.
P10867192A01
We_PN established_VVD a_DD new_JJ assay_NN to_TO detect_VVI the_DD E6-E7_NN DNA_NN of_II mucosal_JJ human_NN papillomaviruses_NNS (_( HPV_NN )_) by_II a_DD PCR-based_VVNJ method_NN using_VVG four_MC pairs_NNS of_II degenerate_JJ LCR_NN and_CC E7_NN primers_NNS (_( LCR-E7_NN PCR_NN )_) ._.
P10960634A12
CONCLUSION_NN :_: Immunosuppression_NN favors_VVZ cervical_JJ high-load_NN HPV_NN infection_NN with_II oncogenic_JJ genotypes_NNS and_CC its_PNG clinical_JJ expression_NN in_II HIV-seropositive_JJ women_NNS ._.
P10962445A02
The_DD E6_NN and_CC E7_NN oncoproteins_NNS are_VBB constitutively_RR expressed_VVN in_II these_DD lesions_NNS and_CC are_VBB therefore_RR putative_JJ targets_NNS for_II the_DD immune_JJ response_NN against_II HPV_NN ._.
P11002256A01
The_DD presence_NN of_II human_NN papillomavirus_NN (_( HPV_NN )_) DNA_NN in_II almost_RR all_PND of_II the_DD cervical_JJ carcinomas_NNS is_VBZ one_MC of_II the_DD most_RRT compelling_VVGJ evidence_NN for_II the_DD viral_JJ carcinogenesis_NN ._.
P11063660A07
With_II regard_NN to_II the_DD distribution_NN of_II HPV_NN types_NNS ,_, HPV_NN type_NN 16_MC family_NN (_( types_NNS 16_MC ,_, 31_MC ,_, and_CC 35_MC )_) was_VBD identified_VVN in_II 28_MC cases_NNS (_( 50.0_MC %_SYM )_) ,_, type_NN 18_MC family_NN (_( types_NNS 18_MC ,_, 33_MC and_CC 58_MC )_) in_II 15_MC (_( 26.8_MC %_SYM )_) ,_, and_CC type_NN X_MC in_II 18_MC (_( 32.1_MC %_SYM )_) ._.
P11090752A03
At_II the_DD time_NN of_II specimen_NN collection_NN ,_, both_CC vaginal_JJ and_CC endocervical_JJ scrapes_NNS were_VBD taken_VVN from_II these_DD women_NNS ,_, and_CC tested_VVN for_II HPV_NN DNA_NN by_II PCR_NN ,_, using_VVG MY09_NN /_SYM MY11_NN primer_NN system_NN ._.
P11241459A07
To_II our_PNG knowledge_NN ,_, this_PND is_VBZ the_DD largest_JJT sequencing-based_VVNJ study_NN of_II HPV_NN ._.
P11244634A06
The_DD women_NNS with_II cytomorphologically_RR normal_JJ cervical_JJ smears_NNS but_CC which_DD who_PNR HPV-positive_JJ were_VBD reexamined_VVN six_MC months_NNS later_RR ._.
P11257210A05
Dilution_NN series_NNS of_II target_NN and_CC heterologous_JJ templates_NNS were_VBD used_VVN to_TO verify_VVI the_DD assay_NN ._.
P11265139A02
PATIENTS_NNS AND_CC METHODS_NNS :_: 223_MC cases_NNS of_II cervical_JJ cancer_NN patients_NNS included_VVN in_II this_DD retrospective_JJ study_NN underwent_VVD follow-up_NN evaluation_NN ._.
P11301343A02
p53_NN ,_, pRb_NN ,_, cyclin_NN E_NN ,_, and_CC cyclin_NN A_NN are_VBB reported_VVN to_TO be_VBI involved_VVN in_II the_DD synchronizing_VVGJ process_NN ._.
P11329141A09
In_II conclusion_NN ,_, HPV_NN infection_NN can_VM be_VBB diagnosed_VVN in_II cervical_JJ scrapes_NNS and_CC biopsy_NN specimens_NNS using_VVG the_DD SPF_NN (_( 10_MC )_) PCR-LiPA_NN system_NN ._.
P11426958A09
HPV_NN DNA_NN was_VBD detected_VVN by_II PCR_NN in_II 57_MC (_( 69_MC %_SYM )_) cases_NNS and_CC in_II 26_MC (_( 29_MC %_SYM )_) controls_NNS from_II both_DD groups_NNS (_( P_NN <_SYM 0.0001_MC )_) ._.
P11426982A05
A_DD Digene_NN II_MC kit_NN was_VBD used_VVN to_TO perform_VVI HPV_NN testing_VVGN ._.
P11531292A03
All_PND of_II them_PN were_VBD first_RR stained_VVN by_II the_DD Papanicolaou_NN (_( pap_NN )_) method_NN before_II the_DD experiments_NNS ._.
P11725224A06
Liquid-based_VVNJ cytology_NN was_VBD used_VVN to_TO screen_VVI for_II SIL_NN ._.
P11725354A06
In_II the_DD lung_NN ,_, we_PN demonstrated_VVD type_NN 16_MC /_SYM 18_MC positivity_NN in_II two_MC and_CC type_NN 6_MC /_SYM 11_MC in_II one_MC of_II the_DD HPV-positive_JJ cases_NNS ._.
P11745939A03
The_DD E2_NN protein_NN activates_VVZ and_CC represses_VVZ transcription_NN from_II different_JJ HPVs_NNS promoters_NNS ._.
P11745939A18
These_DD data_NNS suggest_VVB that_CST antibodies_NNS against_II the_DD E2_NN ,_, E6_NN ,_, and_CC E7_NN proteins_NNS are_VBB good_JJ candidates_NNS for_II use_NN as_II markers_NNS for_II monitoring_VVGN cervical_JJ HPV_NN infections_NNS ._.
P11754676A06
Incident_JJ cervical_JJ cancer_NN precursor_NN lesions_NNS ascertained_VVN by_II expert_NN review_NN of_II all_DD cytology_NN smears_NNS ._.
P11769697A10
CONCLUSION_NN :_: High-risk_NN HPV_NN infection_NN in_II female_NN genital_JJ tract_NN was_VBD the_DD major_JJ risk_NN factor_NN of_II cervical_JJ cancer_NN and_CC CIN_NN in_II the_DD areas_NNS ._.
P11816294A09
HPV_NN detection_NN could_VM be_VBB very_RR useful_JJ supplement_NN to_II Pap_NN smears_NNS ._.
P11843911A05
RESULTS_NNS :_: Of_II the_DD 127_MC participants_NNS ,_, 55_MC tested_VVD positive_JJ and_CC 72_MC tested_VVD negative_JJ for_II HPV_NN DNA_NN ._.
P11857534A07
Any_DD one_MC of_II the_DD HPV_NN types_NNS 18_MC ,_, 33_MC ,_, 35_MC ,_, 39_MC ,_, 45_MC ,_, 51_MC ,_, 52_MC ,_, 56_MC ,_, 58_MC ,_, 59_MC ,_, or_CC 66_MC was_VBD detected_VVN in_II 3.6_MC %_SYM (_( 223_MC /_SYM 6,123_MC )_) of_II the_DD women_NNS ._.
P11905599A04
This_DD process_NN results_VVZ in_II impaired_VVNJ tumour-suppressor-gene_NN function_NN ,_, involving_VVG DNA_NN repair_NN ,_, decreased_VVNJ apoptosis_NN ,_, and_CC eventual_JJ cell_NN immortalisation_NN ._.
P11920596A14
Five_MC hundred_MC twenty-five_MC women_NNS underwent_VVD HPV_NN sampling_VVGN following_VVG treatment_NN ,_, of_II whom_PNR 47_MC (_( 8.9_MC %_SYM )_) developed_VVD further_JJ CIN_NN ._.
P12001118A06
The_DD percentage_NN positive_JJ for_II HPV-16_NN E6_NN or_CC E7_NN DNA_NN in_II a_DD series_NN of_II ThinPrep_NN cervical_JJ cytologic_JJ samples_NNS (_( n_NN =_SYM 348_MC samples_NNS )_) was_VBD 0_MC %_SYM for_II negative_JJ samples_NNS (_( n_NN =_SYM 45_MC samples_NNS )_) ,_, 9.7_MC %_SYM for_II atypical_JJ squamous_JJ cells_NNS of_II undetermined_VVNJ significance_NN (_( ASCUS_NN ;_: n_NN =_SYM 144_MC samples_NNS )_) ,_, 16.9_MC %_SYM for_II low-grade_NN squamous_JJ intraepithelial_JJ lesion_NN (_( LSIL_NN ;_: n_NN =_SYM 118_MC samples_NNS )_) ,_, and_CC 51.2_MC %_SYM for_II high-grade_NN intraepithelial_JJ lesion_NN (_( HSIL_NN ;_: n_NN =_SYM 41_MC samples_NNS )_) ._.
P12023775A07
None_MC of_II the_DD men_NNS had_VHD both_CC vas_NN deferens_NN and_CC semen_NN plasma_NN samples_NNS HPV_NN positive_JJ ._.
P12082399A02
However_RR ,_, human_NN papillomaviruses_NNS (_( HPV_NN )_) have_VHB been_VBN reported_VVN to_TO be_VBI found_VVN in_II a_DD significant_JJ portion_NN of_II breast_NN cancers_NNS of_II women_NNS with_II concomitant_JJ cervical_JJ intraepithelial_JJ neoplasia_NN III_MC ._.
P12117707A04
Controls_NNS (_( n_NN =_SYM 270_MC )_) were_VBD matched_VVN on_II age_NN (_( +/-_SYM 5_MC years_NNS )_) and_CC follow-up_NN period_NN ._.
P12210419A01
Previous_JJ studies_NNS have_VHB suggested_VVN that_CST a_DD few_JJ uncommon_JJ human_NN papillomavirus_NN (_( HPV_NN )_) genotypes_NNS are_VBB prevalent_JJ in_II Chinese_NN cervical_JJ cancer_NN patients_NNS ._.
P12214730A05
The_DD sequence_NN of_II DNA_NN HPV_NN type_NN 16_MC and/or_CC 18_MC was_VBD identified_VVN with_II the_DD PCR_NN method_NN (_( polymerase_NN chain_NN reaction_NN )_) ._.
P12365959A13
The_DD strategy_NN requiring_VVG repeat_NN positive_JJ PCR_NN tests_NNS on_II 2_MC visits_NNS had_VHD a_DD sensitivity_NN of_II 84.2_MC %_SYM (_( 75.3_MC %_SYM -91.0_MC %_SYM )_) and_CC a_DD specificity_NN of_II 86.2_MC %_SYM (_( 85.1_MC %_SYM -87.3_MC %_SYM )_) ._.
P12375262A12
In_II 83_MC %_SYM of_II the_DD HPV16_NN /_SYM 18-positive_JJ CIN_NN lesions_NNS ,_, the_DD fractional_JJ area_NN of_II HPV-infected_VVNJ epithelium_NN was_VBD equal_JJ to_II ,_, or_CC larger_JJR than_CSN ,_, the_DD fractional_JJ area_NN with_II aneusomy_NN ._.
P12468350A03
Amplified_VVNJ PCR_NN products_NNS were_VBD verified_VVN and_CC typed_VVN by_II Southern_NN blot_NN analysis_NN using_VVG (_( 32_MC )_) P-labeled_VVNJ DNA_NN probes_NNS prepared_VVN from_II cloned_VVNJ HPV-16_NN and_CC -18_MC plasmids_NNS ._.
