# Supplementary material for: A UMLS-based spell checker for natural language processing in vaccine safety
Source: BMC Med Inform Decis Mak. 2007 Feb 12;7:3. doi: 10.1186/1472-6947-7-3 (PMC1805499; doi:10.1186/1472-6947-7-3)
Supplement: Additional file 9 — MEDPOST directory. Sets up MEDPOST part-of-speech tagger and related files [file 1472-6947-7-3-S9.gz › medpost/tagged/tag_mb07.ioc]

P00681751A04
Alternatively_RR ,_, basophils_NNS were_VBD purified_VVN from_II animals_NNS receiving_VVG repeated_VVNJ i.v._NN injections_NNS of_II sodium_NN [_( 35S_NN ]_) sulfate_NN ._.
P01339431A04
Phosphatidylinositol-specific_JJ phospholipase_NN C_NN and_CC monoclonal_JJ antibody_NN (_( mAb_NN )_) S1_NN identified_VVD the_DD 64-kDa_NN core_NN proteins_NNS as_II glypican_NN ,_, whereas_CS mAb_NN 2E9_NN ,_, which_PNR also_RR reacted_VVD with_II proteoglycan_NN from_II mouse_NN mammary_JJ epithelial_JJ cells_NNS ,_, tentatively_RR identified_VVD the_DD hybrid_NN proteoglycans_NNS as_II syndecan_NN ._.
P01443612A07
Structural_JJ analysis_NN revealed_VVD that_CST N-sulfated_VVNJ glucosamine_NN residues_NNS were_VBD present_VVB much_RR less_RR frequently_RR in_II HS_NN derived_VVN from_II these_DD cells_NNS as_CS compared_VVN with_II that_PND derived_VVN from_II wild-type_NN cells_NNS ._.
P01488123A03
In_II Alzheimer_NNP 's_GE tissue_NN ,_, however_RR ,_, the_DD number_NN and_CC intensity_NN of_II these_DD elements_NNS was_VBD more_RR extensive_JJ than_CSN in_II control_NN brains_NNS ._.
P01513088A05
In_II contrast_NN ,_, incubation_NN in_II the_DD enzyme_NN chondroitinase_NN ABC_NN did_VDD not_RR reduce_VVB the_DD number_NN of_II sites_NNS in_II the_DD LRE_NN but_CC reduced_VVD the_DD number_NN of_II sites_NNS in_II the_DD LRI_NN by_II 26_MC %_SYM ._.
P01556106A05
The_DD betaglycan_NN forms_NNS expressed_VVN in_II bFGF-treated_VVNJ osteoblasts_NNS have_VHB a_DD reduced_VVNJ content_NN of_II heparan_NN sulfate_NN GAGs_NNS ,_, without_II detectable_JJ changes_NNS in_II the_DD content_NN of_II chondroitin_NN sulfate_NN GAGs_NNS or_CC the_DD size_NN of_II the_DD core_NN protein_NN ._.
P01593846A04
Specificity_NN of_II JM-403_NN for_II HS_NN was_VBD also_RR suggested_VVN by_II results_NNS of_II inhibition_NN studies_NNS ,_, which_PNR found_VVD that_CST intact_JJ HSPG_NN and_CC HS_NN ,_, but_CC not_RR the_DD core_NN protein_NN ,_, inhibited_VVD the_DD binding_VVGN of_II JM-403_NN to_II HS_NN ._.
P01613397A01
Proteoglycan_NN production_NN was_VBD examined_VVN in_II cultures_NNS of_II thioglycollate-elicited_VVNJ peritoneal_JJ macrophages_NNS obtained_VVN from_II White_NN Carneau_NN and_CC Show_NN Racer_NN pigeons_NNS ._.
P01634336A03
These_DD filaments_NNS ,_, which_PNR were_VBD partially_RR sensitive_JJ to_II chondroitinase_NN AC_NN and_CC chondroitinase_NN B_NN ,_, were_VBD completely_RR removed_VVN by_II chondroitinase_NN ABC_NN and_CC were_VBD identified_VVN as_II chondroitin_NN /_SYM dermatan_NN sulfate_NN proteoglycans_NNS ._.
P01800132A10
We_PN conclude_VVB that_CST ,_, as_II+ for_II glomerular_JJ basement_NN membrane_NN proteoglycans_NNS ,_, biochemical_JJ alterations_NNS affect_VVB the_DD glomerular_JJ cell_NN membrane_NN proteoglycans_NNS with_II aging_VVGN ._.
P01906068A05
Large_JJ amounts_NNS of_II hyaluronic_JJ acid_NN labeled_VVN with_II 3H_NN glucosamine_NN were_VBD found_VVN in_II the_DD cell_NN layer_NN ._.
P01918055A02
Addition_NN of_II follistatin_NN to_II the_DD cultured_VVNJ cells_NNS demonstrated_VVD a_DD typical_JJ ligand-binding_VVGJ saturation_NN curve_NN ,_, suggesting_VVG that_CST granulosa_NN cells_NNS have_VHB a_DD specific_JJ binding_VVGJ site_NN for_II follistatin_NN ._.
P02022669A08
This_DD size_NN heterogeneity_NN ,_, which_PNR is_VBZ comparable_JJ to_II that_PND seen_VVN in_II the_DD lens_NN capsule_NN ,_, is_VBZ most_RRT readily_RR attributable_JJ to_II proteolytic_JJ processing_VVGN of_II a_DD precursor_NN molecule_NN ._.
P02125032A02
One_MC eye_NN received_VVD 550_MC nM_NN dexamethasone_NN in_II addition_NN to_II culture_NN medium_NN ;_: the_DD fellow_JJ eye_NN received_VVD culture_NN medium_NN only_RR ._.
P02137090A06
Membrane-associated_VVNJ proteoglycan_NN (_( MA-PG_NN )_) was_VBD further_RR purified_VVN by_II ion_NN exchange_NN and_CC gel_NN chromatography_NN ._.
P02140362A08
Thermolysin_NN fragmentation_NN of_II the_DD 125I-labeled_VVNJ proteoglycan_NN yielded_VVD glycosamino-glycan-free_JJ core_NN protein_NN fragments_NNS of_II approximately_RR 110_MC and_CC 62_MC kDa_NN which_PNR bound_VVD to_II both_CC fibronectin_NN and_CC heparin_NN columns_NNS ._.
P02143497A06
Differences_NNS in_II DEAE-chromatographic_JJ behavior_NN were_VBD obvious_JJ in_II pathological_JJ samples_NNS as_CS compared_VVN to_II controls_NNS ,_, the_DD hydrodynamic_JJ form_NN of_II HA_NN and_CC the_DD charge_NN density_NN of_II HS_NN being_VBG decreased_VVN ._.
P02144898A04
The_DD amino_JJ acid_NN sequence_NN deduced_VVN from_II the_DD isolated_VVNJ cDNAs_NNS revealed_VVD several_JJ interesting_VVGJ features_NNS ,_, including_VVG hydrophobic_JJ signal_NN and_CC transmembrane_JJ domains_NNS that_PNR flank_VVB an_DD extracellular_JJ region_NN containing_VVG six_MC potential_JJ attachment_NN sites_NNS for_II glycosaminoglycan_NN side_NN chains_NNS ._.
P02352508A08
A_DD second_JJ pericellular_JJ GAG_NN was_VBD identified_VVN as_II CS_NN in_II mature_JJ granulation_NN tissue_NN cells_NNS ,_, scar_NN cells_NNS and_CC skin_NN cells_NNS ;_: while_CS HA_NN was_VBD identified_VVN in_II the_DD pericellular_JJ matrix_NN of_II early_JJ granulation_NN tissue_NN cells_NNS ._.
P02421806A01
Proteoglycans_NNS within_II the_DD extracellular_JJ matrix_NN of_II human_NN bone_NN marrow_NN have_VHB been_VBN implicated_VVN in_II the_DD process_NN of_II hematopoiesis_NN ,_, but_CC little_PND is_VBZ known_VVN about_II the_DD structure_NN and_CC composition_NN of_II these_DD macromolecules_NNS in_II this_DD tissue_NN ._.
P02421806A15
Chondroitinase_NN ABC_NN treatment_NN of_II the_DD cultures_NNS completely_RR removed_VVD the_DD ruthenium_NN red-positive_JJ granules_NNS overlying_VVG the_DD cells_NNS and_CC resulted_VVD in_II a_DD loss_NN of_II approximately_RR 70_MC %_SYM of_II the_DD 35S-sulfate-labeled_VVNJ material_NN from_II the_DD cell_NN layer_NN ._.
P02441105A10
Their_PNG kidneys_NNS were_VBD utilized_VVN for_II labeling_VVGN of_II basement_NN membrane_NN PGs_NNS by_II employing_VVGN [_( 35S_NN ]_) -sulfate_NN as_II the_DD precursor_NN product_NN ._.
P02443472A04
In_II CB-fixed_VVNJ specimens_NNS 50_MC nm_NN long_JJ ,_, rod-like_JJ granules_NNS were_VBD found_VVN attached_VVN to_II keratinocyte_NN cell_NN surfaces_NNS ,_, while_CS the_DD RR-_NN and_CC TA-fixed_VVNJ specimens_NNS contained_VVD round_JJ granules_NNS (_( luminal_JJ diameter_NN 10_MC and_CC 30_MC nm_NN ,_, respectively_RR )_) ._.
P02472420A03
Cultures_NNS were_VBD labeled_VVN with_II 35S-sulfate_NN ,_, and_CC the_DD PGs_NNS were_VBD extracted_VVN from_II medium_NN and_CC cell_NN layer_NN ._.
P02494091A11
Characteristics_NNS of_II these_DD macromolecules_NNS differ_VVB from_II those_PND produced_VVN by_II purified_VVNJ cultures_NNS of_II chick_NN embryo_NN retina_NN neurons_NNS and_CC photoreceptors_NNS in_II terms_NNS of_II size_NN ,_, compartmental_JJ distribution_NN ,_, and_CC presence_NN of_II hyaluronic_JJ acid_NN ._.
P02498202A03
Following_VVG 24_MC h_NN incubation_NN in_II the_DD presence_NN of_II (_( 35S_NN )_) -sulfate_NN ,_, significant_JJ quantities_NNS of_II 35S-labelled_VVNJ macromolecules_NNS were_VBD detected_VVN both_CC within_II the_DD culture_NN medium_NN and_CC cells_NNS ._.
P02499495A05
Further_RR ,_, highly_RR purified_VVNJ beta-D-xyloside-initiated_VVNJ chondroitin_NN /_SYM dermatan-35SO4_NN GAGs_NNS were_VBD taken_VVN up_II by_II kidneys_NNS more_RR avidly_RR than_CSN was_VBD free_JJ [_( 35S_NN ]_) sulfate_NN ._.
P02521485A02
Analysis_NN of_II the_DD binding_VVGJ function_NN yielded_VVD an_DD association_NN constant_NN of_II 0.62_MC x_SYM 10_MC (_( 8_MC )_) M-1_NN and_CC a_DD maximum_NN binding_VVGJ capacity_NN of_II 2.1_MC micrograms_NNS /_SYM 60-mm_NN dish_NN ._.
P02521995A01
The_DD metabolic_JJ turnover_NN of_II rat_NN glomerular_JJ proteoglycans_NNS in_RR+ vivo_RR was_VBD investigated_VVN ._.
P02523890A03
The_DD binding_VVGN of_II the_DD hydrophobic_JJ HSPGs_NNS to_II membranes_NNS appears_VVZ to_TO be_VBI via_II covalently_RR linked_VVNJ phosphatidylinositol_NN based_VVN on_II the_DD observation_NN that_CST incubation_NN of_II the_DD detergent-solubilized_VVNJ protein_NN with_II purified_VVNJ phosphatidylinositol-specific_JJ phospholipase_NN C_NN significantly_RR reduces_VVZ the_DD ability_NN of_II the_DD HSPGs_NNS to_TO associate_VVI with_II phospholipid_NN vesicles_NNS in_II a_DD reconstitution_NN assay_NN ._.
P02527236A08
The_DD small_JJ keratan_NN sulfate_NN proteoglycans_NNS appear_VVB to_TO be_VBI present_JJ as_II a_DD species_NN distinct_JJ from_II the_DD small_JJ dermatan_NN sulfate_NN proteoglycans_NNS in_II these_DD cultures_NNS in_CS+ that_CS they_PN can_VM be_VBB separated_VVN on_II Q-Sepharose_NN chromatography_NN and_CC sodium_NN dodecyl_NN sulfate-polyacrylamide_NN gel_NN electrophoresis_NN ._.
P02530099A01
Heparin_NN is_VBZ known_VVN to_TO bind_VVI to_II cultured_VVNJ endothelial_JJ cells_NNS ._.
P02808381A09
Treatment_NN with_II 24_MC ,_, 25-dihydroxyvitamin_NN D3_NN did_VDD not_RR cause_VVB significant_JJ changes_NNS in_II the_DD proteoglycan_NN synthesis_NN ._.
P02840440A08
The_DD heparin_NN /_SYM heparan_NN sulfate_NN binding_VVGJ activity_NN is_VBZ a_DD protein_NN (_( s_GE )_) because_CS it_PN is_VBZ destroyed_VVN by_II treatment_NN with_II trypsin_NN ._.
P02931856A05
10_MC unit_NN /_SYM ml_NN of_II thrombin_NN released_VVD approximately_RR twice_RR as_RR much_DD amount_NN of_II 35S-glycosaminoglycans_NNS as_CSN did_VDD Hanks_NN '_GE balanced_VVNJ salt_NN solution_NN alone_JJ ._.
P02944764A02
This_DD property_NN is_VBZ mediated_VVN by_II sequences_NNS in_II the_DD core_NN protein_NN ,_, since_CS papain-or_NN alkaline_JJ borohydride-released_VVNJ heparan_NN sulfate_NN chains_NNS do_VDB not_RR bind_VVB to_II the_DD matrix_NN ._.
P02946688A08
In_II addition_NN ,_, it_PN was_VBD rapidly_RR released_VVN into_II the_DD medium_NN of_II label-chase_NN experiments_NNS after_II which_PNR it_PN migrated_VVD slightly_RR more_RR rapidly_RR than_CSN HS-tIA_NN in_II gels_NNS ,_, with_II HS_NN chains_NNS similar_JJ in_II length_NN to_II its_PNG tissue_NN counterpart_NN ._.
P02948961A04
Subsequently_RR ,_, about_RR 55_MC %_SYM was_VBD released_VVN into_II the_DD medium_NN (_( t1_NN /_SYM 2_MC approximately_RR 2.5_MC h_NN )_) where_PNR it_PN resided_VVD as_II intact_JJ macromolecule_NN and_CC was_VBD neither_CC endocytosed_VVN nor_CC degraded_VVN further_RR ._.
P02953717A01
Heparan_NN sulfate_NN proteoglycan_NN from_II the_DD Engelbreth-Holm-Swarm_NN mouse_NN tumor_NN was_VBD previously_RR separated_VVN into_II two_MC forms_NNS :_: a_DD high_JJ density_NN form_NN (_( Form_NN HD_NN )_) and_CC low_JJ density_NN form_NN (_( Form_NN LD_NN )_) ._.
P02957379A10
The_DD HSPGs_NNS released_VVN from_II the_DD cell_NN surface_NN by_II proteases_NNS were_VBD slightly_RR smaller_JJR than_CSN the_DD intact_JJ HSPGs_NNS and_CC lacked_VVD the_DD hydrophobic_JJ properties_NNS of_II the_DD latter_NN ._.
P02958485A11
A_DD variety_NN of_II experiments_NNS indicated_VVD that_CST the_DD mechanism_NN of_II this_DD inhibition_NN also_RR involved_VVD the_DD binding_VVGN of_II DS-PGs_NNS to_II only_RR substratum-bound_VVNJ CBF_NN due_II+ to_II the_DD presence_NN of_II a_DD cryptic_JJ GAG-binding_VVGJ domain_NN not_RR observed_VVN in_II the_DD soluble_JJ CBF_NN ._.
P02961930A05
The_DD staining_VVGN was_VBD absent_JJ from_II the_DD more_RR superficial_JJ layers_NNS which_PNR were_VBD invaded_VVN by_II leukocytes_NNS ._.
P02965148A07
(_( c_NN )_) Label_NN and_CC chase_NN experiments_NNS with_II and_CC without_II chloroquine_NN showed_VVD that_CST virtually_RR all_PND of_II the_DD free_JJ heparan_NN sulfate_NN glycosaminoglycan_NN chains_NNS derived_VVD from_II endocytosis_NN and_CC lysosomal_JJ degradation_NN of_II the_DD plasma_NN membrane-associated_VVNJ HSPG_NN ._.
P02967301A01
Tissue_NN culture_NN substratum_NN adhesion_NN sites_NNS from_II EGTA-detached_VVNJ Platt_NN human_NN neuroblastoma_NN cells_NNS were_VBD extracted_VVN with_II a_DD buffer_NN containing_VVG ocytlglucoside_NN ,_, NaCl_NN ,_, guanidine_NN hydrochloride_NN ,_, and_CC a_DD variety_NN of_II protease_NN inhibitors_NNS ,_, an_DD extraction_NN which_PNR resulted_VVD in_II quantitative_JJ solubilization_NN of_II the_DD 35SO4_NN =_SYM -radiolabeled_VVNJ proteoglycans_NNS and_CC 3H-leucine-radiolabeled_VVNJ proteins_NNS ._.
P02968652A04
The_DD synaptic_JJ localization_NN and_CC metabolism_NN of_II this_DD class_NN of_II proteoglycans_NNS are_VBB consistent_JJ with_II its_PNG potential_JJ involvement_NN in_II central_JJ nervous_JJ system_NN dysfunction_NN ._.
P02968986A02
Such_DD interactions_NNS play_VVB key_JJ roles_NNS in_II several_JJ biological_JJ processes_NNS ,_, such_II+ as_II cell_NN recognition_NN ,_, adhesion_NN ,_, migration_NN ,_, and_CC growth_NN ._.
P02969381A03
Adherent_JJ macrophages_NNS isolated_VVN from_II human_NN blood_NN were_VBD plated_VVN on_II [_( 35S_NN ]_) O4-prelabeled_VVNJ extracellular_JJ matrix-coated_VVNJ dishes_NNS prepared_VVN from_II cultured_VVNJ porcine_JJ aortic_JJ endothelial_JJ cells_NNS ._.
P03084487A05
After_II purification_NN by_II sequential_JJ ion-exchange_NN chromatography_NN and_CC isopycnic_JJ CsCI_NN density_NN gradient_NN ultracentrifugation_NN ,_, size-exclusion_NN high-performance_NN liquid_NN chromatography_NN showed_VVD a_DD single_JJ species_NN with_II an_DD estimated_VVNJ Mr_NN of_II 8-9_MC X_SYM 10_MC (_( 5_MC )_) ._.
P03089858A09
This_DD component_NN was_VBD not_RR found_VVN in_II glycosaminoglycan_NN preparations_NNS obtained_VVN either_CC from_II the_DD brain_NN or_CC tail_NN of_II rat_NN fetuses_NNS at_II the_DD same_JJ stages_NNS ._.
P03104227A01
The_DD synthesis_NN and_CC secretion_NN of_II glycosaminoglycans_NNS (_( GAGs_NNS )_) in_II primary_JJ cultures_NNS of_II feline_JJ retinal_JJ pigment_NN epithelium_NN (_( RPE_NN )_) was_VBD measured_VVN ._.
P03104227A15
This_DD study_NN demonstrates_VVZ that_CST the_DD profile_NN of_II radioactively-labeled_VVNJ GAGs_NNS secreted_VVN by_II primary_JJ cultures_NNS of_II feline_JJ RPE_NN is_VBZ distinct_JJ from_II that_PND retained_VVN by_II the_DD cell_NN layer_NN ._.
P03116939A02
On_II the_DD basis_NN of_II gel_NN exclusion_NN chromatography_NN the_DD prevalent_JJ CS_NN /_SYM DSPGs_NNS in_II the_DD tissue_NN were_VBD above_JJ Mr_NN 400_MC X_SYM 10_MC (_( 3_MC )_) with_II two_MC or_CC three_MC glycosaminoglycan_NN chains_NNS of_II Mr_NN 60-70_MC X_SYM 10_MC (_( 3_MC )_) ._.
P03156851A06
It_PN therefore_RR appears_VVZ that_CST there_EX are_VBB at_RR+ least_RR two_MC distinct_JJ types_NNS of_II association_NN of_II heparan_NN sulfate_NN proteoglycans_NNS with_II brain_NN membranes_NNS ._.
P03159726A01
A_DD heparan_NN sulfate-rich_JJ proteoglycan_NN is_VBZ on_II the_DD surface_NN of_II NMuMG_NN mouse_NN mammary_JJ epithelial_JJ cells_NNS apparently_RR intercalated_VVN into_II their_PNG plasma_NN membranes_NNS ._.
P03161900A01
Heparan_NN sulfate_NN and_CC heparin_NN ,_, two_MC sulfated_VVNJ glycosaminoglycans_NNS (_( GAGs_NNS )_) ,_, extracted_VVD collagen-tailed_VVNJ acetylcholinesterase_NN (_( AChE_NN )_) from_II the_DD extracellular_JJ matrix_NN (_( ECM_NN )_) of_II the_DD electric_JJ organ_NN of_II Discopyge_NN tschudii_NN ._.
P03680294A07
When_CS media_NN proteoglycans_NNS were_VBD chromatographed_VVN on_II octyl-Sepharose_NN ,_, two_MC labeled_VVNJ peaks_NNS were_VBD found_VVN ._.
P06214562A06
The_DD distribution_NN of_II chondroitin_NN sulfate_NN proteoglycan_NN was_VBD not_RR coincidental_JJ with_II that_PND of_II fibronectin_NN ._.
P06226661A04
The_DD heparan_NN sulfate_NN proteoglycan_NN ,_, which_PNR constituted_VVD approximately_RR 15_MC %_SYM of_II the_DD 35S-labeled_VVNJ proteoglycans_NNS in_II the_DD culture_NN medium_NN has_VHZ a_DD similar_JJ hydrodynamic_JJ size_NN (_( Kd_NN =_SYM 0.62_MC on_II Sepharose_NN CL-2B_NN )_) and_CC buoyant_JJ density_NN distribution_NN in_II CsCl_NN density_NN gradients_NNS as_II the_DD low_JJ buoyant_JJ density_NN dermatan_NN sulfate_NN proteoglycan_NN synthesized_VVN by_II the_DD same_JJ granulosa_NN cells_NNS and_CC described_VVN in_II the_DD accompanying_VVGJ report_NN (_( Yanagishita_NNP ,_, M._NNP ,_, and_CC Hascall_NNP ,_, V._NNP C._NNP (_( 1983_MC )_) J._NN Biol._NN Chem._NN 258_MC ,_, 12847-12856_MC )_) ._.
P06231180A05
This_DD study_NN demonstrates_VVZ the_DD existence_NN of_II heparin_NN sulfate_NN proteoglycan_NN in_II thyroid_NN tissue_NN for_II the_DD first_JJ time_NN ._.
P06235848A01
Heparan_NN sulfate_NN proteoglycans_NNS have_VHB been_VBN isolated_VVN from_II Swiss_NN mouse_NN 3T3_NN cells_NNS by_II using_VVGN two_MC nondegradative_JJ techniques_NNS :_: extraction_NN with_II 4_MC M_NN guanidine_NN or_CC 2.5_MC %_SYM 1-butanol_NN ._.
P06237102A06
Binding_VVGN requires_VVZ native_JJ collagen_NN structure_NN which_PNR may_VM be_VBB optimal_JJ when_CS the_DD collagen_NN is_VBZ in_II a_DD fibrillar_JJ configuration_NN ._.
P06415057A01
Rat_NN ovarian_JJ granulosa_NN cells_NNS were_VBD isolated_VVN from_II immature_JJ female_NN rats_NNS after_II stimulation_NN with_II pregnant_JJ mare_NN 's_GE serum_NN gonadotropin_NN and_CC maintained_VVN in_II culture_NN ._.
P06456325A08
Uridine_NN at_II the_DD dose_NN applied_VVN partially_RR reversed_VVD D-galactosamine-inhibited_VVNJ synthesis_NN of_II proteoheparan_NN sulfate_NN ._.
P06793599A11
The_DD chromatographic_JJ behavior_NN of_II the_DD extracted_VVNJ proteoglycans_NNS and_CC the_DD derived_VVNJ GAG_NN ,_, together_RR with_II the_DD fact_NN that_CST the_DD two_MC types_NNS of_II proteoglycans_NNS can_VM be_VBB partially_RR separated_VVN into_II the_DD density_NN gradient_NN ,_, suggest_VVB that_CST the_DD heparan_NN sulfate_NN and_CC chondroitin_NN sulfate_NN (_( s_NNS )_) are_VBB located_VVN on_II different_JJ core_NN proteins_NNS ._.
P07674377A06
In_II order_NN to_TO begin_VVI to_TO characterize_VVI the_DD HSPG_NN that_PNR interacts_VVZ with_II NCAM_NN ,_, we_PN initially_RR used_VVD an_DD antiserum_NN produced_VVN against_II a_DD HSPG_NN which_PNR was_VBD previously_RR shown_VVN to_TO copurify_VVI with_II NCAM_NN (_( Cole_NNP and_CC Burg_NNP :_: Exp_NN Cell_NN Res_NN 182_MC :_: 44-60_MC ,_, 1989_MC )_) ._.
P07793988A10
Overall_RR ,_, the_DD results_NNS indicate_VVB that_CST specific_JJ vascular_JJ cell-derived_VVNJ PGs_NNS differentially_RR interact_VVB with_II A_NN beta_NN ,_, and_CC that_CST the_DD interactions_NNS of_II highest_JJT affinity_NN occur_VVB between_II A_NN beta_NN and_CC binding_VVGJ sites_NNS on_II both_CC the_DD core_NN protein_NN and_CC glycosaminoglycan_NN chains_NNS of_II perlecan_NN ._.
P07807583A13
Northern_NN blot_NN analysis_NN with_II a_DD cDNA_NN to_II perlecan_NN revealed_VVD a_DD significant_JJ (_( P_NN <_SYM 0.01_MC )_) 12.7-fold_NN increase_NN in_II expression_NN of_II perlecan_NN in_II neurons_NNS (_( day_NN 9_MC )_) in_II comparison_NN to_II stem_NN cells_NNS ._.
P08035198A02
Biochemical_JJ and_CC autoradiographic_JJ results_NNS of_II 35S-amino_JJ acid_NN utilization_NN reported_VVN here_RR confirm_VVB that_CST the_DD 35SO4_NN (_( 2-_MC )_) differences_NNS seen_VVN previously_RR are_VBB accompanied_VVN by_II increased_VVNJ protein_NN synthesis_NN in_II the_DD rd_NN retina_NN ._.
P08061926A07
The_DD discrepancy_NN in_II size_NN but_CC identify_NN of_II sulfation_NN indicates_VVZ that_CST ,_, although_CS sulfation_NN takes_VVZ place_NN normally_RR on_II either_CC the_DD core_NN protein_NN or_CC the_DD xyloside_NN acceptor_NN ,_, termination_NN of_II glycosylation_NN occurs_VVZ earlier_JJR for_II xyloside-initiated_VVNJ chondroitin_NN sulfate_NN ._.
P08096145A07
These_DD results_NNS provide_VVB evidence_NN for_II participation_NN of_II cell-surface_NN HS_NN proteoglycans_NNS in_II HIV-cell_NN attachment_NN and_CC virus_NN entry_NN ._.
P08138544A06
These_DD proteoglycans_NNS were_VBD intercalated_VVN into_II phosphatidylcholine_NN liposomes_NNS ,_, suggesting_VVG that_CST they_PN are_VBB all_PND membrane-intercalated_VVNJ proteoglycans_NNS ._.
P08227171A09
Northern_NN analysis_NN reveals_VVZ that_CST a_DD panel_NN of_II macrophage-like_JJ cell_NN lines_NNS accumulate_VVB similar_JJ amounts_NNS of_II syndecan-4_NN mRNA_NN ,_, demonstrating_VVG that_CST this_DD proteoglycan_NN is_VBZ expressed_VVN by_II a_DD variety_NN of_II mature_JJ macrophage-like_JJ cells_NNS ._.
P08245966A06
The_DD ability_NN of_II both_CC A_NN beta_NN (_( 1-28_MC )_) and_CC A_NN beta_NN (_( 1-40_MC )_) to_TO bind_VVI glycosaminoglycans_NNS is_VBZ pH-dependent_JJ ,_, with_II increasing_VVGJ interaction_NN as_CS the_DD pH_NN values_NNS fall_VVB below_II neutrality_NN and_CC very_RR little_DD binding_VVGN at_II pH_NN 8.0_MC ._.
P08298962A03
Previous_JJ investigations_NNS have_VHB demonstrated_VVN high_JJ affinity_NN binding_VVGN between_II heparan_NN sulfate_NN proteoglycans_NNS and_CC the_DD amyloid_NN precursor_NN ,_, as_CC+ well_CC+ as_CC with_II the_DD A4_NN peptide_NN ._.
P08340404A01
We_PN have_VHB shown_VVN previously_RR that_CST chondroitin_NN sulfate_NN ,_, but_CC not_RR heparan_NN sulfate_NN /_SYM heparin_NN ,_, linked_VVN to_II either_CC natural_JJ core_NN proteins_NNS or_CC serum_NN albumin_NN interferes_VVZ with_II cell-to-substrate_NN adhesion_NN ,_, provided_CS+ that_CS the_DD external_JJ proteoglycans_NNS are_VBB topologically_RR immobilized_VVN on_II plastic_NN plates_NNS ._.
P08394556A04
There_EX was_VBD no_DD significant_JJ difference_NN in_II the_DD composition_NN of_II GAGs_NNS isolated_VVN from_II either_CC reeler_NN or_CC normal_JJ brain_NN ._.
P08397099A09
Plasma_NN membrane-associated_VVNJ heparan_NN sulfate_NN from_II keratinocytes_NNS differed_VVD from_II the_DD corresponding_VVGJ species_NNS of_II fibroblasts_NNS in_II quantity_NN and_CC quality_NN ._.
P08504377A08
Fluoride_NN decreased_VVD uptake_NN of_II the_DD radiolabel_NN but_CC led_VVD to_II an_DD accumulation_NN of_II glycosaminoglycan_NN within_II the_DD proteoglycan_NN of_II the_DD matrix_NN ._.
P08621634A05
A_DD minor_JJ population_NN of_II perlecan_NN apparently_RR lacks_VVZ heparan_NN sulfate_NN chains_NNS totally_RR ,_, and_CC some_PND of_II this_PND is_VBZ substituted_VVN with_II chondroitin_NN sulfate_NN ._.
P08645702A08
In_II contrast_NN ,_, exposure_NN of_II mesangial_JJ cell_NN from_II normal_JJ rats_NNS to_II elevated_VVNJ glucose_NN did_VDD not_RR lead_VVB to_II any_DD changes_NNS in_II glycosaminoglycan_NN synthesis_NN ,_, indicating_VVG that_CST this_DD short-term_NN culture_NN conditions_NNS may_VM not_RR adequately_RR simulate_VVB diabetes_NN mellitus_NN ._.
P08691728A04
Human_NN adult_NN mesangial_JJ and_CC glomerular_JJ visceral_JJ epithelial_JJ cells_NNS were_VBD cultured_VVN under_II normal_JJ (_( 5_MC mM_NN )_) and_CC high_JJ glucose_NN (_( 25_MC mM_NN )_) conditions_NNS ._.
P08792767A11
In_II comparison_NN ,_, an_DD 18-fold_NN rate_NN increase_NN was_VBD observed_VVN with_II 1_MC microgram_NN /_SYM mL_NN dermatan_NN sulfate_NN proteoglycan_NN purified_VVN from_II SMC_NN culture_NN media_NN ._.
P08824283A07
All_DD glycosaminoglycans_NNS tested_VVN ,_, at_II concentrations_NNS up_II+ to_II 100_MC microM_NN ,_, increased_VVD the_DD activity_NN of_II phospholipase_NN A2_NN toward_II phosphatidylcholine_NN liposomes_NNS ._.
P08917422A07
During_II lactation_NN there_EX was_VBD a_DD dramatic_JJ increase_NN in_II the_DD content_NN of_II dermatan_NN sulfate_NN proteoglycan_NN ._.
P08998082A10
A_DD short-term_NN increase_NN in_II dermatan_NN and_CC chondroitin_NN sulfate_NN content_NN is_VBZ also_RR observed_VVN in_II serum_NN ,_, bronchoalveolar_JJ lavage_NN (_( BAL_NN )_) fluid_NN ,_, and_CC lung_NN tissue_NN ._.
P09202014A06
Using_VVG partially_RR purified_VVNJ heparanase_NN activities_NNS from_II Chinese_NN hamster_NN ovary_NN cells_NNS we_PN examined_VVD whether_CST Abeta_NN (_( 1-40_MC )_) affects_VVZ the_DD catabolism_NN of_II Chinese_NN hamster_NN ovary_NN heparan_NN sulfate_NN glycosaminoglycans_NNS and_CC proteoglycans_NNS in_RR+ vitro_RR ._.
P09270876A06
Only_RR the_DD larger_JJR HS-containing_VVGJ component_NN was_VBD sensitive_JJ to_II alkaline_JJ treatment_NN and_CC was_VBD also_RR found_VVN in_II the_DD medium_NN fraction_NN ._.
P09405101A13
Similar_JJ cell_NN behavior_NN was_VBD also_RR produced_VVN by_II aggrecan_NN and_CC the_DD small_JJ dermatan_NN sulfate_NN proteoglycan_NN decorin_NN ;_: however_RR ,_, 30-fold_NN more_DD aggrecan_NN was_VBD required_VVN to_TO produce_VVI an_DD effect_NN of_II similar_JJ magnitude_NN ._.
P10356257A02
In_II this_DD study_NN ,_, we_PN have_VHB used_VVN a_DD model_NN recombinant_JJ retrovirus_NN encoding_VVG the_DD Escherichia_NN coli_NN lacZ_NN gene_NN ,_, bovine_JJ aorta_NN chondroitin_NN sulfate_NN proteoglycan_NN (_( CSPG_NN )_) ,_, various_JJ free_JJ glycosaminoglycan_NN chains_NNS (_( GAGs_NNS )_) ,_, and_CC quantitative_JJ assays_NNS for_II retrovirus_NN transduction_NN to_TO explore_VVI the_DD mechanism_NN by_II which_PNR proteoglycans_NNS and_CC glycosaminoglycans_NNS inhibit_VVB retroviruses_NNS ._.
P10378482A03
Proteoglycans_NNS metabolically_RR labeled_VVN with_II [_( 35S_NN ]_) sulfate_NN in_II the_DD presence_NN of_II lead_NN were_VBD separated_VVN into_II heparan_NN sulfate_NN proteoglycans_NNS (_( HSPGs_NNS )_) and_CC more_RR highly_RR charged_VVNJ chondroitin_NN /_SYM dermatan_NN sulfate_NN proteoglycans_NNS by_II DEAE-Sephacel_NN ion-exchange_NN chromatography_NN ._.
P10383450A01
Molecules_NNS secreted_VVN by_II potential_JJ target_NN cells_NNS may_VM interfere_VVB with_II cationic_JJ lipid-mediated_VVNJ gene_NN transfer_NN ._.
P10420184A07
RESULTS_NNS ._.
P10704609A10
These_DD findings_NNS were_VBD further_RR supported_VVN by_II using_VVGN mutant_JJ cells_NNS characterized_VVN by_II specific_JJ glycosaminoglycan_NN deficiencies_NNS ._.
P10734086A05
Despite_II distinct_JJ molecular_JJ masses_NNS of_II glypican_NN and_CC syndecan_NN glycosaminoglycans_NNS and_CC minor_JJ differences_NNS in_II disaccharide_NN composition_NN and_CC sulfation_NN pattern_NN ,_, the_DD overall_JJ proportion_NN and_CC distribution_NN of_II sulfated_VVNJ regions_NNS and_CC the_DD affinity_NN for_II the_DD Hep_NN II_MC domain_NN were_VBD similar_JJ ._.
P10864481A09
Sulfated_VVNJ molecules_NNS were_VBD collected_VVN by_II ion-exchange_NN chromatography_NN and_CC then_RR assayed_VVN for_II GAGs_NNS ._.
P10866805A02
In_II order_NN to_TO understand_VVI the_DD regulation_NN of_II midkine_NN signaling_VVGN ,_, we_PN isolated_VVD midkine-binding_VVGJ proteoglycans_NNS from_II day_NN 13_MC mouse_NN embryos_NNS ,_, when_CS midkine_NN is_VBZ intensely_RR expressed_VVN ._.
P11118666A12
As_II a_DD result_NN ,_, versican-poor_JJ extracellular_JJ matrix_NN would_VM be_VBB induced_VVN by_II lead_NN in_II vascular_JJ smooth_JJ muscle_NN cells_NNS ._.
P11573243A09
In_II adhesion_NN assays_NNS performed_VVN on_II matrix-coated_VVNJ titer_NN plates_NNS both_DD cell_NN lines_NNS adhered_VVD to_II types_NNS I_MC and_CC III_MC collagen_NN and_CC cellular_JJ fibronectin_NN ,_, and_CC cell_NN adhesion_NN was_VBD inhibited_VVN by_II preincubation_NN of_II the_DD matrix_NN with_II heparin_NN ,_, heparan_NN sulfate_NN ,_, chondroitin_NN sulfate_NN ,_, dermatan_NN sulfate_NN ,_, or_CC chondroitin_NN glycosaminoglycans_NNS ._.
P11818700A07
At_II 0.4_MC M_NN NaCl_NN ,_, the_DD K_NN (_( d_NN )_) s_NNS of_II beta_NN 2m_NN relative_JJ to_II BSA-anchored_VVNJ columns_NNS for_II HP_NN ,_, HS_NN ,_, CS-A_NN ,_, CS-B_NN ,_, and_CC CS-C_NN were_VBD 94_MC ,_, 620_MC ,_, 130_MC ,_, 660_MC and_CC 190_MC microM_NN ,_, respectively_RR ._.
P11854241A01
We_PN have_VHB previously_RR shown_VVN that_CST enterotoxigenic_JJ invasion_NN protein_NN A_NN (_( Tia_NN )_) ,_, a_DD 25-kDa_NN outer_JJ membrane_NN protein_NN encoded_VVN on_II an_DD apparent_JJ pathogenicity_NN island_NN of_II enterotoxigenic_JJ Escherichia_NN coli_NN (_( ETEC_NN )_) strain_NN H10407_NN ,_, mediates_VVZ attachment_NN to_II and_CC invasion_NN into_II cultured_VVNJ human_NN gastrointestinal_JJ epithelial_JJ cells_NNS ._.
