# Supplementary material for: A UMLS-based spell checker for natural language processing in vaccine safety
Source: BMC Med Inform Decis Mak. 2007 Feb 12;7:3. doi: 10.1186/1472-6947-7-3 (PMC1805499; doi:10.1186/1472-6947-7-3)
Supplement: Additional file 9 — MEDPOST directory. Sets up MEDPOST part-of-speech tagger and related files [file 1472-6947-7-3-S9.gz › medpost/tagged/tag_ml01.ioc]

P00006620A05
Todarodes_NN pacificus_NN contains_VVZ much_RR more_DD retinochrome_NN than_CSN Loligo_NN ,_, and_CC it_PN is_VBZ more_RR abundant_JJ in_II the_DD outer_JJ than_CSN in_II the_DD inner_JJ segments_NNS ._.
P00013085A09
Demethylglycodiazin_NN (_( 2-benzolsulfonamid_NN --_: 5-_MC (_( beta-hydroxyethoxy_NN )_) -pyrimidin_NN )_) ,_, which_PNR did_VDD not_RR inhibit_VVB endogenous_JJ ketogenesis_NN in_II isolated_VVNJ liver_NN cells_NNS ,_, did_VDD not_RR affect_VVB lysosomal_JJ lipase_NN activity_NN ._.
P00026908A02
If_CS the_DD theory_NN is_VBZ correct_JJ ,_, it_PN suggests_VVZ that_CST both_CC prophylaxis_NN and_CC management_NN of_II the_DD acute_JJ condition_NN should_VM be_VBB possible_JJ by_II means_NNS of_II selective_JJ alpha-adrenoceptor_NN antagonism_NN ._.
P00042211A05
However_RR ,_, in_II undifferentiated_VVNJ areas_NNS of_II transplanted_VVNJ tissue_NN ,_, we_PN found_VVD ultrastructural_JJ evidence_NN that_CST immature_JJ pericytes_NNS of_II capillaries_NNS can_VM differentiate_VVB into_II preadipocytes_NNS ._.
P00058033A06
Antibodies_NNS in_II sera_NNS from_II rabbits_NNS immunized_VVN with_II normal_JJ spleen_NN cells_NNS bound_VVD small_JJ but_CC significant_JJ amounts_NNS of_II radiolabeled_VVNJ melanoma_NN antigens_NNS ._.
P00065903A11
The_DD similarity_NN between_II the_DD protein_NN concentration_NN of_II interstitial_JJ fluid_NN and_CC lymph_NN indicated_VVD that_CST the_DD endothelial_JJ lining_VVGN of_II the_DD terminal_JJ lymphatics_NNS did_VDD not_RR restrict_VVB the_DD passage_NN of_II macromolecules_NNS into_II the_DD lymphatics_NNS ._.
P00097960A01
The_DD computed_VVNJ tomographic_JJ findings_NNS of_II four_MC patients_NNS with_II neoplastic_JJ disease_NN of_II the_DD global_JJ rim_NN are_VBB discussed_VVN ._.
P00111772A04
S_NN --_: R_NN event_NN units_NNS consisted_VVD of_II three_MC subtypes_NNS :_: stimulus-related_VVNJ ,_, response-related_VVNJ ,_, and_CC stimulus_NN --_: response-related_VVNJ units_NNS ._.
P00125829A03
The_DD survival_NN time_NN after_II the_DD dissection_NN of_II the_DD acoustic_JJ nerve_NN is_VBZ somewhat_RR more_RR than_CSN seven_MC weeks_NNS ._.
P00139889A05
Glycerol-density-gradient_NN centrifugation_NN indicates_VVZ a_DD molecular_JJ weight_NN for_II the_DD intact_JJ complex_NN of_II about_RR 270000_MC ._.
P00163622A04
Consequently_RR ,_, the_DD diazepam-treated_VVNJ cells_NNS had_VHD a_DD higher_JJR chlorophyll_NN /_SYM photosynthesis_NN ratio_NN --_: also_RR with_II regard_NN to_II respiration_NN in_II order_NN to_TO calculate_VVI the_DD gross_JJ photosynthesis_NN ._.
P00187164A02
The_DD pure_JJ mesenchymal_JJ tumor_NN is_VBZ usually_RR present_JJ at_II birth_NN and_CC palpated_VVN as_II a_DD mass_NN in_II the_DD kidney_NN ._.
P00192861A02
The_DD pancreatic_JJ acinar_JJ cells_NNS of_II zinc-deficient_JJ rats_NNS showed_VVD marked_VVNJ cellular_JJ alterations_NNS :_: a_DD reduction_NN in_II zymogen_NN granules_NNS ,_, rupture_NN of_II zymogen_NN granules_NNS ,_, basal_JJ accumulation_NN lipid_NN droplets_NNS ,_, prominent_JJ lysosome-like_JJ bodies_NNS ,_, focal_JJ degradation_NN of_II the_DD cytoplasm_NN ,_, and_CC intracistenal_JJ granules_NNS within_II the_DD dilated_VVNJ cisternae_NN of_II the_DD endoplasmic_JJ reticulum_NN ._.
P00206818A03
The_DD results_NNS indicated_VVD that_CST ,_, (_( 1_MC )_) glucose-6-P_NN is_VBZ compartmentalized_VVN with_II respect_NN to_II the_DD enzymes_NNS involved_VVN in_II glucose-60P_NN ,_, trehalose_NN and_CC glycogen_NN metabolism_NN ,_, (_( 2_MC )_) a_DD differences_NNS of_II approximately_RR 0.6_MC mM_NN /_SYM min_NN in_II maximum_NN specific_JJ activity_NN of_II glucokinase_NN compared_VVN to_II glucose-6-P_NN phosphatase_NN is_VBZ required_VVN in_II order_NN for_II the_DD model_NN to_TO produce_VVI end_NN product_NN carbohydrate_NN levels_NNS consistent_JJ with_II those_PND observed_VVN experimentally_RR ,_, (_( 3_MC )_) the_DD Km_NN of_II glucokinase_NN for_II glucose_NN strongly_RR influences_VVZ the_DD steady_JJ state_NN levels_NNS of_II glucose_NN in_II the_DD absence_NN of_II external_JJ glucose_NN ,_, and_CC (_( 4_MC )_) changing_VVGN the_DD order_NN of_II product_NN removal_NN in_II the_DD reaction_NN catalyzed_VVN by_II glucose-6-P_NN phosphatase_NN influences_VVZ the_DD level_NN of_II glycogen_NN and_CC trehalose_NN ._.
P00219800A02
The_DD herpes_NN infection_NN was_VBD confirmed_VVN by_II isolation_NN of_II herpes_NN virus_NN from_II the_DD CSF_NN (_( one_MC case_NN )_) ,_, from_II the_DD brain_NN (_( one_MC case_NN )_) ,_, and_CC in_II the_DD 5_MC remaining_VVGJ cases_NNS by_II serology_NN ._.
P00263489A01
Computed_VVNJ tomography_NN scanners_NNS can_VM be_VBB calibrated_VVN to_TO provide_VVI reproducible_JJ measurements_NNS for_II a_DD quantitative_JJ analysis_NN of_II lung_NN density_NN ._.
P00284170A07
There_EX was_VBD also_RR no_DD significant_JJ correlation_NN when_CS prognostic_JJ factors_NNS were_VBD compared_VVN to_II uptake_NN in_II the_DD individual_JJ organ_NN systems_NNS except_CS+ that_CS T_NN cell_NN disease_NN was_VBD associated_VVN with_II a_DD significantly_RR greater_JJR propensity_NN for_II lymph_NN node_NN uptake_NN ._.
P00305839A04
These_DD results_NNS support_VVB the_DD assumption_NN that_CST with_II increasing_VVGJ age_NN cellular_JJ immunity_NN is_VBZ clearly_RR reduced_VVN and_CC may_VM possibly_RR be_VBB associated_VVN with_II an_DD increased_VVNJ incidence_NN of_II neoplasia_NN ,_, infection_NN ,_, and_CC auto-immune_JJ disease_NN ._.
P00320526A03
Urinary_JJ tract_NN abnormalities_NNS were_VBD found_VVN in_II 49_MC %_SYM of_II patients_NNS with_II the_DD Rokitansky_NN syndrome_NN ._.
P00338401A05
Maprotiline_NN appeared_VVD to_TO be_VBI superior_JJ to_II viloxazine_NN on_II the_DD sleep_NN and_CC sadness_NN scales_NNS and_CC some_DD evidence_NN to_TO show_VVI it_PN to_TO be_VBI better_JJR also_RR on_II the_DD tension_NN scale_NN ._.
P00367052A05
The_DD results_NNS suggest_VVB that_CST cell-mediated_VVNJ immunology_NN plays_VVZ an_DD important_JJ role_NN for_II the_DD lysozyme_NN synthesis_NN of_II macrophages_NNS in_II granuloma_NN ._.
P00393048A05
The_DD results_NNS indicate_VVB that_CST the_DD blocking_VVGJ action_NN of_II the_DD gestagen_NN on_II the_DD positive_JJ feedback_NN of_II estradiol_NN on_II LH_NN release_NN occurs_VVZ at_II the_DD hypothalamus_NN or_CC higher_JJR CNS_NN centers_NNS ._.
P00422973A04
Many_PND of_II the_DD extra_JJ neurons_NNS are_VBB involved_VVN in_II reproductive_JJ behavior_NN ._.
P00438202A06
The_DD hepatic_JJ heme_NN oxygenase_NN appears_VVZ to_TO have_VHI characteristics_NNS essentially_RR similar_JJ to_II those_PND of_II the_DD splenic_JJ heme_NN oxygenase_NN (_( Yoshida_NNP ,_, T._NNP ,_, and_CC Kikuchi_NNP ,_, G._NNP (_( 1978_MC )_) J._NN Biol._NN Chem._NN 253_MC ,_, 4224_MC and_CC 4230_MC )_) ._.
P00460828A02
Among_II 96_MC patients_NNS who_PNR underwent_VVD arthrotomy_NN ,_, the_DD arthroscopic_JJ diagnosis_NN was_VBD confirmed_VVN in_II 96_MC per_II cent_MC ._.
P00482467A06
Evening_NN cortisol_NN elevation_NN was_VBD twice_RR as_RR common_JJ in_II patients_NNS with_II diagnoses_NNS of_II more_RR severe_JJ psychiatric_JJ illness_NN than_CSN in_II those_PND with_II minor_JJ disorders_NNS ._.
P00513294A03
As_II+ for_II side_NN effect_NN ,_, 1_MC case_NN developed_VVD eosinophilia_NN ,_, and_CC another_DD case_NN with_II impaired_VVNJ liver_NN function_NN as_II underlying_VVGJ disease_NN showed_VVD transitory_JJ exacerbated_VVNJ examination_NN values_NNS ._.
P00539639A01
Manula_NN compression_NN of_II the_DD common_JJ carotid_JJ artery_NN after_II a_DD complication_NN of_II the_DD posterior_JJ approach_NN to_II the_DD internal_JJ jugular_NN vein_NN resulted_VVD in_II progressive_JJ AV_NN block_NN and_CC cardiac_JJ arrest_NN ._.
P00565754A03
The_DD most_RRT frequent_JJ lesions_NNS encountered_VVN included_VVD granuloma_NN in_II 9.5_MC %_SYM ,_, focal_JJ areas_NNS of_II necrosis_NN in_II 14_MC %_SYM ,_, portal_NN triaditis_NN in_II 17_MC %_SYM ,_, and_CC Kupffer_NN cell_NN hyperplasia_NN in_II 33_MC %_SYM ._.
P00590425A02
It_PN was_VBD observed_VVN that_CST the_DD matrix_NN and_CC fibrillary_JJ structure_NN became_VVD more_RR abundant_JJ in_II the_DD mesangial_JJ cells_NNS and_CC also_RR in_II the_DD epicytes_NNS ;_: it_PN was_VBD noted_VVN that_CST the_DD Golgi_NN apparatus_NN was_VBD active_JJ and_CC the_DD granular_JJ endoplasmic_JJ reticulum_NN was_VBD very_RR enlarged_VVN ,_, partially_RR containing_VVG structures_NNS of_II a_DD particular_JJ shape_NN ._.
P00608931A01
According_II+ to_II studies_NNS carried_VVN out_II using_VVG the_DD optical_JJ microscope_NN and_CC the_DD electron_NN microscope_NN quingestanol_NN acetate_NN ,_, which_PNR is_VBZ a_DD powerful_JJ progestagen_NN ,_, modified_VVD significantly_RR the_DD histology_NN and_CC the_DD histochemistry_NN of_II the_DD endometrium_NN ._.
P00634556A04
The_DD cells_NNS contained_VVD coarse_JJ granular_JJ and_CC fibrillar_JJ material_NN in_II the_DD cytoplasm_NN and_CC large_JJ granules_NNS in_II the_DD nuclei_NNS ._.
P00675650A02
100_MC of_II these_DD cases_NNS showed_VVD occlusion_NN in_II the_DD ilio-femoral_JJ area_NN and_CC 6_MC in_II the_DD axillary_JJ area_NN ._.
P00683476A01
Cells_NNS in_II the_DD male_NN fowl_NN brain_NN which_PNR accumulate_VVB radioactivity_NN following_VVG 3H_NN testosterone_NN (_( T_NN )_) administration_NN were_VBD identified_VVN by_II autoradiography_NN ._.
P00690888A15
The_DD data_NNS suggest_VVB that_CST the_DD inhibition_NN of_II net_JJ fluid_NN transport_NN by_II ouabain_NN is_VBZ indirect_JJ and_CC mediated_VVN by_II changes_NNS in_II intracellular_JJ ion_NN concentrations_NNS ._.
P00709534A01
History_NN and_CC clinical_JJ findings_NNS of_II 18_MC cases_NNS of_II adenosquamous_JJ carcinoma_NN of_II the_DD skin_NN appendages_NNS found_VVN among_II 135_MC cases_NNS of_II primary_JJ carcinoma_NN of_II the_DD vulva_NN seen_VVN at_II the_DD University_NN of_II Minnesota_NN Hospital_NN between_II 1951_MC and_CC 1970_MC were_VBD analyzed_VVN ._.
P00735240A03
If_CS other_JJ diagnostic_JJ methods_NNS fail_VVB ,_, to_II the_DD interest_NN of_II an_DD early_JJ ascertainment_NN of_II the_DD diagnosis_NN the_DD performance_NN of_II a_DD test_NN excision_NN should_VM not_RR be_VBB delayed_VVN ._.
P00752233A03
The_DD light_JJ intervals_NNS are_VBB subjectively_RR estimated_VVN as_II longer_JJR than_CSN the_DD dark_JJ ones_NNS ._.
P00785612A05
The_DD Mayo-Smith_NN program_NN had_VHD a_DD much_RR larger_JJR number_NN of_II disagreements_NNS with_II the_DD clinical_JJ cardiologists_NNS ,_, and_CC was_VBD far_RR less_RR acceptable_JJ for_II clinical_JJ use_NN in_II their_PNG opinion_NN ._.
P00812305A03
With_II increase_NN of_II the_DD distance_NN and_CC reduction_NN of_II the_DD time_NN of_II contact_NN the_DD risk_NN of_II meningococcus_NN infection_NN in_II a_DD collective_JJ body_NN falls_VVZ to_II the_DD zero_MC (_( no_DB such_DD phenomenon_NN is_VBZ observed_VVN in_II other_JJ droplet_NN infections_NNS )_) ._.
P00838772A03
A_DD major_JJ portion_NN of_II total_JJ cytochrome_NN c_NN oxidase_NN (_( mitochondrial_JJ marker_NN )_) activity_NN was_VBD also_RR recovered_VVN in_II this_DD fraction_NN ,_, with_II the_DD remainder_NN sedimenting_VVGN between_II 640_MC and_CC 6,000_MC g_NN ._.
P00853493A01
Permits_NNS to_TO maintain_VVI the_DD articular_JJ gape_NN that_PNR is_VBZ necessary_JJ on_II the_DD various_JJ angles_NNS of_II rotation_NN of_II the_DD joint_NN ,_, without_II the_DD intervention_NN of_II an_DD assistant_NN ,_, to_TO examine_VVI on_II a_DD remove-operated_VVNJ table_NN with_II centring_VVGN on_II telescopy_NN and_CC eventually_RR for_II tomo-arthrography_NN ._.
P00869925A03
The_DD content_NN of_II glycine_NN ,_, proline_NN and_CC dicarboxylicamino_JJ acids_NNS accounts_VVZ for_II 83_MC %_SYM of_II the_DD total_JJ resideus_NNS of_II protein_NN C_NN and_CC it_PN contains_VVZ 2.0_MC mol_NN of_II P_NN /_SYM mol_NN of_II protein_NN ,_, most_RRT likely_JJ as_II phosphoserine_NN ._.
P00876697A08
Maternal_JJ nutrition_NN immediately_RR before_II delivery_NN has_VHZ considerable_JJ effect_NN on_II the_DD circulating_VVGJ concentrations_NNS of_II metabolites_NNS and_CC the_DD responses_NNS to_II cold_NN of_II the_DD newborn_NN ._.
P00901702A06
4_MC Following_VVG amphetamine_NN (_( 30_MC mg_NN )_) ,_, two_MC of_II six_MC narcoleptic_JJ subjects_NNS had_VHD an_DD increase_NN in_II plasma_NN growth_NN hormone_NN concentration_NN ._.
P00942722A01
The_DD metaphase_NN spindle_NN of_II haploid_NN Dictyostelium_NN discoideum_NN (_( n_NN =_SYM 7_MC )_) is_VBZ 2_MC mum_NN long_JJ ._.
P00949648A06
The_DD literature_NN on_II extrauterine_JJ pregnancy_NN is_VBZ reviewed_VVN briefly_RR ._.
P00963737A07
The_DD third_JJ type_NN of_II cell_NN is_VBZ small_JJ ,_, and_CC can_VM not_RR yet_RR be_VBB identified_VVN ._.
P01003633A02
Our_PNG report_NN concerns_VVZ its_PNG use_NN in_II 5_MC cases_NNS as_II the_DD sole_JJ medical_JJ agent_NN for_II dissolving_VVGN pelvic_JJ stones_NNS and_CC in_II 6_MC others_NNS to_TO supplement_VVI an_DD operation_NN and_CC dissolve_VVI postoperative_JJ residual_JJ concretions_NNS ._.
P01013679A11
Without_II involving_VVGN a_DD higher_JJR operative_JJ risk_NN ,_, the_DD open_JJ approach_NN to_II mitral_JJ commissurotomy_NN offers_VVZ the_DD following_VVGJ main_JJ advantages_NNS :_: safe_JJ removal_NN of_II intraatrial_JJ thrombi_NNS ,_, precise_JJ and_CC complete_JJ incision_NN of_II the_DD fused_VVNJ commissures_NNS under_II direct_JJ vision_NN ,_, avoidance_NN of_II leaflet_NN tears_NNS ,_, separation_NN of_II fused_VVNJ chordae_NN tendineae_NN and_CC incision_NN of_II papillary_JJ muscles_NNS in_II order_NN to_TO remove_VVI subvalvular_JJ stenosis_NN ,_, debridement_NN of_II calcium_NN from_II leaflets_NNS ,_, and_CC repair_NN of_II concomitant_JJ mitral_JJ regurgitation_NN by_II valvuloplasty_NN ._.
P01035397A13
It_PN was_VBD taken_VVN advantage_NN of_II this_DD situation_NN to_TO remove_VVI the_DD larvae_NNS with_II a_DD pair_NN of_II nippers_NNS ._.
P01067614A02
When_CS such_DD cells_NNS are_VBB pulse-labeled_VVN with_II [_( 3H_NN ]_) thymidine_NN during_II the_DD peak_NN of_II DNA_NN synthesis_NN on_II day_NN 3_MC of_II culture_NN ,_, then_RR cultured_VVN for_II 3_MC more_DD days_NNS in_II the_DD absence_NN of_II isotope_NN ,_, labeled_VVNJ DNA_NN moves_VVZ slowly_RR into_II the_DD Hirt_NN supernatant_NN cell_NN fraction_NN from_II the_DD pellet_NN fraction_NN containing_VVG chromosomal_JJ DNA_NN ,_, and_CC then_RR into_II the_DD culture_NN medium_NN ._.
P01082235A09
It_PN is_VBZ conceivable_JJ that_CST the_DD great_JJ increase_NN in_II resistance_NN duroing_VVG the_DD hypotonic_JJ period_NN was_VBD caused_VVN by_II the_DD occlusion_NN of_II the_DD gland_NN lumina_NNS ._.
P01115102A03
Rather_RR ,_, the_DD data_NNS suggest_VVB that_CST satisfaction_NN with_II the_DD specific_JJ agency_NN is_VBZ the_DD chief_JJ determinant_NN of_II overall_JJ satisfaction_NN ._.
P01141184A02
Celite_NN retains_VVZ all_DD interfering_VVGJ materials_NNS including_VVG Lipids_NNS whereas_CS the_DD chlorinated_VVNJ Insecticides_NNS are_VBB eluted_VVN from_II the_DD column_NN with_II n-hexane_NN ._.
P01164398A04
When_CS the_DD mice_NNS were_VBD injected_VVN intraperitoneally_RR (_( i.p._NN )_) with_II OK-432_NN at_II 2_MC months_NNS of_II age_NN ,_, they_PN produced_VVD natural_JJ antibodies_NNS to_II GCSAs_NNS or_CC to_II PCl_NN antigen_NN ,_, unlike_II untreated_VVNJ mice_NNS of_II the_DD same_JJ strains_NNS at_II the_DD same_JJ ages_NNS (_( negative_JJ controls_NNS )_) ,_, which_PNR produced_VVD no_DD antibodies_NNS ._.
P01180233A06
No_DD appreciable_JJ acidic_JJ mucosubstance_NN was_VBD demonstrated_VVN in_II the_DD submandibular_JJ gland_NN mucous_NN tubules_NNS ._.
P01188237A10
The_DD integrity_NN of_II the_DD postero-median_JJ part_NN of_II the_DD frontal_JJ lobe_NN is_VBZ indespensable_JJ for_II a_DD normal_JJ reaction_NN by_II speech_NN to_II stimuli_NNS received_VVN from_II the_DD sensory_JJ areas_NNS ._.
P01212821A04
If_CS procured_VVN from_II sensitized_VVNJ donors_NNS ,_, macrophage_NN migration_NN was_VBD inhibited_VVN by_II the_DD corresponding_VVGJ antigen_NN ._.
P01243606A01
Recent_JJ progress_NN in_II the_DD field_NN of_II radioimmunology_NN ,_, especially_RR as_CS regards_VVZ prolactin_NN (_( PRL_NN )_) assay_NN ,_, as_CC+ well_CC+ as_CC the_DD use_NN of_II new_JJ drugs_NNS have_VHB opened_VVN new_JJ perspectives_NNS for_II a_DD better_RRR understanding_VVGN of_II the_DD "_`` amenorrhoea-galactorrhea_NN syndrome_NN "_'' both_CC from_II the_DD diagnostic_JJ and_CC therapeutic_JJ points_NNS of_II view_NN ._.
P01273208A02
In_II the_DD present_JJ study_NN five_MC normal_JJ adult_NN men_NNS were_VBD administered_VVN saline_NN and_CC two_MC doses_NNS of_II of_II haloperidol_NN (_( 0.25_MC mg_NN ,_, 0.5_MC mg_NN )_) intramuscularly_RR in_II a_DD double-blind_JJ randomized_VVNJ block_NN design_NN ._.
P01279668A08
In_II contrast_NN ,_, almost_RR all_DD (_( 98_MC %_SYM )_) two-cell_NN embryos_NNS cultured_VVN with_II a_DD modified_VVNJ (_( chimeric_JJ phosphorothioate_NN /_SYM phosphodiester_NN )_) antisense_NN c-myc_NN oligo_NN (_( 7.5_MC microM_NN )_) exhibited_VVD developmental_JJ arrest_NN at_II the_DD eight-cell_NN /_SYM morula_NN stage_NN ,_, whereas_CS no_DD developmental_JJ arrest_NN occurred_VVD following_VVG incubation_NN with_II high_JJ concentrations_NNS of_II the_DD modified_VVNJ sense_NN complement_NN (_( 30_MC microM_NN )_) ._.
P01288403A05
Many_JJ treatments_NNS have_VHB been_VBN proposed_VVN ,_, but_CC the_DD follow-up_NN is_VBZ often_RR inadequate_JJ ._.
P01293316A08
Empirically_RR ,_, we_PN found_VVD L_NN =_SYM constant.LVW-0.28_NN (_( r_NN =_SYM 0.43_MC ,_, P_NN <_SYM 0.01_MC )_) ._.
P01307725A04
However_RR ,_, in_II the_DD work_NN reported_VVN here_RR ,_, we_PN found_VVD that_CST treatment_NN with_II 2-deoxyglucose_NN (_( 2-DOG_NN )_) irreversibly_RR altered_VVD the_DD cells_NNS :_: when_CS poisoned_VVNJ human_NN neutrophils_NNS were_VBD then_RR permeabilized_VVN ,_, the_DD cells_NNS failed_VVD to_TO degranulate_VVI well_RR in_II response_NN to_II Ca2+_NN ,_, and_CC their_PNG sensitivity_NN to_II Ca2+_NN could_VM not_RR be_VBB recovered_VVN by_II the_DD readdition_NN of_II ATP_NN ._.
P01315770A01
The_DD smg-25A_NN /_SYM rab3A_NN protein_NN (_( smg_NN p25A_NN )_) ,_, a_DD member_NN of_II the_DD small_JJ GTP-binding_VVGJ protein_NN superfamily_NN ,_, has_VHZ a_DD C-terminal_JJ structure_NN of_II Cys-Ala-Cys_NNS which_PNR is_VBZ post-translationally_RR processed_VVN :_: both_DD cysteine_NN residues_NNS are_VBB geranylgeranylated_VVN followed_VVN by_II the_DD carboxyl_NN methylation_NN of_II the_DD C-terminal_JJ cysteine_NN residue_NN ._.
P01319709A07
Our_PNG data_NNS suggest_VVB that_CST the_DD incidence_NN of_II angioedema_NN associated_VVN with_II lisinopril_NN is_VBZ greater_JJR than_CSN that_PND associated_VVN with_II captopril_NN or_CC enalapril_NN ._.
P01331546A01
A_DD prospective_JJ study_NN examining_VVG the_DD incidence_NN of_II dimercaptosuccinic_JJ acid_NN (_( DMSA_NN )_) abnormalities_NNS in_II children_NNS at_II the_DD time_NN of_II acute_JJ urinary_JJ tract_NN infection_NN ,_, the_DD progression_NN of_II these_DD abnormalities_NNS following_VVG treatment_NN and_CC their_PNG correlation_NN with_II the_DD presence_NN of_II vesicoureteral_JJ reflux_NN is_VBZ reported_VVN ._.
P01335473A06
This_PND explains_VVZ the_DD inhibition_NN of_II ACTH-stimulated_VVNJ cortisol_NN synthesis_NN by_II midazolam_NN (_( 50_MC %_SYM inhibitor_NN dose_NN (_( IC50_NN )_) 22_MC mumol_NN /_SYM l_NN )_) ._.
P01344159A04
Effectiveness_NN in_II the_DD therapeutic_JJ intervention_NN on_II ischaemic_JJ injury_NN bore_VVB an_DD inverse_JJ relation_NN with_II the_DD degree_NN of_II PIS_NN or_CC the_DD "_`` risk_NN region_NN "_'' ._.
P01358974A03
To_TO evaluate_VVI the_DD immunogenic_JJ potential_NN of_II IL-2-releasing_VVGJ neoplastic_JJ cells_NNS ,_, we_PN used_VVD an_DD expression_NN vector_NN to_TO introduce_VVI the_DD cDNA_NN coding_VVG for_II murine_JJ IL-2_NN into_II TS_NN /_SYM A_NN cells_NNS ._.
P01369116A01
The_DD introduction_NN of_II new_JJ technology_NN and_CC increased_VVNJ effort_NN from_II around_II the_DD world_NN is_VBZ driving_VVG the_DD completion_NN of_II the_DD human_NN gene_NN map_NN ._.
P01376918A07
The_DD phosphorylatable_JJ serines_NNS detected_VVN by_II the_DD SMI_NN antibodies_NNS are_VBB part_NN of_II Ser-Pro_NN motifs_NNS and_CC can_VM be_VBB phosphorylated_VVN by_II a_DD protein_NN kinase_NN activity_NN that_PNR can_VM be_VBB used_VVN to_TO induce_VVI a_DD paired_VVNJ helical_JJ filament-like_JJ state_NN in_II human_NN brain_NN tau_NN in_RR+ vitro_RR ._.
P01384656A03
Two_MC genes_NNS of_II interest_NN are_VBB localized_VVN near_II the_DD breakpoints_NNS ,_, the_DD transferrin_NN receptor_NN gene_NN and_CC the_DD ETS2_NN proto-oncogene_NN ._.
P01388785A08
She_PN died_VVD with_II sepsis_NN after_II several_JJ viral_JJ and_CC bacterial_JJ infections_NNS ._.
P01402199A03
Three_MC days_NNS later_RR ,_, the_DD perforation_NN of_II noncoronary_JJ sinus_NN of_II Valsalva_NN into_II the_DD right_JJ atrium_NN was_VBD noted_VVN and_CC she_PN developed_VVD progressive_JJ heart_NN failure_NN due_II+ to_II the_DD massive_JJ left-to-right_NN shunt_NN ._.
P01406835A08
The_DD two_MC regimens_NNS produced_VVD comparable_JJ objective_NN responses_NNS ,_, but_CC the_DD regimen_NN including_VVG interferon_NN had_VHD a_DD greater_JJR effect_NN in_II prolonging_VVGN the_DD time_NN to_II treatment_NN failure_NN (_( P_NN <_SYM 0.001_MC )_) and_CC the_DD duration_NN of_II complete_JJ response_NN (_( P_NN =_SYM 0.03_MC )_) ._.
P01416824A01
Teicoplanin_NN was_VBD compared_VVN with_II vancomycin_NN for_II the_DD prophylaxis_NN of_II experimental_JJ Enterococcus_NN faecalis_NN endocarditis_NN in_II rats_NNS ._.
P01421106A05
These_DD and_CC other_DD findings_NNS suggest_VVB that_CST kinetic_JJ compression_NN injuries_NNS of_II the_DD adult_NN spinal_JJ cord_NN can_VM result_VVB in_II regeneration-associated_VVNJ gene_NN expression_NN in_II intrinsic_JJ CNS_NN neurons_NNS ._.
P01434269A02
Most_PND of_II the_DD patients_NNS with_II renal_JJ cell_NN carcinoma_NN in_II the_DD last_JJ 10_MC years_NNS were_VBD examined_VVN in_II Chiba_NNP prefecture_NN ,_, which_PNR has_VHZ a_DD population_NN of_II about_RR five_MC million_MC and_CC 25_MC active_JJ urological_JJ offices_NNS ._.
P01439452A08
In_II patients_NNS treated_VVN with_II streptokinase_NN ,_, the_DD hemorrhage_NN was_VBD probably_RR due_II+ to_II a_DD more_RR than_CSN 80_MC %_SYM decrease_NN in_II plasma_NN fibrinogen_NN ._.
P01448457A08
In_II contrast_NN to_II the_DD effect_NN of_II carbohydrate-rich_JJ meals_NNS ,_, an_DD enteric_JJ augmentation_NN of_II insulin_NN release_NN seems_VVZ to_TO be_VBI of_II minor_JJ and_CC possibly_RR of_II no_DD importance_NN during_II ingestion_NN of_II protein-rich_JJ meals_NNS ._.
P01452940A14
Left_JJ ventricular_JJ diastolic_JJ function_NN assessed_VVN by_II the_DD relaxation_NN time_NN constant_NN was_VBD prolonged_VVN ,_, the_DD peak_JJ filling_VVGJ rate_NN was_VBD decreased_VVN and_CC left_JJ ventricular_JJ stiffness_NN was_VBD increased_VVN in_II the_DD supraventricular_JJ tachycardia_NN group_NN ._.
P01457715A09
The_DD patient_NN died_VVD in_II a_DD few_JJ hours_NNS ,_, with_II the_DD diagnosis_NN of_II hypovolaemic_JJ shock_NN caused_VVN by_II a_DD burst_VVNJ AAA_NN ._.
P01467526A06
Of_II the_DD other_JJ 12_MC patients_NNS (_( all_DD sibling_VVGJ donors_NNS )_) ,_, 11_MC received_VVNJ TBI_NN plus_CC Cy_NN plus_CC another_DD agent_NN :_: VP16_NN ,_, carboplatinum_NN ,_, or_CC AZQ_NN ._.
P01472366A04
Median_JJ survival_NN time_NN with_II respect_NN to_II cancer_NN death_NN was_VBD 18_MC months_NNS in_II the_DD take_JJ group_NN ,_, as_CS compared_VVN with_II over_RR 74_MC months_NNS in_II the_DD non-take_NN group_NN (_( p_NN =_SYM 0.06_MC )_) ._.
P01481504A03
Bradyarrhythmia_NN was_VBD found_VVN to_TO occupy_VVI a_DD major_JJ place_NN in_II the_DD pathogenesis_NN of_II cerebrovascular_JJ disorders_NNS ._.
P01486017A13
Interestingly_RR ,_, the_DD number_NN of_II CRF_NN receptors_NNS are_VBB increased_VVN in_II cortical_JJ areas_NNS of_II Alzheimer_NNP brains_NNS ._.
P01490680A07
Preliminary_JJ data_NNS suggest_VVB release_NN after_II oral_JJ glucose_NN despite_II localization_NN of_II the_DD GLPI_NN containing_VVGJ cells_NNS predominantly_RR in_II the_DD ileum_NN and_CC colon_NN ._.
P01505424A02
Risk_NN behaviours_NNS that_PNR could_VM have_VHB predisposed_VVN him_PN to_II HIV_NN infection_NN are_VBB discussed_VVN ._.
P01514474A04
Proper_JJ positioning_VVGN of_II the_DD patient_NN and_CC placement_NN of_II a_DD unilateral_JJ eye_NN shield_NN are_VBB the_DD first_JJ steps_NNS in_II management_NN ._.
P01523257A04
In_II Experiment_NN 2_MC ,_, injections_NNS of_II either_CC 0_MC ,_, 0.25_MC ,_, or_CC 0.50_MC mg_NN /_SYM kg_NN pimozide_NN were_VBD given_VVN every_DD 12_MC hours_NNS to_II rats_NNS subjected_VVN to_II the_DD activity-stress_NN paradigm_NN ._.
P01536727A03
The_DD two_MC groups_NNS of_II patients_NNS did_VDD not_RR differ_VVB significantly_RR in_II sex_NN distribution_NN ,_, age_NN of_II onset_NN of_II disease_NN ,_, duration_NN of_II disease_NN ,_, number_NN of_II relapses_NNS and_CC histological_JJ findings_NNS ._.
P01541558A09
The_DD association_NN is_VBZ apparently_RR not_RR a_DD classic_JJ antibody-antigen_NN interaction_NN but_CC may_VM result_VVB from_II other_JJ mechanisms_NNS ._.
P01555593A02
Its_PNG fate_NN was_VBD then_RR followed_VVN using_VVG a_DD sensitive_JJ enzyme_NN immunoassay_NN for_II cystatin_NN alpha_NN ._.
P01564746A03
In_II addition_NN ,_, the_DD pretrichial_JJ modification_NN of_II it_PN can_VM be_VBB used_VVN without_II alteration_NN in_II the_DD hairline_NN ._.
P01578842A04
The_DD control_NN group_NN consisted_VVD of_II 35_MC volunteers_NNS whose_PNR ages_NNS ranged_VVD from_II 18_MC to_II 50_MC years_NNS ._.
P01583457A12
Under_II conditions_NNS of_II high_JJ input_NN pressure_NN and_CC high_JJ output_NN pressure_NN ,_, power_NN output_NN increased_VVD by_II 20_MC %_SYM compared_VVN to_II hypoxic_JJ hearts_NNS without_II coronary_JJ perfusion_NN ._.
P01592637A06
The_DD remaining_VVGJ 29_MC patients_NNS were_VBD treated_VVN according_II+ to_II the_DD above_JJ protocol_NN ._.
P01597274A08
A_DD conservative_JJ clinical_JJ haemorrhage_NN control_NN attempt_NN is_VBZ possible_JJ in_II exceptional_JJ cases_NNS only_RR ._.
P01606931A05
By_II Week_NN 4_MC of_II conditioning_VVGN ,_, although_CS the_DD insulin_NN and_CC glucose_NN indices_NNS continued_VVD to_TO decrease_VVI in_II the_DD exercised_VVNJ ponies_NNS ,_, there_EX was_VBD no_DD significant_JJ difference_NN between_II the_DD groups_NNS ._.
P01616444A01
The_DD seminiferous_JJ tubular_JJ compartment_NN of_II the_DD human_NN testis_NN occupies_VVZ about_II two_MC thirds_NNS of_II the_DD volume_NN of_II the_DD organ_NN and_CC is_VBZ supported_VVN by_II loose_JJ connective_JJ tissue_NN containing_VVG the_DD Leydig_NN cells_NNS ._.
P01620907A03
Mean_JJ length_NN of_II postoperative_JJ stay_NN was_VBD extended_VVN from_II 7.8_MC to_II 10.7_MC days_NNS in_II those_PND developing_VVG infection_NN (_( P_NN less_RR than_CSN 0.05_MC )_) ._.
P01625403A06
The_DD average_JJ ages_NNS of_II the_DD sources_NNS ,_, those_PND who_PNR were_VBD infected_VVN secondly_RR and_CC those_PND who_PNR had_VHD given_VVN chemoprophylaxis_NN were_VBD 44.8_MC ,_, 32.2_MC and_CC 7.7_MC years_NNS of_II age_NN respectively_RR ._.
P01630025A07
This_DD case_NN was_VBD of_II interest_NN with_II respect_NN to_II blood_NN cell_NN differentiation_NN and_CC immunological_JJ findings_NNS ._.
P01639726A02
Similar_JJ to_II other_JJ mammals_NNS ,_, the_DD input_NN /_SYM output_NN (_( I_NN /_SYM O_NN )_) functions_NNS of_II 2f1-f2_NN show_VVB non-monotonicities_NNS and_CC notches_NNS at_II f1_NN levels_NNS between_II 40-70_MC dB_NN SPL_NN ._.
P01648117A02
The_DD baseline_NN hormonal_JJ pattern_NN revealed_VVD low_JJ glucocorticoid_NN levels_NNS (_( 17-hydroxyprogesterone_NN ,_, plasma_NN and_CC urinary_JJ cortisol_NN ,_, cortisol_NN secretion_NN rate_NN )_) ,_, as_CC+ well_CC+ as_CC androgen_NN (_( testosterone_NN and_CC dehydroepiandrosterone_NN sulfate_NN )_) and_CC estrogen_NN (_( 17-beta-estradiol_NN )_) levels_NNS ,_, since_CS the_DD defect_NN is_VBZ present_JJ at_II both_CC adrenal_JJ and_CC gonadal_JJ levels_NNS ._.
P01652125A07
Both_CC an_DD elevation_NN of_II ambient_JJ osmolality_NN to_II 600-750_MC mOsm_NN /_SYM kg_NN and_CC disruption_NN of_II the_DD cytoskeleton_NN by_II cytochalasin_NN B_NN (_( 0.1_MC mmol_NN /_SYM l_NN )_) reduce_VVB initial_JJ FITC-albumin_NN uptake_NN by_II 50_MC %_SYM -60_MC %_SYM in_II a_DD non-additive_JJ fashion_NN ._.
P01659998A01
The_DD spin-lattice_NN relaxation_NN of_II the_DD tyrosine_NN radical_NN D._NN in_II Photosystem_NN II_MC particles_NNS was_VBD studied_VVN at_II 4.2_MC K_NN in_II samples_NNS in_II which_PNR flash-induced_VVNJ oscillations_NNS of_II the_DD oxidation_NN state_NN of_II the_DD Mn-cluster_NN of_II the_DD oxygen_NN evolving_VVGJ system_NN were_VBD abolished_VVN by_II addition_NN of_II ANT2P_NN ,_, leaving_VVG Fe2+_NN /_SYM Fe3+_NN oscillations_NNS intact_JJ ._.
P01668590A04
The_DD neurosecretory_JJ structures_NNS were_VBD found_VVN only_RR in_II the_DD caudal_JJ portion_NN ._.
P01679042A05
The_DD heat_NN shock_NN response_NN is_VBZ discussed_VVN with_II regard_NN to_II the_DD possible_JJ importance_NN of_II transcriptional_JJ regulation_NN of_II mycobacterial_JJ genes_NNS in_RR+ vivo_RR ._.
P01692303A01
In_II order_NN to_TO elucidate_VVI the_DD relationship_NN between_II the_DD structure_NN and_CC function_NN of_II proteins_NNS encoded_VVN for_II by_II the_DD Ly-6_NN gene_NN complex_NN ,_, a_DD cDNA_NN was_VBD constructed_VVN for_II a_DD Ly-6.2_NN specificity_NN and_CC then_RR monoclonal_JJ antibodies_NNS (_( mAb_NN )_) generated_VVN to_II bacterially_RR synthesized_VVNJ protein_NN ._.
P01700197A01
Migration_NN of_II microvessel_NN endothelial_JJ cells_NNS (_( MEC_NN )_) in_II response_NN to_II angiogenic_JJ stimuli_NNS is_VBZ a_DD key_JJ aspect_NN of_II angiogenesis_NN ,_, whether_CS in_II physiologic_JJ or_CC pathologic_JJ situations_NNS ._.
P01707938A01
The_DD effect_NN of_II interferons_NNS (_( IFNs_NNS )_) on_II growth_NN inhibition_NN and_CC carcinoembryonic_JJ antigen_NN (_( CEA_NN )_) secretion_NN by_II 14_MC established_VVNJ human_NN colorectal_JJ carcinoma_NN cell_NN lines_NNS was_VBD studied_VVN in_RR+ vitro_RR ._.
P01715895A02
We_PN have_VHB now_RR investigated_VVN the_DD intracellular_JJ mechanisms_NNS involved_VVN in_II RVV-stimulated_VVNJ GH_NN release_NN by_II concomitant_JJ administration_NN of_II RVV_NN with_II known_VVNJ intracellular_JJ mediators_NNS in_II rat_NN pituitary_NN cells_NNS ._.
P01719762A06
This_DD change_NN in_II the_DD levels_NNS of_II CFTR_NN mRNA_NN is_VBZ correlated_VVN with_II the_DD morphological_JJ differentiation_NN that_PNR occurs_VVZ in_II Caco2_NN cells_NNS during_II culture_NN ._.
P01728238A07
There_EX have_VHB been_VBN 51_MC late_JJ deaths_NNS ,_, 45_MC cardiac_JJ ._.
P01737343A03
In_II terms_NNS of_II changing_VVGN the_DD R_NN group_NN ,_, maximum_NN cytotoxic_JJ effects_NNS were_VBD conferred_VVN by_II alicyclic_JJ substituents_NNS ._.
P01746895A02
TAG-72_NN was_VBD detected_VVN in_II the_DD serum_NN of_II a_DD significant_JJ percentage_NN of_II patients_NNS whose_PNR CEA_NN levels_NNS were_VBD negative_JJ which_PNR underscores_VVZ the_DD possibility_NN of_II exploiting_VVGN the_DD complementarity_NN of_II the_DD two_MC tumor_NN markers_NNS in_II the_DD diagnosis_NN of_II gastrointestinal_JJ (_( G.I._NN )_) carcinoma_NN ._.
P01756258A01
Deregulated_VVNJ expression_NN of_II the_DD RAS_NN oncogene_NN is_VBZ associated_VVN with_II tumorigenic_JJ transformation_NN of_II mammary_JJ cells_NNS ._.
P01760749A05
On_II a_DD given_VVNJ day_NN ,_, an_DD animal_NN was_VBD infused_VVN with_II methylphenidate_NN ,_, tyrosine_NN ,_, or_CC methylphenidate_NN plus_CC tyrosine_NN ._.
P01765260A09
Intercrosses_NNS of_II heterozygous_JJ females_NNS and_CC hemizygous_JJ males_NNS yielded_VVD 5.5_MC %_SYM aneuploidy_NN for_II Rb_NN (_( X.2_NN )_) 2Ad_NN and_CC 5.4_MC %_SYM for_II Rb_NN (_( X.9_NN )_) 6H_NN ._.
P01783790A04
The_DD older_JJR women_NNS were_VBD more_RR interested_VVN in_II educating_VVGN their_PNG children_NNS ._.
P01793488A08
The_DD resulting_VVGJ cell_NN lines_NNS (_( UV5P1_NN ,_, 5P1R1_NN ,_, and_CC 5P1R3_NN )_) expressed_VVD arylhydrocarbon_NN hydroxylase_NN activity_NN ._.
P01798278A09
Thus_RR ,_, active_JJ O2_NN species_NNS may_VM contribute_VVB to_II vascular_JJ responses_NNS in_II pathophysiological_JJ situations_NNS associated_VVN with_II their_PNG formation_NN (_( e.g._II inflammation_NN ,_, ischemia_NN /_SYM reperfusion_NN ,_, etc._NN )_) and_CC to_II the_DD physiological_JJ regulation_NN of_II vascular_JJ tone_NN produced_VVN by_II changes_NNS in_II O2_NN tension_NN (_( e.g._II reactive_JJ hyperemia_NN ,_, hypoxic_JJ vasoconstriction_NN ,_, etc_NN )_) ._.
P01812676A03
More_RR frequently_RR ,_, however_RR ,_, the_DD behavior_NN is_VBZ associated_VVN with_II additional_JJ behavior_NN problems_NNS or_CC is_VBZ part_NN of_II other_JJ psychopathological_JJ syndromes_NNS ,_, e.g._II conduct_NN disorder_NN ._.
P01822479A02
This_DD article_NN addresses_VVZ the_DD health_NN problems_NNS and_CC care_NN needs_NNS of_II young_JJ children_NNS in_II American_JJ cities_NNS and_CC summarizes_VVZ the_DD nursing_VVGJ knowledge_NN and_CC skills_NNS needed_VVN for_II urban_JJ nursing_VVGJ practice_NN ._.
P01831450A06
These_DD results_NNS demonstrate_VVB advantages_NNS of_II oscillatory_JJ behavior_NN of_II glycolysis_NN in_II the_DD regulation_NN of_II carbohydrate_NN utilization_NN and_CC the_DD maintenance_NN of_II a_DD high_JJ [_( ATP_NN ]_) /_SYM [_( ADP_NN ]_) ratio_NN ._.
P01848936A01
Treatment_NN of_II splenic_JJ leukocytes_NNS from_II Cornell_NN K_NN strain_NN male_NN chickens_NNS (_( homozygous_JJ at_II the_DD B15_NN locus_NN of_II the_DD major_JJ histocompatibility_NN complex_NN )_) with_II ovine_JJ corticotropin-releasing_VVGJ factor_NN (_( oCRF_NN )_) ,_, before_II their_PNG co-incubation_NN with_II naive_JJ chicken_NN adrenal_JJ cells_NNS ,_, resulted_VVD in_II an_DD increase_NN in_II corticosterone_NN production_NN ._.
P01858031A06
When_CS cyclooxygenase_NN blockade_NN with_II indomethacin_NN completely_RR prevented_VVD KC_NN production_NN of_II PGE2_NN in_II (_( -_SYM )_) arginine_NN culture_NN ,_, TNF-alpha_NN production_NN was_VBD upregulated_VVN (_( p_NN less_RR than_CSN 0.001_MC vs_CC (_( -_SYM )_) arginine_NN ;_: p_NN not_RR significant_JJ vs_CC (_( +_SYM )_) arginine_NN )_) ._.
P01867839A08
This_PND indicates_VVZ that_CST the_DD timing_VVGN of_II allowed_VVNJ sleep_NN has_VHZ less_PND of_II an_DD immediate_JJ effect_NN on_II circadian_JJ rhythms_NNS than_CSN the_DD timing_VVGN of_II the_DD external_JJ light-dark_NN cycle_NN ._.
P01881968A02
Beginning_VVG 7_MC to_II 10_MC weeks_NNS after_II the_DD start_NN of_II cohabitation_NN ,_, each_DD female_NN was_VBD tested_VVN for_II aggression_NN toward_II an_DD unfamiliar_JJ female_NN at_II weekly_RR intervals_NNS for_II 3_MC weeks_NNS ._.
P01891364A05
Methylation_NN interference_NN experiments_NNS were_VBD used_VVN to_TO identify_VVI purine_NN residues_NNS involved_VVN in_II this_DD protein-DNA_NN interaction_NN ._.
P01900481A04
Luteinizing_VVGJ hormone_NN (_( LH_NN )_) concentrations_NNS remained_VVD suppressed_VVN ._.
P01909013A05
An_DD additional_JJ eight_MC cases_NNS manifested_VVD otitis_NN media_NNS or_CC eustachian_JJ tube_NN dysfunction_NN ._.
P01917874A07
Our_PNG results_NNS provide_VVB support_NN for_II the_DD existence_NN of_II a_DD cellular_JJ repressor_NN in_II B._NN subtilis_NN that_PNR is_VBZ functionally_RR homologous_JJ to_II the_DD E._NN coli_NN LexA_NN repressor_NN and_CC suggest_VVB that_CST the_DD mechanism_NN by_II which_PNR B._NN subtilis_NN RecA_NN protein_NN (_( like_II RecA_NN of_II E._NN coli_NN )_) becomes_VVZ activated_VVN to_TO promote_VVI the_DD induction_NN of_II the_DD SOS_NN response_NN is_VBZ also_RR conserved_VVN ._.
P01927617A07
Long_JJ term_NN results_NNS are_VBB analyzed_VVN as_RR+ well_RR ._.
P01940987A02
Contrast-enhanced_VVNJ T1-weighted_VVNJ MRI_NN revealed_VVD the_DD characteristic_JJ basal_JJ meningeal_JJ inflammation_NN of_II TbM_NN and_CC its_PNG focal_JJ spreading_VVGN into_II adjacent_JJ brain_NN ._.
P01945815A08
Trauma_NN in_II the_DD maxillary_JJ region_NN have_VHB caused_VVN fracture_NN of_II the_DD implants_NNS in_II 5_MC patients_NNS ._.
P01960280A03
Thresholds_NNS were_VBD estimated_VVN using_VVG two_MC different_JJ adaptive_JJ procedures_NNS and_CC the_DD method_NN of_II constant_JJ stimuli_NNS ._.
P01965027A03
While_CS 204_MC children_NNS presented_VVD gastrointestinal_JJ symptoms_NNS with_II diarrhoea_NN ,_, 12_MC had_VHD subclinical_JJ signs_NNS ,_, 26_MC presented_VVD only_RR respiratory_JJ symptoms_NNS and_CC 22_MC had_VHD no_DD clinical_JJ symptomatology_NN ._.
P01974569A02
TIL_NN were_VBD produced_VVN by_II culturing_VVGN Thy-1-enriched_VVNJ single_JJ cell_NN suspensions_NNS from_II a_DD variety_NN of_II murine_JJ tumors_NNS in_II exogenous_JJ IL-2_NN along_RR with_II irradiated_VVNJ tumor_NN cells_NNS and_CC splenocytes_NNS ._.
P01984233A04
We_PN prospectively_RR studied_VVD 55_MC insulin-dependent_JJ diabetic_JJ patients_NNS enrolled_VVN before_II 9_MC weeks_NNS '_GE gestation_NN through_II two_MC consecutive_JJ pregnancies_NNS :_: sequence_NN 1_MC and_CC sequence_NN 2_MC ._.
P01988764A08
A_DD comprehensive_JJ individualized_VVNJ treatment_NN program_NN is_VBZ often_RR required_VVN in_II the_DD care_NN of_II individuals_NNS with_II tic_NN disorders_NNS ._.
P01998718A07
N-Bromosuccinimide_NN treatment_NN for_II modification_NN of_II tryptophan_NN residues_NNS caused_VVD a_DD loss_NN of_II the_DD activity_NN ,_, although_CS the_DD inhibitory_JJ sugar_NN exhibited_VVD no_DD protective_JJ effect_NN against_II this_DD treatment_NN ._.
P02003809A05
It_PN is_VBZ ,_, however_RR ,_, one_MC simple_JJ but_CC effective_JJ approach_NN ,_, and_CC is_VBZ available_JJ to_II any_DD GP_NN ._.
P02017712A01
A_DD complete_JJ and_CC comprehensive_JJ assessment_NN is_VBZ the_DD first_JJ step_NN towards_II rational_JJ management_NN of_II the_DD elderly_JJ patient_NN ._.
P02032225A06
Addition_NN of_II 1_MC ,_, 25_MC (_( OH_NN )_) 2D3_NN to_II the_DD platinum_NN resulted_VVD in_II marginal_JJ to_II marked_VVNJ enhancement_NN of_II growth_NN inhibition_NN over_II that_PND observed_VVN with_II either_DD platinum_NN alone_JJ ._.
P02046848A01
SEP_NN (_( somatosensory_JJ evoked_VVNJ potential_NN )_) monitoring_VVGN was_VBD carried_VVN out_II on_II seven_MC patients_NNS with_II vertebro-basilar_JJ aneurysms_NNS during_II balloon_NN occlusion_NN test_NN ,_, during_II operation_NN ,_, or_CC after_II operation_NN ._.
P02051572A06
In_II the_DD 6_MC mg.kg-1_NN group_NN ,_, mean_NN arterial_JJ pressure_NN ,_, heart_NN rate_NN and_CC cardiac_JJ index_NN decreased_VVD significantly_RR ,_, but_CC no_DD significant_JJ changes_NNS in_II cardiac_JJ variables_NNS were_VBD observed_VVN in_II the_DD 2_MC mg.kg-1_NN group_NN ._.
P02060914A02
The_DD project_NN incorporated_VVD cooperative_JJ arrangements_NNS between_II the_DD mental_JJ health_NN system_NN and_CC vocational_JJ rehabilitation_NN and_CC occupational_JJ education_NN agencies_NNS ._.
P02070492A05
Analysis_NN of_II polydG*polydC_NN revealed_VVD a_DD similar_JJ adduct_NN pattern_NN to_II that_PND obtained_VVN with_II lucidin-modified_VVNJ DNA_NN ._.
P02085108A01
Test_NN measures_NNS of_II field-dependence-independence_NN and_CC impulsiveness-control_NN were_VBD obtained_VVN from_II two_MC groups_NNS of_II diabetic_JJ children_NNS and_CC their_PNG parents_NNS ,_, the_DD children_NNS being_VBG in_II optimal_JJ (_( O_NN ,_, n_NN =_SYM 12_MC )_) or_CC poor_JJ (_( P._NN n_NN =_SYM 27_MC )_) metabolic_JJ control_NN and_CC ,_, according_II+ to_II the_DD judgment_NN of_II clinicians_NNS ,_, showing_VVG optimal_JJ or_CC poor_JJ psychological_JJ adaptation_NN ._.
P02089961A09
The_DD altered_VVNJ distributions_NNS of_II these_DD metals_NNS suggested_VVD tissue_NN injury_NN and_CC impairment_NN of_II red_JJ cell_NN and_CC vessel_NN wall_NN functions_NNS ._.
P02104950A06
The_DD importance_NN of_II quality_NN as_CC+ well_CC+ as_CC length_NN of_II life_NN as_II health_NN outcomes_NNS has_VHZ led_VVN to_II the_DD development_NN of_II cost-utility_NN analysis_NN ._.
P02114041A07
These_DD data_NNS show_VVB that_CST early_JJ after_II start_NN of_II treatment_NN the_DD proportion_NN of_II tumor_NN cells_NNS remains_VVZ constant_NN in_II contrast_NN to_II radiation_NN alone_JJ where_PNR the_DD fraction_NN of_II tumor_NN cells_NNS decreases_VVZ because_II+ of_II influx_NN of_II granulocytes_NNS and_CC macrophages_NNS into_II the_DD tumor_NN ._.
P02123079A03
Six_MC patients_NNS relapsed_VVD during_II follow-up_NN ,_, all_PND of_II whom_PNR had_VHD been_VBN sober_JJ less_RR than_CSN 5_MC years_NNS ._.
P02132188A09
Alterations_NNS in_II BBM_NN lipid_NN composition_NN may_VM be_VBB related_VVN to_II the_DD enhanced_VVNJ permeability_NN to_II glucose_NN in_II animals_NNS fed_VVN S_NN ,_, while_CS the_DD similarity_NN of_II BBM_NN fatty_JJ acid_NN composition_NN in_II diabetic_JJ and_CC control_NN animals_NNS fed_VVN P_NN may_VM be_VBB related_VVN to_II the_DD similar_JJ glucose_NN uptake_NN ._.
P02145207A02
The_DD agarose_NN technique_NN and_CC electrophoresis_NN on_II cellulose-acetate_NN foil_NN methods_NNS were_VBD chosen_VVN because_CS a_DD small_JJ quantity_NN of_II the_DD maternal_NN available_JJ for_II examination_NN ._.
P02157914A02
Radioligand_NN binding_VVGJ assay_NN using_VVG 3H-prazosin_NN as_II an_DD alpha_NN 1-adrenoceptor_NN ligand_NN and_CC 3H-yohimbine_NN as_II an_DD alpha_NN 2-adrenoceptor_NN ligand_NN ,_, clearly_RR demonstrated_VVD alpha_NN 1_MC and_CC alpha_NN 2_MC receptors_NNS present_JJ in_II both_CC rat_NN and_CC human_NN adrenal_JJ gland_NN membranes_NNS ._.
P02161814A06
Furthermore_RR ,_, double-labeling_VVGJ studies_NNS combining_VVG in_JJ+ situ_JJ hybridization_NN and_CC immunocytochemistry_NN using_VVG CD30_NN (_( BerH2_NN )_) and_CC CD15_NN (_( LeuM1_NN )_) as_II markers_NNS of_II RS_NN cells_NNS ,_, as_CC+ well_CC+ as_CC pan_NN B-marker_NN (_( L26_NN )_) and_CC pan_NN T-marker_NN ,_, CD45RO_NN (_( UCHL1_NN )_) ,_, were_VBD performed_VVN to_TO demonstrate_VVI the_DD phenotype_NN of_II EBV_NN DNA-positive_JJ cells_NNS ,_, confirming_VVG that_CST EBV_NN DNA_NN was_VBD present_JJ in_II RS_NN cells_NNS but_CC not_RR in_II lymphocytes_NNS ._.
P02173930A03
The_DD replicative_JJ form_NN of_II polyoma_NN DNA_NN sequences_NNS was_VBD observed_VVN in_II SEWA_NN tumors_NNS grown_VVN in_II ascites_NN fluids_NNS but_CC not_RR in_II cells_NNS maintained_VVN as_II solid_JJ tumors_NNS ._.
P02182667A02
Isolates_NNS were_VBD identified_VVN by_II serogrouping_VVGN or_CC as_II enterotoxigenic_JJ E._NN coli_NN (_( ETEC_NN )_) ,_, enteroinvasive_JJ E._NN coli_NN (_( EIEC_NN )_) ,_, enteropathogenic_JJ E._NN coli_NN (_( EPEC_NN )_) adhesin_NN factor_NN (_( EAF_NN )_) E._NN coli_NN ,_, or_CC Shiga-like-toxin_NN (_( SLT_NN )_) -producing_VVGJ E._NN coli_NN by_II DNA_NN hybridization_NN ._.
P02187410A07
The_DD dot_NN blot_NN technique_NN yielded_VVD results_NNS within_II 48_MC h_NN and_CC can_VM be_VBB used_VVN as_II a_DD fast_JJ and_CC sensitive_JJ method_NN of_II detection_NN for_II SLTEC_NN in_II foods_NNS and_CC calf_NN fecal_JJ samples_NNS ._.
P02196946A07
Subjects_NNS were_VBD excluded_VVN if_CS they_PN had_VHD damaged_VVNJ target_NN organs_NNS ,_, secondary_JJ hypertension_NN ,_, diabetes_NN mellitus_NN ,_, a_DD cholesterol_NN concentration_NN greater_JJR than_CSN 8_MC mmol_NN /_SYM l_NN ,_, or_CC a_DD history_NN of_II malignant_JJ hypertension_NN ._.
P02201903A04
Maintenance_NN of_II M1_NN and_CC M2_NN is_VBZ dependent_JJ on_II the_DD presence_NN of_II LA_NN ,_, which_PNR provides_VVZ capsid_NN and_CC cap-pol_NN for_II M_NN dsRNA_NN maintenance_NN ._.
P02211417A02
Steers_NNS (_( 530_MC kg_NN )_) were_VBD fed_VVN a_DD 50_MC :_: 50_MC roughage_NN :_: concentrate_NN diet_NN at_II 1.5_MC times_II their_PNG NEm_NN requirement_NN ._.
P02221412A06
We_PN suggest_VVB that_CST preoxygenation_NN with_II 3-min_NN breathing_VVGN of_II 100_MC %_SYM O2_NN offers_VVZ more_DD protection_NN against_II hypoxia_NN due_II+ to_II prolonged_VVNJ apnea_NN after_II induction_NN of_II anesthesia_NN in_II the_DD elderly_NN than_CSN does_VDZ four_MC maximal_JJ breaths_NNS of_II 100_MC %_SYM O2_NN ._.
P02235912A01
A_DD rapid_JJ and_CC reliable_JJ method_NN for_II the_DD purification_NN of_II rat_NN liver_NN glucokinase_NN was_VBD developed_VVN ._.
P02245618A06
Comparing_VVG mean_NN differences_NNS ,_, Qsp_NN /_SYM Qt_NN 1_MC was_VBD significantly_RR different_JJ only_RR from_II Qsp_NN /_SYM Qt_NN 3_MC (_( p_NN less_RR than_CSN .01_MC )_) ._.
P02254843A04
A_DD significant_JJ negative_JJ relationship_NN existed_VVD between_II the_DD amount_NN of_II information_NN received_VVN about_II sex_NN and_CC the_DD experience_NN of_II a_DD pregnancy_NN before_II age_NN 18_MC years_NNS among_II the_DD sample_NN group_NN mothers_NNS only_RR ._.
P02264205A04
It_PN was_VBD found_VVN that_CST in_II group_NN 1_MC patients_NNS the_DD indices_NNS of_II central_JJ (_( mean_NN arterial_JJ pressure_NN ,_, cardiac_JJ and_CC stroke_NN indices_NNS ,_, total_JJ peripheral_JJ vascular_JJ resistance_NN ,_, work_NN of_II the_DD left_JJ ventricle_NN )_) and_CC intracardiac_JJ (_( time_NN of_II circulation_NN of_II blood_NN in_II the_DD heart_NN cavities_NNS and_CC lungs_NNS )_) hemodynamics_NNS were_VBD on_II the_DD upper_JJ normal_JJ values_NNS and_CC in_II occasional_JJ cases_NNS exceeded_VVD it_PN ._.
P02273434A01
A_DD case_NN is_VBZ presented_VVN in_II which_PNR the_DD Nd_NN :_: YAG_NN laser_NN obviated_VVD the_DD need_NN for_II a_DD major_JJ thoracic_JJ procedure_NN ._.
P02283534A05
Rapid_JJ reduction_NN of_II contraction-induced_VVNJ autogenetic_JJ inhibition_NN was_VBD also_RR observed_VVN in_II homonymous_JJ gamma-motoneurons_NNS ._.
P02293226A04
GS_NN also_RR plays_VVZ a_DD role_NN in_II the_DD NKC-IFN-IL-2_NN regulatory_JJ system_NN ,_, inhibits_VVZ the_DD growth_NN of_II tumor_NN cells_NNS ,_, and_CC antagonizes_VVZ the_DD suppression_NN of_II ADCC_NN and_CC NK_NN cytotoxicities_NNS in_II mice_NNS with_II surgical_JJ stress_NN ._.
P02302758A06
For_II HOEtNU_NN O6-_NN (_( 2-hydroxyethyl_NN )_) guanine_NN was_VBD found_VVN to_TO be_VBI 63_MC %_SYM of_II N-7-_NN (_( 2-hydroxyethyl_NN )_) guanine_NN ._.
P02307370A06
In_II contrast_NN to_II the_DD binding_VVGJ data_NNS ,_, no_DD cross_NN activation_NN of_II transcription_NN is_VBZ detectable_JJ in_II cultured_VVNJ cell_NN lines_NNS ._.
P02317180A06
Our_PNG study_NN suggests_VVZ that_CST tympanometry_NN can_VM be_VBB a_DD valuable_JJ tool_NN in_II managing_VVGN aerotitis_NN media_NN in_II the_DD aeromedical_JJ environment_NN ._.
P02326692A01
Spines_NNS from_II 832_MC deceased_VVNJ patients_NNS with_II a_DD terminal_JJ diagnosis_NN of_II malignant_JJ neoplasm_NN were_VBD examined_VVN grossly_RR ,_, microscopically_RR and_CC radiographically_RR for_II evidence_NN of_II tumor_NN ._.
P02335845A01
Exercise_NN electrocardiography_NN with_II or_CC without_II thallium-201_NN scintigraphy_NN was_VBD performed_VVN (_( pre-hospital_NN discharge_NN )_) in_II 66_MC asymptomatic_JJ survivors_NNS of_II a_DD first_JJ inferior_JJ myocardial_JJ infarction_NN (_( IMI_NN )_) ._.
P02340488A07
Careful_JJ cytological_JJ review_NN of_II 51_MC patients_NNS with_II MDS_NN or_CC ANLL_NN and_CC various_JJ cytogenetic_JJ anomalies_NNS was_VBD performed_VVN for_II comparison_NN :_: vacuolated_VVNJ granulocytes_NNS were_VBD a_DD very_JJ uncommon_JJ finding_VVGN ._.
P02349957A03
The_DD interstitial_JJ fibrosis_NN was_VBD proven_VVN to_TO be_VBI the_DD most_RRT important_JJ morphological_JJ parameter_NN ,_, and_CC the_DD most_RRT important_JJ clinical_JJ parameters_NNS were_VBD the_DD serum_NN creatinine_NN concentration_NN and_CC the_DD creatinine_NN clearance_NN ._.
P02364285A01
We_PN studied_VVD whether_CST plasticity-induced_VVNJ callosal_JJ transfer_NN exists_VVZ after_II the_DD critical_JJ period_NN for_II sensitivity_NN of_II visual_JJ cortex_NN cells_NNS in_II kittens_NNS postnatally_RR monocularly_RR deprived_VVN and_CC in_II which_PNR interocular_JJ competition_NN was_VBD cancelled_VVN by_II chiasm_NN transection_NN during_II adulthood_NN ._.
P02369120A05
The_DD 1H_NN assignments_NNS for_II tobramycin_NN are_VBB similar_JJ to_II those_PND previously_RR reported_VVN for_II rings_NNS I_MC and_CC III_MC of_II kanamycin_NN A_NN ._.
P02374058A08
The_DD 6_MC rabbits_NNS (_( 12_MC TMJs_NNS )_) demonstrated_VVD consistent_JJ microvascular_JJ differences_NNS ._.
P02383817A06
Levels_NNS of_II physical_JJ activity_NN during_II leisure_NN time_NN of_II the_DD injured_VVNJ pupils_NNS were_VBD related_VVN to_II activity_NN levels_NNS in_II the_DD whole_JJ population_NN ._.
P02393587A08
Group_NN 2_MC included_VVD patients_NNS with_II ventricular_JJ tachycardia_NN of_II noncoronary_JJ genesis_NN ._.
P02398235A07
A_DD summary_NN score_NN (_( number_NN of_II individual_JJ game_NN scores_NNS above_II the_DD 95th_JJ percentile_NN )_) of_II 4_MC or_CC more_PND detected_VVD 60_MC %_SYM of_II hyperactive_JJ subjects_NNS with_II a_DD false_JJ positive_NN rate_NN of_II 5_MC %_SYM ._.
P02411925A06
In_II the_DD animals_NNS with_II adhesions_NNS adhesiolysis_NN was_VBD performed_VVN and_CC 6_MC %_SYM dextran_NN 70_MC or_CC saline_NN was_VBD left_VVN in_II the_DD peritoneal_JJ cavity_NN ._.
P02420715A05
This_DD conductance_NN was_VBD abrogated_VVN upon_II disaggregating_VVGN the_DD complexes_NNS with_II a_DD monovalent_JJ hapten_NN (_( epsilon-N-DNP-L-lysine_NN )_) ._.
P02429497A01
The_DD frequency_NN of_II occurrence_NN of_II the_DD adrenergic_JJ ,_, cholinergic_JJ ,_, 5-hydroxytryptamine_NN (_( 5-HT_NN )_) -_SYM ,_, substance_NN P_NN (_( SP_NN )_) -_SYM ,_, methionine-enkephalin_NN (_( met-Enk_NN )_) -_: and_CC somatostatin_NN (_( SOM_NN )_) -immunoreactive_JJ fibres_NNS innervating_VVG the_DD smooth_JJ muscle_NN of_II the_DD large_JJ intestine_NN in_II Hirschsprung_NN and_CC control_NN children_NNS was_VBD compared_VVN ._.
P02433793A08
Although_CS no_DD significant_JJ decrease_NN in_II myocardial_JJ ATP_NN took_VVD place_NN ,_, 31_MC of_II 38_MC patients_NNS needed_VVD inotropic_JJ support_NN to_TO wean_VVI them_PN off_II bypass_NN ._.
P02442509A10
The_DD most_RRT common_JJ adverse_JJ effects_NNS are_VBB those_PND expected_VVN from_II a_DD potent_JJ arteriolar_JJ dilator_NN :_: ankle_NN swelling_VVGN ,_, headache_NN ,_, dizziness_NN ,_, flushing_VVGN ,_, etc_NN ._.
P02446859A11
No_DB such_DD lesions_NNS were_VBD present_JJ among_II control_NN rats_NNS ._.
P02455592A03
All_DD three_MC interferons_NNS have_VHB direct_JJ antitumor_NN activity_NN in_RR+ vivo_RR for_II 38C13_NN lymphoma_NN at_II high_JJ doses_NNS ;_: however_RR ,_, none_MC of_II these_DD interferons_NNS has_VHZ independent_JJ antitumor_NN activity_NN for_II SL2_NN in_RR+ vivo_RR ._.
P02459828A07
Addition_NN of_II histamine_NN (_( 10_MC (_( -6_MC )_) -10_MC (_( -5_MC )_) M_NN )_) induced_VVD an_DD increase_NN in_II the_DD frequency_NN of_II contractions_NNS and_CC enhanced_VVD the_DD basal_JJ tone_NN particularly_RR in_II human_NN samples_NNS ._.
P02468677A07
This_DD intercellular_JJ contact-dependent_JJ depolarization_NN (_( ICDD_NN )_) was_VBD unaffected_VVN by_II valinomycin_NN ;_: it_PN was_VBD abolished_VVN by_II substituting_VVGN Na+_NN in_II the_DD external_JJ medium_NN with_II a_DD nondiffusible_JJ cation_NN (_( choline_NN )_) ,_, which_PNR shows_VVZ that_CST ICDD_NN was_VBD sustained_VVN by_II Na+_NN influxes_NNS ,_, probably_RR mediated_VVN by_II stretch-activated_VVNJ (_( s.a._NN )_) cation_NN channels_NNS ._.
P02476870A05
Specific_JJ in_JJ+ vivo_JJ T-lymphocyte_NN subpopulation_NN depletion_NN was_VBD accomplished_VVN by_II multiple_JJ intraperitoneal_JJ administrations_NNS of_II cytotoxic_JJ monoclonal_JJ antibodies_NNS to_II mice_NNS prior_II+ to_II and_CC following_VVG BLM_NN administration_NN ._.
P02480823A09
The_DD variations_NNS observed_VVN with_II pH_NN and_CC ionic_JJ strength_NN can_VM be_VBB primarily_RR attributed_VVN to_II screened_VVNJ coulombic_JJ interactions_NNS ._.
P02489642A07
The_DD glycosaminoglycan_NN chains_NNS after_II chondroitinase_NN AC_NN II_MC hydrolysis_NN were_VBD seen_VVN on_II gel_NN as_II polydispersed_VVNJ ,_, broad_JJ alcian_NN blue_JJ staining_VVGJ material_NN (_( Mr_NN =_SYM 20,000-60,000_MC dalton_NN )_) while_CS chains_NNS were_VBD totally_RR hydrolyzed_VVN by_II chondroitinase_NN ABC_NN ._.
P02499460A02
The_DD patients_NNS were_VBD 52_MC men_NNS who_PNR had_VHD sustained_VVD a_DD myocardial_JJ infarction_NN at_II an_DD age_NN of_II 50_MC years_NNS or_CC less_PND and_CC the_DD controls_NNS ,_, selected_VVN from_II a_DD random_JJ population_NN sample_NN ,_, were_VBD matched_VVN to_II the_DD patients_NNS for_II age_NN and_CC sex_NN ._.
P02508498A06
Arginine_NN vasopressin_NN (_( AVP_NN )_) rose_VVD from_II base_NN line_NN after_II HS_NN (_( P_NN =_SYM 0.11_MC vehicle_NN experiments_NNS ,_, P_NN =_SYM 0.04_MC cortisol_NN experiments_NNS )_) ,_, and_CC AVP_NN responses_NNS were_VBD greater_JJR in_II the_DD cortisol_NN experiments_NNS than_CSN in_II the_DD vehicle_NN experiments_NNS (_( delta_NN AVP_NN =_SYM 21.9_MC +/-_SYM 10.9_MC vs._CC 3.1_MC +/-_SYM 0.9_MC pg_NN /_SYM ml_NN ,_, P_NN =_SYM 0.05_MC )_) ._.
P02517998A02
It_PN is_VBZ administered_VVN by_II the_DD South_NN African_JJ Association_NN of_II Retail_NN Pharmacists_NNS ,_, and_CC directed_VVN at_II all_DD segments_NNS of_II the_DD population_NN ,_, with_II the_DD aim_NN of_II promoting_VVGN a_DD drug-abuse_NN free_JJ society_NN ._.
P02531658A04
U1_NN A_NN protein_NN can_VM also_RR bind_VVB the_DD loop_NN sequence_NN when_CS it_PN is_VBZ part_NN of_II an_DD artificial_JJ RNA_NN which_PNR can_VM not_RR form_VVB a_DD stable_JJ hairpin_NN structure_NN ._.
P02540050A04
In_II order_NN to_TO evaluate_VVI the_DD effect_NN of_II enalapril_NN on_II sympathetic_JJ stimulation_NN 10_MC mild_JJ to_II moderate_JJ hypertensive_JJ patients_NNS were_VBD studied_VVN during_II static_JJ (_( hand_NN grip_NN )_) and_CC dynamic_JJ exercise_NN (_( bicycle_NN ergometer_NN )_) ,_, after_CS 2_MC weeks_NNS of_II placebo_NN and_CC after_II 1_MC month_NN of_II treatment_NN with_II 20-40_MC mg_NN enalapril_NN once_RR daily_RR ._.
P02543984A10
The_DD results_NNS provide_VVB direct_JJ ,_, in_JJ+ vivo_JJ evidence_NN to_TO support_VVI the_DD hypothesis_NN that_CST reactive_JJ oxygen_NN metabolites_NNS play_VVB a_DD causal_JJ role_NN in_II the_DD myocardial_JJ "_`` stunning_VVGN "_'' seen_VVN after_II brief_JJ ischemia_NN ._.
P02555701A07
Analysis_NN of_II a_DD variety_NN of_II E5_NN missense_NN mutants_NNS revealed_VVD a_DD strong_JJ correlation_NN between_II their_PNG phenotypes_NNS in_II the_DD acute_JJ transformation_NN assays_NNS following_VVG infection_NN and_CC in_II the_DD stable_JJ focus-forming_VVGJ assay_NN following_VVG transfection_NN ._.
P02564792A04
Furthermore_RR ,_, we_PN found_VVD no_DD de_JJ+ novo_JJ methylation_NN in_II this_DD region_NN ._.
P02569540A12
Serotonin_NN was_VBD the_DD only_RR transmitter_NN identified_VVN in_II cultured_VVNJ but_CC not_RR in_II freshly_RR dissociated_VVNJ cells_NNS ._.
P02578927A03
The_DD lumbar_JJ response_NN was_VBD abnormal_JJ in_II 2.95_MC %_SYM of_II legs_NNS ,_, while_CS the_DD Erb_NN response_NN was_VBD always_RR within_II normal_JJ limits_NNS ._.
P02583119A07
Insertion_NN of_II a_DD spacer_NN between_II TATAAATA_NN and_CC the_DD cap_NN site_NN resulted_VVD in_II accumulation_NN of_II U2_NN RNA_NN with_II an_DD extended_VVNJ 5_MC '_SYM end_NN ,_, indicating_VVG that_CST the_DD TATAAATA_NN element_NN is_VBZ responsible_JJ for_II selection_NN of_II the_DD initiation_NN site_NN ._.
P02597857A01
A_DD family_NN study_NN was_VBD carried_VVN out_II in_II two_MC groups_NNS of_II patients_NNS fulfilling_VVG RDC_NN for_II schizoaffective_JJ disorder_NN :_: in_II one_MC ,_, a_DD full_JJ affective_JJ and_CC a_DD full_JJ schizophrenic_JJ syndrome_NN were_VBD simultaneously_RR present_JJ ;_: in_II the_DD other_PN ,_, affective_JJ and_CC schizophrenic_JJ features_NNS appeared_VVD within_II a_DD polymorphic_JJ and_CC rapidly_RR changing_VVGJ clinical_JJ picture_NN ,_, with_II depersonalization_NN /_SYM derealization_NN and/or_CC confusion_NN ._.
P02607648A07
The_DD further_JJ analysis_NN of_II C-AP_NN using_VVG this_DD method_NN would_VM promise_VVB the_DD establishment_NN of_II clinical_JJ assessment_NN of_II the_DD enzyme_NN ._.
P02621564A02
One_MC is_VBZ a_DD self-emulsifying_VVGJ type_NN ,_, and_CC the_DD other_PN is_VBZ an_DD oil_NN dispersing_VVGJ type_NN ._.
P02631814A03
The_DD reason_NN for_II this_DD episode_NN was_VBD detected_VVN through_II imaging_VVGJ techniques_NNS --_: echocardiography_NN and_CC isotopic_JJ studies_NNS ,_, and_CC consisted_VVD on_II infarct_NN expansion_NN with_II early_JJ evolution_NN for_II apical_JJ aneurysm_NN ._.
P02641810A01
A_DD retrospective_JJ analysis_NN of_II survival_NN time_NN was_VBD carried_VVN out_II in_II 29_MC progressive_JJ systemic_JJ sclerosis_NN patients_NNS treated_VVN with_II immunosuppressive_JJ drugs_NNS and_CC in_II 15_MC patients_NNS who_PNR underwent_VVD another_DD mode_NN of_II treatment_NN ._.
P02651209A04
The_DD staining_VVGJ intensity_NN ,_, cytoplasmic_JJ granulations_NNS ,_, and_CC length_NN of_II hypophysial_JJ gonadotrophs_NNS (_( B2_NN cells_NNS )_) were_VBD increased_VVN (_( P_NN less_RR than_CSN 0.05_MC )_) due_II+ to_II LHRH_NN treatment_NN ._.
P02656541A06
Seventy-two_MC percent_NN of_II the_DD patients_NNS entered_VVN into_II the_DD study_NN had_VHD confirmed_VVNJ myocardial_JJ infarction_NN (_( 39_MC %_SYM anterior_JJ ,_, 39_MC %_SYM inferior_JJ ,_, 22_MC %_SYM other_JJ locations_NNS )_) and_CC 85_MC %_SYM of_II all_DD individuals_NNS treated_VVN tolerated_VVD the_DD full_JJ intravenous_JJ dose_NN of_II 15_MC mg_NN of_II metoprolol_NN ._.
P02661306A10
Metastasising_VVGN in_II the_DD skeletal_JJ structure_NN can_VM be_VBB overlooked_VVN in_II only_RR 2_MC out_II+ of_II 555_MC patients_NNS (_( 0.36_MC %_SYM )_) ._.
P02670763A08
Less_RR optimal_JJ combinations_NNS of_II sensitivity_NN and_CC specificity_NN were_VBD found_VVN for_II differential_JJ glomerular_JJ filtration_NN rate_NN renography_NN ,_, differential_JJ effective_JJ renal_JJ plasma_NN flow_NN renography_NN ,_, and_CC selective_JJ renal_JJ vein_NN renin_NN ratios_NNS ,_, each_PND performed_VVN after_II a_DD single_JJ dose_NN of_II captopril_NN ._.
P02675648A06
The_DD remaining_VVGJ 10_MC patients_NNS were_VBD pleased_VVN with_II their_PNG operation_NN ._.
P02680518A04
These_DD proteins_NNS potentially_RR modulate_VVB phagocyte_NN function_NN ._.
P02685133A13
Ten_MC patients_NNS had_VHD dissecting_VVGJ aneurysms_NNS and_CC 5_MC had_VHD atherosclerotic_JJ thoracic_JJ aneurysms_NNS ._.
P02690039A05
We_PN are_VBB more_RR likely_RR to_TO develop_VVI a_DD greater_JJR understanding_VVGN for_II the_DD end-stage_NN structure_NN if_CS we_PN have_VHB had_VHD a_DD glimpse_NN of_II the_DD blueprints_NNS for_II its_PNG design_NN ._.
P02700156A04
389_MC serum_NN specimens_NNS of_II suspected_VVNJ Dengue_NN Fever_NN patients_NNS including_VVG 226_MC HI_NN (_( +_SYM )_) paired_VVNJ sera_NNS and_CC 163_MC HI_NN (_( -_SYM )_) paired_VVNJ sera_NNS which_PNR were_VBD collected_VVN from_II 1_MC to_II 150_MC days_NNS after_II onset_NN of_II the_DD disease_NN in_II 1988_MC have_VHB been_VBN assayed_VVN for_II IgM_NN antibodies_NNS to_II Dengue_NN type_NN I_MC virus_NN ._.
P02705576A12
The_DD low_JJ expenditure_NN in_II trained_VVNJ groups_NNS did_VDD not_RR ,_, however_RR ,_, relate_VVB to_II changes_NNS in_II facultative_JJ BAT_NN thermogenesis_NN ._.
P02714623A08
Whole_JJ serum_NN was_VBD separated_VVN over_II a_DD neutral_JJ G-200_NN column_NN ,_, and_CC all_DD activity_NN eluted_VVN at_II the_DD void_JJ volume_NN indicated_VVD an_DD apparent_JJ molecular_JJ weight_NN equal_JJ to_II or_CC greater_JJR than_CSN 250_MC kDa_NN ._.
P02723855A04
Measurement_NN of_II mandibular_JJ opening_VVGN revealed_VVD a_DD mean_NN increase_NN of_II 5.9_MC mm_NN ._.
P02738747A01
Spirometry_NN was_VBD performed_VVN on_II 136_MC male_NN industrial_JJ workers_NNS experienced_VVN in_II undergoing_VVGN pulmonary_JJ function_NN testing_VVGN for_II the_DD purpose_NN of_II studying_VVGN the_DD effects_NNS of_II the_DD use_NN of_II noseclips_NNS on_II forced_VVNJ vital_JJ capacity_NN (_( FVC_NN )_) maneuvers_NNS ._.
P02748331A01
The_DD major_JJ regions_NNS coding_VVG for_II the_DD transfer_NN RNA_NN genes_NNS in_II the_DD mitochondrial_JJ DNA_NN of_II K._NN lactis_NN were_VBD studied_VVN ._.
P02753117A10
It_PN is_VBZ suggested_VVN that_CST muscarinic_JJ cholinergic_JJ mechanisms_NNS in_II the_DD basal_JJ forebrain_NN may_VM be_VBB involved_VVN in_II the_DD pathogenesis_NN of_II neural_JJ dysfunction_NN associated_VVN with_II locomotor_NN activity_NN in_II man_NN ._.
P02767253A07
Peroperative_JJ cultures_NNS revealed_VVD small_JJ numbers_NNS of_II staphylococcus_NN epidermidis_NN in_II eleven_MC patients_NNS ,_, and_CC none_MC of_II them_PN developed_VVD graft_NN infection_NN ._.
P02781562A02
Desethylamiodarone_NN ,_, a_DD metabolite_NN ,_, whose_PNR role_NN in_II the_DD etiology_NN of_II amiodarone-induced_VVNJ pulmonary_JJ toxicity_NN has_VHZ been_VBN unclear_JJ ,_, also_RR possesses_VVZ antiarrhythmic_JJ activity_NN and_CC could_VM potentially_RR be_VBB used_VVN as_II an_DD antiarrhythmic_JJ drug_NN itself_PN ._.
P02785815A06
Results_NNS showed_VVD that_CST this_DD gene_NN was_VBD transiently_RR activated_VVN in_II the_DD very_RR early_JJ embryonic_JJ stage_NN and_CC in_II the_DD pupal_JJ stage_NN ,_, suggesting_VVG that_CST sarcocystatin_NN A_NN participates_VVZ in_II morphogenesis_NN of_II larval_JJ and_CC adult_NN structures_NNS of_II Sarcophaga_NN ._.
P02794326A01
Acute_JJ corneal_JJ hydrops_NN ,_, a_DD condition_NN secondary_JJ to_II keratoconus_NN ,_, can_VM be_VBB difficult_JJ to_TO diagnose_VVI unless_CS examination_NN is_VBZ also_RR performed_VVN on_II the_DD fellow_JJ eye_NN ._.
P02804028A02
Antiretinal_JJ antibodies_NNS were_VBD measured_VVN by_II indirect_JJ immunofluorescence_NN and_CC passive_JJ haemagglutination_NN ,_, and_CC circulating_VVGJ immune_JJ complexes_NNS were_VBD measured_VVN by_II polyethylene_NN glycol_NN precipitation_NN and_CC Clq_NN binding_VVGN ._.
P02808299A08
The_DD results_NNS obtained_VVN indicate_VVB that_CST the_DD menaquinone_NN acts_VVZ between_II the_DD two_MC b-type_NN cytochromes_NNS in_II an_DD electron_NN transport_NN chain_NN ._.
P02822335A03
Computed_VVNJ tomography_NN and_CC magnetic_JJ resonance_NN have_VHB with_II few_JJ exceptions_NNS added_VVN little_JJ to_II the_DD primary_JJ diagnosis_NN ._.
P02830733A04
It_PN is_VBZ concluded_VVN that_CST conservative_JJ management_NN after_II withdrawal_NN of_II hormonal_JJ contraception_NN my_VM be_VBB the_DD preferable_JJ treatment_NN for_II hepatic_JJ adenoma_NN and_CC focal_JJ nodular_JJ hyperplasia_NN ._.
P02839309A03
HDL-Au_NN was_VBD not_RR internalized_VVN ._.
P02847748A01
A_DD quantitative_JJ study_NN of_II the_DD relationship_NN between_II structure_NN and_CC receptor_NN binding_VVGJ affinity_NN of_II a_DD series_NN of_II 16_MC beta-carbolines_NNS showed_VVD the_DD influence_NN of_II lipophilic_JJ character_NN and_CC hydrogen_NN bonding_VVGJ capability_NN of_II substituents_NNS in_II position_NN 3_MC ._.
P02863875A03
If_CS a_DD fetus_NN is_VBZ identified_VVN with_II a_DD treatable_JJ disorder_NN in_RR+ utero_RR ,_, and_CC if_CS that_DD disorder_NN can_VM affect_VVB fetal_JJ development_NN ,_, then_RR treatment_NN during_II fetal_JJ life_NN is_VBZ potentially_RR beneficial_JJ ._.
P02874639A03
The_DD effects_NNS were_VBD quantified_VVN by_II the_DD sister_NN chromatid_NN exchange_NN (_( SCE_NN )_) assay_NN ._.
P02896446A04
The_DD changes_NNS are_VBB essentially_RR reversible_JJ after_II treatment_NN ,_, although_CS recovery_NN may_VM take_VVB several_JJ months_NNS ._.
P02912515A01
Gang_NN formation_NN is_VBZ common_JJ among_II adolescents_NNS ,_, and_CC the_DD sociological_JJ dynamics_NNS of_II this_DD phenomenon_NN have_VHB been_VBN studied_VVN in_II depth_NN ._.
P02917372A10
During_II hemorrhagic_JJ shock_NN arterial_JJ oxygen_NN tension_NN (_( PaO2_NN )_) increased_VVD from_II 78.0_MC to_II 94.0_MC torr_NN (_( P_NN less_RR than_CSN 0.005_MC )_) ,_, lymph_NN flow_NN (_( QL_NN )_) decreased_VVD from_II 7.2_MC to_II 5.2_MC ml_NN /_SYM h_NN (_( P_NN less_RR than_CSN 0.05_MC )_) and_CC lymph_NN protein_NN clearance_NN (_( L_NN /_SYM P.QL_NN )_) from_II 4.6_MC to_II 3.3_MC ml_NN /_SYM h_NN (_( P_NN less_RR than_CSN 0.05_MC )_) ._.
P02921962A05
Conclusions_NNS are_VBB drawn_VVN concerning_VVG the_DD significance_NN of_II these_DD processes_NNS for_II midwife_NN managers_NNS ._.
P02937736A02
In_II the_DD presence_NN of_II oxidizable_JJ substrates_NNS ,_, bacteria_NN reduce_VVB this_DD pigment_NN to_II a_DD colorless_JJ product_NN ,_, leukopyocyanin_NN ._.
P02943618A06
Our_PNG results_NNS ,_, interpreted_VVN in_II light_NN of_II studies_NNS from_II the_DD other_JJ laboratories_NNS ,_, suggest_VVB the_DD existence_NN of_II multiple_JJ abnormalities_NNS in_II the_DD BB_NN rat_NN ,_, including_VVG the_DD presence_NN of_II T_NN cells_NNS as_II effector_NN or_CC helper_NN cells_NNS that_PNR augment_VVB onset_NN of_II disease_NN and_CC the_DD absence_NN of_II a_DD regulatory_JJ T_NN cell_NN circuit_NN that_PNR could_VM prevent_VVB the_DD disease_NN ._.
P02955176A04
Bmax_NN in_II the_DD C57BL_NN /_SYM 6J_NN mice_NNS were_VBD lower_JJR than_CSN in_II the_DD other_JJ strains_NNS of_II young_JJ animals_NNS (_( 7-15_MC weeks_NNS )_) but_CC remained_VVD relatively_RR constant_JJ throughout_II life_NN (_( measured_VVN up_II+ to_II 104_MC weeks_NNS of_II age_NN )_) ._.
P02966134A04
The_DD study_NN represents_VVZ a_DD prospective_JJ assessment_NN and_CC included_VVD 52_MC men_NNS and_CC 32_MC women_NNS with_II a_DD mean_NN age_NN of_II 43_MC years_NNS ._.
P02977341A02
2._MC These_DD proteoglycan_NN preparations_NNS contained_VVN about_II equal_JJ amounts_NNS of_II heparan_NN sulfate_NN and_CC chondroitin_NN sulfates_NNS ._.
P02982847A05
DNase_NN I_MC protection_NN experiments_NNS revealed_VVD that_CST cAMP-CRP_NN binds_VVZ to_II the_DD cya_NN DNA_NN region_NN between_II +11_MC and_CC -20_MC ,_, in_II which_PNR a_DD consensus_NN CRP_NN binding_VVGJ sequence_NN is_VBZ present_JJ ._.
P02986944A13
Clonidine_NN (_( 10_MC (_( -5_MC )_) M_NN )_) ,_, similarly_RR perfused_VVN for_II 15_MC min_NN ,_, had_VHD no_DD effect_NN ._.
P02989238A04
As_II a_DD percentage_NN of_II total_JJ starch_NN intake_NN ,_, total_JJ tract_NN and_CC ruminal_JJ starch_NN digestion_NN increased_VVD (_( linear_JJ ,_, P_NN less_RR than_CSN .01_MC )_) while_CS postruminal_JJ starch_NN digestion_NN decreased_VVD (_( linear_JJ ,_, P_NN less_RR than_CSN .01_MC )_) with_II corn_NN level_NN ._.
P02999437A05
Although_CS the_DD minor_JJ differences_NNS between_II these_DD proteins_NNS may_VM be_VBB sufficient_JJ to_TO account_VVI for_II the_DD poor_JJ growth_NN of_II Ad2+ND5_NN in_II monkey_NN cells_NNS ,_, the_DD most_RRT striking_VVGJ difference_NN between_II helper-competent_JJ Ad2+ND2_NN and_CC helper-defective_JJ Ad2+ND5_NN is_VBZ in_II the_DD production_NN of_II the_DD SV40-specific_JJ protein_NN after_II infection_NN of_II monkey_NN cells_NNS ._.
P03008317A03
Especially_RR the_DD high_JJ incidence_NN of_II reinfection_NN with_II CMV_NN (_( 88.0_MC %_SYM )_) and_CC HSV_NN (_( 81.0_MC )_) at_II high_JJ prednisolone_NN dosage_NN compared_VVN to_II the_DD lower_JJR incidence_NN (_( CMV_NN 54.5_MC %_SYM ,_, HSV_NN 44.1_MC %_SYM )_) at_II low_JJ prednisolone_NN dosage_NN was_VBD apparent_JJ ._.
P03021299A02
This_DD study_NN investigated_VVD the_DD effect_NN ,_, on_II time_NN to_II onset_NN and_CC duration_NN of_II analgesia_NN ,_, of_II pH_NN adjustment_NN of_II 0.25_MC per_II cent_MC bupivacaine_NN immediately_RR prior_II+ to_II injection_NN into_II the_DD epidural_JJ space_NN in_II parturients_NNS ._.
P03029658A01
Previous_JJ studies_NNS with_II neutrophils_NNS from_II newborn_NN infants_NNS compared_VVN to_II neutrophils_NNS from_II healthy_JJ adults_NNS have_VHB documented_VVD increased_VVNJ respiratory_JJ burst_NN activity_NN including_VVG enhanced_VVNJ superoxide_NN anion_NN (_( O2-_NN )_) production_NN ,_, nitroblue_NN tetrazolium_NN dye_NN reduction_NN ,_, and_CC hexose_NN monophosphate_NN shunt_NN activity_NN ._.
P03038195A01
The_DD mechanism_NN of_II respiratory_JJ burst_NN was_VBD studied_VVN by_II modulating_VVGN membrane_NN surfaces_NNS with_II lipophilic_JJ ions_NNS in_II guinea-pig_NN polymorphonuclear_JJ leukocytes_NNS and_CC their_PNG subcellular_JJ membranes_NNS ._.
P03054266A02
It_PN can_VM be_VBB accompanied_VVN by_II acute_JJ diffuse_JJ or_CC localised_VVNJ abdominal_JJ pain_NN and_CC it_PN could_VM also_RR appear_VVB to_TO be_VBI an_DD acute_JJ appendicitis_NN or_CC an_DD intussusception_NN ._.
P03073687A04
No_DD significant_JJ loss_NN of_II adsorption_NN capacity_NN was_VBD observed_VVN after_II sterilization_NN and_CC storage_NN of_II immunoadsorbents_NNS ._.
P03086582A06
These_DD findings_NNS show_VVB that_CST it_PN is_VBZ safe_JJ to_TO administer_VVI undiluted_VVNJ hypertonic_JJ elemental_JJ diets_NNS by_II constant_JJ nasogastric_JJ infusion_NN to_II patients_NNS with_II inflammatory_JJ bowel_NN disease_NN ._.
P03107356A01
Methylcobalamin_NN (_( CH3-B12_NN )_) was_VBD administrated_VVN in_II a_DD dose_NN of_II 6_MC mg_NN per_II day_NN (_( group_NN A_NN ,_, 16_MC cases_NNS )_) or_CC 12_MC mg_NN per_II day_NN (_( group_NN B_NN ,_, 23_MC cases_NNS )_) for_II 16_MC weeks_NNS to_II patients_NNS with_II oligozoospermia_NN ._.
P03112430A06
The_DD daily_JJ caloric_JJ intake_NN was_VBD 0.21_MC to_II 0.22_MC kcal_NN /_SYM g_NN body_NN weight_NN ._.
P03122751A03
In_II the_DD particulate_JJ fraction_NN ,_, IFN-gamma_NN decreased_VVD protein_NN kinase_NN C_NN activity_NN within_II 1_MC hr_NN but_CC it_PN reappeared_VVD after_II 24_MC hr_NN ,_, whereas_CS IFN-beta_NN decreased_VVD the_DD activity_NN during_II the_DD inhibition_NN of_II cell_NN growth_NN ._.
P03133111A07
Neutralization_NN (_( Winn_NN type_NN )_) tests_NNS showed_VVD that_CST peritoneal_JJ T_NN lymphocytes_NNS possessed_VVD tumor_NN cytotoxicity_NN and_CC that_CST the_DD antitumor_NN capacity_NN was_VBD reduced_VVN by_II in_JJ+ vivo_JJ treatment_NN with_II anti_JJ I-Ad_NN monoclonal_JJ antibody_NN simultaneously_RR with_II and_CC 1_MC day_NN prior_II+ to_II MMC-Meth_NN A_NN injection_NN ._.
P03143388A07
There_EX were_VBD no_DD statistically_RR significant_JJ differences_NNS among_II the_DD three_MC groups_NNS for_II any_PND of_II the_DD quantitative_JJ parameters_NNS ._.
P03149527A12
Sequencing_VVGN of_II purified_VVNJ lectins_NNS and_CC cDNA_NN clones_NNS indicates_VVZ that_CST at_RR+ least_RR 4_MC distinct_JJ genes_NNS code_VVB for_II what_PND appears_VVZ to_TO be_VBI a_DD family_NN of_II HL-14_NN ._.
P03168884A01
The_DD author_NN provides_VVZ some_DD material_NN for_II reflection_NN on_II the_DD issue_NN of_II developing_VVGN leadership_NN in_II the_DD health_NN sector_NN ;_: in_II this_DD case_NN ,_, in_II the_DD specific_JJ area_NN of_II nursing_VVGN ._.
P03180204A04
She_PN had_VHD marked_VVNJ symptomatic_JJ improvement_NN ,_, no_DD further_JJ heart_NN failure_NN ,_, and_CC a_DD full-term_NN ,_, normal_JJ delivery_NN ._.
P03191946A02
A_DD number_NN of_II monoclonal_JJ antibodies_NNS which_PNR have_VHB been_VBN shown_VVN to_TO be_VBI capable_JJ of_II inducing_VVGN T_NN cell_NN activation_NN and_CC which_PNR have_VHB been_VBN previously_RR considered_VVN to_TO recognize_VVI distinct_JJ proteins_NNS all_PND reacted_VVN with_II the_DD same_JJ transfected_VVNJ gene_NN product_NN ._.
P03204008A09
There_EX were_VBD five_MC instances_NNS of_II leukopenia_NN and_CC fever_NN ._.
P03219063A04
A_DD factor_NN analysis_NN was_VBD performed_VVN on_II the_DD SDMI_NN and_CC six_MC levels_NNS of_II sexual_JJ decision_NN making_VVGN were_VBD defined_VVN :_: Object_NN Constancy_NN ,_, Ambivalence_NN ,_, Need_NN for_II Merger_NN ,_, Need_NN Gratification_NN ,_, Low_JJ Self-esteem_NN ,_, and_CC Narcissistic_JJ Gratification_NN ._.
P03231884A04
We_PN suggest_VVB that_CST the_DD total_JJ sum_NN of_II other_JJ anions_NNS such_II+ as_II proteins_NNS ,_, phosphate_NN ,_, pyruvate_NN ,_, citrate_NN ,_, free_JJ fatty_JJ acids_NNS and_CC aminoacids_NNS ,_, as_CC+ well_CC+ as_CC sodium-hydrogen_NN exchange_NN could_VM account_VVB for_II this_DD acidosis_NN ._.
P03261110A02
In_II most_DD thymic_JJ tissues_NNS from_II patients_NNS with_II MG_NN ,_, a_DD maturating_VVGJ tendency_NN of_II lymphocytes_NNS was_VBD generally_RR observed_VVN ._.
P03280907A01
Imipenem_NN is_VBZ a_DD new_JJ carbapenem_NN antibiotic_NN that_CST has_VHZ an_DD extremely_RR broad_JJ spectrum_NN of_II antibacterial_JJ activity_NN ._.
P03292334A04
Two_MC proteolytic_JJ bands_NNS in_II rat_NN gastric_JJ mucosa_NN that_PNR migrated_VVD concurrently_RR with_II human_NN slow-moving_VVGJ proteinase_NN reacted_VVD with_II antihuman_NN slow-moving_VVGJ proteinase_NN reacted_VVD with_II antihuman_NN slow-moving_VVGJ proteinase_NN ._.
P03304329A01
A_DD method_NN is_VBZ described_VVN for_II the_DD preparation_NN of_II monolayer_NN smears_NNS from_II paraffin-embedded_VVNJ tissue_NN ._.
P03315639A03
There_EX was_VBD no_DD significant_JJ correlation_NN between_II concentrations_NNS of_II serum_NN Tg_NN and_CC triiodothyronine_NN (_( T3_NN )_) ,_, thyroxine_NN (_( T4_NN )_) ,_, fasting_VVGJ plasma_NN glucose_NN (_( FPG_NN )_) ,_, and_CC hemoglobin_NN A1c_NN (_( HbA1c_NN )_) ._.
P03328560A01
Considerable_JJ progress_NN has_VHZ been_VBN made_VVN in_II the_DD morphologic_JJ study_NN of_II pituitary_NN due_II+ to_II the_DD availability_NN of_II angioscan_NN programs_NNS ._.
P03341541A05
A_DD positive_JJ test_NN result_NN was_VBD defined_VVN as_II pain_NN with_II sodium_NN hydroxide_NN but_CC not_RR with_II saline_JJ solution_NN or_CC hydrochloric_JJ acid_NN infusion_NN ._.
P03351882A02
This_DD brief_JJ article_NN attempts_VVZ to_TO explain_VVI how_CST to_TO decode_VVI such_DD references_NNS and_CC thus_RR get_VVI to_II the_DD reports_NNS ._.
P03362871A08
Distinct_JJ mechanisms_NNS ,_, therefore_RR ,_, regulate_VVB the_DD expression_NN of_II proenkephalin_NN mRNA_NN and_CC prodynorphin_NN mRNA_NN in_II rat_NN hippocampus_NN ._.
P03374408A08
This_DD method_NN will_VM be_VBB applicable_JJ routinely_RR for_II the_DD definite_JJ identification_NN of_II atypical_JJ strains_NNS of_II Campylobacter_NN species_NNS and_CC other_JJ gram-negative_JJ bacteria_NN difficult_JJ to_TO identify_VVI biochemically_RR ._.
P03385813A05
Sixteen_MC mongrel_NN dogs_NNS were_VBD anesthetized_VVN and_CC bled_VVN by_II increments_NNS of_II 3_MC %_SYM of_II their_PNG total_JJ blood_NN volume_NN until_II the_DD onset_NN of_II sustained_VVNJ hypotension_NN or_CC a_DD 25_MC %_SYM blood_NN loss_NN ._.
P03397743A01
The_DD authors_NNS reviewed_VVD the_DD clinical_JJ and_CC radiographic_JJ results_NNS of_II 31_MC bipolar_JJ hip_NN arthroplasties_NNS performed_VVN for_II avascular_JJ necrosis_NN in_II 24_MC patients_NNS ._.
P03403456A06
R_NN resulted_VVD in_II increased_VVNJ arterial_JJ lactate_NN concentrations_NNS compared_VVN with_II C_NN and_CC SW_NN at_II base_NN line_NN but_CC was_VBD not_RR different_JJ from_II SW_NN at_II 4_MC wk_NN ._.
P03409486A11
Further_JJ biochemical_JJ investigations_NNS revealed_VVD that_CST the_DD antioxidative_JJ enzyme_NN ,_, catalase_NN ,_, was_VBD significantly_RR increased_VVN to_II 137_MC +/-_SYM 12.7_MC U_NN /_SYM mg_NN protein_NN in_II the_DD heat-shocked_VVNJ hearts_NNS while_CS the_DD control_NN value_NN was_VBD 64.8_MC +/-_SYM 8.3_MC U_NN /_SYM mg_NN protein_NN ._.
P03421612A07
The_DD implications_NNS of_II these_DD findings_NNS for_II ethical_JJ practice_NN and_CC for_II the_DD theoretical_JJ interpretation_NN of_II phallometric_JJ assessment_NN data_NNS were_VBD discussed_VVN ._.
P03440467A02
No_DD differences_NNS between_II the_DD relative_JJ peak_JJ areas_NNS of_II the_DD various_JJ fatty_JJ acids_NNS were_VBD observed_VVN as_CS regards_VVZ the_DD two_MC detectors_NNS used_VVN except_CS+ that_CS response_NN of_II the_DD electron_NN capture_NN dectector_NN to_II the_DD hydroxy_NN acid_NN derivatives_NNS exceeded_VVD that_PND to_II the_DD non-hydroxy_NN acid_NN derivatives_NNS by_II 20_MC %_SYM ._.
P03456347A04
The_DD relative_JJ incorporation_NN of_II fibronectin_NN and_CC collagen_NN into_II the_DD matrix_NN also_RR increases_VVZ in_II response_NN to_II TGFbeta_NN ._.
P03480807A04
Only_RR those_DD cells_NNS in_II which_PNR the_DD stimulation_NN evoked_VVD excitation_NN (_( alone_JJ or_CC mixed_VVN with_II inhibition_NN )_) responded_VVD to_II the_DD inhibitors_NNS ._.
P03492926A03
We_PN tested_VVD for_II a_DD specific_JJ interaction_NN of_II albumin_NN with_II the_DD ablumenal_JJ surface_NN of_II the_DD capillary_NN wall_NN ._.
P03503041A01
Actions_NNS of_II muscles_NNS that_PNR pass_VVB over_II more_RR than_CSN one_MC joint_NN are_VBB mainly_RR described_VVN with_II respect_NN to_II movements_NNS in_II the_DD joints_NNS that_PNR are_VBB crossed_VVN ._.
P03511102A06
No_DD positive_JJ correlation_NN was_VBD found_VVN between_II the_DD amount_NN of_II periodontal_JJ tissue_NN support_NN and_CC the_DD magnitude_NN of_II the_DD forces_NNS developed_VVN during_II biting_VVGN with_II maximal_JJ strength_NN in_II habitual_JJ occlusion_NN either_CC totally_RR or_CC locally_RR ,_, although_CS there_EX was_VBD a_DD strong_JJ tendency_NN (_( r_NN =_SYM 0.54_MC ;_: 0.6_MC greater_JJR than_CSN P_NN greater_JJR than_CSN 0.5_MC )_) towards_II decreasing_VVGJ total_JJ maximal_JJ bite_NN force_NN with_II decreasing_VVGJ total_NN remaining_VVGJ periodontal_JJ ligament_NN area_NN ._.
P03521517A04
MTP-1403_NN markedly_RR improved_VVD the_DD oral_JJ glucose_NN tolerance_NN test_NN in_II the_DD genetically_RR diabetic_JJ KK_NN mice_NNS ._.
P03538922A02
Forty-six_MC patients_NNS with_II proved_VVNJ MPV_NN bites_NNS and_CC incoagulable_JJ blood_NN ,_, indicating_VVG systemic_JJ envenoming_VVGN ,_, were_VBD randomly_RR allocated_VVN for_II treatment_NN with_II Thai_JJ Red_JJ Cross_NN (_( TRC_NN )_) ,_, Thai_JJ Government_NN Pharmaceutical_NN Organization_NN (_( GPO_NN )_) ,_, or_CC Twyford_NN Pharmaceutical_NN monospecific_JJ antivenoms_NNS ._.
P03544648A06
The_DD patients_NNS again_RR asked_VVD for_II an_DD analgesic_NN after_II an_DD average_NN of_II 4.6_MC h_NN in_II the_DD oxycodone_NN group_NN and_CC after_II an_DD average_NN of_II 6.1_MC h_NN in_II the_DD diclofenac_NN group_NN ._.
P03550454A10
This_PND suggests_VVZ the_DD importance_NN of_II choosing_VVGN an_DD appropriate_JJ Nt_NN as_CC+ well_CC+ as_CC method_NN for_II the_DD estimation_NN of_II mu_NN ._.
P03556435A04
The_DD species_NN composition_NN bore_VVB considerable_JJ resemblance_NN to_II that_PND of_II house_NN dust_NN (_( although_CS the_DD density_NN of_II mites_NNS was_VBD far_RR lower_JJR )_) and_CC the_DD mites_NNS have_VHB probably_RR been_VBN transported_VVN from_II homes_NNS via_II clothing_VVGN and_CC pets_NNS ._.
P03572797A10
The_DD similarity_NN between_II the_DD behavioral_JJ effects_NNS of_II the_DD beta_NN adrenergic_JJ agonists_NNS and_CC those_PND of_II proven_VVNJ antidepressant_NN drugs_NNS provides_VVZ evidence_NN consistent_JJ with_II the_DD contention_NN that_CST centrally_RR acting_VVGJ beta_NN adrenergic_JJ agonists_NNS might_VM possess_VVB antidepressant_NN activity_NN ._.
P03584468A01
The_DD metabolism_NN of_II human_NN IgE_NN was_VBD studied_VVN in_II normals_NNS ,_, severe_JJ atopics_NNS ,_, and_CC patients_NNS with_II the_DD hyperimmunoglobulin_NN E-recurrent_JJ infection_NN (_( HIE_NN ;_: Job_NN 's_GE )_) syndrome_NN to_TO determine_VVI whether_CST IgE_NN metabolism_NN is_VBZ altered_VVN in_II patients_NNS with_II marked_VVNJ elevation_NN of_II serum_NN IgE_NN ._.
P03595783A05
Vasopressin_NN increased_VVD the_DD excitability_NN of_II impaled_VVNJ neurons_NNS without_II substantially_RR altering_VVGN membrane_NN potential_NN or_CC resistance_NN ._.
P03601381A12
The_DD overall_JJ results_NNS --_: considering_VVG both_CC objective_JJ and_CC subjective_JJ factors_NNS --_: showed_VVD good_JJ to_II excellent_JJ results_NNS in_II 12_MC patients_NNS of_II group_NN I_MC (_( 52_MC %_SYM )_) ,_, in_II 8_MC patients_NNS of_II group_NN II_MC (_( 62_MC %_SYM )_) ,_, and_CC in_II 31_MC patients_NNS of_II group_NN III_MC (_( 84_MC %_SYM )_) ._.
P03619130A01
One_MC hundred_MC and_CC fifty-two_MC children_NNS affected_VVN by_II respiratory_JJ syndromes_NNS ,_, probably_RR due_II+ to_II allergy_NN ,_, underwent_VVD skin_NN testing_VVGN to_II a_DD range_NN of_II extracts_NNS including_VVG several_JJ different_JJ species_NNS of_II mites_NNS ._.
P03651151A01
Effects_NNS of_II oral_JJ administration_NN of_II elastase_NN on_II changes_NNS in_II contractile_JJ responses_NNS of_II smooth_JJ muscle_NN cells_NNS of_II the_DD aorta_NN and_CC pulmonary_JJ artery_NN were_VBD studied_VVN in_II rabbits_NNS fed_VVN a_DD high-cholesterol_NN diet_NN ._.
P03656193A09
Simultaneously_RR gastric_JJ pressure_NN was_VBD increased_VVN primarily_RR by_II a_DD reduction_NN in_II the_DD tonic_JJ vagal_JJ drive_NN to_II the_DD intramural_JJ non-adrenergic_JJ ,_, non-cholinergic_JJ inhibitory_JJ neurones_NNS in_II the_DD corpus_NN region_NN ._.
P03668318A06
An_DD Arrhenius_NN analysis_NN of_II heat_NN survival_NN curves_NNS of_II the_DD different_JJ CFU-S_NN allowed_VVD us_PN to_TO estimate_VVI only_RR one_MC activation_NN energy_NN (_( Ea_NN )_) in_II the_DD inactivation_NN process_NN of_II foetal_JJ liver_NN and_CC regenerating_VVGJ spleen_NN CFU-S_NN ,_, and_CC two_MC Ea_NN in_II the_DD case_NN of_II steady-state_NN marrow_NN and_CC spleen_NN CFU-S_NN and_CC regenerating_VVGJ marrow_NN CFU-S_NN ._.
P03680049A09
(_( 3_MC )_) Phospholipids_NNS were_VBD labeled_VVN with_II [_( 32P_NN ]_) orthophosphate_NN which_PNR was_VBD mostly_RR incorporated_VVN into_II phosphatidylinositol_NN 4_MC ,_, 5-bisphosphate_NN (_( PIP2_NN )_) ,_, phosphatidylinositol_NN 4-phosphate_NN ,_, phosphatidylinositol_NN ,_, and_CC phosphatidic_JJ acid_NN ._.
P03699194A05
The_DD phenol_NN fraction_NN thus_RR obtained_VVN was_VBD subjected_VVN to_II thin_JJ layer_NN chromatography_NN (_( TLC_NN )_) (_( cyclohexane-ethyl_NN acetate_NN =_SYM 2_MC :_: 1_MC ,_, V_NN /_SYM V_NN and_CC chloroform-ethyl_NN ether_NN =_SYM 4_MC :_: 1_MC ,_, V_NN /_SYM V_NN )_) ._.
P03710141A02
The_DD analyses_NNS were_VBD done_VDN separately_RR in_II each_PND of_II the_DD ethnic_JJ groups_NNS categorized_VVN according_II+ to_II the_DD parents_NNS '_GE country_NN of_II birth_NN (_( Europe_NNP ,_, Asia_NNP ,_, North_NN Africa_NNP ,_, and_CC Israel_NNP /_SYM mixed_VVNJ origin_NN )_) in_II order_NN to_TO identify_VVI the_DD nature_NN and_CC sources_NNS of_II any_DD heterogeneity_NN among_II the_DD groups_NNS ._.
P03716018A07
During_II treatment_NN with_II low-strength_NN anthralin_NN ,_, the_DD mast_JJ cell_NN changes_NNS underwent_VVD regression_NN ._.
P03732727A02
Many_JJ patients_NNS had_VHD a_DD poor_JJ left_JJ ventricular_JJ function_NN ._.
P03738742A02
A_DD 3_MC mm_NN thick_JJ ,_, tube-form_NN applicator_NN of_II noble_JJ metal_NN which_PNR is_VBZ closed_VVN at_II the_DD front_NN side_NN is_VBZ implanted_VVN into_II the_DD tumor_NN by_II a_DD stereotaxic_JJ technique_NN and_CC firmly_RR screwed_VVN together_RR with_II the_DD osseous_JJ calotte_NN ._.
P03750242A07
The_DD study_NN also_RR showed_VVD that_CST doctors_NNS had_VHD difficulty_NN in_II identifying_VVGN the_DD reversibility_NN of_II airflow_NN obstruction_NN in_II patients_NNS in_II whom_PNR they_PN correctly_RR predicted_VVD obstruction_NN ._.
P03766705A07
Parotid_NN glands_NNS receiving_VVG 7.5-15.0_MC Gy_NN were_VBD atrophic_JJ at_II 16-22_MC weeks_NNS after_II irradiation_NN and_CC showed_VVD no_DD recovery_NN by_II 40_MC weeks_NNS ._.
P03782626A01
Lying_VVGN in_II 4th-_NN ,_, 7th-_NN ,_, and_CC 10th-grade_NN boys_NNS was_VBD measured_VVN through_II parent_NN and_CC teacher_NN reports_NNS ._.
P03794055A01
After_II a_DD lower_JJR hemi-cervical_JJ spinal_JJ cord_NN injury_NN ,_, a_DD patient_NN presented_VVD with_II a_DD left_JJ hemiplegia_NN and_CC on_II the_DD same_JJ side_NN a_DD unilateral_JJ chest_NN wall_NN paradoxical_JJ motion_NN mimicking_VVG a_DD flail_NN chest_NN ._.
P03805448A06
Two_MC possible_JJ causes_NNS for_II depressed_VVNJ N_NN digestibility_NN of_II 60_MC degrees_NNS C_NN silage_NN were_VBD 1_MC )_) the_DD ratio_NN of_II poorly_RR digested_VVNJ nonamino_JJ acid_NN N_NN to_II highly_RR digested_VVNJ amino_JJ acid_NN N_NN was_VBD higher_JJR in_II 60_MC degrees_NNS C_NN silage_NN than_CSN in_II 35_MC degrees_NNS C_NN or_CC unheated_VVNJ silage_NN ,_, and_CC 2_MC )_) amino_JJ acid_NN N_NN in_II 60_MC degrees_NNS C_NN silage_NN was_VBD digested_VVN less_RR than_CSN amino_JJ acid_NN N_NN in_II 35_MC degrees_NNS C_NN or_CC unheated_VVNJ silage_NN ._.
P03822838A02
Experiments_NNS were_VBD carried_VVN out_II in_II E._NN coli_NN DNA_NN polymerase_NN I_MC Klenow_NN fragment_NN enzyme_NN system_NN ._.
P03836440A01
Computed_VVNJ tomograms_NNS (_( CT_NN )_) in_II twenty_MC cases_NNS of_II renal_JJ tuberculosis_NN (_( TB_NN )_) were_VBD reviewed_VVN in_II comparison_NN with_II intravenous_JJ urograms_NNS ._.
P03858299A04
Enamel_NN demineralization_NN experiments_NNS conducted_VVN in_RR+ vitro_RR confirmed_VVD the_DD significance_NN of_II the_DD results_NNS of_II the_DD computer_NN simulations_NNS ,_, thus_RR providing_VVG evidence_NN for_II a_DD correlation_NN between_II the_DD known_VVNJ metabolic_JJ activity_NN of_II plaque_NN (_( organic_JJ acid_NN composition_NN )_) ,_, physical_JJ chemistry_NN of_II plaque_NN ,_, and_CC caries_NN susceptibility_NN ._.
P03874151A05
IL-1_NN generation_NN was_VBD determined_VVN by_II the_DD ability_NN of_II supernatants_NNS from_II 2-day_NN cultured_VVNJ adherent_JJ cells_NNS stimulated_VVN by_II lipopolysaccharide_NN to_TO enhance_VVI proliferation_NN of_II PHA-stimulated_VVNJ mice_NNS thymocytes_NNS ._.
P03879038A08
Bovine_JJ rhodopsin_NN ,_, on_II the_DD other_JJ hand_NN ,_, had_VHD a_DD single_JJ Mr_NN component_NN and_CC focused_VVD in_II a_DD major_JJ band_NN at_II pH_NN 6.2_MC ._.
P03895372A03
After_II two_MC months_NNS ,_, the_DD resulting_VVGJ porencephalic_JJ cyst_NN had_VHD been_VBN transformed_VVN into_II glial_JJ tissue_NN of_II very_JJ high_JJ echogenicity_NN ._.
P03906866A04
Some_PND of_II the_DD relevant_JJ enzymatic_JJ metabolic_JJ reactions_NNS are_VBB also_RR discussed_VVN ._.
P03920038A09
The_DD investigation_NN demonstrates_VVZ the_DD great_JJ relevance_NN of_II persistent_JJ treatment_NN for_II prevention_NN of_II exacerbations_NNS as_CC+ well_CC+ as_CC for_II interval_NN periods_NNS ._.
P03935156A01
Spectroscopic_JJ studies_NNS on_II the_DD trans-7_NN ,_, 8-dihydroxy-anti-9_NN ,_, 10-epoxy-7_NN ,_, 8_MC ,_, 9_MC ,_, 10-tetrahydrobenzo_NN [_( a_NN ]_) pyrene-_NN (_( anti-BPDE-_NN )_) modified_VVNJ synthetic_JJ polynucleotide_NN solutions_NNS reveal_VVB interesting_VVGJ sequence-dependent_JJ stereoselective_JJ covalent_JJ binding_VVGN of_II anti-BPDE_NN to_II DNA_NN ._.
P03941248A05
Differences_NNS between_II these_DD findings_NNS and_CC those_PND reported_VVN for_II Western_JJ samples_NNS reflect_VVB cultural_JJ differences_NNS between_II Yoruba_NNP and_CC Western_JJ societies_NNS ._.
P03955986A04
Ninety-three_MC percent_NN of_II patients_NNS were_VBD transported_VVN to_II a_DD hospital_NN where_PNR first_JJ treatment_NN was_VBD given_VVN within_II six_MC hours_NNS after_II the_DD accident_NN ._.
P03961186A06
These_DD standards_NNS are_VBB of_II particular_JJ value_NN in_II subtle_JJ or_CC early_JJ cases_NNS in_II which_PNR the_DD thinning_VVGN of_II the_DD epiphysis_NN may_VM not_RR be_VBB apparent_JJ upon_II simple_JJ observation_NN ._.
P03975972A03
The_DD series_NN included_VVD 217_MC cases_NNS of_II cerebral_JJ thrombosis_NN ,_, 54_MC of_II cerebral_JJ hemorrhage_NN ,_, and_CC 35_MC of_II TIA_NN ._.
P03981021A07
None_MC of_II the_DD patients_NNS with_II underlying_VVGJ conditions_NNS survived_VVD after_CS receiving_VVG inappropriate_JJ therapy_NN as_CS compared_VVN with_II 50_MC %_SYM who_PNR were_VBD previously_RR healthy_JJ ._.
P03996727A05
The_DD extent_NN of_II their_PNG action_NN depended_VVD on_II their_PNG structural_JJ similarity_NN to_II the_DD cyclohexyl_NN of_II retinal_NN ._.
P04013578A02
The_DD focus_NN was_VBD manifested_VVN by_II group_NN morbidity_NN among_II the_DD cattle-tending_VVGJ personnel_NN of_II a_DD dairy_NN farm_NN ._.
P04018776A10
Enhanced_VVNJ extramedullary_JJ erythropoiesis_NN was_VBD observed_VVN in_II all_DD cases_NNS ._.
P04029403A05
Biopsies_NNS were_VBD taken_VVN from_II the_DD tumour_NN and_CC from_II adjacent_JJ '_`` normal_JJ '_'' mucosa_NN and_CC from_II both_DD resection_NN edges_NNS ._.
P04040179A04
Nongerm_NN cell_NN malignancies_NNS in_II mixed_VVNJ germ_NN cell_NN tumors_NNS following_VVG chemotherapy_NN may_VM be_VBB more_RR common_JJ than_CSN previously_RR described_VVN ._.
P04050971A07
In_II airways_NNS ,_, the_DD nonciliated_VVNJ bronchiolar_JJ epithelial_JJ (_( Clara_NN )_) cell_NN was_VBD the_DD predominant_JJ cell_NN affected_VVN ._.
P04056049A10
The_DD slopes_NNS of_II the_DD resting_VVGJ heart_NN rate_NN vs._CC the_DD plasma_NN concentration_NN of_II l-pindolol_NN were_VBD significantly_RR less_RR than_CSN zero_MC and_CC were_VBD significantly_RR correlated_VVN to_II the_DD pretreatment_NN heart_NN rate_NN ,_, which_PNR supports_VVZ the_DD hypothesis_NN that_CST intrinsic_JJ sympathetic_JJ tone_NN largely_RR determines_VVZ the_DD effect_NN of_II pindolol_NN on_II the_DD resting_VVGJ heart_NN rate_NN ._.
P04067078A03
The_DD second_JJ tone_NN ,_, F2_NN ,_, was_VBD located_VVN above_II CF_NN ._.
P04073450A05
Hyperventilation_NN ,_, with_II hand_NN bagging_VVGN ,_, was_VBD successful_JJ in_II treating_VVGN five_MC out_II+ of_II six_MC episodes_NNS of_II PFC_NN (_( 83_MC %_SYM )_) ,_, without_II complication_NN ._.
P04091585A01
Follow_NN+ up_NN of_II 40_MC girls_NNS with_II premature_JJ thelarche_NN showed_VVD that_CST where_CS this_DD disorder_NN occurred_VVD before_II age_NN 2_MC years_NNS it_PN usually_RR regressed_VVN completely_RR ,_, thus_RR representing_VVG a_DD transient_JJ and_CC isolated_VVNJ phenomenon_NN ._.
P06091809A02
The_DD so-called_VVNJ "_`` gaiting_VVGJ mechanism_NN "_'' of_II calcium_NN channels_NNS plays_VVZ a_DD more_RR essential_JJ part_NN in_II the_DD changes_NNS in_II the_DD basal_JJ tone_NN of_II precapillary_JJ sphincters_NNS influenced_VVN by_II calcium_NN antagonists_NNS ,_, whereas_CS voltage-controlled_VVNJ and_CC receptor-operated_VVNJ calcium_NN channels_NNS are_VBB responsible_JJ for_II variations_NNS in_II the_DD adrenergic_JJ tone_NN of_II precapillary_JJ sphincters_NNS ._.
P06101125A03
The_DD iris_NN could_VM be_VBB adequately_RR evaluated_VVN and_CC the_DD retina_NN could_VM be_VBB visualized_VVN after_II surgery_NN in_II 36_MC cases_NNS ._.
P06117377A04
Furthermore_RR ,_, propranolol_NN significantly_RR potentiated_VVD the_DD vasoconstriction_NN caused_VVN by_II intra-arterial_JJ norepinephrine_NN and_CC attenuated_VVD the_DD vasodilator_NN action_NN of_II isoproterenol_NN ._.
P06138056A01
The_DD effect_NN of_II vasodilation_NN (_( with_II nifedipine_NN )_) or_CC beta-adrenergic_JJ receptor_NN blockade_NN (_( with_II propranolol_NN ,_, alprenolol_NN or_CC metoprolol_NN )_) on_II the_DD rate_NN of_II rise_NN of_II oxygen_NN uptake_NN and_CC heart_NN rate_NN were_VBD studied_VVN in_II 14_MC healthy_JJ subjects_NNS after_II a_DD step-wise_JJ increase_NN of_II workload_NN from_II a_DD light_JJ to_II a_DD moderate_JJ exercise_NN intensity_NN ._.
P06149528A04
In_II the_DD hyperinsulinemic_JJ hypoglycemic_JJ infants_NNS ,_, an_DD increase_NN in_II total_JJ endocrine_JJ cell_NN volume_NN was_VBD found_VVN ;_: however_RR ,_, the_DD typical_JJ features_NNS of_II nesidioblastosis_NN were_VBD also_RR found_VVN in_II the_DD controls_NNS ._.
P06166392A01
Leukocytes_NNS and_CC mast_JJ cells_NNS of_II rat_NN peritoneal_JJ exudate_NN (_( PE_NN )_) were_VBD fused_VVN in_RR+ vitro_RR with_II actively_RR growing_VVGJ mouse_NN cells_NNS ._.
P06172374A08
Anti-RCGC-PK1_NN serum_NN showed_VVD no_DD reactivity_NN with_II highly_RR purified_VVNJ xenogeneic_JJ mucins_NNS nor_CC with_II syngeneic_JJ small_JJ bowel_NN mucin_NN ._.
P06184021A06
The_DD relevance_NN of_II this_DD observation_NN to_TO be_VBI clinical_JJ features_NNS of_II rheumatoid_JJ arthritis_NN is_VBZ discussed_VVN ._.
P06193901A02
The_DD isomers_NNS of_II HCH_NN were_VBD separated_VVN by_II adsorption_NN chromatography_NN on_II silica_NN gel_NN ._.
P06198531A02
Since_CS there_EX is_VBZ no_DD part_NN of_II the_DD history_NN ,_, physical_JJ examination_NN or_CC noninvasive_JJ laboratory_NN findings_NNS that_PNR is_VBZ specific_JJ ,_, a_DD tentative_JJ criteria_NNS for_II diagnosis_NN of_II pulmonary_JJ thromboembolism_NN is_VBZ proposed_VVN based_VVN a_DD scoring_VVGJ system_NN ._.
P06207601A03
Five_MC had_VHD no_DD symptoms_NNS ,_, nine_MC had_VHD ambiguous_JJ symptoms_NNS ,_, and_CC six_MC had_VHD pericardial_JJ tamponade_NN ._.
P06213410A01
Posttranslational_JJ transfer_NN of_II most_DD precursor_NN proteins_NNS into_II mitochondria_NNS is_VBZ dependent_JJ on_II energization_NN of_II the_DD mitochondria_NNS ._.
P06226696A05
Total_JJ clinical_JJ recovery_NN occurred_VVD at_II the_DD end_NN of_II 6_MC months_NNS ._.
P06245686A03
The_DD pH_NN dependence_NN can_VM be_VBB analysed_VVN in_II terms_NNS of_II a_DD pKa_NN of_II 6.2_MC in_II the_DD oxidised_VVNJ form_NN and_CC a_DD pKa_NN of_II 7.3_MC in_II the_DD reduced_VVNJ form_NN ._.
P06262408A03
The_DD response_NN pattern_NN obtained_VVN with_II optimum_NN concentrations_NNS of_II these_DD preparations_NNS was_VBD very_RR similar_JJ to_II that_PND seen_VVN with_II the_DD B_NN cell_NN mitogen_NN ,_, LPS_NN ._.
P06273649A01
The_DD identification_NN of_II female_NN carriers_NNS of_II Fabry_NN 's_GE disease_NN is_VBZ important_JJ for_II genetic_JJ counselling_VVGN since_CS prenatal_JJ diagnosis_NN of_II affected_VVNJ fetuses_NNS is_VBZ possible_JJ ._.
P06290264A03
It_PN caused_VVD biphasic_JJ kinetics_NNS of_II inhibition_NN which_PNR could_VM be_VBB potentiated_VVN by_II ATP_NN ._.
P06300763A04
The_DD nucleotide_NN sequence_NN of_II the_DD longest_JJT cDNA_NN contained_VVN in_II pGET2_NN was_VBD determined_VVN ._.
P06309961A04
Using_VVG Epstein-Barr_NN virus_NN activation_NN or_CC coculture_NN with_II irradiated_VVNJ adult_NN T_NN cells_NNS in_II the_DD presence_NN of_II influenza_NN virus_NN to_TO identify_VVI precursor_NN B_NN cells_NNS for_II anti-viral_JJ antibody_NN production_NN ,_, newborns_NNS were_VBD found_VVN to_TO have_VHI a_DD decreased_VVNJ number_NN of_II influenza-specific_JJ B_NN cells_NNS as_CS compared_VVN with_II adults_NNS ._.
P06314491A06
Our_PNG more_RR recent_JJ studies_NNS support_VVB the_DD notion_NN that_CST loperamide_NN has_VHZ an_DD effect_NN on_II specific_JJ transport_NN systems_NNS rather_II+ than_II non-specific_JJ passive_JJ diffusional_JJ processes_NNS ._.
P06327443A07
It_PN also_RR may_VM provide_VVB a_DD newer_JJR conceptual_JJ basis_NN for_II a_DD more_RR rational_JJ development_NN of_II future_JJ compounds_NNS to_TO antagonize_VVI the_DD lethal_JJ effects_NNS of_II cyanide_NN ._.
P06337311A07
The_DD vast_JJ majority_NN of_II cutaneous_JJ basal_JJ cell_NN and_CC squamous_JJ cell_NN carcinomas_NNS are_VBB easily_RR cured_VVN no_DD matter_NN what_DB the_DD treatment_NN modality_NN ._.
P06343057A02
Moderate_JJ hyperthyroidism_NN increased_VVD the_DD rate_NN of_II glucose_NN turnover_NN ,_, whereas_CS hypothyroidism_NN was_VBD without_II effect_NN ._.
P06349442A07
The_DD procoagulant_NN material_NN was_VBD identified_VVN as_II a_DD cell-associated_VVNJ tissue_NN thromboplastin_NN ,_, acting_VVG via_II the_DD extrinsic_JJ coagulation_NN pathway_NN ._.
P06361809A01
A_DD multiclinic_JJ ,_, collaborative_JJ study_NN has_VHZ been_VBN designed_VVN to_TO assess_VVI the_DD natural_JJ progression_NN and_CC efficacy_NN of_II treatment_NN of_II Duchenne_NN muscular_JJ dystrophy_NN ._.
P06373787A07
In_II extracts_NNS from_II iliotibialis_NN and_CC posterior_JJ latissimus_NN dorsi_NN muscles_NNS of_II adult_NN chickens_NNS ,_, we_PN detected_VVD a_DD hitherto_RR unidentified_VVNJ protein_NN that_PNR was_VBD very_RR similar_JJ to_II vimentin_NN in_II molecular_JJ weight_NN but_CC did_VDD not_RR react_VVB with_II our_PNG antivimentin_NN antibody_NN ._.
P06399229A02
In_II 33_MC patients_NNS (_( 66_MC eyes_NNS )_) who_PNR had_VHD avascular_JJ grafts_NNS ,_, there_EX was_VBD no_DD significant_JJ increase_NN in_II the_DD incidence_NN of_II allograft_NN rejection_NN reaction_NN after_II corneal_JJ transplantation_NN in_II the_DD second_JJ eye_NN ._.
P06405715A12
There_EX was_VBD also_RR a_DD high_JJ mortality_NN rate_NN with_II reoperation_NN for_II thrombosis_NN (_( 30_MC p._NN 100_MC )_) because_II+ of_II the_DD severe_JJ myocardial_JJ dysfunction_NN in_II thrombosis_NN of_II tricuspid_NN prostheses_NNS and_CC the_DD emergency_NN situation_NN associated_VVN with_II mitral_JJ prosthetic_JJ valve_NN thrombosis_NN ._.
P06416857A05
However_RR ,_, none_MC of_II the_DD blood_NN cells_NNS tested_VVN served_VVD as_II acceptor_NN for_II lipolysis-generated_VVNJ free_JJ cholesterol_NN ,_, whereas_CS HDL_NN did_VDD ._.
P06427616A03
The_DD incidence_NN of_II A._NN flavus_NN in_II drought-stressed_VVNJ ,_, unshelled_VVNJ ,_, sound_JJ mature_JJ kernels_NNS (_( SMK_NN )_) decreased_VVD with_II decreases_NNS in_II the_DD mean_NN 5_MC cm_NN deep_JJ soil_NN temperature_NN ._.
P06438173A04
Clinical_JJ studies_NNS support_VVB these_DD findings_NNS ._.
P06458765A01
The_DD uncoupling_VVGN of_II pituitary_NN stimulation_NN and_CC response_NN observed_VVN in_II adults_NNS during_II administration_NN of_II the_DD luteinizing_VVGJ hormone-releasing_VVGJ hormone_NN analogue_NN ,_, D-Trp6-Pro9-NEt-LHRH_NN (_( LHRHa_NN )_) suggested_VVD that_CST this_DD drug_NN might_VM be_VBB useful_JJ in_II treating_VVGN precocious_JJ puberty_NN ._.
P06465252A07
Maternal_JJ plasma_NN epinephrine_NN levels_NNS remained_VVD relatively_RR constant_JJ ,_, whereas_CS fetal_JJ epinephrine_NN levels_NNS increased_VVD fiftyfold_NN from_II day_NN 17_MC to_II day_NN 22_MC ._.
P06476888A03
Relatively_RR speaking_VVG ,_, more_DD men_NNS than_CSN women_NNS died_VVD of_II a_DD thin_JJ melanoma_NN :_: in_II Group_NN 1_MC (_( deceased_VVN )_) there_EX were_VBD 32_MC men_NNS and_CC 28_MC women_NNS ,_, in_II Group_NN 2_MC (_( alive_JJ )_) 58_MC men_NNS and_CC 242_MC women_NNS ._.
P06488185A02
A_DD microscopic_JJ cancer_NN was_VBD found_VVN by_II 24_MC weeks_NNS ,_, and_CC macroscopic_JJ cancers_NNS were_VBD found_VVN after_II 27_MC weeks_NNS ._.
P06499159A02
We_PN studied_VVD the_DD influence_NN of_II time_NN ,_, temperature_NN ,_, glucose_NN concentration_NN ,_, and_CC pH_NN on_II results_NNS obtained_VVN by_II three_MC commercially_RR available_JJ column_NN chromatographic_JJ procedures_NNS designed_VVN to_TO quantify_VVI glycated_VVNJ hemoglobin_NN ._.
P06504800A04
With_II early_JJ diagnosis_NN of_II neck_NN infections_NNS ,_, serious_JJ complications_NNS such_II+ as_II spread_NN to_II vital_JJ structures_NNS ,_, toxicity_NN ,_, airway_NN compromise_NN ,_, and_CC sepsis_NN can_VM be_VBB prevented_VVN ._.
P06510887A14
They_PN are_VBB the_DD most_RRT frequent_JJ cells_NNS after_II 35_MC days_NNS of_II age_NN ._.
P06517985A12
In_II addition_NN ,_, the_DD eicosanoids_NNS released_VVN by_II the_DD injured_VVNJ cell_NN are_VBB apparently_RR able_JJ to_TO participate_VVI in_II the_DD homeostatic_JJ response_NN of_II the_DD cell_NN to_II the_DD injury_NN ._.
P06530836A05
At_II the_DD angle_NN recess_NN ,_, the_DD blood_NN cells_NNS accumulated_VVD in_II the_DD perivascular_JJ connective_JJ tissue_NN of_II the_DD major_JJ arterial_JJ circle_NN of_II the_DD iris_NN ._.
P06538581A12
Physical_JJ activity_NN was_VBD maximal_JJ on_II day_NN of_II estrus_NN in_II 73_MC %_SYM of_II the_DD estrous_JJ periods_NNS ._.
P06572977A01
Murine_JJ erythroleukemia_NN cells_NNS (_( MELC_NN )_) are_VBB virus-transformed_VVNJ erythroid_NN precursors_NNS that_PNR appear_VVB to_TO be_VBI blocked_VVN at_II an_DD erythroid_NN precursor_NN stage_NN comparable_JJ to_II the_DD erythroid_NN colony-forming_VVGJ unit_NN (_( CFU-e_NN )_) ._.
P06590912A03
Nulliparous_JJ women_NNS showed_VVD increased_VVNJ RR_NN (_( 3.9_MC )_) comparable_JJ to_II the_DD RR_NN among_II women_NNS who_PNR first_RR bore_VVB a_DD child_NN at_II age_NN 25_MC or_CC more_PND ,_, regardless_II+ of_II the_DD number_NN of_II births_NNS ._.
P06606416A04
With_II semi-purified_VVNJ IL-2_NN preparations_NNS ,_, clones_NNS of_II spontaneous_JJ cytotoxic_JJ cells_NNS are_VBB also_RR detectable_JJ in_II nu_NN /_SYM nu_NN spleen_NN cultures_NNS ._.
P06617177A01
Fourteen_MC patients_NNS presenting_VVG with_II lumbar_JJ radiculopathy_NN had_VHD normal_JJ or_CC nondiagnostic_JJ plain_JJ radiographs_NNS ,_, myelograms_NNS and_CC polytomes_NNS of_II lumbar_JJ spine_NN ._.
P06628556A02
The_DD effects_NNS of_II the_DD coexistence_NN of_II different_JJ species_NNS of_II mitochondria_NNS on_II cellular_JJ properties_NNS were_VBD examined_VVN in_II these_DD clones_NNS ._.
P06646815A02
Skin_NN biopsy_NN identified_VVD the_DD causative_JJ organism_NN as_II an_DD atypical_JJ mycobacterium_NN of_II the_DD M._NN avium-intracellulare-scrofulaceum_NN (_( MAIS_NN )_) complex_NN ._.
P06673103A03
The_DD study_NN tested_VVD the_DD hypothesis_NN that_CST an_DD excess_NN of_II lung_NN cancer_NN observed_VVN in_II a_DD small_JJ town_NN of_II the_DD Milano_NNP Province_NN in_II Italy_NNP was_VBD attributable_JJ to_II occupational_JJ exposures_NNS in_II a_DD chemical_JJ plant_NN (_( SISAS_NN )_) producing_VVG mainly_RR acetylene_NN ,_, phthalic_JJ anhydride_NN ,_, and_CC their_PNG derivatives_NNS ._.
P06681578A04
The_DD 830_MC episodes_NNS involved_VVD 677_MC children_NNS aged_VVN 1_MC week_NN to_II 17_MC years_NNS :_: 40_MC %_SYM were_VBD 24_MC months_NNS old_JJ or_CC younger_JJR ,_, and_CC 12_MC %_SYM were_VBD 60_MC months_NNS old_JJ or_CC older_JJR ._.
P06691283A07
During_II control_NN state_NN ,_, SVT_NN could_VM be_VBB induced_VVN in_II all_DD patients_NNS ;_: after_CS i.v._NN administration_NN of_II the_DD drug_NN ,_, SVT_NN was_VBD presented_VVN in_II 6_MC patients_NNS in_II Group_NN I_MC and_CC in_II 8_MC patients_NNS in_II Group_NN II_MC ._.
P06701005A02
The_DD amino-acid_NN composition_NN of_II the_DD collagen_NN did_VDD not_RR differ_VVB significantly_RR between_II control_NN and_CC papain-treated_VVNJ groups_NNS ._.
P06711749A03
In_II addition_NN ,_, 79_MC polyps_NNS in_II 36_MC patients_NNS ,_, the_DD majority_NN of_II which_PNR were_VBD also_RR undetected_VVN by_II barium_NN enema_NN ,_, were_VBD found_VVN and_CC removed_VVN at_II colonoscopy_NN ._.
P06727779A04
It_PN appears_VVZ that_CST the_DD risk_NN for_II developing_VVGN solid_NN tumors_NNS becomes_VVZ greatest_JJT when_CS the_DD population_NN enters_VVZ the_DD age_NN group_NN at_II which_PNR that_DD particular_JJ form_NN of_II cancer_NN most_RRT commonly_RR occurs_VVZ ._.
P06744040A02
We_PN now_RR report_VVB experiments_NNS in_II which_PNR memory_NN states_NNS were_VBD established_VVN by_II behavioral_JJ training_VVGN and_CC read_VVN out_II by_II a_DD test_NN procedure_NN applied_VVN to_II the_DD isolated_VVNJ brains_NNS derived_VVN from_II the_DD trained_VVNJ animals_NNS ._.
P06766341A04
One_MC pathway_NN projected_VVNJ through_II the_DD alveus_NN and_CC stratum_NN oriens_NN ,_, with_II results_NNS suggesting_VVG collateral_JJ input_NN to_II the_DD basal_JJ dendritic_JJ pyramidal_JJ cell_NN region_NN ._.
P06778607A02
A_DD number_NN of_II dose_NN schedules_NNS were_VBD used_VVN ,_, the_DD lowest_JJT dose_NN being_VBG 6_MC mg_NN /_SYM kg_NN every_DD fourth_JJ day_NN and_CC the_DD highest_JJT dose_NN being_VBG 6.0_MC mg_NN /_SYM kg_NN twice_RR daily_RR for_II 9_MC days_NNS ;_: the_DD lowest_JJT and_CC highest_JJT doses_NNS produced_VVD treated_VVNJ versus_CC control_NN ratios_NNS of_II 140_MC and_CC 220_MC %_SYM ,_, respectively_RR ._.
P06798562A01
The_DD kinetic_JJ parameters_NNS of_II azoalbumin_NN hydrolysis_NN by_II alkaline_JJ proteinase_NN from_II Bacillus_NN subtilis_NN were_VBD determined_VVN to_TO be_VBI Km_NN =_SYM 1.2_MC ._.
P06812287A05
Analysis_NN of_II the_DD obtained_VVNJ classification_NN system_NN permits_VVZ sufficiently_RR grounded_VVNJ conclusions_NNS to_TO be_VBI drawn_VVN with_II regard_NN to_II the_DD classification_NN position_NN of_II certain_JJ viruses_NNS ,_, the_DD classification_NN of_II which_PNR has_VHZ not_RR yet_RR been_VBN completed_VVN by_II the_DD ICVT_NN ._.
P06836820A04
We_PN believe_VVB that_CST segmental_JJ resection_NN is_VBZ indicated_VVN for_II all_DD low-grade_NN and_CC low-stage_NN primary_JJ ureteral_JJ tumors_NNS regardless_II+ of_II their_PNG location_NN and_CC with_II a_DD small_JJ change_NN for_II recurrence_NN ._.
P06848491A08
Inhibition_NN of_II O-alkyl_NN lipid_NN synthesis_NN by_II means_NNS of_II magnesium_NN or_CC NADPH_NN inhibited_VVD the_DD unusual_JJ cleavage_NN ._.
P06866035A01
Almost_RR all_DD states_NNS have_VHB enacted_VVN legislation_NN ,_, that_PNR allows_VVZ pharmacists_NNS to_TO substitute_VVI drug_NN products_NNS when_CS filling_VVG prescriptions_NNS ._.
P06872256A09
When_CS the_DD assay_NN was_VBD applied_VVN to_II serum_NN samples_NNS from_II a_DD group_NN of_II 39_MC Type_NN I_MC diabetic_JJ children_NNS more_RR than_CSN 90_MC %_SYM of_II the_DD children_NNS exceeded_VVD the_DD normal_JJ range_NN of_II the_DD assay_NN ._.
P06889654A03
The_DD frequencies_NNS of_II Y_NN /_SYM F_NN indices_NNS for_II these_DD groups_NNS were_VBD 0.0_MC ,_, 3.33_MC ,_, 56.67_MC ,_, 30.00_MC ,_, and_CC 10.00_MC %_SYM ,_, respectively_RR ._.
P06895843A02
Rats_NNS with_II two_MC weeks_NNS of_II PCS_NN underwent_VVD BDL_NN ,_, then_RR were_VBD killed_VVN after_II 0_MC ,_, 5_MC or_CC 20_MC hours_NNS ,_, or_CC two_MC or_CC four_MC days_NNS ;_: rats_NNS undergoing_VVG sham_JJ PCS_NN were_VBD used_VVN as_II controls_NNS ._.
P06927539A16
Thus_RR ,_, as_II adults_NNS ,_, COPD_NN children_NNS had_VHD a_DD greater_JJR inspiratory_JJ neural_JJ drive_NN ._.
P06958056A01
There_EX are_VBB only_RR a_DD very_JJ small_JJ number_NN of_II research_NN reports_NNS on_II the_DD effect_NN of_II regular_JJ physical_JJ activity_NN on_II the_DD nervous_JJ system_NN ._.
P06981357A04
The_DD first_JJ site_NN of_II recurrence_NN was_VBD the_DD central_JJ nervous_JJ system_NN in_II three_MC (_( 42_MC %_SYM )_) cases_NNS ._.
P07010135A01
A_DD strain_NN of_II Saccharomyces_NN cerevisiae_NN (_( MH41-7B_NN /_SYM 011_MC )_) was_VBD resistant_JJ to_II petite_JJ induction_NN by_II ethidium_NN bromide_NN at_II 30_MC degrees_NNS ,_, but_CC was_VBD sensitive_JJ to_II induction_NN by_II photolabeling_VVGN with_II ethidium_NN monoazide_NN ._.
P07033388A03
Fresh_JJ adherent_JJ cells_NNS ,_, when_CS added_VVN to_II 24_MC h_NN incubated_VVNJ MNC_NN cultures_NNS before_II ConA_NN stimulation_NN ,_, decreased_VVD LIF_NN production_NN ,_, in_II contrast_NN to_II in_RR+ vitro_RR irradiated_VVNJ or_CC overnight_RR cultured_VVNJ adherent_JJ cells_NNS ._.
P07055824A01
L-idaro-1_NN ,_, 4-lactone_NN was_VBD synthesized_VVN by_II two_MC different_JJ ,_, published_VVNJ methods_NNS :_: (_( 1_MC )_) epimerization_NN of_II monopotassium_NN D-glucarate_NN by_II refluxing_VVGN in_II aqueous_JJ barium_NN hydroxide_NN ,_, and_CC (_( 2_MC )_) oxidation_NN of_II L-iditol_NN by_II heating_VVGN in_II dilute_JJ nitric_JJ acid_NN ._.
P07068280A04
No_DD growth_NN inhibition_NN of_II other_JJ BALB_NN /_SYM c_NN lymphomas_NNS induced_VVN by_II Moloney_NN virus_NN (_( LSTRA_NN )_) ,_, X-rays_NNS (_( RL_NN male_NN I_MC )_) or_CC urethane_NN (_( UR-1_NN )_) was_VBD evident_JJ in_II alloimmune_JJ mice_NNS ._.
P07080855A02
The_DD CT_NN results_NNS seem_VVB to_TO indicate_VVI a_DD possibility_NN to_TO distinguish_VVI between_II superficially_RR and_CC deeply_RR invasive_JJ tumours_NNS ._.
P07094791A08
Thus_RR ,_, lipids_NNS are_VBB emptied_VVN more_RR slowly_RR than_CSN any_DD other_JJ component_NN of_II an_DD ordinary_JJ meal_NN ,_, and_CC this_PND is_VBZ not_RR due_JJ only_RR to_II layering_VVGN of_II fat_NN above_II water_NN ._.
P07116618A02
The_DD symptom_NN scores_NNS were_VBD related_VVN to_II duration_NN of_II breast-feeding_VVGN ._.
P07130636A02
This_DD paper_NN tests_VVZ the_DD hypothesis_NN for_II black_NN and_CC white_NN differences_NNS by_II age_NN in_II cancer_NN incidence_NN rates_NNS ._.
P07146582A02
The_DD percentage_NN of_II rats_NNS affected_VVN and_CC the_DD bilirubin_NN levels_NNS reached_VVN are_VBB higher_JJR between_II the_DD 3rd_JJ and_CC 6th_JJ day_NN after_II the_DD anoxic_JJ episode_NN ._.
P07171240A02
Preparation_NN of_II a_DD full_JJ length_NN cDNA_NN and_CC its_PNG cloning_VVGN in_II E._NN coli_NN have_VHB lead_VVN to_II the_DD demonstration_NN that_CST the_DD polypeptides_NNS of_II thyroglobulin_NN protomers_NNS were_VBD identical_JJ ._.
P07189159A06
Non-invasive_JJ examination_NN of_II the_DD heart_NN is_VBZ advised_VVN before_II beta-adrenergic_JJ drugs_NNS are_VBB given_VVN ._.
P07206839A04
Continuity_NN consistently_RR increased_VVD with_II patient_NN age_NN ,_, but_CC appeared_VVD unrelated_VVN to_II several_JJ other_JJ variables_NNS ._.
P07221512A05
A_DD ratio_NN of_II specific_JJ cells_NNS to_II connective_JJ tissue_NN below_II 0.2_MC in_II the_DD sinu-atrial_JJ node_NN is_VBZ highly_RR suggestive_JJ of_II nodal_JJ dysfunction_NN ._.
P07235613A05
Both_CC red_JJ cell_NN rigidity_NN (_( 71_MC +/-_SYM 20_MC mmHg_NN )_) and_CC red_JJ cell_NN fragility_NN (_( 142_MC +/-_SYM 95_MC mg_NN /_SYM l_NN )_) were_VBD significantly_RR higher_JJR (_( p_NN les_RR than_CSN 0.0025_MC )_) than_CSN in_II the_DD control_NN group_NN (_( 54_MC +/-_SYM 10_MC mmHg_NN and_CC 63_MC +/-_SYM 29_MC mg_NN /_SYM l_NN ,_, respectively_RR )_) ._.
P07249318A05
Calcification_NN was_VBD noted_VVN in_II 11_MC of_II 18_MC intracardiac_JJ porcine_JJ valves_NNS and_CC in_II none_MC of_II the_DD extracardiac_JJ valved_VVNJ conduits_NNS ._.
P07263709A05
On_II the_DD other_JJ hand_NN ,_, the_DD absorption_NN spectra_NNS of_II alpha_NN 2+_MC beta_NN 3+_MC )_) 2_MC and_CC (_( alpha_NN 3+_MC beta_NN 2+_MC )_) 2_MC changed_VVD with_II excellent_JJ isosbestic_JJ points_NNS during_II th_DD reductive_JJ reaction_NN by_II ferredoxin-NADP_NN reductase_NN system_NN ,_, i.e._II (_( alpha_NN 2+_MC beta_NN 3+_MC )_) 2_MC at_II 526_MC and_CC 601_MC nm_NN and_CC (_( alpha_NN 3+_MC beta_NN 2+_MC )_) 2_MC at_II 529_MC and_CC 599_MC nm_NN ._.
P07279044A05
This_DD inhibition_NN depended_VVD on_II the_DD grating_VVGJ spatial_JJ frequencies_NNS ._.
P07302292A04
The_DD following_VVGJ organelles_NNS ,_, characterised_VVN by_II their_PNG marker_NN enzymes_NNS were_VBD located_VVN in_II the_DD density_NN gradients_NNS ;_: plasma_NN membrane_NN (_( 5'-nucleotidase_NN )_) brush_NN border_NN (_( alpha-glucosidase_NN ,_, pH_NN 6.0_MC )_) mitochondria_NNS (_( particulate_JJ malate_NN dehydrogenase_NN )_) ,_, peroxisomes_NNS (_( catalase_NN )_) ,_, lysosomes_NNS (_( N-acetyl-beta-glucosaminidase_NN )_) ,_, endoplasmic_JJ reticulum_NN (_( alpha-glucosidase_NN ,_, pH_NN 8.0_MC )_) ,_, cytosol_NN (_( lactate_NN dehydrogenase_NN )_) ._.
P07317612A04
The_DD peak_NN of_II the_DD activity_NN curve_NN of_II adrenergic_JJ fibers_NNS has_VHZ been_VBN fond_VVN to_TO coincide_VVI with_II the_DD activity_NN peak_NN at_II 12_MC o'clock_NN ._.
P07333957A09
Amoeboid_JJ microglia_NNS with_II large_JJ vacuoles_NNS were_VBD not_RR present_VVB in_II the_DD prenatal_JJ spinal_JJ cord_NN ._.
P07358752A03
The_DD knees_NNS were_VBD extended_VVN from_II 90_MC to_II zero_MC degrees_NNS by_II applying_VVGN tension_NN to_II the_DD quadriceps_NN tendon_NN with_II the_DD force_NN of_II gravity_NN as_II the_DD only_JJ resistance_NN ,_, and_CC separation_NN of_II the_DD fracture_NN fragments_NNS was_VBD measured_VVN first_RR with_II the_DD retinaculum_NN unrepaired_VVN and_CC then_RR again_RR with_II the_DD retinaculum_NN repaired_VVN ._.
P07380851A05
The_DD greater_JJR average_NN improvement_NN (_( 36_MC points_NNS )_) in_II this_DD group_NN was_VBD due_JJ primarily_RR to_II the_DD absence_NN of_II any_DD major_JJ complications_NNS ._.
P07396827A03
Labelling_VVGJ experiments_NNS with_II [_( 35S_NN ]_) methionine_NN followed_VVN by_II radioautography_NN or_CC gel_NN electrophoresis_NN and_CC fluorography_NN showed_VVD the_DD presence_NN of_II label_NN only_RR in_II epithelial_JJ proteins_NNS ._.
P07404165A06
Just_CS+ as_CS appendicitis_NN is_VBZ a_DD marker_NN of_II westernization_NN in_II young_JJ urban_JJ Blacks_NNS ,_, hiatus_NN hernia_NN may_VM be_VBB regarded_VVN as_II a_DD marker_NN in_II the_DD middle-aged_NN and_CC elderly_NN ._.
P07425225A01
The_DD technique_NN of_II preservation_NN of_II the_DD antral_JJ vagal_JJ nerve_NN supply_NN of_II the_DD stomach_NN and_CC division_NN of_II the_DD gastric_JJ branches_NNS of_II the_DD nerves_NNS of_II Latarjet_NN remains_VVZ unchanged_VVN ._.
P07437995A01
The_DD population_NN of_II 42_MC adolescents_NNS admitted_VVN to_II the_DD Sunnybrook_NNP Adolescent_NN Unit_NN in_II 1977_MC is_VBZ described_VVN and_CC compared_VVN with_II other_JJ populations_NNS of_II general_JJ hospital_NN units_NNS previously_RR presented_VVN in_II the_DD literature_NN ,_, in_II order_NN to_TO derive_VVI implications_NNS for_II patient_NN selection_NN ,_, treatment_NN techniques_NNS and_CC outcome_NN ._.
P07457757A02
The_DD histopathology_NN in_II two_MC additional_JJ cases_NNS ,_, in_II which_PNR the_DD disease_NN process_NN was_VBD advanced_VVN and_CC uncontrolled_VVN ,_, is_VBZ presented_VVN to_TO illustrate_VVI the_DD unique_JJ progression_NN of_II temporal_JJ bone_NN osteomyelitis_NN due_II+ to_II the_DD Pseudomonas_NN organism_NN ._.
P07464093A07
The_DD model_NN was_VBD found_VVN useful_JJ for_II test_NN and_CC calibration_NN of_II detecting_VVGN cells_NNS and_CC for_II teaching_VVGJ purposes_NNS ._.
P07480533A01
Genetic_JJ differences_NNS in_II ethanol_NN 's_GE ability_NN to_TO induce_VVI conditioned_VVNJ place_NN preference_NN were_VBD studied_VVN in_II 20_MC BXD_NN Recombinant_JJ Inbred_VVNJ (_( RI_NN )_) mouse_NN strains_NNS and_CC in_II the_DD C57BL_NN /_SYM 6J_NN and_CC DBA_NN /_SYM 2J_NN progenitor_NN strains_NNS ._.
P07485344A02
STUDY_NN DESIGN_NN :_: Women_NNS with_II intact_JJ membranes_NNS participating_VVG in_II a_DD National_NN Institute_NN of_II Child_NN Health_NN and_CC Human_NN Development_NN multicenter_NN randomized_VVNJ trial_NN of_II adjunctive_JJ antibiotic_JJ therapy_NN for_II preterm_NN labor_NN (_( 24_MC to_II 34_MC weeks_NNS )_) were_VBD studied_VVN (_( n_NN =_SYM 275_MC )_) ._.
P07489792A05
Oxidation_NN of_II GSH_NN to_II glutathione_NN disulphide_NN (_( GSSG_NN )_) by_II BA-cell_NN derived_VVNJ oxidants_NNS was_VBD detected_VVN as_II a_DD decline_NN of_II GSH_NN in_II the_DD supernatants_NNS ._.
P07494154A03
A_DD generalized_VVNJ interface_NN condition_NN is_VBZ derived_VVN to_TO replace_VVI the_DD usual_JJ condition_NN of_II continuity_NN of_II intensity_NN ._.
P07498682A15
Therefore_RR ,_, permanent_JJ biliary_JJ stenting_VVGN should_VM preferably_RR be_VBB restricted_VVN to_II patients_NNS unfit_JJ for_II elective_JJ treatment_NN at_II a_DD later_JJR stage_NN and_CC with_II a_DD short_JJ life_NN expectancy_NN ._.
P07507261A03
The_DD obstructive_JJ symptoms_NNS were_VBD relieved_VVN in_II all_DD patients_NNS ;_: however_RR ,_, 6_MC patients_NNS had_VHD lasting_VVGJ irritative_JJ symptoms_NNS ,_, 2_MC of_II whom_PNR were_VBD cured_VVN after_II TURP_NN ._.
P07514976A04
Furthermore_RR ,_, cefepime_NN was_VBD as_RR effective_JJ as_CSN ceftazidime_NN and_CC piperacillin_NN or_CC mezlocillin_NN in_II combination_NN with_II gentamicin_NN when_CS administered_VVN as_II empirical_JJ treatment_NN for_II fever_NN in_II patients_NNS with_II neutropenia_NN ._.
P07519025A06
We_PN propose_VVB that_CST p75LNTR_NN normally_RR acts_VVZ to_TO increase_VVI binding_VVGN of_II NGF_NN to_II TrkA_NN ,_, possibly_RR by_II increasing_VVGN the_DD local_JJ NGF_NN concentration_NN in_II the_DD microenvironment_NN surrounding_VVG the_DD cell_NN surface_NN TrkA_NN receptor_NN ._.
P07522948A14
Maximum_NN mobilization_NN was_VBD recorded_VVN at_II day_NN 11_MC of_II the_DD first_JJ cycle_NN ._.
P07530803A04
Given_VVN the_DD low_JJ (_( micromolar_JJ )_) potency_NN of_II SP_NN analogs_NNS at_II displacing_VVGN [_( 3H_NN ]_) -DTG_NN binding_VVGN in_II the_DD present_JJ series_NN of_II experiments_NNS ,_, it_PN is_VBZ unlikely_RR that_CST the_DD similar_JJ behavioral_JJ effects_NNS we_PN have_VHB previously_RR observed_VVN elicited_VVN by_II SP_NN (_( 1-7_MC )_) and_CC DTG_NN in_II the_DD adult_JJ mouse_NN are_VBB a_DD result_NN of_II a_DD direct_JJ action_NN of_II SP_NN (_( 1-7_MC )_) at_II the_DD sigma_NN binding_VVGJ site_NN ._.
P07534827A17
The_DD others_NNS either_CC showed_VVD regular_JJ spontaneous_JJ activity_NN ,_, or_CC their_PNG time-interval_NN histograms_NNS showed_VVD longer_JJR modes_NNS than_CSN ascending_VVGJ fibers_NNS ._.
P07542701A04
However_RR ,_, since_CS none_MC of_II the_DD receptor_NN antagonists_NNS nor_CC transport_NN blockers_NNS tested_VVN could_VM inhibit_VVB dopamine_NN 's_GE action_NN ,_, the_DD mechanism_NN remains_VVZ obscure_JJ ._.
P07551121A03
Specifically_RR ,_, neuropsychological_JJ deficits_NNS regularly_RR occur_VVB on_II measures_NNS of_II recent_JJ memory_NN ,_, attention_NN ,_, information-processing_VVGJ speed_NN ,_, executive_JJ functions_NNS ,_, and_CC visuospatial_JJ perception_NN ._.
P07559742A02
For_II the_DD preparation_NN of_II a_DD GM-CSF_NN gene-modified_VVNJ tumor_NN vaccine_NN ,_, it_PN is_VBZ important_JJ to_TO achieve_VVI efficient_JJ genetic_JJ transduction_NN of_II tumor_NN cells_NNS ,_, leading_VVG to_II an_DD appropriate_JJ expression_NN of_II the_DD induced_VVNJ gene_NN ._.
P07564268A09
Apoptotic_JJ cells_NNS were_VBD recognized_VVN by_II their_PNG characteristic_JJ histologic_JJ and_CC ultrastructural_JJ features_NNS and_CC by_II in_JJ+ situ_JJ detection_NN of_II nuclear_JJ DNA_NN fragmentation_NN ._.
P07573781A03
The_DD amplitudes_NNS of_II N1_NN ,_, P2_NN ,_, and_CC the_DD mismatch_JJ negativity_NN (_( MMN_NN )_) were_VBD significantly_RR diminished_VVN by_II alcohol_NN ._.
P07578022A10
Values_NNS of_II delta_NN GU_NN zero_MC obtained_VVN with_II Gdn-HCl_NN and_CC urea_NN were_VBD in_II good_JJ agreement_NN ,_, as_CS were_VBD values_NNS obtained_VVN from_II linear_JJ extrapolation_NN and_CC nonlinear_JJ regression_NN fitting_VVGN to_II a_DD two-state_NN equilibrium_NN ._.
P07582551A13
Acute_JJ antihypertensive_JJ calcium_NN blockade_NN with_II a_DD single_JJ isradipine_NN dose_NN (_( 2.6_MC mg_NN kg-1_NN day-1_NN )_) caused_VVD a_DD similar_JJ shift_NN in_II the_DD pressure-distensibility_NN curve_NN toward_II the_DD WKY_NN curve_NN although_CS the_DD histomorphometric_JJ composition_NN of_II the_DD arterial_JJ wall_NN differed_VVD significantly_RR from_II that_PND of_II chronically_RR treated_VVNJ animals_NNS ._.
P07590877A08
The_DD oestrogen-mediated_VVNJ effects_NNS on_II serum_NN IL-6_NN were_VBD consistent_JJ with_II a_DD reduction_NN in_II IL-6_NN mRNA_NN in_II peritoneal_JJ macrophages_NNS from_II oestrogen-treated_VVNJ mice_NNS ._.
P07599250A04
Copper_NN deficiency_NN decreased_VVD the_DD activity_NN level_NN of_II ceruloplasmin_NN in_II the_DD serum_NN of_II young_JJ and_CC old_JJ rats_NNS by_II 95_MC %_SYM ,_, and_CC the_DD copper_NN /_SYM zinc_NN superoxide_NN dismutase_NN (_( CuZn-SOD_NN )_) activity_NN levels_NNS of_II cerebrums_NNS ,_, lungs_NNS ,_, and_CC livers_NNS of_II young_JJ rats_NNS by_II 16_MC ,_, 36_MC ,_, and_CC 34_MC %_SYM ,_, respectively_RR ,_, but_CC did_VDD not_RR change_VVB the_DD CuZn-SOD_NN activity_NN levels_NNS of_II tissues_NNS of_II old_JJ rats_NNS ._.
P07608159A01
The_DD major_JJ apurinic_NN /_SYM apyrimidinic_NN (_( AP_NN )_) endonuclease_NN of_II human_NN cells_NNS ,_, the_DD Ape_NN protein_NN ,_, incises_VVZ DNA_NN adjacent_JJ to_II abasic_JJ sites_NNS to_TO initiate_VVI DNA_NN repair_NN and_CC counteract_VVI the_DD cytotoxic_JJ and_CC mutagenic_JJ effects_NNS of_II AP_NN sites_NNS ._.
P07612608A04
In_II the_DD present_JJ study_NN ,_, chromogranin_NN B_NN was_VBD purified_VVN to_TO complete_VVI homogeneity_NN in_II its_PNG native_JJ state_NN from_II the_DD secretory_JJ vesicle_NN lysates_NNS of_II bovine_JJ adrenal_JJ chromaffin_NN cells_NNS using_VVG several_JJ chromatographic_JJ and_CC electrophoresis_NN steps_NNS ._.
P07617168A09
Oxytocin-induced_VVNJ Ca2+_NN transients_NNS (_( 0.32-1000_MC nM_NN )_) ,_, which_PNR were_VBD observed_VVN in_II 32_MC %_SYM (_( 63_MC %_SYM )_) or_CC organum_NN vasculosum_NN laminae_NN terminalis_NN and_CC in_II 54_MC %_SYM (_( 42_MC %_SYM )_) of_II subfornical_JJ organ_NN neurons_NNS (_( astrocytes_NNS )_) ,_, were_VBD not_RR affected_VVN by_II the_DD V1-specific_JJ antagonist_NN ._.
P07626088A03
However_RR ,_, it_PN is_VBZ still_RR unknown_VVN whether_CST G_NN beta_NN gamma_NN directly_RR interacts_VVZ with_II GIRK1_NN ._.
P07635327A04
Depression_NN is_VBZ a_DD modifiable_JJ risk_NN factor_NN for_II suicide_NN in_II old_JJ age_NN ._.
P07639957A11
Systemic_JJ blood_NN pressure_NN and_CC benzylamine_NN oxidase_NN activity_NN were_VBD not_RR significantly_RR affected_VVN by_II allylamine_NN or_CC by_II ethanol_NN ._.
P07644388A13
At_II any_DD dose_NN ,_, the_DD control_NN diet_NN group_NN maintained_VVD a_DD greater_JJR intake_NN on_II Day_NN 1_MC than_CSN the_DD other_JJ two_MC diet_NN groups_NNS ._.
P07654020A07
4MA_NN was_VBD administered_VVN to_II male_NN Copenhagen_NN rats_NNS bearing_VVG R3327-H_NN androgen_NN dependent_JJ prostate_NN tumors_NNS and_CC levels_NNS of_II different_JJ androgens_NNS in_II serum_NN and_CC prostate_NN tumor_NN were_VBD measured_VVN using_VVG reversed_VVNJ phase_NN HPLC_NN and_CC radioimmunoassay_NN ._.
P07667811A02
We_PN conducted_VVD a_DD cross-sectional_JJ survey_NN in_II which_PNR 1072_MC French_JJ general_JJ practitioners_NNS (_( GPs_NNS )_) were_VBD evaluated_VVN for_II their_PNG basic_JJ pharmacological_JJ knowledge_NN and_CC practice_NN of_II NSAIDs_NNS prescription_NN ._.
P07672527A10
CONCLUSIONS_NNS --_: We_PN demonstrated_VVD a_DD significative_JJ difference_NN of_II therapeutic_JJ modalities_NNS between_II these_DD different_JJ french_JJ geographic_JJ areas_NNS concerning_VVG adjuvant_NN radiotherapy_NN and_CC chemotherapy_NN ._.
P07681036A08
Finally_RR ,_, no_DD apparent_JJ direct_JJ correlation_NN was_VBD found_VVN between_II the_DD ability_NN of_II individual_JJ anti-CD23_NN mAb_NN to_TO alter_VVI IgE_NN binding_VVGN to_II cell-associated_VVNJ CD23_NN and_CC their_PNG ability_NN to_TO modulate_VVI IgE_NN production_NN by_II PBMNC_NN ._.
P07684800A11
This_DD methodology_NN can_VM be_VBB used_VVN to_TO purify_VVI other_JJ cell_NN types_NNS ,_, including_VVG T_NN and_CC B_NN lymphocytes_NNS ._.
P07692657A12
One_MC hundred-sixty_MC patients_NNS underwent_VVD radical_JJ prostatectomy_NN and_CC pathologic_JJ staging_VVGN ._.
P07701466A02
This_PND was_VBD an_DD unexpected_VVNJ finding_VVGN but_CC explained_VVD the_DD progressive_JJ airflow_NN limitation_NN which_PNR characterised_VVD the_DD patient_NN 's_GE clinical_JJ course_NN ._.
P07715104A01
To_TO examine_VVI crosstalks_NNS (_( CRs_NNS )_) between_II 99mTc-methoxyisobutyl_NN isonitrile_NN (_( MIBI_NN )_) and_CC beta-methyl-p-_NN (_( 123I_NN )_) iodophenyl-pentadecanoic_JJ acid_NN (_( BMIPP_NN )_) ,_, myocardial_JJ phantom_NN studies_NNS of_II simultaneous_JJ acquisition_NN were_VBD performed_VVN with_II three_MC window_NN widths_NNS and_CC four_MC energies_NNS where_PNR the_DD window_NN located_VVN ._.
P07724307A04
All_DD male_NN newborns_NNS born_VVN in_II a_DD community_NN hospital_NN between_II November_NN 1_MC ,_, 1989_MC and_CC August_NN 31_MC ,_, 1990_MC ,_, and_CC circumcised_VVN after_II DPNB_NN were_VBD evaluated_VVN ._.
P07733788A02
Pregnant_JJ rats_NNS fed_VVN omega_NN 3_MC deficient_JJ diets_NNS were_VBD divided_VVN at_II parturition_NN into_II three_MC groups_NNS ._.
P07738246A07
Simultaneous_JJ isolation_NN of_II other_JJ mastitis_NN pathogens_NNS was_VBD not_RR significantly_RR associated_VVN with_II occurrence_NN of_II Staph_NN ._.
P07742853A01
Urologic_JJ problems_NNS are_VBB a_DD major_JJ source_NN of_II morbidity_NN for_II patients_NNS with_II multiple_JJ sclerosis_NN (_( MS_NN )_) ._.
P07747411A05
The_DD procedure_NN was_VBD repeated_VVN on_II day_NN 28_MC ._.
P07751814A07
The_DD elongated_VVNJ and_CC desaturated_VVNJ metabolites_NNS of_II oleate_NN were_VBD preferentially_RR esterified_VVN in_II cellular_JJ triglyceride_NN when_CS oleate_NN was_VBD delivered_VVN as_II free_JJ oleate_NN ,_, but_CC they_PN were_VBD preferentially_RR esterified_VVN in_II phospholipids_NNS when_CS oleate_NN was_VBD delivered_VVN as_II triolein_NN in_II LDL_NN ._.
P07765360A01
The_DD inhibition_NN of_II wheat_NN Ca_NN (_( 2+_MC )_) -dependent_JJ protein_NN kinase_NN (_( CDPK_NN )_) by_II substituted_VVNJ acridines_NNS and_CC substituted_VVNJ 5-_MC ,_, 6-_MC ,_, 7-_MC and_CC 8-azaacridines_NNS (_( 5-AA_NN ,_, 6-AA_NN ,_, 7-AA_NN and_CC 8-AA_NN )_) was_VBD examined_VVN ._.
P07774109A04
No_DD differences_NNS in_II the_DD capillaroscopic_JJ pattern_NN were_VBD found_VVN between_II rheumatoid_JJ factor_NN positive_JJ and_CC rheumatoid_JJ factor_NN negative_JJ patients_NNS ._.
P07783062A06
Concomitant_JJ administration_NN of_II nonsteroidal_JJ antiinflammatories_NNS ,_, corticosteroids_NNS ,_, or_CC antimalarials_NNS was_VBD not_RR permitted_VVN ._.
P07787842A06
Rapamycin_NN inhibited_VVD PTTH-stimulated_VVNJ synthesis_NN of_II p50_NN and_CC p70_NN ,_, suggesting_VVG that_CST specific_JJ protein_NN synthesis_NN is_VBZ also_RR required_VVN for_II PTTH-stimulated_VVNJ ecdysteroidogenesis_NN ,_, confirming_VVG the_DD results_NNS of_II Rybczynski_NNP and_CC Gilbert_NNP [_( (_( 1994_MC )_) Insect_NN Biochem._NN Molec._NN Biol._NN 24_MC ,_, 175-189_MC ]_) ,_, and_CC that_CST p34_NN phosphorylation_NN may_VM regulate_VVB the_DD downstream_JJ synthesis_NN of_II p50_NN and_CC p70_NN ,_, possible_JJ key_JJ regulatory_JJ proteins_NNS leading_VVG to_II ecdysteroidogenesis_NN ._.
P07797013A03
METHODS_NNS :_: HLA-B27_NN rats_NNS and_CC Fisher_NN 344_MC male_NN controls_NNS were_VBD used_VVN for_II these_DD studies_NNS ._.
P07811113A02
Nine_MC years_NNS later_RR ,_, he_PN presented_VVD with_II an_DD intracerebral_JJ germ_NN cell_NN tumor_NN affecting_VVG both_CC the_DD suprasellar_JJ ventricles_NNS and_CC the_DD pineal_JJ area_NN ._.
P07815223A10
Clinical_JJ evidence_NN of_II thrombosis_NN was_VBD found_VVN in_II 69_MC %_SYM of_II patients_NNS with_II ,_, versus_CC 27_MC %_SYM of_II patients_NNS without_II ,_, ultrasound-proved_VVNJ thrombosis_NN (_( p_NN =_SYM 0.007_MC )_) ._.
P07824541A06
Increased_VVNJ standing_VVGN with_II clonidine_NN and_CC the_DD medium_JJ dose_NN of_II yohimbine_NN may_VM also_RR reflect_VVB sedation_NN ._.
P07833902A01
The_DD purpose_NN of_II this_DD article_NN is_VBZ to_TO highlight_VVI the_DD complex_JJ interrelationship_NN between_II the_DD family_NN and_CC psychoactive_JJ substance_NN dependence_NN and_CC the_DD important_JJ role_NN of_II the_DD family_NN in_II the_DD prevention_NN ,_, treatment_NN ,_, rehabilitation_NN and_CC social_JJ reintegration_NN of_II substance-dependent_JJ persons_NNS ._.
P07838631A18
123_MC (_( 57_MC %_SYM )_) saw_VVD their_PNG MAC_NN provider_NN within_II one_MC week_NN of_II the_DD denied_VVNJ PED_NN visit_NN ._.
P07843062A02
The_DD instrumentation_NN systems_NNS tested_VVN were_VBD the_DD Canal_NN Master_NN and_CC a_DD standard_JJ circumferential_JJ filing_VVGJ technique_NN in_II which_PNR conventional_JJ K-files_NNS were_VBD used_VVN ._.
P07847520A15
Oral_JJ contraceptive_JJ pills_NNS should_VM not_RR be_VBB contraindicated_VVN in_II normotensive_JJ women_NNS ._.
P07856748A09
In_II senile_JJ plaques_NNS ,_, copper_NN ,_, zinc-superoxide_NN dismutase-positive_JJ globular_JJ structures_NNS were_VBD surrounded_VVN by_II astrocytes_NNS highly_RR enriched_VVN in_II manganese-superoxide_NN dismutase_NN ._.
P07865772A01
Antisense_NN oligodeoxynucleotide_NN complementary_JJ to_II the_DD start_NN coding_VVGJ region_NN of_II rat_NN corticotropin_NN releasing_VVGJ hormone_NN (_( CRH_NN )_) mRNA_NN was_VBD intracerebroventricularly_RR infused_VVN into_II rats_NNS three_MC times_NNS at_II 12-h_NN intervals_NNS ._.
P07870183A09
Removal_NN of_II extracellular_JJ Ca2+_NN from_II the_DD medium_NN reduced_VVD ATP-_NN and_CC electrically_RR induced_VVD overflow_NN by_II about_RR 95_MC %_SYM ._.
P07879604A04
This_DD rare_JJ subtype_NN occurring_VVG in_II very_JJ old_JJ (_( over_RR 80_MC years_NNS of_II age_NN )_) subjects_NNS that_PNR does_VDZ not_RR fall_VVB within_II the_DD currently_RR used_VVNJ neuropathological_JJ criteria_NNS for_II diagnosis_NN of_II AD_NN warrants_VVZ further_RR clinico-pathological_JJ documentation_NN ._.
P07888933A04
SUBJECTS_NNS --_: 2004_MC subjects_NNS aged_VVN 35-64_MC years_NNS were_VBD screened_VVN for_II hypercholesterolaemia_NN ;_: 163_MC men_NNS and_CC 146_MC women_NNS with_II a_DD repeat_NN total_JJ cholesterol_NN concentration_NN of_II 6.0-8.5_MC mmol_NN /_SYM l_NN entered_VVD the_DD trial_NN ._.
P07893188A06
The_DD epimerization_NN of_II morphine_NN and_CC dihydromorphine_NN and_CC their_PNG N-substituted_VVNJ derivatives_NNS evoked_VVD only_RR slight_JJ changes_NNS in_II opioid_NN activities_NNS in_RR+ vitro_RR ._.
P07901963A02
Plasma_NN atrial_JJ natriuretic_JJ factor_NN (_( ANF_NN )_) ,_, vasopressin_NN (_( Vas_NN )_) ,_, and_CC dynorphin_NN A_NN (_( Dyn_NN A_NN )_) were_VBD measured_VVN by_II radioimmunoassay_NN ._.
P07911484A04
They_PN all_PND harboured_VVD C._NN difficile_NN in_II their_PNG stools_NNS ._.
P07920572A02
Several_JJ works_NNS demonstrated_VVD that_CST acetylated_VVNJ carbohydrate_NN derivatives_NNS derived_VVN from_II hemicellulose_NN played_VVD a_DD primary_JJ role_NN in_II the_DD outbreak_NN and_CC that_CST uronic_JJ acid_NN residues_NNS were_VBD present_JJ in_II the_DD carbohydrate_NN derivatives_NNS ._.
P07925018A05
A_DD maximal_JJ inhibition_NN of_II 50_MC %_SYM was_VBD observed_VVN ._.
P07929195A06
Binding_VVGN of_II LPS_NN to_II Hb_NN also_RR was_VBD demonstrated_VVN wiht_II a_DD radiolabeled_VVNJ LPS_NN photoaffinity_NN probe_NN ._.
P07933217A08
We_PN recommend_VVB that_CST all_DD users_NNS of_II such_DD lasers_NNS acquire_VVB a_DD laser_NN meter_NN to_TO allow_VVI monitoring_VVGN of_II the_DD energy_NN delivered_VVN by_II the_DD fiber_NN tip_NN ._.
P07947529A02
To_TO investigate_VVI the_DD efficacy_NN of_II 800_MC micrograms_NNS misoprostol_NN (_( a_DD PGE1_NN analogue_NN )_) when_CS administered_VVN to_II women_NNS pretreated_VVN with_II mifepristone_NN for_II early_JJ pregnancy_NN termination_NN ._.
P07952114A01
An_DD improved_VVNJ method_NN for_II the_DD simultaneous_JJ determination_NN of_II cocaine_NN and_CC benzoylecgonine_NN by_II means_NNS of_II gas_NN chromatography_NN with_II nitrogen-phosphorus_NN detection_NN is_VBZ described_VVN ._.
P07965042A02
We_PN have_VHB made_VVN a_DD polyclonal_JJ antiserum_NN to_II the_DD protein_NN product_NN of_II the_DD Dlx-2_NN gene_NN ._.
P07969805A06
These_DD data_NNS suggest_VVB that_CST metabotropic_JJ glutamate_NN receptors_NNS are_VBB involved_VVN in_II NTS_NN and_CC NRA_NN regulation_NN of_II cardiorespiratory_JJ functions_NNS ._.
P07983470A01
When_CS Ss_NNS are_VBB required_VVN to_TO recall_VVI lists_NNS containing_VVG both_CC words_NNS and_CC digits_NNS ,_, memory_NN span_NN is_VBZ higher_JJR when_CS the_DD digits_NNS precede_VVB the_DD words_NNS than_CSN when_CS the_DD words_NNS precede_VVB the_DD digits_NNS ._.
P07988197A08
Further_JJ studies_NNS seem_VVB justified_VVN to_TO investigate_VVI the_DD role_NN of_II the_DD surfactant_NN system_NN in_II interstitial_JJ lung_NN diseases_NNS as_CC+ well_CC+ as_CC the_DD potential_JJ clinical_JJ usefulness_NN of_II SP-A_NN measurements_NNS in_II BAL_NN ._.
P07997241A05
Our_PNG data_NNS suggest_VVB that_CST p56lck_NN contains_VVZ both_CC positive_JJ and_CC negative_JJ regulatory_JJ sites_NNS which_PNR are_VBB constantly_RR dephosphorylated_VVN at_II an_DD unexpectedly_RR high_JJ rate_NN by_II cellular_JJ phosphotyrosine_NN phosphatases_NNS ._.
P08006339A04
Transsphenoidal_JJ resection_NN of_II the_DD pituitary_NN adenomas_NNS were_VBD performed_VVN in_II all_DD patients_NNS ._.
P08011632A06
Fluorescence_NN studies_NNS indicated_VVD that_CST GS-alpha-lactalbumin_NN showed_VVD a_DD [_( NaCl_NN ]_) -dependent_JJ partial_JJ shift_NN toward_II a_DD more_RR nativelike_JJ state_NN ,_, which_PNR was_VBD enhanced_VVN by_II the_DD presence_NN of_II Ca2+_NN ions_NNS ._.
P08016025A12
These_DD results_NNS suggest_VVB that_CST increasing_VVGJ age_NN does_VDZ not_RR diminish_VVB the_DD relation_NN between_II health_NN beliefs_NNS and_CC health_NN behaviors_NNS ._.
P08025020A06
3_MC )_) Sensitivity_NN to_II anticancer_NN agents_NNS on_II NUTLC-1_NN and_CC NUTLC-3_NN cells_NNS differed_VVD individually_RR according_II+ to_II methylthiazol_NN tetrazorium_NN (_( bromide_NN )_) (_( MTT_NN )_) colorimetric_JJ assay_NN ._.
P08029499A09
A_DD key_JJ first_JJ step_NN is_VBZ the_DD determination_NN of_II a_DD skin-to-air_NN or_CC skin-to-medium_NN partition_NN coefficient_NN to_TO estimate_VVI a_DD potential_NN for_II dermal_JJ absorption_NN ._.
P08043519A06
Although_CS the_DD detailed_VVNJ molecular_JJ mechanisms_NNS of_II drug_NN action_NN are_VBB not_RR known_VVN ,_, protein_NN phosphorylations_NNS may_VM be_VBB involved_VVN ,_, since_CS drug-induced_VVNJ stimulation_NN could_VM be_VBB abrogated_VVN by_II several_JJ protein_NN kinase_NN inhibitors_NNS ._.
P08056658A05
Significant_JJ differences_NNS were_VBD observed_VVN among_II breeds_NNS in_II all_DD measures_NNS of_II gain_NN efficiency_NN ._.
P08061263A08
Compared_VVN to_II hemodynamics_NNS at_II induction_NN ,_, there_EX were_VBD no_DD clinically_RR significant_JJ changes_NNS following_VVG administration_NN of_II pipecuronium_NN or_CC doxacurium_NN ._.
P08070317A10
p-Hydroxyamphetamine_NN was_VBD primarily_RR excreted_VVN into_II urine_NN as_II the_DD conjugated_VVNJ form_NN ._.
P08079104A10
RESULTS_NNS :_: Three_MC patients_NNS in_II group_NN B_NN were_VBD lost_VVN to_II follow-up_NN for_II various_JJ reasons_NNS ,_, and_CC only_RR seven_MC remained_VVD eligible_JJ for_II final_JJ analysis_NN ._.
P08083751A07
The_DD Ca2+_NN flux_NN through_II neuronal_JJ nAChRs_NNS of_II adrenal_JJ chromaffin_NN cells_NNS is_VBZ insensitive_JJ to_II alpha-bungarotoxin_NN ._.
P08092929A01
Exposure_NN of_II rat_NN pheochromocytoma_NN (_( PC12_NN )_) cells_NNS to_II cyanide_NN produces_VVZ elevation_NN of_II cytosolic_JJ calcium_NN ,_, impaired_VVNJ Na_NN (_( +_SYM )_) -H+_NN exchange_NN ,_, membrane_NN lipid_NN peroxidation_NN and_CC release_NN of_II neurotransmitters_NNS ._.
P08103064A03
CD30_NN is_VBZ inducible_JJ on_II approximately_RR 15_MC %_SYM of_II normal_JJ PBMC_NN stimulated_VVN with_II any_PND of_II a_DD variety_NN of_II nonspecific_JJ T_NN cell_NN activators_NNS ,_, including_VVG PHA_NN ,_, Con_NN A_NN ,_, anti-T11_NN (_( 2_MC )_) +_SYM T11_NN (_( 3_MC )_) ,_, and_CC anti-CD3_NN ;_: ionomycin_NN alone_JJ induced_VVD lower_JJR percentages_NNS of_II CD30+_NN T_NN cells_NNS (_( 3_MC +/-_SYM 2_MC %_SYM )_) compared_VVN to_II other_JJ stimuli_NNS ._.
P08107567A06
Proteins_NNS of_II Hsp70_NN and_CC Hsp90_NN families_NNS as_CC+ well_CC+ as_CC ubiquitin_NN belong_VVB to_II the_DD same_JJ group_NN ._.
P08121683A01
We_PN investigated_VVD the_DD postcaloric_JJ nystagmus_NN related_VVN to_II positional_JJ change_NN ._.
P08130881A01
Methods_NNS for_II the_DD synthesis_NN and_CC quantitation_NN of_II the_DD novel_JJ choline_NN analogues_NNS ,_, telluronium_NN choline_NN and_CC acetyltelluronium_NN choline_NN ,_, are_VBB described_VVN ._.
P08140024A02
Symptoms_NNS and_CC signs_NNS usually_RR respond_VVB to_II the_DD institution_NN of_II a_DD gluten-free_JJ diet_NN ._.
P08149070A03
Eighteen_MC patients_NNS with_II these_DD two_MC conditions_NNS from_II an_DD area_NN with_II 750,000_MC inhabitants_NNS in_II Valencia_NNP (_( Spain_NNP )_) ,_, were_VBD studied_VVN for_II 2_MC years_NNS ._.
P08158508A02
Clinical_JJ measurements_NNS included_VVD plaque_NN index_NN ,_, gingival_JJ index_NN ,_, bleeding_VVGN on_II probing_VVGN ,_, suppuration_NN ,_, probing_VVGJ depth_NN ,_, clinical_JJ attachment_NN level_NN ,_, and_CC relative_JJ attachment_NN level_NN measured_VVN with_II an_DD automated_VVNJ disk_NN probe_NN ._.
P08162969A07
These_DD results_NNS suggest_VVB that_CST TSMCs_NNS can_VM promote_VVB the_DD growth_NN of_II TSMCs_NNS and_CC SMCs_NNS in_II either_CC an_DD autocrine_JJ or_CC paracrine_JJ manner_NN and_CC that_CST they_PN proliferate_VVB independently_RR of_II the_DD collagen_NN matrices_NNS ._.
P08176674A01
We_PN studied_VVD 20_MC normal_JJ subjects_NNS and_CC 20_MC suffering_VVG from_II sacro-iliitis_NN ._.
P08181293A08
Overall_JJ daily_JJ losses_NNS of_II catecholamines_NNS in_II the_DD ultradiafiltrate_NN were_VBD small_JJ (_( dopamine_NN 404_MC micrograms_NNS ;_: epinephrine_NN 32_MC micrograms_NNS ;_: norepinephrine_NN 29_MC micrograms_NNS )_) ._.
P08185817A08
Additionally_RR ,_, we_PN found_VVD that_CST C140_NN mRNA_NN was_VBD also_RR increased_VVN in_II the_DD thyroid_NN tissue_NN of_II a_DD patient_NN with_II Graves_NN '_GE disease_NN ._.
P08190109A13
Ratios_NNS of_II organ_NN to_II blood_NN concentrations_NNS at_II 2_MC hr_NN for_II all_DD organs_NNS were_VBD 5_MC :_: 1_MC or_CC greater_JJR ._.
P08199276A01
The_DD production_NN of_II the_DD allylic_JJ regulatory_JJ steroid_NN 3_MC alpha-hydroxy-4-pregnen-20-one_NN (_( 3_MC alpha_NN HP_NN )_) in_II the_DD rat_NN ovary_NN was_VBD examined_VVN and_CC compared_VVN to_II progesterone_NN levels_NNS through_II use_NN of_II specific_JJ RIAs_NNS that_PNR had_VHD been_VBN validated_VVN by_II capillary_NN gas_NN chromatography-mass_NN spectrometry_NN (_( GC_NN /_SYM MS_NN )_) ._.
P08203696A05
A_DD computerized_VVNJ personal_JJ interview_NN was_VBD administered_VVN to_II 300_MC African-American_JJ 9-_MC to_II 15-year-old_JJ children_NNS living_VVG in_II six_MC public_JJ housing_VVGJ developments_NNS in_II a_DD large_JJ US_NNP city_NN ._.
P08213081A01
Recently_RR tau_NN immunoreactivity_NN has_VHZ been_VBN observed_VVN in_II astrocytes_NNS in_II Alzheimer_NNP 's_GE disease_NN and_CC other_JJ neurological_JJ diseases_NNS ._.
P08222097A02
Antiplatelet_NN therapy_NN with_II aspirin_NN and_CC antithrombotic_JJ therapy_NN with_II heparin_NN both_CC prevent_VVB the_DD complications_NNS of_II unstable_JJ angina_NN ;_: however_RR ,_, no_DD definitive_JJ data_NNS exist_VVB on_II the_DD relative_JJ clinical_JJ efficacy_NN of_II the_DD two_MC drugs_NNS ._.
P08226432A05
Both_CC Cmax_NN and_CC AUC_NN were_VBD shown_VVN to_TO be_VBI factors_NNS determining_VVG antibacterial_JJ activity_NN ;_: however_RR Cmax_NN independently_RR represented_VVD some_DD 35_MC %_SYM of_II total_JJ exposure_NN effect_NN ._.
P08235385A04
In_II patients_NNS with_II chronic_JJ pure_JJ red_JJ cell_NN aplasia_NN the_DD in_JJ+ vitro_JJ study_NN of_II erythroid_NN precursors_NNS has_VHZ a_DD prognostic_JJ value_NN ._.
P08248763A03
The_DD subjects_NNS had_VHD moderately_RR reduced_VVNJ lung_NN function_NN of_II restrictive_JJ type_NN ,_, and_CC none_MC of_II the_DD subjects_NNS had_VHD forced_VVNJ expiratory_JJ volume_NN for_II one_MC second_NN (_( FEV1_NN )_) below_II 30_MC %_SYM of_II predicted_VVNJ value_NN ,_, indicating_VVG that_CST hypoventilation_NN would_VM probably_RR not_RR occur_VVB ._.
P08257700A01
To_TO study_VVI the_DD effects_NNS of_II methylation_NN damage_NN on_II DNA_NN replication_NN in_RR+ vitro_RR ,_, the_DD plasmid_NN pSVori_NN containing_VVG the_DD SV40_NN origin_NN of_II replication_NN was_VBD reacted_VVN with_II N-methyl-N-nitrosourea_NN and_CC used_VVN as_II a_DD substrate_NN for_II SV40_NN T_NN antigen_NN dependent_JJ replication_NN by_II HeLa_NN cell_NN extracts_NNS ._.
P08262267A05
Evolutionary_JJ implications_NNS of_II these_DD results_NNS are_VBB discussed_VVN ._.
P08280852A01
Patterns_NNS of_II neural_JJ degeneration_NN were_VBD compared_VVN following_VVG continuous_JJ administration_NN of_II four_MC drugs_NNS of_II addiction_NN ,_, each_PND of_II which_PNR induces_VVZ model_NN psychoses_NNS in_II chronic_JJ addicts_NNS ._.
P08285272A08
The_DD apparent_JJ volume_NN of_II TTW_NN participating_VVG in_II the_DD fluid_NN shift_NN averaged_VVD 65_MC +/-_SYM 1_MC ml_NN /_SYM 100_MC g_NN (_( SE_NN )_) over_II a_DD wide_JJ range_NN of_II osmolality_NN increases_NNS ._.
P08294223A08
Both_DD patient_NN collectives_NNS had_VHD similar_JJ initial_JJ factors_NNS ._.
P08298814A08
Conversely_RR ,_, ionomycin_NN could_VM stimulate_VVB IPs_NNS accumulation_NN and_CC elevate_VVB [_( Ca2+_NN ]_) i_NN ._.
P08307958A05
The_DD data_NNS also_RR indicated_VVD that_CST Tus_NN existed_VVN as_II a_DD monomeric_JJ protein_NN in_II solution_NN and_CC when_CS complexed_VVN with_II its_PNG cognate_NN DNA_NN binding_VVGJ site_NN ._.
P08312437A11
ACTH_NN administration_NN (_( i.v._NN )_) induced_VVD a_DD similar_JJ cortisol_NN pulse_NN in_II 4_MC of_II 8_MC growth-restricted_VVNJ lambs_NNS and_CC in_II 5_MC of_II 6_MC ad_II libitum-fed_VVNJ lambs_NNS ._.
P08326025A03
Losses_NNS of_II alpha-tocopherol_NN occurred_VVD in_II UHT_NN milk_NN after_II 1_MC mo_NN of_II storage_NN at_II 30_MC degrees_NNS C_NN ;_: losses_NNS increased_VVD as_CS storage_NN time_NN increased_VVD ._.
P08330625A10
Therefore_RR ,_, when_CS the_DD alpha_NN chain_NN is_VBZ part_NN of_II high-affinity_NN receptors_NNS ,_, it_PN is_VBZ endocytosed_VVN ,_, as_CS opposed_VVN to_II when_CS it_PN is_VBZ part_NN of_II low-affinity_NN receptors_NNS and_CC is_VBZ not_RR endocytosed_VVN ._.
P08339784A07
In_II conclusion_NN ,_, these_DD data_NNS show_VVB a_DD distinct_JJ functional_JJ specificity_NN of_II intrahippocampal_JJ LC_NN grafts_NNS in_II the_DD kindling_VVGJ model_NN of_II epilepsy_NN ._.
P08358223A01
The_DD importance_NN and_CC requirements_NNS for_II catalytic_JJ activation_NN of_II sialyl_NN donors_NNS are_VBB discussed_VVN ,_, leading_VVG to_II the_DD acid_NN sensitive_JJ phosphite_NN and_CC phosphate_NN moiety_NN ,_, respectively_RR ,_, as_II leaving_VVGJ group_NN and_CC nitriles_NNS as_II solvent_NN ._.
P08362985A02
These_DD agents_NNS kill_VVB hepatocytes_NNS by_II a_DD process_NN readily_RR distinguished_VVN from_II two_MC well-known_VVNJ pathways_NNS that_PNR lead_VVB to_II a_DD loss_NN of_II viability_NN ,_, namely_RR ,_, oxidative_JJ stress_NN and_CC inhibition_NN of_II mitochondrial_JJ electron_NN transport_NN ._.
P08367730A16
Eight_MC patients_NNS had_VHD neurological_JJ deficits_NNS ,_, some_PND of_II them_PN minor_JJ ._.
P08376776A03
After_II affinity_NN purification_NN ,_, this_DD antibody_NN ,_, anti-mMCP-2_NN (_( 56-71_MC )_) IgG_NN ,_, reacted_VVD in_II SDS-PAGE_NN /_SYM immunoblots_NNS against_II a_DD 28-kDa_NN protein_NN in_II BMMCW+IL-10_NN that_PNR had_VHD the_DD N-terminal_JJ amino_JJ acid_NN sequence_NN of_II mMCP-2_NN ._.
P08381160A01
Using_VVG GC_NN /_SYM MS_NN in_II scanning_VVGJ mode_NN as_II a_DD screening_VVGJ and_CC definitive_JJ identification_NN methodology_NN for_II substance_NN abuse_NN testing_VVGN ,_, 4500_MC urine_NN samples_NNS have_VHB been_VBN analyzed_VVN ._.
P08385008A17
The_DD Ki_NN for_II the_DD first_JJ product_NN off_RR (_( inositol_NN )_) was_VBD ,_, however_RR ,_, unaltered_VVN by_II Li+_NN ._.
P08392740A02
Sonography_NN can_VM also_RR establish_VVB the_DD diagnosis_NN of_II nerve_NN sheath_NN tumors_NNS when_CS the_DD normal_JJ nerve_NN is_VBZ visualized_VVN ._.
P08396637A07
Both_CC nocturnal_JJ administration_NN of_II melatonin_NN for_II 2_MC consecutive_JJ days_NNS (_( 9_MC mg_NN /_SYM kg_NN /_SYM day_NN ,_, s.c._NN )_) and_CC melatonin_NN incubation_NN (_( 100_MC pg_NN /_SYM ml_NN ,_, 4_MC h_NN )_) of_II the_DD vas_NN deferens_NN from_II old_JJ rats_NNS sacrificed_VVN at_II 15_MC :_: 00_MC h_NN significantly_RR potentiated_VVD the_DD ACh-induced_VVNJ contraction_NN ._.
P08405342A04
Abortion_NN attitudes_NNS vary_VVB little_JJ by_II race_NN after_II other_JJ social_JJ background_NN factors_NNS are_VBB controlled_VVN ._.
P08414171A03
The_DD subcutaneous_JJ injections_NNS were_VBD given_VVN during_II either_CC the_DD diurnal_JJ or_CC nocturnal_JJ period_NN ._.
P08418920A11
However_RR ,_, the_DD 4.0-mg_NN /_SYM kg_NN BW_NN dose_NN of_II progesterone_NN decreased_VVD ER_NN mRNA_NN levels_NNS ._.
P08428211A04
Tension_NN developed_VVD slowly_RR but_CC was_VBD sustained_VVN during_II the_DD application_NN of_II sarafotoxin_NN ._.
P08432738A05
Amongst_II these_PND ,_, endopeptidase_NN activity_NN produces_VVZ a_DD similar_JJ product_NN profile_NN from_II the_DD nonapeptide_NN substrate_NN to_II that_PND of_II human_NN leukocyte_NN elastase_NN ,_, an_DD enzyme_NN previously_RR shown_VVN to_TO be_VBI capable_JJ of_II releasing_VVGN a_DD bioactive_JJ ,_, mature_JJ form_NN of_II TGF_NN alpha_NN from_II its_PNG cell-bound_VVNJ precursor_NN ._.
P08437202A02
Thoracolumbar_JJ spine_NN films_NNS were_VBD obtained_VVN on_II 106_MC patients_NNS ._.
P08442409A08
AIDS_NN patients_NNS with_II progressive_JJ dementia_NN and_CC brains_NNS with_II HIV-specific_JJ neuropathology_NN showed_VVD no_DD difference_NN in_II neuronal_JJ densities_NNS as_CS compared_VVN to_II those_PND without_II such_DD features_NNS ._.
P08451331A06
These_DD results_NNS provide_VVB compelling_VVGJ evidence_NN that_CST multisynaptic_JJ neural_JJ pathways_NNS linking_VVG the_DD chemosensory_JJ systems_NNS of_II the_DD olfactory_NN bulbs_NNS with_II the_DD rostral_JJ hypothalamus_NN are_VBB involved_VVN in_II the_DD regulation_NN of_II intermale_JJ aggression_NN in_II mice_NNS ._.
P08460391A08
Advocates_NNS of_II magnesium_NN criticize_VVB the_DD limited_VVNJ number_NN of_II patients_NNS in_II our_PNG study_NN as_CC+ well_CC+ as_CC the_DD administration_NN of_II the_DD magnesium_NN substitute_NN ._.
P08474119A04
In_II this_DD study_NN ,_, the_DD morphological_JJ and_CC cell-surface_NN characteristics_NNS of_II the_DD avirulent_JJ parental_JJ strain_NN were_VBD compared_VVN with_II those_PND of_II the_DD more_RR virulent_JJ variants_NNS to_TO determine_VVI whether_CST pathogenicity_NN was_VBD associated_VVN with_II one_MC or_CC more_DD cell-surface_NN constituents_NNS ._.
P08483260A05
Two_MC types_NNS of_II scavenger_NN receptor_NN mRNA_NN were_VBD shown_VVN to_TO result_VVI from_II alternative_JJ splicing_VVGN of_II exon_NN 9_MC for_II type_NN II_MC or_CC 10_MC and_CC 11_MC for_II type_NN I_MC to_II the_DD common_JJ exon_NN 1-8_MC ._.
P08492479A05
Serum_NN 1_MC ,_, 25-dihydroxyvitamin-D_NN [_( 1_MC ,_, 25_MC (_( OH_NN )_) 2D_NN ]_) ,_, which_PNR is_VBZ produced_VVN in_II the_DD proximal_JJ tubules_NNS through_II 1_MC alpha-hydroxylation_NN from_II 25-hydroxyvitamin-D_NN [_( 25OHD_NN ]_) ,_, was_VBD normal_JJ or_CC increased_VVN to_II more_RR than_CSN 60pg_NN /_SYM ml_NN ._.
P08497432A09
Of_II those_DD patients_NNS receiving_VVG thrombolysis_NN ,_, the_DD average_JJ time_NN delay_NN from_II the_DD general_JJ practitioner_NN referring_VVGN the_DD patient_NN to_II hospital_NN to_II the_DD patient_NN being_VVGN treated_VVN was_VBD 107_MC minutes_NNS ._.
P08511438A03
Peripheral_JJ somatosensory_JJ input_NN seems_VVZ to_TO modulate_VVI tremor_NN and_CC central_JJ nervous_JJ system_NN activity_NN related_VVN to_II tremor_NN ._.
P08525333A03
Treatment_NN and_CC diagnostic_JJ guidelines_NNS in_II different_JJ clinical_JJ entities_NNS have_VHB been_VBN based_VVN on_II the_DD pillars_NNS of_II medicine_NN -_: controlled_VVNJ studies_NNS and/or_CC a_DD common_JJ consensus_NN among_II specialists_NNS and_CC practitioners_NNS ._.
P08529845A08
Damage_NN was_VBD inferred_VVN to_TO be_VBI caused_VVN by_II the_DD picolinate_NN ligand_NN because_CS picolinic_JJ acid_NN in_II the_DD absence_NN of_II chromium_NN was_VBD clastogenic_JJ ._.
P08539079A09
On_II the_DD other_JJ hand_NN ,_, restrictions_NNS to_II the_DD product_NN use_NN are_VBB a_DD less_RR constant_JJ activity_NN against_II Neisseria_NN gonorrhoeae_NN and_CC a_DD lack_NN of_II efficacy_NN on_II Mycoplasma_NN hominis_NN ._.
P08548611A02
We_PN present_VVB the_DD case_NN of_II a_DD young_JJ patient_NN whose_PNR case_NN began_VVD ,_, four_MC years_NNS ago_RR ,_, with_II depressive-type_NN manifestations_NNS ,_, with_II diagnosis_NN only_RR being_VVGN made_VVN now_RR ._.
P08557486A06
For_II example_NN ,_, the_DD lamins_NNS form_VVB nucleoplasmic_JJ foci_NNS ,_, distinct_JJ from_II the_DD peripheral_JJ lamina_NN ,_, which_PNR vary_VVB in_II their_PNG patterns_NNS of_II distribution_NN as_CC+ well_CC+ as_CC their_PNG composition_NN in_II a_DD cell_NN cycle-dependent_JJ manner_NN ._.
P08566217A03
AChE_NN was_VBD further_RR found_VVN to_TO be_VBI expressed_VVN in_II the_DD HMC-1_NN the_DD human_NN mast_JJ cell_NN precursor_NN line_NN ._.
P08579088A01
PURPOSE_NN :_: Chronic_JJ fatigue_NN syndrome_NN (_( CFS_NN )_) currently_RR is_VBZ defined_VVN by_II a_DD working_VVGJ case_NN definition_NN developed_VVN under_II the_DD leadership_NN of_II the_DD United_VVNJ States_NNS Centers_NNS for_II Disease_NN Control_NN and_CC Prevention_NN (_( CDC_NN )_) based_VVN on_II a_DD consensus_NN among_II experienced_VVNJ clinicians_NNS ._.
P08583242A05
Analysis_NN of_II the_DD tumor_NN by_II confocal_JJ laser_NN scanning_VVGJ microscopy_NN revealed_VVD that_CST labeled_VVNJ LCM_NN were_VBD inside_II the_DD tumor_NN cells_NNS ._.
P08587485A10
These_DD results_NNS demonstrate_VVB that_CST changes_NNS in_II myosin_NN heavy_JJ chain_NN expression_NN ,_, but_CC not_RR myosin_NN light_JJ chain_NN expression_NN accompany_VVB stretch-induced_VVNJ hypertrophy_NN in_II the_DD quail_NN ALD_NN ._.
P08600841A06
This_DD report_NN presents_VVZ a_DD case_NN of_II a_DD 2-year-old_JJ male_NN with_II a_DD groin_NN superficial_JJ angiomyxoma_NN mimicking_VVG an_DD inguinal_JJ hernia_NN ._.
P08609917A01
Recording_VVGJ site_NN is_VBZ an_DD important_JJ cause_NN of_II variability_NN of_II compound_JJ muscle_NN action_NN potential_NN (_( CMAP_NN )_) and_CC conduction_NN parameters_NNS ,_, which_PNR can_VM be_VBB reduced_VVN by_II using_VVGN large_JJ electrodes_NNS ._.
P08614556A07
In_II contrast_NN to_II weaver_NN (_( wv_NN /_SYM +_SYM )_) mice_NNS ,_, the_DD number_NN of_II apoptotic_JJ cells_NNS in_II the_DD external_JJ granule_NN cell_NN layer_NN was_VBD not_RR increased_VVN ._.
P08623731A06
For_II 99_MC %_SYM to_II 100_MC %_SYM occlusions_NNS ,_, predictors_NNS were_VBD shorter_JJR duration_NN of_II occlusion_NN and_CC more_RR jeopardized_VVNJ myocardium_NN ._.
P08632210A02
gamma-Tocotrienol_NN also_RR suppresses_VVZ tumor_NN growth_NN ._.
P08636514A05
Mercury_NN vapor_NN detection_NN ,_, sample_NN mass_NN changes_NNS and_CC x-ray_NN fluorescence_NN data_NNS were_VBD collected_VVN from_II experimental_JJ steam_NN autoclave_NN sterilization_NN of_II amalgam_NN samples_NNS sealed_VVN in_II autoclave_NN bags_NNS ._.
P08640974A09
The_DD coefficient_NN of_II variation_NN as_II an_DD index_NN of_II the_DD observed_VVNJ heterogeneity_NN of_II myocardial_JJ blood_NN flow_NN averaged_VVD ,_, for_II [_( 13N_NN ]_) ammonia_NN ,_, 9_MC +/-_SYM 4_MC %_SYM at_II rest_NN and_CC 12_MC +/-_SYM 7_MC %_SYM during_II stress_NN and_CC ,_, for_II [_( 15O_NN ]_) water_NN ,_, 14_MC +/-_SYM 11_MC %_SYM at_II rest_NN and_CC 16_MC +/-_SYM 9_MC %_SYM during_II stress_NN ._.
P08645558A11
When_CS the_DD first_JJ step_NN in_II the_DD polyamine_NN biosynthetic_JJ pathway_NN is_VBZ blocked_VVN ,_, F9_NN teratocarcinoma_NN stem_NN cells_NNS accumulate_VVB large_JJ amounts_NNS of_II decarboxylated_VVNJ AdoMet_NN ,_, the_DD aminopropyl_NN group_NN donor_NN in_II polyamine_NN synthesis_NN ,_, and_CC go_VVB through_II terminal_JJ differentiation_NN into_II parietal_JJ endoderm_NN cells_NNS ._.
P08649990A09
The_DD enhancement_NN of_II mutation_NN rate_NN was_VBD caused_VVN by_II the_DD appearance_NN of_II mutations_NNS at_II three_MC new_JJ locations_NNS that_PNR correlated_VVD with_II likely_JJ recombination_NN sites_NNS ._.
P08659938A01
An_DD unusual_JJ case_NN of_II unilateral_JJ delayed_VVNJ and_CC progressive_JJ hearing_VVGJ loss_NN following_VVG a_DD microvascular_JJ decompression_NN operation_NN on_II cranial_JJ nerves_NNS V_MC ,_, VII_MC ,_, and_CC VIII_MC on_II the_DD left_JJ side_NN is_VBZ reported_VVN ._.
P08664513A03
From_II this_DD group_NN of_II patients_NNS we_PN identified_VVD 7_MC patients_NNS with_II primary_JJ gastrointestinal_JJ tract_NN (_( GIT_NN )_) CMV_NN disease_NN who_PNR received_VVD treatment_NN with_II GAN_NN ._.
P08669182A15
Discrepancies_NNS in_II immunocytochemical_JJ staining_VVGJ results_NNS may_VM be_VBB caused_VVN partly_RR by_II differences_NNS in_II cell_NN preparation_NN ._.
P08678493A04
An_DD EO-RTC_NN questionnaire_NN system_NN was_VBD translated_VVN into_II Japanese_NN and_CC its_PNG reproducibility_NN was_VBD assessed_VVN before_II the_DD study_NN ._.
P08688228A05
Lung_NN lesions_NNS were_VBD demonstrated_VVN in_II 214_MC patients_NNS ._.
P08692733A07
The_DD test_NN system_NN used_VVD a_DD CHO_NN cell_NN line_NN expressing_VVG the_DD enzyme_NN chloramphenicol_NN acetyl-transferase_NN (_( CAT_NN )_) under_II the_DD control_NN of_II an_DD inducible_JJ promoter_NN ._.
P08697750A05
The_DD aphasic_NN showed_VVD an_DD exactly_RR similar_JJ pattern_NN of_II ERP_NN components_NNS as_CSN the_DD controls_NNS did_VDD ,_, but_CC his_PNG performance_NN in_II a_DD task_NN demanding_VVG explicit_NN differentiation_NN between_II semantically_RR congruous_JJ and_CC incongruous_JJ sentences_NNS was_VBD at_II the_DD chance_NN level_NN ._.
P08707007A06
METHODS_NNS :_: At_II first_NN ,_, we_PN studied_VVD 28_MC patients_NNS (_( pts_NNS )_) ,_, which_PNR we_PN divided_VVD in_II two_MC groups_NNS :_: Group_NN A_NN ,_, 18_MC pts_NNS 59.38_MC +/-_SYM 8.23_MC mean_NN age_NN ,_, 15_MC M._NN and_CC 3_MC F._NN ,_, with_II anterior_JJ descending_VVGJ disease_NN ;_: Group_NN B_NN 10_MC pts_NNS ,_, 59.20_MC +/-_SYM 8.48_MC mean_NN age_NN ,_, 7_MC M._NN and_CC 3_MC F_NN ,_, without_II significant_JJ stenosis_NN (_( >_SYM 75_MC %_SYM )_) ._.
P08718031A01
Over_II the_DD past_JJ 10_MC years_NNS ,_, people_NNS with_II learning_VVGJ disabilities_NNS have_VHB moved_VVN out_II+ of_II institutions_NNS and_CC into_II the_DD community_NN ._.
P08726588A04
Improved_VVNJ antiemetics_NNS have_VHB led_VVN to_II increased_VVNJ patient_NN tolerance_NN of_II the_DD most_RRT acute_JJ symptoms_NNS of_II aggressive_JJ chemotherapeutic_JJ dosing_VVGN ._.
P08730767A04
Of_II the_DD 38_MC children_NNS not_RR identifying_VVG the_DD perpetrator_NN at_II the_DD screening_VVGJ interview_NN ,_, 17_MC (_( 45_MC %_SYM )_) made_VVD disclosure_NN at_II the_DD investigative_JJ interview_NN ._.
P08739132A02
From_II an_DD experimental_JJ point_NN of_II view_NN ,_, the_DD freezing_VVGJ water_NN was_VBD determined_VVN by_II DSC_NN when_CS the_DD total_JJ sorbed_VVNJ water_NN was_VBD obtained_VVN from_II thermogravimetry_NN ._.
P08743195A09
The_DD increase_NN in_II [_( Ca2+_NN ]_) i_NN may_VM act_VVB as_II an_DD intracellular_JJ message_NN and_CC cause_VVB the_DD activation_NN of_II the_DD GP_NN IIb-IIIa_NN complex_NN ._.
P08751720A02
Based_VVN on_II its_PNG effects_NNS on_II tumor_NN and_CC endothelial_JJ cell_NN behavior_NN ,_, this_DD member_NN of_II the_DD thrombospondin_NN gene_NN family_NN has_VHZ attracted_VVN interest_NN as_II a_DD potential_JJ regulator_NN of_II tumor_NN growth_NN and_CC metastasis_NN ._.
P08756561A04
Their_PNG pubic_JJ symphysial_JJ tissues_NNS were_VBD then_RR removed_VVN and_CC analyzed_VVN for_II collagen_NN content_NN and_CC solubility_NN ,_, whereas_CS collagen_NN composition_NN was_VBD determined_VVN by_II SDS-PAGE_NN ._.
P08760820A08
Intraperitoneal_JJ administration_NN into_II mice_NNS of_II living_VVGJ S._NN pyogenes_NN bacteria_NN producing_VVG the_DD cysteine_NN proteinase_NN induced_VVD a_DD rapid_JJ breakdown_NN of_II endogenous_JJ plasma_NN kininogens_NNS and_CC release_NN of_II kinins_NNS ._.
P08765133A12
Both_CC BSA_NN and_CC lysozyme_NN were_VBD completely_RR partitioned_VVN to_II the_DD water_NN phase_NN formed_VVN above_II the_DD cloud_NN point_NN of_II EO30_NN /_SYM PO70_NN ._.
P08778553A02
Seven_MC sedentary_JJ subjects_NNS ,_, 10_MC endurance_NN runners_NNS ,_, and_CC seven_MC elite_JJ gymnasts_NNS of_II similar_JJ height_NN and_CC weight_NN were_VBD investigated_VVN ._.
P08787405A02
Fifty-gram_NN oyster_NN samples_NNS were_VBD processed_VVN by_II an_DD adsorption-elution_NN -precipitation_NN method_NN and_CC then_RR seeded_VVN with_II 10_MC (_( 1_MC )_) to_II 10_MC (_( 5_MC )_) PFU_NN of_II poliovirus_NN type_NN 1_MC (_( PV1_NN )_) or_CC hepatitis_NN A_NN virus_NN (_( HAV_NN )_) ._.
P08792061A05
In_II spite_NN of_II the_DD limitations_NNS ,_, the_DD studies_NNS have_VHB been_VBN critical_JJ in_II helping_VVGN determine_VVI the_DD pathogenesis_NN of_II sepsis_NN in_II humans_NNS ._.
P08800818A06
In_II palliative_JJ care_NN ,_, clinical_JJ and_CC academic_JJ approaches_NNS need_VVB greater_JJR integration_NN ._.
P08811029A05
Secondly_RR ,_, TAP_NN molecules_NNS fail_VVB to_TO associate_VVI with_II MHC_NN class_NN I_MC heavy_JJ chains_NNS indicating_VVG that_CST HCMV_NN early_JJ gene_NN expression_NN also_RR interferes_VVZ with_II MHC_NN class_NN I_MC maturation_NN ._.
P08819791A08
The_DD biological_JJ implication_NN of_II SCEs_NNS was_VBD discussed_VVN in_II connection_NN with_II the_DD generation_NN of_II heteromorphism_NN ._.
P08828419A06
Major_JJ histocompatibility_NN complex_NN class_NN I_MC and_CC class_NN II_MC and_CC intercellular_JJ adhesion_NN molecule-1_NN cell_NN surface_NN antigens_NNS were_VBD determined_VVN by_II fluorescence-activated_VVNJ cell_NN sorting_VVGJ analysis_NN ._.
P08836667A01
Recipients_NNS of_II heart-lung_NN transplantation_NN (_( HLT_NN )_) show_VVB reduced_VVNJ exercise_NN capacity_NN due_II+ to_II several_JJ pre-_JJ and_CC postsurgical_JJ factors_NNS ._.
P08844780A01
Although_CS physiological_JJ processes_NNS related_VVN to_II vascular_JJ function_NN differ_VVB greatly_RR between_II resistance_NN arteries_NNS and_CC conduit_NN arteries_NNS ,_, it_PN is_VBZ not_RR known_VVN whether_CST the_DD effects_NNS of_II calcitonin_NN gene-related_VVNJ peptide_NN (_( CGRP_NN )_) ,_, a_DD vasodilator_NN neuropeptide_NN ,_, on_II these_DD arteries_NNS differ_VVB in_II humans_NNS ._.
P08853414A02
This_DD 15.5-kDa_NN protein_NN binds_VVZ fatty_JJ acids_NNS in_RR+ vitro_RR and_CC has_VHZ identity_NN with_II amino_JJ acids_NNS 10-117_MC of_II alpha_NN 2_MC mu-globulin_NN (_( A2_NN fragment_NN )_) ,_, a_DD 19-kDa_NN protein_NN synthesized_VVN predominantly_RR in_II the_DD male_NN liver_NN ._.
P08858021A07
The_DD other_JJ group_NN received_VVD vehicle_NN alone_JJ ._.
P08867358A04
Here_RR we_PN report_VVB the_DD occurrence_NN of_II HSE_NN in_II a_DD 52_MC years_NNS old_JJ woman_NN two_MC months_NNS after_II brain_NN irradiation_NN (_( 40_MC Gray_NN in_II 20_MC fractions_NNS )_) and_CC dexamethasone_NN administration_NN for_II a_DD metastatic_JJ brain_NN tumor_NN ._.
P08876014A07
Rotating_VVGN to_II anterior-posterior_JJ commissure_NN points_NNS was_VBD the_DD best_NN of_II the_DD tested_VVNJ two-point_NN registrations_NNS ,_, although_CS an_DD average_JJ angular_JJ rotation_NN was_VBD better_JJR ._.
P08884442A05
Radiographic_JJ loosening_VVGN of_II one_MC or_CC both_DD components_NNS was_VBD evident_JJ in_II 3_MC hips_NNS ._.
P08896813A03
Similarly_RR ,_, CGP_NN 39551_MC attenuated_VVD the_DD clonic_JJ and_CC tonic_JJ phases_NNS of_II audiogenic_JJ seizures_NNS 120_MC min_NN after_II acute_JJ treatment_NN with_II ED50_NN values_NNS of_II 17.2_MC and_CC 8.8_MC mumol_NN kg-1_NN ,_, respectively_RR ._.
P08901010A03
Intranigral_JJ application_NN of_II the_DD non-competitive_JJ NMDA_NN receptor_NN antagonist_NN dizocilpine_NN (_( 150_MC nM_NN )_) ,_, or_CC the_DD competitive_JJ NMDA_NN receptor_NN antagonist_NN R-DL-_NN (_( E_NN )_) -2-amino-4-methyl-5-phosphono-3-pentanoate_NN (_( CGP_NN 40116_MC ,_, 10_MC microM_NN )_) ,_, via_II the_DD dialysis_NN probe_NN ,_, did_VDD not_RR affect_VVB the_DD release_NN of_II dopamine_NN or_CC its_PNG metabolites_NNS in_II intact_JJ rats_NNS ,_, but_CC further_RR suppressed_VVD these_DD releases_NNS in_II reserpine_NN plus_CC alpha-methyl-p-tyrosine-treated_VVNJ animals_NNS ._.
P08909990A05
5._MC The_DD longitudinal_JJ muscle_NN strips_NNS showed_VVD higher_JJR spontaneous_JJ and_CC evoked_VVNJ contractions_NNS ._.
P08918119A05
Sexual_JJ abuse_NN was_VBD most_RRT common_JJ (_( 55_MC %_SYM )_) ,_, followed_VVN by_II physical_JJ abuse_NN (_( 48_MC %_SYM )_) ,_, and_CC rape_NN (_( 41_MC %_SYM )_) ._.
P08922531A11
Fibrillar_JJ and_CC basement_NN membrane_NN collagen_NN gene_NN expressions_NNS ,_, their_PNG protein_NN syntheses_NNS ,_, and_CC the_DD processing_VVGN of_II these_DD procollagens_NNS seems_VVZ to_TO be_VBI developmentally_RR regulated_VVN in_II the_DD invasive_JJ cytotrophoblasts_NNS during_II the_DD organization_NN of_II feto-maternal_JJ placental_JJ tissue_NN ._.
P08935861A04
Two_MC studies_NNS were_VBD conducted_VVN ._.
P08940291A01
As_II a_DD participant_NN of_II the_DD endogenous_JJ arachidonic_JJ acid_NN metabolic_JJ cascade_NN ,_, microsomal_JJ cytochrome_NN P450_NN metabolizes_VVZ the_DD fatty_JJ acid_NN to_II biologically_RR active_JJ hydroxyeicosatetraenoic_JJ and_CC epoxyeicosatrienoic_JJ acids_NNS ._.
P08944651A10
It_PN is_VBZ concluded_VVN that_CST an_DD endogenous_JJ PKG_NN activates_VVZ BKCa_NN by_II decreasing_VVGN the_DD Ca2+_NN and_CC voltage_NN activation_NN thresholds_NNS independently_RR of_II sensitivities_NNS ._.
P08953633A08
Poor_JJ outcome_NN was_VBD not_RR predicted_VVN by_II early_JJ gestation_NN at_II diagnosis_NN ,_, the_DD hernial_JJ contents_NNS ,_, or_CC the_DD presence_NN of_II polyhydramnios_NN ._.
P08967972A02
The_DD magnitude_NN of_II these_DD depletions_NNS was_VBD similar_JJ to_II those_PND reported_VVN previously_RR in_II Swiss_NN Webster_NN and_CC C57BL_NN /_SYM 6_MC mice_NNS given_VVN 4_MC x_SYM 20_MC mg_NN /_SYM kg_NN 2'-NH2-MPTP_NN ,_, and_CC in_II keeping_VVGN with_II these_DD prior_JJ studies_NNS ,_, striatal_JJ dopamine_NN levels_NNS were_VBD unchanged_VVN by_II 2'-NH2-MPTP_NN treatment_NN in_II CD-1_NN mice_NNS ._.
P08976926A06
CT_NN revealed_VVD subsegmental_JJ atelectasis_NN in_II other_JJ lobes_NNS adjacent_JJ to_II the_DD bullous_JJ lung_NN in_II six_MC patients_NNS ._.
P08985690A03
Rats_NNS were_VBD subjected_VVN to_II a_DD fluid_NN percussion_NN brain_NN injury_NN one_MC week_NN prior_II+ to_II experimentation_NN ,_, and_CC in_JJ+ vitro_JJ electrophysiological_JJ recording_VVGJ studies_NNS were_VBD conducted_VVN using_VVG combined_VVNJ hippocampal-entorhinal_JJ cortical_JJ slices_NNS (_( HEC_NN slices_NNS )_) ._.
P08989768A05
In_II general_NN ,_, membrane_NN contours_NNS are_VBB smoother_JJR and_CC intracellular_JJ organelles_NNS more_RR regular_JJ in_II shape_NN in_II HPF_NN /_SYM FS_NN samples_NNS as_CS compared_VVN with_II the_DD chemically_RR fixed_VVNJ specimens_NNS ._.
P08999449A07
Signal_NN intensity_NN in_II the_DD FLASH_NN sequence_NN decreased_VVD during_II LITT_NN ,_, both_CC in_II the_DD prostate_NN in_RR+ vivo_RR and_CC in_II specimens_NNS of_II bovine_JJ prostate_NN and_CC seminal_JJ vesicles_NNS in_RR+ vitro_RR ,_, with_II signal_NN developments_NNS running_VVGN in_II parallel_NN ._.
P09008386A01
The_DD promoters_NNS of_II the_DD hemoglobin_NN genes_NNS from_II the_DD nitrogen-fixing_VVGJ tree_NN Parasponia_NN andersonii_NN and_CC the_DD related_VVNJ nonnitrogen-fixing_VVGJ Trema_NN tomentosa_NN both_CC confer_VVB beta-glucuronidase_NN reporter_NN gene_NN expression_NN to_II the_DD central_JJ zone_NN of_II the_DD nodules_NNS of_II a_DD transgenic_JJ legume_NN ,_, Lotus_NN corniculatus_NN ._.
P09012838A06
RF_NN B_NN cells_NNS exposed_VVN to_II tolerogen_NN remain_VVB competent_JJ to_TO secrete_VVI RF_NN in_RR+ vitro_RR if_CS provided_VVN with_II an_DD appropriate_JJ antigenic_JJ stimulus_NN and_CC T_NN cell_NN help_NN ._.
P09022275A07
Our_PNG results_NNS show_VVB that_CST outer_JJ ear_NN temperature_NN measurement_NN is_VBZ the_DD method_NN which_PNR provides_VVZ the_DD best_JJT simplicity_NN /_SYM quality_NN ratio_NN and_CC should_VM therefore_RR be_VBB proposed_VVN for_II use_NN at_II the_DD scene_NN when_CS conditions_NNS are_VBB similar_JJ to_II those_PND of_II our_PNG experiment_NN (_( within_II buildings_NNS )_) ._.
P09037104A03
The_DD cysteine_NN motifs_NNS involved_VVN in_II binding_VVGN two_MC iron-sulfur_NN clusters_NNS are_VBB conserved_VVN in_II the_DD plant_NN protein_NN sequences_NNS ._.
P09046287A02
DESIGN_NN :_: An_DD electrophysiological_JJ evaluation_NN of_II the_DD sensory_JJ nerve_NN to_II the_DD lip_NN and_CC chin_NN was_VBD performed_VVN ._.
P09051095A06
In_II 16_MC of_II 30_MC seroconversion_NN samples_NNS ,_, both_DD immunoblot_NN assays_NNS produced_VVD HIV-1-positive_JJ results_NNS ._.
P09060661A07
However_RR ,_, infected_VVNJ cells_NNS were_VBD not_RR detected_VVN in_II SCID_NN mice_NNS (_( deficient_JJ in_II mature_JJ T_NN and_CC B_NN cells_NNS )_) inoculated_VVN with_II the_DD same_JJ virus_NN ,_, indicating_VVG that_CST precursor_NN B_NN cells_NNS are_VBB not_RR a_DD target_NN of_II the_DD virus_NN in_II the_DD absence_NN of_II mature_JJ CD4+_NN T_NN cells_NNS ._.
P09070126A07
Relative_JJ risks_NNS ,_, derived_VVN from_II Cox_NN 's_GE proportional_JJ hazards_NNS model_NN ,_, describing_VVG the_DD effect_NN on_II survival_NN of_II surgeons_NNS vs_CC gynaecologists_NNS as_II baseline_NN ,_, high_JJ volume_NN vs_CC low_JJ volume_NN operators_NNS and_CC referral_NN vs_CC nonreferral_JJ to_II an_DD oncologist_NN ._.
P09080555A04
Both_CC sensorineural_JJ threshold_NN elevation_NN and_CC tinnitus_NN (_( n_NN =_SYM 16_MC )_) diminished_VVD with_II time_NN ._.
P09090743A02
Hispanics_NNS ,_, the_DD second_JJ largest_JJT of_II these_DD groups_NNS ,_, face_VVB problems_NNS of_II access_NN to_II care_NN ,_, high_JJ rates_NNS of_II substance_NN abuse_NN and_CC HIV_NN ,_, and_CC shortages_NNS of_II Hispanic_JJ psychiatric_JJ professionals_NNS ._.
P09101131A04
This_PND should_VM help_VVB improve_VVI our_PNG patients_NNS '_GE quality_NN of_II life_NN and_CC should_VM have_VHB a_DD positive_JJ economic_JJ impact_NN on_II the_DD long-term_NN treatment_NN of_II peptic_JJ ulcer_NN by_II reducing_VVGN the_DD requirement_NN for_II continuous_JJ medical_JJ treatment_NN ._.
P09110582A01
Edible_JJ mushrooms_NNS such_II+ as_II shiitake_NN may_VM have_VHB important_JJ salutary_JJ effects_NNS on_II health_NN or_CC even_RR in_II treating_VVGN disease_NN ._.
P09119812A04
Histologically_RR ,_, the_DD valves_NNS showed_VVD thickening_VVGN and_CC hyalinization_NN of_II the_DD collagen_NN fibers_NNS ,_, and_CC the_DD presence_NN of_II foamy_JJ cells_NNS that_PNR contained_VVD a_DD large_JJ quantity_NN of_II pure_JJ acid_NN mucopolysaccharide_NN ._.
P09129178A03
Retrogradely_RR labelled_VVNJ cells_NNS were_VBD quantitatively_RR recorded_VVN ._.
P09133667A06
The_DD immortalization_NN of_II human_NN adipocytes_NNS will_VM permit_VVB pharmacological_JJ analysis_NN of_II the_DD human_NN beta3-adrenoceptor_NN function_NN in_II adipose_JJ cells_NNS and_CC will_VM allow_VVB detailed_VVNJ studies_NNS of_II human_NN adipocyte_NN differentiation_NN ._.
P09142854A09
Trifluoperazine_NN ,_, which_PNR inhibits_VVZ MPT_NN ,_, did_VDD not_RR block_VVB the_DD initial_JJ oxidation_NN of_II NAD_NN (_( P_NN )_) H_NN but_CC prevented_VVD the_DD second_JJ phase_NN of_II oxidation_NN ,_, partially_RR blocked_VVD ROS_NN formation_NN ,_, and_CC preserved_VVD cell_NN viability_NN ._.
P09151518A03
Some_PND of_II these_DD diseases_NNS are_VBB of_II known_VVNJ aetiology_NN ,_, whereas_CS others_NNS are_VBB not_RR ._.
P09160407A06
Undigested_VVNJ ,_, gastric_JJ digested_VVNJ and_CC combined_VVNJ gastric_JJ and_CC intestinal_JJ digested_VVNJ G115_NN significantly_RR dilated_VVD lungs_NNS (_( 44_MC %_SYM ,_, undigested_VVN ;_: 26_MC %_SYM ,_, gastric_JJ digested_VVN ;_: 45_MC %_SYM ,_, gastric_JJ and_CC intestinal_JJ digested_VVN )_) ._.
P09169305A03
A_DD series_NN of_II studies_NNS has_VHZ shown_VVN that_CST interruption_NN of_II serotonin_NN synthesis_NN compromises_VVZ the_DD efficacy_NN of_II serotonin_NN but_CC not_RR noradrenaline_NN reuptake_NN inhibitors_NNS ,_, and_CC interruption_NN of_II noradrenaline_NN synthesis_NN compromises_VVZ the_DD efficacy_NN of_II noradrenaline_NN but_CC not_RR serotonin_NN reuptake_NN inhibitors_NNS (_( SSRIs_NNS )_) ._.
P09173958A10
Increased_VVNJ endurance_NN capacity_NN was_VBD not_RR directly_RR associated_VVN with_II the_DD elevated_VVNJ levels_NNS of_II muscle_NN glycogen_NN ,_, oxygen_NN transport_NN capacity_NN of_II blood_NN ,_, or_CC VO2max_NN ._.
P09186818A03
As_II control_NN ,_, 7_MC healthy_JJ adult_NN subjects_NNS (_( 3M_NN ,_, 4F_NN ;_: 26-50_MC yr_NN old_JJ )_) were_VBD studied_VVN in_II basal_JJ condition_NN over_II a_DD 24-h_NN span_NN ._.
P09191838A02
A_DD series_NN of_II internal_JJ deletion_NN mutants_NNS of_II DI_NN cDNA_NN was_VBD generated_VVN to_TO obtain_VVI DI_NN genomic_JJ RNAs_NNS that_PNR differed_VVD from_II one_MC another_PND by_II the_DD presence_NN of_II different_JJ lengths_NNS of_II 3'-terminal_JJ and/or_CC 5'-terminal_JJ sequences_NNS ._.
P09200771A01
A_DD simple_JJ and_CC rapid_JJ procedure_NN to_TO determine_VVI felbamate_NN (_( 2-phenyl-1_NN ,_, 3-propanediol_NN dicarbamate_NN )_) concentrations_NNS in_II human_NN plasma_NN /_SYM serum_NN by_II high-performance_NN liquid_NN chromatography_NN is_VBZ described_VVN ._.
P09204962A04
The_DD spatial_JJ expression_NN of_II MMP-13_NN differed_VVN from_II that_PND of_II collagenase-1_NN (_( MMP-1_NN )_) ,_, which_PNR was_VBD prominently_RR expressed_VVN by_II migrating_VVGJ keratinocytes_NNS and_CC dermal_JJ cells_NNS located_VVN just_RR beneath_II the_DD wound_NN surface_NN ._.
P09213427A04
Using_VVG this_DD panel_NN of_II mAbs_NNS against_II multiple_JJ epitopes_NNS ,_, only_RR alpha-calponin_NN was_VBD detected_VVN in_II adult_JJ chicken_NN smooth_JJ muscles_NNS and_CC throughout_II development_NN of_II the_DD gizzard_NN ._.
P09218245A11
Similar_JJ systems_NNS are_VBB used_VVN to_II scale_NN the_DD response_NN to_II one_MC stimulus_NN feature_NN with_II respect_NN to_II a_DD second_JJ feature_NN ._.
P09222574A08
For_II most_PND of_II the_DD cases_NNS ,_, participants_NNS believed_VVD that_CST they_PN knew_VVD how_CST to_TO deal_VVI with_II the_DD problem_NN ,_, that_CST the_DD clinical_JJ situation_NN was_VBD realistic_JJ ,_, that_CST the_DD simulated_VVNJ patient_NN was_VBD believable_JJ ,_, and_CC that_CST the_DD case_NN duration_NN was_VBD adequate_JJ ._.
P09235646A04
In_II RA_NN patients_NNS the_DD above_JJ symptoms_NNS were_VBD absent_JJ ._.
P09240173A08
On_II multivariate_JJ analysis_NN ,_, MDR-1_NN and_CC tumour_NN stage_NN were_VBD significant_JJ factors_NNS for_II predicting_VVGN the_DD disease-free_JJ period_NN ,_, whereas_CS tumour_NN stage_NN and_CC malignancy_NN grade_NN were_VBD the_DD most_RRT relevant_JJ factors_NNS for_II survival_NN time_NN ._.
P09253647A01
We_PN have_VHB developed_VVN a_DD method_NN for_II representing_VVGN biological_JJ pathways_NNS and_CC simulating_VVGN their_PNG behavior_NN based_VVN on_II the_DD use_NN of_II stochastic_JJ activity_NN networks_NNS (_( SANs_NNS )_) ._.
P09258295A04
This_DD paper_NN presents_VVZ some_PND of_II the_DD arguments_NNS for_II and_CC against_II two-tiered_VVNJ health_NN care_NN ._.
P09262254A19
The_DD suppression_NN occurred_VVD without_II detectable_JJ amounts_NNS of_II aspirin_NN or_CC salicylic_JJ acid_NN in_II the_DD plasma_NN at_II the_DD time_NN points_NNS studied_VVN ._.
P09276168A02
Some_DD pathologic_JJ conditions_NNS may_VM predispose_VVB to_II sudden_JJ death_NN during_II exercise_NN in_II young_JJ athletes_NNS ._.
P09286099A03
Force_NN platform_NN and_CC kinematic_JJ measurements_NNS revealed_VVD that_CST two_MC species_NNS of_II lizards_NNS ,_, Coleonyx_NN variegatus_NN and_CC Eumeces_NN skiltonianus_NN ,_, used_VVD two_MC basic_JJ gaits_NNS similar_JJ to_II mammalian_JJ walking_VVGJ and_CC trotting_VVGJ gaits_NNS ._.
P09291163A07
An_DD important_JJ role_NN for_II neurosteroids_NNS in_II myelin_NN repair_NN has_VHZ been_VBN demonstrated_VVN in_II the_DD rodent_NN sciatic_JJ nerve_NN ,_, where_PNR progesterone_NN and_CC its_PNG direct_JJ precursor_NN pregnenolone_NN are_VBB synthesized_VVN by_II Schwann_NN cells_NNS ._.
P09305011A03
Home_NN health_NN agencies_NNS were_VBD less_RR likely_RR to_TO have_VHI had_VHD programs_NNS in_II the_DD past_NN and_CC more_RR likely_RR to_TO have_VHI recently_RR established_VVN diabetes_NN education_NN programs_NNS ._.
P09314824A01
Needle_NN biopsy_NN of_II the_DD prostate_NN plays_VVZ a_DD central_JJ role_NN in_II the_DD diagnosis_NN of_II prostate_NN cancer_NN and_CC the_DD prediction_NN of_II outcome_NN ._.
P09327504A04
In_II contrast_NN to_II epilepsy_NN ,_, in_II which_PNR a_DD proliferation_NN of_II excitatory_JJ pathways_NNS or_CC inadequate_JJ inhibitory_JJ factors_NNS are_VBB paramount_JJ ,_, schizophrenia_NN may_VM represent_VVB a_DD genetically_RR and_CC age-determined_VVNJ elaboration_NN of_II one_MC or_CC more_DD inhibitory_JJ networks_NNS in_II response_NN to_II specific_JJ physiological_JJ events_NNS (_( e.g._II ,_, the_DD increased_VVNJ neuronal_JJ activity_NN in_II limbic_JJ and_CC hypothalamic_JJ structures_NNS during_II the_DD physiological_JJ events_NNS of_II puberty_NN )_) or_CC to_II brain_NN injury_NN or_CC defect_NN ._.
P09338094A06
Not_RR surprisingly_RR ,_, many_DD components_NNS of_II the_DD cell_NN cycle_NN regulatory_JJ machinery_NN ,_, including_VVG CDKs_NNS ,_, CDK_NN inhibitors_NNS and_CC CDK_NN substrates_NNS ,_, are_VBB important_JJ targets_NNS of_II mutations_NNS that_PNR lead_VVB to_II human_NN malignancy_NN ._.
P09348251A09
CONCLUSION_NN :_: Using_VVG active_JJ expectant_JJ management_NN and_CC strict_JJ routines_NNS it_PN seems_VVZ possible_JJ to_TO minimize_VVI the_DD risk_NN for_II perinatal_JJ asphyxia_NN and_CC mortality_NN ._.
P09361499A03
The_DD mean_NN failure_NN rate_NN was_VBD lowest_JJT in_II Medicine_NN between_II 1975_MC and_CC 1981_MC ,_, in_II Obstetrics_NNS &_CC Gynaecology_NN between_II 1982_MC and_CC 1989_MC and_CC in_II Surgery_NN during_II the_DD last_JJ 7_MC years_NNS ._.
P09370343A07
For_II both_CC the_DD aqua-monoadduct_NN and_CC chloro-monoadduct_NN ,_, cis-_JJ [_( Pt_NN (_( NH3_NN )_) 2_MC (_( N7G_NN )_) (_( H2O_NN or_CC Cl_NN )_) ]_) ,_, the_DD 5'-G_NN monoadduct_NN is_VBZ much_RR longer_JJR lived_VVN (_( t1_NN /_SYM 2_MC approximately_RR 4_MC h_NN at_II 288_MC K_NN for_II aqua_NN ,_, 80_MC h_NN at_II 298_MC K_NN for_II chloro_NN )_) than_CSN the_DD 3'-G_NN monoadduct_NN (_( t1_NN /_SYM 2_MC <_SYM or_CC =_SYM 45_MC min_NN at_II 288_MC K_NN for_II aqua_NN ,_, 6_MC h_NN at_II 298_MC K_NN for_II chloro_NN )_) ._.
P09374561A12
Although_CS use_NN of_II barrier_NN methods_NNS varies_VVZ ,_, all_DD sites_NNS cohort_VVB or_CC isolate_VVB RSV-positive_JJ patients_NNS in_II single_JJ rooms_NNS ._.
P09383880A03
CDE_NN signals_NNS were_VBD recorded_VVN in_II 20_MC singleton_NN pregnancies_NNS with_II appropriate_JJ growth_NN and_CC imminent_JJ preterm_NN delivery_NN between_II 26_MC and_CC 33_MC weeks_NNS of_II gestation_NN ._.
P09393434A01
In_II Saccharomyces_NN cerevisiae_NN ,_, entry_NN into_II S_NN phase_NN requires_VVZ the_DD activation_NN of_II the_DD protein_NN kinase_NN Cdc28p_NN through_II binding_VVGN with_II cyclin_NN Clb5p_NN or_CC Clb6p_NN ,_, as_CC+ well_CC+ as_CC the_DD destruction_NN of_II the_DD cyclin-dependent_JJ kinase_NN inhibitor_NN Sic1p_NN ._.
P09397539A07
The_DD two_MC other_JJ subsets_NNS were_VBD subset_NN V_NN ,_, which_PNR contains_VVZ only_RR the_DD restriction_NN site_NN for_II VspI_NN ,_, and_CC subset_NN N_NN ,_, which_PNR lacks_VVZ all_DD three_MC restriction_NN sites_NNS ._.
P09402084A10
It_PN was_VBD observed_VVN that_CST luminal_JJ U37883A_NN (_( 100_MC microM_NN )_) significantly_RR attenuated_VVD TGF_NN ._.
P09410406A03
The_DD outcome_NN is_VBZ favorable_JJ under_II corticotherapy_NN ._.
P09420353A04
Descriptions_NNS of_II and_CC psychometric_JJ findings_NNS for_II over_RR 2_MC dozen_NN measures_NNS are_VBB summarized_VVN ,_, including_VVG measures_NNS for_II depression_NN ,_, anxiety_NN ,_, eating_VVGJ disorders_NNS ,_, pain_NN ,_, and_CC applications_NNS with_II children_NNS and_CC adolescents_NNS ,_, and_CC conclusions_NNS and_CC future_JJ directions_NNS are_VBB suggested_VVN ._.
P09434208A01
The_DD responsiveness_NN of_II the_DD parabrachial_JJ region_NN to_II electrical_JJ stimulation_NN of_II the_DD superior_JJ laryngeal_JJ nerve_NN was_VBD first_RR examined_VVN in_II anesthetized_VVNJ rats_NNS ._.
P09438564A05
Of_II the_DD medium-SES_NN 6-_MC and_CC 12-year-old_JJ children_NNS ,_, 79_MC and_CC 89_MC %_SYM were_VBD caries-free_JJ ,_, respectively_RR ;_: in_II the_DD high-SES_NN children_NNS the_DD respective_JJ figures_NNS were_VBD 84_MC and_CC 86_MC %_SYM ._.
P09447740A01
The_DD concentration_NN of_II fluoride_NN was_VBD determined_VVN in_II water_NN ,_, forage_NN and_CC urine_NN and_CC serum_NN samples_NNS of_II buffaloes_NNS from_II the_DD Unnao_NNP district_NN of_II India_NNP ._.
P09452452A09
Possible_JJ molecular_JJ mechanisms_NNS are_VBB discussed_VVN ._.
P09457262A14
After_II a_DD mean_NN 6.5_MC year_NN follow-up_NN period_NN ,_, 13_MC patients_NNS (_( 45_MC %_SYM )_) are_VBB neurologically_RR intact_JJ ,_, 8_MC patients_NNS (_( 27.5_MC %_SYM )_) have_VHB a_DD moderate_JJ disability_NN ,_, without_II evidence_NN of_II tumor_NN recurrence_NN ._.
P09466264A07
Transformation_NN efficiencies_NNS of_II recA+_NN (_( Ind-_NN )_) and_CC of_II wild-type_NN cells_NNS were_VBD compared_VVN under_II various_JJ conditions_NNS and_CC with_II different_JJ donor_NN DNA_NN ._.
P09475172A02
A_DD cDNA_NN for_II a_DD rat_NN liver_NN enzyme_NN hydrolyzing_VVG anandamide_NN as_CC+ well_CC+ as_CC oleamide_NN was_VBD overexpressed_VVN in_II COS-7_NN cells_NNS ._.
P09484480A01
A_DD cDNA_NN encoding_VVG the_DD multifunctional_JJ cytochrome_NN P450_NN ,_, CYP71E1_NN ,_, involved_VVN in_II the_DD biosynthesis_NN of_II the_DD cyanogenic_JJ glucoside_NN dhurrin_NN from_II Sorghum_NN bicolor_JJ (_( L._NN )_) Moench_NN was_VBD isolated_VVN ._.
P09488940A06
Left_JJ intraabdominal_JJ testis_NN was_VBD also_RR identified_VVN ._.
P09497501A07
Third_RR ,_, the_DD tissue_NN distribution_NN of_II IF1_NN is_VBZ very_RR suggestive_JJ ._.
P09501857A09
Interestingly_RR ,_, SCFs_NNS produced_VVD and_CC secreted_VVD an_DD 18-kDa_NN extracellular_JJ isoform_NN of_II FGF-2_NN ,_, the_DD synthesis_NN of_II which_PNR is_VBZ further_RR stimulated_VVN by_II TGF-beta_NN 1_MC and_CC TGF-beta_NN 3_MC ,_, respectively_RR ,_, whereas_CS the_DD neutralizing_VVGJ antibody_NN to_II FGF-2_NN and_CC the_DD FGF-2-specific_JJ antisense_NN oligonucleotide_NN primers_NNS inhibited_VVD the_DD stimulatory_JJ activities_NNS of_II TGF-beta_NN 1_MC in_II SCFs_NNS ._.
P09506584A13
Also_RR ,_, anticentrosomal_JJ sera_NNS contained_VVD antibodies_NNS to_II previously_RR undetected_VVNJ centrosomal_JJ components_NNS ._.
P09515719A06
The_DD expression_NN of_II CD14_NN and_CC CD64_NN on_II monocytes_NNS in_II blood_NN was_VBD also_RR investigated_VVN ._.
P09524746A01
Infrastructure_NN of_II 29_MC P._NN shigelloides_NN strains_NNS isolated_VVN as_II the_DD only_RR positive_JJ finding_VVGN from_II children_NNS with_II diarrhea_NN (_( biochemical_JJ properties_NNS ,_, antigenic_JJ structure_NN ,_, antigenic_JJ relationship_NN to_II shigellae_NN ,_, ATB_NN susceptibility_NN and_CC plasmids_NNS )_) were_VBD described_VVN ._.
P09529345A01
Family-based_VVNJ tests_NNS of_II association_NN provide_VVB the_DD opportunity_NN to_TO test_VVI for_II an_DD association_NN between_II a_DD disease_NN and_CC a_DD genetic_JJ marker_NN ._.
P09533829A15
Inhibition_NN of_II phosphatase_NN by_II calyculin_NN (_( 10_MC nm_NN )_) in_II the_DD perforated-patch_NN configuration_NN did_VDD not_RR change_VVB membrane_NN conductance_NN ._.
P09543147A06
Our_PNG data_NNS demonstrate_VVB that_CST 1_MC )_) the_DD release_NN of_II PI_NN provides_VVZ an_DD extracellular_JJ index_NN for_II the_DD hormone_NN biosynthetic_JJ activity_NN of_II human_NN beta-cells_NNS ;_: 2_MC )_) an_DD acute_JJ rise_NN in_II glucose_NN exerts_VVZ a_DD stronger_JJR amplification_NN of_II the_DD release_NN of_II converted_VVNJ hormone_NN than_CSN in_II that_PND of_II nonconverted_VVNJ hormone_NN ;_: and_CC 3_MC )_) prolonged_VVNJ exposure_NN to_II high_JJ glucose_NN levels_NNS results_VVZ in_II an_DD elevated_VVNJ basal_JJ release_NN of_II converted_VVNJ and_CC nonconverted_VVNJ PI_NN ;_: this_DD elevation_NN is_VBZ not_RR associated_VVN with_II a_DD delay_NN in_II PI_NN conversion_NN ,_, but_CC is_VBZ attributed_VVN to_II the_DD hyperactivated_VVNJ state_NN of_II the_DD human_NN beta-cell_NN population_NN ,_, which_PNR was_VBD recently_RR found_VVN to_TO be_VBI responsible_JJ for_II an_DD elevation_NN in_II basal_JJ rates_NNS of_II hormone_NN synthesis_NN ._.
P09551992A06
Photocinematography_NN confirmed_VVD that_CST macrophages_NNS first_RR phagocytosized_VVD and_CC then_RR lysed_VVD the_DD internalized_VVNJ mM-CSF_NN transfectant_NN cells_NNS ._.
P09557038A13
The_DD number_NN of_II visits_NNS rose_VVD by_II 10_MC %_SYM to_II 7.8_MC (_( 3.7_MC )_) and_CC the_DD number_NN of_II diagnostic_JJ laboratory_NN procedures_NNS by_II 25_MC %_SYM to_II 956_MC ._.
P09570690A01
To_TO study_VVI peripheral_JJ nerves_NNS changes_NNS in_II chronic_JJ alcoholism_NN and_CC in_II malnutrition_NN ,_, we_PN examined_VVD ultrastructurally_RR the_DD distal_JJ nerve_NN branches_NNS of_II the_DD digits_NNS of_II rats_NNS treated_VVN with_II four_MC different_JJ dietary_JJ schemes_NNS ,_, as_CS follows_VVZ :_: controls_NNS (_( n_NN =_SYM 22_MC )_) ,_, fed_VVN standard_JJ rodent_NN diet_NN plus_CC water_NN ad_RR+ libitum_RR ;_: alcoholism_NN (_( n_NN =_SYM 12_MC )_) ,_, fed_VVN the_DD standard_JJ diet_NN and_CC 2-12_MC %_SYM ethanol_NN in_II drinking_VVGJ water_NN ;_: malnutrition_NN (_( n_NN =_SYM 21_MC )_) ,_, fed_VVN with_II corn_NN tortillas_NNS instead_II+ of_II standard_JJ diet_NN ;_: and_CC alcoholism_NN and_CC malnutrition_NN combined_VVN (_( n_NN =_SYM 22_MC )_) ._.
P09574886A06
In_II distinguishing_VVGN between_II children_NNS with_II and_CC without_II asthma_NN or_CC in_II assessing_VVGN asthma_NN severity_NN ,_, serum_NN ECP_NN is_VBZ not_RR superior_JJ to_II the_DD peripheral_JJ blood_NN eosinophil_NN count_NN ._.
P09583651A08
This_DD ratio_NN measure_NN was_VBD used_VVN to_TO estimate_VVI the_DD projected_VVNJ unit_NN sales_NNS for_II top-selling_VVGJ premium_NN brands_NNS in_II 1993_MC and_CC was_VBD compared_VVN with_II actual_JJ unit_NN sales_NNS for_II the_DD same_JJ year_NN ._.
P09587995A06
An_DD algorithm_NN that_PNR uses_VVZ a_JJ+ priori_JJ knowledge_NN of_II the_DD correlation_NN coefficient_NN function_NN was_VBD applied_VVN to_TO filter_VVI the_DD obtained_VVNJ strain_NN data_NNS ._.
P09596808A05
Variable_JJ changes_NNS in_II left_JJ ventricular_JJ dP_NN /_SYM dt_NN max_NN occurred_VVD ,_, the_DD predominant_JJ response_NN being_VBG an_DD increase_NN ._.
P09601755A05
After_II occupying_VVGN Bosnia_NNP and_CC Herzegovina_NNP ,_, Austro-Hungarian_JJ Monarchy_NN found_VVD only_RR "_`` Vakuf_NNP Hospital_NN "_'' and_CC Turkish_JJ Military_NN Hospital_NN ,_, in_II 1866_MC ._.
P09606026A04
2-Amino-ethylphosphonic_JJ acid_NN (_( 2-AEPA_NN )_) increased_VVD the_DD overflow_NN of_II [_( 3H_NN ]_) by_II 46.8_MC +/-_SYM 10.9_MC %_SYM at_II the_DD highest_JJT concentration_NN tested_VVN (_( 3_MC mmol_NN /_SYM l_NN )_) ._.
P09610423A11
Two_MC women_NNS achieved_VVD a_DD second_JJ pregnancy_NN ._.
P09619422A03
To_TO test_VVI this_DD hypothesis_NN ,_, adult_JJ females_NNS of_II the_DD hymenopteran_NN ,_, Chrysis_NN ignita_NN were_VBD treated_VVN with_II a_DD microtubule-assemble_NN inhibitor_NN ,_, colchicine_NN ._.
P09627921A02
The_DD author_NN spoke_VVD with_II hospital_NN cleaners_NNS about_II their_PNG jobs_NNS and_CC their_PNG health_NN ._.
P09637220A01
The_DD anthelmintic_JJ efficacy_NN of_II benzimidazoles_NNS ,_, levamisole_NN ,_, rafoxanide_NN and_CC ivermectin_NN was_VBD evaluated_VVN on_II an_DD institutional_JJ farm_NN in_II Kenya_NNP using_VVG faecal_JJ egg_NN count_NN reduction_NN test_NN ,_, larval_JJ cultures_NNS and_CC a_DD controlled_VVNJ slaughter_NN trial_NN ._.
P09641359A11
In_II conclusion_NN ,_, this_DD new_JJ fully_RR automated_VVNJ immunofluorimetric_JJ Lp_NN (_( a_RR )_) assay_NN enables_VVZ to_II the_DD rapid_JJ ,_, accurate_JJ and_CC reliable_JJ determination_NN of_II Lp_NN (_( a_NN )_) in_II blood_NN samples_NNS ._.
P09650556A06
In_II stratified_VVNJ analysis_NN ,_, significantly_RR higher_JJR risk_NN were_VBD found_VVN in_II OC_NN use_NN before_II 25_MC years_NNS old_JJ and_CC in_II duration_NN of_II use_NN less_RR than_CSN one_MC year_NN among_II post-menopausal_JJ subjects_NNS ._.
P09659302A07
These_DD results_NNS suggest_VVB that_CST healing_VVGN may_VM be_VBB an_DD effective_JJ adjunct_NN for_II the_DD treatment_NN of_II chronically_RR ill_JJ patients_NNS presenting_VVG in_II general_JJ practice_NN ._.
P09663739A13
The_DD foreign_JJ body_NN reaction_NN could_VM be_VBB seen_VVN as_II a_DD moderate_JJ accumulation_NN of_II white_JJ blood_NN cells_NNS ._.
P09672958A09
Whether_CST this_DD change_NN is_VBZ sufficient_JJ to_TO increase_VVI the_DD rates_NNS of_II preventive_JJ services_NNS remains_VVZ to_TO be_VBI documented_VVN ._.
P09681652A02
There_EX were_VBD significant_JJ alterations_NNS in_II testicular_JJ sorbitol_NN dehydrogenase_NN ,_, lactic_JJ dehydrogenase_NN ,_, glucose-6-phosphate_NN dehydrogenase_NN ,_, gamma_NN glutamyl_NN transpeptidase_NN ;_: reduced_VVNJ quality_NN of_II sperm_NN and_CC marked_VVNJ pathological_JJ changes_NNS in_II the_DD testis_NN of_II rats_NNS given_VVN aflatoxin_NN B1_NN alone_JJ ._.
P09685710A17
Our_PNG estimates_NNS for_II the_DD rate_NN of_II initiation_NN and_CC progression_NN mutation_NN rates_NNS show_VVB no_DD significant_JJ historical_JJ shifts_NNS and_CC are_VBB approximately_RR 1-2x10-7_MC events_NNS per_II cell_NN division_NN ._.
P09698325A04
Several_JJ findings_NNS suggest_VVB that_CST this_DD decrease_NN in_II AChR_NN clustering_VVGN is_VBZ likely_RR not_RR because_II+ of_II a_DD defect_NN in_II agrin_NN signaling_VVGN through_II the_DD MuSK_NN receptor_NN tyrosine_NN kinase_NN ._.
P09702434A10
CONCLUSIONS_NNS :_: The_DD results_NNS of_II this_DD study_NN provide_VVB some_DD evidence_NN that_CST PCP_NN self-reported_VVNJ attitudes_NNS ,_, knowledge_NN ,_, and_CC practice_NN patterns_NNS in_II delivering_VVGN diabetes_NN care_NN for_II elderly_JJ patients_NNS in_II the_DD office_NN setting_VVGN more_RR closely_RR reflect_VVB current_JJ recommended_VVNJ practice_NN than_CSN reported_VVN in_II previous_JJ physician_NN surveys_NNS ._.
P09711080A04
Human_NN peripheral_JJ blood_NN mononuclear_JJ cells_NNS (_( PBMC_NN )_) cultured_VVN in_II medium_NN containing_VVG the_DD culture_NN supernatant_NN of_II KB_NN /_SYM IL-2_NN cells_NNS showed_VVD stronger_JJR cytotoxic_JJ activity_NN against_II KB_NN cells_NNS than_CSN the_DD control_NN ._.
P09719941A02
A_DD diagnosis_NN of_II a_DD right_JJ renal_JJ tumor_NN was_VBD made_VVN after_II several_JJ radiographic_JJ examinations_NNS and_CC right_JJ radical_JJ nephrectomy_NN was_VBD performed_VVN ._.
P09733110A01
Myoblasts_NNS and_CC myotubes_NNS are_VBB heterogeneous_JJ ,_, but_CC what_PND is_VBZ the_DD significance_NN of_II this_DD heterogeneity_NN ?_.
P09737582A04
It_PN has_VHZ also_RR been_VBN suggested_VVN that_CST variability_NN in_II DC_NN expression_NN of_II coreceptors_NNS for_II M-tropic_JJ versus_CC T-tropic_JJ virus_NN could_VM explain_VVB the_DD restriction_NN in_II the_DD transmitting_VVGJ virus_NN ._.
P09746482A03
The_DD mechanism_NN of_II action_NN of_II this_DD factor_NN does_VDZ not_RR involve_VVB inhibition_NN of_II nitric_JJ oxide_NN (_( NO_NN )_) ,_, production_NN of_II cyclooxygenase_NN metabolites_NNS ,_, 5-hydroxytryptamine_NN ,_, or_CC endothelin_NN ,_, or_CC the_DD activation_NN of_II alpha-adrenoceptors_NNS but_CC is_VBZ a_DD Ca2+-dependent_JJ process_NN ,_, because_CS the_DD constriction_NN is_VBZ inhibited_VVN by_II the_DD Ca2+-channel_NN blocker_NN amlodipine_NN ._.
P09755233A02
The_DD expression_NN of_II TGF-alpha_NN ,_, EGFr_NN ,_, p53_NN nuclear_JJ protein_NN ,_, and_CC proliferation_NN rate_NN was_VBD correlated_VVN with_II clinicopathological_JJ characteristics_NNS and_CC survival_NN after_II partial_JJ liver_NN resection_NN ._.
P09759536A05
This_DD heterogeneity_NN in_II the_DD chemoarchitecture_NN of_II the_DD AOB_NN may_VM reflect_VVB a_DD fundamental_JJ organizational_JJ dichotomy_NN within_II the_DD vomeronasal_JJ system_NN that_PNR corresponds_VVZ to_II a_DD functional_JJ dichotomy_NN ._.
P09768675A02
Patients_NNS with_II acromegaly_NN show_VVB an_DD exuberant_JJ GH_NN response_NN to_II GHSs_NNS ,_, whereas_CS patients_NNS with_II pituitary-dependent_JJ ACTH-secreting_VVGJ tumors_NNS show_VVB an_DD exaggerated_VVNJ rise_NN in_II ACTH_NN and_CC cortisol_NN ._.
P09773286A02
Ninety-one_MC fewer_JJR positions_NNS were_VBD filled_VVN in_II family_NN practice_NN residency_NN programs_NNS in_II 1998_MC ,_, as_CC+ well_CC+ as_CC 21_MC fewer_JJR in_II primary_JJ care_NN internal_JJ medicine_NN ,_, 12_MC fewer_JJR in_II primary_JJ care_NN pediatrics_NNS ,_, and_CC 13_MC fewer_JJR in_II internal_JJ medicine-pediatric_JJ programs_NNS ._.
P09782225A04
A_DD skin_NN patch_NN test_NN to_II chromium_NN was_VBD negative_JJ ._.
P09791021A02
However_RR ,_, recombinant_JJ G_NN protein_NN never_RR matches_VVZ intact_JJ viral_JJ particles_NNS for_II immunogenicity_NN ._.
P09795353A07
The_DD magnitude_NN of_II this_DD effect_NN increased_VVD with_II increased_VVNJ dose_NN of_II initial_JJ irradiation_NN ._.
P09804276A03
Two_MC weeks_NNS after_II grafting_VVGN ,_, the_DD success_NN of_II implantation_NN and_CC recovery_NN of_II dopamine_NN function_NN were_VBD assessed_VVN by_II tyrosine_NN hydroxylase_NN immunocytochemistry_NN (_( TH_NN )_) and_CC the_DD measurement_NN of_II striatal_JJ dopamine_NN content_NN ._.
P09808591A09
Interleukin_NN (_( IL_NN )_) -10_MC but_CC not_RR IL-2_NN messenger_NN RNA_NN was_VBD expressed_VVN in_II NBB_NN cells_NNS as_CS opposed_VVN to_II BM_NN cells_NNS ._.
P09817083A08
This_DD metabolic_JJ reaction_NN was_VBD ,_, however_RR ,_, insensitive_JJ to_II a_DD specific_JJ anti-CYP2B1_NN sera_NNS that_PNR had_VHD been_VBN shown_VVN to_TO inhibit_VVI enzyme_NN activities_NNS attributed_VVN only_RR to_II CYP2BI_NN suggesting_VVG that_CST the_DD CYP2B2_NN pathway_NN is_VBZ predominant_JJ in_II NP_NN metabolism_NN ._.
P09825423A09
The_DD associations_NNS with_II occupational_JJ status_NN and_CC educational_JJ level_NN were_VBD steeper_JJR than_CSN those_PND with_II neighbourhood_NN income_NN ._.
P09829643A10
However_RR ,_, mechanisms_NNS other_II+ than_II viral_JJ persistence_NN may_VM be_VBB more_RR important_JJ in_II the_DD progression_NN of_II IDCM_NN to_II end-stage_NN heart_NN failure_NN in_II this_DD age_NN group_NN ._.
P09844067A02
MATERIALS_NNS AND_CC METHODS_NNS :_: Helicobacter_NN heilmannii_NN infected_VVNJ and_CC uninfected_VVNJ mice_NNS were_VBD treated_VVN with_II 150_MC microg_NN /_SYM ml_NN N-methyl-N'-nitro-N-nitrosoguanidine_NN in_II drinking_VVGJ water_NN for_II either_CC 20_MC or_CC 38_MC weeks_NNS ._.
P09848430A05
OBJECTIVES_NNS :_: We_PN aimed_VVD to_TO ascertain_VVI the_DD views_NNS of_II GPs_NNS on_II service_NN provision_NN for_II people_NNS with_II epilepsy_NN in_II primary_JJ care_NN and_CC on_II specific_JJ initiatives_NNS to_TO improve_VVI care_NN ._.
P09852884A04
Patients_NNS had_VHD a_DD left_JJ ventricular_JJ ejection_NN fraction_NN (_( LVEF_NN )_) of_II >_SYM 25_MC %_SYM and_CC were_VBD not_RR amenable_JJ to_II CABG_NN or_CC PTCA_NN ._.
P09857236A03
No_DD differences_NNS in_II the_DD four_MC angiogenic_JJ factor_NN levels_NNS were_VBD found_VVN between_II the_DD follicular_JJ and_CC luteal_JJ phases_NNS of_II normal_JJ menstruation_NN ._.
P09862128A07
The_DD hydroxyl_NN hydrogens_NNS of_II Tyr33_NN and_CC Ser78_NN are_VBB clearly_RR observed_VVN indicating_VVG that_CST these_DD residues_NNS are_VBB buried_VVN and_CC hydrogen_NN bonded_VVN ._.
P09871450A05
A_DD model_NN is_VBZ proposed_VVN suggesting_VVG that_CST NO_NN protects_VVZ SFO-neurons_NNS from_II overexcitability_NN by_II excitatory_JJ neurotransmitters_NNS ._.
P09884330A01
The_DD adapter_NN protein_NN SLP-76_NN is_VBZ expressed_VVN in_II T_NN lymphocytes_NNS and_CC hematopoietic_JJ cells_NNS of_II the_DD myeloid_NN lineage_NN ,_, and_CC is_VBZ known_VVN to_TO be_VBI a_DD substrate_NN of_II the_DD protein_NN tyrosine_NN kinases_NNS that_PNR are_VBB activated_VVN after_II ligation_NN of_II the_DD T-cell_NN antigen_NN receptor_NN ._.
P09888596A07
The_DD complete_JJ potential_NN of_II the_DD system_NN will_VM become_VVB apparent_JJ as_II new_JJ uses_NNS of_II the_DD technique_NN are_VBB devised_VVN ,_, particularly_RR with_II respect_NN to_II human_NN adrenocortical_JJ cells_NNS and_CC to_II genetically_RR modified_VVNJ cells_NNS ._.
P09920526A01
The_DD local_JJ distribution_NN of_II laser_NN Doppler_NN flux_NN (_( mainly_RR thermoregulatory_JJ perfusion_NN )_) and_CC capillary_NN density_NN (_( nutritive_JJ circulation_NN )_) within_II 25_MC ischemic_JJ leg_NN ulcers_NNS and_CC their_PNG adjacent_JJ skin_NN were_VBD investigated_VVN ._.
P09925216A03
Hemangiosarcomas_NNS were_VBD the_DD most_RRT frequent_JJ primary_JJ neoplasms_NNS ,_, followed_VVN by_II chemodectomas_NNS ._.
P09933960A05
This_DD QSAR_NN represented_VVD the_DD amine_NN narcosis_NN mechanism_NN of_II toxic_JJ action_NN ._.
P09988057A03
Valproate_NN is_VBZ also_RR being_VBG increasingly_RR used_VVN in_II disorders_NNS with_II aggressive_JJ or_CC agitated_VVNJ features_NNS ,_, such_II+ as_II the_DD behavioral_JJ disorders_NNS of_II dementia_NN ;_: yet_RR ,_, few_JJ studies_NNS have_VHB documented_VVN the_DD utility_NN of_II valproate_NN in_II geriatric_JJ patients_NNS ._.
P10022932A07
The_DD percentage_NN of_II surface_NN area_NN operated_VVN upon_II rather_II+ than_II the_DD amount_NN of_II fat_NN removed_VVN was_VBD the_DD most_RRT important_JJ relevant_JJ factor_NN ._.
P10037316A05
RESULTS_NNS :_: The_DD average_JJ mean_NN teaching_VVGJ evaluation_NN score_NN was_VBD associated_VVN with_II the_DD scores_NNS on_II the_DD NBME_NN surgery_NN subject_NN examination_NN (_( P_NN =_SYM 0.0005_MC )_) ._.
P10065864A05
The_DD expression_NN of_II both_CC mRNA_NN and_CC protein_NN appear_VVB to_TO be_VBI decreased_VVN in_II hyperplastic_JJ Leydig_NN cells_NNS ,_, whereas_CS in_II the_DD Leydig_NN cell_NN adenomas_NNS studied_VVN ,_, large_JJ central_JJ areas_NNS of_II the_DD adenoma_NN were_VBD devoid_II+ of_II RLF_NN mRNA_NN and_CC protein_NN ._.
P10074558A03
These_DD results_NNS revealed_VVD that_CST the_DD HGV_NN genome_NN can_VM be_VBB classified_VVN into_II at_RR+ least_RR four_MC major_JJ genotypes_NNS ._.
P10084062A08
The_DD increase_NN in_II low-frequency_NN power_NN was_VBD more_RR evident_JJ in_II Group_NN C_NN patients_NNS than_CSN in_II the_DD other_JJ two_MC groups_NNS (_( p_NN <_SYM 0.005_MC )_) ._.
P10097868A02
Manual_JJ dissection_NN can_VM compromise_VVB the_DD heart_NN and_CC reduce_VVB blood_NN pressure_NN ._.
P10101885A11
CONCLUSIONS_NNS :_: The_DD locoregional_JJ tumor_NN control_NN and_CC disease-free_JJ survival_NN rates_NNS for_II this_DD group_NN of_II 23_MC patients_NNS who_PNR received_VVD combined_VVNJ therapy_NN with_II external_JJ irradiation_NN and_CC radioactive_JJ gold_NN grain_NN implantation_NN (_( Au198_NN )_) were_VBD slightly_RR lower_JJR than_CSN those_PND obtained_VVN in_II another_DD group_NN of_II 104_MC patients_NNS treated_VVN at_II our_PNG Service_NN of_II Radiotherapeutic_JJ Oncology_NN with_II radical_JJ external_JJ radiation_NN therapy_NN and_CC can_VM be_VBB ascribed_VVN mainly_RR to_II poor_JJ patient_NN selection_NN and_CC inadequate_JJ radiation_NN dose_NN ._.
P10132072A05
MAIN_JJ MEASURES_NNS --_: Treatment_NN of_II oesophagectomy_NN ,_, mortality_NN within_II 30_MC days_NNS of_II oesophagectomy_NN ,_, and_CC duration_NN of_II survival_NN from_II date_NN of_II diagnosis_NN to_II death_NN ,_, according_II+ to_II patient_NN and_CC tumour_NN characteristics_NNS ._.
P10143699A07
The_DD patient-focused_VVNJ evaluation_NN of_II large_JJ scale_NN systems_NNS and_CC the_DD hospital-focused_VVNJ evaluation_NN of_II all_DD PACS_NN systems_NNS could_VM feasibly_RR be_VBB conducted_VVN as_II contemporaneous_JJ experimental_JJ comparisons_NNS between_II hospitals_NNS but_CC the_DD large_JJ research_NN costs_NNS implied_VVN by_II such_DB a_DD design_NN almost_RR certainly_RR mean_VVB that_CST non-contemporaneous_JJ ,_, non-experimental_JJ comparisons_NNS within_II hospitals_NNS are_VBB more_RR realistic_JJ ._.
P10179363A02
While_CS the_DD frequency_NN of_II hospital_NN mergers_NNS is_VBZ growing_VVG at_II tremendous_JJ rates_NNS ,_, the_DD actual_JJ consolidation_NN of_II services_NNS following_VVG mergers_NNS is_VBZ slow_JJ ._.
P10192456A04
However_RR ,_, it_PN is_VBZ not_RR clear_VVB if_CST all_DD haematological_JJ cells_NNS expressing_VVG the_DD mutant_JJ WASP_NN allele_NN are_VBB eliminated_VVN in_II WAS_NN carriers_NNS ._.
P10201301A02
Additionally_RR ,_, we_PN sought_VVD to_TO determine_VVI which_DD findings_NNS had_VHD predictive_JJ value_NN for_II surgical_JJ outcome_NN ._.
P10205776A02
METHODS_NNS :_: This_DD study_NN comprised_VVD 52_MC normal_JJ pregnant_JJ women_NNS ,_, including_VVG 11_MC in_II the_DD first_JJ ,_, 19_MC in_II the_DD second_JJ ,_, and_CC 22_MC in_II the_DD third_JJ trimester_NN ,_, in_II addition_NN to_II 30_MC healthy_JJ ,_, fertile_JJ nonpregnant_JJ women_NNS of_II comparable_JJ age_NN and_CC with_II normal_JJ body_NN mass_NN index_NN (_( BMI_NN )_) ._.
P10210179A09
Despite_II presenting_VVGN little_JJ or_CC no_DD sequence_NN similarity_NN ,_, an_DD analysis_NN of_II the_DD beta-prism_NN reveals_VVZ a_DD canonical_JJ feature_NN repeatedly_RR present_JJ in_II all_DB such_DD structures_NNS ,_, which_PNR is_VBZ based_VVN on_II six_MC largely_RR hydrophobic_JJ residues_NNS within_II a_DD beta-hairpin_NN containing_VVG two_MC classic-type_NN beta-bulges_NNS ._.
P10218998A09
These_DD data_NNS indicate_VVB that_CST relaxin-induced_VVNJ uterine_JJ edema_NN and_CC growth_NN is_VBZ mediated_VVN by_II ERs_NNS ._.
P10223220A14
Absolute_JJ eosinophilia_NN is_VBZ a_DD putative_JJ cause_NN of_II EMF_NN ,_, a_DD finding_VVGN not_RR explained_VVN by_II parasitism_NN ._.
P10231718A04
It_PN appears_VVZ that_CST inclusion_NN of_II HOTic_NN in_II place_NN of_II Tyr_NN to_TO introduce_VVI conformational_JJ constrain_NN to_II peptide_NN analogs_NNS can_VM cause_VVB or_CC augment_VVB a_DD tendency_NN towards_II conformations_NNS with_II increasing_VVGJ occlusion_NN of_II N-terminal_JJ amino_JJ groups_NNS and_CC result_VVB in_II the_DD need_NN for_II altered_VVNJ coupling_VVGJ strategies_NNS for_II completion_NN of_II analog_NN synthesis_NN ._.
P10287713A02
The_DD authors_NNS discuss_VVB case-management_NN services_NNS as_CS they_PN apply_VVB to_II persons_NNS with_II AIDS_NN and_CC AIDS-related_VVNJ complex_NN ._.
P10319780A05
Continuous_JJ model-simulated_VVNJ cardiac_JJ output_NN (_( MCO_NN )_) was_VBD computed_VVN from_II radial_JJ or_CC femoral_JJ artery_NN pressure_NN ._.
P10325418A06
V81x_NN RSS_NN mediated_VVD recombination_NN at_II rates_NNS significantly_RR higher_JJR than_CSN another_DD VHRSS_NN ._.
P10334500A04
The_DD results_NNS showed_VVD that_CST the_DD regions_NNS with_II metabolic_JJ change_NN are_VBB somewhat_RR different_JJ from_II those_DD results_NNS studied_VVN with_II microdialysis_NN and_CC the_DD Fos_NN immunohistochemistry_NN ._.
P10349838A01
We_PN investigated_VVD the_DD effects_NNS of_II nerve_NN growth_NN factor_NN (_( NGF_NN )_) and_CC NGF_NN withdrawal_NN on_II expression_NN of_II members_NNS of_II the_DD bcl-2_NN family_NN of_II genes_NNS and_CC caspase-3_NN in_II PC12_NN cells_NNS ._.
P10354845A05
An_DD oncological_JJ resection_NN was_VBD performed_VVN in_II 55_MC patients_NNS ._.
P10359345A03
One_MC day_NN later_RR the_DD epithelium_NN was_VBD removed_VVN from_II the_DD central_JJ cornea_NN and_CC a_DD standardized_VVNJ inoculum_NN of_II Candida_NN albicans_NN blastoconidia_NN was_VBD placed_VVN on_II the_DD corneal_JJ surface_NN and_CC covered_VVN with_II a_DD contact_NN lens_NN ._.
P10363585A04
The_DD IC50_NN of_II SW480_NN /_SYM dThdPase_NN was_VBD lower_JJR than_CSN that_PND of_II SW480_NN or_CC SW480_NN /_SYM V1_NN ,_, although_CS the_DD differences_NNS were_VBD not_RR statistically_RR significant_JJ ._.
P10367847A09
The_DD ultrafiltrate_NN contained_VVD 100_MC %_SYM fPSA_NN in_II high-flux_NN membranes_NNS and_CC no_DD fPSA_NN in_II low-flux_NN membranes_NNS ._.
P10372401A09
The_DD human_NN h-APJ_NN receptor_NN is_VBZ a_DD co-receptor_NN for_II entry_NN of_II the_DD HIV_NN into_II T_NN cells_NNS ,_, a_DD property_NN associated_VVD only_RR with_II CXC_NN chemokine_NN receptors_NNS in_II the_DD lymphocyte_NN population_NN ._.
P10380904A03
Anti-inflammatory_JJ cytokines_NNS ,_, IL-10_NN ,_, and_CC transforming_VVGJ growth_NN factor_NN (_( TGF_NN )_) -beta_NN sequentially_RR inhibited_VVD LPS-_NN and_CC cytokine-induced_VVNJ microglial_JJ cell_NN NF-kappaB_NN activation_NN ,_, RANTES_NN mRNA_NN expression_NN ,_, and_CC protein_NN release_NN ._.
P10389993A03
All_DB the_DD 158_MC women_NNS (_( 159_MC tumours_NNS )_) were_VBD treated_VVN with_II breast_NN conserving_VVGJ surgery_NN and_CC postoperative_JJ radiotherapy_NN ._.
P10394292A05
It_PN is_VBZ necessary_JJ to_TO make_VVI a_DD strict_JJ government_NN surveillance_NN over_II the_DD design_NN ,_, testing_VVGN of_II these_DD agents_NNS ._.
P10407139A05
These_PND include_VVB its_PNG role_NN in_II membrane_NN fusion_NN ,_, microtubule_NN bundling_VVGN ,_, phosphotransferase_NN activity_NN ,_, nuclear_JJ RNA_NN export_NN ,_, DNA_NN replication_NN and_CC DNA_NN repair_NN ._.
P10411582A08
The_DD selective_JJ inhibitor_NN of_II MAPK_NN ,_, PD98059_NN ,_, diminished_VVNJ PAH_NN uptake_NN at_II 5_MC x_SYM 10_MC (_( -5_MC )_) M_NN by_II 23.2_MC +/-_SYM 6.8_MC %_SYM and_CC at_II 10_MC (_( -4_MC )_) M_NN by_II 18.3_MC +/-_SYM 5.2_MC %_SYM ._.
P10420138A06
Atopic_JJ skin_NN had_VHD significantly_RR reduced_VVNJ trypsin_NN activity_NN ,_, increased_VVNJ acid_NN phosphatase_NN and_CC no_DD change_NN in_II the_DD activities_NNS of_II three_MC other_JJ studied_VVNJ enzymes_NNS ._.
P10428948A01
The_DD integrin_NN alpha6beta4_NN is_VBZ an_DD essential_JJ component_NN of_II hemidesmosomes_NNS but_CC it_PN also_RR plays_VVZ a_DD dynamic_JJ role_NN in_II invasive_JJ carcinoma_NN cells_NNS ._.
P10433418A10
With_II regard_NN to_II the_DD force_NN magnitudes_NNS and_CC their_PNG directions_NNS ,_, sheep_NN seem_VVB to_TO be_VBI a_DD good_JJ model_NN for_II testing_VVGN human_NN implant_NN at_II the_DD proximal_JJ femur_NN ._.
P10442113A04
Thermophilic_JJ campylobacters_NNS were_VBD identified_VVN and_CC characterised_VVN using_VVG standard_JJ physical_JJ and_CC biochemical_JJ tests_NNS ._.
P10446389A07
We_PN hypothesise_VVB that_CST in_II the_DD presence_NN of_II an_DD electron_NN carrier_NN the_DD electron_NN donors_NNS active_JJ in_II the_DD reduction_NN of_II CTC_NN are_VBB located_VVN in_II the_DD intracellular_JJ compartment_NN ,_, as_CC+ well_CC+ as_CC in_II plasma_NN membranes_NNS ._.
P10455107A01
Malonyl-CoA_NN decarboxylase_NN (_( MCD_NN )_) catalyzes_VVZ the_DD proton-consuming_VVGJ conversion_NN of_II malonyl-CoA_NN to_II acetyl-CoA_NN and_CC CO_NN (_( 2_MC )_) ._.
P10459558A06
Body_NN fat_NN distribution_NN was_VBD evaluated_VVN by_II the_DD waist_NN circumference_NN and_CC the_DD waist_NN to_II hip_NN ratio_NN (_( WHR_NN )_) ._.
P10463853A07
The_DD meningeal_JJ markers_NNS cystatin-C_NN and_CC beta-trace_NN protein_NN as_CC+ well_CC+ as_CC total_JJ protein_NN did_VDD not_RR differ_VVB in_II TLE_NN and_CC TN_NN ._.
P10472638A06
However_RR ,_, things_NNS are_VBB moving_VVG ,_, and_CC the_DD general_JJ tendency_NN now_RR is_VBZ to_TO reduce_VVI the_DD total_JJ number_NN of_II beds_NNS in_II the_DD Swiss_JJ hospitals_NNS ,_, and_CC to_TO open_VVI some_DD specialised_VVNJ wards_NNS under_II the_DD direct_JJ supervision_NN of_II specialists_NNS ,_, including_VVG pneumologists_NNS ._.
P10481442A02
Magnetic_JJ resonance_NN imaging_VVGN revealed_VVD dilated_VVNJ perimedullary_JJ veins_NNS around_II the_DD spinal_JJ cord_NN at_II C-1_NN and_CC C-2_NN levels_NNS ,_, as_CC+ well_CC+ as_CC high_JJ intensity_NN signals_NNS in_II the_DD spinal_JJ cord_NN on_II T2-weighted_VVNJ images_NNS ._.
P10489996A09
However_RR ,_, these_DD data_NNS do_VDB not_RR suggest_VVB an_DD independent_JJ effect_NN of_II weight_NN cycling_VVGN on_II risk_NN of_II hypertension_NN ._.
P10498804A06
On_II the_DD other_JJ hand_NN ,_, it_PN stimulates_VVZ the_DD metabolism_NN of_II phosphatidylinositol_NN ,_, thus_RR causing_VVG accumulation_NN of_II diacylglycerol_NN and_CC inositol-1_NN ,_, 4_MC ,_, 5-triphosphate_NN ,_, which_PNR in_II turn_NN activate_VVB protein_NN kinase_NN C_NN ._.
P10508084A05
Plants_NNS in_II this_DD family_NN are_VBB considered_VVN to_TO be_VBI promiscuous_JJ hosts_NNS because_CS several_JJ species_NNS are_VBB effectively_RR nodulated_VVN by_II most_DD isolated_VVNJ strains_NNS of_II Frankia_NN in_II the_DD greenhouse_NN ._.
P10512254A10
Stress_NN testing_VVGN alone_JJ was_VBD associated_VVN with_II reduced_VVNJ long-term_NN mortality_NN in_II patients_NNS undergoing_VVG infrainguinal_JJ revascularization_NN ._.
P10521060A02
Its_PNG cardiotoxic_JJ potential_NN is_VBZ known_VVN ,_, but_CC considered_VVNJ uncommon_JJ and_CC usually_RR not_RR life_NN threatening_VVGN ,_, although_CS some_DD cases_NNS of_II severe_JJ cardiotoxicity_NN related_VVN to_II 5-FU_NN have_VHB been_VBN reported_VVN ._.
P10525492A09
The_DD strong_JJ parallelism_NN to_II the_DD experimental_JJ data_NNS obtained_VVN in_II the_DD stroke-prone_JJ animal_NN model_NN provides_VVZ assurance_NN for_II the_DD relevance_NN of_II our_PNG observation_NN ._.
P10534322A02
Radiolabeled_VVNJ tirofiban_NN was_VBD synthesized_VVN with_II either_CC (_( 3_MC )_) H-label_NN incorporated_VVN into_II the_DD phenyl_NN ring_NN of_II the_DD tyrosinyl_NN residue_NN or_CC (_( 14_MC )_) C-label_NN in_II the_DD butane_NN sulfonyl_NN moiety_NN ._.
P10540061A01
A_DD survey_NN of_II 35_MC hospitals_NNS in_II the_DD United_VVNJ Kingdom_NN has_VHZ uncovered_VVN a_DD wide_JJ variety_NN of_II syringe_NN drug_NN labels_NNS ._.
P10544963A10
The_DD remaining_VVGJ 81_MC %_SYM of_II DNA-protein_NN crosslinks_NNS appear_VVB to_TO be_VBI oxidatively_RR crosslinked_VVN out_II+ of_II which_PNR about_RR 45_MC %_SYM appear_VVB to_TO be_VBI through_II sulfhydryl_NN groups_NNS and_CC another_DD 36_MC %_SYM appear_VVB to_TO be_VBI through_II non-sulfhydryl_NN groups_NNS ._.
P10558291A03
The_DD prediction_NN for_II physician_NN executives_NNS ?_.
P10562976A10
The_DD increased_VVNJ risk_NN attributable_JJ to_II advanced_VVNJ donor_NN age_NN was_VBD also_RR supported_VVN by_II the_DD UNOS_NN data_NNS ._.
P10571753A07
Many_JJ questions_NNS about_II partial_JJ liquid_NN ventilation_NN remain_VVB unanswered_VVN particularly_RR with_II regard_NN to_II the_DD dose_NN of_II PFC_NN required_VVN ,_, its_PNG ideal_JJ method_NN of_II administration_NN and_CC the_DD long-term_NN effects_NNS ._.
P10585420A03
Amino_JJ acid_NN sequencing_VVGN allowed_VVD the_DD cloning_VVGN of_II a_DD full-length_NN cDNA_NN encoding_VVG the_DD glucosyltransferase_NN ._.
P10589804A08
Our_PNG results_NNS show_VVB that_CST this_DD single_JJ primer_NN pair_NN AA1416_NN can_VM be_VBB used_VVN in_II PCR_NN to_TO identify_VVI A._NN actinomycetemcomitans_NN isolates_NNS and_CC differentiate_VVB them_PN from_II other_JJ periodontal_JJ bacteria_NN ._.
P10598863A02
We_PN have_VHB developed_VVN an_DD electroporation_NN technique_NN that_CST efficiently_RR transfers_VVZ RNA_NN ,_, DNA_NN and_CC other_JJ large_JJ membrane-impermeant_JJ molecules_NNS into_II adherent_JJ hippocampal_JJ neurons_NNS ._.
P10602912A07
When_CS viewed_VVN through_II the_DD necessarily_RR coarse_JJ filter_NN of_II ecological_JJ data_NNS acquisition_NN ,_, and_CC regardless_II+ of_II their_PNG detailed_VVNJ topology_NN ,_, these_DD attractors_NNS are_VBB often_RR indistinguishable_JJ from_II multi-annual_JJ cycles_NNS ._.
P10607457A08
The_DD precipitated_VVNJ CaF_NN (_( 2_MC )_) may_VM act_VVB as_II a_DD reservoir_NN for_II the_DD subsequent_JJ fluoridation_NN of_II the_DD mineral_NN and_CC may_VM inhibit_VVB bacterial_JJ action_NN in_II the_DD mouth_NN ._.
P10622204A02
The_DD number_NN of_II eligible_JJ subjects_NNS was_VBD 1673_MC ._.
P10626851A07
Part_NN 2_MC :_: Twenty-two_MC SD_NN and_CC 17_MC TS_NN rats_NNS (_( day_NN 0_MC )_) were_VBD injected_VVN with_II either_CC capsaicin_NN or_CC vehicle_NN ._.
P10631090A05
In_II addition_NN ,_, DEPC_NN treatment_NN abolished_VVD the_DD ability_NN of_II PDK_NN to_TO trans-phosphorylate_VVI and_CC inactivate_VVI PDC_NN ._.
P10644761A02
BCP_NN showed_VVD a_DD thioredoxin-dependent_JJ thiol_NN peroxidase_NN activity_NN ._.
P10653619A02
The_DD EEG_NN activity_NN was_VBD recorded_VVN simultaneously_RR from_II intracranial_JJ electrodes_NNS inserted_VVN through_II the_DD foramen_NN ovale_NN (_( FO_NN )_) and_CC scalp_NN electrodes_NNS ._.
P10662748A03
The_DD present_JJ study_NN examined_VVD arrhythmic_JJ risk_NN in_II patients_NNS with_II overt_JJ and_CC concealed_VVNJ forms_NNS of_II the_DD disease_NN and_CC the_DD effectiveness_NN of_II sodium_NN channel_NN blockers_NNS to_TO unmask_VVI the_DD syndrome_NN and_CC ,_, thus_RR ,_, identify_VVI patients_NNS at_II risk_NN ._.
P10667500A09
In_II addition_NN ,_, the_DD personnel_NN were_VBD instructed_VVN to_TO be_VBI more_RR vigilant_JJ and_CC specific_JJ measures_NNS aimed_VVN at_II reducing_VVGN the_DD accidental_JJ removal_NN were_VBD introduced_VVN ._.
P10671843A06
No_DD in-line_NN temperatures_NNS reached_VVD 40_MC degrees_NNS C_MC ._.
P10680483A07
RESULT_NN :_: Totally_RR 151_MC cases_NNS of_II unilateral_JJ and_CC bilateral_JJ cleft_NN palate_NN have_VHB been_VBN repaired_VVN with_II this_DD method_NN ._.
P10689116A02
These_DD algorithms_NNS consist_VVB of_II blocks_NNS of_II 8_MC amino_JJ acids_NNS containing_VVG an_DD amino_JJ acid_NN anchor_NN (_( Tyr_NN ,_, Phe_NN ,_, Trp_NN ,_, Leu_NN ,_, Ile_NN ,_, or_CC Val_NN )_) at_II position_NN i_NN and_CC different_JJ amino_JJ acid_NN combinations_NNS at_II positions_NNS i+2_NN to_II i+7_NN depending_VVG on_II the_DD class_NN II_MC molecule_NN ._.
P10693940A07
Together_RR ,_, these_DD results_NNS indicate_VVB that_CST pooled_VVNJ samples_NNS of_II amperometric_JJ spike_NN characteristics_NNS can_VM give_VVB results_NNS that_PNR may_VM confound_VVB the_DD interpretation_NN of_II amperometric_JJ data_NNS ._.
P10702737A04
The_DD animals_NNS were_VBD divided_VVN into_II three_MC groups_NNS of_II 20_MC rats_NNS each_PND and_CC received_VVD either_CC normal_JJ saline_NN ,_, heparin_NN 100_MC U_NN /_SYM kg_NN body_NN weight_NN ,_, or_CC rt-PA_NN 3.5_MC mg_NN /_SYM kg_NN body_NN weight_NN intravenously_RR ._.
P10706876A11
Finally_RR ,_, our_PNG results_NNS suggest_VVB that_CST a_DD cellular_JJ model_NN with_II doxycycline-inducible_JJ IkappaBalpha_NN (_( 32_MC /_SYM 36A_NN )_) may_VM be_VBB useful_JJ in_II the_DD identification_NN of_II genuine_JJ NF-kappaB_NN target_NN genes_NNS in_II EBV-infected_VVNJ B_NN cells_NNS ._.
P10715614A03
This_DD discussion_NN features_VVZ several_JJ examples_NNS of_II regulations_NNS and_CC judicial_JJ decisions_NNS that_PNR have_VHB begun_VVN to_TO recognize_VVI hormetic_JJ effects_NNS ._.
P10724325A01
The_DD authors_NNS of_II this_DD article_NN ,_, who_PNR were_VBD the_DD members_NNS and_CC staff_NN of_II a_DD research_NN panel_NN formed_VVN by_II the_DD AAMC_NN as_II part_NN of_II its_PNG mission-based_VVNJ management_NN initiative_NN ,_, reflect_VVB on_II the_DD growing_VVGJ interest_NN in_II quantitative_JJ information_NN in_II the_DD management_NN of_II the_DD research_NN mission_NN of_II medical_JJ schools_NNS ._.
P10732943A04
Full-scan_NN mass_NN spectra_NNS of_II drugs_NNS examined_VVN by_II means_NNS of_II APCI_NN with_II collision-induced_VVNJ dissociation_NN showed_VVD protonated_VVNJ molecular_JJ ions_NNS and_CC fragments_NNS typical_JJ for_II particular_JJ drugs_NNS ._.
P10737485A08
Median_JJ time_NN from_II the_DD diagnosis_NN to_II orchiectomy_NN was_VBD 23_MC months_NNS ._.
P10746726A05
We_PN interrupted_VVD motion_NN viewing_VVGN with_II electrical_JJ microstimulation_NN of_II the_DD frontal_JJ eye_NN field_NN and_CC analysed_VVD the_DD resulting_VVGJ ,_, evoked_VVNJ eye_NN movements_NNS for_II evidence_NN of_II ongoing_VVGJ activity_NN associated_VVN with_II the_DD oculomotor_NN response_NN ._.
P10755366A02
Therefore_RR ,_, searching_VVGN for_II sensitive_JJ indicators_NNS of_II nephrotoxic_JJ action_NN is_VBZ well_RR worth_II the_DD effort_NN ._.
P10764021A01
Gastro-oesophageal_JJ reflux_NN disease_NN (_( GORD_NN )_) occurs_VVZ more_RR frequently_RR in_II Europe_NNP and_CC North_NN America_NNP than_CSN in_II Asia_NNP but_CC its_PNG prevalence_NN is_VBZ now_RR increasing_VVG in_II many_DD Asian_JJ countries_NNS ._.
P10772578A04
The_DD recombinant_JJ protein_NN expressed_VVN from_II the_DD plasmid_NN has_VHZ been_VBN used_VVN to_TO develop_VVI an_DD indirect_JJ ELISA_NN for_II IgM_NN antibody_NN detection_NN ._.
P10776948A08
Four_MC (_( 27_MC %_SYM )_) of_II 15_MC patients_NNS with_II chronic_JJ HCV_NN ,_, receiving_VVG treatment_NN with_II interferon_NN ,_, were_VBD coinfected_VVN by_II HGV_NN and_CC became_VVD HGV-RNA_NN negative_JJ during_II therapy_NN ._.
P10781656A04
RESULTS_NNS :_: 14_MC of_II the_DD 26_MC patients_NNS (_( 54_MC %_SYM )_) showed_VVD a_DD significant_JJ vasodilation_NN (_( i.e._II a_DD decrease_NN of_II R_NN (_( fa_NN )_) of_II more_RR than_CSN 10_MC %_SYM )_) ._.
P10786642A01
Dopamine_NN (_( DA_NN )_) release_NN (_( r_NN )_) from_II the_DD carotid_JJ body_NN (_( CB_NN )_) is_VBZ thought_VVN to_TO be_VBI modulated_VVN by_II feedback_NN inhibition_NN mediated_VVN by_II DA_NN D2_NN autoreceptors_NNS ._.
P10796081A15
The_DD length_NN of_II time_NN taken_VVN for_II the_DD synthetic_JJ material_NN to_TO be_VBI absorbed_VVN is_VBZ of_II concern_NN ._.
P10805219A06
The_DD health_NN control_NN patients_NNS had_VHD levels_NNS of_II 25_MC pg_NN /_SYM ml_NN (_( 95_MC percent_NN confidence_NN interval_NN ,_, 10-35_MC )_) ._.
P10809682A10
Analysis_NN of_II a_DD codY_NN mutant_NN bearing_VVG a_DD hag-lacZ_NN reporter_NN revealed_VVD that_CST flagellin_NN expression_NN is_VBZ released_VVN from_II nutritional_JJ repression_NN in_II this_DD strain_NN ,_, whereas_CS mutations_NNS in_II the_DD transition_NN state_NN preventor_NN genes_NNS abrB_NN ,_, hpr_NN ,_, and_CC sinR_NN failed_VVD to_TO elicit_VVI a_DD similar_JJ effect_NN during_II growth_NN in_II complex_JJ medium_NN ._.
P10818427A08
No_DD treatment_NN to_TO restore_VVI fertility_NN in_II patients_NNS with_II premature_JJ ovarian_JJ failure_NN has_VHZ proved_VVN to_TO be_VBI safe_JJ and_CC effective_JJ in_II prospective_JJ controlled_VVNJ studies_NNS ._.
P10827197A08
Mutations_NNS at_II residues_NNS K68A_NN and_CC K309A_NN reduced_VVD the_DD potency_NN of_II ATP_NN by_II >_SYM 1400-fold_NN and_CC prolonged_VVD the_DD time_NN course_NN of_II the_DD P2X_NN (_( 1_MC )_) receptor_NN current_NN but_CC had_VHD no_DD effect_NN on_II suramin_NN antagonism_NN ._.
P10840302A04
METHODS_NNS :_: We_PN removed_VVD 56_MC sessile_JJ colorectal_JJ polyps_NNS 2_MC cm_NN or_CC greater_JJR in_II diameter_NN in_II 56_MC patients_NNS by_II using_VVGN an_DD endoscopic_JJ submucosal_JJ saline_NN injection_NN technique_NN ._.
P10844817A07
Kappa_NN showed_VVD values_NNS of_II 0.85_MC and_CC 0.78_MC ,_, which_PNR can_VM be_VBB described_VVN as_II excellent_JJ ._.
P10853977A04
RESULTS_NNS :_: Seventy-three_MC subjects_NNS (_( 54_MC %_SYM )_) achieved_VVD suppression_NN of_II plasma_NN HIV-1_NN RNA_NN to_II levels_NNS below_II 400_MC copies_NNS /_SYM ml_NN during_II the_DD observation_NN period_NN ,_, 31_MC individuals_NNS (_( 23_MC %_SYM )_) had_VHD detectable_JJ plasma_NN HIV-1_NN RNA_NN below_II 10,000_MC copies_NNS /_SYM ml_NN and_CC 31_MC subjects_NNS (_( 23_MC %_SYM )_) had_VHD virological_JJ failures_NNS with_II viral_JJ loads_NNS above_II 10,000_MC copies_NNS /_SYM mL_NN ._.
P10858386A06
We_PN found_VVD two_MC significant_JJ predictive_JJ factors_NNS of_II N2_NN disease_NN on_II the_DD basis_NN of_II multivariable_JJ analysis_NN :_: maximum_NN tumor_NN dimension_NN and_CC serum_NN carcinoembryonic_JJ antigen_NN (_( CEA_NN )_) concentrations_NNS ._.
P10867250A05
On_II the_DD basis_NN of_II the_DD calculated_VVNJ binding_VVGJ capacity_NN ,_, the_DD complex_NN was_VBD prepared_VVN ,_, dried_VVN and_CC milled_VVN ._.
P10875558A05
Patients_NNS with_II suspected_VVNJ sleep_NN disorders_NNS underwent_VVD physical_JJ and_CC psychiatric_JJ assessment_NN as_CC+ well_CC+ as_CC sleep_NN studies_NNS ._.
P10880117A04
Ethylene_NN oxide_NN and_CC Sterrad_NN (_( R_NN )_) sterilization_NN techniques_NNS did_VDD not_RR modify_VVB the_DD corrosion_NN resistance_NN of_II electropolished_VVNJ NiTi_NN ,_, whereas_CS a_DD steam_NN autoclave_NN and_CC ,_, to_II a_DD lesser_JJR extent_NN ,_, peracetic_JJ acid_NN sterilization_NN produced_VVD scattered_VVNJ breakdown_NN potential_NN ._.
P10884478A10
Brain_NN mRNA_NN levels_NNS of_II the_DD other_JJ proinflammatory_JJ cytokines_NNS ,_, including_VVG tumor_NN necrosis_NN factor-alpha_NN ,_, IL-1beta_NN ,_, and_CC IL-1_NN receptor_NN antagonist_NN ,_, were_VBD 50_MC %_SYM lower_JJR in_II IL-6-deficient_JJ ischemic_JJ animals_NNS than_CSN in_II normal_JJ animals_NNS ._.
P10888979A10
Most_PND of_II these_DD events_NNS occurred_VVD after_II initiation_NN of_II PI_NN therapy_NN ._.
P10898533A03
Both_DD inhibitors_NNS reduced_VVD and_CC then_RR abolished_VVD uterine_JJ force_NN ,_, irrespective_II+ of_II how_CST it_PN was_VBD produced_VVN ;_: this_PND was_VBD the_DD case_NN for_II both_CC human_NN and_CC rat_NN myometrium_NN ,_, and_CC pregnant_JJ and_CC non-pregnant_JJ tissue_NN ._.
P10902715A11
Thus_RR ,_, it_PN was_VBD concluded_VVN that_CST Ncc-tmp1A_NN is_VBZ not_RR required_VVN for_II compatibility_NN with_II its_PNG own_JJ cytoplasm_NN ._.
P10907554A13
In_II yeast_NN ,_, this_PND is_VBZ catalysed_VVN by_II an_DD NADPH-linked_VVNJ transmembrane_JJ reductase_NN ,_, which_PNR has_VHZ homology_NN with_II the_DD NADPH_NN oxidase_NN of_II neutrophils_NNS ._.
P10912630A04
The_DD determination_NN of_II the_DD levels_NNS of_II adenosine_NN deaminase_NN (_( ADA_NN )_) in_II pleural_JJ fluid_NN offers_VVZ high_JJ performance_NN in_II its_PNG discriminating_VVGJ capacity_NN to_TO identify_VVI TP_NN (_( sensitivity_NN 87_MC to_II 100_MC %_SYM ,_, specificity_NN 81_MC to_II 97_MC %_SYM )_) ._.
P10921701A03
METHODS_NNS :_: One_MC hundred_MC forty_MC patients_NNS were_VBD randomly_RR divided_VVN into_II two_MC groups_NNS :_: an_DD amiodarone_NN group_NN (_( n_NN =_SYM 74_MC )_) receiving_VVG intravenous_JJ amiadarone_NN in_II a_DD loading_VVGJ dose_NN of_II 150_MC mg_NN and_CC maintenance_NN dose_NN of_II 0.4_MC mg_NN x_SYM kg_NN (_( -1_MC )_) x_SYM h_NN (_( -1_MC )_) for_II 3_MC days_NNS before_II and_CC 5_MC days_NNS after_II operation_NN and_CC a_DD control_NN group_NN (_( n_NN =_SYM 76_MC )_) receiving_VVG matching_VVGJ infusions_NNS of_II 5_MC %_SYM glucose_NN solution_NN ._.
P10926291A07
Iron_NN staining_VVGN and_CC CytOx_NN activity_NN of_II 20_MC brain_NN structures_NNS were_VBD mapped_VVN histochemically_RR in_II 25_MC rats_NNS from_II each_DD group_NN ._.
P10930832A10
Although_CS the_DD contributions_NNS to_II bond_NN valency_NN or_CC bonding_VVGJ energy_NN of_II such_DD interactions_NNS may_VM not_RR be_VBB great_JJ ,_, their_PNG effect_NN on_II geometry_NN can_VM be_VBB considerable_JJ ;_: they_PN can_VM ,_, for_II example_NN ,_, cause_VVB much_RR larger_JJR distortions_NNS of_II tetrahedral_JJ Zn_NN complexes_NNS than_CSN indicated_VVN above_RR ._.
P10939481A11
Cerales-D_NN proves_VVZ to_TO be_VBI an_DD efficient_JJ tool_NN for_II CT-guided_VVNJ PLDD_NN on_II non-sequestered_VVNJ herniated_VVNJ lumbar_JJ discs_NNS ._.
P10953053A04
The_DD effect_NN of_II retigabine_NN was_VBD associated_VVN with_II a_DD slowing_VVGN of_II M-like_JJ tail_NN current_NN deactivation_NN in_II these_DD cells_NNS ._.
P10958337A08
LKATP_NN was_VBD sensitive_JJ to_II intracellular_JJ Ca2+_NN but_CC insensitive_JJ to_II iberiotoxin_NN ._.
P10966810A03
The_DD membrane_NN fragments_NNS were_VBD obtained_VVN by_II a_DD short_JJ treatment_NN of_II thylakoid_NN membranes_NNS with_II the_DD mild_JJ detergent_NN n-dodecyl-alpha_NN ,_, d-maltoside_NN and_CC are_VBB thought_VVN to_TO reflect_VVI the_DD grana_NN membranes_NNS in_II a_DD native_JJ state_NN ._.
P10971038A08
IIX_NN fibers_NNS were_VBD not_RR identified_VVN until_II P40_NN in_II the_DD TA_NN ._.
P10980289A07
These_DD results_NNS demonstrate_VVB a_DD shelf-life_NN of_II 5_MC months_NNS for_II S._NN carpocapsae_NN at_II 25_MC degrees_NNS C_MC and_CC 9_MC months_NNS at_II 5_MC degrees_NNS C_MC in_II WG_NN with_II over_RR 90_MC %_SYM IJ_NN survival_NN ._.
P10993945A02
These_DD viruses_NNS lack_VVB about_RR 25_MC kbp_NN of_II sequence_NN information_NN and_CC are_VBB no_RR longer_RR infectious_JJ for_II insects_NNS ._.
P10998311A04
It_PN is_VBZ shown_VVN that_CST D_NN (_( e_NN )_) increases_VVZ (_( up_II+ to_II the_DD relative_JJ adsorption_NN equal_JJ to_II approximately_RR 0.6_MC )_) with_II rise_NN in_II the_DD magnitude_NN of_II the_DD enthalpy_NN of_II immersion_NN of_II carbons_NNS in_II water_NN ._.
P11012475A01
BACKGROUND_NN :_: Intestinal_JJ type_NN metaplasia_NN plays_VVZ a_DD role_NN in_II intestinal_JJ type_NN gastric_JJ carcinoma_NN development_NN ._.
P11016868A03
Using_VVG [_( 3H_NN ]_) -inulin_NN we_PN measured_VVD the_DD Glomerular_JJ Inulin_NN Space_NN (_( GIS_NN )_) ,_, (_( that_PNR reflects_VVZ mainly_RR glomerular_JJ intracapillary_JJ volume_NN )_) ,_, in_II the_DD presence_NN of_II ATP_NN and_CC its_PNG analogues_NNS e.g._II 2-methylthio-ATP_NN (_( P2Y-receptor_NN agonist_NN )_) and_CC beta_NN ,_, gamma-methylene-ATP_NN (_( P2X-receptor_NN agonist_NN )_) ._.
P11020986A10
The_DD respiratory_JJ failure_NN was_VBD dramatically_RR improved_VVN ,_, resulting_VVG in_II disappearance_NN of_II the_DD abnormal_JJ lymphoid_JJ cells_NNS from_II the_DD bone_NN marrow_NN ._.
P11030627A04
The_DD mechanism_NN linking_VVG the_DD action_NN of_II SYT_NN /_SYM p300_NN complexes_NNS to_II adhesion_NN function_NN is_VBZ ,_, at_RR+ least_RR in_II part_NN ,_, transcription_NN activation-independent_JJ and_CC results_VVZ in_II proper_JJ activation_NN of_II beta1_NN integrin_NN ,_, a_DD major_JJ adhesion_NN receptor_NN ._.
P11039598A05
These_DD immunoglobulin_NN isotypes_NNS and_CC subisotypes_NNS were_VBD found_VVN in_II lymphocytes_NNS and_CC plasma_NN cells_NNS ._.
P11054633A02
The_DD drug_NN is_VBZ widely_RR used_VVN to_TO improve_VVI symptoms_NNS of_II benign_JJ prostatic_JJ hyperplasia_NN in_II man_NN ._.
P11059298A07
This_DD question_NN is_VBZ currently_RR under_II investigation_NN in_II two_MC global_JJ phase_NN III_MC trials_NNS ,_, namely_RR the_DD SILCAAT_NN and_CC the_DD ESPRIT_NN studies_NNS ._.
P11074216A01
In_II a_DD prospective_JJ study_NN of_II 98_MC persons_NNS >_SYM or_CC =_SYM 65_MC years_NNS of_II age_NN with_II chronic_JJ renal_JJ insufficiency_NN (_( serum_NN creatinine_NN >_SYM 3.0_MC mg_NN /_SYM dl_NN )_) for_II >_SYM 1_MC year_NN and_CC 98_MC age-_NN and_CC sex-matched_VVNJ persons_NNS with_II normal_JJ renal_JJ function_NN (_( serum_NN creatinine_NN <_SYM or_CC =_SYM 1.2_MC mg_NN /_SYM dl_NN )_) ,_, new_JJ coronary_JJ events_NNS developed_VVN at_II 23-month_NN follow-up_NN in_II 69_MC persons_NNS (_( 70_MC %_SYM )_) with_II chronic_JJ renal_JJ insufficiency_NN and_CC at_II 48-month_NN follow-up_NN in_II 24_MC persons_NNS (_( 24_MC %_SYM )_) with_II normal_JJ renal_JJ function_NN (_( p_NN <_SYM 0.0001_MC )_) ._.
P11078840A13
Decreased_VVNJ air_NN pressure_NN reduced_VVD the_DD occurrence_NN of_II visual_JJ field_NN defects_NNS significantly_RR (_( 24_MC %_SYM in_II group_NN A_NN versus_CC 4_MC %_SYM in_II group_NN C_NN ,_, P_NN =_SYM .011_MC )_) ._.
P11083045A11
The_DD additional_JJ decrease_NN in_II hazard_NN observed_VVN for_II the_DD 1990_MC cohort_NN may_VM be_VBB attributed_VVN to_II the_DD effect_NN of_II the_DD Specified_VVNJ Bovine_JJ Offal_NN ban_NN instituted_VVN in_II September_NN 1990_MC ._.
P11091492A09
Although_CS all_DB the_DD transplanted_VVNJ fetal_JJ sheep_NN showed_VVD the_DD presence_NN of_II human_NN cells_NNS in_II their_PNG bone_NN marrow_NN (_( BM_NN )_) ,_, the_DD highest_JJT levels_NNS of_II long-term_NN engraftment_NN in_II primary_JJ recipients_NNS were_VBD obtained_VVN with_II the_DD fraction_NN of_II cells_NNS cultured_VVN for_II 3_MC days_NNS followed_VVN by_II 7_MC days_NNS in_II the_DD absence_NN of_II serum_NN ._.
P11095653A13
The_DD developmental_JJ expression_NN of_II beta-galactosidase_NN in_II transgenic_JJ embryos_NNS was_VBD also_RR analyzed_VVN ._.
P11104765A08
Coimmunoprecipitation_NN experiments_NNS from_II yeast_NN cell_NN lysates_NNS resulted_VVD in_II the_DD isolation_NN of_II a_DD Mex67p-Nup116p_NN complex_NN ._.
P11113534A02
However_RR ,_, behavioral_JJ evidence_NN for_II altered_VVNJ mnemonic_JJ function_NN due_II+ to_II altered_VVNJ PAC1_NN activity_NN is_VBZ missing_VVG ._.
P11118176A10
Private_JJ maternity_NN patients_NNS are_VBB a_DD lucrative_JJ source_NN of_II income_NN ._.
P11127268A03
In_II this_DD study_NN ,_, 91_MC sera_NNS were_VBD used_VVN to_TO assess_VVI the_DD reliability_NN of_II the_DD Widal_NN agglutination_NN assay_NN based_VVN on_II antibodies_NNS to_II the_DD Vi_NN antigens_NNS ._.
P11131512A06
However_RR ,_, this_PND was_VBD observed_VVN only_RR for_II a_DD few_JJ individual_JJ cases_NNS and_CC its_PNG amplitude_NN was_VBD small_JJ ._.
P11140087A01
This_DD study_NN was_VBD carried_VVN out_II to_TO know_VVI the_DD prevalence_NN and_CC determinants_NNS of_II tuberculin_NN reactors_NNS and_CC the_DD size_NN of_II booster_NN phenomenon_NN in_II 211_MC Japanese_JJ residents_NNS of_II a_DD provincial_JJ nursing_VVGJ home_NN for_II elderly_NN ._.
P11144920A08
They_PN suggest_VVB that_CST the_DD extraordinary_JJ therapeutic_JJ effects_NNS of_II antibiotics_NNS ,_, coupled_VVN with_II the_DD problems_NNS that_PNR may_VM arise_VVB when_CS they_PN are_VBB inappropriately_RR used_VVN and_CC with_II the_DD extraordinary_JJ amount_NN of_II resources_NNS spent_VVN on_II antibiotics_NNS worldwide_RR justify_VVB a_DD global_JJ effort_NN to_TO reduce_VVI their_PNG inappropriate_JJ use_NN and_CC promote_VVB their_PNG adequate_JJ administration_NN ._.
P11153569A09
Induced_VVNJ sputum_NN and_CC exhaled_VVNJ gases_NNS are_VBB important_JJ markers_NNS of_II inflammation_NN in_II childhood_NN asthma_NN ._.
P11161972A05
Receptor_NN modulation_NN was_VBD observed_VVN at_II the_DD two_MC highest_JJT doses_NNS ,_, but_CC no_DD depletion_NN of_II T_NN cells_NNS at_II any_DD dose_NN ._.
P11170035A03
In_II accordance_NN with_II previously_RR reported_VVNJ data_NNS in_II the_DD bis_JJ (_( SATE_NN )_) prodrug_NN series_NN ,_, the_DD present_JJ results_NNS demonstrate_VVB that_CST the_DD studied_VVNJ bis_JJ (_( hydroxytBuSATE_NN )_) phosphotriester_NN exerts_VVZ its_PNG biological_JJ effects_NNS via_II intracellular_JJ delivery_NN of_II the_DD 5'-monophosphate_NN of_II AZT_NN ._.
P11174003A01
There_EX is_VBZ evidence_NN that_CST crescentic_JJ glomerulonephritis_NN initiated_VVN in_II rodents_NNS by_II heterologous_JJ antibodies_NNS against_II the_DD glomerular_JJ basement_NN membrane_NN (_( anti-GBM_NN glomerulonephritis_NN )_) depends_VVZ on_II a_DD Th1-type_NN immune_JJ reaction_NN ._.
P11178779A15
This_PND might_VM result_VVB from_II inhibition_NN of_II the_DD local_JJ release_NN of_II PAF_NN ._.
P11195272A03
This_DD document_NN represents_VVZ the_DD consensus_NN achieved_VVN at_II that_DD meeting_VVGN as_CS agreed_VVN upon_II by_II the_DD participants_NNS at_II the_DD final_JJ "_`` consensus_NN achieving_VVGJ "_'' session_NN ._.
P11199721A02
Pure_JJ cultures_NNS of_II P._NN endodontalis_NN were_VBD grown_VVN in_II TYP_NN medium_NN ,_, in_II an_DD anaerobic_JJ chamber_NN ._.
P11204621A06
Broken_VVNJ ,_, oblique_JJ ,_, and_CC loss_NN of_II stereocilia_NNS ,_, denuded_VVNJ epithelial_JJ cells_NNS ,_, and_CC flattening_VVGN of_II the_DD tubule_NN were_VBD observed_VVN ._.
P11218585A18
Their_PNG treatment_NN is_VBZ surgical_JJ and_CC should_VM be_VBB undertaken_VVN before_II the_DD appearance_NN of_II complications_NNS ._.
P11227586A08
Persistent_JJ damage_NN of_II the_DD already_RR implanted_VVNJ pacing_VVGJ system_NN was_VBD not_RR observed_VVN ._.
P11237093A04
The_DD half-life_NN for_II decomposition_NN (_( tau_NN (_( 1_MC /_SYM 2_MC )_) )_) of_II the_DD unsymmetrical_JJ initiators_NNS at_II 37_MC degrees_NNS C_MC in_II methanol_NN covered_VVD a_DD range_NN of_II 121_MC hours_NNS for_II SA-1_NN ,_, 77_MC hours_NNS for_II SA-2_NN ,_, and_CC approximately_RR 25_MC hours_NNS for_II the_DD series_NNS C-16_NN ,_, C-12_NN ,_, and_CC C-8_NN ._.
P11245760A04
SETTING_VVGN :_: Community_NN in_II northern_JJ California_NNP after_II inpatient_NN rehabilitation_NN ._.
P11254728A01
We_PN recently_RR showed_VVD that_CST a_DD class_NN of_II novel_JJ carboxylated_VVNJ N_NN :_: -glycans_NNS was_VBD constitutively_RR expressed_VVN on_II endothelial_JJ cells_NNS ._.
P11259340A05
These_DD genes_NNS have_VHB been_VBN cloned_VVN and_CC their_PNG functions_NNS elucidated_VVN ._.
P11263824A07
A_DD meat_NN sample_NN was_VBD taken_VVN from_II the_DD longissimus_NN thoracis_NN muscle_NN for_II physical_JJ ,_, chemical_JJ ,_, and_CC sensory_JJ analysis_NN ._.
P11269488A03
METHODS_NNS :_: The_DD analysis_NN is_VBZ designed_VVN to_TO determine_VVI the_DD cost-effectiveness_NN of_II LVRS_NN versus_CC medical_JJ therapy_NN for_II those_PND who_PNR are_VBB eligible_JJ for_II the_DD procedure_NN ._.
P11274020A16
Because_CS it_PN is_VBZ convenient_JJ to_TO use_VVI and_CC has_VHZ high_JJ throughput_NN ,_, this_DD serum_NN bone_NN resorption_NN marker_NN may_VM be_VBB useful_JJ for_II the_DD investigation_NN of_II patients_NNS with_II osteoporosis_NN ._.
P11282493A07
These_DD changes_NNS were_VBD prevented_VVN by_II treatment_NN with_II UDCA_NN ._.
P11291392A01
In_II 1998_MC the_DD Faculty_NN of_II Pharmacy_NN and_CC Pharmaceutical_JJ Sciences_NNS at_II the_DD University_NN of_II Alberta_NNP ,_, Canada_NNP ,_, introduced_VVD a_DD new_JJ elective_JJ semester_NN course_NN entitled_VVN "_`` The_DD Pain_NN Module_NN "_'' for_II pharmacy_NN students_NNS in_II their_PNG final_JJ year_NN of_II undergraduate_NN training_VVGN ._.
P11295616A02
Recent_JJ advances_NNS in_II the_DD fields_NNS of_II genomics_NNS and_CC biotechnology_NN have_VHB dramatically_RR increased_VVN the_DD quantity_NN and_CC accessibility_NN of_II molecular_JJ information_NN that_PNR is_VBZ relevant_JJ to_II the_DD study_NN of_II prostate_NN carcinogenesis_NN ._.
P11304547A07
The_DD behavior_NN of_II the_DD double_JJ mutant_NN is_VBZ dominated_VVN by_II the_DD G83A_NN mutation_NN ._.
P11313077A10
The_DD SF-36_NN values_NNS of_II the_DD ARDS_NN survivors_NNS indicated_VVD impaired_VVNJ health_NN status_NN on_II seven_MC out_II+ of_II eight_MC domains_NNS when_CS compared_VVN to_II normative_JJ population_NN data_NNS ._.
P11321732A02
We_PN describe_VVB a_DD case_NN of_II pulmonary_JJ spindle-cell_NN tumor_NN with_II features_NNS of_II infantile_JJ fibrosarcoma_NN and_CC discuss_VVB the_DD differential_JJ diagnosis_NN of_II spindle-cell_NN lesions_NNS in_II this_DD location_NN ._.
P11334903A04
PATIENT_NN (_( S_NNS )_) :_: 1388_MC patients_NNS undergoing_VVG long_JJ protocol_NN in_JJ+ vitro_JJ fertilization_NN /_SYM embryo_NN transfer_NN (_( IVF-ET_NN )_) using_VVG buserelin_NN acetate_NN from_II day_NN 2_MC of_II the_DD cycle_NN and_CC either_CC rFSH_NN (_( follitropin_NN beta_NN )_) (_( n_NN =_SYM 694_MC )_) or_CC uFSH_NN (_( n_NN =_SYM 694_MC )_) with_II equal_JJ number_NN of_II ampules_NNS started_VVN (_( rFSH_NN :_: 50_MC IU_NN ,_, uFSH_NN :_: 75_MC IU_NN )_) ._.
P11339688A06
The_DD concept_NN of_II salt-sensitivity_NN is_VBZ a_DD novel_JJ biological_JJ component_NN that_PNR might_VM contribute_VVB to_II reactivity_NN research_NN in_II subjects_NNS at_II high_JJ risk_NN for_II essential_JJ hypertension_NN ._.
P11348819A12
Induration_NN results_NNS were_VBD 0_MC mm_NN ,_, 216_MC tests_NNS ;_: 1-9_MC mm_NN ,_, 9_MC tests_NNS ;_: >_SYM or_CC =10_MC mm_NN ,_, 2_MC tests_NNS ._.
P11367678A02
The_DD results_NNS are_VBB as_CS follows_VVZ :_: (_( 1_MC )_) Tau_NN acted_VVD on_II strychnine-sensitive_JJ glycine_NN (_( Gly_NN )_) receptors_NNS and_CC elicited_VVD inward_JJ currents_NNS at_II a_DD holding_VVGJ potential_NN (_( VH_NN )_) of_II -40_MC mV_NN in_II SDCN_NN neurons_NNS ;_: (_( 2_MC )_) in_II a_DD range_NN of_II 0.01_MC to_II 100_MC mumol_NN /_SYM L_NN ,_, 5-HT_NN enhanced_VVD ITau_NN in_II a_DD concentration-dependent_JJ manner_NN ;_: (_( 3_MC )_) both_CC the_DD reversal_NN potential_NN of_II Tau_NN and_CC the_DD binding_VVGJ affinity_NN of_II Tau_NN to_II Gly_NN receptor_NN were_VBD not_RR affected_VVN by_II 5-HT_NN ;_: (_( 4_MC )_) when_CS the_DD neurons_NNS were_VBD loaded_VVN with_II 3_MC mumol_NN /_SYM L_NN chelerythrine_NN ,_, application_NN of_II 1_MC mumol_NN /_SYM L_NN 5-HT_NN failed_VVD to_TO enhance_VVI ITau_NN ._.
P11376516A02
Then_RR ,_, it_PN was_VBD used_VVN during_II acute_JJ respiratory_JJ failure_NN to_TO improve_VVI gas_NN exchange_NN ._.
P11381130A01
Type_NN IV_MC pili_NNS are_VBB thin_JJ filaments_NNS that_PNR extend_VVB from_II the_DD poles_NNS of_II a_DD diverse_JJ group_NN of_II bacteria_NN ,_, enabling_VVG them_PN to_TO move_VVI at_II speeds_NNS of_II a_DD few_JJ tenths_NNS of_II a_DD micrometer_NN per_II second_NN ._.
P11390215A02
In_II the_DD microphysiometer_NN ,_, different_JJ sensitive_JJ membranes_NNS are_VBB illuminated_VVN in_II parallel_NN with_II n_NN light_NN sources_NNS at_II different_JJ frequencies_NNS ,_, the_DD response_NN amplitudes_NNS of_II each_DD frequency_NN component_NN can_VM be_VBB measured_VVN on-line_NN by_II parallel_JJ processing_VVGJ algorithm_NN ._.
P11399116A02
A_DD low_JJ serum_NN phosphate_NN (_( S-P_NN )_) level_NN may_VM be_VBB a_DD limiting_VVGJ factor_NN for_II glucose_NN metabolism_NN and_CC may_VM account_VVB for_II hyperglycaemia_NN ,_, with_II an_DD increased_VVNJ risk_NN of_II NIDDM_NN and_CC hypertension_NN and_CC consequent_JJ increased_VVNJ risk_NN of_II stroke_NN ._.
P11407815A02
Its_PNG structure_NN was_VBD elucidated_VVN by_II spectroscopic_JJ methods_NNS ._.
P11416509A07
The_DD only_JJ in-hospital_NN complications_NNS was_VBD the_DD death_NN of_II 1_MC patient_NN (_( 3.8_MC %_SYM )_) after_II an_DD abrupt_JJ closure_NN ,_, and_CC a_DD dissection_NN of_II 1_MC lesion_NN of_II another_DD patient_NN ,_, with_II a_DD favorable_JJ subsequent_JJ outcome_NN ._.
P11421369A06
Both_PND affected_VVD children_NNS more_RR than_CSN adults_NNS ,_, but_CC Cryptosporidium_NN affected_VVD children_NNS at_II a_DD younger_JJR age_NN than_CSN Cyclospora_NN (_( median_NN age_NN 2_MC years_NNS versus_CC 5_MC years_NNS ;_: P_NN <_SYM 0.001_MC )_) ._.
P11430088A02
Nucleophilic_JJ attack_NN leads_VVZ to_II at_RR+ least_RR two_MC reaction_NN channels_NNS ,_, one_MC of_II which_PNR has_VHZ been_VBN previously_RR detected_VVN (_( pathway_NN a_NN )_) and_CC leads_VVZ to_II novel_JJ aminals_NNS 19_MC ._.
P11439290A02
However_RR ,_, these_DD investigations_NNS used_VVD supraphysiological_JJ doses_NNS ._.
P11443913A02
It_PN is_VBZ assumed_VVN that_CST the_DD success_NN in_II plant_NN genomics_NNS will_VM result_VVB in_II revolutionary_JJ changes_NNS in_II biotechnology_NN and_CC plant_NN breeding_VVGN ._.
P11452990A01
An_DD ion_NN chromatography_NN method_NN was_VBD developed_VVN to_TO determine_VVI trace_JJ anionic_JJ contamination_NN in_II matrices_NNS that_PNR have_VHB a_DD high_JJ concentration_NN of_II nitrate_NN ion_NN ._.
P11457220A06
Incorporation_NN of_II this_DD analogue_NN into_II peptides_NNS or_CC proteins_NNS should_VM allow_VVB for_II even_RR more_RR specific_JJ interactions_NNS between_II the_DD photoactivatable_JJ isoprenoid_NN and_CC any_DD number_NN of_II isoprenoid_NN binding_VVGJ proteins_NNS ._.
P11471071A04
Chimeric_JJ receptors_NNS were_VBD expressed_VVN in_II 3T3-L1_NN pre-adipocytes_NNS ,_, which_PNR do_VDB not_RR show_VVB insulin-specific_JJ responses_NNS upon_II EGF_NN stimulation_NN ._.
P11484586A02
The_DD sample_NN consisted_VVD of_II panoramic_JJ radiographs_NNS from_II 70_MC subjects_NNS ._.
P11488890A10
The_DD histopathologic_JJ extent_NN of_II the_DD reaction_NN to_II either_DD type_NN of_II electrodes_NNS could_VM not_RR be_VBB precisely_RR defined_VVN because_II+ of_II the_DD retrospective_JJ nature_NN of_II this_DD study_NN ._.
P11494592A12
2._MC The_DD most_RRT popular_JJ method_NN of_II infant_NN nutrition_NN was_VBD breast-feeding_VVGN ,_, utilized_VVN by_II 60.1_MC %_SYM ._.
P11499048A03
However_RR ,_, in_II the_DD absence_NN of_II clear_JJ guidelines_NNS ,_, continuous_JJ monitoring_VVGN and_CC an_DD adequate_JJ supply_NN of_II financial_JJ and_CC human_NN resources_NNS ,_, decentralization_NN processes_NNS are_VBB more_RR likely_RR to_TO have_VHI a_DD low_JJ impact_NN on_II the_DD process_NN of_II health_NN care_NN reform_NN and_CC can_VM ,_, to_II a_DD certain_JJ extent_NN ,_, provoke_VVB inequalities_NNS between_II regions_NNS in_II the_DD same_JJ country_NN ._.
P11512310A04
Graft_NN survival_NN was_VBD significantly_RR improved_VVN using_VVG Tacrolimus_NN immunosuppression_NN ._.
P11520780A08
No_DD serious_JJ adverse_JJ events_NNS were_VBD reported_VVN ;_: nor_CC were_VBD there_EX events_NNS that_PNR met_VVD the_DD criteria_NNS for_II dose-limiting_VVGJ toxicity_NN ._.
P11530183A06
This_DD system_NN is_VBZ based_VVN on_II the_DD self_PN replication_NN of_II engineered_VVNJ HCV_NN minigenomes_NNS (_( replicons_NNS )_) in_II a_DD transfected_VVNJ human_NN hepatoma_NN cell_NN line_NN ._.
P11547838A05
The_DD femur_NN and_CC tibia_NN were_VBD then_RR excised_VVN ,_, cleaned_VVN ,_, and_CC scanned_VVN in_II triplicate_NN ,_, with_II repositioning_VVGN ._.
P11556744A02
Collagen_NN sponges_NNS of_II different_JJ biodegradabilities_NNS were_VBD prepared_VVN through_II chemical_JJ cross-linking_VVGN of_II Type_NN I_MC collagen_NN with_II glutaraldehyde_NN (_( GA_NN )_) at_II concentrations_NNS of_II 0.2_MC ,_, 1.0_MC ,_, and_CC 2.0_MC wt_NN %_SYM ._.
P11561143A02
This_PND is_VBZ mediated_VVN by_II an_DD effect_NN on_II the_DD endothelium_NN analogous_JJ to_II other_JJ endothelial_JJ responses_NNS ,_, and_CC insulin_NN resistance_NN is_VBZ reflected_VVN in_II ,_, and_CC in_II part_NN due_II+ to_II ,_, impaired_VVNJ vasodilatory_JJ actions_NNS of_II insulin_NN ._.
P11569866A05
On_II dilution_NN Rh_NN (_( III_MC )_) tends_VVZ to_TO be_VBI readily_RR hydrolyzed_VVN ,_, giving_VVG rise_NN to_II a_DD wider_JJR variety_NN (_( and_CC a_DD varied_VVNJ distribution_NN )_) of_II complexed_VVNJ forms_NNS ._.
P11579072A05
After_II confounding_VVGJ factors_NNS had_VHD been_VBN controlled_VVN for_II ,_, the_DD exercise_NN group_NN did_VDD not_RR make_VVB significant_JJ gains_NNS compared_VVN with_II their_PNG control_NN counterparts_NNS ,_, although_CS there_EX were_VBD consistent_JJ trends_NNS toward_II greater_JJR improvement_NN in_II all_DD three_MC primary_JJ outcome_NN measures_NNS ._.
P11584254A11
The_DD group_NN that_PNR receives_VVZ education_NN about_II universal_JJ precautions_NNS has_VHZ a_DD higher_JJR level_NN of_II knowledge_NN and_CC performance_NN of_II the_DD universal_JJ precautions_NNS than_CSN that_DD group_NN that_PNR receives_VVZ no_DB such_DD education_NN ._.
P11593455A06
Tree_NN shrews_NNS can_VM be_VBB regarded_VVN as_II a_DD suitable_JJ animal_NN model_NN to_TO investigate_VVI the_DD neurobiological_JJ basis_NN of_II affective_JJ disorders_NNS since_CS (_( 1_MC )_) behavioral_JJ and_CC endocrine_JJ symptoms_NNS of_II subordinates_NNS resemble_VVB those_PND of_II depressive_JJ patients_NNS ,_, (_( 2_MC )_) antidepressant_NN treatments_NNS lead_VVB to_II an_DD improvement_NN of_II symptoms_NNS ,_, and_CC (_( 3_MC )_) also_RR in_II humans_NNS chronic_JJ stress_NN can_VM lead_VVB to_II depression_NN ._.
P11598036A11
An_DD important_JJ component_NN of_II our_PNG study_NN was_VBD the_DD use_NN of_II heparin_NN to_TO prevent_VVI reinfection_NN of_II cells_NNS and_CC thus_RR enable_VVI the_DD infection_NN to_TO be_VBI followed_VVN from_II a_DD discrete_JJ time_NN point_NN ._.
P11606558A03
General_JJ diploid_NN selection_NN is_VBZ allowed_VVN ,_, but_CC the_DD approach_NN is_VBZ currently_RR restricted_VVN to_II models_NNS ,_, such_II+ as_II the_DD infinite_JJ alleles_NNS model_NN and_CC certain_JJ K-models_NNS ,_, in_II which_PNR the_DD type_NN of_II a_DD mutant_JJ allele_NN does_VDZ not_RR depend_VVB on_II the_DD type_NN of_II its_PNG progenitor_NN allele_NN ._.
P11669999A02
The_DD halide_NN Re_NN (_( 3_MC )_) (_( &mgr;_NN -Cl_NN )_) (_( 3_MC )_) Cl_NN (_( 6_MC )_) (_( THF_NN )_) (_( 3_MC )_) reacts_VVZ at_II room_NN temperature_NN in_II THF_NN with_II 9_MC equiv_NN of_II NaOCH_NN (_( 2_MC )_) CMe_NN (_( 3_MC )_) to_TO give_VVI Re_NN (_( 3_MC )_) (_( &mgr;_NN -OCH_NN (_( 2_MC )_) CMe_NN (_( 3_MC )_) )_) (_( 3_MC )_) (_( OCH_NN (_( 2_MC )_) CMe_NN (_( 3_MC )_) )_) (_( 6_MC )_) ._.
P11674532A05
Optimization_NN of_II binding_VVGN was_VBD achieved_VVN by_II changing_VVGN polymerization_NN conditions_NNS (_( thermal_JJ versus_CC photochemical_JJ polymerization_NN ,_, monomer_NN :_: template_NN ratio_NN )_) for_II t-BOC-phenylalanine_NN imprinted_VVNJ polymers_NNS employing_VVG the_DD N-_NN (_( 2-aminopyridine_NN )_) methacrylamide_NN monomer_NN ._.
P11683809A06
An_DD asymmetric_JJ index_NN (_( AI_NN )_) was_VBD designed_VVN ._.
P11688318A08
The_DD mortality_NN rate_NN varies_VVZ according_II+ to_II the_DD causes_NNS and_CC the_DD age_NN ._.
P11693764A06
The_DD presence_NN of_II SCIs_NNS was_VBD associated_VVN with_II older_JJR age_NN ,_, higher_JJR levels_NNS of_II 24-h_NN systolic_JJ blood_NN pressure_NN ,_, 2-h_NN insulin_NN ,_, thrombin-generation_NN markers_NNS (_( prothrombin_NN fragment_NN 1+2_MC and_CC thrombin-antithrombin_NN complexes_NNS )_) ,_, plasminogen_NN activator_NN inhibitor-1_NN (_( PAI-1_NN )_) ,_, D-dimer_NN and_CC von_II Willebrand_NN factor_NN (_( vWF_NN )_) ,_, but_CC not_RR with_II plasmin-alpha2-plasmin_NN complex_NN (_( PIC_NN )_) levels_NNS ._.
P11707065A02
Using_VVG stereotactic_JJ techniques_NNS ,_, it_PN is_VBZ possible_JJ to_TO characterize_VVI neuroanatomical_JJ relationships_NNS through_II the_DD delivery_NN of_II neurotropic_JJ viral_JJ vectors_NNS to_II specific_JJ brain_NN regions_NNS ._.
P11716155A05
Non-classic_JJ CAH-21_NN OHD_NN may_VM be_VBB detected_VVN in_II up_RR+ to_RR 1-3_MC %_SYM of_II certain_JJ populations_NNS ,_, and_CC is_VBZ often_RR mistaken_VVN for_II idiopathic_JJ precocious_JJ pubarche_NN in_II children_NNS or_CC polycystic_JJ ovary_NN syndrome_NN in_II young_JJ women_NNS ._.
P11724819A05
Raver1_NN colocalizes_VVZ with_II polypyrimidine_NN tract_NN binding_VVGJ protein_NN (_( PTB_NN )_) /_SYM hnRNPI_NN ,_, a_DD protein_NN involved_VVN in_II RNA_NN splicing_VVGN of_II microfilament_NN proteins_NNS ,_, in_II the_DD perinucleolar_JJ compartment_NN and_CC forms_VVZ complexes_NNS with_II PTB_NN /_SYM hnRNPI_NN ._.
P11729241A11
Further_JJ experiments_NNS are_VBB required_VVN to_TO establish_VVI whether_CST these_DD events_NNS are_VBB functionally_RR related_VVN ._.
P11742329A01
BACKGROUND_NN :_: Different_JJ minimally_RR invasive_JJ techniques_NNS of_II parathyroidectomy_NN have_VHB been_VBN described_VVN ._.
P11746443A02
Sciatic_JJ nerve_NN crush_NN was_VBD performed_VVN in_II 2-day-old_JJ rats_NNS ,_, and_CC reinnervation_NN of_II the_DD extensor_NN digitorum_NN longus_NN muscle_NN was_VBD monitored_VVN ._.
P11755384A02
The_DD present_JJ study_NN aims_VVZ to_TO demonstrate_VVI a_DD quantitative_JJ use_NN of_II these_DD devices_NNS in_II pharmacological_JJ bioassays_NNS ._.
P11759993A03
ANIMALS_NNS :_: 17_MC neutered_VVNJ cats_NNS >_SYM 1_MC year_NN old_NN with_II objectionable_JJ urine_NN spraying_VVGJ behavior_NN ._.
P11764572A04
All_DD stages_NNS of_II performance_NN of_II the_DD access_NN ,_, including_VVG trepanation_NN of_II the_DD internal_JJ acoustic_JJ meatus_NN ,_, are_VBB considered_VVN in_II detail_NN ._.
P11769320A11
The_DD amount_NN of_II ions_NNS (_( P_NN ,_, K_NN ,_, Mg_NN and_CC Ca_NN )_) often_RR showed_VVD negative_JJ correlations_NNS with_II the_DD developmental_JJ rate_NN ,_, particularly_RR of_II earlier_JJR phenophases_NNS of_II both_CC native_JJ and_CC cultivated_VVNJ plants_NNS (_( except_II+ for_II the_DD apple_NN '_`` Gravenstein_NN '_'' and_CC pear_NN '_`` Moltke_NN '_'' )_) ,_, possibly_RR ,_, indicating_VVG that_CST a_DD high_JJ nutrient_NN level_NN delayed_VVD plant_NN development_NN ._.
P11778117A03
Loco-regional_JJ techniques_NNS together_RR with_II an_DD effective_JJ pain_NN management_NN should_VM accelerate_VVB rehabilitation_NN ,_, decrease_VVB risk_NN of_II postoperative_JJ complications_NNS and_CC speed_VVB return_NN to_II normal_JJ activities_NNS ._.
P11782348A06
These_DD tissues_NNS showed_VVD a_DD significant_JJ increase_NN in_II apoptosis_NN as_CS determined_VVN by_II in_JJ+ situ_JJ end-labeling_VVGN for_II both_DD ITC-NAC-treated_VVNJ groups_NNS ._.
P11786823A06
Also_RR ,_, the_DD global_JJ rating_VVGJ score_NN for_II appearance_NN and_CC quality_NN of_II the_DD final_JJ surgical_JJ product_NN significantly_RR improved_VVD from_II 2.7_MC to_II 3.3_MC after_II the_DD practice_NN session_NN (_( p_NN <_SYM 0.01_MC )_) ._.
P11795867A06
Pleiotrophin_NN is_VBZ the_DD first_JJ ligand_NN of_II any_PND of_II the_DD known_VVNJ transmembrane_JJ tyrosine_NN phosphatases_NNS ._.
P11800366A09
In_II 8_MC cases_NNS ,_, one_MC or_CC both_PND of_II the_DD vocal_JJ cords_NNS became_VVD mobile_JJ 3_MC to_II 4_MC months_NNS after_II the_DD operation_NN ._.
P11813784A01
Domestic_JJ abuse_NN is_VBZ the_DD leading_VVGJ cause_NN of_II injuries_NNS and_CC death_NN among_II women_NNS of_II childbearing_VVGJ age_NN in_II the_DD United_VVNJ States_NNS ._.
P11818410A09
We_PN conclude_VVB that_CST the_DD circadian_JJ clock_NN generates_VVZ a_DD rhythm_NN of_II luminal_JJ acidification_NN by_II regulating_VVGN the_DD levels_NNS and_CC subcellular_JJ distribution_NN of_II V-ATPase_NN in_II the_DD UVD_NN epithelium_NN ._.
P11827397A03
When_CS the_DD arsenosugar_NN in_II the_DD oyster_NN was_VBD quantified_VVN using_VVG the_DD two_MC detection_NN methods_NNS and_CC external_JJ calibration_NN with_II standard_JJ arsenosugar_NN ,_, there_EX was_VBD a_DD large_JJ discrepancy_NN between_II the_DD two_MC sets_NNS of_II results_NNS ._.
P11832091A09
The_DD median_JJ survival_NN was_VBD 26.5_MC months_NNS in_II Group_NN 1_MC and_CC 57.0_MC months_NNS in_II Group_NN 2_MC (_( P_NN <_SYM 0.01_MC )_) ._.
P11836425A02
All_DD sequenced_VVNJ gammaherpesviruses_NNS encode_VVB a_DD BCL-2_NN homologue_NN that_CST potently_RR inhibits_VVZ apoptosis_NN and_CC apparently_RR escapes_VVZ some_PND of_II the_DD regulatory_JJ mechanisms_NNS that_PNR govern_VVB the_DD functions_NNS of_II their_PNG cellular_JJ counterparts_NNS ._.
P11850165A11
The_DD majority_NN (_( 98_MC %_SYM )_) of_II M._NN catarrhalis_NN isolates_NNS was_VBD found_VVN to_TO be_VBI beta-lactamase-positive_JJ and_CC resistant_JJ to_II penicillins_NNS ,_, however_RR ,_, resistance_NN to_II erythromycin_NN and_CC tetracycline_NN was_VBD also_RR low_JJ at_II 1.8_MC %_SYM ._.
P11854657A13
Fetal_JJ blood_NN gases_NNS and_CC pH_NN were_VBD unchanged_VVN with_II time_NN in_II all_DD 3_MC groups_NNS ._.
P11863688A05
The_DD same_JJ property_NN holds_VVZ for_II the_DD approximate_JJ wave_NN functions_NNS ._.
P11872968A05
The_DD isolated_VVNJ systolic_JJ hypertension_NN and_CC large_JJ pulse_NN pressure_NN that_PNR predominate_VVB in_II the_DD elderly_NN is_VBZ now_RR recognized_VVN as_II a_DD coronary_JJ disease_NN hazard_NN ._.
P11877563A01
Microalbuminuria_NN (_( MA_NN )_) is_VBZ associated_VVN with_II adverse_JJ health_NN outcomes_NNS in_II diabetic_JJ and_CC hypertensive_JJ adults_NNS ._.
P11882196A02
The_DD research_NN question_NN arose_VVD when_CS professional_JJ preunderstandings_NNS about_II schizophrenia_NN as_II a_DD biological_JJ disturbance_NN were_VBD bracketed_VVN as_CS a_DD Husserlian_NN form_NN of_II phenomenology_NN was_VBD adopted_VVN ._.
P11886711A05
Sixty_MC percent_NN of_II our_PNG patients_NNS had_VHD chronic_JJ myelocytic_JJ leukemia_NN (_( CML_NN )_) ._.
P11891134A05
Both_DD deduced_VVNJ amino_JJ acid_NN sequences_NNS show_VVB substantial_JJ similarity_NN to_II human_NN IRP1_NN and_CC Drosophila_NN IRP1A_NN and_CC IRP1B_NN ,_, and_CC all_PND of_II the_DD residues_NNS thought_VVN to_TO be_VBI involved_VVN in_II aconitase_NN activity_NN and_CC iron-sulfur_NN cluster_NN formation_NN are_VBB conserved_VVN ._.
P11900689A01
OBJECTIVES_NNS :_: To_TO analyze_VVI the_DD influence_NN of_II routine_JJ imaging_VVGN of_II the_DD upper_JJ abdomen_NN by_II conventional_JJ computed_VVNJ tomography_NN (_( CT_NN )_) to_TO stage_VVI bronchopulmonary_JJ carcinoma_NN and_CC to_TO detect_VVI liver_NN or_CC adrenal_JJ metastasis_NN ._.
P11905619A05
The_DD need_NN for_II dedicated_VVNJ services_NNS for_II these_DD patients_NNS has_VHZ been_VBN accepted_VVN ,_, but_CC the_DD resources_NNS to_TO meet_VVI this_DD need_NN have_VHB rarely_RR been_VBN identified_VVN ._.
P11920197A01
INTRODUCTION_NN :_: Reduced_VVNJ glutathione_NN is_VBZ an_DD important_JJ antioxidant_NN in_II red_JJ cells_NNS whose_PNR depletion_NN may_VM contribute_VVB to_II the_DD pathophysiology_NN of_II sickle_JJ cell_NN disease_NN ._.
P11924694A04
Results_NNS indicate_VVB that_CST moving_VVGN in_II the_DD past_JJ 12_MC months_NNS is_VBZ positively_RR associated_VVN with_II a_DD nearly_RR lethal_JJ suicide_NN attempt_NN (_( adjusted_VVNJ odds_NNS ratio_NN of_II 2.1_MC ,_, with_II 95_MC %_SYM confidence_NN interval_NN of_II 1.4-3.3_MC )_) ,_, as_CS are_VBB specific_JJ characteristics_NNS of_II the_DD move_NN (_( e.g._II ,_, frequency_NN ,_, recency_NN ,_, distance_NN ,_, and_CC difficulty_NN staying_VVGN in_II touch_NN )_) ._.
P11929207A04
Unrecognized_VVNJ saphenous_JJ neuritis_NN can_VM confuse_VVB the_DD patient_NN 's_GE clinical_JJ picture_NN ,_, complicate_VVB treatment_NN ,_, and_CC compromise_VVB results_NNS ._.
P11933551A17
Surgical_JJ acts_NNS which_PNR do_VDB not_RR impose_VVB major_JJ constraints_NNS on_II the_DD cardiocirculatory_JJ apparatus_NN (_( ophthalmic_JJ surgery_NN for_II example_NN )_) do_VDB not_RR require_VVB supplementary_JJ examinations_NNS ._.
P11943839A04
We_PN therefore_RR developed_VVD a_DD mathematical_JJ model_NN to_TO estimate_VVI life_NN expectancy_NN in_II patients_NNS with_II a_DD body_NN mass_NN index_NN (_( BMI_NN )_) >_SYM or_CC =40_MC kg_NN /_SYM m_NN (_( 2_MC )_) undergoing_VVG bariatric_JJ surgery_NN ._.
P11951099A07
With_II arteriography_NN as_II the_DD "_`` gold_JJ standard_NN ,_, "_'' B-mode_NN image_NN (_( BMI_NN )_) measurement_NN of_II the_DD maximal_JJ ICA_NN luminal_JJ narrowing_VVGN relative_JJ to_II the_DD carotid_JJ bulb_NN (_( n=162_NN )_) as_CC+ well_CC+ as_CC the_DD peak_JJ systolic_JJ velocity_NN in_II the_DD internal_JJ carotid_JJ artery_NN (_( PSVICA_NN )_) (_( n=330_NN )_) ,_, end-diastolic_JJ velocity_NN in_II the_DD internal_JJ carotid_JJ artery_NN (_( EDV_NN (_( ICA_NN )_) )_) (_( n=198_NN )_) ,_, and_CC the_DD ratio_NN of_II the_DD PSVs_NNS in_II both_CC the_DD ICA_NN and_CC the_DD CCA_NN (_( PSVICA_NN /_SYM CCA_NN )_) ratio_NN (_( n=319_NN )_) were_VBD subjected_VVN to_II receiver_NN operator_NN characteristics_NNS (_( ROC_NN )_) curves_NNS for_II 3_MC clinically_RR relevant_JJ stenoses_NNS thresholds_NNS :_: 50-99_MC %_SYM ,_, 60-99_MC %_SYM ,_, and_CC 70-99_MC %_SYM ._.
P11956156A07
Consistent_JJ with_II the_DD reduction_NN in_II expression_NN of_II acetyl_NN CoA_NN carboxylase_NN 2_MC ,_, liver_NN triglyceride_NN levels_NNS were_VBD reduced_VVN ._.
P11967096A03
No_DD other_JJ nitrilase_NN genes_NNS respond_VVB to_II sulphur_NN supply_NN /_SYM deficiency_NN ._.
P11977166A03
The_DD dearth_NN of_II archaeological_JJ cases_NNS may_VM be_VBB due_II+ to_II lack_NN of_II definite_JJ skeletal_JJ changes_NNS or_CC as_II a_DD result_NN of_II the_DD remains_NNS being_VVGN denied_VVN burial_NN within_II consecrated_VVNJ ground_NN ._.
P11987685A05
Patients_NNS were_VBD classified_VVN as_II planned_VVNJ (_( PL-D_NN )_) or_CC unplanned_VVNJ dialysis_NN (_( UNPL-D_NN )_) ,_, depending_VVG on_II whether_CST or_CC not_RR the_DD patient_NN had_VHD a_DD vascular_JJ or_CC peritoneal_JJ access_NN ready_JJ to_TO use_VVI for_II initiating_VVGN RRT_NN ._.
P11992638A06
In_II CFSC-2G_NN cultures_NNS ,_, MeAIB_NN selectively_RR inhibited_VVD the_DD incorporation_NN of_II proline_NN into_II cellular_JJ macromolecules_NNS by_II 43_MC +/-_SYM 4_MC %_SYM ,_, while_CS the_DD synthesis_NN of_II proteins_NNS containing_VVG leucine_NN was_VBD not_RR affected_VVN ._.
P12002346A03
We_PN used_VVD a_DD model_NN that_PNR considers_VVZ variations_NNS in_II skull_NN thicknesses_NNS to_TO determine_VVI the_DD conductivity_NN of_II the_DD tri-layer_NN skull_NN and_CC its_PNG individual_JJ anatomical_JJ structures_NNS ._.
P12011480A05
The_DD doses_NNS of_II the_DD mixture_NN that_PNR were_VBD administered_VVN were_VBD related_VVN to_II minimum_NN risk_NN levels_NNS or_CC tolerable_JJ daily_JJ intakes_NNS of_II these_DD substances_NNS ,_, as_CS derived_VVN by_II risk_NN assessment_NN with_II the_DD 1x_NN ,_, 10x_NN ,_, 100x_NN ,_, and_CC 1000x_NN groups_NNS receiving_VVG mixture_NN components_NNS at_II doses_NNS equivalent_JJ to_II 1x_NN ,_, 10x_NN ,_, 100x_NN ,_, or_CC 1000x_NN the_DD minimum_NN risk_NN level_NN (_( or_CC tolerable_JJ daily_JJ intake_NN ,_, reference_NN dose_NN )_) ,_, respectively_RR ._.
P12016505A08
However_RR ,_, the_DD long-term_NN effect_NN of_II postoperative_JJ bandaging_VVGN remains_VVZ unknown_VVN ._.
P12026051A04
Four_MC histologic_JJ sections_NNS of_II 12_MC specimens_NNS from_II each_DD age_NN group_NN were_VBD stained_VVN with_II toluidine_NN blue_JJ to_TO identify_VVI the_DD MCs_NNS ,_, which_PNR were_VBD counted_VVN using_VVG a_DD computer-assisted_VVNJ image_NN analysis_NN system_NN ._.
P12035538A03
These_DD antibodies_NNS have_VHB recognized_VVN glycine_NN conjugated_VVN with_II proteins_NNS by_II glutaraldehyde_NN and_CC glycine_NN conjugated_VVN with_II glycogen_NN by_II bis-oxyran_NN ,_, however_RR they_PN have_VHB failed_VVN to_TO recognized_VVI others_NNS amino_JJ acids_NNS in_II the_DD analogical_JJ conjugates_NNS ._.
P12045762A01
This_DD prospective_JJ clinical_JJ study_NN assessed_VVD the_DD effect_NN of_II the_DD Frankel_NN Functional_JJ Regulator-II_NN (_( FR-II_NN )_) treatment_NN on_II the_DD position_NN and_CC shape_NN of_II the_DD articular_JJ disc_NN of_II the_DD temporomandibular_JJ joint_NN ._.
P12050378A04
Following_VVG gene_NN gun_NN bombardments_NNS of_II DNA_NN ,_, both_PND were_VBD biased_VVN towards_II type_NN 2_MC immune_JJ responses_NNS and_CC the_DD production_NN of_II interleukin-4_NN ._.
P12059479A01
Compressional_JJ pulses_NNS were_VBD launched_VVN in_II a_DD two-dimensional_JJ Yukawa_NN lattice_NN ,_, a_DD hexagonal_JJ monolayer_NN of_II polymer_NN microspheres_NNS suspended_VVN in_II a_DD plasma_NN ._.
P12068149A04
Hence_RR ,_, this_DD association_NN should_VM be_VBB considered_VVN in_II cases_NNS with_II brain_NN abscesses_NNS of_II undetermined_VVNJ etiologic_JJ factors_NNS ._.
P12077276A07
Although_CS the_DD arthritic_JJ score_NN of_II the_DD C3_NN (_( -/-_SYM )_) mice_NNS was_VBD low_JJ ,_, the_DD arthritis_NN in_II FB_NN (_( -/-_SYM )_) mice_NNS ranked_VVD intermediate_JJ with_II regard_NN to_II C3_NN (_( -/-_SYM )_) and_CC control_NN mice_NNS ._.
P12086533A06
A_DD pattern_NN of_II water_NN molecules_NNS at_II locations_NNS beyond_II the_DD surface_NN of_II the_DD solute_NN molecules_NNS is_VBZ detected_VVN ,_, evidence_NN of_II an_DD emergent_JJ property_NN in_II this_DD solvent-solute_NN system_NN ._.
P12100511A04
On_II day_NN 15_MC post-transplant_NN ,_, because_CS flow_NN velocity_NN was_VBD remarkably_RR reduced_VVN (_( as_CS shown_VVN by_II Doppler_NN ultrasound_NN )_) the_DD patient_NN underwent_VVD percutaneous_JJ transluminal_JJ angioplasty_NN (_( PTA_NN )_) using_VVG a_DD kit_NN for_II coronary_JJ angioplasty_NN ._.
