# Supplementary material for: A UMLS-based spell checker for natural language processing in vaccine safety
Source: BMC Med Inform Decis Mak. 2007 Feb 12;7:3. doi: 10.1186/1472-6947-7-3 (PMC1805499; doi:10.1186/1472-6947-7-3)
Supplement: Additional file 9 — MEDPOST directory. Sets up MEDPOST part-of-speech tagger and related files [file 1472-6947-7-3-S9.gz › medpost/test/query.tagged]

P12917913T01
Local_JJ treatments_NNS for_II cutaneous_JJ warts_NNS ._.
P12917913A01
BACKGROUND_NN :_: Viral_JJ warts_NNS caused_VVN by_II the_DD human_NN papilloma_NN virus_NN represent_VVB one_MC of_II the_DD most_RRT common_JJ diseases_NNS of_II the_DD skin_NN ._.
P12917913A02
Any_DD area_NN of_II skin_NN can_VM be_VBB affected_VVN although_CS the_DD hands_NNS and_CC feet_NN are_VBB by_II far_RR the_DD commonest_JJT sites_NNS ._.
P12917913A03
A_DD very_RR wide_JJ range_NN of_II local_JJ treatments_NNS are_VBB available_JJ ._.
P12917913A04
OBJECTIVES_NNS :_: To_TO assess_VVI the_DD effects_NNS of_II different_JJ local_JJ treatments_NNS for_II cutaneous_JJ ,_, non-genital_JJ warts_NNS in_II healthy_JJ people_NNS ._.
P12917913A05
SEARCH_NN STRATEGY_NN :_: We_PN searched_VVD the_DD Cochrane_NN Controlled_VVNJ Trials_NNS Register_VVB (_( January_NN 2003_MC )_) ,_, the_DD Skin_NN Group_NN trials_NNS register_VVB (_( January_NN 2003_MC )_) ,_, MEDLINE_NN (_( 1966_MC to_II January_NN 2003_MC )_) ,_, EMBASE_NN (_( 1980_MC to_II January_NN 2003_MC )_) and_CC a_DD number_NN of_II other_JJ key_JJ biomedical_JJ and_CC health_NN economics_NN databases_NNS ._.
P12917913A06
In_II addition_NN the_DD cited_VVNJ references_NNS of_II all_DD trials_NNS identified_VVN and_CC key_JJ review_NN articles_NNS were_VBD searched_VVN ._.
P12917913A07
Pharmaceutical_JJ companies_NNS involved_VVN in_II local_JJ treatments_NNS for_II warts_NNS and_CC experts_NNS in_II the_DD field_NN were_VBD contacted_VVN ._.
P12917913A08
The_DD most_RRT recent_JJ searches_NNS were_VBD carried_VVN SELECTION_NN CRITERIA_NNS :_: Randomised_VVD controlled_VVNJ trials_NNS of_II local_JJ treatments_NNS for_II cutaneous_JJ non-genital_JJ viral_JJ warts_NNS in_II immunocompetent_JJ human_NN hosts_NNS were_VBD included_VVN ._.
P12917913A09
DATA_NNS COLLECTION_NN AND_CC ANALYSIS_NN :_: Study_NN selection_NN and_CC assessment_NN of_II methodological_JJ quality_NN were_VBD carried_VVN out_RR by_II two_MC independent_JJ reviewers_NNS ._.
P12917913A10
MAIN_JJ RESULTS_NNS :_: Fifty_MC two_MC trials_NNS were_VBD identified_VVN which_PNR fulfilled_VVD the_DD criteria_NNS for_II inclusion_NN in_II the_DD review_NN ._.
P12917913A11
The_DD evidence_NN provided_VVN by_II these_DD studies_NNS was_VBD generally_RR weak_JJ because_II+ of_II poor_JJ methodology_NN and_CC reporting_VVGN ._.
P12917913A12
In_II 17_MC trials_NNS with_II placebo_NN groups_VVZ that_CST used_VVNJ participants_NNS as_II the_DD unit_NN of_II analysis_NN the_DD average_JJ cure_NN rate_NN of_II placebo_NN preparations_NNS was_VBD 30_MC %_SYM (_( range_NN 0_MC to_II 73_MC %_SYM )_) after_II an_DD average_JJ period_NN of_II 10_MC weeks_NNS (_( range_NN 4_MC to_II 24_MC weeks_NNS )_) .The_NN best_RRT available_JJ evidence_NN was_VBD for_II simple_JJ topical_JJ treatments_NNS containing_VVG salicylic_JJ acid_NN ,_, which_PNR are_VBB clearly_RR better_JJR than_CSN placebo_NN ._.
P12917913A13
Data_NNS pooled_VVN from_II six_MC placebo-controlled_VVNJ trials_NNS show_VVB a_DD cure_NN rate_NN of_II 144_MC /_SYM 191_MC (_( 75_MC %_SYM )_) compared_VVD with_II 89_MC /_SYM 185_MC (_( 48_MC %_SYM )_) in_II controls_NNS ,_, odds_NNS ratio_NN 3.91_MC (_( 95_MC %_SYM confidence_NN interval_NN 2.40_MC to_II 6.36_MC )_) ,_, random_JJ effects_NNS model_NN ._.
P12917913A14
Most_PND of_II the_DD bigger_JJR trials_NNS of_II cryotherapy_NN studied_VVD different_JJ regimens_NNS rather_II+ than_II comparing_VVGJ cryotherapy_NN with_II other_JJ treatments_NNS or_CC placebo_NN ._.
P12917913A15
Pooled_VVNJ data_NNS from_II two_MC small_JJ trials_NNS that_CST included_VVNJ cryotherapy_NN and_CC placebo_NN or_CC no_DD treatment_NN ,_, showed_VVD no_DD significant_JJ difference_NN in_II cure_NN rates_NNS ._.
P12917913A16
In_II two_MC trials_NNS comparing_VVG cryotherapy_NN with_II salicylic_JJ acid_NN and_CC one_MC comparing_VVGJ duct_NN tape_NN with_II cryotherapy_NN no_DD significant_JJ difference_NN in_II efficacy_NN was_VBD demonstrated_VVN ._.
P12917913A17
There_EX was_VBD no_DD consistent_JJ evidence_NN for_II the_DD effectiveness_NN of_II intralesional_JJ bleomycin_NN ._.
P12917913A18
Four_MC studies_NNS ,_, using_VVG warts_NNS rather_II+ than_II individuals_NNS as_II the_DD unit_NN of_II analysis_NN ,_, had_VHD widely_RR varying_VVGJ results_NNS which_PNR could_VM not_RR be_VBB meaningfully_RR pooled_VVN ._.
P12917913A19
There_EX was_VBD some_DD evidence_NN for_II the_DD efficacy_NN of_II dinitrochlorobenzene_NN ,_, a_DD potent_JJ contact_NN sensitizer_NN ._.
P12917913A20
Pooled_VVNJ data_NNS from_II two_MC small_JJ studies_NNS comparing_VVG dinitrochlorobenzene_NN with_II placebo_NN showed_VVD cure_NN rates_NNS of_II 32_MC /_SYM 40_MC (_( 80_MC %_SYM )_) and_CC 15_MC /_SYM 40_MC (_( 38_MC %_SYM )_) respectively_RR ,_, odds_NNS ratio_NN 6.67_MC (_( 95_MC %_SYM confidence_NN interval_NN 2.44_MC to_II 18.23_MC )_) ,_, random_JJ effects_NNS model_NN ._.
P12917913A21
Only_RR limited_VVNJ evidence_NN was_VBD found_VVN for_II the_DD efficacy_NN of_II topical_JJ 5-fluorouracil_NN ,_, intralesional_JJ interferons_NNS and_CC photodynamic_JJ therapy_NN ._.
P12917913A22
Bleomycin_NN ,_, dinitrochlorobenzene_NN ,_, 5-fluorouracil_NN ,_, interferons_NNS and_CC photodynamic_JJ therapy_NN are_VBB potentially_RR hazardous_JJ or_CC toxic_JJ treatments_NNS ._.
P12917913A23
REVIEWER_NN 'S_GE CONCLUSIONS_NNS :_: There_EX is_VBZ a_DD considerable_JJ lack_NN of_II evidence_NN on_II which_PNR to_II base_NN the_DD rational_JJ use_NN of_II the_DD local_JJ treatments_NNS for_II common_JJ warts_NNS ._.
P12917913A24
The_DD reviewed_VVNJ trials_NNS are_VBB highly_RR variable_JJ in_II method_NN and_CC quality_NN ._.
P12917913A25
Cure_NN rates_NNS with_II placebo_NN preparations_NNS are_VBB variable_JJ but_CC nevertheless_RR considerable_JJ ._.
P12917913A26
There_EX is_VBZ certainly_RR evidence_VVB that_CST simple_JJ topical_JJ treatments_NNS containing_VVG salicylic_JJ acid_NN have_VHI a_DD therapeutic_JJ effect_NN ._.
P12917913A27
There_EX is_VBZ less_RR evidence_NN for_II the_DD efficacy_NN of_II cryotherapy_NN and_CC some_DD evidence_NN that_CST it_PN is_VBZ only_RR of_II equivalent_JJ efficacy_NN to_II simpler_NN ,_, safer_NN treatments_NNS ._.
P12917913A28
Dinitrochlorobenzene_NN appears_VVZ to_TO be_VBI effective_JJ but_CC there_EX were_VBD no_DD statistically_RR significant_JJ differences_NNS when_CS compared_VVN with_II the_DD safer_NN ,_, simpler_NN and_CC cheaper_NN topical_JJ treatments_NNS containing_VVG salicylic_JJ acid_NN ._.
P12917913A29
The_DD benefits_NNS and_CC risks_VVZ of_II 5-fluorouracil_NN ,_, bleomycin_NN ,_, interferons_NNS and_CC photodynamic_JJ therapy_NN remain_VVB to_TO be_VBI determined_VVN ._.
P12889670T01
Duct_NN tape_NN ,_, please_NN ._.
P12817410T01
Biodefense_NN :_: it_PN 's_GE more_RR than_CSN duct_NN tape_NN ._.
P12800599T01
We_PN need_VVB more_RR than_CSN duct_NN tape_NN ._.
P12776630T01
Homeland_NN security_NN ._.
P12776630T02
In_II New_JJ Jersey_NN it_PN means_NNS more_RR than_CSN duct_NN tape_NN and_CC plastic_NN ._.
P12742893T01
Cryotherapy_NN vs_CC duct_NN tape_NN ._.
P12742892T01
Duct_NN tape_NN occlusion_NN for_II common_JJ warts_NNS :_: is_VBZ effectiveness_NN overestimated_VVN ?_.
P12742889T01
Duct_NN tape_NN vs_CC cryotherapy_NN in_II the_DD treatment_NN of_II Verruca_NN Vulgaris_NN ._.
P12742888T01
Warts_NNS and_CC duct_NN tape_NN --_: a_DD good_JJ combo_NN !_.
P12585986T01
Duct_NN tape_NN removes_VVZ warts_NNS ._.
P12585986A01
Duct_NN tape_NN (_( or_CC any_DD durable_JJ ,_, occlusive_JJ ,_, tacky_NN tape_NN )_) appears_VVZ to_TO be_VBI at_RR+ least_RR as_II effective_JJ as_II traditional_JJ cryotherapy_NN for_II removal_NN of_II the_DD common_JJ wart_NN ._.
P12585986A02
It_PN is_VBZ an_DD unusual_JJ and_CC welcome_NN event_NN in_II health_NN care_NN when_CS a_DD common_JJ ailment_NN is_VBZ proven_VVN equally_RR amenable_JJ to_II an_DD inexpensive_JJ ,_, tolerable_JJ ,_, and_CC safe_JJ alternative_JJ therapy_NN ._.
P12573965T01
Extent_NN of_II fungal_JJ growth_NN on_II fiberglass_NN duct_NN liners_NNS with_II and_CC without_II biocides_NNS under_II challenging_VVGN environmental_JJ conditions_NNS ._.
P12573965A01
Eight_MC brands_NNS of_II fiberglass_NN duct_NN liners_NNS ,_, including_VVG three_MC that_CST contained_VVNJ biocides_NNS ,_, were_VBD exposed_VVN to_II challenging_VVGN environmental_JJ conditions_NNS that_PNR would_VM promote_VVB fungal_JJ growth_NN ._.
P12573965A02
Twenty-four_MC rectangular_JJ sheet_NN metal_NN ducts_NNS in_II three_MC groups_NNS of_II eight_MC ducts_NNS per_II group_NN were_VBD lined_VVN with_II the_DD eight_MC selected_VVNJ liners_NNS ._.
P12573965A03
Each_DD group_NN of_II ducts_NNS was_VBD exposed_VVN to_II one_MC of_II the_DD three_MC test_NN conditions_VVZ within_II an_DD environmental_JJ chamber_NN for_II a_DD period_NN of_II 15_MC days_NNS ._.
P12573965A04
These_DD conditions_NNS were_VBD a_DD )_) 75_MC percent_NN RH_NN ,_, b_NN )_) 75_MC percent_NN RH_NN plus_CC water_NN spray_NN ,_, c_NN )_) 75_MC percent_NN RH_NN plus_II dry_JJ nutrient_NN ,_, and_CC d_NN )_) 75_MC percent_NN RH_NN plus_CC water_NN plus_CC nutrient_NN ._.
P12573965A05
Viable_JJ spores_NNS of_II Aspergillus_NN niger_NN were_VBD aerosolized_VVN into_II each_DD duct_NN as_II seed_NN ._.
P12573965A06
On_II the_DD 16th_JJ day_NN ,_, air_NN and_CC surface_NN samples_NNS for_II fungal_JJ spores_NNS were_VBD collected_VVN from_II inside_JJ ducts_NNS ._.
P12573965A07
The_DD results_NNS of_II air_NN sampling_VVGN using_VVG N6_NN sampler_NN and_CC visual_JJ inspection_NN indicated_VVD that_CST two_MC out_II+ of_II three_MC biocide-containing_VVGJ liners_NNS ,_, Permacote_NN and_CC Toughgard_NN ,_, inhibited_VVD fungal_JJ growth_NN but_CC only_RR under_II condition_NN A_NN ._.
P12573965A08
The_DD third_JJ biocide-containing_VVGJ liner_NN ,_, Aeroflex_NN Plus_CC ,_, was_VBD effective_JJ even_RR when_CS it_PN was_VBD wet_NN (_( conditions_VVZ A_DD and_CC B_NN )_) ._.
P12573965A09
All_DD three_MC biocide-containing_VVGJ liners_NNS failed_VVN to_TO inhibit_VVI fungal_JJ growth_NN under_II conditions_NNS C_NN and_CC D_NN ._.
P12573965A10
Among_II the_DD five_MC other_JJ types_NNS of_II liners_NNS that_PNR did_VDD not_RR contain_VVB biocides_NNS ,_, ATCO_NN Flex_NN with_II a_DD smooth_JJ Mylar_NN coating_VVGN was_VBD more_RR preferable_JJ ,_, exhibiting_VVG lower_VVI fungal_JJ activity_NN during_II conditions_VVZ A_DD ,_, B_NN ,_, and_CC C_NN ._.
P12573965A11
All_DD liners_NNS failed_VVN under_II condition_NN D_NN when_CS nutrient_NN and_CC water_NN were_VBD added_VVN together_RR ._.
P12573965A12
Surface_NN sampling_VVGN using_VVG adhesive_JJ tape_NN failed_VVD to_TO produce_VVI representative_JJ results_NNS ,_, apparently_RR due_II+ to_II rough_JJ /_SYM porous_JJ surface_NN of_II duct_NN liners_NNS ._.
P12573965A13
It_PN was_VBD concluded_VVN that_CST duct_NN liners_NNS with_II biocide_NN treatment_NN could_VM be_VBB less_RR promoting_VVG to_II microbial_JJ growth_NN under_II high_JJ humidity_NN as_CS+ long_CS+ as_CS their_PNG surfaces_NNS remain_VVB clean_JJ and_CC water-free_NN ._.
P12573965A14
A_DD liner_NN with_II an_DD impermeable_JJ and_CC smooth_JJ surface_NN seems_VVZ to_TO be_VBI less_RR subject_VVB to_II microbial_JJ growth_NN under_II most_DD conditions_NNS than_CSN biocide-containing_VVGJ liners_NNS having_VHG porous_JJ and/or_CC rough_JJ surfaces_NNS ._.
P12531923T01
The_DD renal_JJ pelvis_NN :_: machinery_NN that_PNR concentrates_VVZ urine_NN in_II the_DD papilla_NN ._.
P12531923A01
Two_MC decades_NNS ago_RR ,_, Bodil_NN Schmidt-Nielsen_NN and_CC Bruce_NN Graves_NNS documented_VVD the_DD rhythmic_JJ contractions_NNS of_II the_DD renal_JJ pelvis_NN in_II a_DD remarkable_JJ video_NN ,_, visually_RR demonstrating_VVG how_CST peristaltic_JJ waves_NNS empty_JJ the_DD papilla_NN and_CC how_CST the_DD subsequent_JJ elastic_JJ recoil_NN draws_NN water_NN from_II the_DD collecting_VVGJ duct_NN and_CC into_II the_DD tethered-open_NNS ascending_VVG vasa_NN recta_NN ._.
P12531923A02
Thus_RR a_DD periodic_JJ hydrostatic_JJ gradient_NN generates_VVZ an_DD axial_JJ osmotic_JJ gradient_NN ._.
P12531923A03
This_DD review_NN recapitulates_VVZ the_DD video_NN and_CC offers_VVZ a_DD link_NN to_II figures_NNS and_CC scenes_NNS digitized_VVN from_II the_DD original_JJ tape_NN ._.
P12523279T01
Treating_VVGJ warts_NNS :_: is_VBZ duct_NN tape_VVB the_DD answer_NN ?_.
P12428338T01
[_( Lymphoscintigraphy_NN for_II chylothorax_NN after_II replacement_NN of_II descending_VVGN thoracic_JJ aortic_JJ aneurysm_NN ]_)
P12428338A01
A_DD 77-year-old_JJ female_NN with_II Stanford_NN B_NN chronic_JJ aortic_JJ dissection_NN ,_, received_VVD elective_JJ replacement_NN of_II descending_VVGJ aorta_NN ._.
P12428338A02
The_DD aorta_NN distal_JJ to_II the_DD aneurysm_NN was_VBD encircled_VVN with_II a_DD tape_NN ,_, and_CC replaced_VVN using_VVG the_DD double_JJ barrel_NN technique_NN ._.
P12428338A03
After_II the_DD operation_NN ,_, chest_NN X-ray_NN showed_VVD effusion_NN on_II the_DD bilateral_JJ side_NN ._.
P12428338A04
The_DD amount_NN of_II milky_NN fluid_NN from_II drain_NN increased_VVN to_II 2,000_MC ml_NN per_II day_NN ._.
P12428338A05
The_DD chemical_JJ profiles_NNS of_II the_DD fluids_NNS were_VBD compatible_JJ with_II chylothorax_NN ._.
P12428338A06
The_DD Thoracic_JJ duct_NN near_II the_DD diaphragm_NN was_VBD closed_VVN through_II left_VVNJ mini-thoracotomy_NN ._.
P12428338A07
But_CC the_DD leakage_NN of_II chyle_NN did_VDD not_RR cease_NN ._.
P12428338A08
The_DD lymphoscintigraphy_NN showed_VVD a_DD leakage_NN to_II right_NN lower_JJR intrathorax_NN near_II the_DD diaphragm_NN and_CC native_JJ aorta_NN ._.
P12428338A09
A_DD defect_NN of_II the_DD thoracic_JJ duct_NN was_VBD closed_VVN ,_, and_CC chylothorax_NN was_VBD cured_VVN ._.
P12428338A10
This_DD case_NN shows_VVZ that_CST though_CS detailed_VVNJ anatomical_JJ structure_NN of_II thoracic_JJ duct_NN is_VBZ not_RR revealed_VVN ,_, lymphoscintigraphy_NN is_VBZ useful_JJ for_II the_DD localization_NN of_II leakage_NN in_II patients_NNS with_II chylothorax_NN of_II post-cardiovascular-surgery_NN ._.
P12361441T01
Is_VBZ duct_NN tape_NN occlusion_NN therapy_NN as_II effective_JJ as_II cryotherapy_NN for_II the_DD treatment_NN of_II the_DD common_JJ wart_NN ?_.
P12361440T01
The_DD efficacy_NN of_II duct_NN tape_NN vs_CC cryotherapy_NN in_II the_DD treatment_NN of_II verruca_NN vulgaris_NN (_( the_DD common_JJ wart_NN )_) ._.
P12361440A01
OBJECTIVE_NN :_: To_TO determine_VVI if_CST application_NN of_II duct_NN tape_NN is_VBZ as_II effective_JJ as_II cryotherapy_NN in_II the_DD treatment_NN of_II common_JJ warts_NNS ._.
P12361440A02
DESIGN_NN :_: A_DD prospective_JJ ,_, randomized_VVD controlled_VVNJ trial_NN with_II 2_MC treatment_NN arms_NNS for_II warts_NNS in_II children_NNS ._.
P12361440A03
SETTING_VVGN :_: The_DD general_JJ pediatric_JJ and_CC adolescent_JJ clinics_NNS at_II a_DD military_NN medical_JJ center_NN ._.
P12361440A04
PATIENTS_NNS :_: A_DD total_NN of_II 61_MC patients_NNS (_( age_NN range_NN ,_, 3-22_MC years_NNS )_) were_VBD enrolled_VVN in_II the_DD study_NN from_II October_NN 31_MC ,_, 2000_MC ,_, to_II July_NN 25_MC ,_, 2001_MC ;_: 51_MC patients_NNS completed_VVD the_DD study_NN and_CC were_VBD available_JJ for_II analysis_NN ._.
P12361440A05
INTERVENTION_NN :_: Patients_NNS were_VBD randomized_VVN using_VVG computer-generated_VVNJ codes_NNS to_TO receive_VVI either_CC cryotherapy_NN (_( liquid_NN nitrogen_NN applied_VVN to_II each_DD wart_NN for_II 10_MC seconds_NNS every_DD 2-3_MC weeks_NNS )_) for_II a_DD maximum_NN of_II 6_MC treatments_NNS or_CC duct_NN tape_NN occlusion_NN (_( applied_VVN directly_RR to_II the_DD wart_NN )_) for_II a_DD maximum_NN of_II 2_MC months_NNS ._.
P12361440A06
Patients_NNS had_VHD their_PNG warts_NNS measured_VVN at_II baseline_NN and_CC with_II return_NN visits_NNS ._.
P12361440A07
MAIN_JJ OUTCOME_NN MEASURE_NN :_: Complete_JJ resolution_NN of_II the_DD wart_NN being_VBG studied_VVN ._.
P12361440A08
RESULTS_NNS :_: Of_II the_DD 51_MC patients_NNS completing_VVG the_DD study_NN ,_, 26_MC (_( 51_MC %_SYM )_) were_VBD treated_VVN with_II duct_NN tape_NN ,_, and_CC 25_MC (_( 49_MC %_SYM )_) were_VBD treated_VVN with_II cryotherapy_NN ._.
P12361440A09
Twenty-two_MC patients_NNS (_( 85_MC %_SYM )_) in_II the_DD duct_NN tape_NN arm_NN vs_CC 15_MC patients_NNS (_( 60_MC %_SYM )_) enrolled_VVD in_II the_DD cryotherapy_NN arm_NN had_VHD complete_JJ resolution_NN of_II their_PNG warts_NNS (_( P_NN =.05_MC by_II chi_NN (_( 2_MC )_) analysis_NN )_) ._.
P12361440A10
The_DD majority_NN of_II warts_NNS that_PNR responded_VVD to_II either_CC therapy_NN did_VDD so_RR within_II the_DD first_JJ month_NN of_II treatment_NN ._.
P12361440A11
CONCLUSION_NN :_: Duct_NN tape_NN occlusion_NN therapy_NN was_VBD significantly_RR more_RR effective_JJ than_CSN cryotherapy_NN for_II treatment_NN of_II the_DD common_JJ wart_NN ._.
P12244501T01
Endoscopic_JJ retrograde_JJ cholangiopancreatography_NN causes_VVZ reduced_VVNJ myocardial_JJ blood_NN flow_NN ._.
P12244501A01
BACKGROUND_NN AND_CC STUDY_NN AIMS_NNS :_: Previous_JJ studies_NNS have_VHB shown_VVN that_CST up_II+ to_II 50_MC %_SYM of_II healthy_JJ patients_NNS may_VM develop_VVB ST-segment_NN changes_VVZ during_II upper_JJ gastrointestinal_JJ endoscopy_NN ._.
P12244501A02
The_DD aim_NN of_II the_DD study_NN was_VBD to_TO evaluate_VVI myocardial_JJ blood_NN flow_NN in_II patients_NNS during_II endoscopic_JJ retrograde_JJ cholangiopancreatography_NN (_( ERCP_NN )_) ._.
P12244501A03
PATIENTS_NNS AND_CC METHODS_NNS :_: 11_MC patients_NNS scheduled_VVN for_II ERCP_NN were_VBD monitored_VVN with_II a_DD Holter_NN tape_NN recorder_NN and_CC underwent_VVNJ myocardial_JJ perfusion_NN scintigraphies_NNS ,_, to_TO evaluate_VVI myocardial_JJ perfusion_NN at_II rest_NN and_CC during_II ERCP_NN ._.
P12244501A04
RESULTS_NNS :_: Ten_MC patients_NNS completed_VVD the_DD study_NN ._.
P12244501A05
Eight_MC patients_NNS had_VHD no_DD sign_NN of_II myocardial_JJ ischemia_NN with_II either_PND of_II the_DD two_MC methods_NNS ,_, while_CS two_MC patients_NNS developed_VVD signs_NNS of_II ischemia_NN during_II ERCP_NN with_II both_DB the_DD Holter_NN tape_NN recording_VVGN and_CC on_II myocardial_JJ scintigraphy_NN (_( P_NN =_SYM 0.02_MC )_) ._.
P12244501A06
CONCLUSIONS_NNS :_: Patients_NNS undergoing_VVG ERCP_NN may_VM develop_VVB true_JJ myocardial_JJ ischemia_NN with_II reduced_VVNJ myocardial_JJ blood_NN flow_NN ._.
P12244501A07
Although_CS this_PND is_VBZ a_DD small-scale_JJ study_NN ,_, these_DD findings_NNS strongly_RR support_VVB the_DD use_NN of_II alternative_JJ methods_NNS for_II diagnostic_JJ evaluation_NN of_II the_DD pancreatic_JJ duct_NN and_CC biliary_JJ tree_NN ._.
P12143241T01
Neutrophil_NN chemotaxis_NN in_II bile_NN duct-obstructed_VVNJ rats_NNS ,_, and_CC effect_NN of_II internal_JJ biliary_JJ drainage_NN ._.
P12143241A01
BACKGROUND_NN /_SYM AIMS_NNS :_: Our_PNG previous_JJ studies_NNS demonstrated_VVD enhanced_VVNJ neutrophil_NN chemotaxis_NN in_II bile_NN duct-ligated_VVNJ ,_, obstructive_JJ jaundice_NN rats_NNS ._.
P12143241A02
In_II the_DD present_JJ study_NN ,_, we_PN produced_VVD a_DD reversible_JJ obstructive_JJ jaundice_NN model_NN in_II rats_NNS ._.
P12143241A03
The_DD efficacy_NN of_II the_DD present_JJ model_NN in_II producing_VVGN sufficient_JJ bile_NN flow_NN blockade_NN and_CC subsequent_JJ internal_JJ biliary_JJ drainage_NN was_VBD assessed_VVN ._.
P12143241A04
Furthermore_RR ,_, the_DD effect_NN of_II internal_JJ biliary_JJ drainage_NN on_II neutrophil_NN chemotaxis_NN was_VBD evaluated_VVN ._.
P12143241A05
METHODOLOGY_NN :_: Bile_NN duct_NN was_VBD obstructed_VVN with_II a_DD polyester_NN tape_NN attached_VVN with_II a_DD stainless_NN steel_NN coil_NN ._.
P12143241A06
Internal_JJ biliary_JJ drainage_NN was_VBD performed_VVN by_II removing_VVGN the_DD tape_NN ._.
P12143241A07
Rats_NNS were_VBD subjected_VVN to_II either_CC 10_MC days_NNS '_GE bile_NN duct_NN obstruction_NN or_CC 4_MC days_NNS '_GE bile_NN duct_NN obstruction_NN followed_VVN by_II 6_MC days_NNS '_GE internal_JJ biliary_JJ drainage_NN ._.
P12143241A08
Some_DD animals_NNS underwent_VVD conventional_JJ bile_NN duct_NN ligation_NN and_CC dissection_NN for_II 4_MC or_CC 10_MC days_NNS ._.
P12143241A09
Neutrophil_NN chemotaxis_NN was_VBD evaluated_VVN with_II a_DD modified_VVNJ Boyden_NN method_NN using_VVG interleukin-8_NN (_( recombinant_JJ rat_NN Gro-beta_NN )_) as_CS chemoattractant_NN ._.
P12143241A10
RESULTS_NNS :_: The_DD present_JJ technique_NN produced_VVD sufficient_JJ obstructive_JJ jaundice_NN as_CS evidenced_VVN by_II increases_NNS in_II serum_NN alanine_NN aminotransferase_NN and_CC total_JJ bilirubin_NN throughout_II the_DD observation_NN period_NN ,_, the_DD values_NNS of_II which_PNR were_VBD insignificant_JJ with_II those_DD induced_VVN by_II the_DD conventional_JJ method_NN ._.
P12143241A11
Internal_JJ biliary_JJ drainage_NN effectively_RR normalized_VVD these_DD values_NNS ._.
P12143241A12
Similarly_RR ,_, neutrophil_NN chemotaxis_NN was_VBD enhanced_VVN with_II both_CC procedures_NNS ,_, and_CC increased_VVNJ neutrophil_NN chemotaxis_NN was_VBD significantly_RR decreased_VVN after_II drainage_NN ._.
P12143241A13
CONCLUSIONS_NNS :_: The_DD present_JJ reversible_JJ obstructive_JJ jaundice_NN method_NN is_VBZ as_II efficacious_JJ as_II the_DD conventional_JJ method_NN for_II producing_VVGN obstructive_JJ jaundice_NN ,_, and_CC internal_JJ biliary_JJ drainage_NN could_VM be_VBB readily_RR available_JJ ._.
P12143241A14
With_II the_DD present_JJ model_NN ,_, neutrophil_NN overactivity_NN in_II obstructive_JJ jaundice_NN was_VBD effectively_RR alleviated_VVN by_II internal_JJ biliary_JJ drainage_NN ._.
P12143241A15
The_DD result_NN may_VM support_VVB the_DD role_NN of_II preoperative_JJ biliary_JJ drainage_NN in_II the_DD prevention_NN of_II postoperative_JJ septic_JJ complications_NNS ._.
P11994614T01
Duct_NN tape_NN and_CC plastic_JJ surgery_NN ._.
P11951710T01
The_DD field_NN comparison_NN of_II three_MC measuring_VVGJ techniques_NNS for_II evaluation_NN of_II the_DD surface_NN dust_NN level_NN in_II ventilation_NN ducts_NNS ._.
P11951710A01
This_DD paper_NN reports_VVZ the_DD comparison_NN of_II three_MC measuring_VVGJ methods_NNS for_II quantifying_VVGN the_DD amount_NN of_II dust_NN on_II the_DD inner_JJ surface_NN of_II ventilation_NN ducts_NNS :_: 1_MC )_) a_DD vacuum_NN test_NN method_NN ;_: 2_MC )_) a_DD gravimetric_JJ tape_NN method_NN ;_: and_CC 3_MC )_) an_DD optical_JJ method_NN ._.
P11951710A02
Thirteen_MC recently_RR constructed_VVNJ buildings_NNS were_VBD selected_VVN for_II the_DD field_NN test_NN in_II the_DD Helsinki_NN metropolitan_NN area_NN ._.
P11951710A03
The_DD dust_NN samples_NNS in_II each_DD method_NN were_VBD all_PND taken_VVN from_II the_DD same_JJ location_NN in_II the_DD duct_NN ._.
P11951710A04
Most_PND of_II the_DD ducts_NNS sampled_VVN had_VHD no_DD residual_JJ oil_NN originating_VVGN from_II the_DD manufacturing_VVGJ process_NN ._.
P11951710A05
The_DD mean_NN amount_NN of_II dust_NN measured_VVN with_II the_DD vacuum_NN test_NN method_NN was_VBD 1.3_MC g_NN /_SYM m2_NN and_CC the_DD range_NN was_VBD <_SYM 0.1-8.4_MC g_NN /_SYM m2_NN ._.
P11951710A06
The_DD mean_NN surface_NN dust_NN level_NN measured_VVN using_VVG the_DD gravimetric_JJ tape_NN method_NN was_VBD slightly_RR lower_JJR ,_, i.e._II 1.2_MC g_NN /_SYM m2_NN (_( <_SYM 0.1-5.0_MC g_NN /_SYM m2_NN )_) ._.
P11951710A07
The_DD mean_NN cleanliness_NN level_NN of_II the_DD ducts_NNS was_VBD 15_MC %_SYM (_( 2-41_MC %_SYM )_) using_VVG the_DD optical_JJ method_NN ._.
P11951710A08
The_DD wide_JJ variations_NNS and_CC differences_NNS in_II the_DD results_NNS of_II the_DD different_JJ methods_NNS were_VBD caused_VVN by_II the_DD unequal_JJ distribution_NN of_II dust_NN on_II the_DD duct_NN surfaces_NNS ._.
P11010295T01
Endoscopy_NN at_II 35,000_MC feet_NN :_: hand_NN me_PN that_CST duct_NN tape_NN !_.
P10641924T01
Analysis_NN of_II pressure_NN sensitive_JJ adhesive_JJ tape_NN :_: I_MC ._.
P10641924T02
Evaluation_NN of_II infrared_JJ ATR_NN accessory_NN advances_VVZ
P10641924A01
Attenuated_VVNJ total_JJ reflection_NN (_( ATR_NN )_) ,_, also_RR known_VVN as_II internal_JJ reflection_NN spectroscopy_NN (_( IRS_NN )_) ,_, is_VBZ a_DD forensically_RR accepted_VVNJ method_NN for_II infrared_NN (_( IR_NN )_) analysis_NN of_II pressure_NN sensitive_JJ adhesive_JJ tapes_NNS ._.
P10641924A02
Advancements_NNS of_II ATR_NN accessories_NNS in_II the_DD last_JJ decade_NN have_VHB provided_VVN the_DD forensic_JJ examiner_NN several_JJ ATR_NN methods_NNS to_TO choose_VVI from_II ._.
P10641924A03
These_DD accessories_NNS offer_VVB a_DD variety_NN of_II ATR_NN crystal_NN choices_NNS with_II a_DD variety_NN of_II prices_NNS and_CC capabilities_NNS ._.
P10641924A04
Four_MC different_JJ types_NNS of_II pressure_NN sensitive_JJ adhesive_JJ tapes_NNS including_VVG duct_NN tape_NN ,_, electrical_JJ tape_NN ,_, packaging_VVG tape_NN and_CC office_NN tape_NN have_VHB been_VBN used_VVN to_TO compare_VVI six_MC different_JJ ATR_NN methods_NNS ._.
P10641924A05
Each_PND of_II the_DD methods_NNS tested_VVD offers_NNS both_CC benefits_NNS and_CC limitaltions_NNS which_PNR must_VM be_VBB considered_VVN for_II the_DD type_NN of_II sample_NN to_TO be_VBI analyze_VVI ._.
P10641924A06
The_DD intent_JJ of_II this_DD paper_NN is_VBZ to_TO assist_VVI the_DD reader_NN in_II better_JJR understanding_VVG ATR_NN techniques_NNS ,_, the_DD many_JJ differences_NNS among_II currently_RR available_JJ ATR_NN accessories_NNS and_CC how_CST the_DD method_NN is_VBZ applied_VVN to_II the_DD analysis_NN of_II pressure_NN sensitive_JJ adhesive_JJ tape_NN ._.
P10414656T01
Use_NN of_II liquid_JJ nitrogen_NN to_TO remove_VVI duct_NN tape_NN from_II a_DD homicide_NN victim_NN ._.
P10414656A01
Removal_NN of_II duct_NN tape_NN or_CC similar_JJ adhesive_JJ products_NNS from_II a_DD homicide_NN victim_NN may_VM be_VBB facilitated_VVN by_II rapidly_RR chilling_VVGN the_DD tape_NN surface_NN with_II liquid_JJ nitrogen_NN ._.
P10414656A02
Physical_JJ separation_NN of_II tape_NN layers_NNS can_VM be_VBB performed_VVN using_VVG the_DD same_JJ technique_NN ._.
P10414656A03
Cyanoacrylate_NN glue_NN (_( i.e._II ,_, "_'' super-glue_NN "_'' )_) may_VM be_VBB used_VVN to_TO preserve_VVI fingerprints_NNS on_II the_DD outer_JJ surface_NN of_II the_DD tape_NN for_II recovery_NN ,_, or_CC other_JJ techniques_NNS may_VM be_VBB used_VVN to_TO recover_VVI fingerprints_NNS from_II the_DD outer_JJ surface_NN prior_II+ to_II tape_NN removal_NN ._.
P10080154T01
Surgical_JJ correction_NN of_II patent_JJ ductus_NN venosus_NN in_II three_MC brothers_NNS ._.
P10080154A01
We_PN report_VVB the_DD presence_NN of_II a_DD patent_JJ ductus_NN venosus_NN in_II three_MC brothers_NNS who_PNR underwent_VVD surgical_JJ correction_NN ._.
P10080154A02
Patent_JJ ductus_NN venosus_NN was_VBD demonstrated_VVN by_II ultrasonography_NN ._.
P10080154A03
Portosystemic_JJ venous_JJ shunt_NN ratios_NNS as_CS evaluated_VVN by_II [_( 123I_NN ]_) iodoamphetamine_VVI per_II rectal_JJ portal_NN scintigraphy_NN were_VBD 67_MC %_SYM ,_, 50_MC %_SYM ,_, and_CC 77_MC %_SYM ,_, respectively_RR ._.
P10080154A04
Histologic_JJ examination_NN of_II liver_NN biopsy_NN specimens_NNS revealed_VVD fatty_JJ degeneration_NN in_II all_DD cases_NNS ._.
P10080154A05
Portal_NN vein_NN pressure_NN before_II and_CC after_CS temporarily_RR occluding_VVG the_DD patent_JJ ductus_NN venosus_NN was_VBD estimated_VVN by_II an_DD Anthron_NN P-U_NN catheter_NN introduced_VVN into_II the_DD portal_NN vein_NN via_II the_DD ligament_NN teres_VVZ hepatis_NN ._.
P10080154A06
Portal_NN venous_JJ pressure_NN increased_VVN from_II 10_MC to_II 17_MC cm_NN H2O_NN ,_, 16_MC to_II 23_MC cm_NN H2O_NN ,_, and_CC 14_MC to_II 27_MC cm_NN H2O_NN ,_, respectively_RR ._.
P10080154A07
Therefore_RR ,_, banding_VVG of_II the_DD ductus_NN venosus_NN with_II Teflon_NN tape_NN was_VBD attempted_VVN to_TO prevent_VVI portal_NN hypertension_NN following_VVG complete_JJ ligation_NN ._.
P10080154A08
As_II a_DD result_NN ,_, portal_NN venous_JJ pressures_NNS after_II stricture_NN of_II the_DD ductus_NN venosus_NN were_VBD 12_MC ,_, 21_MC ,_, and_CC 20_MC cm_NN H2_NN )_) ,_, respectively_RR ._.
P10080154A09
Bile_NN acid_NN and_CC liver_NN enzymes_NNS decreased_VVN and_CC returned_VVN to_II normal_JJ within_II 14_MC days_NNS after_II surgery_NN ._.
P10080154A10
Interestingly_RR ,_, serum_NN concentrations_NNS of_II hepatocyte_NN growth_NN factor_NN (_( HGF_NN )_) increased_VVD significantly_RR after_CS restoration_NN of_II the_DD portal_NN blood_NN flow_NN and_CC then_RR gradually_RR decreased_VVN ,_, but_CC remained_VVD persistently_RR elevated_VVN for_II at_RR+ least_RR two_MC weeks_NNS in_II two_MC cases_NNS measured_VVN after_II surgical_JJ correction_NN ._.
P10080154A11
One_MC month_NN after_II correction_NN ,_, liver_NN function_NN returned_VVN to_II normal_JJ as_CS assessed_VVN by_II serological_JJ and_CC histological_JJ parameters_NNS in_II all_DD cases_NNS ._.
P10080154A12
These_DD results_NNS suggest_VVB that_CST it_PN is_VBZ important_JJ to_TO determine_VVI whether_CST stricture_NN or_CC complete_JJ ligation_NN is_VBZ indicated_VVN for_II a_DD patent_JJ ductus_NN venosus_NN during_II surgical_JJ correction_NN ,_, based_VVN on_II the_DD portal_NN venous_JJ pressure_NN after_II temporal_JJ test_NN occlusion_NN of_II the_DD duct_NN ._.
P10080154A13
In_II addition_NN ,_, HGF_NN may_VM be_VBB a_DD useful_JJ marker_NN for_II normalization_NN of_II hepatic_JJ microcirculation_NN after_II surgery_NN ._.
P09447919T01
Fixation-induced_VVNJ shrinkage_NN of_II Reissner_NN 's_GE membrane_NN and_CC its_PNG potential_JJ influence_NN on_II the_DD assessment_NN of_II endolymph_NN volume_NN ._.
P09447919A01
The_DD quantification_NN of_II endolymph_NN volume_NN by_II histological_JJ techniques_NNS or_CC by_II magnetic_JJ resonance_NN (_( MR_NN )_) microscopy_NN requires_VVZ the_DD inner_JJ ear_NN to_TO be_VBI first_RR treated_VVN with_II chemical_JJ fixatives_NNS ._.
P09447919A02
If_CST the_DD fixative_JJ induces_VVZ soft-tissue_NN shrinkage_NN ,_, it_PN would_VM tend_VVB to_TO return_VVI a_DD distended_VVNJ Reissner_NN 's_GE membrane_NN towards_II a_DD straight_JJ position_NN ,_, since_CS this_DD membrane_NN is_VBZ anchored_VVN to_II bone_NN at_II its_PNG medial_JJ and_CC lateral_JJ edges_NNS ._.
P09447919A03
The_DD goal_NN of_II this_DD study_NN was_VBD to_TO determine_VVI the_DD degree_NN of_II Reissner_NN 's_GE membrane_NN shrinkage_NN induced_VVN by_II different_JJ fixation_NN protocols_NNS to_TO establish_VVI methods_NNS which_PNR minimize_VVB tissue_NN shrinkage_NN ._.
P09447919A04
Fragments_NNS of_II fresh_JJ Reissner_NN 's_GE membrane_NN were_VBD dissected_VVN from_II isolated_VVNJ cochleae_NN in_II an_DD artificial_JJ perilymph_NN ._.
P09447919A05
Specimens_NNS were_VBD viewed_VVN with_II an_DD inverted_VVNJ microscope_NN during_II infusion_NN of_II fixatives_NNS ,_, and_CC changes_NNS recorded_VVN on_II video_NN tape_NN ._.
P09447919A06
Size_NN changes_VVZ of_II the_DD specimen_NN were_VBD quantified_VVN ,_, usually_RR over_II a_DD 20_MC min_NN period_NN ._.
P09447919A07
Heidenhain-Susa_NN ,_, a_DD fixative_JJ which_PNR is_VBZ widely_RR used_VVN in_II histological_JJ studies_NNS of_II hydropic_JJ cochleae_NN ,_, caused_VVD substantial_JJ shrinkage_NN of_II Reissner_NN 's_GE membrane_NN ,_, decreasing_VVG the_DD length_NN of_II specimens_NNS by_II an_DD average_NN of_II 15.1_MC %_SYM ._.
P09447919A08
Other_JJ fixation_NN procedures_NNS induced_VVD far_RR less_RR shrinkage_NN ._.
P09447919A09
The_DD use_NN of_II 3.1_MC %_SYM glutaraldehyde_NN in_II Hanks_NNS '_GE balanced_VVNJ salt_NN solution_NN produced_VVD a_DD mean_NN length_NN decrease_NN of_II only_RR 0.3_MC %_SYM ._.
P09447919A10
The_DD inclusion_NN in_II the_DD fixation_NN medium_NN of_II 4.5_MC %_SYM mercuric_JJ chloride_NN ,_, corresponding_VVG to_II the_DD concentration_NN which_PNR is_VBZ present_JJ in_II Heidenhain-Susa_NN and_CC which_PNR acts_VVZ to_TO increase_VVI the_DD contrast_NN of_II Reissner_NN 's_GE membrane_NN in_II MR_NN microscopy_NN ,_, contributes_VVZ significantly_RR to_II specimen_NN shrinkage_NN ._.
P09447919A11
We_PN can_VM conclude_VVB that_CST the_DD degree_NN of_II endolymphatic_JJ hydrops_NNS may_VM be_VBB underestimated_VVN in_II specimens_NNS fixed_VVN with_II media_NNS containing_VVG high_JJ levels_NNS of_II mercuric_JJ chloride_NN ._.
P08840455T01
A_DD new_JJ technique_NN for_II exposing_VVGJ Calot_NN 's_GE triangle_NN during_II laparoscopic_JJ surgery_NN :_: usefulness_NN of_II extracorporeal_JJ lifting_VVGN of_II the_DD round_JJ ligament_NN and_CC gallbladder_NN ._.
P08840455A01
We_PN developed_VVD a_DD maneuver_NN for_II holding_VVGN and_CC lifting_VVGN the_DD intraperitoneal_JJ organs_NNS from_II the_DD extracorporeal_JJ side_NN using_VVG a_DD new_JJ instrument_NN ,_, the_DD leading_VVGJ bar_NN ,_, by_II which_PNR we_PN could_VM guide_VVB the_DD tape_NN or_CC the_DD thread_NN to_II the_DD outside_II+ of_II the_DD abdomen_NN ._.
P08840455A02
In_II the_DD case_NN of_II cholecystolithiasis_NN with_II a_DD thickened_VVNJ wall_NN or_CC a_DD stone_NN stuck_NN in_II the_DD neck_NN ,_, we_PN lifted_VVD the_DD round_JJ ligament_NN and_CC gallbladder_NN for_II better_JJR exposure_NN of_II Calot_NN 's_GE triangle_NN ,_, using_VVG the_DD tape_NN or_CC thread_NN through_II the_DD abdominal_JJ wall_NN to_II the_DD extracorporeal_JJ side_NN ,_, and_CC then_RR clamped_VVD them_PN with_II Kocher_NN 's_GE forceps_NNS ._.
P08840455A03
With_II this_DD technique_NN ,_, a_DD good_JJ view_NN of_II Calot_NN 's_GE triangle_NN was_VBD maintained_VVN so_CS+ that_CS the_DD surgeon_NN could_VM expose_VVB the_DD cystic_JJ duct_NN easily_RR and_CC safely_RR using_VVG both_CC hands_NNS ._.
P02359731T01
Giant_JJ centrifugal_JJ miliaria_NN profunda_NN ._.
P02359731A01
A_DD 4-month-old_JJ developed_VVNJ rapidly_RR enlarging_VVGN ,_, white_JJ plaques_NNS up_II+ to_II several_JJ centimeters_NNS in_II diameter_NN in_II areas_NNS where_PNR occlusive_JJ tape_NN had_VHD been_VBN applied_VVN ,_, almost_RR all_PND on_II the_DD sites_NNS of_II venous_JJ or_CC arterial_JJ punctures_NNS ._.
P02359731A02
Microscopy_NN demonstrated_VVD the_DD features_NNS of_II miliaria_NN profunda_NN ,_, with_II sweat_NN duct_NN occlusion_NN and_CC evidence_NN of_II extravasation_NN of_II sweat_NN into_II the_DD dermis_NN ._.
P02359731A03
This_DD clinical_JJ entity_NN has_VHZ not_RR been_VBN described_VVN previously_RR ,_, and_CC we_PN suggest_VVB the_DD name_NN giant_JJ centrifugal_JJ miliaria_NN profunda_NN ._.
P02719404T01
Intra-operative_JJ and_CC postoperative_JJ biliary_JJ endoscopy_NN (_( choledochoscopy_NN )_) ._.
P02719404T02
The_DD role_NN of_II the_DD surgeons_NNS ._.
P02719404A01
Intra-operative_JJ and_CC postoperative_JJ choledochoscopy_NN is_VBZ an_DD important_JJ adjunct_NN to_II biliary_JJ surgery_NN ._.
P02719404A02
In_II the_DD last_JJ two_MC decades_NNS ,_, the_DD necessity_NN of_II this_DD examination_NN became_VVD obvious_JJ but_CC two_MC surveys_NNS clearly_RR indicated_VVD that_CST despite_CS the_DD availability_NN of_II instruments_NNS surgeons_NNS do_VDB not_RR use_VVB it_PN routinely_RR ._.
P02719404A03
One_MC of_II the_DD reasons_NNS is_VBZ the_DD long_JJ learning_VVGJ curve_NN and_CC the_DD limited_VVNJ experience_NN ._.
P02719404A04
The_DD introduction_NN of_II the_DD video_NN choledochoscope_NN opened_VVD a_DD new_JJ chapter_NN because_CS the_DD surgeon_NN could_VM learn_VVB it_PN faster_RRR and_CC the_DD technique_NN is_VBZ easier_JJR to_TO use_VVI ._.
P02719404A05
Choledochoscopy_NN is_VBZ a_DD "_`` two_MC man_NN "_'' job_NN ,_, requiring_VVG four_MC hands_NNS ._.
P02719404A06
Using_VVG video_NN choledochoscopy_NN ,_, the_DD assistant_JJ and_CC the_DD operator_NN can_VM observe_VVB the_DD situation_NN together_RR ,_, therefore_RR coordination_NN of_II movement_NN is_VBZ easier_JJR ._.
P02719404A07
The_DD actual_JJ endoscopic_JJ procedure_NN is_VBZ faster_JJR and_CC the_DD location_NN of_II the_DD stone_NN ,_, its_PNG removal_NN ,_, and_CC the_DD sphincter_NN function_NN are_VBB recorded_VVN on_II tape_NN ._.
P02719404A08
This_PND is_VBZ a_DD great_JJ step_NN forward_VVB in_II analyzing_VVGJ sphincter_NN function_NN ._.
P02719404A09
It_PN became_VVD the_DD method_NN of_II choice_NN in_II teaching_VVGN ._.
P02719404A10
It_PN is_VBZ assumed_VVN that_CST ,_, with_II the_DD introduction_NN of_II video_NN choledochoscopy_NN ,_, the_DD incidence_NN of_II missed_VVNJ stones_NNS will_VM be_VBB decreased_VVN significantly_RR ._.
P02897315T01
Induction_NN of_II nesidioblastosis_NN will_VM reverse_VVB diabetes_NN in_II Syrian_NN golden_NN hamster_NN ._.
P02897315A01
Nesidioblastosis_NN ,_, which_PNR is_VBZ the_DD formation_NN of_II new_JJ islets_NNS and_CC the_DD differentiation_NN of_II cells_NNS within_II the_DD islets_NNS ,_, represents_VVZ part_NN of_II the_DD spectrum_NN of_II hyperfunctioning_VVGN states_VVZ of_II the_DD islets_NNS of_II Langerhans_NN at_II the_DD clinical_JJ level_NN ._.
P02897315A02
Nesidioblastosis_NN in_II the_DD Syrian_NN golden_NN hamster_NN can_VM be_VBB induced_VVN by_II wrapping_VVGN the_DD head_NN of_II the_DD pancreas_NN with_II cellophane_JJ tape_NN ._.
P02897315A03
Ligation_NN of_II the_DD duct_NN is_VBZ not_RR involved_VVN ,_, and_CC acinar_JJ cell_NN atrophy_NN does_VDZ not_RR occur_VVB ._.
P02897315A04
The_DD purpose_NN of_II this_DD study_NN was_VBD to_TO determine_VVI whether_CST the_DD induction_NN of_II nesidioblastosis_NN could_VM be_VBB used_VVN as_II a_DD means_NNS of_II reversing_VVGN streptozocin-induced_VVNJ diabetes_NN ._.
P02897315A05
Outbred_VVNJ hamsters_NNS (_( n_NN =_SYM 32_MC )_) ,_, 8_MC wk_NN of_II age_NN ,_, were_VBD rendered_VVN diabetic_JJ by_II treatment_NN with_II 40_MC mg_NN /_SYM kg_NN i.p._NN streptozocin_NN ,_, administered_VVD daily_RR for_II 3_MC days_NNS ._.
P02897315A06
Four_MC days_NNS later_RR ,_, 16_MC animals_NNS chosen_VVN at_II random_JJ underwent_VVNJ laparotomy_NN with_II cellophane_JJ wrapping_VVGN of_II the_DD pancreas_NN ._.
P02897315A07
Before_II surgery_NN ,_, the_DD serum_NN glucose_NN and_CC insulin_NN levels_NNS (_( means_NNS +/-_SYM SE_NN )_) in_II the_DD unoperated_VVNJ control_NN animals_NNS (_( 389.0_MC +/-_SYM 18.6_MC ,_, 33.9_MC +/-_SYM 3.8_MC )_) did_VDD not_RR differ_VVB from_II those_DD in_II the_DD animals_NNS awaiting_VVG the_DD operation_NN (_( 373.2_MC +/-_SYM 18.6_MC ,_, 37.9_MC +/-_SYM 3.8_MC )_) ._.
P02897315A08
After_II 7_MC wk_NN ,_, 50_MC %_SYM of_II the_DD operated_VVNJ animals_NNS had_VHD serum_NN glucose_NN and_CC insulin_NN levels_NNS that_PNR were_VBD normal_JJ ,_, compared_VVN to_TO only_RR 12_MC %_SYM of_II the_DD unoperated_VVNJ control_NN animals_NNS (_( chi2_NN =_SYM 5.53_MC ,_, P_NN less_RR than_CSN .05_MC )_) ._.
P02897315A09
Islets_NNS from_II normoglycemic_JJ operated_VVNJ animals_NNS were_VBD characterized_VVN by_II increased_VVNJ numbers_NNS ,_, including_VVG many_DD small_JJ islets_NNS ,_, positive_JJ immunoreactive_JJ insulin_NN staining_VVGN ,_, and_CC minimal_JJ vacuolation_NN of_II cells_NNS ._.
P02897315A10
Islets_NNS from_II hyperglycemic_JJ operated_VVNJ hamsters_NNS and_CC from_II the_DD unoperated_VVNJ control_NN animals_NNS were_VBD decreased_VVN in_II number_NN and_CC generally_RR larger_JJR in_II size_NN ,_, demonstrated_VVD little_JJ or_CC no_DD immunoreactive_JJ insulin_NN staining_VVGN ,_, and_CC exhibited_VVD marked_VVNJ vacuolation_NN of_II cells_NNS ._.
P02897315A11
(_( ABSTRACT_NN TRUNCATED_VVN AT_II 250_MC WORDS_NNS )_)
P02961627T01
Rate_NN and_CC topography_NN of_II follicular_JJ sebum_NN excretion_NN ._.
P02961627A01
We_PN have_VHB designed_VVN a_DD combined_VVNJ method_NN using_VVG a_DD lipid-absorbent_JJ tape_NN and_CC skin_NN surface_NN stripping_VVGN to_TO evaluate_VVI the_DD relationship_NN between_II the_DD follicular_JJ sebum_NN excretion_NN rate_NN and_CC the_DD microanatomy_NN of_II the_DD follicular_JJ duct_NN openings_NNS ._.
P02961627A02
Many_DD sebaceous_JJ follicles_NNS appear_VVB quiescent_JJ in_II normals_NNS and_CC with_II acne_NN patients_NNS ._.
P02961627A03
Most_PND of_II the_DD large_JJ spots_NNS on_II the_DD lipid-absorbent_JJ tape_NN are_VBB due_II+ to_II the_DD confluence_NN of_II smaller_JJR ones_NNS ._.
P02961627A04
'_'' Open_VVI '_'' comedones_NNS in_II acne_NN are_VBB functionally_RR closed_VVN ._.
P04063896T01
Chylopericardium_NN following_VVG cardiac_JJ surgery_NN ._.
P04063896A01
Chylopericardium_NN is_VBZ one_MC of_II the_DD rarest_NN complications_NNS of_II cardiac_JJ surgery_NN ._.
P04063896A02
The_DD authors_NNS report_VVB only_RR the_DD 19th_JJ case_NN ,_, that_PND of_II a_DD 12-year-old_JJ boy_NN ._.
P04063896A03
The_DD chylopericardium_NN developed_VVN after_II an_DD aortic_JJ valvotomy_NN ,_, even_RR though_CS the_DD retropericardial_JJ portion_NN of_II the_DD mediastinum_NN was_VBD entered_VVN only_RR to_TO pass_VVI a_DD tape_NN around_II the_DD ascending_VVGJ aorta_NN ._.
P04063896A04
Etiologic_JJ factors_NNS are_VBB directly_RR or_CC indirectly_RR related_VVN to_II injury_NN to_II the_DD thoracic_JJ duct_NN or_CC tis_NN tributaries_NNS ._.
P04063896A05
Treatment_NN initially_RR is_VBZ conservative_JJ ,_, consisting_VVG of_II adequate_JJ pericardial_JJ drainage_NN and_CC a_DD low-fat_NN ,_, medium-chain_NN triglyceride_NN diet_NN ._.
P04063896A06
If_CST this_PND fails_VVZ ,_, the_DD appropriate_JJ operative_JJ procedure_NN is_VBZ carried_VVN out_RR ._.
P06691541T01
Development_NN of_II experimental_JJ cancer_NN in_II the_DD head_NN of_II the_DD pancreas_NN by_II surgical_JJ induction_NN of_II tissue_NN injury_NN ._.
P06691541A01
The_DD majority_NN of_II carcinomas_NNS of_II the_DD pancreas_NN in_II humans_NNS are_VBB of_II ductal_JJ origin_NN and_CC are_VBB located_VVN in_II the_DD head_NN of_II the_DD gland_NN ._.
P06691541A02
These_DD clinical_JJ characteristics_NNS however_RR ,_, are_VBB not_RR affected_VVN in_II traditional_JJ animal_NN models_VVZ of_II the_DD disease_NN ._.
P06691541A03
Partial_JJ pancreatic_JJ duct_NN obstruction_NN with_II ductal_JJ epithelial_JJ hyperplasia_NN was_VBD produced_VVN in_II the_DD Syrian_NN golden_NN hamster_NN by_II wrapping_VVGN the_DD head_NN of_II the_DD pancreas_NN with_II cellophane_JJ tape_NN ._.
P06691541A04
Wrapped_VVN and_CC unwrapped_VVNJ animals_NNS were_VBD then_RR exposed_VVN to_II an_DD exogenous_JJ carcinogen_NN (_( N-nitrosobis_NN [_( 2-oxopropyl_NN ]_) amine_NN )_) ._.
P06691541A05
Assay_NN of_II serum_NN ribonuclease_NN activity_NN was_VBD used_VVN as_II a_DD marker_NN of_II disease_NN ._.
P06691541A06
Invasive_JJ lesions_NNS developed_VVN in_II both_PND groups_VVZ of_II animals_NNS ._.
P06691541A07
Fifty_MC percent_NN of_II the_DD tumors_NNS in_II the_DD Group_NN II_NN (_( cellophane_NN wrap_NN and_CC N-nitrosobis_NN [_( 2-oxopropyl_NN ]_) amine_NN )_) hamsters_NNS were_VBD located_VVN in_II the_DD head_NN of_II the_DD gland_NN and_CC were_VBD of_II ductal_JJ origin_NN ._.
P06691541A08
All_DD tumors_NNS in_II animals_NNS receiving_VVG N-nitrosobis_NN [_( 2-oxopropyl_NN ]_) amine_NN alone_JJ (_( Group_NN I_MC )_) occurred_VVD peripherally_RR and_CC were_VBD derived_VVN from_II ductular_JJ or_CC acinar_JJ tissue_NN ._.
P06691541A09
Elevation_NN of_II serum_NN ribonuclease_NN activity_NN was_VBD noted_VVN early_RR in_II the_DD course_NN of_II carcinogenesis_NN ,_, thereafter_RR returning_VVG to_II normal_JJ ,_, which_PNR may_VM explain_VVB the_DD clinical_JJ controversy_NN regarding_VVG this_DD marker_NN ._.
P06691541A10
This_DD new_JJ model_NN should_VM enhance_VVB our_PNG knowledge_NN of_II the_DD interrelationships_NNS between_II etiologic_JJ factors_NNS ,_, precursor_NN lesions_NNS ,_, and_CC pancreatic_JJ cancer_NN ._.
P06865394T01
A_DD new_JJ approach_NN to_II the_DD induction_NN of_II duct_NN epithelial_JJ hyperplasia_NN and_CC nesidioblastosis_NN by_II cellophane_JJ wrapping_VVGN of_II the_DD hamster_NN pancreas_NN ._.
P06865394A01
There_EX is_VBZ ample_JJ evidence_NN that_CST a_DD relationship_NN exists_VVZ between_II duct_NN epithelial_JJ hyperplasia_NN and_CC carcinoma_NN of_II the_DD pancreas_NN ._.
P06865394A02
However_RR ,_, no_DD experimental_JJ system_NN exists_VVZ to_TO investigate_VVI the_DD mechanisms_NNS involved_VVN ._.
P06865394A03
A_DD new_JJ model_NN is_VBZ described_VVN in_II the_DD Syrian_NN golden_NN hamster_NN for_II inducing_VVGJ duct_NN epithelial_JJ hyperplasia_NN and_CC nesidioblastosis_NN ._.
P06865394A04
The_DD head_NN of_II the_DD pancreas_NN is_VBZ wrapped_VVN with_II cellophane_JJ tape_NN ;_: ligation_NN of_II the_DD duct_NN is_VBZ not_RR involved_VVN and_CC there_EX is_VBZ no_DD evidence_NN of_II diffuse_JJ pancreatitis_NN ._.
P06865394A05
Preliminary_JJ studies_NNS have_VHB revealed_VVN that_CST this_DD model_NN results_VVZ in_II periductal_JJ fibrosis_NN in_II relation_NN to_II the_DD cellophane_NN thus_RR producing_VVG partial_JJ duct_NN obstruction_NN ._.
P06865394A06
Concomitant_JJ with_II the_DD fibrosis_NN there_EX is_VBZ duct_NN epithelial_JJ hyperplasia_NN in_II the_DD head_NN of_II the_DD gland_NN ,_, while_CS peripherally_RR there_EX is_VBZ ductular_JJ proliferation_NN and_CC the_DD initiation_NN of_II nesidioblastosis_NN ._.
P06865394A07
It_PN is_VBZ believed_VVN that_CST this_DD model_NN will_VM be_VBB of_II use_NN in_II studies_NNS of_II pancreatic_JJ carcinogenesis_NN and_CC will_VM thus_RR enhance_VVB our_PNG knowledge_NN of_II the_DD interrelationships_NNS between_II etiologic_JJ factors_NNS ,_, precursor_NN lesions_NNS ,_, and_CC pancreatic_JJ cancer_NN ._.
P06865394A08
This_PND is_VBZ of_II particular_JJ importance_NN in_II the_DD early_JJ recognition_NN of_II this_DD neoplasm_NN in_II man_NN ._.
P07408794T01
New_JJ methods_NNS used_VVN to_TO investigate_VVI the_DD control_NN of_II mucus_NN secretion_NN and_CC ion_NN transport_NN in_II airways_NNS ._.
P07408794A01
Our_PNG group_NN developed_VVD two_MC in_JJ+ vivo_JJ methods_NNS to_TO study_VVI secretions_NNS from_II submucosal_JJ glands_NNS in_II exposed_VVNJ tracheal_JJ epithelium_NN ._.
P07408794A02
(_( 1_MC )_) The_DD exposed_VVNJ mucosal_JJ surface_NN was_VBD coated_VVN with_II powdered_VVNJ tantalum_NN ;_: accumulated_VVNJ secretions_NNS produced_VVD elevations_NNS (_( hillocks_NNS )_) in_II the_DD tantalum_NN layer_NN under_II which_PNR the_DD duct_NN openings_NNS were_VBD located_VVN ._.
P07408794A03
The_DD rate_NN of_II formation_NN of_II the_DD hillocks_NNS was_VBD observed_VVN through_II a_DD dissecting_VVGJ microscope_NN ,_, and_CC recorded_VVN by_II television_NN on_II a_DD video_NN tape_NN recorder_NN ._.
P07408794A04
(_( 2_MC )_) Micropipets_NNS were_VBD used_VVN to_TO collect_VVI timed_VVNJ samples_NNS from_II individual_JJ gland_NN duct_NN openings_NNS ._.
P07408794A05
With_II these_DD techniques_NNS ,_, the_DD innervation_NN of_II the_DD submucosal_JJ glands_NNS and_CC the_DD autonomic_JJ regulation_NN of_II their_PNG secretions_NNS were_VBD studied_VVN ._.
P07408794A06
We_PN studied_VVD the_DD control_NN of_II ion_NN movement_NN across_II tracheal_JJ epithelium_NN because_CS active_JJ ion_NN transport_NN forms_VVZ local_JJ osmotic_JJ gradients_NNS across_II epithelia_NNS which_PNR could_VM regulate_VVB transepithelial_JJ water_NN movement_NN ._.
P07408794A07
We_PN mounted_VVD pieces_NNS of_II the_DD posterior_JJ wall_NN of_II dog_NN trachea_NN in_II Ussing-type_NN chambers_NNS and_CC measured_VVNJ unidirectional_JJ fluxes_NNS of_II Cl-_NN and_CC Na+_NN under_II short-circuit_NN conditions_VVZ with_II 36Cl_NN and_CC 24Na_NN ._.
P07408794A08
We_PN found_VVD active_JJ transport_NN of_II Cl-_NN toward_II the_DD lumen_NN and_CC Na+_NN toward_II the_DD submucosa_NN ._.
P07408794A09
With_II this_DD technique_NN we_PN investigated_VVD the_DD effect_NN of_II parasympathomimetic_JJ drugs_NNS on_II ion_NN movement_NN ._.
P07408794A10
With_II a_DD new_JJ in_JJ+ vitro_JJ method_NN we_PN studied_VVD output_NN of_II 35S_NNS bound_VVN to_II sulfated_VVNJ mucins_NNS and_CC movement_NN of_II ions_NNS in_II cat_NN trachea_NN ._.
P07408794A11
We_PN mounted_VVD pieces_NNS of_II anterior_JJ tracheal_JJ wall_NN in_II Ussing-type_NN chambers_NNS ,_, added_VVNJ sodium_NN 35S-sulfate_NN to_II the_DD submucosal_JJ side_NN and_CC monitored_VVNJ secretion_NN of_II bound_VVNJ 35S_NNS in_II samples_NNS from_II the_DD luminal_JJ side_NN after_II dialysis_NN ._.
P07408794A12
The_DD unidirectional_JJ fluxes_NNS of_II Cl-_NN and_CC Na+_NN were_VBD measured_VVN with_II 36Cl_NN and_CC 22Na_NN ._.
P07408794A13
With_II this_DD method_NN we_PN examined_VVD the_DD effect_NN of_II alpha-adrenergic_JJ and_CC beta-adrenergic_JJ agonists_NNS on_II mucin_NN secretion_NN and_CC ion_NN movement_NN ._.
P07408794A14
Also_RR with_II this_DD preparation_NN we_PN studied_VVD the_DD relationship_NN between_II the_DD permeability_NN of_II the_DD paracellular_JJ pathway_NN to_II 14C-sucrose_NN and_CC the_DD pattern_NN of_II tight_JJ junction_NN strands_NNS ._.
P06244086T01
Adenoid_JJ cystic_JJ carcinoma_NN of_II the_DD esophagus_NN :_: a_DD light_NN and_CC electron_NN microscopic_JJ study_NN ._.
P06244086A01
The_DD light_NN and_CC electron_NN microscopic_JJ appearances_NNS of_II adenoid_JJ cystic_JJ carcinoma_NN of_II the_DD esophagus_NN are_VBB presented_VVN ._.
P06244086A02
Typical_JJ light_JJ microscopic_JJ features_NNS of_II adenoid_JJ cystic_JJ carcinoma_NN were_VBD seen_VVN ,_, but_CC a_DD unique_JJ additional_JJ feature_NN was_VBD the_DD presence_NN at_II one_MC edge_NN of_II the_DD tumor_NN of_II gland-like_JJ structures_NNS lined_VVN entirely_RR by_II tumor_NN cells_NNS and_CC opening_VVGN onto_II an_DD intact_JJ esophageal_JJ epithelium_NN ._.
P06244086A03
Electron_NN microscopy_NN showed_VVD cystic_JJ spaces_NNS containing_VVG replicated_VVNJ basement_NN membrane_NN surrounded_VVN by_II epithelial_JJ cells_NNS with_II occasional_JJ myoepithelial_JJ cells_NNS at_II the_DD interface_NN ._.
P06244086A04
Rare_JJ lumina_NN were_VBD seen_VVN between_II the_DD cells_NNS with_II microvilli_NNS projecting_VVG into_II them_PN ._.
P06244086A05
Occasional_JJ epithelial_JJ cells_NNS contained_VVD granules_NNS of_II neurosecretory_JJ tape_NN ._.
P06244086A06
Both_CC the_DD light_NN and_CC electron_NN microscopic_JJ findings_NNS strongly_RR support_VVB an_DD origin_NN from_II the_DD intercalated_VVNJ duct_NN of_II esophageal_JJ mucus_NN glands_NNS ._.
P06244086A07
The_DD paucity_NN of_II gland_NN lumina_NN may_VM represent_VVB a_DD lesser_JJR degree_NN of_II differentiation_NN which_PNR would_VM accord_VVB well_RR with_II the_DD known_VVNJ biological_JJ aggressiveness_NN of_II the_DD tumor_NN at_II this_DD site_NN ._.
P00525293T01
Conjunctival_JJ transport_NN of_II technetium-99m_NN pertechnetate_NN ._.
P00525293A01
Using_VVG a_DD gamma_NN camera_NN coupled_VVN to_II a_DD computer_NN and_CC a_DD tape_NN unit_NN the_DD transport_NN of_II pertechnetate_NN (_( Tc99m_NN )_) across_II the_DD conjunctiva_NN was_VBD determined_VVN by_II the_DD '_`` region_NN of_II interest_NN '_GE technique_NN in_II human_NN subjects_NNS ._.
P00525293A02
In_II 11_MC patients_NNS with_II their_PNG lacrimal_JJ sacs_NNS removed_VVD a_DD fractional_JJ turnover_NN rate_NN of_II 0.021_MC min-1_NN was_VBD found_VVN ._.
P00525293A03
In_II 21_MC patients_NNS with_II inflammed_VVNJ conjunctiva_NN due_II+ to_II chronic_JJ dacryocystitis_NN a_DD fractional_JJ turnover_NN rate_NN of_II 0.027_MC min-1_NN was_VBD found_VVN ,_, whereas_CS the_DD value_NN in_II 11_MC normal_JJ individuals_NNS was_VBD 0.015_MC min-1_NN ._.
P00525293A04
Neglecting_VVG the_DD relatively_RR small_JJ transcorneal_JJ route_NN of_II disappearance_NN ,_, the_DD values_NNS found_VVN for_II technetium_NN disappearance_NN could_VM be_VBB regarded_VVN as_II representative_NN for_II the_DD transconjunctival_NN transport_NN of_II the_DD radioisotope_NN ._.
P00525293A05
This_DD assumption_NN was_VBD confirmed_VVN by_II correlating_VVGN the_DD radioactivity_NN in_II the_DD blood_NN with_II the_DD fractional_JJ turnover_NN rate_NN ._.
P00737596T01
[_( Effects_NNS of_II chronic_JJ and_CC progressive_JJ obstruction_NN of_II the_DD main_JJ pancreatic_JJ duct_NN on_II the_DD epithelium_NN of_II the_DD ducts_NNS and_CC the_DD exocrine_JJ pancreatic_JJ tissue_NN ]_)
P00737596A01
The_DD alarming_VVGJ increase_NN in_II the_DD number_NN of_II clinical_JJ cases_NNS of_II carcinoma_NN of_II the_DD pancreas_NN provides_VVZ the_DD stimulation_NN to_TO search_VVI for_II an_DD experimental_JJ model_NN that_PNR produces_VVZ chronic_JJ progressive_JJ obstruction_NN of_II the_DD main_JJ pancreatic_JJ duct_NN ._.
P00737596A02
Fifteen_MC mongrel_NN dogs_NNS were_VBD studied_VVN for_II 1_MC to_II 11_MC weeks_NNS ._.
P00737596A03
To_TO induce_VVI chronic_JJ progressive_JJ obstruction_NN of_II the_DD pancreatic_JJ duct_NN ,_, a_DD cellophane_JJ tape_NN was_VBD placed_VVN around_II the_DD main_JJ duct_NN adjacent_JJ to_II its_PNG entrance_NN into_II the_DD duodenum_NN and_CC tied_VVN over_II a_DD needle_NN with_II a_DD diameter_NN identical_JJ to_II that_PND of_II the_DD duct_NN ;_: the_DD needle_NN was_VBD then_RR withdrawn_VVN ._.
P00737596A04
All_DD minor_JJ ducts_NNS were_VBD identified_VVN by_II pancreatography_NN and_CC then_RR ligated_VVN with_II 2-0_MC silk_NN ._.
P00737596A05
Each_DD animal_NN was_VBD followed_VVN up_II by_II repeated_VVNJ ductal_JJ pancreatography_NN and_CC measurements_NNS of_II serum_NN amylase_NN and_CC alkaline_JJ phosphatase_NN concentrations_NNS ._.
P00737596A06
Histologic_JJ ,_, histochemical_JJ and_CC ultrastructural_JJ studies_NNS were_VBD also_RR performed_VVN ._.
P00737596A07
On_II both_CC gross_JJ and_CC microscopic_JJ examination_NN each_DD animal_NN demonstrated_VVD chronic_JJ pancreatitis_NN with_II preservation_NN of_II the_DD islands_NNS of_II Langerhans_NN ._.
P00737596A08
In_II the_DD early_JJ period_NN (_( 4_MC to_II 7_MC days_NNS )_) complete_VVI ductal_JJ obstruction_NN occurred_VVD as_CS demonstrated_VVN by_II pancreatography_NN and_CC by_II elevated_VVNJ serum_NN values_NNS for_II amylase_NN (_( 264_MC %_SYM increase_NN )_) and_CC alkaline_JJ phosphatase_NN (_( 209_MC %_SYM increase_NN )_) ._.
P00737596A09
In_II contrast_NN to_II what_PND is_VBZ seen_VVN after_II acute_JJ ductal_JJ ligation_NN ,_, the_DD ductal_JJ epithelial_JJ cells_NNS increased_VVN in_II number_NN and_CC height_NN ._.
P00737596A10
At_II 4_MC weeks_NNS a_DD new_JJ collateral_JJ ductal_JJ system_NN had_VHD developed_VVN and_CC serum_NN amylase_NN and_CC alkaline_JJ phosphatase_NN values_NNS had_VHD reverted_VVN to_II normal_JJ ._.
P00737596A11
This_DD model_NN is_VBZ useful_JJ in_II studying_VVGN the_DD kinetics_NNS of_II pancreatic_JJ ductal_JJ regeneration_NN and_CC the_DD pathophysiology_NN associated_VVN with_II chronic_JJ pancreatic_JJ ductal_JJ obstruction_NN ._.
P00867276T01
Trypan_NN blue_NN accumulation_NN in_II the_DD embryonic_JJ gut_NN of_II rats_NNS and_CC mice_NNS during_II the_DD teratogenic_JJ phase_NN ._.
P00867276A01
Four_MC to_II 48_MC hours_NNS after_II iv_MC and_CC sc_NN administration_NN of_II teratogenic_JJ doses_NNS of_II trypan_NN blue_NN to_II rats_NNS and_CC mice_NNS the_DD uterus_NN was_VBD removed_VVN and_CC rapidly_RR frozen_VVN ,_, after_CS having_VHG been_VBN placed_VVN in_II a_DD horizontal_JJ plane_NN ,_, and_CC frozen_VVNJ sections_NNS were_VBD attached_VVN to_TO tape_VVI and_CC dried_VVN at_II a_DD low_JJ temperature_NN ._.
P00867276A02
By_II this_DD procedure_NN embryos_NNS and_CC placental_JJ structures_NNS were_VBD present_JJ in_II the_DD same_JJ sections_NNS and_CC loss_NN or_CC redistribution_NN of_II the_DD dye_NN was_VBD minimized_VVN ._.
P00867276A03
The_DD dye_NN was_VBD found_VVN in_II the_DD yolk-sac_NN cavity_NN and_CC to_TO be_VBI accumulated_VVN in_II the_DD visceral_JJ (_( proximal_JJ )_) endoderm_NN ._.
P00867276A04
It_PN was_VBD also_RR acculmulated_VVN in_II the_DD embryonic_JJ endoderm_NN --_: forming_VVG the_DD embryonic_JJ gut_NN ._.
P00867276A05
This_DD accumulation_NN occurred_VVD after_II the_DD administration_NN of_II the_DD trypan_NN blue_NN up_II+ to_II the_DD time_NN of_II closure_NN of_II the_DD vitelline_NN duct_NN ,_, which_PNR occurs_VVZ at_II 11_MC days_NNS postconception_NN in_II rats_NNS and_CC 9.5_MC days_NNS in_II mice_NNS ._.
P00867276A06
None_MC was_VBD found_VVN when_CS injection_NN was_VBD made_VVN after_II this_DD closure_NN ._.
P00867276A07
No_DD dye_NN was_VBD detected_VVN in_II the_DD ecto-_NN and_CC mesodermal_JJ layers_NNS ._.
P00867276A08
The_DD period_NN of_II embryonic_JJ uptake_NN of_II trypan_NN blue_NN largely_RR corresponds_VVZ with_II the_DD period_NN of_II teratogenic_JJ sensitivity_NN in_II these_DD species_NNS as_CS reported_VVN by_II others_NNS ._.
P00558103T01
[_( Rearing_VVGN and_CC management_NN of_II chimpanzees_NNS for_II experimental_JJ infection_NN with_II hepatitis_NN B_NN virus_NN (_( author_NN 's_GE transl_NN )_) ]_)
P00558103A01
For_II the_DD purpose_NN of_II experimental_JJ infection_NN with_II human_NN hepatitis_NN B_NN virus_NN ,_, 14_MC chimpanzees_NNS (_( Pan_NN troglodytes_NNS )_) were_VBD delivered_VVN to_II the_DD Division_NN of_II Animal_NN Research_NN ,_, Faculty_NN of_II Medicine_NN ,_, University_NN of_II Tokyo_NN ,_, Tokyo_NN ._.
P00558103A02
These_DD chimps_NNS ,_, 11_MC males_NNS and_CC 3_MC females_NNS ,_, born_VVN in_II the_DD West_NN Africa_NNP ,_, had_VHD been_VBN reared_VVN for_II two_MC to_II six_MC months_NNS ._.
P00558103A03
Several_JJ days_NNS after_II delivery_NN ,_, they_PN were_VBD anesthetized_VVN with_II Ketalar_NN in_II order_NN to_TO make_VVI clinical_JJ ,_, bacteriological_JJ and_CC parasitological_JJ examinations_NNS ;_: It_PN was_VBD found_VVN that_CST one_MC of_II them_PN was_VBD in_II malnutrition_NN ,_, and_CC that_CST another_PND had_VHD dislocation_NN of_II the_DD shoulder_NN joint_NN and_CC the_DD associating_VVGJ abscess_NN ._.
P00558103A04
All_PND of_II them_PN were_VBD negative_JJ for_II tuberculin_NN test_NN ._.
P00558103A05
In_II the_DD bacteriological_JJ examination_NN ,_, Shigella_NN sonnei_NNS was_VBD detected_VVN in_II the_DD feces_NNS from_II one_MC of_II them_PN ._.
P00558103A06
Mycoplasma_NN sp_NN ._.
P00558103A07
was_VBD detected_VVN in_II the_DD materials_NNS from_II the_DD oral_JJ cavity_NN of_II four_MC head_NN ._.
P00558103A08
As_II intestinal_JJ parasites_NNS ,_, Ascaris_NN sp_NN ._.
P00558103A09
were_VBD detected_VVN in_II two_MC head_NN ,_, Enterobius_NN vermicularis_NN in_II eight_MC ,_, Strongloides_NN sp_NN ._.
P00558103A10
in_II two_MC ,_, Oesophagostomum_NN sp_NN ._.
P00558103A11
in_II nine_MC ,_, tape_NN worms_NNS in_II four_MC ,_, and_CC Entamoeba_NN coli_NN in_II twelve_MC ._.
P00558103A12
Microfilaria_NN as_II blood_NN parasite_NN was_VBD detected_VVN in_II 11_MC of_II them_PN ._.
P00558103A13
The_DD laboratory_NN used_VVN for_II the_DD experimental_JJ infection_NN was_VBD a_DD room_NN occupying_VVGN about_II 42_MC m2_NN ,_, which_PNR had_VHD been_VBN built_VVN by_II renovating_VVGN a_DD part_NN of_II our_PNG division_NN building_VVGN ._.
P00558103A14
Each_PND of_II the_DD cages_NNS used_VVN for_II rearing_VVGN the_DD chimps_NNS was_VBD contained_VVN in_II the_DD isolation_NN box_NN made_VVN of_II stainless_NN steel_NN ._.
P00558103A15
The_DD contaminated_VVNJ air_NN in_II the_DD isolation_NN box_NN was_VBD discharged_VVN forcedly_RR into_II the_DD exhausting_VVGJ duct_NN with_II a_DD fan_NN ,_, and_CC further_RR passed_VVN through_II the_DD HEPA_NN filter_NN and_CC the_DD Miraceram_NN honeycomb_NN heater_RR ,_, and_CC was_VBD then_RR conducted_VVN to_II the_DD already_RR existing_VVG ventilation_NN duct_NN of_II the_DD division_NN building_VVGN ._.
P00558103A16
Each_DD chimp_NN was_VBD fed_VVN on_II a_DD ration_NN of_II 200-350_MC g_NN of_II the_DD imported_VVNJ "_'' Purina_NN Monkey_NN Chow_NN 25_MC "_'' and_CC also_RR one_MC grapefruit_NN and_CC one_MC banana_NN daily_RR for_II the_DD supply_NN of_II vitamin_NN C_NN ._.
P00558103A17
The_DD chimps_NNS weighed_VVD 16.1_MC kg_NN on_II the_DD average_NN on_II delivery_NN ,_, but_CC gained_VVD an_DD average_JJ weight_NN of_II 4.2_MC kg_NN during_II the_DD following_VVGJ four_MC months_NNS ._.
P05583131T01
Tape_NN recorded_VVD television_NN monitoring_VVGN in_II percutaneous_JJ transhepatic_JJ cholangiography_NN ._.
