# Supplementary material for: A UMLS-based spell checker for natural language processing in vaccine safety
Source: BMC Med Inform Decis Mak. 2007 Feb 12;7:3. doi: 10.1186/1472-6947-7-3 (PMC1805499; doi:10.1186/1472-6947-7-3)
Supplement: Additional file 9 — MEDPOST directory. Sets up MEDPOST part-of-speech tagger and related files [file 1472-6947-7-3-S9.gz › medpost/test/runtest]

#!/bin/sh

../medpost -version

../medpost -titles -id query.itame > test.out

if cmp -s test.out query.tagged
then
echo Test ok on ITAME file
else
echo Test failed on ITAME file
exit
fi


../medpost -titles -id -xml query.xml > test.out

if cmp -s test.out query.tagged
then
echo Test ok on XML file
else
echo Test failed on XML file
exit
fi


../medpost -titles -id -medline query.medline > test.out

if cmp -s test.out query.tagged
then
echo Test ok on MEDLINE file
else
echo Test failed on MEDLINE file
exit
fi

echo Tests completed

rm test.out
