# Supplementary material for: A UMLS-based spell checker for natural language processing in vaccine safety
Source: BMC Med Inform Decis Mak. 2007 Feb 12;7:3. doi: 10.1186/1472-6947-7-3 (PMC1805499; doi:10.1186/1472-6947-7-3)
Supplement: Additional file 9 — MEDPOST directory. Sets up MEDPOST part-of-speech tagger and related files [file 1472-6947-7-3-S9.gz › medpost/makefile]

install :
	perl util/install.perl $(OSTYPE)

uninstall :
	perl uninstall.perl

distribute :
	perl uninstall.perl
	cat models/lex.{end,closed,open_10000} > models/lex.cur
	tar cf medpost.tar `cat file.list`
	gzip -f medpost.tar
