# Supplementary material for: A UMLS-based spell checker for natural language processing in vaccine safety
Source: BMC Med Inform Decis Mak. 2007 Feb 12;7:3. doi: 10.1186/1472-6947-7-3 (PMC1805499; doi:10.1186/1472-6947-7-3)
Supplement: Additional file 9 — MEDPOST directory. Sets up MEDPOST part-of-speech tagger and related files [file 1472-6947-7-3-S9.gz › medpost/medpost~]

#/bin/sh

VERSION_DATE="Thu Apr 28 15:55:31 2005"
DIST_KEY="2005_4_28_15_55_31"

TAGGER_HOME=/home/herman/Documents/Download/medpost
INSTALL_DATE="Wed Aug 10 04:43:50 2005"

case $INSTALL_DATE in
NA)
	echo medpost: created $VERSION_DATE, not installed
	exit
	;;
esac

TOKENIZER="$TAGGER_HOME/util/tokenizer -silent -home $TAGGER_HOME"
TAGGER="$TAGGER_HOME/util/tagger"

TOPT=0
POPT=0
for opt in $@
do
case $opt in
# The previous (perl) version of the tokenizer is still available
-oldtok)
	TOKENIZER="perl $TAGGER_HOME/util/tokenizer.perl -silent -home $TAGGER_HOME"
	;;
-penn)
	TRANS="perl $TAGGER_HOME/util/tag2penn.perl -preserve"
	TOPT=1
	;;
-specialist)
	TRANS="perl $TAGGER_HOME/util/tag2spec.perl -preserve"
	TOPT=1
	;;
-rules)
	POST="perl $TAGGER_HOME/util/rules.perl"
	POPT=1
	;;
-command)
	EOPT=1
	;;
-version)
	echo medpost: created $VERSION_DATE, installed $INSTALL_DATE
	exit
	;;
esac
done

case "${EOPT:-0}${TOPT:-0}${POPT:-0}" in
000) $TOKENIZER $@ | $TAGGER ;;
001) $TOKENIZER $@ | $TAGGER | $POST ;;
010) $TOKENIZER $@ | $TAGGER | $TRANS ;;
011) $TOKENIZER $@ | $TAGGER | $POST | $TRANS ;;
100) echo "$TOKENIZER $@ | $TAGGER" ;;
101) echo "$TOKENIZER $@ | $TAGGER | $POST" ;;
110) echo "$TOKENIZER $@ | $TAGGER | $TRANS" ;;
111) echo "$TOKENIZER $@ | $TAGGER | $POST | $TRANS" ;;
esac
