# Supplementary material for: A UMLS-based spell checker for natural language processing in vaccine safety
Source: BMC Med Inform Decis Mak. 2007 Feb 12;7:3. doi: 10.1186/1472-6947-7-3 (PMC1805499; doi:10.1186/1472-6947-7-3)
Supplement: Additional file 10 — Database tables – NLP1. Database tables have been subdivided into smaller files for uploading to BMC [file 1472-6947-7-3-S10.gz]

Archive with 1 entries (1 files):
- nlp1.sql
