# Supplementary material for: A UMLS-based spell checker for natural language processing in vaccine safety
Source: BMC Med Inform Decis Mak. 2007 Feb 12;7:3. doi: 10.1186/1472-6947-7-3 (PMC1805499; doi:10.1186/1472-6947-7-3)
Supplement: Additional file 10 — Database tables – NLP1. Database tables have been subdivided into smaller files for uploading to BMC [file 1472-6947-7-3-S10.gz › nlp1.sql]

/*!40101 SET @OLD_CHARACTER_SET_CLIENT=@@CHARACTER_SET_CLIENT */;
/*!40101 SET @OLD_CHARACTER_SET_RESULTS=@@CHARACTER_SET_RESULTS */;
/*!40101 SET @OLD_COLLATION_CONNECTION=@@COLLATION_CONNECTION */;
/*!40101 SET NAMES utf8 */;

/*!40014 SET @OLD_UNIQUE_CHECKS=@@UNIQUE_CHECKS, UNIQUE_CHECKS=0 */;
/*!40014 SET @OLD_FOREIGN_KEY_CHECKS=@@FOREIGN_KEY_CHECKS, FOREIGN_KEY_CHECKS=0 */;
/*!40101 SET @OLD_SQL_MODE=@@SQL_MODE, SQL_MODE='NO_AUTO_VALUE_ON_ZERO' */;


--
-- Create schema nlp
--

CREATE DATABASE /*!32312 IF NOT EXISTS*/ nlp;
USE nlp;
CREATE TABLE `content` (
  `content_id` int(11) NOT NULL auto_increment,
  `content_module` varchar(25) NOT NULL default '',
  `content_column` int(11) NOT NULL default '0',
  `content_active` char(1) NOT NULL default '',
  `content_display` int(11) NOT NULL default '10',
  `content_level` int(11) NOT NULL default '0',
  PRIMARY KEY  (`content_id`),
  KEY `key_module` (`content_module`),
  CONSTRAINT `content_ibfk_1` FOREIGN KEY (`content_module`) REFERENCES `modules` (`module_id`) ON DELETE CASCADE
) ENGINE=InnoDB DEFAULT CHARSET=latin1;
CREATE TABLE `dataset_model` (
  `datasetName` varchar(255) NOT NULL default '0',
  `modelId` bigint(20) NOT NULL default '0',
  `graphURI` varchar(255) NOT NULL default '',
  PRIMARY KEY  (`modelId`,`datasetName`)
) ENGINE=MyISAM DEFAULT CHARSET=latin1;
CREATE TABLE `datasets` (
  `datasetName` varchar(255) NOT NULL default '',
  `defaultModelUri` varchar(255) NOT NULL default '0',
  PRIMARY KEY  (`datasetName`),
  KEY `datasetName` (`datasetName`)
) ENGINE=MyISAM DEFAULT CHARSET=latin1;
CREATE TABLE `errorcodes` (
  `error_id` char(3) NOT NULL default '',
  `error_name` varchar(100) NOT NULL default '',
  PRIMARY KEY  (`error_id`)
) ENGINE=MyISAM DEFAULT CHARSET=latin1;
INSERT INTO `errorcodes` VALUES  ('001','Invalid account.'),
 ('002','Please complete entries');
CREATE TABLE `game_user` (
  `user_id` float NOT NULL auto_increment,
  `user_lastname` varchar(100) NOT NULL default '',
  `user_firstname` varchar(100) NOT NULL default '',
  `user_middle` varchar(100) NOT NULL default '',
  `user_dob` date NOT NULL default '0000-00-00',
  `user_gender` char(1) NOT NULL default '',
  `user_role` varchar(5) NOT NULL default '',
  `user_admin` char(1) NOT NULL default '',
  `user_login` varchar(10) NOT NULL default '',
  `user_password` varchar(32) NOT NULL default '',
  `user_lang` varchar(10) NOT NULL default 'english',
  `user_email` varchar(100) default '',
  `user_cellular` varchar(100) NOT NULL default '',
  `user_pin` varchar(4) NOT NULL default '',
  `user_active` char(1) NOT NULL default '',
  PRIMARY KEY  (`user_id`)
) ENGINE=InnoDB DEFAULT CHARSET=latin1;
INSERT INTO `game_user` VALUES  (1,'User','Admin','','0000-00-00','','','Y','admin','43e9a4ab75570f5b','english','','','','Y');
CREATE TABLE `location` (
  `location_id` varchar(10) NOT NULL default '',
  `location_name` varchar(50) NOT NULL default '',
  PRIMARY KEY  (`location_id`)
) ENGINE=InnoDB DEFAULT CHARSET=latin1;
CREATE TABLE `m_lib_penncode` (
  `treebank_id` varchar(10) NOT NULL default '',
  `treebank_name` varchar(100) NOT NULL default '',
  `treebank_example` varchar(100) default NULL,
  `treebank_status` char(1) default 'Y',
  PRIMARY KEY  (`treebank_id`)
) ENGINE=InnoDB DEFAULT CHARSET=latin1;
INSERT INTO `m_lib_penncode` VALUES  ('\"','Left quote','','Y'),
 ('(','Left parenthesis','','Y'),
 (')','Right parenthesis','','Y'),
 (',','Comma','','Y'),
 ('.','End of sentence period','','Y'),
 (':','Dashes, colons','','Y'),
 ('CC','Coordinating conjunction','and, but, or','Y'),
 ('CS','Subordinating conjunction','','Y'),
 ('CSN','Comparative conjunction','than','Y'),
 ('CST','Complementizer','that','Y'),
 ('DB','Predeterminer','','Y'),
 ('DD','Determiner','','Y'),
 ('EX','Existential there','','Y'),
 ('GE','Genitive marker','','Y'),
 ('II','Preposition or subordinating conjunction','','Y'),
 ('JJ','Adjective','','Y'),
 ('JJR','Adjective comparative','','Y'),
 ('JJT','Adjective superlative','','Y'),
 ('MC','Number or numeric','','Y'),
 ('NN','Noun, singular or mass','','Y'),
 ('NNP','Proper noun, singular','','Y'),
 ('NNPHR','Noun Phrase','','Y'),
 ('NNS','Noun, plural','','Y'),
 ('PN','Pronoun','','Y'),
 ('PND','Determiner as pronoun','','Y'),
 ('PNG','Genitive pronoun','','Y'),
 ('PNR','Relative pronoun','','Y'),
 ('RR','Adverb','','Y');
INSERT INTO `m_lib_penncode` VALUES  ('RRR','Comparative adverb','','Y'),
 ('RRT','Superlative adverb','','Y'),
 ('SYM','Symbol','Should be used for mathematical, scientific or technical symbols','Y'),
 ('TO','to','','Y'),
 ('VBB','Verb base form','be, am, are','Y'),
 ('VBD','Verb, past tense','was, were','Y'),
 ('VBG','Verb, gerund or present participle','being','Y'),
 ('VBI','Verb, infinitive','be','Y'),
 ('VBN','Verb, past participle','been','Y'),
 ('VBZ','Verb, 3rd person singular','is','Y'),
 ('VDB','Verb, base do','','Y'),
 ('VDD','Verb, past did','','Y'),
 ('VDG','Verb, present participle doing','','Y'),
 ('VDI','Verb, infinitive do','','Y'),
 ('VDZ','Verb, 3rd person singular does','','Y'),
 ('VHB','Verb, base have','','Y'),
 ('VHD','Verb, past had','','Y'),
 ('VHG','Verb, present participle having','','Y'),
 ('VHI','Verb, infinitive have','','Y'),
 ('VHN','Verb, past participle had','','Y'),
 ('VHZ','Verb, 3rd person singular has','','Y'),
 ('VM','modal','','Y'),
 ('VVB','Verb, base form lexical verb','','Y'),
 ('VVD','Verb, past tense','','Y');
INSERT INTO `m_lib_penncode` VALUES  ('VVG','Verb, present participle','','Y'),
 ('VVGJ','Verb, prenominal present participle','','Y'),
 ('VVGN','Verb, nominal gerund','','Y'),
 ('VVI','Verb, infinitive lexical verb','','Y'),
 ('VVN','Verb, past participle','','Y'),
 ('VVNJ','Verb, prenominal past participle','','Y'),
 ('VVZ','Verb, 3rd person singular','','Y');
CREATE TABLE `m_negtracker_inventory` (
  `document_id` varchar(100) NOT NULL default '',
  `modifier_str` varchar(150) NOT NULL default '',
  `modifier_type` varchar(10) default '',
  `tag_context` varchar(150) NOT NULL default '',
  `frequency` int(11) NOT NULL default '0',
  PRIMARY KEY  (`document_id`,`modifier_str`,`tag_context`)
) ENGINE=MyISAM DEFAULT CHARSET=latin1;
CREATE TABLE `m_negtracker_modifiers` (
  `modifier_id` float NOT NULL auto_increment,
  `modifier_str` varchar(150) NOT NULL default '',
  `modifier_known_tags` varchar(100) default '',
  `modifier_tag_context` varchar(100) default '',
  `modifier_type` varchar(10) default NULL,
  `modifier_algebra` char(1) default 'N',
  `modifier_example` varchar(255) default '',
  PRIMARY KEY  (`modifier_id`),
  UNIQUE KEY `modifier_str` (`modifier_str`,`modifier_type`),
  KEY `modifier_str_2` (`modifier_str`)
) ENGINE=MyISAM DEFAULT CHARSET=latin1;
INSERT INTO `m_negtracker_modifiers` VALUES  (1,'absence of','','','NEGA','N',''),
 (2,'cannot','','','NEGA','N',''),
 (3,'cannot see','','','NEGA','N',''),
 (4,'checked for','','','NEGA','N',''),
 (5,'declined','','','NEGA','N',''),
 (6,'declines','','','NEGA','N',''),
 (7,'deny','','','NEGA','N',''),
 (8,'denied','','','NEGA','N',''),
 (9,'denies','','','NEGA','N',''),
 (10,'denying','','','NEGA','N',''),
 (11,'evaluate for','','','NEGA','N',''),
 (12,'fails to reveal','','','NEGA','N',''),
 (13,'free of','','','NEGA','N',''),
 (14,'negative for','','','NEGA','N',''),
 (15,'never developed','','','NEGA','N',''),
 (16,'never had','','','NEGA','N',''),
 (17,'no','','','NEGA','N',''),
 (18,'no abnormal','','','NEGA','N',''),
 (19,'no cause of','','','NEGA','N',''),
 (20,'no complaints of','','','NEGA','N',''),
 (21,'no evidence','','','NEGA','N',''),
 (22,'no new evidence','','','NEGA','N',''),
 (23,'no other evidence','','','NEGA','N',''),
 (24,'no evidence to suggest','','','NEGA','N',''),
 (25,'no findings of','','','NEGA','N','');
INSERT INTO `m_negtracker_modifiers` VALUES  (26,'no findings to indicate','','','NEGA','N',''),
 (27,'no mammographic evidence of','','','NEGA','N',''),
 (28,'no new','','','NEGA','N',''),
 (29,'no radiographic evidence of','','','NEGA','N',''),
 (30,'no sign of','','','NEGA','N',''),
 (31,'no significant','','','NEGA','N',''),
 (32,'no signs of','','','NEGA','N',''),
 (33,'no suggestion of','','','NEGA','N',''),
 (34,'no suspicious','','','NEGA','N',''),
 (35,'not','','','NEGA','N',''),
 (36,'not appear','','','NEGA','N',''),
 (37,'not appreciate','','','NEGA','N',''),
 (38,'not associated with','','','NEGA','N',''),
 (39,'not complain of','','','NEGA','N',''),
 (40,'not demonstrate','','','NEGA','N',''),
 (41,'not exhibit','','','NEGA','N',''),
 (42,'not feel','','','NEGA','N',''),
 (43,'not had','','','NEGA','N',''),
 (44,'not have','','','NEGA','N',''),
 (45,'not know of','','','NEGA','N',''),
 (46,'not known to have','','','NEGA','N',''),
 (47,'not reveal','','','NEGA','N',''),
 (48,'not see','','','NEGA','N',''),
 (49,'not to be','','','NEGA','N','');
INSERT INTO `m_negtracker_modifiers` VALUES  (50,'patient was not','','','NEGA','N',''),
 (51,'rather than','','','NEGA','N',''),
 (52,'resolved','','','NEGA','N',''),
 (53,'test for','','','NEGA','N',''),
 (54,'to exclude','','','NEGA','N',''),
 (55,'unremarkable for','','','NEGA','N',''),
 (56,'with no','','','NEGA','N',''),
 (57,'without','','','NEGA','N',''),
 (58,'without any evidence of','','','NEGA','N',''),
 (59,'without evidence','','','NEGA','N',''),
 (60,'without indication of','','','NEGA','N',''),
 (61,'without sign of','','','NEGA','N',''),
 (62,'rules out','','','NEGA','N',''),
 (63,'rules him out','','','NEGA','N',''),
 (64,'rules her out','','','NEGA','N',''),
 (65,'rules the patient out','','','NEGA','N',''),
 (66,'rules out for','','','NEGA','N',''),
 (67,'rules him out for','','','NEGA','N',''),
 (68,'rules her out for','','','NEGA','N',''),
 (69,'rules the patient out for','','','NEGA','N',''),
 (70,'ruled out','','','NEGA','N',''),
 (71,'ruled him out','','','NEGA','N',''),
 (72,'ruled her out','','','NEGA','N','');
INSERT INTO `m_negtracker_modifiers` VALUES  (73,'ruled the patient out','','','NEGA','N',''),
 (74,'ruled out for','','','NEGA','N',''),
 (75,'ruled him out for','','','NEGA','N',''),
 (76,'ruled her out for','','','NEGA','N',''),
 (77,'ruled the patient out for','','','NEGA','N',''),
 (78,'ruled out against','','','NEGA','N',''),
 (79,'ruled him out against','','','NEGA','N',''),
 (80,'ruled her out against','','','NEGA','N',''),
 (81,'ruled the patient out against','','','NEGA','N',''),
 (82,'did rule out','','','NEGA','N',''),
 (83,'did rule out for','','','NEGA','N',''),
 (84,'did rule out against','','','NEGA','N',''),
 (85,'did rule him out','','','NEGA','N',''),
 (86,'did rule her out','','','NEGA','N',''),
 (87,'did rule the patient out','','','NEGA','N',''),
 (88,'did rule him out for','','','NEGA','N',''),
 (89,'did rule her out for','','','NEGA','N',''),
 (90,'did rule him out against','','','NEGA','N',''),
 (91,'did rule her out against','','','NEGA','N',''),
 (92,'did rule the patient out for','','','NEGA','N',''),
 (93,'did rule the patient out against','','','NEGA','N','');
INSERT INTO `m_negtracker_modifiers` VALUES  (94,'can rule out','','','NEGA','N',''),
 (95,'can rule out for','','','NEGA','N',''),
 (96,'can rule out against','','','NEGA','N',''),
 (97,'can rule him out','','','NEGA','N',''),
 (98,'can rule her out','','','NEGA','N',''),
 (99,'can rule the patient out','','','NEGA','N',''),
 (100,'can rule him out for','','','NEGA','N',''),
 (101,'can rule her out for','','','NEGA','N',''),
 (102,'can rule the patinet out for','','','NEGA','N',''),
 (103,'can rule him out against','','','NEGA','N',''),
 (104,'can rule her out against','','','NEGA','N',''),
 (105,'can rule the patinet out against','','','NEGA','N',''),
 (106,'adequate to rule out','','','NEGA','N',''),
 (107,'adequate to rule him out','','','NEGA','N',''),
 (108,'adequate to rule her out','','','NEGA','N',''),
 (109,'adequate to rule the patient out','','','NEGA','N',''),
 (110,'adequate to rule out for','','','NEGA','N',''),
 (111,'adequate to rule him out for','','','NEGA','N',''),
 (112,'adequate to rule her out for','','','NEGA','N','');
INSERT INTO `m_negtracker_modifiers` VALUES  (113,'adequate to rule the patient out for','','','NEGA','N',''),
 (114,'adequate to rule the patient out against','','','NEGA','N',''),
 (115,'sufficient to rule out','','','NEGA','N',''),
 (116,'sufficient to rule him out','','','NEGA','N',''),
 (117,'sufficient to rule her out','','','NEGA','N',''),
 (118,'sufficient to rule the patient out','','','NEGA','N',''),
 (119,'sufficient to rule out for','','','NEGA','N',''),
 (120,'sufficient to rule him out for','','','NEGA','N',''),
 (121,'sufficient to rule her out for','','','NEGA','N',''),
 (122,'sufficient to rule the patient out for','','','NEGA','N',''),
 (123,'sufficient to rule out against','','','NEGA','N',''),
 (124,'sufficient to rule him out against','','','NEGA','N',''),
 (125,'sufficient to rule her out against','','','NEGA','N',''),
 (126,'sufficient to rule the patient out against','','','NEGA','N',''),
 (127,'unlikely','','','NEGB','N',''),
 (128,'free','','','NEGB','N',''),
 (129,'was ruled out','','','NEGB','N','');
INSERT INTO `m_negtracker_modifiers` VALUES  (130,'is ruled out','','','NEGB','N',''),
 (131,'are ruled out','','','NEGB','N',''),
 (132,'have been ruled out','','','NEGB','N',''),
 (133,'has been ruled out','','','NEGB','N',''),
 (134,'rule out','','','PNEGA','N',''),
 (135,'r/o','','','PNEGA','N',''),
 (136,'ro','','','PNEGA','N',''),
 (137,'rule him out','','','PNEGA','N',''),
 (138,'rule her out','','','PNEGA','N',''),
 (139,'rule the patient out','','','PNEGA','N',''),
 (140,'rule out for','','','PNEGA','N',''),
 (141,'rule him out for','','','PNEGA','N',''),
 (142,'rule her out for','','','PNEGA','N',''),
 (143,'rule the patinet out for','','','PNEGA','N',''),
 (144,'be ruled out for','','','PNEGA','N',''),
 (145,'should be ruled out for','','','PNEGA','N',''),
 (146,'ought to be ruled out for','','','PNEGA','N',''),
 (147,'may be ruled out for','','','PNEGA','N',''),
 (148,'might be ruled out for','','','PNEGA','N',''),
 (149,'could be ruled out for','','','PNEGA','N',''),
 (150,'will be ruled out for','','','PNEGA','N',''),
 (151,'can be ruled out for','','','PNEGA','N','');
INSERT INTO `m_negtracker_modifiers` VALUES  (152,'must be ruled out for','','','PNEGA','N',''),
 (153,'is to be ruled out for','','','PNEGA','N',''),
 (154,'what must be ruled out is','','','PNEGA','N',''),
 (155,'did not rule out','','','PNEGB','N',''),
 (156,'not ruled out','','','PNEGB','N',''),
 (157,'not been ruled out','','','PNEGB','N',''),
 (158,'being ruled out','','','PNEGB','N',''),
 (159,'be ruled out','','','PNEGB','N',''),
 (160,'should be ruled out','','','PNEGB','N',''),
 (161,'ought to be ruled out','','','PNEGB','N',''),
 (162,'may be ruled out','','','PNEGB','N',''),
 (163,'might be ruled out','','','PNEGB','N',''),
 (164,'could be ruled out','','','PNEGB','N',''),
 (165,'will be ruled out','','','PNEGB','N',''),
 (166,'can be ruled out','','','PNEGB','N',''),
 (167,'must be ruled out','','','PNEGB','N',''),
 (168,'is to be ruled out','','','PNEGB','N',''),
 (169,'no increase','','','PSEUDONEG','N',''),
 (170,'no suspicious change','','','PSEUDONEG','N',''),
 (171,'no significant change','','','PSEUDONEG','N',''),
 (172,'no change','','','PSEUDONEG','N','');
INSERT INTO `m_negtracker_modifiers` VALUES  (173,'no interval change','','','PSEUDONEG','N',''),
 (174,'no definite change','','','PSEUDONEG','N',''),
 (175,'no significant interval change','','','PSEUDONEG','N',''),
 (176,'not extend','','','PSEUDONEG','N',''),
 (177,'not cause','','','PSEUDONEG','N',''),
 (178,'not drain','','','PSEUDONEG','N',''),
 (179,'not certain if','','','PSEUDONEG','N',''),
 (180,'not certain whether','','','PSEUDONEG','N',''),
 (181,'gram negative','','','PSEUDONEG','N',''),
 (182,'without difficulty','','','PSEUDONEG','N',''),
 (183,'not necessarily','','','PSEUDONEG','N',''),
 (184,'not only','','','PSEUDONEG','N',''),
 (185,'but','','','CONJ','N',''),
 (186,'however','','','CONJ','N',''),
 (187,'nevertheless','','','CONJ','N',''),
 (188,'yet','','','CONJ','N',''),
 (189,'though','','','CONJ','N',''),
 (190,'although','','','CONJ','N',''),
 (191,'still','','','CONJ','N',''),
 (192,'aside from','','','CONJ','N',''),
 (193,'except','','','CONJ','N',''),
 (194,'apart from','','','CONJ','N',''),
 (195,'secondary to','','','CONJ','N','');
INSERT INTO `m_negtracker_modifiers` VALUES  (196,'as the cause of','','','CONJ','N',''),
 (197,'as the source of','','','CONJ','N',''),
 (198,'as the reason of','','','CONJ','N',''),
 (199,'as the etiology of','','','CONJ','N',''),
 (200,'as the origin of','','','CONJ','N',''),
 (201,'as the cause for','','','CONJ','N',''),
 (202,'as the source for','','','CONJ','N',''),
 (203,'as the reason for','','','CONJ','N',''),
 (204,'as the etiology for','','','CONJ','N',''),
 (205,'as the origin for','','','CONJ','N',''),
 (206,'as the secondary cause of','','','CONJ','N',''),
 (207,'as the secondary source of','','','CONJ','N',''),
 (208,'as the secondary reason of','','','CONJ','N',''),
 (209,'as the secondary etiology of','','','CONJ','N',''),
 (210,'as the secondary origin of','','','CONJ','N',''),
 (211,'as the secondary cause for','','','CONJ','N',''),
 (212,'as the secondary source for','','','CONJ','N',''),
 (213,'as the secondary reason for','','','CONJ','N',''),
 (214,'as the secondary etiology for','','','CONJ','N',''),
 (215,'as the secondary origin for','','','CONJ','N','');
INSERT INTO `m_negtracker_modifiers` VALUES  (216,'as a cause of','','','CONJ','N',''),
 (217,'as a source of','','','CONJ','N',''),
 (218,'as a reason of','','','CONJ','N',''),
 (219,'as a etiology of','','','CONJ','N',''),
 (220,'as a cause for','','','CONJ','N',''),
 (221,'as a source for','','','CONJ','N',''),
 (222,'as a reason for','','','CONJ','N',''),
 (223,'as a etiology for','','','CONJ','N',''),
 (224,'as a secondary cause of','','','CONJ','N',''),
 (225,'as a secondary source of','','','CONJ','N',''),
 (226,'as a secondary reason of','','','CONJ','N',''),
 (227,'as a secondary etiology of','','','CONJ','N',''),
 (228,'as a secondary origin of','','','CONJ','N',''),
 (229,'as a secondary cause for','','','CONJ','N',''),
 (230,'as a secondary source for','','','CONJ','N',''),
 (231,'as a secondary reason for','','','CONJ','N',''),
 (232,'as a secondary etiology for','','','CONJ','N',''),
 (233,'as a secondary origin for','','','CONJ','N',''),
 (234,'as an cause of','','','CONJ','N',''),
 (235,'as an source of','','','CONJ','N','');
INSERT INTO `m_negtracker_modifiers` VALUES  (236,'as an reason of','','','CONJ','N',''),
 (237,'as an etiology of','','','CONJ','N',''),
 (238,'as an origin of','','','CONJ','N',''),
 (239,'as an cause for','','','CONJ','N',''),
 (240,'as an source for','','','CONJ','N',''),
 (241,'as an reason for','','','CONJ','N',''),
 (242,'as an etiology for','','','CONJ','N',''),
 (243,'as an origin for','','','CONJ','N',''),
 (244,'as an secondary cause of','','','CONJ','N',''),
 (245,'as an secondary source of','','','CONJ','N',''),
 (246,'as an secondary reason of','','','CONJ','N',''),
 (247,'as an secondary etiology of','','','CONJ','N',''),
 (248,'as an secondary origin of','','','CONJ','N',''),
 (249,'as an secondary cause for','','','CONJ','N',''),
 (250,'as an secondary source for','','','CONJ','N',''),
 (251,'as an secondary reason for','','','CONJ','N',''),
 (252,'as an secondary etiology for','','','CONJ','N',''),
 (253,'as an secondary origin for','','','CONJ','N',''),
 (254,'cause of','','','CONJ','N',''),
 (255,'cause for','','','CONJ','N','');
INSERT INTO `m_negtracker_modifiers` VALUES  (256,'causes of','','','CONJ','N',''),
 (257,'causes for','','','CONJ','N',''),
 (258,'source of','','','CONJ','N',''),
 (259,'source for','','','CONJ','N',''),
 (260,'sources of','','','CONJ','N',''),
 (261,'sources for','','','CONJ','N',''),
 (262,'reason of','','','CONJ','N',''),
 (263,'reason for','','','CONJ','N',''),
 (264,'reasons of','','','CONJ','N',''),
 (265,'reasons for','','','CONJ','N',''),
 (266,'etiology of','','','CONJ','N',''),
 (267,'etiology for','','','CONJ','N',''),
 (268,'trigger event for','','','CONJ','N',''),
 (269,'origin of','','','CONJ','N',''),
 (270,'origin for','','','CONJ','N',''),
 (271,'origins of','','','CONJ','N',''),
 (272,'origins for','','','CONJ','N',''),
 (273,'other possibilities of','','','CONJ','N','');
CREATE TABLE `m_spelling_dictaux` (
  `word_id` float NOT NULL auto_increment,
  `word_str` varchar(255) NOT NULL default '',
  `word_ngram` varchar(255) default '',
  `word_header` varchar(4) default '',
  `word_metaphone` varchar(25) default '',
  `word_anterior` varchar(5) default NULL,
  `word_posterior` varchar(5) default NULL,
  `word_fragment` varchar(10) default '',
  `frequency` int(11) NOT NULL default '0',
  `neighbors` varchar(20) NOT NULL default '',
  PRIMARY KEY  (`word_id`),
  UNIQUE KEY `word_str` (`word_str`),
  KEY `word_header` (`word_header`),
  KEY `word_metaphone` (`word_metaphone`),
  KEY `word_anterior` (`word_anterior`),
  KEY `word_posterior` (`word_posterior`),
  KEY `word_fragment` (`word_fragment`)
) ENGINE=MyISAM DEFAULT CHARSET=latin1;
INSERT INTO `m_spelling_dictaux` VALUES  (1,'feet',' f|fe|ee|et|t','feet','FT',NULL,NULL,'',0,''),
 (2,'loonie',' l|lo|oo|on|ni|ie|e','loon','LN',NULL,NULL,'',0,''),
 (3,'tingling',' t|ti|in|ng|gl|li|in|ng|g','','TNKLNK',NULL,NULL,'',0,''),
 (4,'pneumococcal',' p|pn|ne|eu|um|mo|oc|co|oc|cc|ca|al|l','','NMKKKL',NULL,NULL,'',0,''),
 (5,'combinant',' c|co|om|mb|bi|in|na|an|nt|t','','KMNNT','ombi','inan','',0,''),
 (6,'abenol',' a|ab|be|en|no|ol|l','aben','ABNL','beno','beno','abenol',1,''),
 (8,'aspirin',' a|as|sp|pi|ir|ri|in|n','aspi','ASPRN','spir','piri','aspiri',1,''),
 (9,'constipation',' c|co|on|ns|st|ti|ip|pa|at|ti|io|on|n','cons','KNSTPXN','onst','atio','constipati',1,''),
 (10,'headache',' h|he|ea|ad|da|ac|ch|he|e','head','HTX','eada','dach','headache',1,''),
 (11,'confirmed',' c|co|on|nf|fi|ir|rm|me|ed|d','conf','KNFRMT','onfi','irme','confirme',1,''),
 (12,'vaccine',' v|va|ac|cc|ci|in|ne|e','vacc','FKSN','acci','ccin','vaccin',2,''),
 (13,'diphtheria',' d|di|ip|ph|ht|th|he|er|ri|ia|a','diph','TF0R','ipht','heri','diphtheria',1,''),
 (14,'after',' a|af|ft|te|er|r','afte','AFTR','fter','afte','afte',2,'');
INSERT INTO `m_spelling_dictaux` VALUES  (15,'persisted',' p|pe|er|rs|si|is|st|te|ed|d','pers','PRSSTT','ersi','iste','persiste',1,''),
 (16,'occasionally',' o|oc|cc|ca|as|si|io|on|na|al|ll|ly|y','occa','OKKXNL','ccas','nall','occasional',2,''),
 (17,'twoonie',' t|tw|wo|oo|on|ni|ie|e','twoo','TWN','woon','ooni','twooni',1,''),
 (18,'dizziness',' d|di|iz|zz|zi|in|ne|es|ss|s','dizz','TSNS','izzi','ines','dizzines',1,''),
 (19,'receiving',' r|re|ec|ce|ei|iv|vi|in|ng|g','rece','RSFNK','ecei','ivin','receivin',2,''),
 (20,'proceeding',' p|pr|ro|oc|ce|ee|ed|di|in|ng|g','proc','PRSTNK','roce','edin','proceeding',1,''),
 (21,'proceed',' p|pr|ro|oc|ce|ee|ed|d','proc','PRST','roce','ocee','procee',1,''),
 (22,'Extra',' E|Ex|xt|tr|ra|a','Extr','EKSTR','xtra','Extr','Extr',2,''),
 (23,'Strength',' S|St|tr|re|en|ng|gt|th|h','Stre','STRNK0','tren','engt','Strength',2,''),
 (24,'Adenol',' A|Ad|de|en|no|ol|l','Aden','ATNL','deno','deno','Adenol',1,''),
 (25,'TdP',' T|Td|dP|P','TdP','TTP','dP','TdP','Td',1,''),
 (26,'ChlorTriplon',' C|Ch|hl|lo|or|rT|Tr|ri|ip|pl|lo|on|n','Chlo','XLRTRPLN','hlor','iplo','ChlorTripl',1,'');
INSERT INTO `m_spelling_dictaux` VALUES  (27,'vomiting',' v|vo|om|mi|it|ti|in|ng|g','vomi','FMTNK','omit','itin','vomiting',2,''),
 (28,'Typhim',' T|Ty|yp|ph|hi|im|m','Typh','TFM','yphi','yphi','Typhim',1,''),
 (29,'Vaqta',' V|Va|aq|qt|ta|a','Vaqt','FKT','aqta','Vaqt','Vaqt',1,''),
 (30,'Menjugate',' M|Me|en|nj|ju|ug|ga|at|te|e','Menj','MNJKT','enju','ugat','Menjugat',1,''),
 (31,'feeling',' f|fe|ee|el|li|in|ng|g','feel','FLNK','eeli','elin','feelin',1,''),
 (33,'came',' c|ca|am|me|e','came','KM','ame','came','came',1,''),
 (34,'see',' s|se|ee|e','see','S','ee','see','se',1,''),
 (35,'today',' t|to|od|da|ay|y','toda','TT','oday','toda','toda',1,''),
 (36,'regarding',' r|re|eg|ga|ar|rd|di|in|ng|g','rega','RKRTNK','egar','rdin','regardin',1,''),
 (37,'sore',' s|so|or|re|e','sore','SR','ore','sore','sore',1,''),
 (38,'arm',' a|ar|rm|m','arm','ARM','rm','arm','ar',1,''),
 (39,'following',' f|fo|ol|ll|lo|ow|wi|in|ng|g','foll','FLWNK','ollo','owin','followin',1,''),
 (40,'second',' s|se|ec|co|on|nd|d','seco','SKNT','econ','econ','second',1,''),
 (41,'hepatitis',' h|he|ep|pa|at|ti|it|ti|is|s','hepa','HPTTS','epat','titi','hepatiti',1,'');
INSERT INTO `m_spelling_dictaux` VALUES  (42,'b',' b|b','b','B','','b','',1,''),
 (43,'immunization',' i|im|mm|mu|un|ni|iz|za|at|ti|io|on|n','immu','IMNSXN','mmun','atio','immunizati',1,''),
 (44,'immediately',' i|im|mm|me|ed|di|ia|at|te|el|ly|y','imme','IMTTL','mmed','atel','immediatel',1,''),
 (45,'injection',' i|in|nj|je|ec|ct|ti|io|on|n','inje','INJKXN','njec','ctio','injectio',1,''),
 (46,'experienced',' e|ex|xp|pe|er|ri|ie|en|nc|ce|ed|d','expe','EKSPRNST','xper','ence','experience',1,''),
 (47,'numbness',' n|nu|um|mb|bn|ne|es|ss|s','numb','NMNS','umbn','bnes','numbness',1,''),
 (48,'back',' b|ba|ac|ck|k','back','BK','ack','back','back',1,''),
 (49,'inner',' i|in|nn|ne|er|r','inne','INR','nner','inne','inne',1,''),
 (50,'aspect',' a|as|sp|pe|ec|ct|t','aspe','ASPKT','spec','spec','aspect',1,''),
 (51,'upper',' u|up|pp|pe|er|r','uppe','UPR','pper','uppe','uppe',1,''),
 (52,'lasted',' l|la|as|st|te|ed|d','last','LSTT','aste','aste','lasted',1,''),
 (53,'hour',' h|ho|ou|ur|r','hour','HR','our','hour','hour',1,''),
 (54,'remainder',' r|re|em|ma|ai|in|nd|de|er|r','rema','RMNTR','emai','inde','remainde',1,'');
INSERT INTO `m_spelling_dictaux` VALUES  (55,'day',' d|da|ay|y','day','T','ay','day','da',1,''),
 (56,'noticed',' n|no|ot|ti|ic|ce|ed|d','noti','NTST','otic','tice','notice',1,''),
 (57,'tenderness',' t|te|en|nd|de|er|rn|ne|es|ss|s','tend','TNTRNS','ende','rnes','tenderness',1,''),
 (58,'pain',' p|pa|ai|in|n','pain','PN','ain','pain','pain',1,''),
 (59,'radiating',' r|ra|ad|di|ia|at|ti|in|ng|g','radi','RTTNK','adia','atin','radiatin',1,''),
 (60,'lower',' l|lo|ow|we|er|r','lowe','LWR','ower','lowe','lowe',1,''),
 (61,'awoke',' a|aw|wo|ok|ke|e','awok','AWK','woke','awok','awok',1,''),
 (62,'night',' n|ni|ig|gh|ht|t','nigh','NFT','ight','nigh','nigh',1,''),
 (63,'hand',' h|ha|an|nd|d','hand','HNT','and','hand','hand',1,''),
 (64,'knuckles',' k|kn|nu|uc|ck|kl|le|es|s','knuc','NKLS','nuck','ckle','knuckles',1,''),
 (65,'especially',' e|es|sp|pe|ec|ci|ia|al|ll|ly|y','espe','ESPXL','spec','iall','especially',1,''),
 (66,'middle',' m|mi|id|dd|dl|le|e','midd','MTL','iddl','iddl','middle',1,''),
 (67,'ring',' r|ri|in|ng|g','ring','RNK','ing','ring','ring',1,'');
INSERT INTO `m_spelling_dictaux` VALUES  (68,'finger',' f|fi|in|ng|ge|er|r','fing','FNJR','inge','inge','finger',1,''),
 (69,'bit',' b|bi|it|t','bit','BT','it','bit','bi',1,''),
 (70,'stiff',' s|st|ti|if|ff|f','stif','STF','tiff','stif','stif',1,''),
 (71,'November',' N|No|ov|ve|em|mb|be|er|r','Nove','NFMR','ovem','embe','November',1,''),
 (72,'morning',' m|mo|or|rn|ni|in|ng|g','morn','MRNNK','orni','rnin','mornin',1,''),
 (73,'whole',' w|wh|ho|ol|le|e','whol','HL','hole','whol','whol',1,''),
 (74,'shoulder',' s|sh|ho|ou|ul|ld|de|er|r','shou','XLTR','houl','ulde','shoulder',1,''),
 (75,'left',' l|le|ef|ft|t','left','LFT','eft','left','left',1,''),
 (76,'side',' s|si|id|de|e','side','ST','ide','side','side',1,''),
 (77,'ear',' e|ea|ar|r','ear','ER','ar','ear','ea',1,''),
 (78,'aching',' a|ac|ch|hi|in|ng|g','achi','AXNK','chin','chin','aching',1,''),
 (79,'palpable',' p|pa|al|lp|pa|ab|bl|le|e','palp','PLPBL','alpa','pabl','palpable',1,''),
 (80,'lymph',' l|ly|ym|mp|ph|h','lymp','LMF','ymph','lymp','lymp',1,''),
 (81,'node',' n|no|od|de|e','node','NT','ode','node','node',1,'');
INSERT INTO `m_spelling_dictaux` VALUES  (82,'said',' s|sa|ai|id|d','said','ST','aid','said','said',1,''),
 (83,'feels',' f|fe|ee|el|ls|s','feel','FLS','eels','feel','feel',1,''),
 (84,'soreness',' s|so|or|re|en|ne|es|ss|s','sore','SRNS','oren','enes','soreness',1,''),
 (85,'muscles',' m|mu|us|sc|cl|le|es|s','musc','MSKLS','uscl','scle','muscle',1,''),
 (86,'not',' n|no|ot|t','not','NT','ot','not','no',1,''),
 (87,'joints',' j|jo|oi|in|nt|ts|s','join','JNTS','oint','oint','joints',1,''),
 (88,'swelling',' s|sw|we|el|ll|li|in|ng|g','swel','SWLNK','well','llin','swelling',1,''),
 (89,'palm',' p|pa|al|lm|m','palm','PLM','alm','palm','palm',1,''),
 (90,'fingers',' f|fi|in|ng|ge|er|rs|s','fing','FNJRS','inge','nger','finger',1,''),
 (91,'skin',' s|sk|ki|in|n','skin','SKN','kin','skin','skin',1,''),
 (92,'looked',' l|lo|oo|ok|ke|ed|d','look','LKT','ooke','ooke','looked',1,''),
 (93,'mottled',' m|mo|ot|tt|tl|le|ed|d','mott','MTLT','ottl','ttle','mottle',1,''),
 (94,'red',' r|re|ed|d','red','RT','ed','red','re',1,''),
 (95,'color',' c|co|ol|lo|or|r','colo','KLR','olor','colo','colo',1,'');
INSERT INTO `m_spelling_dictaux` VALUES  (96,'compared',' c|co|om|mp|pa|ar|re|ed|d','comp','KMPRT','ompa','pare','compared',1,''),
 (97,'other',' o|ot|th|he|er|r','othe','O0R','ther','othe','othe',1,''),
 (98,'site',' s|si|it|te|e','site','ST','ite','site','site',1,''),
 (99,'tender',' t|te|en|nd|de|er|r','tend','TNTR','ende','ende','tender',1,''),
 (100,'touch',' t|to|ou|uc|ch|h','touc','TX','ouch','touc','touc',1,''),
 (101,'slightly',' s|sl|li|ig|gh|ht|tl|ly|y','slig','SLFTL','ligh','ghtl','slightly',1,''),
 (102,'area',' a|ar|re|ea|a','area','AR','rea','area','area',1,''),
 (103,'size',' s|si|iz|ze|e','size','SS','ize','size','size',1,''),
 (104,'higher',' h|hi|ig|gh|he|er|r','high','HFR','ighe','ighe','higher',1,''),
 (105,'then',' t|th|he|en|n','then','0N','hen','then','then',1,''),
 (106,'right',' r|ri|ig|gh|ht|t','righ','RFT','ight','righ','righ',1,''),
 (107,'observing',' o|ob|bs|se|er|rv|vi|in|ng|g','obse','OBSRFNK','bser','rvin','observin',1,''),
 (108,'stated',' s|st|ta|at|te|ed|d','stat','STTT','tate','tate','stated',1,''),
 (109,'noticeable',' n|no|ot|ti|ic|ce|ea|ab|bl|le|e','noti','NTSBL','otic','eabl','noticeable',1,'');
INSERT INTO `m_spelling_dictaux` VALUES  (110,'reaction',' r|re|ea|ac|ct|ti|io|on|n','reac','RKXN','eact','ctio','reaction',1,''),
 (111,'first',' f|fi|ir|rs|st|t','firs','FRST','irst','firs','firs',1,''),
 (112,'noted',' n|no|ot|te|ed|d','note','NTT','oted','note','note',1,''),
 (113,'vaccination',' v|va|ac|cc|ci|in|na|at|ti|io|on|n','vacc','FKSNXN','acci','atio','vaccinatio',1,''),
 (114,'consult',' c|co|on|ns|su|ul|lt|t','cons','KNSLT','onsu','nsul','consul',1,''),
 (115,'advice',' a|ad|dv|vi|ic|ce|e','advi','ATFS','dvic','dvic','advice',1,''),
 (116,'third',' t|th|hi|ir|rd|d','thir','0RT','hird','thir','thir',1,''),
 (117,'dose',' d|do|os|se|e','dose','TS','ose','dose','dose',1,''),
 (118,'hours',' h|ho|ou|ur|rs|s','hour','HRS','ours','hour','hour',1,''),
 (119,'ill',' i|il|ll|l','ill','IL','ll','ill','il',1,''),
 (120,'general',' g|ge|en|ne|er|ra|al|l','gene','JNRL','ener','nera','genera',1,''),
 (121,'malaise',' m|ma|al|la|ai|is|se|e','mala','MLS','alai','lais','malais',1,''),
 (122,'dizzy',' d|di|iz|zz|zy|y','dizz','TS','izzy','dizz','dizz',1,''),
 (123,'bad',' b|ba|ad|d','bad','BT','ad','bad','ba',1,'');
INSERT INTO `m_spelling_dictaux` VALUES  (124,'fatigue',' f|fa|at|ti|ig|gu|ue|e','fati','FTK','atig','tigu','fatigu',1,''),
 (125,'upset',' u|up|ps|se|et|t','upse','UPST','pset','upse','upse',1,''),
 (126,'stomach',' s|st|to|om|ma|ac|ch|h','stom','STMX','toma','omac','stomac',1,''),
 (127,'evening',' e|ev|ve|en|ni|in|ng|g','even','EFNNK','veni','enin','evenin',1,''),
 (128,'also',' a|al|ls|so|o','also','ALS','lso','also','also',1,''),
 (129,'complained',' c|co|om|mp|pl|la|ai|in|ne|ed|d','comp','KMPLNT','ompl','aine','complained',1,''),
 (130,'quadrant',' q|qu|ua|ad|dr|ra|an|nt|t','quad','KTRNT','uadr','dran','quadrant',1,''),
 (131,'fever',' f|fe|ev|ve|er|r','feve','FFR','ever','feve','feve',1,''),
 (132,'rash',' r|ra|as|sh|h','rash','RX','ash','rash','rash',1,''),
 (133,'respiratory',' r|re|es|sp|pi|ir|ra|at|to|or|ry|y','resp','RSPRTR','espi','ator','respirator',1,''),
 (134,'system',' s|sy|ys|st|te|em|m','syst','SSTM','yste','yste','system',1,''),
 (135,'involvement',' i|in|nv|vo|ol|lv|ve|em|me|en|nt|t','invo','INFLFMNT','nvol','emen','involvemen',1,''),
 (136,'diarrhea',' d|di|ia|ar|rr|rh|he|ea|a','diar','TRH','iarr','rrhe','diarrhea',1,'');
INSERT INTO `m_spelling_dictaux` VALUES  (137,'stayed',' s|st|ta|ay|ye|ed|d','stay','STYT','taye','taye','stayed',1,''),
 (138,'home',' h|ho|om|me|e','home','HM','ome','home','home',1,''),
 (139,'school',' s|sc|ch|ho|oo|ol|l','scho','SXL','choo','choo','school',1,''),
 (140,'above',' a|ab|bo|ov|ve|e','abov','ABF','bove','abov','abov',1,''),
 (141,'symptoms',' s|sy|ym|mp|pt|to|om|ms|s','symp','SMPTMS','ympt','ptom','symptoms',1,''),
 (142,'saw',' s|sa|aw|w','saw','S','aw','saw','sa',1,''),
 (143,'physician',' p|ph|hy|ys|si|ic|ci|ia|an|n','phys','FSXN','hysi','icia','physicia',1,''),
 (144,'advised',' a|ad|dv|vi|is|se|ed|d','advi','ATFST','dvis','vise','advise',1,''),
 (145,'continue',' c|co|on|nt|ti|in|nu|ue|e','cont','KNTN','onti','tinu','continue',1,''),
 (146,'series',' s|se|er|ri|ie|es|s','seri','SRS','erie','erie','series',1,''),
 (147,'mother',' m|mo|ot|th|he|er|r','moth','M0R','othe','othe','mother',1,''),
 (148,'reports',' r|re|ep|po|or|rt|ts|s','repo','RPRTS','epor','port','report',1,''),
 (149,'Jane',' J|Ja|an|ne|e','Jane','JN','ane','Jane','Jane',1,'');
INSERT INTO `m_spelling_dictaux` VALUES  (150,'Little',' L|Li|it|tt|tl|le|e','Litt','LTL','ittl','ittl','Little',1,''),
 (151,'yellow',' y|ye|el|ll|lo|ow|w','yell','YL','ello','ello','yellow',1,''),
 (152,'tinged',' t|ti|in|ng|ge|ed|d','ting','TNJT','inge','inge','tinged',1,''),
 (153,'PMN',' P|PM|MN|N','PMN','PMN','MN','PMN','PM',1,''),
 (154,'clear',' c|cl|le|ea|ar|r','clea','KLR','lear','clea','clea',1,''),
 (155,'sign',' s|si|ig|gn|n','sign','SN','ign','sign','sign',1,''),
 (156,'anorexic',' a|an|no|or|re|ex|xi|ic|c','anor','ANRKSK','nore','rexi','anorexic',1,''),
 (157,'began',' b|be|eg|ga|an|n','bega','BKN','egan','bega','bega',1,''),
 (158,'improving',' i|im|mp|pr|ro|ov|vi|in|ng|g','impr','IMPRFNK','mpro','ovin','improvin',1,''),
 (159,'returned',' r|re|et|tu|ur|rn|ne|ed|d','retu','RTRNT','etur','urne','returned',1,''),
 (160,'complete',' c|co|om|mp|pl|le|et|te|e','comp','KMPLT','ompl','plet','complete',1,''),
 (161,'resolution',' r|re|es|so|ol|lu|ut|ti|io|on|n','reso','RSLXN','esol','utio','resolution',1,''),
 (162,'unremarkable',' u|un|nr|re|em|ma|ar|rk|ka|ab|bl|le|e','unre','UNRMRKBL','nrem','kabl','unremarkab',1,'');
INSERT INTO `m_spelling_dictaux` VALUES  (163,'local',' l|lo|oc|ca|al|l','loca','LKL','ocal','loca','loca',1,''),
 (164,'grade',' g|gr|ra|ad|de|e','grad','KRT','rade','grad','grad',1,''),
 (165,'contracted',' c|co|on|nt|tr|ra|ac|ct|te|ed|d','cont','KNTRKTT','ontr','acte','contracted',1,''),
 (166,'a',' a|a','a','A','','a','',1,''),
 (167,'remembered',' r|re|em|me|em|mb|be|er|re|ed|d','reme','RMMRT','emem','bere','remembered',1,''),
 (168,'symptomatology',' s|sy|ym|mp|pt|to|om|ma|at|to|ol|lo|og|gy|y','symp','SMPTMTLJ','ympt','olog','symptomato',1,''),
 (169,'decided',' d|de|ec|ci|id|de|ed|d','deci','TSTT','ecid','cide','decide',1,''),
 (170,'withdraw',' w|wi|it|th|hd|dr|ra|aw|w','with','W0TR','ithd','hdra','withdraw',1,''),
 (171,'consent',' c|co|on|ns|se|en|nt|t','cons','KNSNT','onse','nsen','consen',1,''),
 (172,'completion',' c|co|om|mp|pl|le|et|ti|io|on|n','comp','KMPLXN','ompl','etio','completion',1,''),
 (173,'contraindication',' c|co|on|nt|tr|ra|ai|in|nd|di|ic|ca|at|ti|io|on|n','cont','KNTRNTKXN','ontr','atio','contraindi',1,''),
 (174,'finishing',' f|fi|in|ni|is|sh|hi|in|ng|g','fini','FNXNK','inis','shin','finishin',1,'');
INSERT INTO `m_spelling_dictaux` VALUES  (175,'need',' n|ne|ee|ed|d','need','NT','eed','need','need',1,''),
 (176,'support',' s|su|up|pp|po|or|rt|t','supp','SPRT','uppo','ppor','suppor',1,''),
 (177,'doctor',' d|do|oc|ct|to|or|r','doct','TKTR','octo','octo','doctor',1,''),
 (178,'Adams',' A|Ad|da|am|ms|s','Adam','ATMS','dams','Adam','Adam',1,''),
 (179,'comment',' c|co|om|mm|me|en|nt|t','comm','KMNT','omme','mmen','commen',1,''),
 (180,'Best',' B|Be|es|st|t','Best','BST','est','Best','Best',1,''),
 (181,'emergency',' e|em|me|er|rg|ge|en|nc|cy|y','emer','EMRJNS','merg','genc','emergenc',1,''),
 (182,'reassure',' r|re|ea|as|ss|su|ur|re|e','reas','RSR','eass','ssur','reassure',1,''),
 (183,'received',' r|re|ec|ce|ei|iv|ve|ed|d','rece','RSFT','ecei','eive','received',1,''),
 (184,'immunizations',' i|im|mm|mu|un|ni|iz|za|at|ti|io|on|ns|s','immu','IMNSXNS','mmun','tion','immunizati',1,''),
 (185,'Wednesday',' W|We|ed|dn|ne|es|sd|da|ay|y','Wedn','WTNST','edne','esda','Wednesda',1,''),
 (186,'26th',' 2|26|6t|th|h','26th','0','6th','26th','26th',1,''),
 (187,'irritable',' i|ir|rr|ri|it|ta|ab|bl|le|e','irri','IRTBL','rrit','tabl','irritabl',1,'');
INSERT INTO `m_spelling_dictaux` VALUES  (188,'tired',' t|ti|ir|re|ed|d','tire','TRT','ired','tire','tire',1,''),
 (189,'eat',' e|ea|at|t','eat','ET','at','eat','ea',1,''),
 (190,'supper',' s|su|up|pp|pe|er|r','supp','SPR','uppe','uppe','supper',1,''),
 (191,'went',' w|we|en|nt|t','went','WNT','ent','went','went',1,''),
 (192,'bed',' b|be|ed|d','bed','BT','ed','bed','be',1,''),
 (193,'PM',' P|PM|M','PM','PM','M','PM','PM',1,''),
 (194,'unusual',' u|un|nu|us|su|ua|al|l','unus','UNSL','nusu','usua','unusua',1,''),
 (195,'got',' g|go|ot|t','got','KT','ot','got','go',1,''),
 (196,'Thursday',' T|Th|hu|ur|rs|sd|da|ay|y','Thur','0RST','hurs','rsda','Thursday',1,''),
 (197,'felt',' f|fe|el|lt|t','felt','FLT','elt','felt','felt',1,''),
 (198,'sick',' s|si|ic|ck|k','sick','SK','ick','sick','sick',1,''),
 (199,'slept',' s|sl|le|ep|pt|t','slep','SLPT','lept','slep','slep',1,''),
 (200,'time',' t|ti|im|me|e','time','TM','ime','time','time',1,''),
 (201,'attempted',' a|at|tt|te|em|mp|pt|te|ed|d','atte','ATMPTT','ttem','mpte','attempte',1,''),
 (202,'drink',' d|dr|ri|in|nk|k','drin','TRNK','rink','drin','drin',1,'');
INSERT INTO `m_spelling_dictaux` VALUES  (203,'became',' b|be|ec|ca|am|me|e','beca','BKM','ecam','ecam','became',1,''),
 (204,'worsened',' w|wo|or|rs|se|en|ne|ed|d','wors','WRSNT','orse','sene','worsened',1,''),
 (205,'next',' n|ne|ex|xt|t','next','NKST','ext','next','next',1,''),
 (206,'inch',' i|in|nc|ch|h','inch','INX','nch','inch','inch',1,''),
 (207,'just',' j|ju|us|st|t','just','JST','ust','just','just',1,''),
 (208,'bruising',' b|br|ru|ui|is|si|in|ng|g','brui','BRSNK','ruis','isin','bruising',1,''),
 (209,'states',' s|st|ta|at|te|es|s','stat','STTS','tate','tate','states',1,''),
 (210,'son',' s|so|on|n','son','SN','on','son','so',1,''),
 (211,'influenza',' i|in|nf|fl|lu|ue|en|nz|za|a','infl','INFLNS','nflu','uenz','influenz',1,''),
 (212,'Saturday',' S|Sa|at|tu|ur|rd|da|ay|y','Satu','STRT','atur','urda','Saturday',1,''),
 (213,'returning',' r|re|et|tu|ur|rn|ni|in|ng|g','retu','RTRNNK','etur','rnin','returnin',1,''),
 (214,'showing',' s|sh|ho|ow|wi|in|ng|g','show','XWNK','howi','owin','showin',1,''),
 (215,'improvement',' i|im|mp|pr|ro|ov|ve|em|me|en|nt|t','impr','IMPRFMNT','mpro','emen','improvemen',1,'');
INSERT INTO `m_spelling_dictaux` VALUES  (216,'Monday',' M|Mo|on|nd|da|ay|y','Mond','MNT','onda','onda','Monday',1,''),
 (217,'Tuesday',' T|Tu|ue|es|sd|da|ay|y','Tues','TST','uesd','esda','Tuesda',1,''),
 (218,'given',' g|gi|iv|ve|en|n','give','JFN','iven','give','give',1,''),
 (219,'discharge',' d|di|is|sc|ch|ha|ar|rg|ge|e','disc','TSXRJ','isch','harg','discharg',1,''),
 (220,'December',' D|De|ec|ce|em|mb|be|er|r','Dece','TSMR','ecem','embe','December',1,''),
 (221,'fully',' f|fu|ul|ll|ly|y','full','FL','ully','full','full',1,''),
 (222,'recovered',' r|re|ec|co|ov|ve|er|re|ed|d','reco','RKFRT','ecov','vere','recovere',1,''),
 (223,'meningococcal',' m|me|en|ni|in|ng|go|oc|co|oc|cc|ca|al|l','meni','MNNKKKKL','enin','occa','meningococ',1,''),
 (224,'C',' C|C','C','K','','C','',1,''),
 (225,'again',' a|ag|ga|ai|in|n','agai','AKN','gain','agai','agai',1,''),
 (226,'days',' d|da|ay|ys|s','days','TS','ays','days','days',1,''),
 (227,'diaper',' d|di|ia|ap|pe|er|r','diap','TPR','iape','iape','diaper',1,''),
 (228,'about',' a|ab|bo|ou|ut|t','abou','ABT','bout','abou','abou',1,'');
INSERT INTO `m_spelling_dictaux` VALUES  (229,'seconds',' s|se|ec|co|on|nd|ds|s','seco','SKNTS','econ','cond','second',1,''),
 (230,'looking',' l|lo|oo|ok|ki|in|ng|g','look','LKNK','ooki','okin','lookin',1,''),
 (231,'pale',' p|pa|al|le|e','pale','PL','ale','pale','pale',1,''),
 (232,'faint',' f|fa|ai|in|nt|t','fain','FNT','aint','fain','fain',1,''),
 (233,'degrees',' d|de|eg|gr|re|ee|es|s','degr','TKRS','egre','gree','degree',1,''),
 (234,'Tylenol',' T|Ty|yl|le|en|no|ol|l','Tyle','TLNL','ylen','leno','Tyleno',1,''),
 (235,'wanted',' w|wa|an|nt|te|ed|d','want','WNTT','ante','ante','wanted',1,''),
 (236,'break',' b|br|re|ea|ak|k','brea','BRK','reak','brea','brea',1,''),
 (237,'own',' o|ow|wn|n','own','ON','wn','own','ow',1,''),
 (238,'Sunday',' S|Su|un|nd|da|ay|y','Sund','SNT','unda','unda','Sunday',1,''),
 (239,'woke',' w|wo|ok|ke|e','woke','WK','oke','woke','woke',1,''),
 (240,'decrease',' d|de|ec|cr|re|ea|as|se|e','decr','TKRS','ecre','reas','decrease',1,''),
 (241,'intake',' i|in|nt|ta|ak|ke|e','inta','INTK','ntak','ntak','intake',1,''),
 (242,'food',' f|fo|oo|od|d','food','FT','ood','food','food',1,'');
INSERT INTO `m_spelling_dictaux` VALUES  (243,'fluids',' f|fl|lu|ui|id|ds|s','flui','FLTS','luid','luid','fluids',1,''),
 (244,'very',' v|ve|er|ry|y','very','FR','ery','very','very',1,''),
 (245,'solid',' s|so|ol|li|id|d','soli','SLT','olid','soli','soli',1,''),
 (246,'liquids',' l|li|iq|qu|ui|id|ds|s','liqu','LKTS','iqui','quid','liquid',1,''),
 (247,'somewhat',' s|so|om|me|ew|wh|ha|at|t','some','SMHT','omew','ewha','somewhat',1,''),
 (248,'better',' b|be|et|tt|te|er|r','bett','BTR','ette','ette','better',1,''),
 (249,'tossing',' t|to|os|ss|si|in|ng|g','toss','TSNK','ossi','ssin','tossin',1,''),
 (250,'turning',' t|tu|ur|rn|ni|in|ng|g','turn','TRNNK','urni','rnin','turnin',1,''),
 (251,'calling',' c|ca|al|ll|li|in|ng|g','call','KLNK','alli','llin','callin',1,''),
 (252,'out',' o|ou|ut|t','out','OT','ut','out','ou',1,''),
 (253,'sleep',' s|sl|le|ee|ep|p','slee','SLP','leep','slee','slee',1,''),
 (254,'difficult',' d|di|if|ff|fi|ic|cu|ul|lt|t','diff','TFKLT','iffi','icul','difficul',1,''),
 (255,'arouse',' a|ar|ro|ou|us|se|e','arou','ARS','rous','rous','arouse',1,'');
INSERT INTO `m_spelling_dictaux` VALUES  (256,'body',' b|bo|od|dy|y','body','BT','ody','body','body',1,''),
 (257,'limp',' l|li|im|mp|p','limp','LMP','imp','limp','limp',1,''),
 (258,'barely',' b|ba|ar|re|el|ly|y','bare','BRL','arel','arel','barely',1,''),
 (259,'open',' o|op|pe|en|n','open','OPN','pen','open','open',1,''),
 (260,'eyes',' e|ey|ye|es|s','eyes','EYS','yes','eyes','eyes',1,''),
 (261,'called',' c|ca|al|ll|le|ed|d','call','KLT','alle','alle','called',1,''),
 (262,'ambulance',' a|am|mb|bu|ul|la|an|nc|ce|e','ambu','AMLNS','mbul','lanc','ambulanc',1,''),
 (263,'admitted',' a|ad|dm|mi|it|tt|te|ed|d','admi','ATMTT','dmit','itte','admitted',1,''),
 (264,'bloodwork',' b|bl|lo|oo|od|dw|wo|or|rk|k','bloo','BLTWRK','lood','dwor','bloodwor',1,''),
 (265,'ray',' r|ra|ay|y','ray','R','ay','ray','ra',1,''),
 (266,'attached',' a|at|tt|ta|ac|ch|he|ed|d','atta','ATXT','ttac','ache','attached',1,''),
 (267,'report',' r|re|ep|po|or|rt|t','repo','RPRT','epor','epor','report',1,''),
 (268,'vomit',' v|vo|om|mi|it|t','vomi','FMT','omit','vomi','vomi',1,''),
 (269,'Friday',' F|Fr|ri|id|da|ay|y','Frid','FRT','rida','rida','Friday',1,'');
INSERT INTO `m_spelling_dictaux` VALUES  (270,'date',' d|da|at|te|e','date','TT','ate','date','date',1,''),
 (271,'almost',' a|al|lm|mo|os|st|t','almo','ALMST','lmos','lmos','almost',1,''),
 (272,'want',' w|wa|an|nt|t','want','WNT','ant','want','want',1,''),
 (273,'child',' c|ch|hi|il|ld|d','chil','XLT','hild','chil','chil',1,''),
 (274,'insisted',' i|in|ns|si|is|st|te|ed|d','insi','INSSTT','nsis','iste','insisted',1,''),
 (275,'adverse',' a|ad|dv|ve|er|rs|se|e','adve','ATFRS','dver','vers','advers',1,''),
 (276,'even',' e|ev|ve|en|n','even','EFN','ven','even','even',1,''),
 (277,'likely',' l|li|ik|ke|el|ly|y','like','LKL','ikel','ikel','likely',1,''),
 (278,'meet',' m|me|ee|et|t','meet','MT','eet','meet','meet',1,''),
 (279,'temporal',' t|te|em|mp|po|or|ra|al|l','temp','TMPRL','empo','pora','temporal',1,''),
 (280,'criteria',' c|cr|ri|it|te|er|ri|ia|a','crit','KRTR','rite','teri','criteria',1,''),
 (281,'viral',' v|vi|ir|ra|al|l','vira','FRL','iral','vira','vira',1,''),
 (282,'infection',' i|in|nf|fe|ec|ct|ti|io|on|n','infe','INFKXN','nfec','ctio','infectio',1,''),
 (283,'dehydration',' d|de|eh|hy|yd|dr|ra|at|ti|io|on|n','dehy','TTRXN','ehyd','atio','dehydratio',1,'');
INSERT INTO `m_spelling_dictaux` VALUES  (284,'related',' r|re|el|la|at|te|ed|d','rela','RLTT','elat','late','relate',1,''),
 (285,'public',' p|pu|ub|bl|li|ic|c','publ','PBLK','ubli','ubli','public',1,''),
 (286,'health',' h|he|ea|al|lt|th|h','heal','HL0','ealt','ealt','health',1,''),
 (287,'nurse',' n|nu|ur|rs|se|e','nurs','NRS','urse','nurs','nurs',1,''),
 (288,'discuss',' d|di|is|sc|cu|us|ss|s','disc','TSKS','iscu','scus','discus',1,''),
 (289,'management',' m|ma|an|na|ag|ge|em|me|en|nt|t','mana','MNJMNT','anag','emen','management',1,''),
 (290,'getting',' g|ge|et|tt|ti|in|ng|g','gett','JTNK','etti','ttin','gettin',1,''),
 (291,'developed',' d|de|ev|ve|el|lo|op|pe|ed|d','deve','TFLPT','evel','lope','develope',1,''),
 (292,'chest',' c|ch|he|es|st|t','ches','XST','hest','ches','ches',1,''),
 (293,'heaviness',' h|he|ea|av|vi|in|ne|es|ss|s','heav','HFNS','eavi','ines','heavines',1,''),
 (294,'difficulty',' d|di|if|ff|fi|ic|cu|ul|lt|ty|y','diff','TFKLT','iffi','cult','difficulty',1,''),
 (295,'breathing',' b|br|re|ea|at|th|hi|in|ng|g','brea','BR0NK','reat','thin','breathin',1,'');
INSERT INTO `m_spelling_dictaux` VALUES  (296,'face',' f|fa|ac|ce|e','face','FS','ace','face','face',1,''),
 (297,'vomited',' v|vo|om|mi|it|te|ed|d','vomi','FMTT','omit','mite','vomite',1,''),
 (298,'paramedics',' p|pa|ar|ra|am|me|ed|di|ic|cs|s','para','PRMTKS','aram','edic','paramedics',1,''),
 (299,'taken',' t|ta|ak|ke|en|n','take','TKN','aken','take','take',1,''),
 (300,'room',' r|ro|oo|om|m','room','RM','oom','room','room',1,''),
 (301,'seen',' s|se|ee|en|n','seen','SN','een','seen','seen',1,''),
 (302,'John',' J|Jo|oh|hn|n','John','JN','ohn','John','John',1,''),
 (303,'litres',' l|li|it|tr|re|es|s','litr','LTRS','itre','itre','litres',1,''),
 (304,'intravenous',' i|in|nt|tr|ra|av|ve|en|no|ou|us|s','intr','INTRFNS','ntra','enou','intravenou',1,''),
 (305,'morphine',' m|mo|or|rp|ph|hi|in|ne|e','morp','MRFN','orph','phin','morphine',1,''),
 (306,'Benadryl',' B|Be|en|na|ad|dr|ry|yl|l','Bena','BNTRL','enad','adry','Benadryl',1,''),
 (307,'kept',' k|ke|ep|pt|t','kept','KPT','ept','kept','kept',1,''),
 (308,'lips',' l|li|ip|ps|s','lips','LPS','ips','lips','lips',1,'');
INSERT INTO `m_spelling_dictaux` VALUES  (309,'hands',' h|ha|an|nd|ds|s','hand','HNTS','ands','hand','hand',1,''),
 (310,'still',' s|st|ti|il|ll|l','stil','STL','till','stil','stil',1,''),
 (311,'swollen',' s|sw|wo|ol|ll|le|en|n','swol','SWLN','woll','olle','swolle',1,''),
 (312,'probable',' p|pr|ro|ob|ba|ab|bl|le|e','prob','PRBBL','roba','babl','probable',1,''),
 (313,'client',' c|cl|li|ie|en|nt|t','clie','KLNT','lien','lien','client',1,''),
 (314,'never',' n|ne|ev|ve|er|r','neve','NFR','ever','neve','neve',1,''),
 (315,'blood',' b|bl|lo|oo|od|d','bloo','BLT','lood','bloo','bloo',1,''),
 (316,'pressure',' p|pr|re|es|ss|su|ur|re|e','pres','PRSR','ress','ssur','pressure',1,''),
 (317,'ranged',' r|ra|an|ng|ge|ed|d','rang','RNJT','ange','ange','ranged',1,''),
 (318,'telephone',' t|te|el|le|ep|ph|ho|on|ne|e','tele','TLFN','elep','phon','telephon',1,''),
 (319,'call',' c|ca|al|ll|l','call','KL','all','call','call',1,''),
 (320,'supplementary',' s|su|up|pp|pl|le|em|me|en|nt|ta|ar|ry|y','supp','SPLMNTR','uppl','ntar','supplement',1,''),
 (321,'further',' f|fu|ur|rt|th|he|er|r','furt','FR0R','urth','rthe','furthe',1,'');
INSERT INTO `m_spelling_dictaux` VALUES  (322,'is',' i|is|s','is','IS','s','is','is',1,''),
 (323,'working',' w|wo|or|rk|ki|in|ng|g','work','WRKNK','orki','rkin','workin',1,''),
 (324,'yes',' y|ye|es|s','yes','YS','es','yes','ye',1,''),
 (325,'really',' r|re|ea|al|ll|ly|y','real','RL','eall','eall','really',1,''),
 (326,'please',' p|pl|le|ea|as|se|e','plea','PLS','leas','leas','please',1,''),
 (327,'collect',' c|co|ol|ll|le|ec|ct|t','coll','KLKT','olle','llec','collec',1,''),
 (328,'visit',' v|vi|is|si|it|t','visi','FST','isit','visi','visi',1,''),
 (329,'record',' r|re|ec|co|or|rd|d','reco','RKRT','ecor','ecor','record',1,''),
 (330,'copy',' c|co|op|py|y','copy','KP','opy','copy','copy',1,''),
 (331,'sending',' s|se|en|nd|di|in|ng|g','send','SNTNK','endi','ndin','sendin',1,''),
 (332,'Marcus',' M|Ma|ar|rc|cu|us|s','Marc','MRKS','arcu','arcu','Marcus',1,''),
 (333,'administered',' a|ad|dm|mi|in|ni|is|st|te|er|re|ed|d','admi','ATMNSTRT','dmin','tere','administer',1,''),
 (334,'weakness',' w|we|ea|ak|kn|ne|es|ss|s','weak','WKNS','eakn','knes','weakness',1,''),
 (335,'short',' s|sh|ho|or|rt|t','shor','XRT','hort','shor','shor',1,'');
INSERT INTO `m_spelling_dictaux` VALUES  (336,'breath',' b|br|re|ea|at|th|h','brea','BR0','reat','reat','breath',1,''),
 (337,'wheezy',' w|wh|he|ee|ez|zy|y','whee','HS','heez','heez','wheezy',1,''),
 (338,'use',' u|us|se|e','use','US','se','use','us',1,''),
 (339,'inhaler',' i|in|nh|ha|al|le|er|r','inha','INHLR','nhal','hale','inhale',1,''),
 (340,'elbow',' e|el|lb|bo|ow|w','elbo','ELB','lbow','elbo','elbo',1,''),
 (341,'joint',' j|jo|oi|in|nt|t','join','JNT','oint','join','join',1,''),
 (342,'nausea',' n|na|au|us|se|ea|a','naus','NS','ause','ause','nausea',1,''),
 (343,'information',' i|in|nf|fo|or|rm|ma|at|ti|io|on|n','info','INFRMXN','nfor','atio','informatio',1,''),
 (344,'registered',' r|re|eg|gi|is|st|te|er|re|ed|d','regi','RJSTRT','egis','tere','registered',1,''),
 (345,'office',' o|of|ff|fi|ic|ce|e','offi','OFS','ffic','ffic','office',1,''),
 (346,'potential',' p|po|ot|te|en|nt|ti|ia|al|l','pote','PTNXL','oten','ntia','potentia',1,''),
 (347,'exists',' e|ex|xi|is|st|ts|s','exis','EKSSTS','xist','xist','exists',1,''),
 (348,'year',' y|ye|ea|ar|r','year','YR','ear','year','year',1,'');
INSERT INTO `m_spelling_dictaux` VALUES  (349,'initial',' i|in|ni|it|ti|ia|al|l','init','INXL','niti','itia','initia',1,''),
 (350,'wheezing',' w|wh|he|ee|ez|zi|in|ng|g','whee','HSNK','heez','ezin','wheezing',1,''),
 (351,'probably',' p|pr|ro|ob|ba|ab|bl|ly|y','prob','PRBBL','roba','babl','probably',1,''),
 (352,'indication',' i|in|nd|di|ic|ca|at|ti|io|on|n','indi','INTKXN','ndic','atio','indication',1,''),
 (353,'allergic',' a|al|ll|le|er|rg|gi|ic|c','alle','ALRJK','ller','ergi','allergic',1,''),
 (354,'response',' r|re|es|sp|po|on|ns|se|e','resp','RSPNS','espo','pons','response',1,''),
 (355,'anxiety',' a|an|nx|xi|ie|et|ty|y','anxi','ANKST','nxie','xiet','anxiet',1,''),
 (356,'result',' r|re|es|su|ul|lt|t','resu','RSLT','esul','esul','result',1,''),
 (357,'marked',' m|ma|ar|rk|ke|ed|d','mark','MRKT','arke','arke','marked',1,''),
 (358,'recommend',' r|re|ec|co|om|mm|me|en|nd|d','reco','RKMNT','ecom','mmen','recommen',1,''),
 (359,'accordance',' a|ac|cc|co|or|rd|da|an|nc|ce|e','acco','AKKRTNS','ccor','danc','accordance',1,''),
 (360,'schedule',' s|sc|ch|he|ed|du|ul|le|e','sche','SXTL','ched','edul','schedule',1,'');
INSERT INTO `m_spelling_dictaux` VALUES  (361,'no',' n|no|o','no','N','o','no','no',1,''),
 (362,'additional',' a|ad|dd|di|it|ti|io|on|na|al|l','addi','ATXNL','ddit','iona','additional',1,''),
 (363,'doses',' d|do|os|se|es|s','dose','TSS','oses','dose','dose',1,''),
 (364,'recommended',' r|re|ec|co|om|mm|me|en|nd|de|ed|d','reco','RKMNTT','ecom','ende','recommende',1,''),
 (365,'routinely',' r|ro|ou|ut|ti|in|ne|el|ly|y','rout','RTNL','outi','inel','routinel',1,''),
 (366,'years',' y|ye|ea|ar|rs|s','year','YRS','ears','year','year',1,''),
 (367,'indicated',' i|in|nd|di|ic|ca|at|te|ed|d','indi','INTKTT','ndic','cate','indicate',1,''),
 (368,'only',' o|on|nl|ly|y','only','ONL','nly','only','only',1,''),
 (369,'specific',' s|sp|pe|ec|ci|if|fi|ic|c','spec','SPSFK','peci','cifi','specific',1,''),
 (370,'medical',' m|me|ed|di|ic|ca|al|l','medi','MTKL','edic','dica','medica',1,''),
 (371,'conditions',' c|co|on|nd|di|it|ti|io|on|ns|s','cond','KNTXNS','ondi','tion','conditions',1,''),
 (372,'adult',' a|ad|du|ul|lt|t','adul','ATLT','dult','adul','adul',1,''),
 (373,'vaccines',' v|va|ac|cc|ci|in|ne|es|s','vacc','FKSNS','acci','cine','vaccines',1,'');
INSERT INTO `m_spelling_dictaux` VALUES  (374,'TD',' T|TD|D','TD','TT','D','TD','TD',1,''),
 (375,'schedules',' s|sc|ch|he|ed|du|ul|le|es|s','sche','SXTLS','ched','dule','schedule',1,''),
 (376,'phone',' p|ph|ho|on|ne|e','phon','FN','hone','phon','phon',1,''),
 (377,'complaints',' c|co|om|mp|pl|la|ai|in|nt|ts|s','comp','KMPLNTS','ompl','aint','complaints',1,''),
 (378,'started',' s|st|ta|ar|rt|te|ed|d','star','STRTT','tart','arte','starte',1,''),
 (379,'continues',' c|co|on|nt|ti|in|nu|ue|es|s','cont','KNTNS','onti','inue','continue',1,''),
 (380,'present',' p|pr|re|es|se|en|nt|t','pres','PRSNT','rese','esen','presen',1,''),
 (381,'cold',' c|co|ol|ld|d','cold','KLT','old','cold','cold',1,''),
 (382,'weak',' w|we|ea|ak|k','weak','WK','eak','weak','weak',1,''),
 (383,'numb',' n|nu|um|mb|b','numb','NM','umb','numb','numb',1,''),
 (384,'lethargic',' l|le|et|th|ha|ar|rg|gi|ic|c','leth','L0RJK','etha','argi','lethargi',1,''),
 (385,'taking',' t|ta|ak|ki|in|ng|g','taki','TKNK','akin','akin','taking',1,''),
 (386,'shower',' s|sh|ho|ow|we|er|r','show','XWR','howe','howe','shower',1,'');
INSERT INTO `m_spelling_dictaux` VALUES  (387,'shoulders',' s|sh|ho|ou|ul|ld|de|er|rs|s','shou','XLTRS','houl','lder','shoulder',1,''),
 (388,'thought',' t|th|ho|ou|ug|gh|ht|t','thou','0T','houg','ough','though',1,''),
 (389,'water',' w|wa|at|te|er|r','wate','WTR','ater','wate','wate',1,''),
 (390,'hitting',' h|hi|it|tt|ti|in|ng|g','hitt','HTNK','itti','ttin','hittin',1,''),
 (391,'arms',' a|ar|rm|ms|s','arms','ARMS','rms','arms','arms',1,''),
 (392,'check',' c|ch|he|ec|ck|k','chec','XK','heck','chec','chec',1,''),
 (393,'gone',' g|go|on|ne|e','gone','KN','one','gone','gone',1,''),
 (394,'throat',' t|th|hr|ro|oa|at|t','thro','0RT','hroa','hroa','throat',1,''),
 (395,'rock',' r|ro|oc|ck|k','rock','RK','ock','rock','rock',1,''),
 (396,'swallowing',' s|sw|wa|al|ll|lo|ow|wi|in|ng|g','swal','SWLWNK','wall','owin','swallowing',1,''),
 (397,'trouble',' t|tr|ro|ou|ub|bl|le|e','trou','TRBL','roub','oubl','troubl',1,''),
 (398,'temperature',' t|te|em|mp|pe|er|ra|at|tu|ur|re|e','temp','TMPRTR','empe','atur','temperatur',1,''),
 (399,'since',' s|si|in|nc|ce|e','sinc','SNS','ince','sinc','sinc',1,'');
INSERT INTO `m_spelling_dictaux` VALUES  (400,'say',' s|sa|ay|y','say','S','ay','say','sa',1,''),
 (401,'last',' l|la|as|st|t','last','LST','ast','last','last',1,''),
 (402,'constricting',' c|co|on|ns|st|tr|ri|ic|ct|ti|in|ng|g','cons','KNSTRKTNK','onst','ctin','constricti',1,''),
 (403,'says',' s|sa|ay|ys|s','says','SS','ays','says','says',1,''),
 (404,'fine',' f|fi|in|ne|e','fine','FN','ine','fine','fine',1,''),
 (405,'lump',' l|lu|um|mp|p','lump','LMP','ump','lump','lump',1,''),
 (406,'allergist',' a|al|ll|le|er|rg|gi|is|st|t','alle','ALRJST','ller','rgis','allergis',1,''),
 (407,'numerous',' n|nu|um|me|er|ro|ou|us|s','nume','NMRS','umer','erou','numerous',1,''),
 (408,'allergy',' a|al|ll|le|er|rg|gy|y','alle','ALRJ','ller','lerg','allerg',1,''),
 (409,'completed',' c|co|om|mp|pl|le|et|te|ed|d','comp','KMPLTT','ompl','lete','complete',1,''),
 (410,'provide',' p|pr|ro|ov|vi|id|de|e','prov','PRFT','rovi','ovid','provid',1,''),
 (411,'patient',' p|pa|at|ti|ie|en|nt|t','pati','PTNT','atie','tien','patien',1,''),
 (412,'list',' l|li|is|st|t','list','LST','ist','list','list',1,'');
INSERT INTO `m_spelling_dictaux` VALUES  (413,'ingredients',' i|in|ng|gr|re|ed|di|ie|en|nt|ts|s','ingr','INKRTNTS','ngre','ient','ingredient',1,''),
 (414,'file',' f|fi|il|le|e','file','FL','ile','file','file',1,''),
 (415,'charts',' c|ch|ha|ar|rt|ts|s','char','XRTS','hart','hart','charts',1,''),
 (416,'approximately',' a|ap|pp|pr|ro|ox|xi|im|ma|at|te|el|ly|y','appr','APRKSMTL','ppro','atel','approximat',1,''),
 (417,'minutes',' m|mi|in|nu|ut|te|es|s','minu','MNTS','inut','nute','minute',1,''),
 (418,'warm',' w|wa|ar|rm|m','warm','WRM','arm','warm','warm',1,''),
 (419,'tongue',' t|to|on|ng|gu|ue|e','tong','TNK','ongu','ongu','tongue',1,''),
 (420,'cheek',' c|ch|he|ee|ek|k','chee','XK','heek','chee','chee',1,''),
 (421,'mouth',' m|mo|ou|ut|th|h','mout','M0','outh','mout','mout',1,''),
 (422,'reported',' r|re|ep|po|or|rt|te|ed|d','repo','RPRTT','epor','orte','reported',1,''),
 (423,'instructor',' i|in|ns|st|tr|ru|uc|ct|to|or|r','inst','INSTRKTR','nstr','ucto','instructor',1,''),
 (424,'contacted',' c|co|on|nt|ta|ac|ct|te|ed|d','cont','KNTKTT','onta','acte','contacte',1,''),
 (425,'later',' l|la|at|te|er|r','late','LTR','ater','late','late',1,'');
INSERT INTO `m_spelling_dictaux` VALUES  (426,'go',' g|go|o','go','K','o','go','go',1,''),
 (427,'department',' d|de|ep|pa|ar|rt|tm|me|en|nt|t','depa','TPRTMNT','epar','tmen','department',1,''),
 (428,'Orem',' O|Or|re|em|m','Orem','ORM','rem','Orem','Orem',1,''),
 (429,'X',' X|X','X','S','','X','',1,''),
 (430,'disappeared',' d|di|is|sa|ap|pp|pe|ea|ar|re|ed|d','disa','TSPRT','isap','eare','disappeare',1,''),
 (431,'same',' s|sa|am|me|e','same','SM','ame','same','same',1,''),
 (432,'neck',' n|ne|ec|ck|k','neck','NK','eck','neck','neck',1,''),
 (433,'posterior',' p|po|os|st|te|er|ri|io|or|r','post','PSTRR','oste','erio','posterio',1,''),
 (434,'painful',' p|pa|ai|in|nf|fu|ul|l','pain','PNFL','ainf','infu','painfu',1,''),
 (435,'describes',' d|de|es|sc|cr|ri|ib|be|es|s','desc','TSKRBS','escr','ribe','describe',1,''),
 (436,'coming',' c|co|om|mi|in|ng|g','comi','KMNK','omin','omin','coming',1,''),
 (437,'waves',' w|wa|av|ve|es|s','wave','WFS','aves','wave','wave',1,''),
 (438,'feverish',' f|fe|ev|ve|er|ri|is|sh|h','feve','FFRX','ever','eris','feverish',1,''),
 (439,'unable',' u|un|na|ab|bl|le|e','unab','UNBL','nabl','nabl','unable',1,'');
INSERT INTO `m_spelling_dictaux` VALUES  (440,'put',' p|pu|ut|t','put','PT','ut','put','pu',1,''),
 (441,'purse',' p|pu|ur|rs|se|e','purs','PRS','urse','purs','purs',1,''),
 (442,'denies',' d|de|en|ni|ie|es|s','deni','TNS','enie','enie','denies',1,''),
 (443,'air',' a|ai|ir|r','air','AR','ir','air','ai',1,''),
 (444,'exchange',' e|ex|xc|ch|ha|an|ng|ge|e','exch','EKSXNJ','xcha','hang','exchange',1,''),
 (445,'difficulties',' d|di|if|ff|fi|ic|cu|ul|lt|ti|ie|es|s','diff','TFKLTS','iffi','ltie','difficulti',1,''),
 (446,'asthma',' a|as|st|th|hm|ma|a','asth','AS0M','sthm','sthm','asthma',1,''),
 (447,'attack',' a|at|tt|ta|ac|ck|k','atta','ATK','ttac','ttac','attack',1,''),
 (448,'as',' a|as|s','as','AS','s','as','as',1,''),
 (449,'well',' w|we|el|ll|l','well','WL','ell','well','well',1,''),
 (450,'redness',' r|re|ed|dn|ne|es|ss|s','redn','RTNS','edne','dnes','rednes',1,''),
 (451,'tightness',' t|ti|ig|gh|ht|tn|ne|es|ss|s','tigh','TFTNS','ight','tnes','tightnes',1,''),
 (452,'comes',' c|co|om|me|es|s','come','KMS','omes','come','come',1,''),
 (453,'goes',' g|go|oe|es|s','goes','KS','oes','goes','goes',1,'');
INSERT INTO `m_spelling_dictaux` VALUES  (454,'message',' m|me|es|ss|sa|ag|ge|e','mess','MSJ','essa','ssag','messag',1,''),
 (455,'HV',' H|HV|V','HV','F','V','HV','HV',1,''),
 (456,'headaches',' h|he|ea|ad|da|ac|ch|he|es|s','head','HTXS','eada','ache','headache',1,''),
 (457,'now',' n|no|ow|w','now','N','ow','now','no',1,''),
 (458,'going',' g|go|oi|in|ng|g','goin','KNK','oing','goin','goin',1,''),
 (459,'sleeps',' s|sl|le|ee|ep|ps|s','slee','SLPS','leep','leep','sleeps',1,''),
 (460,'high',' h|hi|ig|gh|h','high','HF','igh','high','high',1,''),
 (461,'9th',' 9|9t|th|h','9th','0','th','9th','9t',1,''),
 (462,'I',' I|I','I','I','','I','',1,''),
 (463,'mho',' m|mh|ho|o','mho','MH','ho','mho','mh',1,''),
 (464,'consultation',' c|co|on|ns|su|ul|lt|ta|at|ti|io|on|n','cons','KNSLTXN','onsu','atio','consultati',1,''),
 (465,'girdle',' g|gi|ir|rd|dl|le|e','gird','JRTL','irdl','irdl','girdle',1,''),
 (466,'neuralgia',' n|ne|eu|ur|ra|al|lg|gi|ia|a','neur','NRLJ','eura','algi','neuralgi',1,''),
 (467,'associated',' a|as|ss|so|oc|ci|ia|at|te|ed|d','asso','ASXTT','ssoc','iate','associated',1,''),
 (468,'deltoid',' d|de|el|lt|to|oi|id|d','delt','TLTT','elto','ltoi','deltoi',1,'');
INSERT INTO `m_spelling_dictaux` VALUES  (469,'18th',' 1|18|8t|th|h','18th','0','8th','18th','18th',1,''),
 (470,'April',' A|Ap|pr|ri|il|l','Apri','APRL','pril','Apri','Apri',1,''),
 (471,'25th',' 2|25|5t|th|h','25th','0','5th','25th','25th',1,''),
 (472,'May',' M|Ma|ay|y','May','M','ay','May','Ma',1,''),
 (473,'give',' g|gi|iv|ve|e','give','JF','ive','give','give',1,''),
 (474,'chills',' c|ch|hi|il|ll|ls|s','chil','XLS','hill','hill','chills',1,''),
 (475,'hot',' h|ho|ot|t','hot','HT','ot','hot','ho',1,''),
 (476,'episodes',' e|ep|pi|is|so|od|de|es|s','epis','EPSTS','piso','sode','episodes',1,''),
 (477,'head',' h|he|ea|ad|d','head','HT','ead','head','head',1,''),
 (478,'squeezed',' s|sq|qu|ue|ee|ez|ze|ed|d','sque','SKST','quee','eeze','squeezed',1,''),
 (479,'vice',' v|vi|ic|ce|e','vice','FS','ice','vice','vice',1,''),
 (480,'sinus',' s|si|in|nu|us|s','sinu','SNS','inus','sinu','sinu',1,''),
 (481,'congestion',' c|co|on|ng|ge|es|st|ti|io|on|n','cong','KNJSXN','onge','stio','congestion',1,''),
 (482,'relieved',' r|re|el|li|ie|ev|ve|ed|d','reli','RLFT','elie','ieve','relieved',1,'');
INSERT INTO `m_spelling_dictaux` VALUES  (483,'full',' f|fu|ul|ll|l','full','FL','ull','full','full',1,''),
 (484,'muscular',' m|mu|us|sc|cu|ul|la|ar|r','musc','MSKLR','uscu','cula','muscular',1,''),
 (485,'intensified',' i|in|nt|te|en|ns|si|if|fi|ie|ed|d','inte','INTNSFT','nten','ifie','intensifie',1,''),
 (486,'worst',' w|wo|or|rs|st|t','wors','WRST','orst','wors','wors',1,''),
 (487,'motor',' m|mo|ot|to|or|r','moto','MTR','otor','moto','moto',1,''),
 (488,'movements',' m|mo|ov|ve|em|me|en|nt|ts|s','move','MFMNTS','ovem','ment','movement',1,''),
 (489,'instantaneous',' i|in|ns|st|ta|an|nt|ta|an|ne|eo|ou|us|s','inst','INSTNTNS','nsta','neou','instantane',1,''),
 (490,'increased',' i|in|nc|cr|re|ea|as|se|ed|d','incr','INKRST','ncre','ease','increase',1,''),
 (491,'tiredness',' t|ti|ir|re|ed|dn|ne|es|ss|s','tire','TRTNS','ired','dnes','tirednes',1,''),
 (492,'signs',' s|si|ig|gn|ns|s','sign','SKNS','igns','sign','sign',1,''),
 (493,'concurrent',' c|co|on|nc|cu|ur|rr|re|en|nt|t','conc','KNKRNT','oncu','rren','concurrent',1,''),
 (494,'low',' l|lo|ow|w','low','L','ow','low','lo',1,'');
INSERT INTO `m_spelling_dictaux` VALUES  (495,'expected',' e|ex|xp|pe|ec|ct|te|ed|d','expe','EKSPKTT','xpec','ecte','expected',1,''),
 (496,'reactions',' r|re|ea|ac|ct|ti|io|on|ns|s','reac','RKXNS','eact','tion','reaction',1,''),
 (497,'indicative',' i|in|nd|di|ic|ca|at|ti|iv|ve|e','indi','INTKTF','ndic','ativ','indicative',1,''),
 (498,'routine',' r|ro|ou|ut|ti|in|ne|e','rout','RTN','outi','utin','routin',1,''),
 (499,'comfort',' c|co|om|mf|fo|or|rt|t','comf','KMFRT','omfo','mfor','comfor',1,''),
 (500,'measures',' m|me|ea|as|su|ur|re|es|s','meas','MSRS','easu','sure','measures',1,''),
 (501,'assess',' a|as|ss|se|es|ss|s','asse','ASS','sses','sses','assess',1,''),
 (502,'reason',' r|re|ea|as|so|on|n','reas','RSN','easo','easo','reason',1,''),
 (503,'receives',' r|re|ec|ce|ei|iv|ve|es|s','rece','RSFS','ecei','eive','receives',1,''),
 (504,'vaccinations',' v|va|ac|cc|ci|in|na|at|ti|io|on|ns|s','vacc','FKSNXNS','acci','tion','vaccinatio',1,''),
 (505,'puffs',' p|pu|uf|ff|fs|s','puff','PFS','uffs','puff','puff',1,''),
 (506,'minute',' m|mi|in|nu|ut|te|e','minu','MNT','inut','inut','minute',1,'');
INSERT INTO `m_spelling_dictaux` VALUES  (507,'eaten',' e|ea|at|te|en|n','eate','ETN','aten','eate','eate',1,''),
 (508,'ago',' a|ag|go|o','ago','AK','go','ago','ag',1,''),
 (509,'afebrile',' a|af|fe|eb|br|ri|il|le|e','afeb','AFBRL','febr','bril','afebrile',1,''),
 (510,'encouraged',' e|en|nc|co|ou|ur|ra|ag|ge|ed|d','enco','ENKRJT','ncou','rage','encouraged',1,''),
 (511,'refused',' r|re|ef|fu|us|se|ed|d','refu','RFST','efus','fuse','refuse',1,''),
 (512,'proceeded',' p|pr|ro|oc|ce|ee|ed|de|ed|d','proc','PRSTT','roce','eede','proceede',1,''),
 (513,'scratch',' s|sc|cr|ra|at|tc|ch|h','scra','SKRTX','crat','ratc','scratc',1,''),
 (514,'causing',' c|ca|au|us|si|in|ng|g','caus','KSNK','ausi','usin','causin',1,''),
 (515,'compress',' c|co|om|mp|pr|re|es|ss|s','comp','KMPRS','ompr','pres','compress',1,''),
 (516,'applied',' a|ap|pp|pl|li|ie|ed|d','appl','APLT','ppli','plie','applie',1,''),
 (517,'history',' h|hi|is|st|to|or|ry|y','hist','HSTR','isto','stor','histor',1,''),
 (518,'discomfort',' d|di|is|sc|co|om|mf|fo|or|rt|t','disc','TSKMFRT','isco','mfor','discomfort',1,''),
 (519,'took',' t|to|oo|ok|k','took','TK','ook','took','took',1,'');
INSERT INTO `m_spelling_dictaux` VALUES  (520,'Ventolin',' V|Ve|en|nt|to|ol|li|in|n','Vent','FNTLN','ento','toli','Ventolin',1,''),
 (521,'results',' r|re|es|su|ul|lt|ts|s','resu','RSLTS','esul','sult','result',1,''),
 (522,'resolved',' r|re|es|so|ol|lv|ve|ed|d','reso','RSLFT','esol','olve','resolved',1,''),
 (523,'respiration',' r|re|es|sp|pi|ir|ra|at|ti|io|on|n','resp','RSPRXN','espi','atio','respiratio',1,''),
 (524,'normal',' n|no|or|rm|ma|al|l','norm','NRML','orma','orma','normal',1,''),
 (525,'beats',' b|be|ea|at|ts|s','beat','BTS','eats','beat','beat',1,''),
 (526,'good',' g|go|oo|od|d','good','KT','ood','good','good',1,''),
 (527,'pulse',' p|pu|ul|ls|se|e','puls','PLS','ulse','puls','puls',1,''),
 (528,'hives',' h|hi|iv|ve|es|s','hive','HFS','ives','hive','hive',1,''),
 (529,'youth',' y|yo|ou|ut|th|h','yout','Y0','outh','yout','yout',1,''),
 (530,'worker',' w|wo|or|rk|ke|er|r','work','WRKR','orke','orke','worker',1,''),
 (531,'aware',' a|aw|wa|ar|re|e','awar','AWR','ware','awar','awar',1,''),
 (532,'unwell',' u|un|nw|we|el|ll|l','unwe','UNWL','nwel','nwel','unwell',1,'');
INSERT INTO `m_spelling_dictaux` VALUES  (533,'contact',' c|co|on|nt|ta|ac|ct|t','cont','KNTKT','onta','ntac','contac',1,''),
 (534,'unit',' u|un|ni|it|t','unit','UNT','nit','unit','unit',1,''),
 (535,'urgent',' u|ur|rg|ge|en|nt|t','urge','URJNT','rgen','rgen','urgent',1,''),
 (536,'care',' c|ca|ar|re|e','care','KR','are','care','care',1,''),
 (537,'needed',' n|ne|ee|ed|de|ed|d','need','NTT','eede','eede','needed',1,''),
 (538,'flushed',' f|fl|lu|us|sh|he|ed|d','flus','FLXT','lush','ushe','flushe',1,''),
 (539,'cheeks',' c|ch|he|ee|ek|ks|s','chee','XKS','heek','heek','cheeks',1,''),
 (540,'strange',' s|st|tr|ra|an|ng|ge|e','stra','STRNJ','tran','rang','strang',1,''),
 (541,'dentist',' d|de|en|nt|ti|is|st|t','dent','TNTST','enti','ntis','dentis',1,''),
 (542,'steady',' s|st|te|ea|ad|dy|y','stea','STT','tead','tead','steady',1,''),
 (543,'regular',' r|re|eg|gu|ul|la|ar|r','regu','RKLR','egul','gula','regula',1,''),
 (544,'breathes',' b|br|re|ea|at|th|he|es|s','brea','BR0S','reat','athe','breathes',1,''),
 (545,'easy',' e|ea|as|sy|y','easy','ES','asy','easy','easy',1,'');
INSERT INTO `m_spelling_dictaux` VALUES  (546,'hurt',' h|hu|ur|rt|t','hurt','HRT','urt','hurt','hurt',1,''),
 (547,'deep',' d|de|ee|ep|p','deep','TP','eep','deep','deep',1,''),
 (548,'inspirations',' i|in|ns|sp|pi|ir|ra|at|ti|io|on|ns|s','insp','INSPRXNS','nspi','tion','inspiratio',1,''),
 (549,'arrived',' a|ar|rr|ri|iv|ve|ed|d','arri','ARFT','rriv','rive','arrive',1,''),
 (550,'transported',' t|tr|ra|an|ns|sp|po|or|rt|te|ed|d','tran','TRNSPRTT','rans','orte','transporte',1,''),
 (551,'hospital',' h|ho|os|sp|pi|it|ta|al|l','hosp','HSPTL','ospi','pita','hospital',1,''),
 (552,'agreed',' a|ag|gr|re|ee|ed|d','agre','AKRT','gree','gree','agreed',1,''),
 (553,'take',' t|ta|ak|ke|e','take','TK','ake','take','take',1,''),
 (554,'family',' f|fa|am|mi|il|ly|y','fami','FML','amil','amil','family',1,''),
 (555,'assessment',' a|as|ss|se|es|ss|sm|me|en|nt|t','asse','ASSMNT','sses','smen','assessment',1,''),
 (556,'ambulatory',' a|am|mb|bu|ul|la|at|to|or|ry|y','ambu','AMLTR','mbul','ator','ambulatory',1,''),
 (557,'Father',' F|Fa|at|th|he|er|r','Fath','F0R','athe','athe','Father',1,'');
INSERT INTO `m_spelling_dictaux` VALUES  (558,'adrenalin',' a|ad|dr|re|en|na|al|li|in|n','adre','ATRNLN','dren','nali','adrenali',1,''),
 (559,'parents',' p|pa|ar|re|en|nt|ts|s','pare','PRNTS','aren','rent','parent',1,''),
 (560,'told',' t|to|ol|ld|d','told','TLT','old','told','told',1,''),
 (561,'possible',' p|po|os|ss|si|ib|bl|le|e','poss','PSBL','ossi','sibl','possible',1,''),
 (562,'anxious',' a|an|nx|xi|io|ou|us|s','anxi','ANKSS','nxio','xiou','anxiou',1,''),
 (563,'checked',' c|ch|he|ec|ck|ke|ed|d','chec','XKT','heck','ecke','checke',1,''),
 (564,'watch',' w|wa|at|tc|ch|h','watc','WTX','atch','watc','watc',1,''),
 (565,'concerns',' c|co|on|nc|ce|er|rn|ns|s','conc','KNSRNS','once','cern','concerns',1,''),
 (566,'frontal',' f|fr|ro|on|nt|ta|al|l','fron','FRNTL','ront','onta','fronta',1,''),
 (567,'earache',' e|ea|ar|ra|ac|ch|he|e','eara','ERX','arac','rach','earach',1,''),
 (568,'ears',' e|ea|ar|rs|s','ears','ERS','ars','ears','ears',1,''),
 (569,'popping',' p|po|op|pp|pi|in|ng|g','popp','PPNK','oppi','ppin','poppin',1,''),
 (570,'scratchy',' s|sc|cr|ra|at|tc|ch|hy|y','scra','SKRTX','crat','atch','scratchy',1,'');
INSERT INTO `m_spelling_dictaux` VALUES  (571,'irritated',' i|ir|rr|ri|it|ta|at|te|ed|d','irri','IRTTT','rrit','tate','irritate',1,''),
 (572,'sweat',' s|sw|we|ea|at|t','swea','SWT','weat','swea','swea',1,''),
 (573,'week',' w|we|ee|ek|k','week','WK','eek','week','week',1,''),
 (574,'notes',' n|no|ot|te|es|s','note','NTS','otes','note','note',1,''),
 (575,'daughter',' d|da|au|ug|gh|ht|te|er|r','daug','TTR','augh','ghte','daughter',1,''),
 (576,'severe',' s|se|ev|ve|er|re|e','seve','SFR','ever','ever','severe',1,''),
 (577,'eggs',' e|eg|gg|gs|s','eggs','EKS','ggs','eggs','eggs',1,''),
 (578,'however',' h|ho|ow|we|ev|ve|er|r','howe','HWFR','owev','weve','howeve',1,''),
 (579,'eats',' e|ea|at|ts|s','eats','ETS','ats','eats','eats',1,''),
 (580,'problem',' p|pr|ro|ob|bl|le|em|m','prob','PRBLM','robl','oble','proble',1,''),
 (581,'denied',' d|de|en|ni|ie|ed|d','deni','TNT','enie','enie','denied',1,''),
 (582,'illness',' i|il|ll|ln|ne|es|ss|s','illn','ILNS','llne','lnes','illnes',1,''),
 (583,'retrospect',' r|re|et|tr|ro|os|sp|pe|ec|ct|t','retr','RTRSPKT','etro','spec','retrospect',1,''),
 (584,'sniffles',' s|sn|ni|if|ff|fl|le|es|s','snif','SNFLS','niff','ffle','sniffles',1,'');
INSERT INTO `m_spelling_dictaux` VALUES  (585,'prior',' p|pr|ri|io|or|r','prio','PRR','rior','prio','prio',1,''),
 (586,'couple',' c|co|ou|up|pl|le|e','coup','KPL','oupl','oupl','couple',1,''),
 (587,'people',' p|pe|eo|op|pl|le|e','peop','PPL','eopl','eopl','people',1,''),
 (588,'once',' o|on|nc|ce|e','once','ONS','nce','once','once',1,''),
 (589,'laid',' l|la|ai|id|d','laid','LT','aid','laid','laid',1,''),
 (590,'others',' o|ot|th|he|er|rs|s','othe','O0RS','ther','ther','others',1,''),
 (591,'nauseated',' n|na|au|us|se|ea|at|te|ed|d','naus','NSTT','ause','eate','nauseate',1,''),
 (592,'etc',' e|et|tc|c','etc','ETK','tc','etc','et',1,''),
 (593,'quite',' q|qu|ui|it|te|e','quit','KT','uite','quit','quit',1,''),
 (594,'drank',' d|dr|ra|an|nk|k','dran','TRNK','rank','dran','dran',1,''),
 (595,'juice',' j|ju|ui|ic|ce|e','juic','JS','uice','juic','juic',1,''),
 (596,'sat',' s|sa|at|t','sat','ST','at','sat','sa',1,''),
 (597,'lunch',' l|lu|un|nc|ch|h','lunc','LNX','unch','lunc','lunc',1,''),
 (598,'swallow',' s|sw|wa|al|ll|lo|ow|w','swal','SWL','wall','allo','swallo',1,'');
INSERT INTO `m_spelling_dictaux` VALUES  (599,'talking',' t|ta|al|lk|ki|in|ng|g','talk','TLKNK','alki','lkin','talkin',1,''),
 (600,'parent',' p|pa|ar|re|en|nt|t','pare','PRNT','aren','aren','parent',1,''),
 (601,'necessary',' n|ne|ec|ce|es|ss|sa|ar|ry|y','nece','NSSR','eces','ssar','necessar',1,''),
 (602,'stopped',' s|st|to|op|pp|pe|ed|d','stop','STPT','topp','oppe','stoppe',1,''),
 (603,'shaking',' s|sh|ha|ak|ki|in|ng|g','shak','XKNK','haki','akin','shakin',1,''),
 (604,'ate',' a|at|te|e','ate','AT','te','ate','at',1,''),
 (605,'popsicle',' p|po|op|ps|si|ic|cl|le|e','pops','PPSKL','opsi','sicl','popsicle',1,''),
 (606,'arrange',' a|ar|rr|ra|an|ng|ge|e','arra','ARNJ','rran','rang','arrang',1,''),
 (607,'administration',' a|ad|dm|mi|in|ni|is|st|tr|ra|at|ti|io|on|n','admi','ATMNSTRXN','dmin','atio','administra',1,''),
 (608,'offered',' o|of|ff|fe|er|re|ed|d','offe','OFRT','ffer','fere','offere',1,''),
 (609,'complaining',' c|co|om|mp|pl|la|ai|in|ni|in|ng|g','comp','KMPLNNK','ompl','inin','complainin',1,''),
 (610,'lay',' l|la|ay|y','lay','L','ay','lay','la',1,'');
INSERT INTO `m_spelling_dictaux` VALUES  (611,'clammy',' c|cl|la|am|mm|my|y','clam','KLM','lamm','lamm','clammy',1,''),
 (612,'elevated',' e|el|le|ev|va|at|te|ed|d','elev','ELFTT','leva','vate','elevated',1,''),
 (613,'aid',' a|ai|id|d','aid','AT','id','aid','ai',1,''),
 (614,'attendant',' a|at|tt|te|en|nd|da|an|nt|t','atte','ATNTNT','tten','ndan','attendan',1,''),
 (615,'oxygen',' o|ox|xy|yg|ge|en|n','oxyg','OKSJN','xyge','xyge','oxygen',1,''),
 (616,'nasal',' n|na|as|sa|al|l','nasa','NSL','asal','nasa','nasa',1,''),
 (617,'prong',' p|pr|ro|on|ng|g','pron','PRNK','rong','pron','pron',1,''),
 (618,'decision',' d|de|ec|ci|is|si|io|on|n','deci','TSXN','ecis','isio','decision',1,''),
 (619,'made',' m|ma|ad|de|e','made','MT','ade','made','made',1,''),
 (620,'staff',' s|st|ta|af|ff|f','staf','STF','taff','staf','staf',1,''),
 (621,'epinephrine',' e|ep|pi|in|ne|ep|ph|hr|ri|in|ne|e','epin','EPNFRN','pine','hrin','epinephrin',1,''),
 (622,'improved',' i|im|mp|pr|ro|ov|ve|ed|d','impr','IMPRFT','mpro','rove','improved',1,''),
 (623,'incident',' i|in|nc|ci|id|de|en|nt|t','inci','INSTNT','ncid','iden','incident',1,'');
INSERT INTO `m_spelling_dictaux` VALUES  (624,'circumstances',' c|ci|ir|rc|cu|um|ms|st|ta|an|nc|ce|es|s','circ','SRKMSTNSS','ircu','ance','circumstan',1,''),
 (625,'involving',' i|in|nv|vo|ol|lv|vi|in|ng|g','invo','INFLFNK','nvol','lvin','involvin',1,''),
 (626,'members',' m|me|em|mb|be|er|rs|s','memb','MMRS','embe','mber','member',1,''),
 (627,'feel',' f|fe|ee|el|l','feel','FL','eel','feel','feel',1,''),
 (628,'suggestive',' s|su|ug|gg|ge|es|st|ti|iv|ve|e','sugg','SKSTF','ugge','stiv','suggestive',1,''),
 (629,'anaphylaxis',' a|an|na|ap|ph|hy|yl|la|ax|xi|is|s','anap','ANFLKSS','naph','laxi','anaphylaxi',1,''),
 (630,'continued',' c|co|on|nt|ti|in|nu|ue|ed|d','cont','KNTNT','onti','inue','continue',1,''),
 (631,'funny',' f|fu|un|nn|ny|y','funn','FN','unny','funn','funn',1,''),
 (632,'notified',' n|no|ot|ti|if|fi|ie|ed|d','noti','NTFT','otif','ifie','notified',1,''),
 (633,'help',' h|he|el|lp|p','help','HLP','elp','help','help',1,''),
 (634,'speaking',' s|sp|pe|ea|ak|ki|in|ng|g','spea','SPKNK','peak','akin','speaking',1,''),
 (635,'palpitations',' p|pa|al|lp|pi|it|ta|at|ti|io|on|ns|s','palp','PLPTXNS','alpi','tion','palpitatio',1,'');
INSERT INTO `m_spelling_dictaux` VALUES  (636,'few',' f|fe|ew|w','few','F','ew','few','fe',1,''),
 (637,'coughs',' c|co|ou|ug|gh|hs|s','coug','KFS','ough','ough','coughs',1,''),
 (638,'thick',' t|th|hi|ic|ck|k','thic','0K','hick','thic','thic',1,''),
 (639,'able',' a|ab|bl|le|e','able','ABL','ble','able','able',1,''),
 (640,'speak',' s|sp|pe|ea|ak|k','spea','SPK','peak','spea','spea',1,''),
 (641,'stay',' s|st|ta|ay|y','stay','ST','tay','stay','stay',1,''),
 (642,'monitored',' m|mo|on|ni|it|to|or|re|ed|d','moni','MNTRT','onit','tore','monitore',1,''),
 (643,'stable',' s|st|ta|ab|bl|le|e','stab','STBL','tabl','tabl','stable',1,''),
 (644,'released',' r|re|el|le|ea|as|se|ed|d','rele','RLST','elea','ease','released',1,''),
 (645,'Mrs.',' M|Mr|rs|s.|.','Mrs.','MRS','rs.','Mrs.','Mrs.',1,''),
 (646,'doe',' d|do|oe|e','doe','T','oe','doe','do',1,''),
 (647,'number',' n|nu|um|mb|be|er|r','numb','NMR','umbe','umbe','number',1,''),
 (648,'problems',' p|pr|ro|ob|bl|le|em|ms|s','prob','PRBLMS','robl','blem','problems',1,''),
 (649,'Japanese',' J|Ja|ap|pa|an|ne|es|se|e','Japa','JPNS','apan','anes','Japanese',1,'');
INSERT INTO `m_spelling_dictaux` VALUES  (650,'encephalitis',' e|en|nc|ce|ep|ph|ha|al|li|it|ti|is|s','ence','ENSFLTS','ncep','liti','encephalit',1,''),
 (651,'injected',' i|in|nj|je|ec|ct|te|ed|d','inje','INJKTT','njec','ecte','injected',1,''),
 (652,'unsure',' u|un|ns|su|ur|re|e','unsu','UNSR','nsur','nsur','unsure',1,''),
 (653,'away',' a|aw|wa|ay|y','away','AW','way','away','away',1,''),
 (654,'environmental',' e|en|nv|vi|ir|ro|on|nm|me|en|nt|ta|al|l','envi','ENFRNMNTL','nvir','enta','environmen',1,''),
 (655,'allergies',' a|al|ll|le|er|rg|gi|ie|es|s','alle','ALRJS','ller','rgie','allergie',1,''),
 (656,'dust',' d|du|us|st|t','dust','TST','ust','dust','dust',1,''),
 (657,'pollen',' p|po|ol|ll|le|en|n','poll','PLN','olle','olle','pollen',1,''),
 (658,'recalls',' r|re|ec|ca|al|ll|ls|s','reca','RKLS','ecal','call','recall',1,''),
 (659,'medication',' m|me|ed|di|ic|ca|at|ti|io|on|n','medi','MTKXN','edic','atio','medication',1,''),
 (660,'healthy',' h|he|ea|al|lt|th|hy|y','heal','HL0','ealt','alth','health',1,''),
 (661,'travel',' t|tr|ra|av|ve|el|l','trav','TRFL','rave','rave','travel',1,'');
INSERT INTO `m_spelling_dictaux` VALUES  (662,'Thailand',' T|Th|ha|ai|il|la|an|nd|d','Thai','0LNT','hail','ilan','Thailand',1,''),
 (663,'weeks',' w|we|ee|ek|ks|s','week','WKS','eeks','week','week',1,''),
 (664,'backpacking',' b|ba|ac|ck|kp|pa|ac|ck|ki|in|ng|g','back','BKPKNK','ackp','ckin','backpackin',1,''),
 (665,'living',' l|li|iv|vi|in|ng|g','livi','LFNK','ivin','ivin','living',1,''),
 (666,'hostels',' h|ho|os|st|te|el|ls|s','host','HSTLS','oste','stel','hostel',1,''),
 (667,'unknown',' u|un|nk|kn|no|ow|wn|n','unkn','UNKNN','nkno','know','unknow',1,''),
 (668,'itinerary',' i|it|ti|in|ne|er|ra|ar|ry|y','itin','ITNRR','tine','erar','itinerar',1,''),
 (669,'leaving',' l|le|ea|av|vi|in|ng|g','leav','LFNK','eavi','avin','leavin',1,''),
 (670,'absolute',' a|ab|bs|so|ol|lu|ut|te|e','abso','ABSLT','bsol','olut','absolute',1,''),
 (671,'future',' f|fu|ut|tu|ur|re|e','futu','FTR','utur','utur','future',1,''),
 (672,'implicates',' i|im|mp|pl|li|ic|ca|at|te|es|s','impl','IMPLKTS','mpli','cate','implicates',1,''),
 (673,'component',' c|co|om|mp|po|on|ne|en|nt|t','comp','KMPNNT','ompo','onen','componen',1,'');
INSERT INTO `m_spelling_dictaux` VALUES  (674,'responsible',' r|re|es|sp|po|on|ns|si|ib|bl|le|e','resp','RSPNSBL','espo','sibl','responsibl',1,''),
 (675,'refer',' r|re|ef|fe|er|r','refe','RFR','efer','refe','refe',1,''),
 (676,'testing',' t|te|es|st|ti|in|ng|g','test','TSTNK','esti','stin','testin',1,''),
 (677,'fussy',' f|fu|us|ss|sy|y','fuss','FS','ussy','fuss','fuss',1,''),
 (678,'crying',' c|cr|ry|yi|in|ng|g','cryi','KRYNK','ryin','ryin','crying',1,''),
 (679,'gave',' g|ga|av|ve|e','gave','KF','ave','gave','gave',1,''),
 (680,'white',' w|wh|hi|it|te|e','whit','HT','hite','whit','whit',1,''),
 (681,'walked',' w|wa|al|lk|ke|ed|d','walk','WLKT','alke','alke','walked',1,''),
 (682,'extremely',' e|ex|xt|tr|re|em|me|el|ly|y','extr','EKSTRML','xtre','emel','extremel',1,''),
 (683,'turned',' t|tu|ur|rn|ne|ed|d','turn','TRNT','urne','urne','turned',1,''),
 (684,'bluish',' b|bl|lu|ui|is|sh|h','blui','BLX','luis','luis','bluish',1,''),
 (685,'phoned',' p|ph|ho|on|ne|ed|d','phon','FNT','hone','hone','phoned',1,''),
 (686,'brought',' b|br|ro|ou|ug|gh|ht|t','brou','BRFT','roug','ough','brough',1,'');
INSERT INTO `m_spelling_dictaux` VALUES  (687,'TRH',' T|TR|RH|H','TRH','TR','RH','TRH','TR',1,''),
 (688,'hypotonic',' h|hy|yp|po|ot|to|on|ni|ic|c','hypo','PTNK','ypot','toni','hypotoni',1,''),
 (689,'phase',' p|ph|ha|as|se|e','phas','FS','hase','phas','phas',1,''),
 (690,'reached',' r|re|ea|ac|ch|he|ed|d','reac','RXT','each','ache','reache',1,''),
 (691,'attendants',' a|at|tt|te|en|nd|da|an|nt|ts|s','atte','ATNTNTS','tten','dant','attendants',1,''),
 (692,'Cody',' C|Co|od|dy|y','Cody','KT','ody','Cody','Cody',1,''),
 (693,'cyanosis',' c|cy|ya|an|no|os|si|is|s','cyan','SYNSS','yano','nosi','cyanosis',1,''),
 (694,'colored',' c|co|ol|lo|or|re|ed|d','colo','KLRT','olor','lore','colore',1,''),
 (695,'screaming',' s|sc|cr|re|ea|am|mi|in|ng|g','scre','SKRMNK','crea','amin','screamin',1,''),
 (696,'colour',' c|co|ol|lo|ou|ur|r','colo','KLR','olou','olou','colour',1,''),
 (697,'shortly',' s|sh|ho|or|rt|tl|ly|y','shor','XRTL','hort','ortl','shortl',1,''),
 (698,'saturation',' s|sa|at|tu|ur|ra|at|ti|io|on|n','satu','STRXN','atur','atio','saturation',1,''),
 (699,'increasing',' i|in|nc|cr|re|ea|as|si|in|ng|g','incr','INKRSNK','ncre','asin','increasing',1,'');
INSERT INTO `m_spelling_dictaux` VALUES  (700,'pinhead',' p|pi|in|nh|he|ea|ad|d','pinh','PNHT','inhe','nhea','pinhea',1,''),
 (701,'sized',' s|si|iz|ze|ed|d','size','SST','ized','size','size',1,''),
 (702,'leg',' l|le|eg|g','leg','LK','eg','leg','le',1,''),
 (703,'spaced',' s|sp|pa|ac|ce|ed|d','spac','SPST','pace','pace','spaced',1,''),
 (704,'inches',' i|in|nc|ch|he|es|s','inch','INXS','nche','nche','inches',1,''),
 (705,'apart',' a|ap|pa|ar|rt|t','apar','APRT','part','apar','apar',1,''),
 (706,'more',' m|mo|or|re|e','more','MR','ore','more','more',1,''),
 (707,'faded',' f|fa|ad|de|ed|d','fade','FTT','aded','fade','fade',1,''),
 (708,'looks',' l|lo|oo|ok|ks|s','look','LKS','ooks','look','look',1,''),
 (709,'bruises',' b|br|ru|ui|is|se|es|s','brui','BRSS','ruis','uise','bruise',1,''),
 (710,'abdominal',' a|ab|bd|do|om|mi|in|na|al|l','abdo','ABTMNL','bdom','mina','abdomina',1,''),
 (711,'pains',' p|pa|ai|in|ns|s','pain','PNS','ains','pain','pain',1,''),
 (712,'pattern',' p|pa|at|tt|te|er|rn|n','patt','PTRN','atte','tter','patter',1,''),
 (713,'active',' a|ac|ct|ti|iv|ve|e','acti','AKTF','ctiv','ctiv','active',1,'');
INSERT INTO `m_spelling_dictaux` VALUES  (714,'sucking',' s|su|uc|ck|ki|in|ng|g','suck','SKNK','ucki','ckin','suckin',1,''),
 (715,'rigorously',' r|ri|ig|go|or|ro|ou|us|sl|ly|y','rigo','RKRSL','igor','ousl','rigorously',1,''),
 (716,'diagnosis',' d|di|ia|ag|gn|no|os|si|is|s','diag','TKNSS','iagn','nosi','diagnosi',1,''),
 (717,'gastroenteritis',' g|ga|as|st|tr|ro|oe|en|nt|te|er|ri|it|ti|is|s','gast','KSTRNTRTS','astr','riti','gastroente',1,''),
 (718,'dehydrated',' d|de|eh|hy|yd|dr|ra|at|te|ed|d','dehy','TTRTT','ehyd','rate','dehydrated',1,''),
 (719,'rate',' r|ra|at|te|e','rate','RT','ate','rate','rate',1,''),
 (720,'ketoacidosis',' k|ke|et|to|oa|ac|ci|id|do|os|si|is|s','keto','KTSTSS','etoa','dosi','ketoacidos',1,''),
 (721,'evaluated',' e|ev|va|al|lu|ua|at|te|ed|d','eval','EFLTT','valu','uate','evaluate',1,''),
 (722,'on',' o|on|n','on','ON','n','on','on',1,''),
 (723,'pediatrician',' p|pe|ed|di|ia|at|tr|ri|ic|ci|ia|an|n','pedi','PTTRXN','edia','icia','pediatrici',1,''),
 (724,'royal',' r|ro|oy|ya|al|l','roya','RYL','oyal','roya','roya',1,''),
 (725,'Columbian',' C|Co|ol|lu|um|mb|bi|ia|an|n','Colu','KLMN','olum','mbia','Columbia',1,'');
INSERT INTO `m_spelling_dictaux` VALUES  (726,'transferred',' t|tr|ra|an|ns|sf|fe|er|rr|re|ed|d','tran','TRNSFRT','rans','erre','transferre',1,''),
 (727,'centre',' c|ce|en|nt|tr|re|e','cent','SNTR','entr','entr','centre',1,''),
 (728,'stool',' s|st|to|oo|ol|l','stoo','STL','tool','stoo','stoo',1,''),
 (729,'samples',' s|sa|am|mp|pl|le|es|s','samp','SMPLS','ampl','mple','sample',1,''),
 (730,'negative',' n|ne|eg|ga|at|ti|iv|ve|e','nega','NKTF','egat','ativ','negative',1,''),
 (731,'adenovirus',' a|ad|de|en|no|ov|vi|ir|ru|us|s','aden','ATNFRS','deno','viru','adenovirus',1,''),
 (732,'retrovirus',' r|re|et|tr|ro|ov|vi|ir|ru|us|s','retr','RTRFRS','etro','viru','retrovirus',1,''),
 (733,'youngest',' y|yo|ou|un|ng|ge|es|st|t','youn','YNJST','oung','nges','youngest',1,''),
 (734,'diabetic',' d|di|ia|ab|be|et|ti|ic|c','diab','TBTK','iabe','beti','diabetic',1,''),
 (735,'diagnosed',' d|di|ia|ag|gn|no|os|se|ed|d','diag','TKNST','iagn','nose','diagnose',1,''),
 (736,'gestational',' g|ge|es|st|ta|at|ti|io|on|na|al|l','gest','JSTXNL','esta','iona','gestationa',1,''),
 (737,'diabetes',' d|di|ia|ab|be|et|te|es|s','diab','TBTS','iabe','bete','diabetes',1,'');
INSERT INTO `m_spelling_dictaux` VALUES  (738,'insulin',' i|in|ns|su|ul|li|in|n','insu','INSLN','nsul','suli','insuli',1,''),
 (739,'level',' l|le|ev|ve|el|l','leve','LFL','evel','leve','leve',1,''),
 (740,'units',' u|un|ni|it|ts|s','unit','UNTS','nits','unit','unit',1,''),
 (741,'July',' J|Ju|ul|ly|y','July','JL','uly','July','July',1,''),
 (742,'known',' k|kn|no|ow|wn|n','know','NN','nown','know','know',1,''),
 (743,'relationship',' r|re|el|la|at|ti|io|on|ns|sh|hi|ip|p','rela','RLXNXP','elat','nshi','relationsh',1,''),
 (744,'IDDM',' I|ID|DD|DM|M','IDDM','ITM','DDM','IDDM','IDDM',1,''),
 (745,'components',' c|co|om|mp|po|on|ne|en|nt|ts|s','comp','KMPNNTS','ompo','nent','components',1,''),
 (746,'literature',' l|li|it|te|er|ra|at|tu|ur|re|e','lite','LTRTR','iter','atur','literature',1,''),
 (747,'important',' i|im|mp|po|or|rt|ta|an|nt|t','impo','IMPRTNT','mpor','rtan','importan',1,''),
 (748,'immunized',' i|im|mm|mu|un|ni|iz|ze|ed|d','immu','IMNST','mmun','nize','immunize',1,''),
 (749,'change',' c|ch|ha|an|ng|ge|e','chan','XNJ','hang','hang','change',1,''),
 (750,'children',' c|ch|hi|il|ld|dr|re|en|n','chil','XLTRN','hild','ldre','children',1,'');
INSERT INTO `m_spelling_dictaux` VALUES  (751,'appeared',' a|ap|pp|pe|ea|ar|re|ed|d','appe','APRT','ppea','eare','appeared',1,''),
 (752,'MMR',' M|MM|MR|R','MMR','MR','MR','MMR','MM',1,''),
 (753,'so',' s|so|o','so','S','o','so','so',1,''),
 (754,'seated',' s|se|ea|at|te|ed|d','seat','STT','eate','eate','seated',1,''),
 (755,'small',' s|sm|ma|al|ll|l','smal','SML','mall','smal','smal',1,''),
 (756,'amounts',' a|am|mo|ou|un|nt|ts|s','amou','AMNTS','moun','ount','amount',1,''),
 (757,'sweating',' s|sw|we|ea|at|ti|in|ng|g','swea','SWTNK','weat','atin','sweating',1,''),
 (758,'profusely',' p|pr|ro|of|fu|us|se|el|ly|y','prof','PRFSL','rofu','usel','profusel',1,''),
 (759,'normally',' n|no|or|rm|ma|al|ll|ly|y','norm','NRML','orma','mall','normally',1,''),
 (760,'cloth',' c|cl|lo|ot|th|h','clot','KL0','loth','clot','clot',1,''),
 (761,'adrenaline',' a|ad|dr|re|en|na|al|li|in|ne|e','adre','ATRNLN','dren','alin','adrenaline',1,''),
 (762,'loose',' l|lo|oo|os|se|e','loos','LS','oose','loos','loos',1,''),
 (763,'vasovagal',' v|va|as|so|ov|va|ag|ga|al|l','vaso','FSFKL','asov','vaga','vasovaga',1,'');
INSERT INTO `m_spelling_dictaux` VALUES  (764,'due',' d|du|ue|e','due','T','ue','due','du',1,''),
 (765,'month',' m|mo|on|nt|th|h','mont','MN0','onth','mont','mont',1,''),
 (766,'otherwise',' o|ot|th|he|er|rw|wi|is|se|e','othe','O0RWS','ther','rwis','otherwis',1,''),
 (767,'lying',' l|ly|yi|in|ng|g','lyin','LYNK','ying','lyin','lyin',1,''),
 (768,'jumping',' j|ju|um|mp|pi|in|ng|g','jump','JMPNK','umpi','mpin','jumpin',1,''),
 (769,'hold',' h|ho|ol|ld|d','hold','HLT','old','hold','hold',1,''),
 (770,'progressing',' p|pr|ro|og|gr|re|es|ss|si|in|ng|g','prog','PRKRSNK','rogr','ssin','progressin',1,''),
 (771,'experiences',' e|ex|xp|pe|er|ri|ie|en|nc|ce|es|s','expe','EKSPRNSS','xper','ence','experience',1,''),
 (772,'walking',' w|wa|al|lk|ki|in|ng|g','walk','WLKNK','alki','lkin','walkin',1,''),
 (773,'works',' w|wo|or|rk|ks|s','work','WRKS','orks','work','work',1,''),
 (774,'tremor',' t|tr|re|em|mo|or|r','trem','TRMR','remo','remo','tremor',1,''),
 (775,'legs',' l|le|eg|gs|s','legs','LKS','egs','legs','legs',1,''),
 (776,'predominantly',' p|pr|re|ed|do|om|mi|in|na|an|nt|tl|ly|y','pred','PRTMNNTL','redo','antl','predominan',1,'');
INSERT INTO `m_spelling_dictaux` VALUES  (777,'tremors',' t|tr|re|em|mo|or|rs|s','trem','TRMRS','remo','emor','tremor',1,''),
 (778,'becoming',' b|be|ec|co|om|mi|in|ng|g','beco','BKMNK','ecom','omin','becoming',1,''),
 (779,'worse',' w|wo|or|rs|se|e','wors','WRS','orse','wors','wors',1,''),
 (780,'arthritis',' a|ar|rt|th|hr|ri|it|ti|is|s','arth','AR0RTS','rthr','riti','arthriti',1,''),
 (781,'speaks',' s|sp|pe|ea|ak|ks|s','spea','SPKS','peak','peak','speaks',1,''),
 (782,'frequently',' f|fr|re|eq|qu|ue|en|nt|tl|ly|y','freq','FRKNTL','requ','entl','frequently',1,''),
 (783,'recommendation',' r|re|ec|co|om|mm|me|en|nd|da|at|ti|io|on|n','reco','RKMNTXN','ecom','atio','recommenda',1,''),
 (784,'secondary',' s|se|ec|co|on|nd|da|ar|ry|y','seco','SKNTR','econ','ndar','secondar',1,''),
 (785,'agree',' a|ag|gr|re|ee|e','agre','AKR','gree','agre','agre',1,''),
 (786,'advise',' a|ad|dv|vi|is|se|e','advi','ATFS','dvis','dvis','advise',1,''),
 (787,'require',' r|re|eq|qu|ui|ir|re|e','requ','RKR','equi','quir','requir',1,''),
 (788,'arising',' a|ar|ri|is|si|in|ng|g','aris','ARSNK','risi','isin','arisin',1,'');
INSERT INTO `m_spelling_dictaux` VALUES  (789,'vaccinee',' v|va|ac|cc|ci|in|ne|ee|e','vacc','FKSN','acci','cine','vaccinee',1,''),
 (790,'tight',' t|ti|ig|gh|ht|t','tigh','TFT','ight','tigh','tigh',1,''),
 (791,'entire',' e|en|nt|ti|ir|re|e','enti','ENTR','ntir','ntir','entire',1,''),
 (792,'know',' k|kn|no|ow|w','know','N','now','know','know',1,''),
 (793,'awaiting',' a|aw|wa|ai|it|ti|in|ng|g','awai','AWTNK','wait','itin','awaiting',1,''),
 (794,'attending',' a|at|tt|te|en|nd|di|in|ng|g','atte','ATNTNK','tten','ndin','attendin',1,''),
 (795,'physicians',' p|ph|hy|ys|si|ic|ci|ia|an|ns|s','phys','FSXNS','hysi','cian','physicians',1,''),
 (796,'work',' w|wo|or|rk|k','work','WRK','ork','work','work',1,''),
 (797,'effects',' e|ef|ff|fe|ec|ct|ts|s','effe','EFKTS','ffec','fect','effect',1,''),
 (798,'acute',' a|ac|cu|ut|te|e','acut','AKT','cute','acut','acut',1,''),
 (799,'apparently',' a|ap|pp|pa|ar|re|en|nt|tl|ly|y','appa','APRNTL','ppar','entl','apparently',1,''),
 (800,'true',' t|tr|ru|ue|e','true','TR','rue','true','true',1,''),
 (801,'controlled',' c|co|on|nt|tr|ro|ol|ll|le|ed|d','cont','KNTRLT','ontr','olle','controlled',1,'');
INSERT INTO `m_spelling_dictaux` VALUES  (802,'hesitant',' h|he|es|si|it|ta|an|nt|t','hesi','HSTNT','esit','itan','hesitant',1,''),
 (803,'overall',' o|ov|ve|er|ra|al|ll|l','over','OFRL','vera','eral','overal',1,''),
 (804,'gets',' g|ge|et|ts|s','gets','JTS','ets','gets','gets',1,''),
 (805,'test',' t|te|es|st|t','test','TST','est','test','test',1,''),
 (806,'inform',' i|in|nf|fo|or|rm|m','info','INFRM','nfor','nfor','inform',1,''),
 (807,'protected',' p|pr|ro|ot|te|ec|ct|te|ed|d','prot','PRTKTT','rote','ecte','protecte',1,''),
 (808,'clinic',' c|cl|li|in|ni|ic|c','clin','KLNK','lini','lini','clinic',1,''),
 (809,'8th',' 8|8t|th|h','8th','0','th','8th','8t',1,''),
 (810,'starting',' s|st|ta|ar|rt|ti|in|ng|g','star','STRTNK','tart','rtin','starting',1,''),
 (811,'followed',' f|fo|ol|ll|lo|ow|we|ed|d','foll','FLWT','ollo','lowe','followed',1,''),
 (812,'CM',' C|CM|M','CM','KM','M','CM','CM',1,''),
 (813,'abscess',' a|ab|bs|sc|ce|es|ss|s','absc','ABSS','bsce','sces','absces',1,''),
 (814,'enlarged',' e|en|nl|la|ar|rg|ge|ed|d','enla','ENLRJT','nlar','arge','enlarged',1,''),
 (815,'nodes',' n|no|od|de|es|s','node','NTS','odes','node','node',1,'');
INSERT INTO `m_spelling_dictaux` VALUES  (816,'appointment',' a|ap|pp|po|oi|in|nt|tm|me|en|nt|t','appo','APNTMNT','ppoi','tmen','appointmen',1,''),
 (817,'baby',' b|ba|ab|by|y','baby','BB','aby','baby','baby',1,''),
 (818,'breastfed',' b|br|re|ea|as|st|tf|fe|ed|d','brea','BRSTFT','reas','stfe','breastfe',1,''),
 (819,'whine',' w|wh|hi|in|ne|e','whin','HN','hine','whin','whin',1,''),
 (820,'fuss',' f|fu|us|ss|s','fuss','FS','uss','fuss','fuss',1,''),
 (821,'breastfeed',' b|br|re|ea|as|st|tf|fe|ee|ed|d','brea','BRSTFT','reas','tfee','breastfeed',1,''),
 (822,'settle',' s|se|et|tt|tl|le|e','sett','STL','ettl','ettl','settle',1,''),
 (823,'rolled',' r|ro|ol|ll|le|ed|d','roll','RLT','olle','olle','rolled',1,''),
 (824,'including',' i|in|nc|cl|lu|ud|di|in|ng|g','incl','INKLTNK','nclu','udin','includin',1,''),
 (825,'toes',' t|to|oe|es|s','toes','TS','oes','toes','toes',1,''),
 (826,'thinks',' t|th|hi|in|nk|ks|s','thin','0NKS','hink','hink','thinks',1,''),
 (827,'briefly',' b|br|ri|ie|ef|fl|ly|y','brie','BRFL','rief','iefl','briefl',1,''),
 (828,'light',' l|li|ig|gh|ht|t','ligh','LFT','ight','ligh','ligh',1,'');
INSERT INTO `m_spelling_dictaux` VALUES  (829,'placed',' p|pl|la|ac|ce|ed|d','plac','PLST','lace','lace','placed',1,''),
 (830,'thereafter',' t|th|he|er|re|ea|af|ft|te|er|r','ther','0RFTR','here','afte','thereafter',1,''),
 (831,'xray',' x|xr|ra|ay|y','xray','SR','ray','xray','xray',1,''),
 (832,'urine',' u|ur|ri|in|ne|e','urin','URN','rine','urin','urin',1,''),
 (833,'sample',' s|sa|am|mp|pl|le|e','samp','SMPL','ampl','ampl','sample',1,''),
 (834,'void',' v|vo|oi|id|d','void','FT','oid','void','void',1,''),
 (835,'discharged',' d|di|is|sc|ch|ha|ar|rg|ge|ed|d','disc','TSXRJT','isch','arge','discharged',1,''),
 (836,'rouse',' r|ro|ou|us|se|e','rous','RS','ouse','rous','rous',1,''),
 (837,'cries',' c|cr|ri|ie|es|s','crie','KRS','ries','crie','crie',1,''),
 (838,'pitched',' p|pi|it|tc|ch|he|ed|d','pitc','PTXT','itch','tche','pitche',1,''),
 (839,'squeal',' s|sq|qu|ue|ea|al|l','sque','SKL','quea','quea','squeal',1,''),
 (840,'spoke',' s|sp|po|ok|ke|e','spok','SPK','poke','spok','spok',1,''),
 (841,'convulsion',' c|co|on|nv|vu|ul|ls|si|io|on|n','conv','KNFLXN','onvu','lsio','convulsion',1,'');
INSERT INTO `m_spelling_dictaux` VALUES  (842,'mid',' m|mi|id|d','mid','MT','id','mid','mi',1,''),
 (843,'unrelated',' u|un|nr|re|el|la|at|te|ed|d','unre','UNRLTT','nrel','late','unrelate',1,''),
 (844,'immunize',' i|im|mm|mu|un|ni|iz|ze|e','immu','IMNS','mmun','uniz','immunize',1,''),
 (845,'penta',' p|pe|en|nt|ta|a','pent','PNT','enta','pent','pent',1,''),
 (846,'differently',' d|di|if|ff|fe|er|re|en|nt|tl|ly|y','diff','TFRNTL','iffe','entl','differentl',1,''),
 (847,'keep',' k|ke|ee|ep|p','keep','KP','eep','keep','keep',1,''),
 (848,'events',' e|ev|ve|en|nt|ts|s','even','EFNTS','vent','vent','events',1,''),
 (849,'cranky',' c|cr|ra|an|nk|ky|y','cran','KRNK','rank','rank','cranky',1,''),
 (850,'moaning',' m|mo|oa|an|ni|in|ng|g','moan','MNNK','oani','anin','moanin',1,''),
 (851,'eating',' e|ea|at|ti|in|ng|g','eati','ETNK','atin','atin','eating',1,''),
 (852,'axilla',' a|ax|xi|il|ll|la|a','axil','AKSL','xill','xill','axilla',1,''),
 (853,'seizures',' s|se|ei|iz|zu|ur|re|es|s','seiz','SSRS','eizu','zure','seizures',1,''),
 (854,'cough',' c|co|ou|ug|gh|h','coug','KF','ough','coug','coug',1,'');
INSERT INTO `m_spelling_dictaux` VALUES  (855,'seizure',' s|se|ei|iz|zu|ur|re|e','seiz','SSR','eizu','izur','seizur',1,''),
 (856,'February',' F|Fe|eb|br|ru|ua|ar|ry|y','Febr','FBRR','ebru','ruar','February',1,''),
 (857,'appears',' a|ap|pp|pe|ea|ar|rs|s','appe','APRS','ppea','pear','appear',1,''),
 (858,'prophylactic',' p|pr|ro|op|ph|hy|yl|la|ac|ct|ti|ic|c','prop','PRFLKTK','roph','acti','prophylact',1,''),
 (859,'acetaminophen',' a|ac|ce|et|ta|am|mi|in|no|op|ph|he|en|n','acet','ASTMNFN','ceta','ophe','acetaminop',1,''),
 (860,'preschool',' p|pr|re|es|sc|ch|ho|oo|ol|l','pres','PRSXL','resc','choo','preschoo',1,''),
 (861,'student',' s|st|tu|ud|de|en|nt|t','stud','STTNT','tude','uden','studen',1,''),
 (862,'nervous',' n|ne|er|rv|vo|ou|us|s','nerv','NRFS','ervo','rvou','nervou',1,''),
 (863,'presenting',' p|pr|re|es|se|en|nt|ti|in|ng|g','pres','PRSNTNK','rese','ntin','presenting',1,''),
 (864,'writer',' w|wr|ri|it|te|er|r','writ','RTR','rite','rite','writer',1,''),
 (865,'concern',' c|co|on|nc|ce|er|rn|n','conc','KNSRN','once','ncer','concer',1,''),
 (866,'class',' c|cl|la|as|ss|s','clas','KLS','lass','clas','clas',1,'');
INSERT INTO `m_spelling_dictaux` VALUES  (867,'classmates',' c|cl|la|as|ss|sm|ma|at|te|es|s','clas','KLSMTS','lass','mate','classmates',1,''),
 (868,'commented',' c|co|om|mm|me|en|nt|te|ed|d','comm','KMNTT','omme','ente','commente',1,''),
 (869,'purple',' p|pu|ur|rp|pl|le|e','purp','PRPL','urpl','urpl','purple',1,''),
 (870,'shivery',' s|sh|hi|iv|ve|er|ry|y','shiv','XFR','hive','iver','shiver',1,''),
 (871,'dressed',' d|dr|re|es|ss|se|ed|d','dres','TRST','ress','esse','dresse',1,''),
 (872,'shorts',' s|sh|ho|or|rt|ts|s','shor','XRTS','hort','hort','shorts',1,''),
 (873,'P.E.',' P|P.|.E|E.|.','P.E.','P','.E.','P.E.','P.E.',1,''),
 (874,'running',' r|ru|un|nn|ni|in|ng|g','runn','RNNK','unni','nnin','runnin',1,''),
 (875,'examined',' e|ex|xa|am|mi|in|ne|ed|d','exam','EKSMNT','xami','mine','examined',1,''),
 (876,'calm',' c|ca|al|lm|m','calm','KLM','alm','calm','calm',1,''),
 (877,'raise',' r|ra|ai|is|se|e','rais','RS','aise','rais','rais',1,''),
 (878,'waistline',' w|wa|ai|is|st|tl|li|in|ne|e','wais','WSTLN','aist','tlin','waistlin',1,''),
 (879,'begins',' b|be|eg|gi|in|ns|s','begi','BJNS','egin','egin','begins',1,'');
INSERT INTO `m_spelling_dictaux` VALUES  (880,'experiencing',' e|ex|xp|pe|er|ri|ie|en|nc|ci|in|ng|g','expe','EKSPRNSNK','xper','ncin','experienci',1,''),
 (881,'top',' t|to|op|p','top','TP','op','top','to',1,''),
 (882,'amount',' a|am|mo|ou|un|nt|t','amou','AMNT','moun','moun','amount',1,''),
 (883,'move',' m|mo|ov|ve|e','move','MF','ove','move','move',1,''),
 (884,'limb',' l|li|im|mb|b','limb','LM','imb','limb','limb',1,''),
 (885,'Advil',' A|Ad|dv|vi|il|l','Advi','ATFL','dvil','Advi','Advi',1,''),
 (886,'longed',' l|lo|on|ng|ge|ed|d','long','LNJT','onge','onge','longed',1,''),
 (887,'discolored',' d|di|is|sc|co|ol|lo|or|re|ed|d','disc','TSKLRT','isco','lore','discolored',1,''),
 (888,'informed',' i|in|nf|fo|or|rm|me|ed|d','info','INFRMT','nfor','orme','informed',1,''),
 (889,'follow',' f|fo|ol|ll|lo|ow|w','foll','FL','ollo','ollo','follow',1,''),
 (890,'similar',' s|si|im|mi|il|la|ar|r','simi','SMLR','imil','mila','simila',1,''),
 (891,'incidents',' i|in|nc|ci|id|de|en|nt|ts|s','inci','INSTNTS','ncid','dent','incident',1,''),
 (892,'yet',' y|ye|et|t','yet','YT','et','yet','ye',1,'');
INSERT INTO `m_spelling_dictaux` VALUES  (893,'investigated',' i|in|nv|ve|es|st|ti|ig|ga|at|te|ed|d','inve','INFSTKTT','nves','gate','investigat',1,''),
 (894,'afternoon',' a|af|ft|te|er|rn|no|oo|on|n','afte','AFTRNN','fter','rnoo','afternoo',1,''),
 (895,'reassured',' r|re|ea|as|ss|su|ur|re|ed|d','reas','RSRT','eass','sure','reassure',1,''),
 (896,'physiologic',' p|ph|hy|ys|si|io|ol|lo|og|gi|ic|c','phys','FXLJK','hysi','logi','physiologi',1,''),
 (897,'neurologic',' n|ne|eu|ur|ro|ol|lo|og|gi|ic|c','neur','NRLJK','euro','logi','neurologic',1,''),
 (898,'complications',' c|co|om|mp|pl|li|ic|ca|at|ti|io|on|ns|s','comp','KMPLKXNS','ompl','tion','complicati',1,''),
 (899,'coolness',' c|co|oo|ol|ln|ne|es|ss|s','cool','KLNS','ooln','lnes','coolness',1,''),
 (900,'resolve',' r|re|es|so|ol|lv|ve|e','reso','RSLF','esol','solv','resolv',1,''),
 (901,'poor',' p|po|oo|or|r','poor','PR','oor','poor','poor',1,''),
 (902,'appetite',' a|ap|pp|pe|et|ti|it|te|e','appe','APTT','ppet','etit','appetite',2,''),
 (903,'Tis',' T|Ti|is|s','Tis','TS','is','Tis','Ti',1,'');
INSERT INTO `m_spelling_dictaux` VALUES  (904,'period',' p|pe|er|ri|io|od|d','peri','PRT','erio','erio','period',1,''),
 (905,'Rd',' R|Rd|d','Rd','RT','d','Rd','Rd',1,''),
 (906,'outdoor',' o|ou|ut|td|do|oo|or|r','outd','OTTR','utdo','tdoo','outdoo',1,''),
 (907,'physical',' p|ph|hy|ys|si|ic|ca|al|l','phys','FSKL','hysi','sica','physical',1,''),
 (908,'activity',' a|ac|ct|ti|iv|vi|it|ty|y','acti','AKTFT','ctiv','ivit','activity',1,''),
 (909,'continuing',' c|co|on|nt|ti|in|nu|ui|in|ng|g','cont','KNTNNK','onti','nuin','continuing',1,''),
 (910,'taste',' t|ta|as|st|te|e','tast','TST','aste','tast','tast',1,''),
 (911,'transitory',' t|tr|ra|an|ns|si|it|to|or|ry|y','tran','TRNSTR','rans','itor','transitory',1,''),
 (912,'mild',' m|mi|il|ld|d','mild','MLT','ild','mild','mild',1,''),
 (913,'sensation',' s|se|en|ns|sa|at|ti|io|on|n','sens','SNSXN','ensa','atio','sensatio',1,''),
 (914,'warmth',' w|wa|ar|rm|mt|th|h','warm','WRM0','armt','armt','warmth',1,''),
 (915,'ASA',' A|AS|SA|A','ASA','AS','SA','ASA','AS',1,''),
 (916,'several',' s|se|ev|ve|er|ra|al|l','seve','SFRL','ever','vera','severa',1,'');
INSERT INTO `m_spelling_dictaux` VALUES  (917,'prescription',' p|pr|re|es|sc|cr|ri|ip|pt|ti|io|on|n','pres','PRSKRPXN','resc','ptio','prescripti',1,''),
 (918,'flushing',' f|fl|lu|us|sh|hi|in|ng|g','flus','FLXNK','lush','shin','flushing',1,''),
 (919,'risk',' r|ri|is|sk|k','risk','RSK','isk','risk','risk',1,''),
 (920,'acquiring',' a|ac|cq|qu|ui|ir|ri|in|ng|g','acqu','AKKRNK','cqui','irin','acquirin',1,''),
 (921,'term',' t|te|er|rm|m','term','TRM','erm','term','term',1,''),
 (922,'monogamous',' m|mo|on|no|og|ga|am|mo|ou|us|s','mono','MNKMS','onog','amou','monogamous',1,''),
 (923,'married',' m|ma|ar|rr|ri|ie|ed|d','marr','MRT','arri','rrie','marrie',1,''),
 (924,'drives',' d|dr|ri|iv|ve|es|s','driv','TRFS','rive','rive','drives',1,''),
 (925,'BUS',' B|BU|US|S','BUS','BS','US','BUS','BU',1,''),
 (926,'particular',' p|pa|ar|rt|ti|ic|cu|ul|la|ar|r','part','PRTKLR','arti','cula','particular',1,''),
 (927,'contracting',' c|co|on|nt|tr|ra|ac|ct|ti|in|ng|g','cont','KNTRKTNK','ontr','ctin','contractin',1,''),
 (928,'suggested',' s|su|ug|gg|ge|es|st|te|ed|d','sugg','SKSTT','ugge','este','suggeste',1,'');
INSERT INTO `m_spelling_dictaux` VALUES  (929,'interrupted',' i|in|nt|te|er|rr|ru|up|pt|te|ed|d','inte','INTRPTT','nter','upte','interrupte',1,''),
 (930,'standing',' s|st|ta|an|nd|di|in|ng|g','stan','STNTNK','tand','ndin','standing',1,''),
 (931,'position',' p|po|os|si|it|ti|io|on|n','posi','PSXN','osit','itio','position',1,''),
 (932,'sitting',' s|si|it|tt|ti|in|ng|g','sitt','STNK','itti','ttin','sittin',1,''),
 (933,'slid',' s|sl|li|id|d','slid','SLT','lid','slid','slid',1,''),
 (934,'door',' d|do|oo|or|r','door','TR','oor','door','door',1,''),
 (935,'floor',' f|fl|lo|oo|or|r','floo','FLR','loor','floo','floo',1,''),
 (936,'sweaty',' s|sw|we|ea|at|ty|y','swea','SWT','weat','weat','sweaty',1,''),
 (937,'ringing',' r|ri|in|ng|gi|in|ng|g','ring','RNJNK','ingi','ngin','ringin',1,''),
 (938,'placing',' p|pl|la|ac|ci|in|ng|g','plac','PLSNK','laci','acin','placin',1,''),
 (939,'knees',' k|kn|ne|ee|es|s','knee','NS','nees','knee','knee',1,''),
 (940,'breaths',' b|br|re|ea|at|th|hs|s','brea','BR0S','reat','eath','breath',1,''),
 (941,'apple',' a|ap|pp|pl|le|e','appl','APL','pple','appl','appl',1,'');
INSERT INTO `m_spelling_dictaux` VALUES  (942,'cracker',' c|cr|ra|ac|ck|ke|er|r','crac','KRKR','rack','acke','cracke',1,''),
 (943,'get',' g|ge|et|t','get','JT','et','get','ge',1,''),
 (944,'classroom',' c|cl|la|as|ss|sr|ro|oo|om|m','clas','KLSRM','lass','sroo','classroo',1,''),
 (945,'noon',' n|no|oo|on|n','noon','NN','oon','noon','noon',1,''),
 (946,'principal',' p|pr|ri|in|nc|ci|ip|pa|al|l','prin','PRNSPL','rinc','cipa','principa',1,''),
 (947,'twice',' t|tw|wi|ic|ce|e','twic','TWS','wice','twic','twic',1,''),
 (948,'Pick',' P|Pi|ic|ck|k','Pick','PK','ick','Pick','Pick',1,''),
 (949,'inflammation',' i|in|nf|fl|la|am|mm|ma|at|ti|io|on|n','infl','INFLMXN','nfla','atio','inflammati',1,''),
 (950,'breakfast',' b|br|re|ea|ak|kf|fa|as|st|t','brea','BRKFST','reak','kfas','breakfas',1,''),
 (951,'worried',' w|wo|or|rr|ri|ie|ed|d','worr','WRT','orri','rrie','worrie',1,''),
 (952,'dinner',' d|di|in|nn|ne|er|r','dinn','TNR','inne','inne','dinner',1,''),
 (953,'discussed',' d|di|is|sc|cu|us|ss|se|ed|d','disc','TSKST','iscu','usse','discusse',1,''),
 (954,'persists',' p|pe|er|rs|si|is|st|ts|s','pers','PRSSTS','ersi','sist','persists',1,'');
INSERT INTO `m_spelling_dictaux` VALUES  (955,'develop',' d|de|ev|ve|el|lo|op|p','deve','TFLP','evel','velo','develo',1,''),
 (956,'slurred',' s|sl|lu|ur|rr|re|ed|d','slur','SLRT','lurr','urre','slurre',1,''),
 (957,'speech',' s|sp|pe|ee|ec|ch|h','spee','SPX','peec','peec','speech',1,''),
 (958,'acting',' a|ac|ct|ti|in|ng|g','acti','AKTNK','ctin','ctin','acting',1,''),
 (959,'injury',' i|in|nj|ju|ur|ry|y','inju','INJR','njur','njur','injury',1,''),
 (960,'complain',' c|co|om|mp|pl|la|ai|in|n','comp','KMPLN','ompl','plai','complain',1,''),
 (961,'bothering',' b|bo|ot|th|he|er|ri|in|ng|g','both','B0RNK','othe','erin','botherin',1,''),
 (962,'return',' r|re|et|tu|ur|rn|n','retu','RTRN','etur','etur','return',1,''),
 (963,'skating',' s|sk|ka|at|ti|in|ng|g','skat','SKTNK','kati','atin','skatin',1,''),
 (964,'alright',' a|al|lr|ri|ig|gh|ht|t','alri','ALRFT','lrig','righ','alrigh',1,''),
 (965,'HIT',' H|HI|IT|T','HIT','HT','IT','HIT','HI',1,''),
 (966,'scrape',' s|sc|cr|ra|ap|pe|e','scra','SKRP','crap','crap','scrape',1,''),
 (967,'handle',' h|ha|an|nd|dl|le|e','hand','HNTL','andl','andl','handle',1,'');
INSERT INTO `m_spelling_dictaux` VALUES  (968,'measles',' m|me|ea|as|sl|le|es|s','meas','MSLS','easl','asle','measle',1,''),
 (969,'OK',' O|OK|K','OK','OK','K','OK','OK',1,''),
 (970,'note',' n|no|ot|te|e','note','NT','ote','note','note',1,''),
 (971,'event',' e|ev|ve|en|nt|t','even','EFNT','vent','even','even',1,''),
 (972,'thank',' t|th|ha|an|nk|k','than','0NK','hank','than','than',1,''),
 (973,'atypical',' a|at|ty|yp|pi|ic|ca|al|l','atyp','ATPKL','typi','pica','atypical',1,''),
 (974,'initially',' i|in|ni|it|ti|ia|al|ll|ly|y','init','INXL','niti','iall','initiall',1,''),
 (975,'fainting',' f|fa|ai|in|nt|ti|in|ng|g','fain','FNTNK','aint','ntin','fainting',1,''),
 (976,'episode',' e|ep|pi|is|so|od|de|e','epis','EPST','piso','isod','episod',1,''),
 (977,'slump',' s|sl|lu|um|mp|p','slum','SLMP','lump','slum','slum',1,''),
 (978,'Hudson',' H|Hu|ud|ds|so|on|n','Huds','HTSN','udso','udso','Hudson',1,''),
 (979,'HU',' H|HU|U','HU','H','U','HU','HU',1,''),
 (980,'waking',' w|wa|ak|ki|in|ng|g','waki','WKNK','akin','akin','waking',1,''),
 (981,'sleeping',' s|sl|le|ee|ep|pi|in|ng|g','slee','SLPNK','leep','epin','sleeping',1,'');
INSERT INTO `m_spelling_dictaux` VALUES  (982,'directly',' d|di|ir|re|ec|ct|tl|ly|y','dire','TRKTL','irec','ectl','directly',1,''),
 (983,'sent',' s|se|en|nt|t','sent','SNT','ent','sent','sent',1,''),
 (984,'bridge',' b|br|ri|id|dg|ge|e','brid','BRJ','ridg','ridg','bridge',1,''),
 (985,'nose',' n|no|os|se|e','nose','NS','ose','nose','nose',1,''),
 (986,'too',' t|to|oo|o','too','T','oo','too','to',1,''),
 (987,'much',' m|mu|uc|ch|h','much','MX','uch','much','much',1,''),
 (988,'interesting',' i|in|nt|te|er|re|es|st|ti|in|ng|g','inte','INTRSTNK','nter','stin','interestin',1,''),
 (989,'bell',' b|be|el|ll|l','bell','BL','ell','bell','bell',1,''),
 (990,'giving',' g|gi|iv|vi|in|ng|g','givi','JFNK','ivin','ivin','giving',1,''),
 (991,'months',' m|mo|on|nt|th|hs|s','mont','MN0S','onth','onth','months',1,''),
 (992,'babies',' b|ba|ab|bi|ie|es|s','babi','BBS','abie','abie','babies',1,''),
 (993,'come',' c|co|om|me|e','come','KM','ome','come','come',1,''),
 (994,'suppository',' s|su|up|pp|po|os|si|it|to|or|ry|y','supp','SPSTR','uppo','itor','suppositor',1,''),
 (995,'recommendations',' r|re|ec|co|om|mm|me|en|nd|da|at|ti|io|on|ns|s','reco','RKMNTXNS','ecom','tion','recommenda',1,'');
INSERT INTO `m_spelling_dictaux` VALUES  (996,'plan',' p|pl|la|an|n','plan','PLN','lan','plan','plan',1,''),
 (997,'bath',' b|ba|at|th|h','bath','B0','ath','bath','bath',1,''),
 (998,'old',' o|ol|ld|d','old','OLT','ld','old','ol',1,''),
 (999,'male',' m|ma|al|le|e','male','ML','ale','male','male',1,''),
 (1000,'hyporesponsive',' h|hy|yp|po|or|re|es|sp|po|on|ns|si|iv|ve|e','hypo','PRSPNSF','ypor','nsiv','hyporespon',1,''),
 (1001,'contraindicate',' c|co|on|nt|tr|ra|ai|in|nd|di|ic|ca|at|te|e','cont','KNTRNTKT','ontr','icat','contraindi',1,''),
 (1002,'rectally',' r|re|ec|ct|ta|al|ll|ly|y','rect','RKTL','ecta','tall','rectally',1,''),
 (1003,'maximum',' m|ma|ax|xi|im|mu|um|m','maxi','MKSMM','axim','ximu','maximu',1,''),
 (1004,'ice',' i|ic|ce|e','ice','IS','ce','ice','ic',1,''),
 (1005,'pack',' p|pa|ac|ck|k','pack','PK','ack','pack','pack',1,''),
 (1006,'sites',' s|si|it|te|es|s','site','STS','ites','site','site',1,''),
 (1007,'irritability',' i|ir|rr|ri|it|ta|ab|bi|il|li|it|ty|y','irri','IRTBLT','rrit','ilit','irritabili',1,''),
 (1008,'irritation',' i|ir|rr|ri|it|ta|at|ti|io|on|n','irri','IRTXN','rrit','atio','irritation',1,'');
INSERT INTO `m_spelling_dictaux` VALUES  (1009,'measured',' m|me|ea|as|su|ur|re|ed|d','meas','MSRT','easu','sure','measured',1,''),
 (1010,'eyebrows',' e|ey|ye|eb|br|ro|ow|ws|s','eyeb','EYBRS','yebr','brow','eyebrows',1,''),
 (1011,'decreasing',' d|de|ec|cr|re|ea|as|si|in|ng|g','decr','TKRSNK','ecre','asin','decreasing',1,''),
 (1012,'severity',' s|se|ev|ve|er|ri|it|ty|y','seve','SFRT','ever','erit','severity',1,''),
 (1013,'medicated',' m|me|ed|di|ic|ca|at|te|ed|d','medi','MTKTT','edic','cate','medicate',1,''),
 (1014,'relief',' r|re|el|li|ie|ef|f','reli','RLF','elie','elie','relief',1,''),
 (1015,'vac',' v|va|ac|c','vac','FK','ac','vac','va',1,''),
 (1016,'concentrate',' c|co|on|nc|ce|en|nt|tr|ra|at|te|e','conc','KNSNTRT','once','trat','concentrat',1,''),
 (1017,'attended',' a|at|tt|te|en|nd|de|ed|d','atte','ATNTT','tten','ende','attended',1,''),
 (1018,'GP',' G|GP|P','GP','KP','P','GP','GP',1,''),
 (1019,'like',' l|li|ik|ke|e','like','LK','ike','like','like',1,''),
 (1020,'lasting',' l|la|as|st|ti|in|ng|g','last','LSTNK','asti','stin','lastin',1,''),
 (1021,'recently',' r|re|ec|ce|en|nt|tl|ly|y','rece','RSNTL','ecen','entl','recently',1,'');
INSERT INTO `m_spelling_dictaux` VALUES  (1022,'currently',' c|cu|ur|rr|re|en|nt|tl|ly|y','curr','KRNTL','urre','entl','currentl',1,''),
 (1023,'medications',' m|me|ed|di|ic|ca|at|ti|io|on|ns|s','medi','MTKXNS','edic','tion','medication',1,''),
 (1024,'sided',' s|si|id|de|ed|d','side','STT','ided','side','side',1,''),
 (1025,'achiness',' a|ac|ch|hi|in|ne|es|ss|s','achi','AXNS','chin','ines','achiness',1,''),
 (1026,'DOC',' D|DO|OC|C','DOC','TK','OC','DOC','DO',1,''),
 (1027,'objective',' o|ob|bj|je|ec|ct|ti|iv|ve|e','obje','OBJKTF','bjec','ctiv','objectiv',1,''),
 (1028,'findings',' f|fi|in|nd|di|in|ng|gs|s','find','FNTNKS','indi','ding','findings',1,''),
 (1029,'CBC',' C|CB|BC|C','CBC','KBK','BC','CBC','CB',1,''),
 (1030,'quickly',' q|qu|ui|ic|ck|kl|ly|y','quic','KKL','uick','ickl','quickl',1,''),
 (1031,'warmer',' w|wa|ar|rm|me|er|r','warm','WRMR','arme','arme','warmer',1,''),
 (1032,'touched',' t|to|ou|uc|ch|he|ed|d','touc','TXT','ouch','uche','touche',1,''),
 (1033,'appear',' a|ap|pp|pe|ea|ar|r','appe','APR','ppea','ppea','appear',1,''),
 (1034,'over',' o|ov|ve|er|r','over','OFR','ver','over','over',1,'');
INSERT INTO `m_spelling_dictaux` VALUES  (1035,'appropriate',' a|ap|pp|pr|ro|op|pr|ri|ia|at|te|e','appr','APRPRT','ppro','riat','appropriat',1,''),
 (1036,'weight',' w|we|ei|ig|gh|ht|t','weig','WFT','eigh','eigh','weight',1,''),
 (1037,'calmed',' c|ca|al|lm|me|ed|d','calm','KLMT','alme','alme','calmed',1,''),
 (1038,'rest',' r|re|es|st|t','rest','RST','est','rest','rest',1,''),
 (1039,'whimpering',' w|wh|hi|im|mp|pe|er|ri|in|ng|g','whim','HMPRNK','himp','erin','whimpering',1,''),
 (1040,'moved',' m|mo|ov|ve|ed|d','move','MFT','oved','move','move',1,''),
 (1041,'slight',' s|sl|li|ig|gh|ht|t','slig','SLFT','ligh','ligh','slight',1,''),
 (1042,'subsided',' s|su|ub|bs|si|id|de|ed|d','subs','SBSTT','ubsi','side','subsided',1,''),
 (1043,'remember',' r|re|em|me|em|mb|be|er|r','reme','RMMR','emem','embe','remember',1,''),
 (1044,'hospitalized',' h|ho|os|sp|pi|it|ta|al|li|iz|ze|ed|d','hosp','HSPTLST','ospi','lize','hospitaliz',1,''),
 (1045,'WBC',' W|WB|BC|C','WBC','BK','BC','WBC','WB',1,''),
 (1046,'tested',' t|te|es|st|te|ed|d','test','TSTT','este','este','tested',1,'');
INSERT INTO `m_spelling_dictaux` VALUES  (1047,'UTI',' U|UT|TI|I','UTI','UT','TI','UTI','UT',1,''),
 (1048,'meningitis',' m|me|en|ni|in|ng|gi|it|ti|is|s','meni','MNNJTS','enin','giti','meningitis',1,''),
 (1049,'pneumonia',' p|pn|ne|eu|um|mo|on|ni|ia|a','pneu','NMN','neum','moni','pneumoni',1,''),
 (1050,'doctors',' d|do|oc|ct|to|or|rs|s','doct','TKTRS','octo','ctor','doctor',1,''),
 (1051,'RX',' R|RX|X','RX','RKS','X','RX','RX',1,''),
 (1052,'reflux',' r|re|ef|fl|lu|ux|x','refl','RFLKS','eflu','eflu','reflux',1,''),
 (1053,'chapman',' c|ch|ha|ap|pm|ma|an|n','chap','XPMN','hapm','apma','chapma',1,''),
 (1054,'ward',' w|wa|ar|rd|d','ward','WRT','ard','ward','ward',1,''),
 (1055,'impression',' i|im|mp|pr|re|es|ss|si|io|on|n','impr','IMPRSN','mpre','ssio','impression',1,''),
 (1056,'female',' f|fe|em|ma|al|le|e','fema','FML','emal','emal','female',1,''),
 (1057,'transient',' t|tr|ra|an|ns|si|ie|en|nt|t','tran','TRNSNT','rans','sien','transien',1,''),
 (1058,'runny',' r|ru|un|nn|ny|y','runn','RN','unny','runn','runn',1,''),
 (1059,'occurred',' o|oc|cc|cu|ur|rr|re|ed|d','occu','OKKRT','ccur','urre','occurred',1,'');
INSERT INTO `m_spelling_dictaux` VALUES  (1060,'subsequent',' s|su|ub|bs|se|eq|qu|ue|en|nt|t','subs','SBSKNT','ubse','quen','subsequent',1,''),
 (1061,'hospitalization',' h|ho|os|sp|pi|it|ta|al|li|iz|za|at|ti|io|on|n','hosp','HSPTLSXN','ospi','atio','hospitaliz',1,''),
 (1062,'antibiotic',' a|an|nt|ti|ib|bi|io|ot|ti|ic|c','anti','ANTBTK','ntib','ioti','antibiotic',1,''),
 (1063,'oral',' o|or|ra|al|l','oral','ORL','ral','oral','oral',1,''),
 (1064,'cultures',' c|cu|ul|lt|tu|ur|re|es|s','cult','KLTRS','ultu','ture','cultures',1,''),
 (1065,'petechial',' p|pe|et|te|ec|ch|hi|ia|al|l','pete','PTXL','etec','chia','petechia',1,''),
 (1066,'thrombocytopenia',' t|th|hr|ro|om|mb|bo|oc|cy|yt|to|op|pe|en|ni|ia|a','thro','0RMSTPN','hrom','peni','thrombocyt',1,''),
 (1067,'contraindicated',' c|co|on|nt|tr|ra|ai|in|nd|di|ic|ca|at|te|ed|d','cont','KNTRNTKTT','ontr','cate','contraindi',1,''),
 (1068,'likelihood',' l|li|ik|ke|el|li|ih|ho|oo|od|d','like','LKLHT','ikel','ihoo','likelihood',1,''),
 (1069,'occurring',' o|oc|cc|cu|ur|rr|ri|in|ng|g','occu','OKKRNK','ccur','rrin','occurrin',1,''),
 (1070,'less',' l|le|es|ss|s','less','LS','ess','less','less',1,'');
INSERT INTO `m_spelling_dictaux` VALUES  (1071,'set',' s|se|et|t','set','ST','et','set','se',1,''),
 (1072,'fretful',' f|fr|re|et|tf|fu|ul|l','fret','FRTFL','retf','etfu','fretfu',1,''),
 (1073,'pink',' p|pi|in|nk|k','pink','PNK','ink','pink','pink',1,''),
 (1074,'remarkable',' r|re|em|ma|ar|rk|ka|ab|bl|le|e','rema','RMRKBL','emar','kabl','remarkable',1,''),
 (1075,'moderate',' m|mo|od|de|er|ra|at|te|e','mode','MTRT','oder','erat','moderate',1,''),
 (1076,'thermometer',' t|th|he|er|rm|mo|om|me|et|te|er|r','ther','0RMMTR','herm','mete','thermomete',1,''),
 (1077,'reading',' r|re|ea|ad|di|in|ng|g','read','RTNK','eadi','adin','readin',1,''),
 (1078,'available',' a|av|va|ai|il|la|ab|bl|le|e','avai','AFLBL','vail','labl','availabl',1,''),
 (1079,'flu',' f|fl|lu|u','flu','FL','lu','flu','fl',1,''),
 (1080,'show',' s|sh|ho|ow|w','show','X','how','show','show',1,''),
 (1081,'regurgitating',' r|re|eg|gu|ur|rg|gi|it|ta|at|ti|in|ng|g','regu','RKRJTTNK','egur','atin','regurgitat',1,''),
 (1082,'easily',' e|ea|as|si|il|ly|y','easi','ESL','asil','asil','easily',1,''),
 (1083,'fed',' f|fe|ed|d','fed','FT','ed','fed','fe',1,'');
INSERT INTO `m_spelling_dictaux` VALUES  (1084,'cried',' c|cr|ri|ie|ed|d','crie','KRT','ried','crie','crie',1,''),
 (1085,'lot',' l|lo|ot|t','lot','LT','ot','lot','lo',1,''),
 (1086,'needs',' n|ne|ee|ed|ds|s','need','NTS','eeds','need','need',1,''),
 (1087,'acetominophen',' a|ac|ce|et|to|om|mi|in|no|op|ph|he|en|n','acet','ASTMNFN','ceto','ophe','acetominop',1,''),
 (1088,'symptomatic',' s|sy|ym|mp|pt|to|om|ma|at|ti|ic|c','symp','SMPTMTK','ympt','mati','symptomati',1,''),
 (1089,'treatment',' t|tr|re|ea|at|tm|me|en|nt|t','trea','TRTMNT','reat','tmen','treatmen',1,''),
 (1090,'trip',' t|tr|ri|ip|p','trip','TRP','rip','trip','trip',1,''),
 (1091,'March',' M|Ma|ar|rc|ch|h','Marc','MRX','arch','Marc','Marc',1,''),
 (1092,'constitution',' c|co|on|ns|st|ti|it|tu|ut|ti|io|on|n','cons','KNSTTXN','onst','utio','constituti',1,''),
 (1093,'reassurance',' r|re|ea|as|ss|su|ur|ra|an|nc|ce|e','reas','RSRNS','eass','ranc','reassuranc',1,''),
 (1094,'safety',' s|sa|af|fe|et|ty|y','safe','SFT','afet','afet','safety',1,''),
 (1095,'case',' c|ca|as|se|e','case','KS','ase','case','case',1,'');
INSERT INTO `m_spelling_dictaux` VALUES  (1096,'description',' d|de|es|sc|cr|ri|ip|pt|ti|io|on|n','desc','TSKRPXN','escr','ptio','descriptio',1,''),
 (1097,'concerning',' c|co|on|nc|ce|er|rn|ni|in|ng|g','conc','KNSRNNK','once','rnin','concerning',1,''),
 (1098,'vaccinated',' v|va|ac|cc|ci|in|na|at|te|ed|d','vacc','FKSNTT','acci','nate','vaccinated',1,''),
 (1099,'restaurant',' r|re|es|st|ta|au|ur|ra|an|nt|t','rest','RSTRNT','esta','uran','restaurant',1,''),
 (1100,'subsequently',' s|su|ub|bs|se|eq|qu|ue|en|nt|tl|ly|y','subs','SBSKNTL','ubse','entl','subsequent',1,''),
 (1101,'poisoning',' p|po|oi|is|so|on|ni|in|ng|g','pois','PSNNK','oiso','onin','poisonin',1,''),
 (1102,'a.m.',' a|a.|.m|m.|.','a.m.','AM','.m.','a.m.','a.m.',1,''),
 (1103,'itchy',' i|it|tc|ch|hy|y','itch','ITX','tchy','itch','itch',1,''),
 (1104,'treated',' t|tr|re|ea|at|te|ed|d','trea','TRTT','reat','eate','treate',1,''),
 (1105,'diphenhydramine',' d|di|ip|ph|he|en|nh|hy|yd|dr|ra|am|mi|in|ne|e','diph','TFNTRMN','iphe','amin','diphenhydr',1,''),
 (1106,'hydrochloride',' h|hy|yd|dr|ro|oc|ch|hl|lo|or|ri|id|de|e','hydr','TRXLRT','ydro','orid','hydrochlor',1,'');
INSERT INTO `m_spelling_dictaux` VALUES  (1107,'uncertain',' u|un|nc|ce|er|rt|ta|ai|in|n','unce','UNSRTN','ncer','rtai','uncertai',1,''),
 (1108,'therapy',' t|th|he|er|ra|ap|py|y','ther','0RP','hera','erap','therap',1,''),
 (1109,'requested',' r|re|eq|qu|ue|es|st|te|ed|d','requ','RKSTT','eque','este','requeste',1,''),
 (1110,'June',' J|Ju|un|ne|e','June','JN','une','June','June',1,''),
 (1111,'migraine',' m|mi|ig|gr|ra|ai|in|ne|e','migr','MKRN','igra','rain','migraine',1,''),
 (1112,'chloride',' c|ch|hl|lo|or|ri|id|de|e','chlo','XLRT','hlor','orid','chloride',1,''),
 (1113,'seriousness',' s|se|er|ri|io|ou|us|sn|ne|es|ss|s','seri','SRSNS','erio','snes','seriousnes',1,''),
 (1114,'medically',' m|me|ed|di|ic|ca|al|ll|ly|y','medi','MTKL','edic','call','medicall',1,''),
 (1115,'significant',' s|si|ig|gn|ni|if|fi|ic|ca|an|nt|t','sign','SKNFKNT','igni','ican','significan',1,''),
 (1116,'causality',' c|ca|au|us|sa|al|li|it|ty|y','caus','KSLT','ausa','alit','causalit',1,''),
 (1117,'believed',' b|be|el|li|ie|ev|ve|ed|d','beli','BLFT','elie','ieve','believed',1,''),
 (1118,'feelings',' f|fe|ee|el|li|in|ng|gs|s','feel','FLNKS','eeli','ling','feelings',1,'');
INSERT INTO `m_spelling_dictaux` VALUES  (1119,'heat',' h|he|ea|at|t','heat','HT','eat','heat','heat',1,''),
 (1120,'extreme',' e|ex|xt|tr|re|em|me|e','extr','EKSTRM','xtre','trem','extrem',1,''),
 (1121,'end',' e|en|nd|d','end','ENT','nd','end','en',1,''),
 (1122,'dying',' d|dy|yi|in|ng|g','dyin','TYNK','ying','dyin','dyin',1,''),
 (1123,'previous',' p|pr|re|ev|vi|io|ou|us|s','prev','PRFS','revi','viou','previous',1,''),
 (1124,'drowsy',' d|dr|ro|ow|ws|sy|y','drow','TRS','rows','rows','drowsy',1,''),
 (1125,'lymphs',' l|ly|ym|mp|ph|hs|s','lymp','LMFS','ymph','ymph','lymphs',1,''),
 (1126,'usual',' u|us|su|ua|al|l','usua','USL','sual','usua','usua',1,''),
 (1127,'manufacturer',' m|ma|an|nu|uf|fa|ac|ct|tu|ur|re|er|r','manu','MNFKTRR','anuf','ture','manufactur',1,''),
 (1128,'instructions',' i|in|ns|st|tr|ru|uc|ct|ti|io|on|ns|s','inst','INSTRKXNS','nstr','tion','instructio',1,''),
 (1129,'seek',' s|se|ee|ek|k','seek','SK','eek','seek','seek',1,''),
 (1130,'attention',' a|at|tt|te|en|nt|ti|io|on|n','atte','ATNXN','tten','ntio','attentio',1,''),
 (1131,'worsen',' w|wo|or|rs|se|en|n','wors','WRSN','orse','orse','worsen',1,'');
INSERT INTO `m_spelling_dictaux` VALUES  (1132,'exact',' e|ex|xa|ac|ct|t','exac','EKSKT','xact','exac','exac',1,''),
 (1133,'booster',' b|bo|oo|os|st|te|er|r','boos','BSTR','oost','oste','booste',1,''),
 (1134,'At',' A|At|t','At','AT','t','At','At',1,''),
 (1135,'least',' l|le|ea|as|st|t','leas','LST','east','leas','leas',1,''),
 (1136,'increase',' i|in|nc|cr|re|ea|as|se|e','incr','INKRS','ncre','reas','increase',1,''),
 (1137,'applying',' a|ap|pp|pl|ly|yi|in|ng|g','appl','APLYNK','pply','lyin','applying',1,''),
 (1138,'place',' p|pl|la|ac|ce|e','plac','PLS','lace','plac','plac',1,''),
 (1139,'opposite',' o|op|pp|po|os|si|it|te|e','oppo','OPST','ppos','osit','opposite',1,''),
 (1140,'supine',' s|su|up|pi|in|ne|e','supi','SPN','upin','upin','supine',1,''),
 (1141,'friend',' f|fr|ri|ie|en|nd|d','frie','FRNT','rien','rien','friend',1,''),
 (1142,'observed',' o|ob|bs|se|er|rv|ve|ed|d','obse','OBSRFT','bser','erve','observed',1,''),
 (1143,'wrinkled',' w|wr|ri|in|nk|kl|le|ed|d','wrin','RNKLT','rink','nkle','wrinkled',1,''),
 (1144,'strongly',' s|st|tr|ro|on|ng|gl|ly|y','stro','STRNKL','tron','ongl','strongly',1,'');
INSERT INTO `m_spelling_dictaux` VALUES  (1145,'drop',' d|dr|ro|op|p','drop','TRP','rop','drop','drop',1,''),
 (1146,'Th',' T|Th|h','Th','0','h','Th','Th',1,''),
 (1147,'it',' i|it|t','it','IT','t','it','it',1,''),
 (1148,'stuffy',' s|st|tu|uf|ff|fy|y','stuf','STF','tuff','tuff','stuffy',1,''),
 (1149,'January',' J|Ja|an|nu|ua|ar|ry|y','Janu','JNR','anua','nuar','Januar',1,''),
 (1150,'longer',' l|lo|on|ng|ge|er|r','long','LNJR','onge','onge','longer',1,''),
 (1151,'managed',' m|ma|an|na|ag|ge|ed|d','mana','MNJT','anag','nage','manage',1,''),
 (1152,'suggesting',' s|su|ug|gg|ge|es|st|ti|in|ng|g','sugg','SKSTNK','ugge','stin','suggesting',1,''),
 (1153,'affecting',' a|af|ff|fe|ec|ct|ti|in|ng|g','affe','AFKTNK','ffec','ctin','affectin',1,''),
 (1154,'tract',' t|tr|ra|ac|ct|t','trac','TRKT','ract','trac','trac',1,''),
 (1155,'grades',' g|gr|ra|ad|de|es|s','grad','KRTS','rade','rade','grades',1,''),
 (1156,'preceded',' p|pr|re|ec|ce|ed|de|ed|d','prec','PRSTT','rece','cede','preceded',1,''),
 (1157,'stinging',' s|st|ti|in|ng|gi|in|ng|g','stin','STNJNK','ting','ngin','stinging',1,'');
INSERT INTO `m_spelling_dictaux` VALUES  (1158,'burning',' b|bu|ur|rn|ni|in|ng|g','burn','BRNNK','urni','rnin','burnin',1,''),
 (1159,'bee',' b|be|ee|e','bee','B','ee','bee','be',1,''),
 (1160,'sting',' s|st|ti|in|ng|g','stin','STNK','ting','stin','stin',1,''),
 (1161,'remained',' r|re|em|ma|ai|in|ne|ed|d','rema','RMNT','emai','aine','remained',1,''),
 (1162,'itch',' i|it|tc|ch|h','itch','ITX','tch','itch','itch',1,''),
 (1163,'emesis',' e|em|me|es|si|is|s','emes','EMSS','mesi','mesi','emesis',1,''),
 (1164,'extraordinary',' e|ex|xt|tr|ra|ao|or|rd|di|in|na|ar|ry|y','extr','EKSTRRTNR','xtra','inar','extraordin',1,''),
 (1165,'hurting',' h|hu|ur|rt|ti|in|ng|g','hurt','HRTNK','urti','rtin','hurtin',1,''),
 (1166,'reddened',' r|re|ed|dd|de|en|ne|ed|d','redd','RTNT','edde','dene','reddened',1,''),
 (1167,'receive',' r|re|ec|ce|ei|iv|ve|e','rece','RSF','ecei','ceiv','receiv',1,''),
 (1168,'hypothyroidism',' h|hy|yp|po|ot|th|hy|yr|ro|oi|id|di|is|sm|m','hypo','P0RTSM','ypot','idis','hypothyroi',1,''),
 (1169,'gradually',' g|gr|ra|ad|du|ua|al|ll|ly|y','grad','KRTL','radu','uall','graduall',1,'');
INSERT INTO `m_spelling_dictaux` VALUES  (1170,'achy',' a|ac|ch|hy|y','achy','AX','chy','achy','achy',1,''),
 (1171,'wrist',' w|wr|ri|is|st|t','wris','RST','rist','wris','wris',1,''),
 (1172,'generally',' g|ge|en|ne|er|ra|al|ll|ly|y','gene','JNRL','ener','rall','generall',1,''),
 (1173,'cramp',' c|cr|ra|am|mp|p','cram','KRMP','ramp','cram','cram',1,''),
 (1174,'sneezing',' s|sn|ne|ee|ez|zi|in|ng|g','snee','SNSNK','neez','ezin','sneezing',1,''),
 (1175,'cramps',' c|cr|ra|am|mp|ps|s','cram','KRMPS','ramp','ramp','cramps',1,''),
 (1176,'MAD',' M|MA|AD|D','MAD','MT','AD','MAD','MA',1,''),
 (1177,'presume',' p|pr|re|es|su|um|me|e','pres','PRSM','resu','esum','presum',1,''),
 (1178,'therefore',' t|th|he|er|re|ef|fo|or|re|e','ther','0RFR','here','efor','therefor',1,''),
 (1179,'up',' u|up|p','up','UP','p','up','up',1,''),
 (1180,'headed',' h|he|ea|ad|de|ed|d','head','HTT','eade','eade','headed',1,''),
 (1181,'generalized',' g|ge|en|ne|er|ra|al|li|iz|ze|ed|d','gene','JNRLST','ener','lize','generalize',1,''),
 (1182,'dyspnoea',' d|dy|ys|sp|pn|no|oe|ea|a','dysp','TSPN','yspn','pnoe','dyspnoea',1,'');
INSERT INTO `m_spelling_dictaux` VALUES  (1183,'OCT',' O|OC|CT|T','OCT','OKT','CT','OCT','OC',1,''),
 (1184,'adsorbed',' a|ad|ds|so|or|rb|be|ed|d','adso','ATSRBT','dsor','orbe','adsorbed',1,''),
 (1185,'IPV',' I|IP|PV|V','IPV','IPF','PV','IPV','IP',1,''),
 (1186,'VI',' V|VI|I','VI','F','I','VI','VI',1,''),
 (1187,'born',' b|bo|or|rn|n','born','BRN','orn','born','born',1,''),
 (1188,'SC',' S|SC|C','SC','SK','C','SC','SC',1,''),
 (1189,'tuberculin',' t|tu|ub|be|er|rc|cu|ul|li|in|n','tube','TBRKLN','uber','culi','tuberculin',1,''),
 (1190,'id',' i|id|d','id','IT','d','id','id',1,''),
 (1191,'forearm',' f|fo|or|re|ea|ar|rm|m','fore','FRRM','orea','rear','forear',1,''),
 (1192,'October',' O|Oc|ct|to|ob|be|er|r','Octo','OKTBR','ctob','tobe','Octobe',1,''),
 (1193,'shortness',' s|sh|ho|or|rt|tn|ne|es|ss|s','shor','XRTNS','hort','tnes','shortnes',1,''),
 (1194,'febrile',' f|fe|eb|br|ri|il|le|e','febr','FBRL','ebri','bril','febril',1,''),
 (1195,'sharp',' s|sh|ha|ar|rp|p','shar','XRP','harp','shar','shar',1,''),
 (1196,'solar',' s|so|ol|la|ar|r','sola','SLR','olar','sola','sola',1,'');
INSERT INTO `m_spelling_dictaux` VALUES  (1197,'plexus',' p|pl|le|ex|xu|us|s','plex','PLKSS','lexu','lexu','plexus',1,''),
 (1198,'colds',' c|co|ol|ld|ds|s','cold','KLTS','olds','cold','cold',1,''),
 (1199,'household',' h|ho|ou|us|se|eh|ho|ol|ld|d','hous','HSHLT','ouse','ehol','househol',1,''),
 (1200,'fit',' f|fi|it|t','fit','FT','it','fit','fi',1,''),
 (1201,'useful',' u|us|se|ef|fu|ul|l','usef','USFL','sefu','sefu','useful',1,''),
 (1202,'info',' i|in|nf|fo|o','info','INF','nfo','info','info',1,''),
 (1203,'monitoring',' m|mo|on|ni|it|to|or|ri|in|ng|g','moni','MNTRNK','onit','orin','monitoring',1,''),
 (1204,'batch',' b|ba|at|tc|ch|h','batc','BTX','atch','batc','batc',1,''),
 (1205,'numbers',' n|nu|um|mb|be|er|rs|s','numb','NMRS','umbe','mber','number',1,''),
 (1206,'discussing',' d|di|is|sc|cu|us|ss|si|in|ng|g','disc','TSKSNK','iscu','ssin','discussing',1,''),
 (1207,'scenario',' s|sc|ce|en|na|ar|ri|io|o','scen','SNR','cena','nari','scenario',1,''),
 (1208,'pediatric',' p|pe|ed|di|ia|at|tr|ri|ic|c','pedi','PTTRK','edia','atri','pediatri',1,''),
 (1209,'antibiotics',' a|an|nt|ti|ib|bi|io|ot|ti|ic|cs|s','anti','ANTBTKS','ntib','otic','antibiotic',1,'');
INSERT INTO `m_spelling_dictaux` VALUES  (1210,'blistered',' b|bl|li|is|st|te|er|re|ed|d','blis','BLSTRT','list','tere','blistere',1,''),
 (1211,'dry',' d|dr|ry|y','dry','TR','ry','dry','dr',1,''),
 (1212,'20th',' 2|20|0t|th|h','20th','0','0th','20th','20th',1,''),
 (1213,'dots',' d|do|ot|ts|s','dots','TTS','ots','dots','dots',1,''),
 (1214,'raised',' r|ra|ai|is|se|ed|d','rais','RST','aise','aise','raised',1,''),
 (1215,'21st',' 2|21|1s|st|t','21st','ST','1st','21st','21st',1,''),
 (1216,'pus',' p|pu|us|s','pus','PS','us','pus','pu',1,''),
 (1217,'cells',' c|ce|el|ll|ls|s','cell','SLS','ells','cell','cell',1,''),
 (1218,'overnight',' o|ov|ve|er|rn|ni|ig|gh|ht|t','over','OFRNFT','vern','nigh','overnigh',1,''),
 (1219,'oz',' o|oz|z','oz','OS','z','oz','oz',1,''),
 (1220,'formula',' f|fo|or|rm|mu|ul|la|a','form','FRML','ormu','rmul','formul',1,''),
 (1221,'wet',' w|we|et|t','wet','WT','et','wet','we',1,''),
 (1222,'diapers',' d|di|ia|ap|pe|er|rs|s','diap','TPRS','iape','aper','diaper',1,''),
 (1223,'bleeding',' b|bl|le|ee|ed|di|in|ng|g','blee','BLTNK','leed','edin','bleeding',1,'');
INSERT INTO `m_spelling_dictaux` VALUES  (1224,'ruled',' r|ru|ul|le|ed|d','rule','RLT','uled','rule','rule',1,''),
 (1225,'Kawasaki',' K|Ka|aw|wa|as|sa|ak|ki|i','Kawa','KWSK','awas','asak','Kawasaki',1,''),
 (1226,'virus',' v|vi|ir|ru|us|s','viru','FRS','irus','viru','viru',1,''),
 (1227,'tests',' t|te|es|st|ts|s','test','TSTS','ests','test','test',1,''),
 (1228,'contributed',' c|co|on|nt|tr|ri|ib|bu|ut|te|ed|d','cont','KNTRBTT','ontr','bute','contribute',1,''),
 (1229,'attacking',' a|at|tt|ta|ac|ck|ki|in|ng|g','atta','ATKNK','ttac','ckin','attackin',1,''),
 (1230,'soft',' s|so|of|ft|t','soft','SFT','oft','soft','soft',1,''),
 (1231,'tissues',' t|ti|is|ss|su|ue|es|s','tiss','TSS','issu','ssue','tissue',1,''),
 (1232,'herpes',' h|he|er|rp|pe|es|s','herp','HRPS','erpe','erpe','herpes',1,''),
 (1233,'codeine',' c|co|od|de|ei|in|ne|e','code','KTN','odei','dein','codein',1,''),
 (1234,'electrolyte',' e|el|le|ec|ct|tr|ro|ol|ly|yt|te|e','elec','ELKTRLT','lect','olyt','electrolyt',1,''),
 (1235,'solution',' s|so|ol|lu|ut|ti|io|on|n','solu','SLXN','olut','utio','solution',1,''),
 (1236,'read',' r|re|ea|ad|d','read','RT','ead','read','read',1,'');
INSERT INTO `m_spelling_dictaux` VALUES  (1237,'concerned',' c|co|on|nc|ce|er|rn|ne|ed|d','conc','KNSRNT','once','erne','concerne',1,''),
 (1238,'letter',' l|le|et|tt|te|er|r','lett','LTR','ette','ette','letter',1,''),
 (1239,'F',' F|F','F','F','','F','',1,''),
 (1240,'temporary',' t|te|em|mp|po|or|ra|ar|ry|y','temp','TMPRR','empo','orar','temporar',1,''),
 (1241,'described',' d|de|es|sc|cr|ri|ib|be|ed|d','desc','TSKRBT','escr','ribe','describe',1,''),
 (1242,'restless',' r|re|es|st|tl|le|es|ss|s','rest','RSTLS','estl','tles','restless',1,''),
 (1243,'nonsense',' n|no|on|ns|se|en|ns|se|e','nons','NNSNS','onse','sens','nonsense',1,''),
 (1244,'Fahrenheit',' F|Fa|ah|hr|re|en|nh|he|ei|it|t','Fahr','FRNHT','ahre','nhei','Fahrenheit',1,''),
 (1245,'shivering',' s|sh|hi|iv|ve|er|ri|in|ng|g','shiv','XFRNK','hive','erin','shiverin',1,''),
 (1246,'clingy',' c|cl|li|in|ng|gy|y','clin','KLNJ','ling','ling','clingy',1,''),
 (1247,'cat',' c|ca|at|t','cat','KT','at','cat','ca',1,''),
 (1248,'naps',' n|na|ap|ps|s','naps','NPS','aps','naps','naps',1,''),
 (1249,'dosage',' d|do|os|sa|ag|ge|e','dosa','TSJ','osag','osag','dosage',1,'');
INSERT INTO `m_spelling_dictaux` VALUES  (1250,'corrected',' c|co|or|rr|re|ec|ct|te|ed|d','corr','KRKTT','orre','ecte','correcte',1,''),
 (1251,'Mg',' M|Mg|g','Mg','MK','g','Mg','Mg',1,''),
 (1252,'chart',' c|ch|ha|ar|rt|t','char','XRT','hart','char','char',1,''),
 (1253,'changes',' c|ch|ha|an|ng|ge|es|s','chan','XNJS','hang','ange','change',1,''),
 (1254,'compresses',' c|co|om|mp|pr|re|es|ss|se|es|s','comp','KMPRSS','ompr','esse','compresses',1,''),
 (1255,'effort',' e|ef|ff|fo|or|rt|t','effo','EFRT','ffor','ffor','effort',1,''),
 (1256,'midnight',' m|mi|id|dn|ni|ig|gh|ht|t','midn','MTNT','idni','nigh','midnight',1,''),
 (1257,'obvious',' o|ob|bv|vi|io|ou|us|s','obvi','OBFS','bvio','viou','obviou',1,''),
 (1258,'bruise',' b|br|ru|ui|is|se|e','brui','BRS','ruis','ruis','bruise',1,''),
 (1259,'decreased',' d|de|ec|cr|re|ea|as|se|ed|d','decr','TKRST','ecre','ease','decrease',1,''),
 (1260,'temperament',' t|te|em|mp|pe|er|ra|am|me|en|nt|t','temp','TMPRMNT','empe','amen','temperamen',1,''),
 (1261,'drinking',' d|dr|ri|in|nk|ki|in|ng|g','drin','TRNKNK','rink','nkin','drinking',1,'');
INSERT INTO `m_spelling_dictaux` VALUES  (1262,'consistent',' c|co|on|ns|si|is|st|te|en|nt|t','cons','KNSSTNT','onsi','sten','consistent',1,''),
 (1263,'ensure',' e|en|ns|su|ur|re|e','ensu','ENSR','nsur','nsur','ensure',1,''),
 (1264,'interval',' i|in|nt|te|er|rv|va|al|l','inte','INTRFL','nter','erva','interval',1,''),
 (1265,'unclear',' u|un|nc|cl|le|ea|ar|r','uncl','UNKLR','ncle','clea','unclea',1,''),
 (1266,'certainly',' c|ce|er|rt|ta|ai|in|nl|ly|y','cert','SRTNL','erta','ainl','certainl',1,''),
 (1267,'green',' g|gr|re|ee|en|n','gree','KRN','reen','gree','gree',1,''),
 (1268,'grandparents',' g|gr|ra|an|nd|dp|pa|ar|re|en|nt|ts|s','gran','KRNTPRNTS','rand','rent','grandparen',1,''),
 (1269,'localized',' l|lo|oc|ca|al|li|iz|ze|ed|d','loca','LKLST','ocal','lize','localize',1,''),
 (1270,'quarter',' q|qu|ua|ar|rt|te|er|r','quar','KRTR','uart','arte','quarte',1,''),
 (1271,'fussier',' f|fu|us|ss|si|ie|er|r','fuss','FSR','ussi','ssie','fussie',1,''),
 (1272,'breastfeeding',' b|br|re|ea|as|st|tf|fe|ee|ed|di|in|ng|g','brea','BRSTFTNK','reas','edin','breastfeed',1,''),
 (1273,'sounds',' s|so|ou|un|nd|ds|s','soun','SNTS','ound','ound','sounds',1,'');
INSERT INTO `m_spelling_dictaux` VALUES  (1274,'croup',' c|cr|ro|ou|up|p','crou','KRP','roup','crou','crou',1,''),
 (1275,'BM',' B|BM|M','BM','BM','M','BM','BM',1,''),
 (1276,'mob',' m|mo|ob|b','mob','MB','ob','mob','mo',1,''),
 (1277,'evaluate',' e|ev|va|al|lu|ua|at|te|e','eval','EFLT','valu','luat','evaluate',1,''),
 (1278,'T',' T|T','T','T','','T','',1,''),
 (1279,'recovering',' r|re|ec|co|ov|ve|er|ri|in|ng|g','reco','RKFRNK','ecov','erin','recovering',1,''),
 (1280,'picture',' p|pi|ic|ct|tu|ur|re|e','pict','PKTR','ictu','ctur','pictur',1,''),
 (1281,'fits',' f|fi|it|ts|s','fits','FTS','its','fits','fits',1,''),
 (1282,'coincident',' c|co|oi|in|nc|ci|id|de|en|nt|t','coin','KNSTNT','oinc','iden','coincident',1,''),
 (1283,'necessarily',' n|ne|ec|ce|es|ss|sa|ar|ri|il|ly|y','nece','NSSRL','eces','aril','necessaril',1,''),
 (1284,'systemic',' s|sy|ys|st|te|em|mi|ic|c','syst','SSTMK','yste','temi','systemic',1,''),
 (1285,'mention',' m|me|en|nt|ti|io|on|n','ment','MNXN','enti','ntio','mentio',1,''),
 (1286,'wrapped',' w|wr|ra|ap|pp|pe|ed|d','wrap','RPT','rapp','appe','wrappe',1,'');
INSERT INTO `m_spelling_dictaux` VALUES  (1287,'blanket',' b|bl|la|an|nk|ke|et|t','blan','BLNKT','lank','anke','blanke',1,''),
 (1288,'bedroom',' b|be|ed|dr|ro|oo|om|m','bedr','BTRM','edro','droo','bedroo',1,''),
 (1289,'wake',' w|wa|ak|ke|e','wake','WK','ake','wake','wake',1,''),
 (1290,'opened',' o|op|pe|en|ne|ed|d','open','OPNT','pene','pene','opened',1,''),
 (1291,'sliver',' s|sl|li|iv|ve|er|r','sliv','SLFR','live','live','sliver',1,''),
 (1292,'rolling',' r|ro|ol|ll|li|in|ng|g','roll','RLNK','olli','llin','rollin',1,''),
 (1293,'bringing',' b|br|ri|in|ng|gi|in|ng|g','brin','BRNJNK','ring','ngin','bringing',1,''),
 (1294,'double',' d|do|ou|ub|bl|le|e','doub','TBL','oubl','oubl','double',1,''),
 (1295,'seemed',' s|se|ee|em|me|ed|d','seem','SMT','eeme','eeme','seemed',1,''),
 (1296,'noodle',' n|no|oo|od|dl|le|e','nood','NTL','oodl','oodl','noodle',1,''),
 (1297,'floppy',' f|fl|lo|op|pp|py|y','flop','FLP','lopp','lopp','floppy',1,''),
 (1298,'disorientated',' d|di|is|so|or|ri|ie|en|nt|ta|at|te|ed|d','diso','TSRNTTT','isor','tate','disorienta',1,''),
 (1299,'describe',' d|de|es|sc|cr|ri|ib|be|e','desc','TSKRB','escr','crib','describe',1,'');
INSERT INTO `m_spelling_dictaux` VALUES  (1300,'impact',' i|im|mp|pa|ac|ct|t','impa','IMPKT','mpac','mpac','impact',1,''),
 (1301,'guarding',' g|gu|ua|ar|rd|di|in|ng|g','guar','KRTNK','uard','rdin','guarding',1,''),
 (1302,'play',' p|pl|la|ay|y','play','PL','lay','play','play',1,''),
 (1303,'CO',' C|CO|O','CO','K','O','CO','CO',1,''),
 (1304,'existing',' e|ex|xi|is|st|ti|in|ng|g','exis','EKSSTNK','xist','stin','existing',1,''),
 (1305,'August',' A|Au|ug|gu|us|st|t','Augu','AKST','ugus','ugus','August',1,''),
 (1306,'September',' S|Se|ep|pt|te|em|mb|be|er|r','Sept','SPTMR','epte','embe','Septembe',1,''),
 (1307,'faced',' f|fa|ac|ce|ed|d','face','FST','aced','face','face',1,''),
 (1308,'sponge',' s|sp|po|on|ng|ge|e','spon','SPNJ','pong','pong','sponge',1,''),
 (1309,'cool',' c|co|oo|ol|l','cool','KL','ool','cool','cool',1,''),
 (1310,'croupy',' c|cr|ro|ou|up|py|y','crou','KRP','roup','roup','croupy',1,''),
 (1311,'type',' t|ty|yp|pe|e','type','TP','ype','type','type',1,''),
 (1312,'seem',' s|se|ee|em|m','seem','SM','eem','seem','seem',1,''),
 (1313,'daytime',' d|da|ay|yt|ti|im|me|e','dayt','TTM','ayti','ytim','daytim',1,'');
INSERT INTO `m_spelling_dictaux` VALUES  (1314,'recurs',' r|re|ec|cu|ur|rs|s','recu','RKRS','ecur','ecur','recurs',1,''),
 (1315,'tonight',' t|to|on|ni|ig|gh|ht|t','toni','TNFT','onig','nigh','tonigh',1,''),
 (1316,'times',' t|ti|im|me|es|s','time','TMS','imes','time','time',1,''),
 (1317,'M',' M|M','M','M','','M','',1,''),
 (1318,'McPherson',' M|Mc|cP|Ph|he|er|rs|so|on|n','McPh','MKFRSN','cPhe','erso','McPherso',1,''),
 (1319,'replacement',' r|re|ep|pl|la|ac|ce|em|me|en|nt|t','repl','RPLSMNT','epla','emen','replacemen',1,''),
 (1320,'Bridger',' B|Br|ri|id|dg|ge|er|r','Brid','BRJR','ridg','idge','Bridge',1,''),
 (1321,'blotchy',' b|bl|lo|ot|tc|ch|hy|y','blot','BLTX','lotc','otch','blotch',1,''),
 (1322,'buttocks',' b|bu|ut|tt|to|oc|ck|ks|s','butt','BTKS','utto','tock','buttocks',1,''),
 (1323,'yesterday',' y|ye|es|st|te|er|rd|da|ay|y','yest','YSTRT','este','erda','yesterda',1,''),
 (1324,'seeing',' s|se|ee|ei|in|ng|g','seei','SNK','eein','eein','seeing',3,''),
 (1325,'prominent',' p|pr|ro|om|mi|in|ne|en|nt|t','prom','PRMNNT','romi','inen','prominen',1,''),
 (1326,'intercurrent',' i|in|nt|te|er|rc|cu|ur|rr|re|en|nt|t','inte','INTRKRNT','nter','rren','intercurre',1,'');
INSERT INTO `m_spelling_dictaux` VALUES  (1327,'scheduled',' s|sc|ch|he|ed|du|ul|le|ed|d','sche','SXTLT','ched','dule','schedule',1,''),
 (1328,'shaky',' s|sh|ha|ak|ky|y','shak','XK','haky','shak','shak',1,''),
 (1329,'affected',' a|af|ff|fe|ec|ct|te|ed|d','affe','AFKTT','ffec','ecte','affected',1,''),
 (1330,'heavy',' h|he|ea|av|vy|y','heav','HF','eavy','heav','heav',1,''),
 (1331,'whiplash',' w|wh|hi|ip|pl|la|as|sh|h','whip','HPLX','hipl','plas','whiplash',1,''),
 (1332,'saying',' s|sa|ay|yi|in|ng|g','sayi','SYNK','ayin','ayin','saying',1,''),
 (1333,'odd',' o|od|dd|d','odd','OT','dd','odd','od',1,''),
 (1334,'things',' t|th|hi|in|ng|gs|s','thin','0NKS','hing','hing','things',1,''),
 (1335,'puffy',' p|pu|uf|ff|fy|y','puff','PF','uffy','puff','puff',1,''),
 (1336,'tears',' t|te|ea|ar|rs|s','tear','TRS','ears','tear','tear',1,''),
 (1337,'black',' b|bl|la|ac|ck|k','blac','BLK','lack','blac','blac',1,''),
 (1338,'circles',' c|ci|ir|rc|cl|le|es|s','circ','SRKLS','ircl','rcle','circle',1,''),
 (1339,'picked',' p|pi|ic|ck|ke|ed|d','pick','PKT','icke','icke','picked',1,'');
INSERT INTO `m_spelling_dictaux` VALUES  (1340,'possibly',' p|po|os|ss|si|ib|bl|ly|y','poss','PSBL','ossi','sibl','possibly',1,''),
 (1341,'new',' n|ne|ew|w','new','N','ew','new','ne',1,''),
 (1342,'teacher',' t|te|ea|ac|ch|he|er|r','teac','TXR','each','ache','teache',1,''),
 (1343,'asked',' a|as|sk|ke|ed|d','aske','ASKT','sked','aske','aske',1,''),
 (1344,'unlikely',' u|un|nl|li|ik|ke|el|ly|y','unli','UNLKL','nlik','ikel','unlikely',1,''),
 (1345,'desperately',' d|de|es|sp|pe|er|ra|at|te|el|ly|y','desp','TSPRTL','espe','atel','desperatel',1,''),
 (1346,'reduce',' r|re|ed|du|uc|ce|e','redu','RTS','educ','educ','reduce',1,''),
 (1347,'carried',' c|ca|ar|rr|ri|ie|ed|d','carr','KRT','arri','rrie','carrie',1,''),
 (1348,'proper',' p|pr|ro|op|pe|er|r','prop','PRPR','rope','rope','proper',1,''),
 (1349,'writhing',' w|wr|ri|it|th|hi|in|ng|g','writ','R0NK','rith','thin','writhing',1,''),
 (1350,'twisting',' t|tw|wi|is|st|ti|in|ng|g','twis','TWSTNK','wist','stin','twisting',1,''),
 (1351,'caused',' c|ca|au|us|se|ed|d','caus','KST','ause','ause','caused',1,''),
 (1352,'North',' N|No|or|rt|th|h','Nort','NR0','orth','Nort','Nort',1,'');
INSERT INTO `m_spelling_dictaux` VALUES  (1353,'shore',' s|sh|ho|or|re|e','shor','XR','hore','shor','shor',1,''),
 (1354,'culture',' c|cu|ul|lt|tu|ur|re|e','cult','KLTR','ultu','ltur','cultur',1,''),
 (1355,'5th',' 5|5t|th|h','5th','0','th','5th','5t',1,''),
 (1356,'developing',' d|de|ev|ve|el|lo|op|pi|in|ng|g','deve','TFLPNK','evel','opin','developing',1,''),
 (1357,'flat',' f|fl|la|at|t','flat','FLT','lat','flat','flat',1,''),
 (1358,'splotchy',' s|sp|pl|lo|ot|tc|ch|hy|y','splo','SPLTX','plot','otch','splotchy',1,''),
 (1359,'pinpricks',' p|pi|in|np|pr|ri|ic|ck|ks|s','pinp','PNPRKS','inpr','rick','pinprick',1,''),
 (1360,'chickenpox',' c|ch|hi|ic|ck|ke|en|np|po|ox|x','chic','XKNPKS','hick','enpo','chickenpox',1,''),
 (1361,'Alberta',' A|Al|lb|be|er|rt|ta|a','Albe','ALBRT','lber','bert','Albert',1,''),
 (1362,'diagnose',' d|di|ia|ag|gn|no|os|se|e','diag','TKNS','iagn','gnos','diagnose',1,''),
 (1363,'exanthem',' e|ex|xa|an|nt|th|he|em|m','exan','EKSN0M','xant','nthe','exanthem',1,''),
 (1364,'Tourette',' T|To|ou|ur|re|et|tt|te|e','Tour','TRT','oure','rett','Tourette',1,'');
INSERT INTO `m_spelling_dictaux` VALUES  (1365,'spacey',' s|sp|pa|ac|ce|ey|y','spac','SPS','pace','pace','spacey',1,''),
 (1366,'condition',' c|co|on|nd|di|it|ti|io|on|n','cond','KNTXN','ondi','itio','conditio',1,''),
 (1367,'displayed',' d|di|is|sp|pl|la|ay|ye|ed|d','disp','TSPLYT','ispl','laye','displaye',1,''),
 (1368,'included',' i|in|nc|cl|lu|ud|de|ed|d','incl','INKLTT','nclu','lude','included',1,''),
 (1369,'Thomas',' T|Th|ho|om|ma|as|s','Thom','0MS','homa','homa','Thomas',1,''),
 (1370,'predisposed',' p|pr|re|ed|di|is|sp|po|os|se|ed|d','pred','PRTSPST','redi','pose','predispose',1,''),
 (1371,'subsiding',' s|su|ub|bs|si|id|di|in|ng|g','subs','SBSTNK','ubsi','idin','subsidin',1,''),
 (1372,'tires',' t|ti|ir|re|es|s','tire','TRS','ires','tire','tire',1,''),
 (1373,'syndrome',' s|sy|yn|nd|dr|ro|om|me|e','synd','SNTRM','yndr','drom','syndrome',1,''),
 (1374,'withhold',' w|wi|it|th|hh|ho|ol|ld|d','with','W0LT','ithh','hhol','withhold',1,''),
 (1375,'improve',' i|im|mp|pr|ro|ov|ve|e','impr','IMPRF','mpro','prov','improv',1,''),
 (1376,'orange',' o|or|ra|an|ng|ge|e','oran','ORNJ','rang','rang','orange',1,'');
INSERT INTO `m_spelling_dictaux` VALUES  (1377,'swallowed',' s|sw|wa|al|ll|lo|ow|we|ed|d','swal','SWLWT','wall','lowe','swallowe',1,''),
 (1378,'fuzzy',' f|fu|uz|zz|zy|y','fuzz','FS','uzzy','fuzz','fuzz',1,''),
 (1379,'wheeze',' w|wh|he|ee|ez|ze|e','whee','HS','heez','heez','wheeze',1,''),
 (1380,'bilaterally',' b|bi|il|la|at|te|er|ra|al|ll|ly|y','bila','BLTRL','ilat','rall','bilaterall',1,''),
 (1381,'sputum',' s|sp|pu|ut|tu|um|m','sput','SPTM','putu','putu','sputum',1,''),
 (1382,'nebulization',' n|ne|eb|bu|ul|li|iz|za|at|ti|io|on|n','nebu','NBLSXN','ebul','atio','nebulizati',1,''),
 (1383,'treatments',' t|tr|re|ea|at|tm|me|en|nt|ts|s','trea','TRTMNTS','reat','ment','treatments',1,''),
 (1384,'story',' s|st|to|or|ry|y','stor','STR','tory','stor','stor',1,''),
 (1385,'cautious',' c|ca|au|ut|ti|io|ou|us|s','caut','KXS','auti','tiou','cautious',1,''),
 (1386,'attempt',' a|at|tt|te|em|mp|pt|t','atte','ATMPT','ttem','temp','attemp',1,''),
 (1387,'tried',' t|tr|ri|ie|ed|d','trie','TRT','ried','trie','trie',1,''),
 (1388,'broken',' b|br|ro|ok|ke|en|n','brok','BRKN','roke','roke','broken',1,'');
INSERT INTO `m_spelling_dictaux` VALUES  (1389,'areas',' a|ar|re|ea|as|s','area','ARS','reas','area','area',1,''),
 (1390,'puffiness',' p|pu|uf|ff|fi|in|ne|es|ss|s','puff','PFNS','uffi','ines','puffines',1,''),
 (1391,'eye',' e|ey|ye|e','eye','EY','ye','eye','ey',1,''),
 (1392,'Henoch',' H|He|en|no|oc|ch|h','Heno','HNX','enoc','enoc','Henoch',1,''),
 (1393,'purpura',' p|pu|ur|rp|pu|ur|ra|a','purp','PRPR','urpu','rpur','purpur',1,''),
 (1394,'coryza',' c|co|or|ry|yz|za|a','cory','KRS','oryz','oryz','coryza',1,''),
 (1395,'apparent',' a|ap|pp|pa|ar|re|en|nt|t','appa','APRNT','ppar','aren','apparent',1,''),
 (1396,'hrs',' h|hr|rs|s','hrs','RS','rs','hrs','hr',1,''),
 (1397,'copies',' c|co|op|pi|ie|es|s','copi','KPS','opie','opie','copies',1,''),
 (1398,'obtained',' o|ob|bt|ta|ai|in|ne|ed|d','obta','OBTNT','btai','aine','obtained',1,''),
 (1399,'Childs',' C|Ch|hi|il|ld|ds|s','Chil','XLTS','hild','hild','Childs',1,''),
 (1400,'alert',' a|al|le|er|rt|t','aler','ALRT','lert','aler','aler',1,''),
 (1401,'happy',' h|ha|ap|pp|py|y','happ','HP','appy','happ','happ',1,'');
INSERT INTO `m_spelling_dictaux` VALUES  (1402,'appearing',' a|ap|pp|pe|ea|ar|ri|in|ng|g','appe','APRNK','ppea','arin','appearin',1,''),
 (1403,'boy',' b|bo|oy|y','boy','B','oy','boy','bo',1,''),
 (1404,'teaspoon',' t|te|ea|as|sp|po|oo|on|n','teas','TSPN','easp','spoo','teaspoon',1,''),
 (1405,'shut',' s|sh|hu|ut|t','shut','XT','hut','shut','shut',1,''),
 (1406,'playing',' p|pl|la|ay|yi|in|ng|g','play','PLYNK','layi','ayin','playin',1,''),
 (1407,'MSA',' M|MS|SA|A','MSA','MS','SA','MSA','MS',1,''),
 (1408,'talk',' t|ta|al|lk|k','talk','TLK','alk','talk','talk',1,''),
 (1409,'EpiPen',' E|Ep|pi|iP|Pe|en|n','EpiP','EPPN','piPe','piPe','EpiPen',1,''),
 (1410,'urinalysis',' u|ur|ri|in|na|al|ly|ys|si|is|s','urin','URNLSS','rina','lysi','urinalysis',1,''),
 (1411,'replaced',' r|re|ep|pl|la|ac|ce|ed|d','repl','RPLST','epla','lace','replaced',1,''),
 (1412,'cut',' c|cu|ut|t','cut','KT','ut','cut','cu',1,''),
 (1413,'uncharacteristic',' u|un|nc|ch|ha|ar|ra|ac|ct|te|er|ri|is|st|ti|ic|c','unch','UNXRKTRSTK','ncha','isti','uncharacte',1,''),
 (1414,'behavior',' b|be|eh|ha|av|vi|io|or|r','beha','BHFR','ehav','avio','behavior',1,'');
INSERT INTO `m_spelling_dictaux` VALUES  (1415,'P',' P|P','P','P','','P','',1,''),
 (1416,'showed',' s|sh|ho|ow|we|ed|d','show','XWT','howe','howe','showed',1,''),
 (1417,'liver',' l|li|iv|ve|er|r','live','LFR','iver','live','live',1,''),
 (1418,'kidney',' k|ki|id|dn|ne|ey|y','kidn','KTN','idne','idne','kidney',1,''),
 (1419,'damage',' d|da|am|ma|ag|ge|e','dama','TMJ','amag','amag','damage',1,''),
 (1420,'immunizing',' i|im|mm|mu|un|ni|iz|zi|in|ng|g','immu','IMNSNK','mmun','izin','immunizing',1,''),
 (1421,'investigate',' i|in|nv|ve|es|st|ti|ig|ga|at|te|e','inve','INFSTKT','nves','igat','investigat',1,''),
 (1422,'start',' s|st|ta|ar|rt|t','star','STRT','tart','star','star',1,''),
 (1423,'considering',' c|co|on|ns|si|id|de|er|ri|in|ng|g','cons','KNSTRNK','onsi','erin','considerin',1,''),
 (1424,'anaphylactic',' a|an|na|ap|ph|hy|yl|la|ac|ct|ti|ic|c','anap','ANFLKTK','naph','acti','anaphylact',1,''),
 (1425,'pediatricians',' p|pe|ed|di|ia|at|tr|ri|ic|ci|ia|an|ns|s','pedi','PTTRXNS','edia','cian','pediatrici',1,''),
 (1426,'29th',' 2|29|9t|th|h','29th','0','9th','29th','29th',1,'');
INSERT INTO `m_spelling_dictaux` VALUES  (1427,'visits',' v|vi|is|si|it|ts|s','visi','FSTS','isit','isit','visits',1,''),
 (1428,'request',' r|re|eq|qu|ue|es|st|t','requ','RKST','eque','ques','reques',1,''),
 (1429,'policy',' p|po|ol|li|ic|cy|y','poli','PLS','olic','olic','policy',1,''),
 (1430,'MEDLINE',' M|ME|ED|DL|LI|IN|NE|E','MEDL','MTLN','EDLI','DLIN','MEDLIN',1,''),
 (1431,'TP',' T|TP|P','TP','TP','P','TP','TP',1,''),
 (1432,'linked',' l|li|in|nk|ke|ed|d','link','LNKT','inke','inke','linked',1,''),
 (1433,'causal',' c|ca|au|us|sa|al|l','caus','KSL','ausa','ausa','causal',1,''),
 (1434,'highly',' h|hi|ig|gh|hl|ly|y','high','HFL','ighl','ighl','highly',1,''),
 (1435,'plausible',' p|pl|la|au|us|si|ib|bl|le|e','plau','PLSBL','laus','sibl','plausibl',1,''),
 (1436,'half',' h|ha|al|lf|f','half','HLF','alf','half','half',1,''),
 (1437,'cases',' c|ca|as|se|es|s','case','KSS','ases','case','case',1,''),
 (1438,'Hs',' H|Hs|s','Hs','S','s','Hs','Hs',1,''),
 (1439,'link',' l|li|in|nk|k','link','LNK','ink','link','link',1,''),
 (1440,'recurrence',' r|re|ec|cu|ur|rr|re|en|nc|ce|e','recu','RKRNS','ecur','renc','recurrence',1,'');
INSERT INTO `m_spelling_dictaux` VALUES  (1441,'pruritus',' p|pr|ru|ur|ri|it|tu|us|s','prur','PRRTS','ruri','ritu','pruritus',1,''),
 (1442,'found',' f|fo|ou|un|nd|d','foun','FNT','ound','foun','foun',1,''),
 (1443,'tonsillitis',' t|to|on|ns|si|il|ll|li|it|ti|is|s','tons','TNSLTS','onsi','liti','tonsilliti',1,''),
 (1444,'determine',' d|de|et|te|er|rm|mi|in|ne|e','dete','TTRMN','eter','rmin','determin',1,''),
 (1445,'menomune',' m|me|en|no|om|mu|un|ne|e','meno','MNMN','enom','omun','menomune',1,''),
 (1446,'administer',' a|ad|dm|mi|in|ni|is|st|te|er|r','admi','ATMNSTR','dmin','iste','administer',1,''),
 (1447,'supervision',' s|su|up|pe|er|rv|vi|is|si|io|on|n','supe','SPRFXN','uper','isio','supervisio',1,''),
 (1448,'prolonged',' p|pr|ro|ol|lo|on|ng|ge|ed|d','prol','PRLNJT','rolo','onge','prolonge',1,''),
 (1449,'observation',' o|ob|bs|se|er|rv|va|at|ti|io|on|n','obse','OBSRFXN','bser','atio','observatio',1,''),
 (1450,'stating',' s|st|ta|at|ti|in|ng|g','stat','STTNK','tati','atin','statin',1,''),
 (1451,'scared',' s|sc|ca|ar|re|ed|d','scar','SKRT','care','care','scared',1,'');
INSERT INTO `m_spelling_dictaux` VALUES  (1452,'dog',' d|do|og|g','dog','TK','og','dog','do',1,''),
 (1453,'knows',' k|kn|no|ow|ws|s','know','NS','nows','know','know',1,''),
 (1454,'balance',' b|ba|al|la|an|nc|ce|e','bala','BLNS','alan','lanc','balanc',1,''),
 (1455,'toppling',' t|to|op|pp|pl|li|in|ng|g','topp','TPLNK','oppl','plin','toppling',1,''),
 (1456,'often',' o|of|ft|te|en|n','ofte','OFTN','ften','ofte','ofte',1,''),
 (1457,'laboured',' l|la|ab|bo|ou|ur|re|ed|d','labo','LBRT','abou','oure','laboured',1,''),
 (1458,'panting',' p|pa|an|nt|ti|in|ng|g','pant','PNTNK','anti','ntin','pantin',1,''),
 (1459,'usually',' u|us|su|ua|al|ll|ly|y','usua','USL','sual','uall','usuall',1,''),
 (1460,'seems',' s|se|ee|em|ms|s','seem','SMS','eems','seem','seem',1,''),
 (1461,'exaggerated',' e|ex|xa|ag|gg|ge|er|ra|at|te|ed|d','exag','EKSKRTT','xagg','rate','exaggerate',1,''),
 (1462,'brown',' b|br|ro|ow|wn|n','brow','BRN','rown','brow','brow',1,''),
 (1463,'yeast',' y|ye|ea|as|st|t','yeas','YST','east','yeas','yeas',1,''),
 (1464,'terrors',' t|te|er|rr|ro|or|rs|s','terr','TRRS','erro','rror','terror',1,'');
INSERT INTO `m_spelling_dictaux` VALUES  (1465,'previously',' p|pr|re|ev|vi|io|ou|us|sl|ly|y','prev','PRFSL','revi','ousl','previously',1,''),
 (1466,'splenectomy',' s|sp|pl|le|en|ne|ec|ct|to|om|my|y','sple','SPLNKTM','plen','ctom','splenectom',1,''),
 (1467,'referred',' r|re|ef|fe|er|rr|re|ed|d','refe','RFRT','efer','erre','referred',1,''),
 (1468,'md',' m|md|d','md','MT','d','md','md',1,''),
 (1469,'include',' i|in|nc|cl|lu|ud|de|e','incl','INKLT','nclu','clud','includ',1,''),
 (1470,'flashes',' f|fl|la|as|sh|he|es|s','flas','FLXS','lash','ashe','flashe',1,''),
 (1471,'profuse',' p|pr|ro|of|fu|us|se|e','prof','PRFS','rofu','ofus','profus',1,''),
 (1472,'ached',' a|ac|ch|he|ed|d','ache','AXT','ched','ache','ache',1,''),
 (1473,'hair',' h|ha|ai|ir|r','hair','HR','air','hair','hair',1,''),
 (1474,'hurts',' h|hu|ur|rt|ts|s','hurt','HRTS','urts','hurt','hurt',1,''),
 (1475,'stuffed',' s|st|tu|uf|ff|fe|ed|d','stuf','STFT','tuff','uffe','stuffe',1,''),
 (1476,'hard',' h|ha|ar|rd|d','hard','HRT','ard','hard','hard',1,''),
 (1477,'Pneumovax',' P|Pn|ne|eu|um|mo|ov|va|ax|x','Pneu','NMFKS','neum','mova','Pneumova',1,'');
INSERT INTO `m_spelling_dictaux` VALUES  (1478,'inconsolable',' i|in|nc|co|on|ns|so|ol|la|ab|bl|le|e','inco','INKNSLBL','ncon','labl','inconsolab',1,''),
 (1479,'limbs',' l|li|im|mb|bs|s','limb','LMS','imbs','limb','limb',1,''),
 (1480,'bumped',' b|bu|um|mp|pe|ed|d','bump','BMPT','umpe','umpe','bumped',1,''),
 (1481,'reacts',' r|re|ea|ac|ct|ts|s','reac','RKTS','eact','eact','reacts',1,''),
 (1482,'effective',' e|ef|ff|fe|ec|ct|ti|iv|ve|e','effe','EFKTF','ffec','ctiv','effectiv',1,''),
 (1483,'seeming',' s|se|ee|em|mi|in|ng|g','seem','SMNK','eemi','emin','seemin',1,''),
 (1484,'will',' w|wi|il|ll|l','will','WL','ill','will','will',1,''),
 (1485,'worsens',' w|wo|or|rs|se|en|ns|s','wors','WRSNS','orse','rsen','worsen',1,''),
 (1486,'CDC',' C|CD|DC|C','CDC','KTK','DC','CDC','CD',1,''),
 (1487,'process',' p|pr|ro|oc|ce|es|ss|s','proc','PRSS','roce','oces','proces',1,''),
 (1488,'abdomen',' a|ab|bd|do|om|me|en|n','abdo','ABTMN','bdom','dome','abdome',1,''),
 (1489,'groggy',' g|gr|ro|og|gg|gy|y','grog','KRK','rogg','rogg','groggy',1,''),
 (1490,'brooks',' b|br|ro|oo|ok|ks|s','broo','BRKS','rook','rook','brooks',1,'');
INSERT INTO `m_spelling_dictaux` VALUES  (1491,'bumpy',' b|bu|um|mp|py|y','bump','BMP','umpy','bump','bump',1,''),
 (1492,'spots',' s|sp|po|ot|ts|s','spot','SPTS','pots','spot','spot',1,''),
 (1493,'mm',' m|mm|m','mm','M','m','mm','mm',1,''),
 (1494,'diameter',' d|di|ia|am|me|et|te|er|r','diam','TMTR','iame','mete','diameter',1,''),
 (1495,'scratches',' s|sc|cr|ra|at|tc|ch|he|es|s','scra','SKRTXS','crat','tche','scratche',1,''),
 (1496,'presumably',' p|pr|re|es|su|um|ma|ab|bl|ly|y','pres','PRSMBL','resu','mabl','presumably',1,''),
 (1497,'glassy',' g|gl|la|as|ss|sy|y','glas','KLS','lass','lass','glassy',1,''),
 (1498,'sensitive',' s|se|en|ns|si|it|ti|iv|ve|e','sens','SNSTF','ensi','itiv','sensitiv',1,''),
 (1499,'spread',' s|sp|pr|re|ea|ad|d','spre','SPRT','prea','prea','spread',1,''),
 (1500,'together',' t|to|og|ge|et|th|he|er|r','toge','TJ0R','oget','ethe','together',1,''),
 (1501,'front',' f|fr|ro|on|nt|t','fron','FRNT','ront','fron','fron',1,''),
 (1502,'turn',' t|tu|ur|rn|n','turn','TRN','urn','turn','turn',1,''),
 (1503,'blisters',' b|bl|li|is|st|te|er|rs|s','blis','BLSTRS','list','ster','blisters',1,'');
INSERT INTO `m_spelling_dictaux` VALUES  (1504,'symptom',' s|sy|ym|mp|pt|to|om|m','symp','SMPTM','ympt','mpto','sympto',1,''),
 (1505,'urticaria',' u|ur|rt|ti|ic|ca|ar|ri|ia|a','urti','URTKR','rtic','cari','urticari',1,''),
 (1506,'follows',' f|fo|ol|ll|lo|ow|ws|s','foll','FLS','ollo','llow','follow',1,''),
 (1507,'eczema',' e|ec|cz|ze|em|ma|a','ecze','EKSM','czem','czem','eczema',1,''),
 (1508,'prescriptive',' p|pr|re|es|sc|cr|ri|ip|pt|ti|iv|ve|e','pres','PRSKRPTF','resc','ptiv','prescripti',1,''),
 (1509,'topicals',' t|to|op|pi|ic|ca|al|ls|s','topi','TPKLS','opic','ical','topicals',1,''),
 (1510,'topical',' t|to|op|pi|ic|ca|al|l','topi','TPKL','opic','pica','topica',1,''),
 (1511,'cream',' c|cr|re|ea|am|m','crea','KRM','ream','crea','crea',1,''),
 (1512,'effect',' e|ef|ff|fe|ec|ct|t','effe','EFKT','ffec','ffec','effect',1,''),
 (1513,'involved',' i|in|nv|vo|ol|lv|ve|ed|d','invo','INFLFT','nvol','olve','involved',1,''),
 (1514,'resolving',' r|re|es|so|ol|lv|vi|in|ng|g','reso','RSLFNK','esol','lvin','resolvin',1,''),
 (1515,'remains',' r|re|em|ma|ai|in|ns|s','rema','RMNS','emai','main','remain',1,'');
INSERT INTO `m_spelling_dictaux` VALUES  (1516,'plans',' p|pl|la|an|ns|s','plan','PLNS','lans','plan','plan',1,''),
 (1517,'birth',' b|bi|ir|rt|th|h','birt','BR0','irth','birt','birt',1,''),
 (1518,'ointment',' o|oi|in|nt|tm|me|en|nt|t','oint','ONTMNT','intm','tmen','ointment',1,''),
 (1519,'silver',' s|si|il|lv|ve|er|r','silv','SLFR','ilve','ilve','silver',1,''),
 (1520,'nitrate',' n|ni|it|tr|ra|at|te|e','nitr','NTRT','itra','trat','nitrat',1,''),
 (1521,'prescribed',' p|pr|re|es|sc|cr|ri|ib|be|ed|d','pres','PRSKRBT','resc','ribe','prescribed',1,''),
 (1522,'maternal',' m|ma|at|te|er|rn|na|al|l','mate','MTRNL','ater','erna','maternal',1,''),
 (1523,'aunt',' a|au|un|nt|t','aunt','ANT','unt','aunt','aunt',1,''),
 (1524,'intermittent',' i|in|nt|te|er|rm|mi|it|tt|te|en|nt|t','inte','INTRMTNT','nter','tten','intermitte',1,''),
 (1525,'mostly',' m|mo|os|st|tl|ly|y','most','MSTL','ostl','ostl','mostly',1,''),
 (1526,'questioning',' q|qu|ue|es|st|ti|io|on|ni|in|ng|g','ques','KSXNNK','uest','onin','questionin',1,''),
 (1527,'triggered',' t|tr|ri|ig|gg|ge|er|re|ed|d','trig','TRKRT','rigg','gere','triggere',1,'');
INSERT INTO `m_spelling_dictaux` VALUES  (1528,'referral',' r|re|ef|fe|er|rr|ra|al|l','refe','RFRL','efer','erra','referral',1,''),
 (1529,'occuring',' o|oc|cc|cu|ur|ri|in|ng|g','occu','OKKRNK','ccur','urin','occuring',1,''),
 (1530,'persisting',' p|pe|er|rs|si|is|st|ti|in|ng|g','pers','PRSSTNK','ersi','stin','persisting',1,''),
 (1531,'intermittently',' i|in|nt|te|er|rm|mi|it|tt|te|en|nt|tl|ly|y','inte','INTRMTNTL','nter','entl','intermitte',1,''),
 (1532,'measle',' m|me|ea|as|sl|le|e','meas','MSL','easl','easl','measle',1,''),
 (1533,'sensitivity',' s|se|en|ns|si|it|ti|iv|vi|it|ty|y','sens','SNSTFT','ensi','ivit','sensitivit',1,''),
 (1534,'begin',' b|be|eg|gi|in|n','begi','BJN','egin','begi','begi',1,''),
 (1535,'rise',' r|ri|is|se|e','rise','RS','ise','rise','rise',1,''),
 (1536,'compressing',' c|co|om|mp|pr|re|es|ss|si|in|ng|g','comp','KMPRSNK','ompr','ssin','compressin',1,''),
 (1537,'monitor',' m|mo|on|ni|it|to|or|r','moni','MNTR','onit','nito','monito',1,''),
 (1538,'weekend',' w|we|ee|ek|ke|en|nd|d','week','WKNT','eeke','eken','weeken',1,''),
 (1539,'bruised',' b|br|ru|ui|is|se|ed|d','brui','BRST','ruis','uise','bruise',1,'');
INSERT INTO `m_spelling_dictaux` VALUES  (1540,'tetanus',' t|te|et|ta|an|nu|us|s','teta','TTNS','etan','tanu','tetanu',1,''),
 (1541,'antitoxin',' a|an|nt|ti|it|to|ox|xi|in|n','anti','ANTTKSN','ntit','toxi','antitoxi',1,''),
 (1542,'levels',' l|le|ev|ve|el|ls|s','leve','LFLS','evel','evel','levels',1,''),
 (1543,'serology',' s|se|er|ro|ol|lo|og|gy|y','sero','SRLJ','erol','olog','serology',1,''),
 (1544,'wish',' w|wi|is|sh|h','wish','WX','ish','wish','wish',1,''),
 (1545,'papular',' p|pa|ap|pu|ul|la|ar|r','papu','PPLR','apul','pula','papula',1,''),
 (1546,'coughing',' c|co|ou|ug|gh|hi|in|ng|g','coug','KFNK','ough','ghin','coughing',1,''),
 (1547,'lost',' l|lo|os|st|t','lost','LST','ost','lost','lost',1,''),
 (1548,'mail',' m|ma|ai|il|l','mail','ML','ail','mail','mail',1,''),
 (1549,'correspondence',' c|co|or|rr|re|es|sp|po|on|nd|de|en|nc|ce|e','corr','KRSPNTNS','orre','denc','correspond',1,''),
 (1550,'Pasteur',' P|Pa|as|st|te|eu|ur|r','Past','PSTR','aste','steu','Pasteu',1,''),
 (1551,'LTD',' L|LT|TD|D','LTD','LTT','TD','LTD','LT',1,''),
 (1552,'attachment',' a|at|tt|ta|ac|ch|hm|me|en|nt|t','atta','ATXMNT','ttac','hmen','attachment',1,'');
INSERT INTO `m_spelling_dictaux` VALUES  (1553,'form',' f|fo|or|rm|m','form','FRM','orm','form','form',1,''),
 (1554,'Merck',' M|Me|er|rc|ck|k','Merc','MRK','erck','Merc','Merc',1,''),
 (1555,'submitted',' s|su|ub|bm|mi|it|tt|te|ed|d','subm','SBMTT','ubmi','itte','submitte',1,''),
 (1556,'naive',' n|na|ai|iv|ve|e','naiv','NF','aive','naiv','naiv',1,''),
 (1557,'infants',' i|in|nf|fa|an|nt|ts|s','infa','INFNTS','nfan','fant','infant',1,''),
 (1558,'age',' a|ag|ge|e','age','AJ','ge','age','ag',1,''),
 (1559,'investigator',' i|in|nv|ve|es|st|ti|ig|ga|at|to|or|r','inve','INFSTKTR','nves','gato','investigat',1,''),
 (1560,'nevus',' n|ne|ev|vu|us|s','nevu','NFS','evus','nevu','nevu',1,''),
 (1561,'telangiectasia',' t|te|el|la|an|ng|gi|ie|ec|ct|ta|as|si|ia|a','tela','TLNJKTX','elan','tasi','telangiect',1,''),
 (1562,'umbilical',' u|um|mb|bi|il|li|ic|ca|al|l','umbi','UMLKL','mbil','lica','umbilica',1,''),
 (1563,'hernia',' h|he|er|rn|ni|ia|a','hern','HRN','erni','erni','hernia',1,''),
 (1564,'jaundice',' j|ja|au|un|nd|di|ic|ce|e','jaun','JNTS','aund','ndic','jaundice',1,''),
 (1565,'neonatal',' n|ne|eo|on|na|at|ta|al|l','neon','NNTL','eona','nata','neonatal',1,'');
INSERT INTO `m_spelling_dictaux` VALUES  (1566,'entered',' e|en|nt|te|er|re|ed|d','ente','ENTRT','nter','tere','entere',1,''),
 (1567,'study',' s|st|tu|ud|dy|y','stud','STT','tudy','stud','stud',1,''),
 (1568,'title',' t|ti|it|tl|le|e','titl','TTL','itle','titl','titl',1,''),
 (1569,'allocated',' a|al|ll|lo|oc|ca|at|te|ed|d','allo','ALKTT','lloc','cate','allocate',1,''),
 (1570,'randomized',' r|ra|an|nd|do|om|mi|iz|ze|ed|d','rand','RNTMST','ando','mize','randomized',1,''),
 (1571,'formulations',' f|fo|or|rm|mu|ul|la|at|ti|io|on|ns|s','form','FRMLXNS','ormu','tion','formulatio',1,''),
 (1572,'toxoid',' t|to|ox|xo|oi|id|d','toxo','TKST','oxoi','oxoi','toxoid',1,''),
 (1573,'Haemophilus',' H|Ha|ae|em|mo|op|ph|hi|il|lu|us|s','Haem','HMFLS','aemo','hilu','Haemophilu',1,''),
 (1574,'conjugate',' c|co|on|nj|ju|ug|ga|at|te|e','conj','KNJKT','onju','ugat','conjugat',1,''),
 (1575,'carrier',' c|ca|ar|rr|ri|ie|er|r','carr','KRR','arri','rrie','carrie',1,''),
 (1576,'unspecified',' u|un|ns|sp|pe|ec|ci|if|fi|ie|ed|d','unsp','UNSPSFT','nspe','ifie','unspecifie',1,''),
 (1577,'recombinant',' r|re|ec|co|om|mb|bi|in|na|an|nt|t','reco','RKMNNT','ecom','inan','recombinan',1,'');
INSERT INTO `m_spelling_dictaux` VALUES  (1578,'breast',' b|br|re|ea|as|st|t','brea','BRST','reas','reas','breast',1,''),
 (1579,'pertussis',' p|pe|er|rt|tu|us|ss|si|is|s','pert','PRTSS','ertu','ussi','pertussi',1,''),
 (1580,'acellular',' a|ac|ce|el|ll|lu|ul|la|ar|r','acel','ASLLR','cell','lula','acellula',1,''),
 (1581,'poliovirus',' p|po|ol|li|io|ov|vi|ir|ru|us|s','poli','PLFRS','olio','viru','poliovirus',1,''),
 (1582,'inactivated',' i|in|na|ac|ct|ti|iv|va|at|te|ed|d','inac','INKTFTT','nact','vate','inactivate',1,''),
 (1583,'cellular',' c|ce|el|ll|lu|ul|la|ar|r','cell','SLLR','ellu','lula','cellular',1,''),
 (1584,'drug',' d|dr|ru|ug|g','drug','TRK','rug','drug','drug',1,''),
 (1585,'control',' c|co|on|nt|tr|ro|ol|l','cont','KNTRL','ontr','ntro','contro',1,''),
 (1586,'concomitant',' c|co|on|nc|co|om|mi|it|ta|an|nt|t','conc','KNKMTNT','onco','itan','concomitan',1,''),
 (1587,'vitamin',' v|vi|it|ta|am|mi|in|n','vita','FTMN','itam','tami','vitami',1,''),
 (1588,'d',' d|d','d','T','','d','',1,''),
 (1589,'peak',' p|pe|ea|ak|k','peak','PK','eak','peak','peak',1,'');
INSERT INTO `m_spelling_dictaux` VALUES  (1590,'Celsius',' C|Ce|el|ls|si|iu|us|s','Cels','SLSS','elsi','lsiu','Celsiu',1,''),
 (1591,'loss',' l|lo|os|ss|s','loss','LS','oss','loss','loss',1,''),
 (1592,'used',' u|us|se|ed|d','used','UST','sed','used','used',1,''),
 (1593,'bubble',' b|bu|ub|bb|bl|le|e','bubb','BBL','ubbl','ubbl','bubble',1,''),
 (1594,'before',' b|be|ef|fo|or|re|e','befo','BFR','efor','efor','before',1,''),
 (1595,'advising',' a|ad|dv|vi|is|si|in|ng|g','advi','ATFSNK','dvis','isin','advising',1,''),
 (1596,'immunisation',' i|im|mm|mu|un|ni|is|sa|at|ti|io|on|n','immu','IMNSXN','mmun','atio','immunisati',1,''),
 (1597,'agitated',' a|ag|gi|it|ta|at|te|ed|d','agit','AJTTT','gita','tate','agitated',1,''),
 (1598,'screams',' s|sc|cr|re|ea|am|ms|s','scre','SKRMS','crea','ream','scream',1,''),
 (1599,'calamine',' c|ca|al|la|am|mi|in|ne|e','cala','KLMN','alam','amin','calamine',1,''),
 (1600,'lotion',' l|lo|ot|ti|io|on|n','loti','LXN','otio','otio','lotion',1,''),
 (1601,'cause',' c|ca|au|us|se|e','caus','KS','ause','caus','caus',1,''),
 (1602,'orally',' o|or|ra|al|ll|ly|y','oral','ORL','rall','rall','orally',1,'');
INSERT INTO `m_spelling_dictaux` VALUES  (1603,'spent',' s|sp|pe|en|nt|t','spen','SPNT','pent','spen','spen',1,''),
 (1604,'tiring',' t|ti|ir|ri|in|ng|g','tiri','TRNK','irin','irin','tiring',1,''),
 (1605,'solids',' s|so|ol|li|id|ds|s','soli','SLTS','olid','olid','solids',1,''),
 (1606,'discontinue',' d|di|is|sc|co|on|nt|ti|in|nu|ue|e','disc','TSKNTN','isco','tinu','discontinu',1,''),
 (1607,'specify',' s|sp|pe|ec|ci|if|fy|y','spec','SPSF','peci','ecif','specif',1,''),
 (1608,'suggests',' s|su|ug|gg|ge|es|st|ts|s','sugg','SKSTS','ugge','gest','suggests',1,''),
 (1609,'most',' m|mo|os|st|t','most','MST','ost','most','most',1,''),
 (1610,'suggest',' s|su|ug|gg|ge|es|st|t','sugg','SKST','ugge','gges','sugges',1,''),
 (1611,'repeated',' r|re|ep|pe|ea|at|te|ed|d','repe','RPTT','epea','eate','repeated',1,''),
 (1612,'chronic',' c|ch|hr|ro|on|ni|ic|c','chro','XRNK','hron','roni','chroni',1,''),
 (1613,'shot',' s|sh|ho|ot|t','shot','XT','hot','shot','shot',1,''),
 (1614,'edema',' e|ed|de|em|ma|a','edem','ETM','dema','edem','edem',1,''),
 (1615,'presented',' p|pr|re|es|se|en|nt|te|ed|d','pres','PRSNTT','rese','ente','presente',1,'');
INSERT INTO `m_spelling_dictaux` VALUES  (1616,'walk',' w|wa|al|lk|k','walk','WLK','alk','walk','walk',1,''),
 (1617,'mass',' m|ma|as|ss|s','mass','MS','ass','mass','mass',1,''),
 (1618,'ultrasound',' u|ul|lt|tr|ra|as|so|ou|un|nd|d','ultr','ULTRSNT','ltra','soun','ultrasound',1,''),
 (1619,'crawling',' c|cr|ra|aw|wl|li|in|ng|g','craw','KRLNK','rawl','wlin','crawling',1,''),
 (1620,'muscle',' m|mu|us|sc|cl|le|e','musc','MSKL','uscl','uscl','muscle',1,''),
 (1621,'biopsy',' b|bi|io|op|ps|sy|y','biop','BPS','iops','iops','biopsy',1,''),
 (1622,'cervical',' c|ce|er|rv|vi|ic|ca|al|l','cerv','SRFKL','ervi','vica','cervical',1,''),
 (1623,'lymphadenopathy',' l|ly|ym|mp|ph|ha|ad|de|en|no|op|pa|at|th|hy|y','lymp','LMFTNP0','ymph','path','lymphadeno',1,''),
 (1624,'CRF',' C|CR|RF|F','CRF','KRF','RF','CRF','CR',1,''),
 (1625,'section',' s|se|ec|ct|ti|io|on|n','sect','SKXN','ecti','ctio','sectio',1,''),
 (1626,'15th',' 1|15|5t|th|h','15th','0','5th','15th','15th',1,''),
 (1627,'waiting',' w|wa|ai|it|ti|in|ng|g','wait','WTNK','aiti','itin','waitin',1,''),
 (1628,'fell',' f|fe|el|ll|l','fell','FL','ell','fell','fell',1,'');
INSERT INTO `m_spelling_dictaux` VALUES  (1629,'asleep',' a|as|sl|le|ee|ep|p','asle','ASLP','slee','slee','asleep',1,''),
 (1630,'awakened',' a|aw|wa|ak|ke|en|ne|ed|d','awak','AWKNT','wake','kene','awakened',1,''),
 (1631,'mates',' m|ma|at|te|es|s','mate','MTS','ates','mate','mate',1,''),
 (1632,'grandfather',' g|gr|ra|an|nd|df|fa|at|th|he|er|r','gran','KRNTF0R','rand','athe','grandfathe',1,''),
 (1633,'friends',' f|fr|ri|ie|en|nd|ds|s','frie','FRNTS','rien','iend','friend',1,''),
 (1634,'16th',' 1|16|6t|th|h','16th','0','6th','16th','16th',1,''),
 (1635,'remembering',' r|re|em|me|em|mb|be|er|ri|in|ng|g','reme','RMMRNK','emem','erin','rememberin',1,''),
 (1636,'22nd',' 2|22|2n|nd|d','22nd','NT','2nd','22nd','22nd',1,''),
 (1637,'completely',' c|co|om|mp|pl|le|et|te|el|ly|y','comp','KMPLTL','ompl','etel','completely',1,''),
 (1638,'always',' a|al|lw|wa|ay|ys|s','alwa','ALWS','lway','lway','always',1,''),
 (1639,'primary',' p|pr|ri|im|ma|ar|ry|y','prim','PRMR','rima','imar','primar',1,''),
 (1640,'make',' m|ma|ak|ke|e','make','MK','ake','make','make',1,'');
INSERT INTO `m_spelling_dictaux` VALUES  (1641,'think',' t|th|hi|in|nk|k','thin','0NK','hink','thin','thin',1,''),
 (1642,'final',' f|fi|in|na|al|l','fina','FNL','inal','fina','fina',1,''),
 (1643,'defer',' d|de|ef|fe|er|r','defe','TFR','efer','defe','defe',1,''),
 (1644,'throughout',' t|th|hr|ro|ou|ug|gh|ho|ou|ut|t','thro','0RT','hrou','ghou','throughout',1,''),
 (1645,'rotating',' r|ro|ot|ta|at|ti|in|ng|g','rota','RTTNK','otat','atin','rotating',1,''),
 (1646,'infrequently',' i|in|nf|fr|re|eq|qu|ue|en|nt|tl|ly|y','infr','INFRKNTL','nfre','entl','infrequent',1,''),
 (1647,'anorexia',' a|an|no|or|re|ex|xi|ia|a','anor','ANRKS','nore','rexi','anorexia',1,''),
 (1648,'sips',' s|si|ip|ps|s','sips','SPS','ips','sips','sips',1,''),
 (1649,'involuntary',' i|in|nv|vo|ol|lu|un|nt|ta|ar|ry|y','invo','INFLNTR','nvol','ntar','involuntar',1,''),
 (1650,'shrugging',' s|sh|hr|ru|ug|gg|gi|in|ng|g','shru','XRKNK','hrug','ggin','shruggin',1,''),
 (1651,'rises',' r|ri|is|se|es|s','rise','RSS','ises','rise','rise',1,''),
 (1652,'starts',' s|st|ta|ar|rt|ts|s','star','STRTS','tart','tart','starts',1,'');
INSERT INTO `m_spelling_dictaux` VALUES  (1653,'roll',' r|ro|ol|ll|l','roll','RL','oll','roll','roll',1,''),
 (1654,'loudly',' l|lo|ou|ud|dl|ly|y','loud','LTL','oudl','oudl','loudly',1,''),
 (1655,'holds',' h|ho|ol|ld|ds|s','hold','HLTS','olds','hold','hold',1,''),
 (1656,'puts',' p|pu|ut|ts|s','puts','PTS','uts','puts','puts',1,''),
 (1657,'rubs',' r|ru|ub|bs|s','rubs','RBS','ubs','rubs','rubs',1,''),
 (1658,'mood',' m|mo|oo|od|d','mood','MT','ood','mood','mood',1,''),
 (1659,'nerve',' n|ne|er|rv|ve|e','nerv','NRF','erve','nerv','nerv',1,''),
 (1660,'techniques',' t|te|ec|ch|hn|ni|iq|qu|ue|es|s','tech','TXNKS','echn','ique','techniques',1,''),
 (1661,'examination',' e|ex|xa|am|mi|in|na|at|ti|io|on|n','exam','EKSMNXN','xami','atio','examinatio',1,''),
 (1662,'visualized',' v|vi|is|su|ua|al|li|iz|ze|ed|d','visu','FSLST','isua','lize','visualized',1,''),
 (1663,'expect',' e|ex|xp|pe|ec|ct|t','expe','EKSPKT','xpec','xpec','expect',1,''),
 (1664,'technique',' t|te|ec|ch|hn|ni|iq|qu|ue|e','tech','TXNK','echn','niqu','techniqu',1,''),
 (1665,'account',' a|ac|cc|co|ou|un|nt|t','acco','AKKNT','ccou','coun','accoun',1,'');
INSERT INTO `m_spelling_dictaux` VALUES  (1666,'fiery',' f|fi|ie|er|ry|y','fier','FR','iery','fier','fier',1,''),
 (1667,'eventually',' e|ev|ve|en|nt|tu|ua|al|ll|ly|y','even','EFNTL','vent','uall','eventually',1,''),
 (1668,'leave',' l|le|ea|av|ve|e','leav','LF','eave','leav','leav',1,''),
 (1669,'stood',' s|st|to|oo|od|d','stoo','STT','tood','stoo','stoo',1,''),
 (1670,'ground',' g|gr|ro|ou|un|nd|d','grou','KRNT','roun','roun','ground',1,''),
 (1671,'fainted',' f|fa|ai|in|nt|te|ed|d','fain','FNTT','aint','inte','fainte',1,''),
 (1672,'simply',' s|si|im|mp|pl|ly|y','simp','SMPL','impl','impl','simply',1,''),
 (1673,'forehead',' f|fo|or|re|eh|he|ea|ad|d','fore','FRHT','oreh','ehea','forehead',1,''),
 (1674,'staying',' s|st|ta|ay|yi|in|ng|g','stay','STYNK','tayi','ayin','stayin',1,''),
 (1675,'17th',' 1|17|7t|th|h','17th','0','7th','17th','17th',1,''),
 (1676,'suffer',' s|su|uf|ff|fe|er|r','suff','SFR','uffe','uffe','suffer',1,''),
 (1677,'labeled',' l|la|ab|be|el|le|ed|d','labe','LBLT','abel','bele','labele',1,''),
 (1678,'actual',' a|ac|ct|tu|ua|al|l','actu','AKTL','ctua','ctua','actual',1,'');
INSERT INTO `m_spelling_dictaux` VALUES  (1679,'emotional',' e|em|mo|ot|ti|io|on|na|al|l','emot','EMXNL','moti','iona','emotiona',1,''),
 (1680,'session',' s|se|es|ss|si|io|on|n','sess','SSN','essi','ssio','sessio',1,''),
 (1681,'scary',' s|sc|ca|ar|ry|y','scar','SKR','cary','scar','scar',1,''),
 (1682,'ever',' e|ev|ve|er|r','ever','EFR','ver','ever','ever',1,''),
 (1683,'happen',' h|ha|ap|pp|pe|en|n','happ','HPN','appe','appe','happen',1,''),
 (1684,'discussion',' d|di|is|sc|cu|us|ss|si|io|on|n','disc','TSKSN','iscu','ssio','discussion',1,''),
 (1685,'become',' b|be|ec|co|om|me|e','beco','BKM','ecom','ecom','become',1,''),
 (1686,'visibly',' v|vi|is|si|ib|bl|ly|y','visi','FSBL','isib','sibl','visibl',1,''),
 (1687,'different',' d|di|if|ff|fe|er|re|en|nt|t','diff','TFRNT','iffe','eren','differen',1,''),
 (1688,'conversation',' c|co|on|nv|ve|er|rs|sa|at|ti|io|on|n','conv','KNFRSXN','onve','atio','conversati',1,''),
 (1689,'exhausted',' e|ex|xh|ha|au|us|st|te|ed|d','exha','EKSHSTT','xhau','uste','exhauste',1,''),
 (1690,'actually',' a|ac|ct|tu|ua|al|ll|ly|y','actu','AKTL','ctua','uall','actually',1,'');
INSERT INTO `m_spelling_dictaux` VALUES  (1691,'shots',' s|sh|ho|ot|ts|s','shot','XTS','hots','shot','shot',1,''),
 (1692,'swelled',' s|sw|we|el|ll|le|ed|d','swel','SWLT','well','elle','swelle',1,''),
 (1693,'sweats',' s|sw|we|ea|at|ts|s','swea','SWTS','weat','weat','sweats',1,''),
 (1694,'huge',' h|hu|ug|ge|e','huge','HJ','uge','huge','huge',1,''),
 (1695,'circular',' c|ci|ir|rc|cu|ul|la|ar|r','circ','SRKLR','ircu','cula','circular',1,''),
 (1696,'perimeter',' p|pe|er|ri|im|me|et|te|er|r','peri','PRMTR','erim','mete','perimete',1,''),
 (1697,'oblong',' o|ob|bl|lo|on|ng|g','oblo','OBLNK','blon','blon','oblong',1,''),
 (1698,'circle',' c|ci|ir|rc|cl|le|e','circ','SRKL','ircl','ircl','circle',1,''),
 (1699,'lateral',' l|la|at|te|er|ra|al|l','late','LTRL','ater','tera','latera',1,''),
 (1700,'bulls',' b|bu|ul|ll|ls|s','bull','BLS','ulls','bull','bull',1,''),
 (1701,'27th',' 2|27|7t|th|h','27th','0','7th','27th','27th',1,''),
 (1702,'drooling',' d|dr|ro|oo|ol|li|in|ng|g','droo','TRLNK','rool','olin','drooling',1,''),
 (1703,'live',' l|li|iv|ve|e','live','LF','ive','live','live',1,'');
INSERT INTO `m_spelling_dictaux` VALUES  (1704,'mumps',' m|mu|um|mp|ps|s','mump','MMPS','umps','mump','mump',1,''),
 (1705,'knee',' k|kn|ne|ee|e','knee','N','nee','knee','knee',1,''),
 (1706,'intense',' i|in|nt|te|en|ns|se|e','inte','INTNS','nten','tens','intens',1,''),
 (1707,'certain',' c|ce|er|rt|ta|ai|in|n','cert','SRTN','erta','rtai','certai',1,''),
 (1708,'point',' p|po|oi|in|nt|t','poin','PNT','oint','poin','poin',1,''),
 (1709,'conduct',' c|co|on|nd|du|uc|ct|t','cond','KNTKT','ondu','nduc','conduc',1,''),
 (1710,'life',' l|li|if|fe|e','life','LF','ife','life','life',1,''),
 (1711,'considered',' c|co|on|ns|si|id|de|er|re|ed|d','cons','KNSTRT','onsi','dere','considered',1,''),
 (1712,'disabling',' d|di|is|sa|ab|bl|li|in|ng|g','disa','TSBLNK','isab','blin','disablin',1,''),
 (1713,'LA',' L|LA|A','LA','L','A','LA','LA',1,''),
 (1714,'Avil',' A|Av|vi|il|l','Avil','AFL','vil','Avil','Avil',1,''),
 (1715,'peanuts',' p|pe|ea|an|nu|ut|ts|s','pean','PNTS','eanu','anut','peanut',1,''),
 (1716,'Cutler',' C|Cu|ut|tl|le|er|r','Cutl','KTLR','utle','utle','Cutler',1,''),
 (1717,'uvula',' u|uv|vu|ul|la|a','uvul','UFL','vula','uvul','uvul',1,'');
INSERT INTO `m_spelling_dictaux` VALUES  (1718,'can',' c|ca|an|n','can','KN','an','can','ca',1,''),
 (1719,'bronchospasm',' b|br|ro|on|nc|ch|ho|os|sp|pa|as|sm|m','bron','BRNXSPSM','ronc','spas','bronchospa',1,''),
 (1720,'Atrovent',' A|At|tr|ro|ov|ve|en|nt|t','Atro','ATRFNT','trov','oven','Atrovent',1,''),
 (1721,'immunologist',' i|im|mm|mu|un|no|ol|lo|og|gi|is|st|t','immu','IMNLJST','mmun','ogis','immunologi',1,''),
 (1722,'Calgary',' C|Ca|al|lg|ga|ar|ry|y','Calg','KLKR','alga','lgar','Calgar',1,''),
 (1723,'Tom',' T|To|om|m','Tom','TM','om','Tom','To',1,''),
 (1724,'Bowen',' B|Bo|ow|we|en|n','Bowe','BWN','owen','Bowe','Bowe',1,''),
 (1725,'temples',' t|te|em|mp|pl|le|es|s','temp','TMPLS','empl','mple','temple',1,''),
 (1726,'antibody',' a|an|nt|ti|ib|bo|od|dy|y','anti','ANTBT','ntib','ibod','antibody',1,''),
 (1727,'titre',' t|ti|it|tr|re|e','titr','TTR','itre','titr','titr',1,''),
 (1728,'scan',' s|sc|ca|an|n','scan','SKN','can','scan','scan',1,''),
 (1729,'persistent',' p|pe|er|rs|si|is|st|te|en|nt|t','pers','PRSSTNT','ersi','sten','persistent',1,''),
 (1730,'residual',' r|re|es|si|id|du|ua|al|l','resi','RSTL','esid','idua','residual',1,'');
INSERT INTO `m_spelling_dictaux` VALUES  (1731,'greater',' g|gr|re|ea|at|te|er|r','grea','KRTR','reat','eate','greate',1,''),
 (1732,'verbal',' v|ve|er|rb|ba|al|l','verb','FRBL','erba','erba','verbal',1,''),
 (1733,'anti',' a|an|nt|ti|i','anti','ANT','nti','anti','anti',1,''),
 (1734,'long',' l|lo|on|ng|g','long','LNK','ong','long','long',1,''),
 (1735,'immunity',' i|im|mm|mu|un|ni|it|ty|y','immu','IMNT','mmun','unit','immunity',1,''),
 (1736,'consider',' c|co|on|ns|si|id|de|er|r','cons','KNSTR','onsi','side','consider',1,''),
 (1737,'distant',' d|di|is|st|ta|an|nt|t','dist','TSTNT','ista','stan','distan',1,''),
 (1738,'slack',' s|sl|la|ac|ck|k','slac','SLK','lack','slac','slac',1,''),
 (1739,'heart',' h|he|ea|ar|rt|t','hear','HRT','eart','hear','hear',1,''),
 (1740,'racing',' r|ra|ac|ci|in|ng|g','raci','RSNK','acin','acin','racing',1,''),
 (1741,'greatness',' g|gr|re|ea|at|tn|ne|es|ss|s','grea','KRTNS','reat','tnes','greatnes',1,''),
 (1742,'heard',' h|he|ea|ar|rd|d','hear','HRT','eard','hear','hear',1,''),
 (1743,'broke',' b|br|ro|ok|ke|e','brok','BRK','roke','brok','brok',1,'');
INSERT INTO `m_spelling_dictaux` VALUES  (1744,'hacking',' h|ha|ac|ck|ki|in|ng|g','hack','HKNK','acki','ckin','hackin',1,''),
 (1745,'extremities',' e|ex|xt|tr|re|em|mi|it|ti|ie|es|s','extr','EKSTRMTS','xtre','itie','extremitie',1,''),
 (1746,'wondering',' w|wo|on|nd|de|er|ri|in|ng|g','wond','WNTRNK','onde','erin','wonderin',1,''),
 (1747,'circulation',' c|ci|ir|rc|cu|ul|la|at|ti|io|on|n','circ','SRKLXN','ircu','atio','circulatio',1,''),
 (1748,'CC',' C|CC|C','CC','KK','C','CC','CC',1,''),
 (1749,'underlying',' u|un|nd|de|er|rl|ly|yi|in|ng|g','unde','UNTRLYNK','nder','lyin','underlying',1,''),
 (1750,'unique',' u|un|ni|iq|qu|ue|e','uniq','UNK','niqu','niqu','unique',1,''),
 (1751,'past',' p|pa|as|st|t','past','PST','ast','past','past',1,''),
 (1752,'spiked',' s|sp|pi|ik|ke|ed|d','spik','SPKT','pike','pike','spiked',1,''),
 (1753,'ml',' m|ml|l','ml','ML','l','ml','ml',1,''),
 (1754,'cracked',' c|cr|ra|ac|ck|ke|ed|d','crac','KRKT','rack','acke','cracke',1,''),
 (1755,'pulling',' p|pu|ul|ll|li|in|ng|g','pull','PLNK','ulli','llin','pullin',1,''),
 (1756,'pinpoint',' p|pi|in|np|po|oi|in|nt|t','pinp','PNPNT','inpo','poin','pinpoint',1,'');
INSERT INTO `m_spelling_dictaux` VALUES  (1757,'suspects',' s|su|us|sp|pe|ec|ct|ts|s','susp','SSPKTS','uspe','pect','suspects',1,''),
 (1758,'amoxicillin',' a|am|mo|ox|xi|ic|ci|il|ll|li|in|n','amox','AMKSSLN','moxi','illi','amoxicilli',1,''),
 (1759,'near',' n|ne|ea|ar|r','near','NR','ear','near','near',1,''),
 (1760,'course',' c|co|ou|ur|rs|se|e','cour','KRS','ours','ours','course',1,''),
 (1761,'Mr.',' M|Mr|r.|.','Mr.','MR','r.','Mr.','Mr',1,''),
 (1762,'stiffness',' s|st|ti|if|ff|fn|ne|es|ss|s','stif','STFNS','tiff','fnes','stiffnes',1,''),
 (1763,'spine',' s|sp|pi|in|ne|e','spin','SPN','pine','spin','spin',1,''),
 (1764,'missed',' m|mi|is|ss|se|ed|d','miss','MST','isse','isse','missed',1,''),
 (1765,'definite',' d|de|ef|fi|in|ni|it|te|e','defi','TFNT','efin','init','definite',1,''),
 (1766,'torticollis',' t|to|or|rt|ti|ic|co|ol|ll|li|is|s','tort','TRTKLS','orti','olli','torticolli',1,''),
 (1767,'in',' i|in|n','in','IN','n','in','in',1,''),
 (1768,'chiropractor',' c|ch|hi|ir|ro|op|pr|ra|ac|ct|to|or|r','chir','XRPRKTR','hiro','acto','chiropract',1,''),
 (1769,'aggravated',' a|ag|gg|gr|ra|av|va|at|te|ed|d','aggr','AKRFTT','ggra','vate','aggravated',1,'');
INSERT INTO `m_spelling_dictaux` VALUES  (1770,'Canadian',' C|Ca|an|na|ad|di|ia|an|n','Cana','KNTN','anad','adia','Canadian',1,''),
 (1771,'adults',' a|ad|du|ul|lt|ts|s','adul','ATLTS','dult','dult','adults',1,''),
 (1772,'keeping',' k|ke|ee|ep|pi|in|ng|g','keep','KPNK','eepi','epin','keepin',1,''),
 (1773,'Canadians',' C|Ca|an|na|ad|di|ia|an|ns|s','Cana','KNTNS','anad','dian','Canadian',1,''),
 (1774,'missing',' m|mi|is|ss|si|in|ng|g','miss','MSNK','issi','ssin','missin',1,''),
 (1775,'parts',' p|pa|ar|rt|ts|s','part','PRTS','arts','part','part',1,''),
 (1776,'objects',' o|ob|bj|je|ec|ct|ts|s','obje','OBJKTS','bjec','ject','object',1,''),
 (1777,'visual',' v|vi|is|su|ua|al|l','visu','FSL','isua','isua','visual',1,''),
 (1778,'field',' f|fi|ie|el|ld|d','fiel','FLT','ield','fiel','fiel',1,''),
 (1779,'flashing',' f|fl|la|as|sh|hi|in|ng|g','flas','FLXNK','lash','shin','flashing',1,''),
 (1780,'lights',' l|li|ig|gh|ht|ts|s','ligh','LFTS','ight','ight','lights',1,''),
 (1781,'periphery',' p|pe|er|ri|ip|ph|he|er|ry|y','peri','PRFR','erip','pher','peripher',1,''),
 (1782,'intensity',' i|in|nt|te|en|ns|si|it|ty|y','inte','INTNST','nten','nsit','intensit',1,'');
INSERT INTO `m_spelling_dictaux` VALUES  (1783,'breathe',' b|br|re|ea|at|th|he|e','brea','BR0','reat','eath','breath',1,''),
 (1784,'arousing',' a|ar|ro|ou|us|si|in|ng|g','arou','ARSNK','rous','usin','arousing',1,''),
 (1785,'confirm',' c|co|on|nf|fi|ir|rm|m','conf','KNFRM','onfi','nfir','confir',1,''),
 (1786,'coincidental',' c|co|oi|in|nc|ci|id|de|en|nt|ta|al|l','coin','KNSTNTL','oinc','enta','coincident',1,''),
 (1787,'causally',' c|ca|au|us|sa|al|ll|ly|y','caus','KSL','ausa','sall','causally',1,''),
 (1788,'Retra',' R|Re|et|tr|ra|a','Retr','RTR','etra','Retr','Retr',1,''),
 (1789,'Pherson',' P|Ph|he|er|rs|so|on|n','Pher','FRSN','hers','erso','Pherso',1,''),
 (1790,'Patche',' P|Pa|at|tc|ch|he|e','Patc','PTX','atch','atch','Patche',1,''),
 (1791,'intramuscular',' i|in|nt|tr|ra|am|mu|us|sc|cu|ul|la|ar|r','intr','INTRMSKLR','ntra','cula','intramuscu',1,''),
 (1792,'lip',' l|li|ip|p','lip','LP','ip','lip','li',1,''),
 (1793,'phlegmy',' p|ph|hl|le|eg|gm|my|y','phle','FLKM','hleg','legm','phlegm',1,''),
 (1794,'progression',' p|pr|ro|og|gr|re|es|ss|si|io|on|n','prog','PRKRSN','rogr','ssio','progressio',1,'');
INSERT INTO `m_spelling_dictaux` VALUES  (1795,'exacerbation',' e|ex|xa|ac|ce|er|rb|ba|at|ti|io|on|n','exac','EKSSRBXN','xace','atio','exacerbati',1,''),
 (1796,'fibromyalgia',' f|fi|ib|br|ro|om|my|ya|al|lg|gi|ia|a','fibr','FBRMYLJ','ibro','algi','fibromyalg',1,''),
 (1797,'Memorial',' M|Me|em|mo|or|ri|ia|al|l','Memo','MMRL','emor','oria','Memorial',1,''),
 (1798,'tablets',' t|ta|ab|bl|le|et|ts|s','tabl','TBLTS','able','blet','tablet',1,''),
 (1799,'suffered',' s|su|uf|ff|fe|er|re|ed|d','suff','SFRT','uffe','fere','suffered',1,''),
 (1800,'latest',' l|la|at|te|es|st|t','late','LTST','ates','ates','latest',1,''),
 (1801,'persons',' p|pe|er|rs|so|on|ns|s','pers','PRSNS','erso','rson','person',1,''),
 (1802,'ORs',' O|OR|Rs|s','ORs','ORS','Rs','ORs','OR',1,''),
 (1803,'degreed',' d|de|eg|gr|re|ee|ed|d','degr','TKRT','egre','gree','degree',1,''),
 (1804,'welts',' w|we|el|lt|ts|s','welt','WLTS','elts','welt','welt',1,''),
 (1805,'30th',' 3|30|0t|th|h','30th','0','0th','30th','30th',1,''),
 (1806,'chesty',' c|ch|he|es|st|ty|y','ches','XST','hest','hest','chesty',1,''),
 (1807,'documented',' d|do|oc|cu|um|me|en|nt|te|ed|d','docu','TKMNTT','ocum','ente','documented',1,'');
INSERT INTO `m_spelling_dictaux` VALUES  (1808,'Susan',' S|Su|us|sa|an|n','Susa','SSN','usan','Susa','Susa',1,''),
 (1809,'enclosed',' e|en|nc|cl|lo|os|se|ed|d','encl','ENKLST','nclo','lose','enclosed',1,''),
 (1810,'needles',' n|ne|ee|ed|dl|le|es|s','need','NTLS','eedl','edle','needle',1,''),
 (1811,'incontinences',' i|in|nc|co|on|nt|ti|in|ne|en|nc|ce|es|s','inco','INKNTNNSS','ncon','ence','incontinen',1,''),
 (1812,'reacted',' r|re|ea|ac|ct|te|ed|d','reac','RKTT','eact','acte','reacte',1,''),
 (1813,'comments',' c|co|om|mm|me|en|nt|ts|s','comm','KMNTS','omme','ment','comments',1,''),
 (1814,'believe',' b|be|el|li|ie|ev|ve|e','beli','BLF','elie','liev','believ',1,''),
 (1815,'based',' b|ba|as|se|ed|d','base','BST','ased','base','base',1,''),
 (1816,'fact',' f|fa|ac|ct|t','fact','FKT','act','fact','fact',1,''),
 (1817,'believes',' b|be|el|li|ie|ev|ve|es|s','beli','BLFS','elie','ieve','believes',1,''),
 (1818,'gr',' g|gr|r','gr','KR','r','gr','gr',1,''),
 (1819,'throbbing',' t|th|hr|ro|ob|bb|bi|in|ng|g','thro','0RBNK','hrob','bbin','throbbin',1,''),
 (1820,'takes',' t|ta|ak|ke|es|s','take','TKS','akes','take','take',1,'');
INSERT INTO `m_spelling_dictaux` VALUES  (1821,'Flovent',' F|Fl|lo|ov|ve|en|nt|t','Flov','FLFNT','love','oven','Floven',1,''),
 (1822,'spring',' s|sp|pr|ri|in|ng|g','spri','SPRNK','prin','prin','spring',1,''),
 (1823,'13th',' 1|13|3t|th|h','13th','0','3th','13th','13th',1,''),
 (1824,'6th',' 6|6t|th|h','6th','0','th','6th','6t',1,''),
 (1825,'separate',' s|se|ep|pa|ar|ra|at|te|e','sepa','SPRT','epar','arat','separate',1,''),
 (1826,'uniform',' u|un|ni|if|fo|or|rm|m','unif','UNFRM','nifo','ifor','unifor',1,''),
 (1827,'backs',' b|ba|ac|ck|ks|s','back','BKS','acks','back','back',1,''),
 (1828,'peninsula',' p|pe|en|ni|in|ns|su|ul|la|a','peni','PNNSL','enin','nsul','peninsul',1,''),
 (1829,'listened',' l|li|is|st|te|en|ne|ed|d','list','LSTNT','iste','tene','listened',1,''),
 (1830,'app',' a|ap|pp|p','app','AP','pp','app','ap',1,''),
 (1831,'wakes',' w|wa|ak|ke|es|s','wake','WKS','akes','wake','wake',1,''),
 (1832,'tosses',' t|to|os|ss|se|es|s','toss','TSS','osse','osse','tosses',1,''),
 (1833,'turns',' t|tu|ur|rn|ns|s','turn','TRNS','urns','turn','turn',1,''),
 (1834,'glands',' g|gl|la|an|nd|ds|s','glan','KLNTS','land','land','glands',1,'');
INSERT INTO `m_spelling_dictaux` VALUES  (1835,'congested',' c|co|on|ng|ge|es|st|te|ed|d','cong','KNJSTT','onge','este','congeste',1,''),
 (1836,'snorty',' s|sn|no|or|rt|ty|y','snor','SNRT','nort','nort','snorty',1,''),
 (1837,'snores',' s|sn|no|or|re|es|s','snor','SNRS','nore','nore','snores',1,''),
 (1838,'real',' r|re|ea|al|l','real','RL','eal','real','real',1,''),
 (1839,'thirsty',' t|th|hi|ir|rs|st|ty|y','thir','0RST','hirs','irst','thirst',1,''),
 (1840,'smaller',' s|sm|ma|al|ll|le|er|r','smal','SMLR','mall','alle','smalle',1,''),
 (1841,'ones',' o|on|ne|es|s','ones','ONS','nes','ones','ones',1,''),
 (1842,'Tx',' T|Tx|x','Tx','TKS','x','Tx','Tx',1,''),
 (1843,'slowly',' s|sl|lo|ow|wl|ly|y','slow','SLL','lowl','lowl','slowly',1,''),
 (1844,'IGG',' I|IG|GG|G','IGG','IK','GG','IGG','IG',1,''),
 (1845,'incidental',' i|in|nc|ci|id|de|en|nt|ta|al|l','inci','INSTNTL','ncid','enta','incidental',1,''),
 (1846,'seized',' s|se|ei|iz|ze|ed|d','seiz','SST','eize','eize','seized',1,''),
 (1847,'blacking',' b|bl|la|ac|ck|ki|in|ng|g','blac','BLKNK','lack','ckin','blacking',1,''),
 (1848,'itching',' i|it|tc|ch|hi|in|ng|g','itch','ITXNK','tchi','chin','itchin',1,'');
INSERT INTO `m_spelling_dictaux` VALUES  (1849,'yellowish',' y|ye|el|ll|lo|ow|wi|is|sh|h','yell','YLWX','ello','owis','yellowis',1,''),
 (1850,'discoloration',' d|di|is|sc|co|ol|lo|or|ra|at|ti|io|on|n','disc','TSKLRXN','isco','atio','discolorat',1,''),
 (1851,'analgesic',' a|an|na|al|lg|ge|es|si|ic|c','anal','ANLJSK','nalg','gesi','analgesi',1,''),
 (1852,'antiemetics',' a|an|nt|ti|ie|em|me|et|ti|ic|cs|s','anti','ANTMTKS','ntie','etic','antiemetic',1,''),
 (1853,'clay',' c|cl|la|ay|y','clay','KL','lay','clay','clay',1,''),
 (1854,'stools',' s|st|to|oo|ol|ls|s','stoo','STLS','tool','tool','stools',1,''),
 (1855,'onset',' o|on|ns|se|et|t','onse','ONST','nset','onse','onse',1,''),
 (1856,'settled',' s|se|et|tt|tl|le|ed|d','sett','STLT','ettl','ttle','settle',1,''),
 (1857,'antiemetic',' a|an|nt|ti|ie|em|me|et|ti|ic|c','anti','ANTMTK','ntie','meti','antiemetic',1,''),
 (1858,'biliary',' b|bi|il|li|ia|ar|ry|y','bili','BLR','ilia','liar','biliar',1,''),
 (1859,'colic',' c|co|ol|li|ic|c','coli','KLK','olic','coli','coli',1,''),
 (1860,'nursing',' n|nu|ur|rs|si|in|ng|g','nurs','NRSNK','ursi','rsin','nursin',1,'');
INSERT INTO `m_spelling_dictaux` VALUES  (1861,'sudden',' s|su|ud|dd|de|en|n','sudd','STN','udde','udde','sudden',1,''),
 (1862,'returns',' r|re|et|tu|ur|rn|ns|s','retu','RTRNS','etur','turn','return',1,''),
 (1863,'crampy',' c|cr|ra|am|mp|py|y','cram','KRMP','ramp','ramp','crampy',1,''),
 (1864,'vaginal',' v|va|ag|gi|in|na|al|l','vagi','FJNL','agin','gina','vagina',1,''),
 (1865,'dysuria',' d|dy|ys|su|ur|ri|ia|a','dysu','TSR','ysur','suri','dysuri',1,''),
 (1866,'depression',' d|de|ep|pr|re|es|ss|si|io|on|n','depr','TPRSN','epre','ssio','depression',1,''),
 (1867,'E',' E|E','E','E','','E','',1,''),
 (1868,'clean',' c|cl|le|ea|an|n','clea','KLN','lean','clea','clea',1,''),
 (1869,'rebound',' r|re|eb|bo|ou|un|nd|d','rebo','RBNT','ebou','boun','reboun',1,''),
 (1870,'epigastric',' e|ep|pi|ig|ga|as|st|tr|ri|ic|c','epig','EPKSTRK','piga','stri','epigastric',1,''),
 (1871,'periumbilical',' p|pe|er|ri|iu|um|mb|bi|il|li|ic|ca|al|l','peri','PRMLKL','eriu','lica','periumbili',1,''),
 (1872,'marbles',' m|ma|ar|rb|bl|le|es|s','marb','MRBLS','arbl','rble','marble',1,''),
 (1873,'increasingly',' i|in|nc|cr|re|ea|as|si|in|ng|gl|ly|y','incr','INKRSNKL','ncre','ingl','increasing',1,'');
INSERT INTO `m_spelling_dictaux` VALUES  (1874,'diaphoresis',' d|di|ia|ap|ph|ho|or|re|es|si|is|s','diap','TFRSS','iaph','resi','diaphoresi',1,''),
 (1875,'covering',' c|co|ov|ve|er|ri|in|ng|g','cove','KFRNK','over','erin','covering',1,''),
 (1876,'torso',' t|to|or|rs|so|o','tors','TRS','orso','tors','tors',1,''),
 (1877,'thighs',' t|th|hi|ig|gh|hs|s','thig','0FS','high','high','thighs',1,''),
 (1878,'subside',' s|su|ub|bs|si|id|de|e','subs','SBST','ubsi','bsid','subsid',1,''),
 (1879,'disappearing',' d|di|is|sa|ap|pp|pe|ea|ar|ri|in|ng|g','disa','TSPRNK','isap','arin','disappeari',1,''),
 (1880,'base',' b|ba|as|se|e','base','BS','ase','base','base',1,''),
 (1881,'skull',' s|sk|ku|ul|ll|l','skul','SKL','kull','skul','skul',1,''),
 (1882,'arthralgia',' a|ar|rt|th|hr|ra|al|lg|gi|ia|a','arth','AR0RLJ','rthr','algi','arthralgia',1,''),
 (1883,'rubella',' r|ru|ub|be|el|ll|la|a','rube','RBL','ubel','bell','rubell',1,''),
 (1884,'couch',' c|co|ou|uc|ch|h','couc','KX','ouch','couc','couc',1,''),
 (1885,'tasted',' t|ta|as|st|te|ed|d','tast','TSTT','aste','aste','tasted',1,'');
INSERT INTO `m_spelling_dictaux` VALUES  (1886,'paste',' p|pa|as|st|te|e','past','PST','aste','past','past',1,''),
 (1887,'tummy',' t|tu|um|mm|my|y','tumm','TM','ummy','tumm','tumm',1,''),
 (1888,'slow',' s|sl|lo|ow|w','slow','SL','low','slow','slow',1,''),
 (1889,'slushy',' s|sl|lu|us|sh|hy|y','slus','SLX','lush','lush','slushy',1,''),
 (1890,'stead',' s|st|te|ea|ad|d','stea','STT','tead','stea','stea',1,''),
 (1891,'responses',' r|re|es|sp|po|on|ns|se|es|s','resp','RSPNSS','espo','onse','response',1,''),
 (1892,'assessed',' a|as|ss|se|es|ss|se|ed|d','asse','ASST','sses','esse','assessed',1,''),
 (1893,'vital',' v|vi|it|ta|al|l','vita','FTL','ital','vita','vita',1,''),
 (1894,'vehicle',' v|ve|eh|hi|ic|cl|le|e','vehi','FHKL','ehic','hicl','vehicl',1,''),
 (1895,'add',' a|ad|dd|d','add','AT','dd','add','ad',1,''),
 (1896,'slowed',' s|sl|lo|ow|we|ed|d','slow','SLWT','lowe','lowe','slowed',1,''),
 (1897,'there',' t|th|he|er|re|e','ther','0R','here','ther','ther',1,''),
 (1898,'MRs',' M|MR|Rs|s','MRs','MRS','Rs','MRs','MR',1,''),
 (1899,'vagal',' v|va|ag|ga|al|l','vaga','FKL','agal','vaga','vaga',1,'');
INSERT INTO `m_spelling_dictaux` VALUES  (1900,'eyelids',' e|ey|ye|el|li|id|ds|s','eyel','EYLTS','yeli','elid','eyelid',1,''),
 (1901,'fussed',' f|fu|us|ss|se|ed|d','fuss','FST','usse','usse','fussed',1,''),
 (1902,'played',' p|pl|la|ay|ye|ed|d','play','PLYT','laye','laye','played',1,''),
 (1903,'energetic',' e|en|ne|er|rg|ge|et|ti|ic|c','ener','ENRJTK','nerg','geti','energeti',1,''),
 (1904,'fussiness',' f|fu|us|ss|si|in|ne|es|ss|s','fuss','FSNS','ussi','ines','fussines',1,''),
 (1905,'limits',' l|li|im|mi|it|ts|s','limi','LMTS','imit','imit','limits',1,''),
 (1906,'opinion',' o|op|pi|in|ni|io|on|n','opin','OPNN','pini','inio','opinio',1,''),
 (1907,'precautions',' p|pr|re|ec|ca|au|ut|ti|io|on|ns|s','prec','PRKXNS','reca','tion','precaution',1,''),
 (1908,'borders',' b|bo|or|rd|de|er|rs|s','bord','BRTRS','orde','rder','border',1,''),
 (1909,'TAT',' T|TA|AT|T','TAT','TT','AT','TAT','TA',1,''),
 (1910,'DAT',' D|DA|AT|T','DAT','TT','AT','DAT','DA',1,''),
 (1911,'complaint',' c|co|om|mp|pl|la|ai|in|nt|t','comp','KMPLNT','ompl','lain','complain',1,''),
 (1912,'itchiness',' i|it|tc|ch|hi|in|ne|es|ss|s','itch','ITXNS','tchi','ines','itchines',1,'');
INSERT INTO `m_spelling_dictaux` VALUES  (1913,'extending',' e|ex|xt|te|en|nd|di|in|ng|g','exte','EKSTNTNK','xten','ndin','extendin',1,''),
 (1914,'lightheadedness',' l|li|ig|gh|ht|th|he|ea|ad|de|ed|dn|ne|es|ss|s','ligh','LF0TTNS','ight','dnes','lightheade',1,''),
 (1915,'gluteal',' g|gl|lu|ut|te|ea|al|l','glut','KLTL','lute','utea','glutea',1,''),
 (1916,'prednisone',' p|pr|re|ed|dn|ni|is|so|on|ne|e','pred','PRTNSN','redn','ison','prednisone',1,''),
 (1917,'vitals',' v|vi|it|ta|al|ls|s','vita','FTLS','ital','ital','vitals',1,''),
 (1918,'facial',' f|fa|ac|ci|ia|al|l','faci','FXL','acia','acia','facial',1,''),
 (1919,'erythema',' e|er|ry|yt|th|he|em|ma|a','eryt','ER0M','ryth','them','erythema',1,''),
 (1920,'bloodshot',' b|bl|lo|oo|od|ds|sh|ho|ot|t','bloo','BLTXT','lood','dsho','bloodsho',1,''),
 (1921,'sort',' s|so|or|rt|t','sort','SRT','ort','sort','sort',1,''),
 (1922,'early',' e|ea|ar|rl|ly|y','earl','ERL','arly','earl','earl',1,''),
 (1923,'Hib',' H|Hi|ib|b','Hib','HB','ib','Hib','Hi',1,''),
 (1924,'babbling',' b|ba|ab|bb|bl|li|in|ng|g','babb','BBLNK','abbl','blin','babbling',1,'');
INSERT INTO `m_spelling_dictaux` VALUES  (1925,'anna',' a|an|nn|na|a','anna','AN','nna','anna','anna',1,''),
 (1926,'thigh',' t|th|hi|ig|gh|h','thig','0F','high','thig','thig',1,''),
 (1927,'bright',' b|br|ri|ig|gh|ht|t','brig','BRT','righ','righ','bright',1,''),
 (1928,'tonsils',' t|to|on|ns|si|il|ls|s','tons','TNSLS','onsi','nsil','tonsil',1,''),
 (1929,'sounded',' s|so|ou|un|nd|de|ed|d','soun','SNTT','ound','unde','sounde',1,''),
 (1930,'lungs',' l|lu|un|ng|gs|s','lung','LNKS','ungs','lung','lung',1,''),
 (1931,'insomnia',' i|in|ns|so|om|mn|ni|ia|a','inso','INSMN','nsom','omni','insomnia',1,''),
 (1932,'suspected',' s|su|us|sp|pe|ec|ct|te|ed|d','susp','SSPKTT','uspe','ecte','suspecte',1,''),
 (1933,'obstructed',' o|ob|bs|st|tr|ru|uc|ct|te|ed|d','obst','OBSTRKTT','bstr','ucte','obstructed',1,''),
 (1934,'tube',' t|tu|ub|be|e','tube','TB','ube','tube','tube',1,''),
 (1935,'Sudafed',' S|Su|ud|da|af|fe|ed|d','Suda','STFT','udaf','dafe','Sudafe',1,''),
 (1936,'O',' O|O','O','O','','O','',1,''),
 (1937,'illnesses',' i|il|ll|ln|ne|es|ss|se|es|s','illn','ILNSS','llne','esse','illnesse',1,'');
INSERT INTO `m_spelling_dictaux` VALUES  (1938,'lethargy',' l|le|et|th|ha|ar|rg|gy|y','leth','L0RJ','etha','harg','lethargy',1,''),
 (1939,'clearly',' c|cl|le|ea|ar|rl|ly|y','clea','KLRL','lear','earl','clearl',1,''),
 (1940,'visible',' v|vi|is|si|ib|bl|le|e','visi','FSBL','isib','sibl','visibl',1,''),
 (1941,'Ms.',' M|Ms|s.|.','Ms.','MS','s.','Ms.','Ms',1,''),
 (1942,'awake',' a|aw|wa|ak|ke|e','awak','AWK','wake','awak','awak',1,''),
 (1943,'production',' p|pr|ro|od|du|uc|ct|ti|io|on|n','prod','PRTKXN','rodu','ctio','production',1,''),
 (1944,'groin',' g|gr|ro|oi|in|n','groi','KRN','roin','groi','groi',1,''),
 (1945,'penicillin',' p|pe|en|ni|ic|ci|il|ll|li|in|n','peni','PNSLN','enic','illi','penicillin',1,''),
 (1946,'mold',' m|mo|ol|ld|d','mold','MLT','old','mold','mold',1,''),
 (1947,'honey',' h|ho|on|ne|ey|y','hone','HN','oney','hone','hone',1,''),
 (1948,'CHF',' C|CH|HF|F','CHF','XF','HF','CHF','CH',1,''),
 (1949,'hypertension',' h|hy|yp|pe|er|rt|te|en|ns|si|io|on|n','hype','PRTNXN','yper','nsio','hypertensi',1,''),
 (1950,'Res',' R|Re|es|s','Res','RS','es','Res','Re',1,'');
INSERT INTO `m_spelling_dictaux` VALUES  (1951,'withheld',' w|wi|it|th|hh|he|el|ld|d','with','W0LT','ithh','hhel','withheld',1,''),
 (1952,'s',' s|s','s','S','','s','',1,''),
 (1953,'ordered',' o|or|rd|de|er|re|ed|d','orde','ORTRT','rder','dere','ordere',1,''),
 (1954,'PRN',' P|PR|RN|N','PRN','PRN','RN','PRN','PR',1,''),
 (1955,'lorazepam',' l|lo|or|ra|az|ze|ep|pa|am|m','lora','LRSPM','oraz','zepa','lorazepa',1,''),
 (1956,'appearance',' a|ap|pp|pe|ea|ar|ra|an|nc|ce|e','appe','APRNS','ppea','ranc','appearance',1,''),
 (1957,'tiny',' t|ti|in|ny|y','tiny','TN','iny','tiny','tiny',1,''),
 (1958,'splotches',' s|sp|pl|lo|ot|tc|ch|he|es|s','splo','SPLTXS','plot','tche','splotche',1,''),
 (1959,'charting',' c|ch|ha|ar|rt|ti|in|ng|g','char','XRTNK','hart','rtin','charting',1,''),
 (1960,'ESP',' E|ES|SP|P','ESP','ESP','SP','ESP','ES',1,''),
 (1961,'poorly',' p|po|oo|or|rl|ly|y','poor','PRL','oorl','oorl','poorly',1,''),
 (1962,'grave',' g|gr|ra|av|ve|e','grav','KRF','rave','grav','grav',1,''),
 (1963,'LTC',' L|LT|TC|C','LTC','LTK','TC','LTC','LT',1,'');
INSERT INTO `m_spelling_dictaux` VALUES  (1964,'person',' p|pe|er|rs|so|on|n','pers','PRSN','erso','erso','person',1,''),
 (1965,'10th',' 1|10|0t|th|h','10th','0','0th','10th','10th',1,''),
 (1966,'tempra',' t|te|em|mp|pr|ra|a','temp','TMPR','empr','empr','tempra',1,''),
 (1967,'11th',' 1|11|1t|th|h','11th','0','1th','11th','11th',1,''),
 (1968,'realised',' r|re|ea|al|li|is|se|ed|d','real','RLST','eali','lise','realised',1,''),
 (1969,'H',' H|H','H','','','H','',1,''),
 (1970,'whooping',' w|wh|ho|oo|op|pi|in|ng|g','whoo','HPNK','hoop','opin','whooping',1,''),
 (1971,'clarification',' c|cl|la|ar|ri|if|fi|ic|ca|at|ti|io|on|n','clar','KLRFKXN','lari','atio','clarificat',1,''),
 (1972,'subject',' s|su|ub|bj|je|ec|ct|t','subj','SBJKT','ubje','bjec','subjec',1,''),
 (1973,'adenitis',' a|ad|de|en|ni|it|ti|is|s','aden','ATNTS','deni','niti','adenitis',1,''),
 (1974,'disseminating',' d|di|is|ss|se|em|mi|in|na|at|ti|in|ng|g','diss','TSMNTNK','isse','atin','disseminat',1,''),
 (1975,'encephalopathy',' e|en|nc|ce|ep|ph|ha|al|lo|op|pa|at|th|hy|y','ence','ENSFLP0','ncep','path','encephalop',1,''),
 (1976,'hypotonia',' h|hy|yp|po|ot|to|on|ni|ia|a','hypo','PTN','ypot','toni','hypotoni',1,'');
INSERT INTO `m_spelling_dictaux` VALUES  (1977,'enrolled',' e|en|nr|ro|ol|ll|le|ed|d','enro','ENRLT','nrol','olle','enrolled',1,''),
 (1978,'retrospective',' r|re|et|tr|ro|os|sp|pe|ec|ct|ti|iv|ve|e','retr','RTRSPKTF','etro','ctiv','retrospect',1,''),
 (1979,'survey',' s|su|ur|rv|ve|ey|y','surv','SRF','urve','urve','survey',1,''),
 (1980,'selected',' s|se|el|le|ec|ct|te|ed|d','sele','SLKTT','elec','ecte','selected',1,''),
 (1981,'4th',' 4|4t|th|h','4th','0','th','4th','4t',1,''),
 (1982,'includes',' i|in|nc|cl|lu|ud|de|es|s','incl','INKLTS','nclu','lude','includes',1,''),
 (1983,'Ig',' I|Ig|g','Ig','IK','g','Ig','Ig',1,''),
 (1984,'clindamycin',' c|cl|li|in|nd|da|am|my|yc|ci|in|n','clin','KLNTMSN','lind','myci','clindamyci',1,''),
 (1985,'subjects',' s|su|ub|bj|je|ec|ct|ts|s','subj','SBJKTS','ubje','ject','subjects',1,''),
 (1986,'outcome',' o|ou|ut|tc|co|om|me|e','outc','OTKM','utco','tcom','outcom',1,''),
 (1987,'ongoing',' o|on|ng|go|oi|in|ng|g','ongo','ONKNK','ngoi','goin','ongoin',1,''),
 (1988,'laboratory',' l|la|ab|bo|or|ra|at|to|or|ry|y','labo','LBRTR','abor','ator','laboratory',1,'');
INSERT INTO `m_spelling_dictaux` VALUES  (1989,'minimal',' m|mi|in|ni|im|ma|al|l','mini','MNML','inim','nima','minima',1,''),
 (1990,'sleepy',' s|sl|le|ee|ep|py|y','slee','SLP','leep','leep','sleepy',1,''),
 (1991,'touching',' t|to|ou|uc|ch|hi|in|ng|g','touc','TXNK','ouch','chin','touching',1,''),
 (1992,'checking',' c|ch|he|ec|ck|ki|in|ng|g','chec','XKNK','heck','ckin','checking',1,''),
 (1993,'beginning',' b|be|eg|gi|in|nn|ni|in|ng|g','begi','BJNNK','egin','nnin','beginnin',1,''),
 (1994,'required',' r|re|eq|qu|ui|ir|re|ed|d','requ','RKRT','equi','uire','required',1,''),
 (1995,'lie',' l|li|ie|e','lie','L','ie','lie','li',1,''),
 (1996,'MIN',' M|MI|IN|N','MIN','MN','IN','MIN','MI',1,''),
 (1997,'freezing',' f|fr|re|ee|ez|zi|in|ng|g','free','FRSNK','reez','ezin','freezing',1,''),
 (1998,'occured',' o|oc|cc|cu|ur|re|ed|d','occu','OKKRT','ccur','cure','occure',1,''),
 (1999,'preforming',' p|pr|re|ef|fo|or|rm|mi|in|ng|g','pref','PRFRMNK','refo','rmin','preforming',1,''),
 (2000,'tends',' t|te|en|nd|ds|s','tend','TNTS','ends','tend','tend',1,''),
 (2001,'tympanic',' t|ty|ym|mp|pa|an|ni|ic|c','tymp','TMPNK','ympa','pani','tympanic',1,'');
INSERT INTO `m_spelling_dictaux` VALUES  (2002,'beet',' b|be|ee|et|t','beet','BT','eet','beet','beet',1,''),
 (2003,'specimen',' s|sp|pe|ec|ci|im|me|en|n','spec','SPSMN','peci','cime','specimen',1,''),
 (2004,'concommitant',' c|co|on|nc|co|om|mm|mi|it|ta|an|nt|t','conc','KNKMTNT','onco','itan','concommita',1,''),
 (2005,'sigh',' s|si|ig|gh|h','sigh','SF','igh','sigh','sigh',1,''),
 (2006,'28th',' 2|28|8t|th|h','28th','0','8th','28th','28th',1,''),
 (2007,'Rebecca',' R|Re|eb|be|ec|cc|ca|a','Rebe','RBKK','ebec','becc','Rebecc',1,''),
 (2008,'cry',' c|cr|ry|y','cry','KR','ry','cry','cr',1,''),
 (2009,'feed',' f|fe|ee|ed|d','feed','FT','eed','feed','feed',1,''),
 (2010,'car',' c|ca|ar|r','car','KR','ar','car','ca',1,''),
 (2011,'livid',' l|li|iv|vi|id|d','livi','LFT','ivid','livi','livi',1,''),
 (2012,'underarm',' u|un|nd|de|er|ra|ar|rm|m','unde','UNTRRM','nder','erar','underarm',1,''),
 (2013,'foolish',' f|fo|oo|ol|li|is|sh|h','fool','FLX','ooli','olis','foolis',1,''),
 (2014,'coincidence',' c|co|oi|in|nc|ci|id|de|en|nc|ce|e','coin','KNSTNS','oinc','denc','coincidenc',1,''),
 (2015,'let',' l|le|et|t','let','LT','et','let','le',1,'');
INSERT INTO `m_spelling_dictaux` VALUES  (2016,'hope',' h|ho|op|pe|e','hope','HP','ope','hope','hope',1,''),
 (2017,'helpful',' h|he|el|lp|pf|fu|ul|l','help','HLPFL','elpf','lpfu','helpfu',1,''),
 (2018,'14th',' 1|14|4t|th|h','14th','0','4th','14th','14th',1,''),
 (2019,'migraines',' m|mi|ig|gr|ra|ai|in|ne|es|s','migr','MKRNS','igra','aine','migraine',1,''),
 (2020,'accompanied',' a|ac|cc|co|om|mp|pa|an|ni|ie|ed|d','acco','AKKMPNT','ccom','anie','accompanie',1,''),
 (2021,'learning',' l|le|ea|ar|rn|ni|in|ng|g','lear','LRNNK','earn','rnin','learning',1,''),
 (2022,'disability',' d|di|is|sa|ab|bi|il|li|it|ty|y','disa','TSBLT','isab','ilit','disability',1,''),
 (2023,'word',' w|wo|or|rd|d','word','WRT','ord','word','word',1,''),
 (2024,'finding',' f|fi|in|nd|di|in|ng|g','find','FNTNK','indi','ndin','findin',1,''),
 (2025,'neurology',' n|ne|eu|ur|ro|ol|lo|og|gy|y','neur','NRLJ','euro','olog','neurolog',1,''),
 (2026,'complicated',' c|co|om|mp|pl|li|ic|ca|at|te|ed|d','comp','KMPLKTT','ompl','cate','complicate',1,''),
 (2027,'Zomig',' Z|Zo|om|mi|ig|g','Zomi','SMK','omig','Zomi','Zomi',1,'');
INSERT INTO `m_spelling_dictaux` VALUES  (2028,'aura',' a|au|ur|ra|a','aura','AR','ura','aura','aura',1,''),
 (2029,'progressed',' p|pr|ro|og|gr|re|es|ss|se|ed|d','prog','PRKRST','rogr','esse','progressed',1,''),
 (2030,'energy',' e|en|ne|er|rg|gy|y','ener','ENRJ','nerg','nerg','energy',1,''),
 (2031,'declined',' d|de|ec|cl|li|in|ne|ed|d','decl','TKLNT','ecli','line','declined',1,''),
 (2032,'uncle',' u|un|nc|cl|le|e','uncl','UNKL','ncle','uncl','uncl',1,''),
 (2033,'supervising',' s|su|up|pe|er|rv|vi|is|si|in|ng|g','supe','SPRFSNK','uper','isin','supervisin',1,''),
 (2034,'arrival',' a|ar|rr|ri|iv|va|al|l','arri','ARFL','rriv','riva','arriva',1,''),
 (2035,'lake',' l|la|ak|ke|e','lake','LK','ake','lake','lake',1,''),
 (2036,'spirits',' s|sp|pi|ir|ri|it|ts|s','spir','SPRTS','piri','irit','spirit',1,''),
 (2037,'AChEs',' A|AC|Ch|hE|Es|s','AChE','AXS','ChEs','AChE','AChE',1,''),
 (2038,'purified',' p|pu|ur|ri|if|fi|ie|ed|d','puri','PRFT','urif','ifie','purified',1,''),
 (2039,'protein',' p|pr|ro|ot|te|ei|in|n','prot','PRTN','rote','otei','protei',1,''),
 (2040,'derivative',' d|de|er|ri|iv|va|at|ti|iv|ve|e','deri','TRFTF','eriv','ativ','derivative',1,'');
INSERT INTO `m_spelling_dictaux` VALUES  (2041,'PPD',' P|PP|PD|D','PPD','PT','PD','PPD','PP',1,''),
 (2042,'tuberculosis',' t|tu|ub|be|er|rc|cu|ul|lo|os|si|is|s','tube','TBRKLSS','uber','losi','tuberculos',1,''),
 (2043,'specified',' s|sp|pe|ec|ci|if|fi|ie|ed|d','spec','SPSFT','peci','ifie','specifie',1,''),
 (2044,'fall',' f|fa|al|ll|l','fall','FL','all','fall','fall',1,''),
 (2045,'centimeters',' c|ce|en|nt|ti|im|me|et|te|er|rs|s','cent','SNTMTRS','enti','eter','centimeter',1,''),
 (2046,'discontinued',' d|di|is|sc|co|on|nt|ti|in|nu|ue|ed|d','disc','TSKNTNT','isco','inue','discontinu',1,''),
 (2047,'reporting',' r|re|ep|po|or|rt|ti|in|ng|g','repo','RPRTNK','epor','rtin','reportin',1,''),
 (2048,'preservative',' p|pr|re|es|se|er|rv|va|at|ti|iv|ve|e','pres','PRSRFTF','rese','ativ','preservati',1,''),
 (2049,'suspect',' s|su|us|sp|pe|ec|ct|t','susp','SSPKT','uspe','spec','suspec',1,''),
 (2050,'GlaxoSmithKline',' G|Gl|la|ax|xo|oS|Sm|mi|it|th|hK|Kl|li|in|ne|e','Glax','KLKSSM0KLN','laxo','Klin','GlaxoSmith',1,''),
 (2051,'race',' r|ra|ac|ce|e','race','RS','ace','race','race',1,'');
INSERT INTO `m_spelling_dictaux` VALUES  (2052,'Caucasian',' C|Ca|au|uc|ca|as|si|ia|an|n','Cauc','KKXN','auca','asia','Caucasia',1,''),
 (2053,'M.D.',' M|M.|.D|D.|.','M.D.','MT','.D.','M.D.','M.D.',1,''),
 (2054,'status',' s|st|ta|at|tu|us|s','stat','STTS','tatu','tatu','status',1,''),
 (2055,'else',' e|el|ls|se|e','else','ELS','lse','else','else',1,''),
 (2056,'practice',' p|pr|ra|ac|ct|ti|ic|ce|e','prac','PRKTS','ract','ctic','practice',1,''),
 (2057,'happier',' h|ha|ap|pp|pi|ie|er|r','happ','HPR','appi','ppie','happie',1,''),
 (2058,'macular',' m|ma|ac|cu|ul|la|ar|r','macu','MKLR','acul','cula','macula',1,''),
 (2059,'trunk',' t|tr|ru|un|nk|k','trun','TRNK','runk','trun','trun',1,''),
 (2060,'progressively',' p|pr|ro|og|gr|re|es|ss|si|iv|ve|el|ly|y','prog','PRKRSFL','rogr','ivel','progressiv',1,''),
 (2061,'exploded',' e|ex|xp|pl|lo|od|de|ed|d','expl','EKSPLTT','xplo','lode','exploded',1,''),
 (2062,'spot',' s|sp|po|ot|t','spot','SPT','pot','spot','spot',1,''),
 (2063,'blend',' b|bl|le|en|nd|d','blen','BLNT','lend','blen','blen',1,''),
 (2064,'swab',' s|sw|wa|ab|b','swab','SWB','wab','swab','swab',1,'');
INSERT INTO `m_spelling_dictaux` VALUES  (2065,'way',' w|wa|ay|y','way','W','ay','way','wa',1,''),
 (2066,'diminish',' d|di|im|mi|in|ni|is|sh|h','dimi','TMNX','imin','inis','diminish',1,''),
 (2067,'photos',' p|ph|ho|ot|to|os|s','phot','FTS','hoto','hoto','photos',1,''),
 (2068,'attributed',' a|at|tt|tr|ri|ib|bu|ut|te|ed|d','attr','ATRBTT','ttri','bute','attributed',1,''),
 (2069,'roseola',' r|ro|os|se|eo|ol|la|a','rose','RSL','oseo','seol','roseol',1,''),
 (2070,'Amoxil',' A|Am|mo|ox|xi|il|l','Amox','AMKSL','moxi','moxi','Amoxil',1,''),
 (2071,'combination',' c|co|om|mb|bi|in|na|at|ti|io|on|n','comb','KMNXN','ombi','atio','combinatio',1,''),
 (2072,'thereof',' t|th|he|er|re|eo|of|f','ther','0RF','here','ereo','thereo',1,''),
 (2073,'older',' o|ol|ld|de|er|r','olde','OLTR','lder','olde','olde',1,''),
 (2074,'performed',' p|pe|er|rf|fo|or|rm|me|ed|d','perf','PRFRMT','erfo','orme','performe',1,''),
 (2075,'strep',' s|st|tr|re|ep|p','stre','STRP','trep','stre','stre',1,''),
 (2076,'plugging',' p|pl|lu|ug|gg|gi|in|ng|g','plug','PLKNK','lugg','ggin','plugging',1,''),
 (2077,'saline',' s|sa|al|li|in|ne|e','sali','SLN','alin','alin','saline',1,'');
INSERT INTO `m_spelling_dictaux` VALUES  (2078,'lavage',' l|la|av|va|ag|ge|e','lava','LFJ','avag','avag','lavage',1,''),
 (2079,'nostrils',' n|no|os|st|tr|ri|il|ls|s','nost','NSTRLS','ostr','tril','nostrils',1,''),
 (2080,'exercise',' e|ex|xe|er|rc|ci|is|se|e','exer','EKSRSS','xerc','rcis','exercise',1,''),
 (2081,'decisions',' d|de|ec|ci|is|si|io|on|ns|s','deci','TSXNS','ecis','sion','decision',1,''),
 (2082,'Canada',' C|Ca|an|na|ad|da|a','Cana','KNT','anad','anad','Canada',1,''),
 (2083,'guideline',' g|gu|ui|id|de|el|li|in|ne|e','guid','KTLN','uide','elin','guidelin',1,''),
 (2084,'tree',' t|tr|re|ee|e','tree','TR','ree','tree','tree',1,''),
 (2085,'published',' p|pu|ub|bl|li|is|sh|he|ed|d','publ','PBLXT','ubli','ishe','publishe',1,''),
 (2086,'bumps',' b|bu|um|mp|ps|s','bump','BMPS','umps','bump','bump',1,''),
 (2087,'confluent',' c|co|on|nf|fl|lu|ue|en|nt|t','conf','KNFLNT','onfl','luen','confluen',1,''),
 (2088,'recurred',' r|re|ec|cu|ur|rr|re|ed|d','recu','RKRT','ecur','urre','recurred',1,''),
 (2089,'rubbing',' r|ru|ub|bb|bi|in|ng|g','rubb','RBNK','ubbi','bbin','rubbin',1,'');
INSERT INTO `m_spelling_dictaux` VALUES  (2090,'needing',' n|ne|ee|ed|di|in|ng|g','need','NTNK','eedi','edin','needin',1,''),
 (2091,'comforting',' c|co|om|mf|fo|or|rt|ti|in|ng|g','comf','KMFRTNK','omfo','rtin','comforting',1,''),
 (2092,'diet',' d|di|ie|et|t','diet','TT','iet','diet','diet',1,''),
 (2093,'strawberries',' s|st|tr|ra|aw|wb|be|er|rr|ri|ie|es|s','stra','STRBRS','traw','rrie','strawberri',1,''),
 (2094,'RID',' R|RI|ID|D','RID','RT','ID','RID','RI',1,''),
 (2095,'roughness',' r|ro|ou|ug|gh|hn|ne|es|ss|s','roug','RFNS','ough','hnes','roughnes',1,''),
 (2096,'look',' l|lo|oo|ok|k','look','LK','ook','look','look',1,''),
 (2097,'pass',' p|pa|as|ss|s','pass','PS','ass','pass','pass',1,''),
 (2098,'try',' t|tr|ry|y','try','TR','ry','try','tr',1,''),
 (2099,'wheezes',' w|wh|he|ee|ez|ze|es|s','whee','HSS','heez','eeze','wheeze',1,''),
 (2100,'blue',' b|bl|lu|ue|e','blue','BL','lue','blue','blue',1,''),
 (2101,'intubated',' i|in|nt|tu|ub|ba|at|te|ed|d','intu','INTBTT','ntub','bate','intubate',1,''),
 (2102,'reporter',' r|re|ep|po|or|rt|te|er|r','repo','RPRTR','epor','orte','reporter',1,'');
INSERT INTO `m_spelling_dictaux` VALUES  (2103,'length',' l|le|en|ng|gt|th|h','leng','LNK0','engt','engt','length',1,''),
 (2104,'provided',' p|pr|ro|ov|vi|id|de|ed|d','prov','PRFTT','rovi','vide','provided',1,''),
 (2105,'ministry',' m|mi|in|ni|is|st|tr|ry|y','mini','MNSTR','inis','istr','ministry',1,''),
 (2106,'cleared',' c|cl|le|ea|ar|re|ed|d','clea','KLRT','lear','eare','cleare',1,''),
 (2107,'makes',' m|ma|ak|ke|es|s','make','MKS','akes','make','make',1,''),
 (2108,'implausible',' i|im|mp|pl|la|au|us|si|ib|bl|le|e','impl','IMPLSBL','mpla','sibl','implausibl',1,''),
 (2109,'duty',' d|du|ut|ty|y','duty','TT','uty','duty','duty',1,''),
 (2110,'reluctant',' r|re|el|lu|uc|ct|ta|an|nt|t','relu','RLKTNT','eluc','ctan','reluctan',1,''),
 (2111,'patio',' p|pa|at|ti|io|o','pati','PX','atio','pati','pati',1,''),
 (2112,'sit',' s|si|it|t','sit','ST','it','sit','si',1,''),
 (2113,'blackened',' b|bl|la|ac|ck|ke|en|ne|ed|d','blac','BLKNT','lack','kene','blackene',1,''),
 (2114,'roused',' r|ro|ou|us|se|ed|d','rous','RST','ouse','ouse','roused',1,''),
 (2115,'house',' h|ho|ou|us|se|e','hous','HS','ouse','hous','hous',1,'');
INSERT INTO `m_spelling_dictaux` VALUES  (2116,'throw',' t|th|hr|ro|ow|w','thro','0R','hrow','thro','thro',1,''),
 (2117,'Imodium',' I|Im|mo|od|di|iu|um|m','Imod','IMTM','modi','odiu','Imodiu',1,''),
 (2118,'hallucinations',' h|ha|al|ll|lu|uc|ci|in|na|at|ti|io|on|ns|s','hall','HLSNXNS','allu','tion','hallucinat',1,''),
 (2119,'fourth',' f|fo|ou|ur|rt|th|h','four','FR0','ourt','ourt','fourth',1,''),
 (2120,'fifth',' f|fi|if|ft|th|h','fift','FF0','ifth','fift','fift',1,''),
 (2121,'many',' m|ma|an|ny|y','many','MN','any','many','many',1,''),
 (2122,'ENG',' E|EN|NG|G','ENG','ENK','NG','ENG','EN',1,''),
 (2123,'rare',' r|ra|ar|re|e','rare','RR','are','rare','rare',1,''),
 (2124,'occurrence',' o|oc|cc|cu|ur|rr|re|en|nc|ce|e','occu','OKKRNS','ccur','renc','occurrence',1,''),
 (2125,'obviously',' o|ob|bv|vi|io|ou|us|sl|ly|y','obvi','OBFSL','bvio','ousl','obviousl',1,''),
 (2126,'unpleasant',' u|un|np|pl|le|ea|as|sa|an|nt|t','unpl','UNPLSNT','nple','asan','unpleasant',1,''),
 (2127,'observe',' o|ob|bs|se|er|rv|ve|e','obse','OBSRF','bser','serv','observ',1,''),
 (2128,'total',' t|to|ot|ta|al|l','tota','TTL','otal','tota','tota',1,'');
INSERT INTO `m_spelling_dictaux` VALUES  (2129,'grams',' g|gr|ra|am|ms|s','gram','KRMS','rams','gram','gram',1,''),
 (2130,'tachycardia',' t|ta|ac|ch|hy|yc|ca|ar|rd|di|ia|a','tach','TXKRT','achy','ardi','tachycardi',1,''),
 (2131,'movement',' m|mo|ov|ve|em|me|en|nt|t','move','MFMNT','ovem','emen','movement',1,''),
 (2132,'impaired',' i|im|mp|pa|ai|ir|re|ed|d','impa','IMPRT','mpai','aire','impaired',1,''),
 (2133,'serious',' s|se|er|ri|io|ou|us|s','seri','SRS','erio','riou','seriou',1,''),
 (2134,'judgement',' j|ju|ud|dg|ge|em|me|en|nt|t','judg','JJMNT','udge','emen','judgemen',1,''),
 (2135,'lightness',' l|li|ig|gh|ht|tn|ne|es|ss|s','ligh','LFTNS','ight','tnes','lightnes',1,''),
 (2136,'rabies',' r|ra|ab|bi|ie|es|s','rabi','RBS','abie','abie','rabies',1,''),
 (2137,'driving',' d|dr|ri|iv|vi|in|ng|g','driv','TRFNK','rivi','ivin','drivin',1,''),
 (2138,'stop',' s|st|to|op|p','stop','STP','top','stop','stop',1,''),
 (2139,'attempts',' a|at|tt|te|em|mp|pt|ts|s','atte','ATMPTS','ttem','empt','attempts',1,''),
 (2140,'wrong',' w|wr|ro|on|ng|g','wron','RNK','rong','wron','wron',1,'');
INSERT INTO `m_spelling_dictaux` VALUES  (2141,'willing',' w|wi|il|ll|li|in|ng|g','will','WLNK','illi','llin','willin',1,''),
 (2142,'detailed',' d|de|et|ta|ai|il|le|ed|d','deta','TTLT','etai','aile','detailed',1,''),
 (2143,'closed',' c|cl|lo|os|se|ed|d','clos','KLST','lose','lose','closed',1,''),
 (2144,'exposure',' e|ex|xp|po|os|su|ur|re|e','expo','EKSPSR','xpos','osur','exposure',1,''),
 (2145,'rig',' r|ri|ig|g','rig','RK','ig','rig','ri',1,''),
 (2146,'late',' l|la|at|te|e','late','LT','ate','late','late',1,''),
 (2147,'watery',' w|wa|at|te|er|ry|y','wate','WTR','ater','ater','watery',1,''),
 (2148,'regularly',' r|re|eg|gu|ul|la|ar|rl|ly|y','regu','RKLRL','egul','larl','regularl',1,''),
 (2149,'intact',' i|in|nt|ta|ac|ct|t','inta','INTKT','ntac','ntac','intact',1,''),
 (2150,'exceeding',' e|ex|xc|ce|ee|ed|di|in|ng|g','exce','EKSSTNK','xcee','edin','exceedin',1,''),
 (2151,'thorax',' t|th|ho|or|ra|ax|x','thor','0RKS','hora','hora','thorax',1,''),
 (2152,'teething',' t|te|ee|et|th|hi|in|ng|g','teet','T0NK','eeth','thin','teething',1,''),
 (2153,'Priorix',' P|Pr|ri|io|or|ri|ix|x','Prio','PRRKS','rior','iori','Priori',1,'');
INSERT INTO `m_spelling_dictaux` VALUES  (2154,'Imovax',' I|Im|mo|ov|va|ax|x','Imov','IMFKS','mova','mova','Imovax',1,''),
 (2155,'tonic',' t|to|on|ni|ic|c','toni','TNK','onic','toni','toni',1,''),
 (2156,'clonic',' c|cl|lo|on|ni|ic|c','clon','KLNK','loni','loni','clonic',1,''),
 (2157,'witnessed',' w|wi|it|tn|ne|es|ss|se|ed|d','witn','WTNST','itne','esse','witnesse',1,''),
 (2158,'Ativan',' A|At|ti|iv|va|an|n','Ativ','ATFN','tiva','tiva','Ativan',1,''),
 (2159,'admission',' a|ad|dm|mi|is|ss|si|io|on|n','admi','ATMSN','dmis','ssio','admissio',1,''),
 (2160,'exam',' e|ex|xa|am|m','exam','EKSM','xam','exam','exam',1,''),
 (2161,'revealed',' r|re|ev|ve|ea|al|le|ed|d','reve','RFLT','evea','eale','revealed',1,''),
 (2162,'bilateral',' b|bi|il|la|at|te|er|ra|al|l','bila','BLTRL','ilat','tera','bilatera',1,''),
 (2163,'otitis',' o|ot|ti|it|ti|is|s','otit','OTTS','titi','titi','otitis',1,''),
 (2164,'media',' m|me|ed|di|ia|a','medi','MT','edia','medi','medi',1,''),
 (2165,'lobe',' l|lo|ob|be|e','lobe','LB','obe','lobe','lobe',1,''),
 (2166,'consolidation',' c|co|on|ns|so|ol|li|id|da|at|ti|io|on|n','cons','KNSLTXN','onso','atio','consolidat',1,'');
INSERT INTO `m_spelling_dictaux` VALUES  (2167,'EEG',' E|EE|EG|G','EEG','EK','EG','EEG','EE',1,''),
 (2168,'CT',' C|CT|T','CT','KT','T','CT','CT',1,''),
 (2169,'nasopharyngeal',' n|na|as|so|op|ph|ha|ar|ry|yn|ng|ge|ea|al|l','naso','NSFRNJL','asop','ngea','nasopharyn',1,''),
 (2170,'aspirate',' a|as|sp|pi|ir|ra|at|te|e','aspi','ASPRT','spir','irat','aspirate',1,''),
 (2171,'positive',' p|po|os|si|it|ti|iv|ve|e','posi','PSTF','osit','itiv','positive',1,''),
 (2172,'parainfluenza',' p|pa|ar|ra|ai|in|nf|fl|lu|ue|en|nz|za|a','para','PRNFLNS','arai','uenz','parainflue',1,''),
 (2173,'DFA',' D|DF|FA|A','DFA','TF','FA','DFA','DF',1,''),
 (2174,'CSF',' C|CS|SF|F','CSF','KSF','SF','CSF','CS',1,''),
 (2175,'gram',' g|gr|ra|am|m','gram','KRM','ram','gram','gram',1,''),
 (2176,'stain',' s|st|ta|ai|in|n','stai','STN','tain','stai','stai',1,''),
 (2177,'cocci',' c|co|oc|cc|ci|i','cocc','KKS','occi','cocc','cocc',1,''),
 (2178,'chains',' c|ch|ha|ai|in|ns|s','chai','XNS','hain','hain','chains',1,''),
 (2179,'cefotaxime',' c|ce|ef|fo|ot|ta|ax|xi|im|me|e','cefo','SFTKSM','efot','axim','cefotaxime',1,''),
 (2180,'vancomycin',' v|va|an|nc|co|om|my|yc|ci|in|n','vanc','FNKMSN','anco','myci','vancomycin',1,'');
INSERT INTO `m_spelling_dictaux` VALUES  (2181,'acyclovir',' a|ac|cy|yc|cl|lo|ov|vi|ir|r','acyc','ASKLFR','cycl','lovi','acyclovi',1,''),
 (2182,'varicella',' v|va|ar|ri|ic|ce|el|ll|la|a','vari','FRSL','aric','cell','varicell',1,''),
 (2183,'preparing',' p|pr|re|ep|pa|ar|ri|in|ng|g','prep','PRPRNK','repa','arin','preparin',1,''),
 (2184,'Bolivia',' B|Bo|ol|li|iv|vi|ia|a','Boli','BLF','oliv','livi','Bolivi',1,''),
 (2185,'pros',' p|pr|ro|os|s','pros','PRS','ros','pros','pros',1,''),
 (2186,'Cons',' C|Co|on|ns|s','Cons','KNS','ons','Cons','Cons',1,''),
 (2187,'profoundly',' p|pr|ro|of|fo|ou|un|nd|dl|ly|y','prof','PRFNTL','rofo','undl','profoundly',1,''),
 (2188,'fatigued',' f|fa|at|ti|ig|gu|ue|ed|d','fati','FTKT','atig','igue','fatigued',1,''),
 (2189,'miserable',' m|mi|is|se|er|ra|ab|bl|le|e','mise','MSRBL','iser','rabl','miserabl',1,''),
 (2190,'uncomfortable',' u|un|nc|co|om|mf|fo|or|rt|ta|ab|bl|le|e','unco','UNKMFRTBL','ncom','tabl','uncomforta',1,''),
 (2191,'profound',' p|pr|ro|of|fo|ou|un|nd|d','prof','PRFNT','rofo','foun','profound',1,''),
 (2192,'cancel',' c|ca|an|nc|ce|el|l','canc','KNSL','ance','ance','cancel',1,'');
INSERT INTO `m_spelling_dictaux` VALUES  (2193,'worked',' w|wo|or|rk|ke|ed|d','work','WRKT','orke','orke','worked',1,''),
 (2194,'specialist',' s|sp|pe|ec|ci|ia|al|li|is|st|t','spec','SPXLST','peci','alis','specialist',1,''),
 (2195,'polymyalgia',' p|po|ol|ly|ym|my|ya|al|lg|gi|ia|a','poly','PLMYLJ','olym','algi','polymyalgi',1,''),
 (2196,'ESR',' E|ES|SR|R','ESR','ESR','SR','ESR','ES',1,''),
 (2197,'alerted',' a|al|le|er|rt|te|ed|d','aler','ALRTT','lert','erte','alerte',1,''),
 (2198,'secretary',' s|se|ec|cr|re|et|ta|ar|ry|y','secr','SKRTR','ecre','etar','secretar',1,''),
 (2199,'interview',' i|in|nt|te|er|rv|vi|ie|ew|w','inte','INTRF','nter','rvie','intervie',1,''),
 (2200,'conducted',' c|co|on|nd|du|uc|ct|te|ed|d','cond','KNTKTT','ondu','ucte','conducte',1,''),
 (2201,'relays',' r|re|el|la|ay|ys|s','rela','RLS','elay','elay','relays',1,''),
 (2202,'outdoors',' o|ou|ut|td|do|oo|or|rs|s','outd','OTTRS','utdo','door','outdoors',1,''),
 (2203,'participate',' p|pa|ar|rt|ti|ic|ci|ip|pa|at|te|e','part','PRTSPT','arti','ipat','participat',1,''),
 (2204,'discus',' d|di|is|sc|cu|us|s','disc','TSKS','iscu','iscu','discus',1,'');
INSERT INTO `m_spelling_dictaux` VALUES  (2205,'relayed',' r|re|el|la|ay|ye|ed|d','rela','RLYT','elay','laye','relaye',1,''),
 (2206,'covered',' c|co|ov|ve|er|re|ed|d','cove','KFRT','over','vere','covere',1,''),
 (2207,'resting',' r|re|es|st|ti|in|ng|g','rest','RSTNK','esti','stin','restin',1,''),
 (2208,'warming',' w|wa|ar|rm|mi|in|ng|g','warm','WRMNK','armi','rmin','warmin',1,''),
 (2209,'dogs',' d|do|og|gs|s','dogs','TKS','ogs','dogs','dogs',1,''),
 (2210,'hayfever',' h|ha|ay|yf|fe|ev|ve|er|r','hayf','HFFR','ayfe','feve','hayfever',1,''),
 (2211,'SK',' S|SK|K','SK','SK','K','SK','SK',1,''),
 (2212,'ask',' a|as|sk|k','ask','ASK','sk','ask','as',1,''),
 (2213,'enteric',' e|en|nt|te|er|ri|ic|c','ente','ENTRK','nter','teri','enteri',1,''),
 (2214,'assembling',' a|as|ss|se|em|mb|bl|li|in|ng|g','asse','ASMLNK','ssem','blin','assembling',1,''),
 (2215,'recall',' r|re|ec|ca|al|ll|l','reca','RKL','ecal','ecal','recall',1,''),
 (2216,'MED',' M|ME|ED|D','MED','MT','ED','MED','ME',1,''),
 (2217,'alleviate',' a|al|ll|le|ev|vi|ia|at|te|e','alle','ALFT','llev','viat','alleviat',1,''),
 (2218,'relevant',' r|re|el|le|ev|va|an|nt|t','rele','RLFNT','elev','evan','relevant',1,'');
INSERT INTO `m_spelling_dictaux` VALUES  (2219,'passed',' p|pa|as|ss|se|ed|d','pass','PST','asse','asse','passed',1,''),
 (2220,'chilly',' c|ch|hi|il|ll|ly|y','chil','XL','hill','hill','chilly',1,''),
 (2221,'records',' r|re|ec|co|or|rd|ds|s','reco','RKRTS','ecor','cord','record',1,''),
 (2222,'hematology',' h|he|em|ma|at|to|ol|lo|og|gy|y','hema','HMTLJ','emat','olog','hematology',1,''),
 (2223,'chemistry',' c|ch|he|em|mi|is|st|tr|ry|y','chem','XMSTR','hemi','istr','chemistr',1,''),
 (2224,'MHC',' M|MH|HC|C','MHC','MK','HC','MHC','MH',1,''),
 (2225,'hence',' h|he|en|nc|ce|e','henc','HNS','ence','henc','henc',1,''),
 (2226,'supervisor',' s|su|up|pe|er|rv|vi|is|so|or|r','supe','SPRFSR','uper','viso','supervisor',1,''),
 (2227,'presence',' p|pr|re|es|se|en|nc|ce|e','pres','PRSNS','rese','senc','presence',1,''),
 (2228,'screening',' s|sc|cr|re|ee|en|ni|in|ng|g','scre','SKRNNK','cree','enin','screenin',1,''),
 (2229,'questions',' q|qu|ue|es|st|ti|io|on|ns|s','ques','KSXNS','uest','tion','question',1,''),
 (2230,'RXs',' R|RX|Xs|s','RXs','RKSS','Xs','RXs','RX',1,'');
INSERT INTO `m_spelling_dictaux` VALUES  (2231,'pregnant',' p|pr|re|eg|gn|na|an|nt|t','preg','PRKNNT','regn','gnan','pregnant',1,''),
 (2232,'counter',' c|co|ou|un|nt|te|er|r','coun','KNTR','ount','unte','counte',1,''),
 (2233,'instructed',' i|in|ns|st|tr|ru|uc|ct|te|ed|d','inst','INSTRKTT','nstr','ucte','instructed',1,''),
 (2234,'drawn',' d|dr|ra|aw|wn|n','draw','TRN','rawn','draw','draw',1,''),
 (2235,'washroom',' w|wa|as|sh|hr|ro|oo|om|m','wash','WXRM','ashr','hroo','washroom',1,''),
 (2236,'pelvic',' p|pe|el|lv|vi|ic|c','pelv','PLFK','elvi','elvi','pelvic',1,''),
 (2237,'diaphoretic',' d|di|ia|ap|ph|ho|or|re|et|ti|ic|c','diap','TFRTK','iaph','reti','diaphoreti',1,''),
 (2238,'drawing',' d|dr|ra|aw|wi|in|ng|g','draw','TRWNK','rawi','awin','drawin',1,''),
 (2239,'bowel',' b|bo|ow|we|el|l','bowe','BWL','owel','bowe','bowe',1,''),
 (2240,'drugs',' d|dr|ru|ug|gs|s','drug','TRKS','rugs','drug','drug',1,''),
 (2241,'Counts',' C|Co|ou|un|nt|ts|s','Coun','KNTS','ount','ount','Counts',1,''),
 (2242,'member',' m|me|em|mb|be|er|r','memb','MMR','embe','embe','member',1,'');
INSERT INTO `m_spelling_dictaux` VALUES  (2243,'answered',' a|an|ns|sw|we|er|re|ed|d','answ','ANSWRT','nswe','were','answered',1,''),
 (2244,'tell',' t|te|el|ll|l','tell','TL','ell','tell','tell',1,''),
 (2245,'chin',' c|ch|hi|in|n','chin','XN','hin','chin','chin',1,''),
 (2246,'HB',' H|HB|B','HB','B','B','HB','HB',1,''),
 (2247,'tricuspid',' t|tr|ri|ic|cu|us|sp|pi|id|d','tric','TRKSPT','ricu','uspi','tricuspi',1,''),
 (2248,'atresia',' a|at|tr|re|es|si|ia|a','atre','ATRX','tres','resi','atresi',1,''),
 (2249,'balloon',' b|ba|al|ll|lo|oo|on|n','ball','BLN','allo','lloo','balloo',1,''),
 (2250,'septostomy',' s|se|ep|pt|to|os|st|to|om|my|y','sept','SPTSTM','epto','stom','septostomy',1,''),
 (2251,'newborn',' n|ne|ew|wb|bo|or|rn|n','newb','NBRN','ewbo','wbor','newbor',1,''),
 (2252,'Blalock',' B|Bl|la|al|lo|oc|ck|k','Blal','BLLK','lalo','aloc','Blaloc',1,''),
 (2253,'Taussig',' T|Ta|au|us|ss|si|ig|g','Taus','TSK','auss','ussi','Taussi',1,''),
 (2254,'shunt',' s|sh|hu|un|nt|t','shun','XNT','hunt','shun','shun',1,''),
 (2255,'spells',' s|sp|pe|el|ll|ls|s','spel','SPLS','pell','pell','spells',1,'');
INSERT INTO `m_spelling_dictaux` VALUES  (2256,'feeds',' f|fe|ee|ed|ds|s','feed','FTS','eeds','feed','feed',1,''),
 (2257,'state',' s|st|ta|at|te|e','stat','STT','tate','stat','stat',1,''),
 (2258,'delayed',' d|de|el|la|ay|ye|ed|d','dela','TLYT','elay','laye','delaye',1,''),
 (2259,'AE',' A|AE|E','AE','E','E','AE','AE',1,''),
 (2260,'minor',' m|mi|in|no|or|r','mino','MNR','inor','mino','mino',1,''),
 (2261,'cardiac',' c|ca|ar|rd|di|ia|ac|c','card','KRTK','ardi','rdia','cardia',1,''),
 (2262,'detect',' d|de|et|te|ec|ct|t','dete','TTKT','etec','etec','detect',1,''),
 (2263,'EH',' E|EH|H','EH','E','H','EH','EH',1,''),
 (2264,'surgery',' s|su|ur|rg|ge|er|ry|y','surg','SRJR','urge','rger','surger',1,''),
 (2265,'ASAP',' A|AS|SA|AP|P','ASAP','ASP','SAP','ASAP','ASAP',1,''),
 (2266,'questionnaire',' q|qu|ue|es|st|ti|io|on|nn|na|ai|ir|re|e','ques','KSXNR','uest','nair','questionna',1,''),
 (2267,'limited',' l|li|im|mi|it|te|ed|d','limi','LMTT','imit','mite','limite',1,''),
 (2268,'mechanism',' m|me|ec|ch|ha|an|ni|is|sm|m','mech','MXNSM','echa','anis','mechanis',1,''),
 (2269,'significance',' s|si|ig|gn|ni|if|fi|ic|ca|an|nc|ce|e','sign','SKNFKNS','igni','canc','significan',1,'');
INSERT INTO `m_spelling_dictaux` VALUES  (2270,'review',' r|re|ev|vi|ie|ew|w','revi','RF','evie','evie','review',1,''),
 (2271,'Demerol',' D|De|em|me|er|ro|ol|l','Deme','TMRL','emer','mero','Demero',1,''),
 (2272,'indicates',' i|in|nd|di|ic|ca|at|te|es|s','indi','INTKTS','ndic','cate','indicate',1,''),
 (2273,'needle',' n|ne|ee|ed|dl|le|e','need','NTL','eedl','eedl','needle',1,''),
 (2274,'pronunciation',' p|pr|ro|on|nu|un|nc|ci|ia|at|ti|io|on|n','pron','PRNNXXN','ronu','atio','pronunciat',1,''),
 (2275,'thinking',' t|th|hi|in|nk|ki|in|ng|g','thin','0NKNK','hink','nkin','thinking',1,''),
 (2276,'antihistamine',' a|an|nt|ti|ih|hi|is|st|ta|am|mi|in|ne|e','anti','ANTHSTMN','ntih','amin','antihistam',1,''),
 (2277,'counsel',' c|co|ou|un|ns|se|el|l','coun','KNSL','ouns','unse','counse',1,''),
 (2278,'decide',' d|de|ec|ci|id|de|e','deci','TST','ecid','ecid','decide',1,''),
 (2279,'wishes',' w|wi|is|sh|he|es|s','wish','WXS','ishe','ishe','wishes',1,''),
 (2280,'setting',' s|se|et|tt|ti|in|ng|g','sett','STNK','etti','ttin','settin',1,''),
 (2281,'jaw',' j|ja|aw|w','jaw','J','aw','jaw','ja',1,'');
INSERT INTO `m_spelling_dictaux` VALUES  (2282,'line',' l|li|in|ne|e','line','LN','ine','line','line',1,''),
 (2283,'liquid',' l|li|iq|qu|ui|id|d','liqu','LKT','iqui','iqui','liquid',1,''),
 (2284,'grainy',' g|gr|ra|ai|in|ny|y','grai','KRN','rain','rain','grainy',1,''),
 (2285,'productive',' p|pr|ro|od|du|uc|ct|ti|iv|ve|e','prod','PRTKTF','rodu','ctiv','productive',1,''),
 (2286,'bacterial',' b|ba|ac|ct|te|er|ri|ia|al|l','bact','BKTRL','acte','eria','bacteria',1,''),
 (2287,'superinfection',' s|su|up|pe|er|ri|in|nf|fe|ec|ct|ti|io|on|n','supe','SPRNFKXN','uper','ctio','superinfec',1,''),
 (2288,'stammering',' s|st|ta|am|mm|me|er|ri|in|ng|g','stam','STMRNK','tamm','erin','stammering',1,''),
 (2289,'residence',' r|re|es|si|id|de|en|nc|ce|e','resi','RSTNS','esid','denc','residenc',1,''),
 (2290,'analgesics',' a|an|na|al|lg|ge|es|si|ic|cs|s','anal','ANLJSKS','nalg','esic','analgesics',1,''),
 (2291,'hello',' h|he|el|ll|lo|o','hell','HL','ello','hell','hell',1,''),
 (2292,'moderately',' m|mo|od|de|er|ra|at|te|el|ly|y','mode','MTRTL','oder','atel','moderately',1,''),
 (2293,'blitz',' b|bl|li|it|tz|z','blit','BLTS','litz','blit','blit',1,'');
INSERT INTO `m_spelling_dictaux` VALUES  (2294,'major',' m|ma|aj|jo|or|r','majo','MJR','ajor','majo','majo',1,''),
 (2295,'O.K.',' O|O.|.K|K.|.','O.K.','OK','.K.','O.K.','O.K.',1,''),
 (2296,'Helen',' H|He|el|le|en|n','Hele','HLN','elen','Hele','Hele',1,''),
 (2297,'Braun',' B|Br|ra|au|un|n','Brau','BRN','raun','Brau','Brau',1,''),
 (2298,'expressed',' e|ex|xp|pr|re|es|ss|se|ed|d','expr','EKSPRST','xpre','esse','expresse',1,''),
 (2299,'Atarax',' A|At|ta|ar|ra|ax|x','Atar','ATRKS','tara','tara','Atarax',1,''),
 (2300,'TID',' T|TI|ID|D','TID','TT','ID','TID','TI',1,''),
 (2301,'to',' t|to|o','to','T','o','to','to',1,''),
 (2302,'planning',' p|pl|la|an|nn|ni|in|ng|g','plan','PLNNK','lann','nnin','planning',1,''),
 (2303,'24th',' 2|24|4t|th|h','24th','0','4th','24th','24th',1,''),
 (2304,'bile',' b|bi|il|le|e','bile','BL','ile','bile','bile',1,''),
 (2305,'substance',' s|su|ub|bs|st|ta|an|nc|ce|e','subs','SBSTNS','ubst','tanc','substanc',1,''),
 (2306,'erythromycin',' e|er|ry|yt|th|hr|ro|om|my|yc|ci|in|n','eryt','ER0RMSN','ryth','myci','erythromyc',1,''),
 (2307,'firm',' f|fi|ir|rm|m','firm','FRM','irm','firm','firm',1,'');
INSERT INTO `m_spelling_dictaux` VALUES  (2308,'tolerability',' t|to|ol|le|er|ra|ab|bi|il|li|it|ty|y','tole','TLRBLT','oler','ilit','tolerabili',1,''),
 (2309,'influenzae',' i|in|nf|fl|lu|ue|en|nz|za|ae|e','infl','INFLNS','nflu','enza','influenzae',1,''),
 (2310,'surface',' s|su|ur|rf|fa|ac|ce|e','surf','SRFS','urfa','rfac','surfac',1,''),
 (2311,'antigen',' a|an|nt|ti|ig|ge|en|n','anti','ANTJN','ntig','tige','antige',1,''),
 (2312,'nights',' n|ni|ig|gh|ht|ts|s','nigh','NFTS','ight','ight','nights',1,''),
 (2313,'N',' N|N','N','N','','N','',1,''),
 (2314,'II',' I|II|I','II','I','I','II','II',1,''),
 (2315,'equal',' e|eq|qu|ua|al|l','equa','EKL','qual','equa','equa',1,''),
 (2316,'Kawasakis',' K|Ka|aw|wa|as|sa|ak|ki|is|s','Kawa','KWSKS','awas','saki','Kawasaki',1,''),
 (2317,'IVIG',' I|IV|VI|IG|G','IVIG','IFK','VIG','IVIG','IVIG',1,''),
 (2318,'deterioration',' d|de|et|te|er|ri|io|or|ra|at|ti|io|on|n','dete','TTRRXN','eter','atio','deteriorat',1,''),
 (2319,'adenopathy',' a|ad|de|en|no|op|pa|at|th|hy|y','aden','ATNP0','deno','path','adenopathy',1,''),
 (2320,'MRI',' M|MR|RI|I','MRI','MR','RI','MRI','MR',1,'');
INSERT INTO `m_spelling_dictaux` VALUES  (2321,'matter',' m|ma|at|tt|te|er|r','matt','MTR','atte','atte','matter',1,''),
 (2322,'neurological',' n|ne|eu|ur|ro|ol|lo|og|gi|ic|ca|al|l','neur','NRLJKL','euro','gica','neurologic',1,''),
 (2323,'spasticity',' s|sp|pa|as|st|ti|ic|ci|it|ty|y','spas','SPSTST','past','icit','spasticity',1,''),
 (2324,'BC',' B|BC|C','BC','BK','C','BC','BC',1,''),
 (2325,'readmit',' r|re|ea|ad|dm|mi|it|t','read','RTMT','eadm','admi','readmi',1,''),
 (2326,'readmitted',' r|re|ea|ad|dm|mi|it|tt|te|ed|d','read','RTMTT','eadm','itte','readmitted',1,''),
 (2327,'Biaxin',' B|Bi|ia|ax|xi|in|n','Biax','BKSN','iaxi','iaxi','Biaxin',1,''),
 (2328,'consults',' c|co|on|ns|su|ul|lt|ts|s','cons','KNSLTS','onsu','sult','consults',1,''),
 (2329,'rheumatology',' r|rh|he|eu|um|ma|at|to|ol|lo|og|gy|y','rheu','RHMTLJ','heum','olog','rheumatolo',1,''),
 (2330,'infectious',' i|in|nf|fe|ec|ct|ti|io|ou|us|s','infe','INFKXS','nfec','tiou','infectious',1,''),
 (2331,'diseases',' d|di|is|se|ea|as|se|es|s','dise','TSSS','isea','ease','diseases',1,''),
 (2332,'diagnoses',' d|di|ia|ag|gn|no|os|se|es|s','diag','TKNSS','iagn','nose','diagnose',1,'');
INSERT INTO `m_spelling_dictaux` VALUES  (2333,'disseminated',' d|di|is|ss|se|em|mi|in|na|at|te|ed|d','diss','TSMNTT','isse','nate','disseminat',1,''),
 (2334,'encephalomyelitis',' e|en|nc|ce|ep|ph|ha|al|lo|om|my|ye|el|li|it|ti|is|s','ence','ENSFLMYLTS','ncep','liti','encephalom',1,''),
 (2335,'diffuse',' d|di|if|ff|fu|us|se|e','diff','TFS','iffu','ffus','diffus',1,''),
 (2336,'U',' U|U','U','U','','U','',1,''),
 (2337,'lymphectomy',' l|ly|ym|mp|ph|he|ec|ct|to|om|my|y','lymp','LMFKTM','ymph','ctom','lymphectom',1,''),
 (2338,'ranging',' r|ra|an|ng|gi|in|ng|g','rang','RNJNK','angi','ngin','rangin',1,''),
 (2339,'lifted',' l|li|if|ft|te|ed|d','lift','LFTT','ifte','ifte','lifted',1,''),
 (2340,'19th',' 1|19|9t|th|h','19th','0','9th','19th','19th',1,''),
 (2341,'totally',' t|to|ot|ta|al|ll|ly|y','tota','TTL','otal','tall','totall',1,''),
 (2342,'Lynn',' L|Ly|yn|nn|n','Lynn','LN','ynn','Lynn','Lynn',1,''),
 (2343,'Wistar',' W|Wi|is|st|ta|ar|r','Wist','WSTR','ista','ista','Wistar',1,''),
 (2344,'Ra',' R|Ra|a','Ra','R','a','Ra','Ra',1,''),
 (2345,'doppie',' d|do|op|pp|pi|ie|e','dopp','TP','oppi','oppi','doppie',1,'');
INSERT INTO `m_spelling_dictaux` VALUES  (2346,'talked',' t|ta|al|lk|ke|ed|d','talk','TLKT','alke','alke','talked',1,''),
 (2347,'Hills',' H|Hi|il|ll|ls|s','Hill','HLS','ills','Hill','Hill',1,''),
 (2348,'tissue',' t|ti|is|ss|su|ue|e','tiss','TS','issu','issu','tissue',1,''),
 (2349,'vision',' v|vi|is|si|io|on|n','visi','FXN','isio','isio','vision',1,''),
 (2350,'altered',' a|al|lt|te|er|re|ed|d','alte','ALTRT','lter','tere','altere',1,''),
 (2351,'analgesia',' a|an|na|al|lg|ge|es|si|ia|a','anal','ANLJX','nalg','gesi','analgesi',1,''),
 (2352,'larger',' l|la|ar|rg|ge|er|r','larg','LRJR','arge','arge','larger',1,''),
 (2353,'polysporin',' p|po|ol|ly|ys|sp|po|or|ri|in|n','poly','PLSPRN','olys','pori','polysporin',1,''),
 (2354,'URI',' U|UR|RI|I','URI','UR','RI','URI','UR',1,''),
 (2355,'occurs',' o|oc|cc|cu|ur|rs|s','occu','OKKRS','ccur','ccur','occurs',1,''),
 (2356,'drop in',' d|dr|ro|op|p | i|in|n','drop','TRPN','rop','op i','drop i',1,''),
 (2357,'dropin',' d|dr|ro|op|pi|in|n','drop','TRPN','ropi','ropi','dropin',1,''),
 (2358,'represent',' r|re|ep|pr|re|es|se|en|nt|t','repr','RPRSNT','epre','esen','represen',1,'');
INSERT INTO `m_spelling_dictaux` VALUES  (2359,'visited',' v|vi|is|si|it|te|ed|d','visi','FSTT','isit','site','visite',1,''),
 (2360,'coordination',' c|co|oo|or|rd|di|in|na|at|ti|io|on|n','coor','KRTNXN','oord','atio','coordinati',1,''),
 (2361,'conjunctivitis',' c|co|on|nj|ju|un|nc|ct|ti|iv|vi|it|ti|is|s','conj','KNJNKTFTS','onju','viti','conjunctiv',1,''),
 (2362,'bathing',' b|ba|at|th|hi|in|ng|g','bath','B0NK','athi','thin','bathin',1,''),
 (2363,'Sponge-bathing',' S|Sp|po|on|ng|ge|e-|-b|ba|at|th|hi|in|ng|g','Spon','SPNJB0NK','pong','thin','Sponge-bat',1,''),
 (2364,'added',' a|ad|dd|de|ed|d','adde','ATT','dded','adde','adde',1,''),
 (2365,'precaution',' p|pr|re|ec|ca|au|ut|ti|io|on|n','prec','PRKXN','reca','utio','precaution',1,'');
CREATE TABLE `m_spelling_dictionary` (
  `word_id` float NOT NULL auto_increment,
  `word_str` varchar(255) NOT NULL default '',
  `word_ngram` varchar(255) default '',
  `word_header` varchar(4) default '',
  `word_metaphone` varchar(25) default '',
  `word_anterior` varchar(5) default NULL,
  `word_posterior` varchar(5) default NULL,
  `word_fragment` varchar(10) default '',
  PRIMARY KEY  (`word_id`),
  UNIQUE KEY `word_str` (`word_str`),
  KEY `word_header` (`word_header`),
  KEY `word_metaphone` (`word_metaphone`),
  KEY `word_anterior` (`word_anterior`),
  KEY `word_posterior` (`word_posterior`),
  KEY `word_fragment` (`word_fragment`)
) ENGINE=MyISAM DEFAULT CHARSET=latin1;
INSERT INTO `m_spelling_dictionary` VALUES  (1,'!Kung',' !|!K|Ku|un|ng|g','!Kun','KNK','Kung','!Kun','!Kung'),
 (2,'\"cotton-roll\" gingivitides',' \"|\"c|co|ot|tt|to|on|n-|-r|ro|ol|ll|l\"|\" | g|gi|in|ng|gi|iv|vi|it|ti|id|de|es|s','\"cot','KTNRLJNJFTTS','cott','tide','\"cotton-ro'),
 (3,'\"cotton-roll\" gingivitis',' \"|\"c|co|ot|tt|to|on|n-|-r|ro|ol|ll|l\"|\" | g|gi|in|ng|gi|iv|vi|it|ti|is|s','\"cot','KTNRLJNJFTS','cott','viti','\"cotton-ro'),
 (4,'\"locked-in\" syndrome',' \"|\"l|lo|oc|ck|ke|ed|d-|-i|in|n\"|\" | s|sy|yn|nd|dr|ro|om|me|e','\"loc','LKTNSNTRM','lock','drom','\"locked-in'),
 (5,'\"locked-in\" syndromes',' \"|\"l|lo|oc|ck|ke|ed|d-|-i|in|n\"|\" | s|sy|yn|nd|dr|ro|om|me|es|s','\"loc','LKTNSNTRMS','lock','rome','\"locked-in'),
 (6,'\"stiff heart\" syndrome',' \"|\"s|st|ti|if|ff|f | h|he|ea|ar|rt|t\"|\" | s|sy|yn|nd|dr|ro|om|me|e','\"sti','STFHRTSNTRM','stif','drom','\"stiff hea'),
 (7,'\"stiff heart\" syndromes',' \"|\"s|st|ti|if|ff|f | h|he|ea|ar|rt|t\"|\" | s|sy|yn|nd|dr|ro|om|me|es|s','\"sti','STFHRTSNTRMS','stif','rome','\"stiff hea'),
 (8,'\"whistling face\"',' \"|\"w|wh|hi|is|st|tl|li|in|ng|g | f|fa|ac|ce|e\"|\"','\"whi','HSTLNKFS','whis','face','\"whistling');
INSERT INTO `m_spelling_dictionary` VALUES  (9,'\'d','','','',NULL,NULL,''),
 (10,'\'ll','','','',NULL,NULL,''),
 (11,'\'m','','','',NULL,NULL,''),
 (12,'\'re','','','',NULL,NULL,''),
 (13,'\'s','','','',NULL,NULL,''),
 (14,'\'ve','','','',NULL,NULL,''),
 (15,'(strept)avidin',' (|(s|st|tr|re|ep|pt|t)|)a|av|vi|id|di|in|n','(str','STRPTFTN','stre','vidi','(strept)av'),
 (16,'-Haltia-Santavuori syndrome',' -|-H|Ha|al|lt|ti|ia|a-|-S|Sa|an|nt|ta|av|vu|uo|or|ri|i | s|sy|yn|nd|dr|ro|om|me|e','-Hal','HLXSNTFRSNTRM','Halt','drom','-Haltia-Sa'),
 (17,'2-dimensional',' 2|2-|-d|di|im|me|en|ns|si|io|on|na|al|l','2-di','TMNXNL','-dim','iona','2-dimensio'),
 (18,'2060 virus',' 2|20|06|60|0 | v|vi|ir|ru|us|s','2060','FRS','060','viru','2060 virus'),
 (19,'2060 viruses',' 2|20|06|60|0 | v|vi|ir|ru|us|se|es|s','2060','FRSS','060','ruse','2060 virus'),
 (20,'3\'-noncoding region','','','',NULL,NULL,''),
 (21,'3\'-noncoding regions','','','',NULL,NULL,''),
 (22,'3-dimensional',' 3|3-|-d|di|im|me|en|ns|si|io|on|na|al|l','3-di','TMNXNL','-dim','iona','3-dimensio'),
 (23,'3C syndrome',' 3|3C|C | s|sy|yn|nd|dr|ro|om|me|e','3C s','KSNTRM','C sy','drom','3C syndrom');
INSERT INTO `m_spelling_dictionary` VALUES  (24,'3D-QSAR',' 3|3D|D-|-Q|QS|SA|AR|R','3D-Q','TKSR','D-QS','-QSA','3D-QSAR'),
 (25,'3D-QSAR\'s','','','',NULL,NULL,''),
 (26,'3D-QSARs',' 3|3D|D-|-Q|QS|SA|AR|Rs|s','3D-Q','TKSRS','D-QS','QSAR','3D-QSARs'),
 (27,'5q-syndrome',' 5|5q|q-|-s|sy|yn|nd|dr|ro|om|me|e','5q-s','KSNTRM','q-sy','drom','5q-syndrom'),
 (28,'5q-syndromes',' 5|5q|q-|-s|sy|yn|nd|dr|ro|om|me|es|s','5q-s','KSNTRMS','q-sy','rome','5q-syndrom'),
 (29,'987P fimbria',' 9|98|87|7P|P | f|fi|im|mb|br|ri|ia|a','987P','PFMR','87P','mbri','987P fimbr'),
 (30,'987P fimbriae',' 9|98|87|7P|P | f|fi|im|mb|br|ri|ia|ae|e','987P','PFMR','87P','bria','987P fimbr'),
 (31,'a',' a|a','a','A','','a','a'),
 (32,'A band',' A|A | b|ba|an|nd|d','A ba','ABNT',' ban',' ban','A band'),
 (33,'A bands',' A|A | b|ba|an|nd|ds|s','A ba','ABNTS',' ban','band','A bands'),
 (34,'a capite ad calcem',' a|a | c|ca|ap|pi|it|te|e | a|ad|d | c|ca|al|lc|ce|em|m','a ca','AKPTTKLSM',' cap','alce','a capite a'),
 (35,'A cell',' A|A | c|ce|el|ll|l','A ce','ASL',' cel',' cel','A cell'),
 (36,'A cells',' A|A | c|ce|el|ll|ls|s','A ce','ASLS',' cel','cell','A cells');
INSERT INTO `m_spelling_dictionary` VALUES  (37,'a cheval',' a|a | c|ch|he|ev|va|al|l','a ch','AXFL',' che','heva','a cheval'),
 (38,'A destruxin',' A|A | d|de|es|st|tr|ru|ux|xi|in|n','A de','ATSTRKSN',' des','ruxi','A destruxi'),
 (39,'a fiber',' a|a | f|fi|ib|be|er|r','a fi','AFBR',' fib','fibe','a fiber'),
 (40,'a fibers',' a|a | f|fi|ib|be|er|rs|s','a fi','AFBRS',' fib','iber','a fibers'),
 (41,'a fortiori',' a|a | f|fo|or|rt|ti|io|or|ri|i','a fo','AFRXR',' for','tior','a fortiori'),
 (42,'a posteriori',' a|a | p|po|os|st|te|er|ri|io|or|ri|i','a po','APSTRR',' pos','rior','a posterio'),
 (43,'a priori',' a|a | p|pr|ri|io|or|ri|i','a pr','APRR',' pri','rior','a priori'),
 (44,'a propos',' a|a | p|pr|ro|op|po|os|s','a pr','APRPS',' pro','ropo','a propos'),
 (45,'A scan',' A|A | s|sc|ca|an|n','A sc','ASKN',' sca',' sca','A scan'),
 (46,'A scans',' A|A | s|sc|ca|an|ns|s','A sc','ASKNS',' sca','scan','A scans'),
 (47,'a wave',' a|a | w|wa|av|ve|e','a wa','AWF',' wav',' wav','a wave'),
 (48,'a waves',' a|a | w|wa|av|ve|es|s','a wa','AWFS',' wav','wave','a waves'),
 (49,'A-1',' A|A-|-1|1','A-1','A','-1','A-1','A-1');
INSERT INTO `m_spelling_dictionary` VALUES  (50,'A-band',' A|A-|-b|ba|an|nd|d','A-ba','ABNT','-ban','-ban','A-band'),
 (51,'A-bands',' A|A-|-b|ba|an|nd|ds|s','A-ba','ABNTS','-ban','band','A-bands'),
 (52,'A-bomb',' A|A-|-b|bo|om|mb|b','A-bo','ABM','-bom','-bom','A-bomb'),
 (53,'a-bombed',' a|a-|-b|bo|om|mb|be|ed|d','a-bo','ABMT','-bom','ombe','a-bombed'),
 (54,'a-bombing',' a|a-|-b|bo|om|mb|bi|in|ng|g','a-bo','ABMNK','-bom','mbin','a-bombing'),
 (55,'A-bombs',' A|A-|-b|bo|om|mb|bs|s','A-bo','ABMS','-bom','bomb','A-bombs'),
 (56,'A-cell',' A|A-|-c|ce|el|ll|l','A-ce','ASL','-cel','-cel','A-cell'),
 (57,'A-cells',' A|A-|-c|ce|el|ll|ls|s','A-ce','ASLS','-cel','cell','A-cells'),
 (58,'A-chain',' A|A-|-c|ch|ha|ai|in|n','A-ch','AXN','-cha','chai','A-chain'),
 (59,'A-chains',' A|A-|-c|ch|ha|ai|in|ns|s','A-ch','AXNS','-cha','hain','A-chains'),
 (60,'A-destruxin',' A|A-|-d|de|es|st|tr|ru|ux|xi|in|n','A-de','ATSTRKSN','-des','ruxi','A-destruxi'),
 (61,'A-Fib',' A|A-|-F|Fi|ib|b','A-Fi','AFB','-Fib','A-Fi','A-Fib'),
 (62,'a-fiber',' a|a-|-f|fi|ib|be|er|r','a-fi','AFBR','-fib','fibe','a-fiber');
INSERT INTO `m_spelling_dictionary` VALUES  (63,'a-fibers',' a|a-|-f|fi|ib|be|er|rs|s','a-fi','AFBRS','-fib','iber','a-fibers'),
 (64,'A-G ratio',' A|A-|-G|G | r|ra|at|ti|io|o','A-G','AKRX','-G r','rati','A-G ratio'),
 (65,'A-G ratios',' A|A-|-G|G | r|ra|at|ti|io|os|s','A-G','AKRXS','-G r','atio','A-G ratios'),
 (66,'A-HARN',' A|A-|-H|HA|AR|RN|N','A-HA','AHRN','-HAR','-HAR','A-HARN'),
 (67,'A-HARN\'s','','','',NULL,NULL,''),
 (68,'A-HARNs',' A|A-|-H|HA|AR|RN|Ns|s','A-HA','AHRNS','-HAR','HARN','A-HARNs'),
 (69,'A-K amputation',' A|A-|-K|K | a|am|mp|pu|ut|ta|at|ti|io|on|n','A-K','AKMPTXN','-K a','atio','A-K amputa'),
 (70,'A-K amputations',' A|A-|-K|K | a|am|mp|pu|ut|ta|at|ti|io|on|ns|s','A-K','AKMPTXNS','-K a','tion','A-K amputa'),
 (71,'A-like',' A|A-|-l|li|ik|ke|e','A-li','ALK','-lik','-lik','A-like'),
 (72,'A-line',' A|A-|-l|li|in|ne|e','A-li','ALN','-lin','-lin','A-line'),
 (73,'A-lines',' A|A-|-l|li|in|ne|es|s','A-li','ALNS','-lin','line','A-lines'),
 (74,'A-MethaPred',' A|A-|-M|Me|et|th|ha|aP|Pr|re|ed|d','A-Me','AM0PRT','-Met','aPre','A-MethaPre'),
 (75,'a-micronucleate',' a|a-|-m|mi|ic|cr|ro|on|nu|uc|cl|le|ea|at|te|e','a-mi','AMKRNKLT','-mic','leat','a-micronuc');
INSERT INTO `m_spelling_dictionary` VALUES  (76,'A-P',' A|A-|-P|P','A-P','AP','-P','A-P','A-P'),
 (77,'a-priori',' a|a-|-p|pr|ri|io|or|ri|i','a-pr','APRR','-pri','rior','a-priori'),
 (78,'A-PTT',' A|A-|-P|PT|TT|T','A-PT','APT','-PTT','A-PT','A-PTT'),
 (79,'A-PTT\'s','','','',NULL,NULL,''),
 (80,'A-PTTs',' A|A-|-P|PT|TT|Ts|s','A-PT','APTS','-PTT','-PTT','A-PTTs'),
 (81,'A-ring',' A|A-|-r|ri|in|ng|g','A-ri','ARNK','-rin','-rin','A-ring'),
 (82,'A-rings',' A|A-|-r|ri|in|ng|gs|s','A-ri','ARNKS','-rin','ring','A-rings'),
 (83,'A-scan',' A|A-|-s|sc|ca|an|n','A-sc','ASKN','-sca','-sca','A-scan'),
 (84,'A-scans',' A|A-|-s|sc|ca|an|ns|s','A-sc','ASKNS','-sca','scan','A-scans'),
 (85,'A-strain',' A|A-|-s|st|tr|ra|ai|in|n','A-st','ASTRN','-str','trai','A-strain'),
 (86,'A-strains',' A|A-|-s|st|tr|ra|ai|in|ns|s','A-st','ASTRNS','-str','rain','A-strains'),
 (87,'A-TDA',' A|A-|-T|TD|DA|A','A-TD','ATT','-TDA','A-TD','A-TDA'),
 (88,'A-V',' A|A-|-V|V','A-V','AF','-V','A-V','A-V'),
 (89,'A-Vitan',' A|A-|-V|Vi|it|ta|an|n','A-Vi','AFTN','-Vit','Vita','A-Vitan'),
 (90,'A-Vitans',' A|A-|-V|Vi|it|ta|an|ns|s','A-Vi','AFTNS','-Vit','itan','A-Vitans');
INSERT INTO `m_spelling_dictionary` VALUES  (91,'A-wave',' A|A-|-w|wa|av|ve|e','A-wa','AWF','-wav','-wav','A-wave'),
 (92,'A-waves',' A|A-|-w|wa|av|ve|es|s','A-wa','AWFS','-wav','wave','A-waves'),
 (93,'A. abluda',' A|A.|. | a|ab|bl|lu|ud|da|a','A. a','ABLT','. ab','blud','A. abluda'),
 (94,'A. abstrusus',' A|A.|. | a|ab|bs|st|tr|ru|us|su|us|s','A. a','ABSTRSS','. ab','rusu','A. abstrus'),
 (95,'A. actinomycetem comitans',' A|A.|. | a|ac|ct|ti|in|no|om|my|yc|ce|et|te|em|m | c|co|om|mi|it|ta|an|ns|s','A. a','AKTNMSTMKMTNS','. ac','itan','A. actinom'),
 (96,'A. actinomycetem-comitans',' A|A.|. | a|ac|ct|ti|in|no|om|my|yc|ce|et|te|em|m-|-c|co|om|mi|it|ta|an|ns|s','A. a','AKTNMSTMKMTNS','. ac','itan','A. actinom'),
 (97,'A. actinomycetemcomitans',' A|A.|. | a|ac|ct|ti|in|no|om|my|yc|ce|et|te|em|mc|co|om|mi|it|ta|an|ns|s','A. a','AKTNMSTMKMTNS','. ac','itan','A. actinom'),
 (98,'A. aculeatus',' A|A.|. | a|ac|cu|ul|le|ea|at|tu|us|s','A. a','AKLTS','. ac','eatu','A. aculeat'),
 (99,'A. adramitana',' A|A.|. | a|ad|dr|ra|am|mi|it|ta|an|na|a','A. a','ATRMTN','. ad','itan','A. adramit'),
 (100,'A. aegerita',' A|A.|. | a|ae|eg|ge|er|ri|it|ta|a','A. a','AJRT','. ae','erit','A. aegerit');
INSERT INTO `m_spelling_dictionary` VALUES  (101,'A. aegypti',' A|A.|. | a|ae|eg|gy|yp|pt|ti|i','A. a','AJPT','. ae','gypt','A. aegypti'),
 (102,'A. aerogenes',' A|A.|. | a|ae|er|ro|og|ge|en|ne|es|s','A. a','ARJNS','. ae','gene','A. aerogen'),
 (103,'A. aethiopicus',' A|A.|. | a|ae|et|th|hi|io|op|pi|ic|cu|us|s','A. a','A0PKS','. ae','picu','A. aethiop'),
 (104,'A. afarensis',' A|A.|. | a|af|fa|ar|re|en|ns|si|is|s','A. a','AFRNSS','. af','ensi','A. afarens'),
 (105,'A. affinis',' A|A.|. | a|af|ff|fi|in|ni|is|s','A. a','AFNS','. af','fini','A. affinis'),
 (106,'A. afra',' A|A.|. | a|af|fr|ra|a','A. a','AFR','. af',' afr','A. afra'),
 (107,'A. afraspera',' A|A.|. | a|af|fr|ra|as|sp|pe|er|ra|a','A. a','AFRSPR','. af','sper','A. afraspe'),
 (108,'A. africanus',' A|A.|. | a|af|fr|ri|ic|ca|an|nu|us|s','A. a','AFRKNS','. af','canu','A. african'),
 (109,'A. aggregata',' A|A.|. | a|ag|gg|gr|re|eg|ga|at|ta|a','A. a','AKRKT','. ag','egat','A. aggrega'),
 (110,'A. agrarius',' A|A.|. | a|ag|gr|ra|ar|ri|iu|us|s','A. a','AKRRS','. ag','ariu','A. agrariu'),
 (111,'A. agrostis',' A|A.|. | a|ag|gr|ro|os|st|ti|is|s','A. a','AKRSTS','. ag','osti','A. agrosti');
INSERT INTO `m_spelling_dictionary` VALUES  (112,'A. albus',' A|A.|. | a|al|lb|bu|us|s','A. a','ALBS','. al','albu','A. albus'),
 (113,'A. alle',' A|A.|. | a|al|ll|le|e','A. a','AL','. al',' all','A. alle'),
 (114,'A. alnetorum',' A|A.|. | a|al|ln|ne|et|to|or|ru|um|m','A. a','ALNTRM','. al','toru','A. alnetor'),
 (115,'A. altaicum',' A|A.|. | a|al|lt|ta|ai|ic|cu|um|m','A. a','ALTKM','. al','aicu','A. altaicu'),
 (116,'A. alternata',' A|A.|. | a|al|lt|te|er|rn|na|at|ta|a','A. a','ALTRNT','. al','rnat','A. alterna'),
 (117,'A. amurensis',' A|A.|. | a|am|mu|ur|re|en|ns|si|is|s','A. a','AMRNSS','. am','ensi','A. amurens'),
 (118,'A. anamensis',' A|A.|. | a|an|na|am|me|en|ns|si|is|s','A. a','ANMNSS','. an','ensi','A. anamens'),
 (119,'A. anguilla',' A|A.|. | a|an|ng|gu|ui|il|ll|la|a','A. a','ANKL','. an','uill','A. anguill'),
 (120,'A. angustifolia',' A|A.|. | a|an|ng|gu|us|st|ti|if|fo|ol|li|ia|a','A. a','ANKSTFL','. an','foli','A. angusti'),
 (121,'A. annua',' A|A.|. | a|an|nn|nu|ua|a','A. a','AN','. an','annu','A. annua'),
 (122,'A. anseris',' A|A.|. | a|an|ns|se|er|ri|is|s','A. a','ANSRS','. an','seri','A. anseris');
INSERT INTO `m_spelling_dictionary` VALUES  (123,'A. antarcticus',' A|A.|. | a|an|nt|ta|ar|rc|ct|ti|ic|cu|us|s','A. a','ANTRKTKS','. an','ticu','A. antarct'),
 (124,'A. anthuris',' A|A.|. | a|an|nt|th|hu|ur|ri|is|s','A. a','AN0RS','. an','huri','A. anthuri'),
 (125,'A. argyritarsis',' A|A.|. | a|ar|rg|gy|yr|ri|it|ta|ar|rs|si|is|s','A. a','ARJRTRSS','. ar','arsi','A. argyrit'),
 (126,'A. armouri',' A|A.|. | a|ar|rm|mo|ou|ur|ri|i','A. a','ARMR','. ar','mour','A. armouri'),
 (127,'A. asiatica',' A|A.|. | a|as|si|ia|at|ti|ic|ca|a','A. a','AXTK','. as','atic','A. asiatic'),
 (128,'A. aspera',' A|A.|. | a|as|sp|pe|er|ra|a','A. a','ASPR','. as','sper','A. aspera'),
 (129,'A. asperulus',' A|A.|. | a|as|sp|pe|er|ru|ul|lu|us|s','A. a','ASPRLS','. as','rulu','A. asperul'),
 (130,'A. astronyxis',' A|A.|. | a|as|st|tr|ro|on|ny|yx|xi|is|s','A. a','ASTRNKSS','. as','nyxi','A. astrony'),
 (131,'A. aurantiacum',' A|A.|. | a|au|ur|ra|an|nt|ti|ia|ac|cu|um|m','A. a','ARNXKM','. au','iacu','A. auranti'),
 (132,'A. aurea',' A|A.|. | a|au|ur|re|ea|a','A. a','AR','. au','aure','A. aurea'),
 (133,'A. australis',' A|A.|. | a|au|us|st|tr|ra|al|li|is|s','A. a','ASTRLS','. au','rali','A. austral');
INSERT INTO `m_spelling_dictionary` VALUES  (134,'A. avenae',' A|A.|. | a|av|ve|en|na|ae|e','A. a','AFN','. av','vena','A. avenae'),
 (135,'A. avenae ssp. cattleyae',' A|A.|. | a|av|ve|en|na|ae|e | s|ss|sp|p.|. | c|ca|at|tt|tl|le|ey|ya|ae|e','A. a','AFNSPKTLY','. av','leya','A. avenae'),
 (136,'A. bacterifera',' A|A.|. | b|ba|ac|ct|te|er|ri|if|fe|er|ra|a','A. b','ABKTRFR','. ba','ifer','A. bacteri'),
 (137,'A. baileyana',' A|A.|. | b|ba|ai|il|le|ey|ya|an|na|a','A. b','ABLYN','. ba','eyan','A. baileya'),
 (138,'A. bairdi',' A|A.|. | b|ba|ai|ir|rd|di|i','A. b','ABRT','. ba','aird','A. bairdi'),
 (139,'A. balearicum',' A|A.|. | b|ba|al|le|ea|ar|ri|ic|cu|um|m','A. b','ABLRKM','. ba','ricu','A. baleari'),
 (140,'A. bancrofti',' A|A.|. | b|ba|an|nc|cr|ro|of|ft|ti|i','A. b','ABNKRFT','. ba','roft','A. bancrof'),
 (141,'A. bathycoleum',' A|A.|. | b|ba|at|th|hy|yc|co|ol|le|eu|um|m','A. b','AB0KLM','. ba','oleu','A. bathyco'),
 (142,'A. baumannii',' A|A.|. | b|ba|au|um|ma|an|nn|ni|ii|i','A. b','ABMN','. ba','anni','A. baumann'),
 (143,'A. belladonna',' A|A.|. | b|be|el|ll|la|ad|do|on|nn|na|a','A. b','ABLTN','. be','donn','A. bellado');
INSERT INTO `m_spelling_dictionary` VALUES  (144,'A. belzebul',' A|A.|. | b|be|el|lz|ze|eb|bu|ul|l','A. b','ABLSBL','. be','zebu','A. belzebu'),
 (145,'A. bibronii',' A|A.|. | b|bi|ib|br|ro|on|ni|ii|i','A. b','ABBRN','. bi','roni','A. bibroni'),
 (146,'A. bidwillii',' A|A.|. | b|bi|id|dw|wi|il|ll|li|ii|i','A. b','ABTWL','. bi','illi','A. bidwill'),
 (147,'A. Biedl',' A|A.|. | B|Bi|ie|ed|dl|l','A. B','ABTL','. Bi','Bied','A. Biedl'),
 (148,'A. biennis',' A|A.|. | b|bi|ie|en|nn|ni|is|s','A. b','ABNS','. bi','enni','A. biennis'),
 (149,'A. bilobata',' A|A.|. | b|bi|il|lo|ob|ba|at|ta|a','A. b','ABLBT','. bi','obat','A. bilobat'),
 (150,'A. boisei',' A|A.|. | b|bo|oi|is|se|ei|i','A. b','ABS','. bo','oise','A. boisei'),
 (151,'A. bovis',' A|A.|. | b|bo|ov|vi|is|s','A. b','ABFS','. bo','bovi','A. bovis'),
 (152,'A. brasiliense',' A|A.|. | b|br|ra|as|si|il|li|ie|en|ns|se|e','A. b','ABRSLNS','. br','iens','A. brasili'),
 (153,'A. brassicicola',' A|A.|. | b|br|ra|as|ss|si|ic|ci|ic|co|ol|la|a','A. b','ABRSSKL','. br','icol','A. brassic'),
 (154,'A. brevissime',' A|A.|. | b|br|re|ev|vi|is|ss|si|im|me|e','A. b','ABRFSM','. br','ssim','A. breviss');
INSERT INTO `m_spelling_dictionary` VALUES  (155,'A. brosseti',' A|A.|. | b|br|ro|os|ss|se|et|ti|i','A. b','ABRST','. br','sset','A. brosset'),
 (156,'A. brumpti',' A|A.|. | b|br|ru|um|mp|pt|ti|i','A. b','ABRMPT','. br','umpt','A. brumpti'),
 (157,'A. burchellii',' A|A.|. | b|bu|ur|rc|ch|he|el|ll|li|ii|i','A. b','ABRXL','. bu','elli','A. burchel'),
 (158,'A. butcheri',' A|A.|. | b|bu|ut|tc|ch|he|er|ri|i','A. b','ABTXR','. bu','cher','A. butcher'),
 (159,'A. c. dimidiatus',' A|A.|. | c|c.|. | d|di|im|mi|id|di|ia|at|tu|us|s','A. c','AKTMTTS','. c.','iatu','A. c. dimi'),
 (160,'A. cahirinus',' A|A.|. | c|ca|ah|hi|ir|ri|in|nu|us|s','A. c','AKHRNS','. ca','rinu','A. cahirin'),
 (161,'A. calandrae',' A|A.|. | c|ca|al|la|an|nd|dr|ra|ae|e','A. c','AKLNTR','. ca','ndra','A. calandr'),
 (162,'A. calcoaceticus',' A|A.|. | c|ca|al|lc|co|oa|ac|ce|et|ti|ic|cu|us|s','A. c','AKLKSTKS','. ca','ticu','A. calcoac'),
 (163,'A. calcoaceticus ssp. anitratus',' A|A.|. | c|ca|al|lc|co|oa|ac|ce|et|ti|ic|cu|us|s | s|ss|sp|p.|. | a|an|ni|it|tr|ra|at|tu|us|s','A. c','AKLKSTKSSPNTRTS','. ca','ratu','A. calcoac'),
 (164,'A. calcoaceticus ssp. lwoffi',' A|A.|. | c|ca|al|lc|co|oa|ac|ce|et|ti|ic|cu|us|s | s|ss|sp|p.|. | l|lw|wo|of|ff|fi|i','A. c','AKLKSTKSSPLWF','. ca','woff','A. calcoac');
INSERT INTO `m_spelling_dictionary` VALUES  (165,'A. calcoaceticus ssp. lwoffii',' A|A.|. | c|ca|al|lc|co|oa|ac|ce|et|ti|ic|cu|us|s | s|ss|sp|p.|. | l|lw|wo|of|ff|fi|ii|i','A. c','AKLKSTKSSPLWF','. ca','offi','A. calcoac'),
 (166,'A. calcoaceticus subsp. anitratus',' A|A.|. | c|ca|al|lc|co|oa|ac|ce|et|ti|ic|cu|us|s | s|su|ub|bs|sp|p.|. | a|an|ni|it|tr|ra|at|tu|us|s','A. c','AKLKSTKSSBSPNTRTS','. ca','ratu','A. calcoac'),
 (167,'A. calcoaceticus subsp. lwoffi',' A|A.|. | c|ca|al|lc|co|oa|ac|ce|et|ti|ic|cu|us|s | s|su|ub|bs|sp|p.|. | l|lw|wo|of|ff|fi|i','A. c','AKLKSTKSSBSPLWF','. ca','woff','A. calcoac'),
 (168,'A. calcoaceticus subsp. lwoffii',' A|A.|. | c|ca|al|lc|co|oa|ac|ce|et|ti|ic|cu|us|s | s|su|ub|bs|sp|p.|. | l|lw|wo|of|ff|fi|ii|i','A. c','AKLKSTKSSBSPLWF','. ca','offi','A. calcoac'),
 (169,'A. calcoaceticus var. lwoffi',' A|A.|. | c|ca|al|lc|co|oa|ac|ce|et|ti|ic|cu|us|s | v|va|ar|r.|. | l|lw|wo|of|ff|fi|i','A. c','AKLKSTKSFRLWF','. ca','woff','A. calcoac'),
 (170,'A. calcoaceticus var. lwoffii',' A|A.|. | c|ca|al|lc|co|oa|ac|ce|et|ti|ic|cu|us|s | v|va|ar|r.|. | l|lw|wo|of|ff|fi|ii|i','A. c','AKLKSTKSFRLWF','. ca','offi','A. calcoac'),
 (171,'A. californica',' A|A.|. | c|ca|al|li|if|fo|or|rn|ni|ic|ca|a','A. c','AKLFRNK','. ca','rnic','A. califor');
INSERT INTO `m_spelling_dictionary` VALUES  (172,'A. callidryas',' A|A.|. | c|ca|al|ll|li|id|dr|ry|ya|as|s','A. c','AKLTRYS','. ca','drya','A. callidr'),
 (173,'A. campestris',' A|A.|. | c|ca|am|mp|pe|es|st|tr|ri|is|s','A. c','AKMPSTRS','. ca','stri','A. campest'),
 (174,'A. canescens',' A|A.|. | c|ca|an|ne|es|sc|ce|en|ns|s','A. c','AKNSNS','. ca','scen','A. canesce'),
 (175,'A. canina',' A|A.|. | c|ca|an|ni|in|na|a','A. c','AKNN','. ca','anin','A. canina'),
 (176,'A. canina ssp. canina',' A|A.|. | c|ca|an|ni|in|na|a | s|ss|sp|p.|. | c|ca|an|ni|in|na|a','A. c','AKNNSPKNN','. ca','anin','A. canina'),
 (177,'A. canina ssp. montana',' A|A.|. | c|ca|an|ni|in|na|a | s|ss|sp|p.|. | m|mo|on|nt|ta|an|na|a','A. c','AKNNSPMNTN','. ca','ntan','A. canina'),
 (178,'A. canina subsp. canina',' A|A.|. | c|ca|an|ni|in|na|a | s|su|ub|bs|sp|p.|. | c|ca|an|ni|in|na|a','A. c','AKNNSBSPKNN','. ca','anin','A. canina'),
 (179,'A. canina subsp. montana',' A|A.|. | c|ca|an|ni|in|na|a | s|su|ub|bs|sp|p.|. | m|mo|on|nt|ta|an|na|a','A. c','AKNNSBSPMNTN','. ca','ntan','A. canina'),
 (180,'A. cantonensis',' A|A.|. | c|ca|an|nt|to|on|ne|en|ns|si|is|s','A. c','AKNTNNSS','. ca','ensi','A. cantone');
INSERT INTO `m_spelling_dictionary` VALUES  (181,'A. capillaris',' A|A.|. | c|ca|ap|pi|il|ll|la|ar|ri|is|s','A. c','AKPLRS','. ca','lari','A. capilla'),
 (182,'A. caraya',' A|A.|. | c|ca|ar|ra|ay|ya|a','A. c','AKRY','. ca','aray','A. caraya'),
 (183,'a. carotis',' a|a.|. | c|ca|ar|ro|ot|ti|is|s','a. c','AKRTS','. ca','roti','a. carotis'),
 (184,'a. carotis comm.',' a|a.|. | c|ca|ar|ro|ot|ti|is|s | c|co|om|mm|m.|.','a. c','AKRTSKM','. ca','comm','a. carotis'),
 (185,'a. carotis externa',' a|a.|. | c|ca|ar|ro|ot|ti|is|s | e|ex|xt|te|er|rn|na|a','a. c','AKRTSKSTRN','. ca','tern','a. carotis'),
 (186,'a. carotis interna',' a|a.|. | c|ca|ar|ro|ot|ti|is|s | i|in|nt|te|er|rn|na|a','a. c','AKRTSNTRN','. ca','tern','a. carotis'),
 (187,'A. castellana',' A|A.|. | c|ca|as|st|te|el|ll|la|an|na|a','A. c','AKSTLN','. ca','llan','A. castell'),
 (188,'A. castellanii',' A|A.|. | c|ca|as|st|te|el|ll|la|an|ni|ii|i','A. c','AKSTLN','. ca','lani','A. castell'),
 (189,'A. cataphylla',' A|A.|. | c|ca|at|ta|ap|ph|hy|yl|ll|la|a','A. c','AKTFL','. ca','hyll','A. cataphy'),
 (190,'A. caudatum',' A|A.|. | c|ca|au|ud|da|at|tu|um|m','A. c','AKTTM','. ca','datu','A. caudatu');
INSERT INTO `m_spelling_dictionary` VALUES  (191,'A. caudatus',' A|A.|. | c|ca|au|ud|da|at|tu|us|s','A. c','AKTTS','. ca','datu','A. caudatu'),
 (192,'A. Cecil Alport',' A|A.|. | C|Ce|ec|ci|il|l | A|Al|lp|po|or|rt|t','A. C','ASSLLPRT','. Ce','lpor','A. Cecil A'),
 (193,'A. cellulolyticus',' A|A.|. | c|ce|el|ll|lu|ul|lo|ol|ly|yt|ti|ic|cu|us|s','A. c','ASLLLTKS','. ce','ticu','A. cellulo'),
 (194,'A. cepa',' A|A.|. | c|ce|ep|pa|a','A. c','ASP','. ce',' cep','A. cepa'),
 (195,'A. cervicornis',' A|A.|. | c|ce|er|rv|vi|ic|co|or|rn|ni|is|s','A. c','ASRFKRNS','. ce','orni','A. cervico'),
 (196,'A. chabaudi',' A|A.|. | c|ch|ha|ab|ba|au|ud|di|i','A. c','AXBT','. ch','baud','A. chabaud'),
 (197,'A. chamek',' A|A.|. | c|ch|ha|am|me|ek|k','A. c','AXMK','. ch','hame','A. chamek'),
 (198,'A. chaxingu',' A|A.|. | c|ch|ha|ax|xi|in|ng|gu|u','A. c','AXKSNK','. ch','xing','A. chaxing'),
 (199,'A. chinensis',' A|A.|. | c|ch|hi|in|ne|en|ns|si|is|s','A. c','AXNNSS','. ch','ensi','A. chinens'),
 (200,'A. chinocaulis',' A|A.|. | c|ch|hi|in|no|oc|ca|au|ul|li|is|s','A. c','AXNKLS','. ch','auli','A. chinoca'),
 (201,'A. chlorophenolicus',' A|A.|. | c|ch|hl|lo|or|ro|op|ph|he|en|no|ol|li|ic|cu|us|s','A. c','AXLRFNLKS','. ch','licu','A. chlorop');
INSERT INTO `m_spelling_dictionary` VALUES  (202,'A. chrysantha',' A|A.|. | c|ch|hr|ry|ys|sa|an|nt|th|ha|a','A. c','AXRSN0','. ch','anth','A. chrysan'),
 (203,'A. chrysocoma',' A|A.|. | c|ch|hr|ry|ys|so|oc|co|om|ma|a','A. c','AXRSKM','. ch','ocom','A. chrysoc'),
 (204,'A. cicer',' A|A.|. | c|ci|ic|ce|er|r','A. c','ASSR','. ci','cice','A. cicer'),
 (205,'A. cimari',' A|A.|. | c|ci|im|ma|ar|ri|i','A. c','ASMR','. ci','imar','A. cimari'),
 (206,'A. cineraceus',' A|A.|. | c|ci|in|ne|er|ra|ac|ce|eu|us|s','A. c','ASNRSS','. ci','aceu','A. cinerac'),
 (207,'A. circinalis',' A|A.|. | c|ci|ir|rc|ci|in|na|al|li|is|s','A. c','ASRSNLS','. ci','nali','A. circina'),
 (208,'A. citreus',' A|A.|. | c|ci|it|tr|re|eu|us|s','A. c','ASTRS','. ci','treu','A. citreus'),
 (209,'A. claviger',' A|A.|. | c|cl|la|av|vi|ig|ge|er|r','A. c','AKLFJR','. cl','vige','A. clavige'),
 (210,'A. coenophialum',' A|A.|. | c|co|oe|en|no|op|ph|hi|ia|al|lu|um|m','A. c','AKNFLM','. co','ialu','A. coenoph'),
 (211,'A. collina',' A|A.|. | c|co|ol|ll|li|in|na|a','A. c','AKLN','. co','llin','A. collina'),
 (212,'A. colombianum',' A|A.|. | c|co|ol|lo|om|mb|bi|ia|an|nu|um|m','A. c','AKLMNM','. co','ianu','A. colombi');
INSERT INTO `m_spelling_dictionary` VALUES  (213,'A. columbae',' A|A.|. | c|co|ol|lu|um|mb|ba|ae|e','A. c','AKLM','. co','umba','A. columba'),
 (214,'A. columbiana',' A|A.|. | c|co|ol|lu|um|mb|bi|ia|an|na|a','A. c','AKLMN','. co','bian','A. columbi'),
 (215,'A. columnaris',' A|A.|. | c|co|ol|lu|um|mn|na|ar|ri|is|s','A. c','AKLMNRS','. co','nari','A. columna'),
 (216,'A. compacta',' A|A.|. | c|co|om|mp|pa|ac|ct|ta|a','A. c','AKMPKT','. co','pact','A. compact'),
 (217,'A. coquimbensis',' A|A.|. | c|co|oq|qu|ui|im|mb|be|en|ns|si|is|s','A. c','AKKMNSS','. co','ensi','A. coquimb'),
 (218,'A. cordobensis',' A|A.|. | c|co|or|rd|do|ob|be|en|ns|si|is|s','A. c','AKRTBNSS','. co','ensi','A. cordobe'),
 (219,'A. costarricense',' A|A.|. | c|co|os|st|ta|ar|rr|ri|ic|ce|en|ns|se|e','A. c','AKSTRSNS','. co','cens','A. costarr'),
 (220,'A. coustani',' A|A.|. | c|co|ou|us|st|ta|an|ni|i','A. c','AKSTN','. co','stan','A. coustan'),
 (221,'A. crassicauda',' A|A.|. | c|cr|ra|as|ss|si|ic|ca|au|ud|da|a','A. c','AKRSKT','. cr','caud','A. crassic'),
 (222,'A. crenata',' A|A.|. | c|cr|re|en|na|at|ta|a','A. c','AKRNT','. cr','enat','A. crenata');
INSERT INTO `m_spelling_dictionary` VALUES  (223,'A. csikii',' A|A.|. | c|cs|si|ik|ki|ii|i','A. c','AKSK','. cs','siki','A. csikii'),
 (224,'A. culbertsoni',' A|A.|. | c|cu|ul|lb|be|er|rt|ts|so|on|ni|i','A. c','AKLBRTSN','. cu','tson','A. culbert'),
 (225,'A. culicis',' A|A.|. | c|cu|ul|li|ic|ci|is|s','A. c','AKLSS','. cu','lici','A. culicis'),
 (226,'A. cuneata',' A|A.|. | c|cu|un|ne|ea|at|ta|a','A. c','AKNT','. cu','neat','A. cuneata'),
 (227,'A. cunninghamii',' A|A.|. | c|cu|un|nn|ni|in|ng|gh|ha|am|mi|ii|i','A. c','AKNNFM','. cu','hami','A. cunning'),
 (228,'A. cybotes',' A|A.|. | c|cy|yb|bo|ot|te|es|s','A. c','ASBTS','. cy','bote','A. cybotes'),
 (229,'A. cytherea',' A|A.|. | c|cy|yt|th|he|er|re|ea|a','A. c','AS0R','. cy','here','A. cythere'),
 (230,'A. dasybati',' A|A.|. | d|da|as|sy|yb|ba|at|ti|i','A. d','ATSBT','. da','ybat','A. dasybat'),
 (231,'A. debilis',' A|A.|. | d|de|eb|bi|il|li|is|s','A. d','ATBLS','. de','bili','A. debilis'),
 (232,'A. decaisneana',' A|A.|. | d|de|ec|ca|ai|is|sn|ne|ea|an|na|a','A. d','ATKSNN','. de','nean','A. decaisn'),
 (233,'A. dehalogenans',' A|A.|. | d|de|eh|ha|al|lo|og|ge|en|na|an|ns|s','A. d','ATHLJNNS','. de','enan','A. dehalog');
INSERT INTO `m_spelling_dictionary` VALUES  (234,'A. densiflorus',' A|A.|. | d|de|en|ns|si|if|fl|lo|or|ru|us|s','A. d','ATNSFLRS','. de','loru','A. densifl'),
 (235,'A. dentata',' A|A.|. | d|de|en|nt|ta|at|ta|a','A. d','ATNTT','. de','ntat','A. dentata'),
 (236,'A. denticulata',' A|A.|. | d|de|en|nt|ti|ic|cu|ul|la|at|ta|a','A. d','ATNTKLT','. de','ulat','A. denticu'),
 (237,'A. depressa',' A|A.|. | d|de|ep|pr|re|es|ss|sa|a','A. d','ATPRS','. de','ress','A. depress'),
 (238,'A. dessetae',' A|A.|. | d|de|es|ss|se|et|ta|ae|e','A. d','ATST','. de','seta','A. desseta'),
 (239,'A. dighaensis',' A|A.|. | d|di|ig|gh|ha|ae|en|ns|si|is|s','A. d','ATFNSS','. di','ensi','A. dighaen'),
 (240,'A. dimidiatus',' A|A.|. | d|di|im|mi|id|di|ia|at|tu|us|s','A. d','ATMTTS','. di','iatu','A. dimidia'),
 (241,'A. dujardini',' A|A.|. | d|du|uj|ja|ar|rd|di|in|ni|i','A. d','ATJRTN','. du','rdin','A. dujardi'),
 (242,'A. duodenale',' A|A.|. | d|du|uo|od|de|en|na|al|le|e','A. d','ATTNL','. du','enal','A. duodena'),
 (243,'A. dura',' A|A.|. | d|du|ur|ra|a','A. d','ATR','. du',' dur','A. dura');
INSERT INTO `m_spelling_dictionary` VALUES  (244,'A. edulis',' A|A.|. | e|ed|du|ul|li|is|s','A. e','ATLS','. ed','duli','A. edulis'),
 (245,'A. elaeagnoidea',' A|A.|. | e|el|la|ae|ea|ag|gn|no|oi|id|de|ea|a','A. e','ALKNT','. el','oide','A. elaeagn'),
 (246,'A. elata',' A|A.|. | e|el|la|at|ta|a','A. e','ALT','. el','elat','A. elata'),
 (247,'A. electricolum',' A|A.|. | e|el|le|ec|ct|tr|ri|ic|co|ol|lu|um|m','A. e','ALKTRKLM','. el','colu','A. electri'),
 (248,'A. elegans',' A|A.|. | e|el|le|eg|ga|an|ns|s','A. e','ALKNS','. el','egan','A. elegans'),
 (249,'A. elegantissima',' A|A.|. | e|el|le|eg|ga|an|nt|ti|is|ss|si|im|ma|a','A. e','ALKNTSM','. el','ssim','A. elegant'),
 (250,'A. elongatum',' A|A.|. | e|el|lo|on|ng|ga|at|tu|um|m','A. e','ALNKTM','. el','gatu','A. elongat'),
 (251,'A. equuli',' A|A.|. | e|eq|qu|uu|ul|li|i','A. e','AKL','. eq','quul','A. equuli'),
 (252,'A. erebia',' A|A.|. | e|er|re|eb|bi|ia|a','A. e','ARB','. er','rebi','A. erebia'),
 (253,'A. erinacei',' A|A.|. | e|er|ri|in|na|ac|ce|ei|i','A. e','ARNS','. er','nace','A. erinace'),
 (254,'A. eucompacta',' A|A.|. | e|eu|uc|co|om|mp|pa|ac|ct|ta|a','A. e','AKMPKT','. eu','pact','A. eucompa');
INSERT INTO `m_spelling_dictionary` VALUES  (255,'A. europaeum',' A|A.|. | e|eu|ur|ro|op|pa|ae|eu|um|m','A. e','ARPM','. eu','paeu','A. europae'),
 (256,'A. eutrophus',' A|A.|. | e|eu|ut|tr|ro|op|ph|hu|us|s','A. e','ATRFS','. eu','ophu','A. eutroph'),
 (257,'A. exornatum',' A|A.|. | e|ex|xo|or|rn|na|at|tu|um|m','A. e','AKSRNTM','. ex','natu','A. exornat'),
 (258,'A. f. robustus',' A|A.|. | f|f.|. | r|ro|ob|bu|us|st|tu|us|s','A. f','AFRBSTS','. f.','ustu','A. f. robu'),
 (259,'A. f. rufiventris',' A|A.|. | f|f.|. | r|ru|uf|fi|iv|ve|en|nt|tr|ri|is|s','A. f','AFRFFNTRS','. f.','ntri','A. f. rufi'),
 (260,'A. farauti Laveran',' A|A.|. | f|fa|ar|ra|au|ut|ti|i | L|La|av|ve|er|ra|an|n','A. f','AFRTLFRN','. fa','vera','A. farauti'),
 (261,'A. fasciatus',' A|A.|. | f|fa|as|sc|ci|ia|at|tu|us|s','A. f','AFSXTS','. fa','iatu','A. fasciat'),
 (262,'A. filicaulis',' A|A.|. | f|fi|il|li|ic|ca|au|ul|li|is|s','A. f','AFLKLS','. fi','auli','A. filicau'),
 (263,'A. filicaulis ssp. nevadensis',' A|A.|. | f|fi|il|li|ic|ca|au|ul|li|is|s | s|ss|sp|p.|. | n|ne|ev|va|ad|de|en|ns|si|is|s','A. f','AFLKLSSPNFTNSS','. fi','ensi','A. filicau'),
 (264,'A. filicaulis subsp. nevadensis',' A|A.|. | f|fi|il|li|ic|ca|au|ul|li|is|s | s|su|ub|bs|sp|p.|. | n|ne|ev|va|ad|de|en|ns|si|is|s','A. f','AFLKLSSBSPNFTNSS','. fi','ensi','A. filicau');
INSERT INTO `m_spelling_dictionary` VALUES  (265,'A. filifolia',' A|A.|. | f|fi|il|li|if|fo|ol|li|ia|a','A. f','AFLFL','. fi','foli','A. filifol'),
 (266,'A. fimbriatum',' A|A.|. | f|fi|im|mb|br|ri|ia|at|tu|um|m','A. f','AFMRTM','. fi','iatu','A. fimbria'),
 (267,'A. firma',' A|A.|. | f|fi|ir|rm|ma|a','A. f','AFRM','. fi','firm','A. firma'),
 (268,'A. flagellata',' A|A.|. | f|fl|la|ag|ge|el|ll|la|at|ta|a','A. f','AFLJLT','. fl','llat','A. flagell'),
 (269,'A. flavicollis',' A|A.|. | f|fl|la|av|vi|ic|co|ol|ll|li|is|s','A. f','AFLFKLS','. fl','olli','A. flavico'),
 (270,'A. flavimanus',' A|A.|. | f|fl|la|av|vi|im|ma|an|nu|us|s','A. f','AFLFMNS','. fl','manu','A. flavima'),
 (271,'A. flavomaculatum',' A|A.|. | f|fl|la|av|vo|om|ma|ac|cu|ul|la|at|tu|um|m','A. f','AFLFMKLTM','. fl','latu','A. flavoma'),
 (272,'A. flavus',' A|A.|. | f|fl|la|av|vu|us|s','A. f','AFLFS','. fl','lavu','A. flavus'),
 (273,'A. flinckii',' A|A.|. | f|fl|li|in|nc|ck|ki|ii|i','A. f','AFLNK','. fl','ncki','A. flincki'),
 (274,'A. forbesii',' A|A.|. | f|fo|or|rb|be|es|si|ii|i','A. f','AFRBS','. fo','besi','A. forbesi');
INSERT INTO `m_spelling_dictionary` VALUES  (275,'A. forresteri',' A|A.|. | f|fo|or|rr|re|es|st|te|er|ri|i','A. f','AFRSTR','. fo','ster','A. forrest'),
 (276,'A. fossor',' A|A.|. | f|fo|os|ss|so|or|r','A. f','AFSR','. fo','osso','A. fossor'),
 (277,'A. franciscana',' A|A.|. | f|fr|ra|an|nc|ci|is|sc|ca|an|na|a','A. f','AFRNSSKN','. fr','scan','A. francis'),
 (278,'A. franciscana nauplii',' A|A.|. | f|fr|ra|an|nc|ci|is|sc|ca|an|na|a | n|na|au|up|pl|li|ii|i','A. f','AFRNSSKNNPL','. fr','upli','A. francis'),
 (279,'A. franus',' A|A.|. | f|fr|ra|an|nu|us|s','A. f','AFRNS','. fr','ranu','A. franus'),
 (280,'A. frigida',' A|A.|. | f|fr|ri|ig|gi|id|da|a','A. f','AFRJT','. fr','igid','A. frigida'),
 (281,'A. fulica',' A|A.|. | f|fu|ul|li|ic|ca|a','A. f','AFLK','. fu','ulic','A. fulica'),
 (282,'A. fulvescens',' A|A.|. | f|fu|ul|lv|ve|es|sc|ce|en|ns|s','A. f','AFLFSNS','. fu','scen','A. fulvesc'),
 (283,'A. fumigatus',' A|A.|. | f|fu|um|mi|ig|ga|at|tu|us|s','A. f','AFMKTS','. fu','gatu','A. fumigat'),
 (284,'A. fundyense',' A|A.|. | f|fu|un|nd|dy|ye|en|ns|se|e','A. f','AFNTYNS','. fu','yens','A. fundyen');
INSERT INTO `m_spelling_dictionary` VALUES  (285,'A. funestus',' A|A.|. | f|fu|un|ne|es|st|tu|us|s','A. f','AFNSTS','. fu','estu','A. funestu'),
 (286,'A. fusca',' A|A.|. | f|fu|us|sc|ca|a','A. f','AFSK','. fu','fusc','A. fusca'),
 (287,'A. gabonensis',' A|A.|. | g|ga|ab|bo|on|ne|en|ns|si|is|s','A. g','AKBNNSS','. ga','ensi','A. gabonen'),
 (288,'A. gambiae',' A|A.|. | g|ga|am|mb|bi|ia|ae|e','A. g','AKM','. ga','mbia','A. gambiae'),
 (289,'A. gazella',' A|A.|. | g|ga|az|ze|el|ll|la|a','A. g','AKSL','. ga','zell','A. gazella'),
 (290,'A. gemmata',' A|A.|. | g|ge|em|mm|ma|at|ta|a','A. g','AJMT','. ge','mmat','A. gemmata'),
 (291,'A. geochelone',' A|A.|. | g|ge|eo|oc|ch|he|el|lo|on|ne|e','A. g','AJXLN','. ge','elon','A. geochel'),
 (292,'A. giganteus',' A|A.|. | g|gi|ig|ga|an|nt|te|eu|us|s','A. g','AJKNTS','. gi','nteu','A. gigante'),
 (293,'A. githago',' A|A.|. | g|gi|it|th|ha|ag|go|o','A. g','AJ0K','. gi','thag','A. githago'),
 (294,'A. glebopalma',' A|A.|. | g|gl|le|eb|bo|op|pa|al|lm|ma|a','A. g','AKLBPLM','. gl','palm','A. glebopa'),
 (295,'a. glutea caudalis',' a|a.|. | g|gl|lu|ut|te|ea|a | c|ca|au|ud|da|al|li|is|s','a. g','AKLTKTLS','. gl','dali','a. glutea');
INSERT INTO `m_spelling_dictionary` VALUES  (296,'a. glutea inferior',' a|a.|. | g|gl|lu|ut|te|ea|a | i|in|nf|fe|er|ri|io|or|r','a. g','AKLTNFRR','. gl','erio','a. glutea'),
 (297,'a. glutea superior',' a|a.|. | g|gl|lu|ut|te|ea|a | s|su|up|pe|er|ri|io|or|r','a. g','AKLTSPRR','. gl','erio','a. glutea'),
 (298,'A. gramineus',' A|A.|. | g|gr|ra|am|mi|in|ne|eu|us|s','A. g','AKRMNS','. gr','ineu','A. gramine'),
 (299,'A. gramineus Soland',' A|A.|. | g|gr|ra|am|mi|in|ne|eu|us|s | S|So|ol|la|an|nd|d','A. g','AKRMNSSLNT','. gr','olan','A. gramine'),
 (300,'A. griffini',' A|A.|. | g|gr|ri|if|ff|fi|in|ni|i','A. g','AKRFN','. gr','ffin','A. griffin'),
 (301,'A. griffithiana',' A|A.|. | g|gr|ri|if|ff|fi|it|th|hi|ia|an|na|a','A. g','AKRF0N','. gr','hian','A. griffit'),
 (302,'A. gruveli',' A|A.|. | g|gr|ru|uv|ve|el|li|i','A. g','AKRFL','. gr','uvel','A. gruveli'),
 (303,'A. grylli',' A|A.|. | g|gr|ry|yl|ll|li|i','A. g','AKRL','. gr','ryll','A. grylli'),
 (304,'A. guatemalensis',' A|A.|. | g|gu|ua|at|te|em|ma|al|le|en|ns|si|is|s','A. g','AKTMLNSS','. gu','ensi','A. guatema'),
 (305,'A. haemolyticus',' A|A.|. | h|ha|ae|em|mo|ol|ly|yt|ti|ic|cu|us|s','A. h','AHMLTKS','. ha','ticu','A. haemoly');
INSERT INTO `m_spelling_dictionary` VALUES  (306,'A. halimus',' A|A.|. | h|ha|al|li|im|mu|us|s','A. h','AHLMS','. ha','limu','A. halimus'),
 (307,'A. halophila',' A|A.|. | h|ha|al|lo|op|ph|hi|il|la|a','A. h','AHLFL','. ha','phil','A. halophi'),
 (308,'A. hamulosa',' A|A.|. | h|ha|am|mu|ul|lo|os|sa|a','A. h','AHMLS','. ha','ulos','A. hamulos'),
 (309,'A. healyi',' A|A.|. | h|he|ea|al|ly|yi|i','A. h','AHLY','. he','ealy','A. healyi'),
 (310,'A. heterophylla',' A|A.|. | h|he|et|te|er|ro|op|ph|hy|yl|ll|la|a','A. h','AHTRFL','. he','hyll','A. heterop'),
 (311,'A. heterophyllus',' A|A.|. | h|he|et|te|er|ro|op|ph|hy|yl|ll|lu|us|s','A. h','AHTRFLS','. he','yllu','A. heterop'),
 (312,'A. heterotropoides',' A|A.|. | h|he|et|te|er|ro|ot|tr|ro|op|po|oi|id|de|es|s','A. h','AHTRTRPTS','. he','oide','A. heterot'),
 (313,'A. hickeli',' A|A.|. | h|hi|ic|ck|ke|el|li|i','A. h','AHKL','. hi','ckel','A. hickeli'),
 (314,'A. himalaicum',' A|A.|. | h|hi|im|ma|al|la|ai|ic|cu|um|m','A. h','AHMLKM','. hi','aicu','A. himalai'),
 (315,'A. himanturi',' A|A.|. | h|hi|im|ma|an|nt|tu|ur|ri|i','A. h','AHMNTR','. hi','ntur','A. himantu');
INSERT INTO `m_spelling_dictionary` VALUES  (316,'A. hirsti',' A|A.|. | h|hi|ir|rs|st|ti|i','A. h','AHRST','. hi','irst','A. hirsti'),
 (317,'A. horsfieldi',' A|A.|. | h|ho|or|rs|sf|fi|ie|el|ld|di|i','A. h','AHRSFLT','. ho','ield','A. horsfie'),
 (318,'A. horsfieldii',' A|A.|. | h|ho|or|rs|sf|fi|ie|el|ld|di|ii|i','A. h','AHRSFLT','. ho','eldi','A. horsfie'),
 (319,'A. humilis',' A|A.|. | h|hu|um|mi|il|li|is|s','A. h','AHMLS','. hu','mili','A. humilis'),
 (320,'A. hydrophila',' A|A.|. | h|hy|yd|dr|ro|op|ph|hi|il|la|a','A. h','ATRFL','. hy','phil','A. hydroph'),
 (321,'A. hypoxylon',' A|A.|. | h|hy|yp|po|ox|xy|yl|lo|on|n','A. h','APKSLN','. hy','xylo','A. hypoxyl'),
 (322,'A. icelandicum',' A|A.|. | i|ic|ce|el|la|an|nd|di|ic|cu|um|m','A. i','ASLNTKM','. ic','dicu','A. iceland'),
 (323,'A. inbiorium',' A|A.|. | i|in|nb|bi|io|or|ri|iu|um|m','A. i','ANBRM','. in','oriu','A. inbiori'),
 (324,'A. indica',' A|A.|. | i|in|nd|di|ic|ca|a','A. i','ANTK','. in','ndic','A. indica'),
 (325,'A. indicum',' A|A.|. | i|in|nd|di|ic|cu|um|m','A. i','ANTKM','. in','dicu','A. indicum'),
 (326,'A. inornatum',' A|A.|. | i|in|no|or|rn|na|at|tu|um|m','A. i','ANRNTM','. in','natu','A. inornat');
INSERT INTO `m_spelling_dictionary` VALUES  (327,'A. insculptus',' A|A.|. | i|in|ns|sc|cu|ul|lp|pt|tu|us|s','A. i','ANSKLPTS','. in','lptu','A. insculp'),
 (328,'a. intercostalis',' a|a.|. | i|in|nt|te|er|rc|co|os|st|ta|al|li|is|s','a. i','ANTRKSTLS','. in','tali','a. interco'),
 (329,'A. interpres',' A|A.|. | i|in|nt|te|er|rp|pr|re|es|s','A. i','ANTRPRS','. in','rpre','A. interpr'),
 (330,'A. japonica',' A|A.|. | j|ja|ap|po|on|ni|ic|ca|a','A. j','AJPNK','. ja','onic','A. japonic'),
 (331,'A. japonicus',' A|A.|. | j|ja|ap|po|on|ni|ic|cu|us|s','A. j','AJPNKS','. ja','nicu','A. japonic'),
 (332,'A. junii',' A|A.|. | j|ju|un|ni|ii|i','A. j','AJN','. ju','juni','A. junii'),
 (333,'A. kashmirensis',' A|A.|. | k|ka|as|sh|hm|mi|ir|re|en|ns|si|is|s','A. k','AKXMRNSS','. ka','ensi','A. kashmir'),
 (334,'A. keiskeana',' A|A.|. | k|ke|ei|is|sk|ke|ea|an|na|a','A. k','AKSKN','. ke','kean','A. keiskea'),
 (335,'A. keratinophilus',' A|A.|. | k|ke|er|ra|at|ti|in|no|op|ph|hi|il|lu|us|s','A. k','AKRTNFLS','. ke','hilu','A. keratin'),
 (336,'A. kiliense',' A|A.|. | k|ki|il|li|ie|en|ns|se|e','A. k','AKLNS','. ki','iens','A. kiliens');
INSERT INTO `m_spelling_dictionary` VALUES  (337,'A. kivui',' A|A.|. | k|ki|iv|vu|ui|i','A. k','AKF','. ki','kivu','A. kivui'),
 (338,'A. kondoi',' A|A.|. | k|ko|on|nd|do|oi|i','A. k','AKNT','. ko','ondo','A. kondoi'),
 (339,'A. koreana',' A|A.|. | k|ko|or|re|ea|an|na|a','A. k','AKRN','. ko','rean','A. koreana'),
 (340,'A. kori',' A|A.|. | k|ko|or|ri|i','A. k','AKR','. ko',' kor','A. kori'),
 (341,'A. l. griseimembra',' A|A.|. | l|l.|. | g|gr|ri|is|se|ei|im|me|em|mb|br|ra|a','A. l','ALKRSMMR','. l.','embr','A. l. gris'),
 (342,'A. lagopus',' A|A.|. | l|la|ag|go|op|pu|us|s','A. l','ALKPS','. la','gopu','A. lagopus'),
 (343,'A. lampa',' A|A.|. | l|la|am|mp|pa|a','A. l','ALMP','. la','lamp','A. lampa'),
 (344,'A. lancea',' A|A.|. | l|la|an|nc|ce|ea|a','A. l','ALNS','. la','ance','A. lancea'),
 (345,'A. landauae',' A|A.|. | l|la|an|nd|da|au|ua|ae|e','A. l','ALNT','. la','daua','A. landaua'),
 (346,'A. lappa',' A|A.|. | l|la|ap|pp|pa|a','A. l','ALP','. la','lapp','A. lappa'),
 (347,'A. lasiocarpa',' A|A.|. | l|la|as|si|io|oc|ca|ar|rp|pa|a','A. l','ALXKRP','. la','carp','A. lasioca'),
 (348,'A. latum',' A|A.|. | l|la|at|tu|um|m','A. l','ALTM','. la','latu','A. latum');
INSERT INTO `m_spelling_dictionary` VALUES  (349,'A. latus',' A|A.|. | l|la|at|tu|us|s','A. l','ALTS','. la','latu','A. latus'),
 (350,'A. legerae',' A|A.|. | l|le|eg|ge|er|ra|ae|e','A. l','ALJR','. le','gera','A. legerae'),
 (351,'A. lehmanni',' A|A.|. | l|le|eh|hm|ma|an|nn|ni|i','A. l','ALMN','. le','mann','A. lehmann'),
 (352,'A. lemurinus griseimembra',' A|A.|. | l|le|em|mu|ur|ri|in|nu|us|s | g|gr|ri|is|se|ei|im|me|em|mb|br|ra|a','A. l','ALMRNSKRSMMR','. le','embr','A. lemurin'),
 (353,'A. leptostachys',' A|A.|. | l|le|ep|pt|to|os|st|ta|ac|ch|hy|ys|s','A. l','ALPTSTXS','. le','achy','A. leptost'),
 (354,'A. lignieresii',' A|A.|. | l|li|ig|gn|ni|ie|er|re|es|si|ii|i','A. l','ALKNRS','. li','resi','A. lignier'),
 (355,'A. likiangense',' A|A.|. | l|li|ik|ki|ia|an|ng|ge|en|ns|se|e','A. l','ALKNJNS','. li','gens','A. likiang'),
 (356,'A. lilium',' A|A.|. | l|li|il|li|iu|um|m','A. l','ALLM','. li','iliu','A. lilium'),
 (357,'A. lineatum',' A|A.|. | l|li|in|ne|ea|at|tu|um|m','A. l','ALNTM','. li','eatu','A. lineatu'),
 (358,'A. lintoni',' A|A.|. | l|li|in|nt|to|on|ni|i','A. l','ALNTN','. li','nton','A. lintoni');
INSERT INTO `m_spelling_dictionary` VALUES  (359,'A. lipoferum',' A|A.|. | l|li|ip|po|of|fe|er|ru|um|m','A. l','ALPFRM','. li','feru','A. lipofer'),
 (360,'A. longicyathus',' A|A.|. | l|lo|on|ng|gi|ic|cy|ya|at|th|hu|us|s','A. l','ALNJSY0S','. lo','athu','A. longicy'),
 (361,'A. longipilis',' A|A.|. | l|lo|on|ng|gi|ip|pi|il|li|is|s','A. l','ALNJPLS','. lo','pili','A. longipi'),
 (362,'A. lophantha',' A|A.|. | l|lo|op|ph|ha|an|nt|th|ha|a','A. l','ALFN0','. lo','anth','A. lophant'),
 (363,'A. lucidus',' A|A.|. | l|lu|uc|ci|id|du|us|s','A. l','ALSTS','. lu','cidu','A. lucidus'),
 (364,'A. lumbricoides',' A|A.|. | l|lu|um|mb|br|ri|ic|co|oi|id|de|es|s','A. l','ALMRKTS','. lu','oide','A. lumbric'),
 (365,'A. lwoffi',' A|A.|. | l|lw|wo|of|ff|fi|i','A. l','ALWF','. lw','woff','A. lwoffi'),
 (366,'A. lwoffii',' A|A.|. | l|lw|wo|of|ff|fi|ii|i','A. l','ALWF','. lw','offi','A. lwoffii'),
 (367,'A. m. capensis',' A|A.|. | m|m.|. | c|ca|ap|pe|en|ns|si|is|s','A. m','AMKPNSS','. m.','ensi','A. m. cape'),
 (368,'A. m. intermissa',' A|A.|. | m|m.|. | i|in|nt|te|er|rm|mi|is|ss|sa|a','A. m','AMNTRMS','. m.','miss','A. m. inte');
INSERT INTO `m_spelling_dictionary` VALUES  (369,'A. m. melampus',' A|A.|. | m|m.|. | m|me|el|la|am|mp|pu|us|s','A. m','AMMLMPS','. m.','ampu','A. m. mela'),
 (370,'A. m. petersi',' A|A.|. | m|m.|. | p|pe|et|te|er|rs|si|i','A. m','AMPTRS','. m.','ters','A. m. pete'),
 (371,'A. m. scutellata',' A|A.|. | m|m.|. | s|sc|cu|ut|te|el|ll|la|at|ta|a','A. m','AMSKTLT','. m.','llat','A. m. scut'),
 (372,'A. macconnelli',' A|A.|. | m|ma|ac|cc|co|on|nn|ne|el|ll|li|i','A. m','AMKKNL','. ma','nell','A. macconn'),
 (373,'A. macrocarpa',' A|A.|. | m|ma|ac|cr|ro|oc|ca|ar|rp|pa|a','A. m','AMKRKRP','. ma','carp','A. macroca'),
 (374,'A. macrosiphum',' A|A.|. | m|ma|ac|cr|ro|os|si|ip|ph|hu|um|m','A. m','AMKRSFM','. ma','iphu','A. macrosi'),
 (375,'A. maculatum',' A|A.|. | m|ma|ac|cu|ul|la|at|tu|um|m','A. m','AMKLTM','. ma','latu','A. maculat'),
 (376,'A. maculatus',' A|A.|. | m|ma|ac|cu|ul|la|at|tu|us|s','A. m','AMKLTS','. ma','latu','A. maculat'),
 (377,'A. magna',' A|A.|. | m|ma|ag|gn|na|a','A. m','AMKN','. ma','magn','A. magna'),
 (378,'A. marginalis',' A|A.|. | m|ma|ar|rg|gi|in|na|al|li|is|s','A. m','AMRJNLS','. ma','nali','A. margina');
INSERT INTO `m_spelling_dictionary` VALUES  (379,'A. marila',' A|A.|. | m|ma|ar|ri|il|la|a','A. m','AMRL','. ma','aril','A. marila'),
 (380,'A. marmelos',' A|A.|. | m|ma|ar|rm|me|el|lo|os|s','A. m','AMRMLS','. ma','melo','A. marmelo'),
 (381,'A. marmelose',' A|A.|. | m|ma|ar|rm|me|el|lo|os|se|e','A. m','AMRMLS','. ma','elos','A. marmelo'),
 (382,'A. marshalli',' A|A.|. | m|ma|ar|rs|sh|ha|al|ll|li|i','A. m','AMRXL','. ma','hall','A. marshal'),
 (383,'A. medirostris',' A|A.|. | m|me|ed|di|ir|ro|os|st|tr|ri|is|s','A. m','AMTRSTRS','. me','stri','A. mediros'),
 (384,'A. mediterranei',' A|A.|. | m|me|ed|di|it|te|er|rr|ra|an|ne|ei|i','A. m','AMTTRN','. me','rane','A. mediter'),
 (385,'A. melampus',' A|A.|. | m|me|el|la|am|mp|pu|us|s','A. m','AMLMPS','. me','ampu','A. melampu'),
 (386,'A. melanocephala',' A|A.|. | m|me|el|la|an|no|oc|ce|ep|ph|ha|al|la|a','A. m','AMLNSFL','. me','phal','A. melanoc'),
 (387,'A. melas',' A|A.|. | m|me|el|la|as|s','A. m','AMLS','. me','mela','A. melas'),
 (388,'A. melinoxylus',' A|A.|. | m|me|el|li|in|no|ox|xy|yl|lu|us|s','A. m','AMLNKSLS','. me','xylu','A. melinox'),
 (389,'A. mento',' A|A.|. | m|me|en|nt|to|o','A. m','AMNT','. me','ment','A. mento');
INSERT INTO `m_spelling_dictionary` VALUES  (390,'A. mephitalus',' A|A.|. | m|me|ep|ph|hi|it|ta|al|lu|us|s','A. m','AMFTLS','. me','talu','A. mephita'),
 (391,'A. metallicus',' A|A.|. | m|me|et|ta|al|ll|li|ic|cu|us|s','A. m','AMTLKS','. me','licu','A. metalli'),
 (392,'A. meyeri',' A|A.|. | m|me|ey|ye|er|ri|i','A. m','AMYR','. me','eyer','A. meyeri'),
 (393,'A. microcephalum',' A|A.|. | m|mi|ic|cr|ro|oc|ce|ep|ph|ha|al|lu|um|m','A. m','AMKRSFLM','. mi','halu','A. microce'),
 (394,'A. microps',' A|A.|. | m|mi|ic|cr|ro|op|ps|s','A. m','AMKRPS','. mi','crop','A. microps'),
 (395,'A. millepora',' A|A.|. | m|mi|il|ll|le|ep|po|or|ra|a','A. m','AMLPR','. mi','epor','A. millepo'),
 (396,'A. minous',' A|A.|. | m|mi|in|no|ou|us|s','A. m','AMNS','. mi','inou','A. minous'),
 (397,'A. mississippiensis',' A|A.|. | m|mi|is|ss|si|is|ss|si|ip|pp|pi|ie|en|ns|si|is|s','A. m','AMSSPNSS','. mi','ensi','A. mississ'),
 (398,'A. monoceros',' A|A.|. | m|mo|on|no|oc|ce|er|ro|os|s','A. m','AMNSRS','. mo','cero','A. monocer'),
 (399,'A. mossambica',' A|A.|. | m|mo|os|ss|sa|am|mb|bi|ic|ca|a','A. m','AMSMK','. mo','mbic','A. mossamb');
INSERT INTO `m_spelling_dictionary` VALUES  (400,'A. moucheti',' A|A.|. | m|mo|ou|uc|ch|he|et|ti|i','A. m','AMXT','. mo','chet','A. mouchet'),
 (401,'A. multifidum',' A|A.|. | m|mu|ul|lt|ti|if|fi|id|du|um|m','A. m','AMLTFTM','. mu','fidu','A. multifi'),
 (402,'A. murissylvatici',' A|A.|. | m|mu|ur|ri|is|ss|sy|yl|lv|va|at|ti|ic|ci|i','A. m','AMRSLFTS','. mu','atic','A. murissy'),
 (403,'A. musimon',' A|A.|. | m|mu|us|si|im|mo|on|n','A. m','AMSMN','. mu','simo','A. musimon'),
 (404,'A. mustelorum',' A|A.|. | m|mu|us|st|te|el|lo|or|ru|um|m','A. m','AMSTLRM','. mu','loru','A. mustelo'),
 (405,'A. myoxinitelae',' A|A.|. | m|my|yo|ox|xi|in|ni|it|te|el|la|ae|e','A. m','AMYKSNTL','. my','tela','A. myoxini'),
 (406,'A. naeslundii',' A|A.|. | n|na|ae|es|sl|lu|un|nd|di|ii|i','A. n','ANSLNT','. na','undi','A. naeslun'),
 (407,'A. nanus',' A|A.|. | n|na|an|nu|us|s','A. n','ANNS','. na','nanu','A. nanus'),
 (408,'A. napellus',' A|A.|. | n|na|ap|pe|el|ll|lu|us|s','A. n','ANPLS','. na','ellu','A. napellu'),
 (409,'A. nasuta',' A|A.|. | n|na|as|su|ut|ta|a','A. n','ANST','. na','asut','A. nasuta');
INSERT INTO `m_spelling_dictionary` VALUES  (410,'A. nebulosus',' A|A.|. | n|ne|eb|bu|ul|lo|os|su|us|s','A. n','ANBLSS','. ne','losu','A. nebulos'),
 (411,'A. nesiotes',' A|A.|. | n|ne|es|si|io|ot|te|es|s','A. n','ANXTS','. ne','iote','A. nesiote'),
 (412,'A. nevadensis',' A|A.|. | n|ne|ev|va|ad|de|en|ns|si|is|s','A. n','ANFTNSS','. ne','ensi','A. nevaden'),
 (413,'A. nidulans',' A|A.|. | n|ni|id|du|ul|la|an|ns|s','A. n','ANTLNS','. ni','ulan','A. nidulan'),
 (414,'A. niger',' A|A.|. | n|ni|ig|ge|er|r','A. n','ANJR','. ni','nige','A. niger'),
 (415,'A. niger var. nanus',' A|A.|. | n|ni|ig|ge|er|r | v|va|ar|r.|. | n|na|an|nu|us|s','A. n','ANJRFRNNS','. ni','nanu','A. niger v'),
 (416,'A. nigerrima',' A|A.|. | n|ni|ig|ge|er|rr|ri|im|ma|a','A. n','ANJRM','. ni','rrim','A. nigerri'),
 (417,'A. nigra',' A|A.|. | n|ni|ig|gr|ra|a','A. n','ANKR','. ni','nigr','A. nigra'),
 (418,'A. nili',' A|A.|. | n|ni|il|li|i','A. n','ANL','. ni',' nil','A. nili'),
 (419,'A. nilotica',' A|A.|. | n|ni|il|lo|ot|ti|ic|ca|a','A. n','ANLTK','. ni','otic','A. nilotic'),
 (420,'A. nuchalis',' A|A.|. | n|nu|uc|ch|ha|al|li|is|s','A. n','ANXLS','. nu','hali','A. nuchali');
INSERT INTO `m_spelling_dictionary` VALUES  (421,'A. nummularia',' A|A.|. | n|nu|um|mm|mu|ul|la|ar|ri|ia|a','A. n','ANMLR','. nu','lari','A. nummula'),
 (422,'A. occidentale',' A|A.|. | o|oc|cc|ci|id|de|en|nt|ta|al|le|e','A. o','AKSTNTL','. oc','ntal','A. occiden'),
 (423,'A. ochrocephala',' A|A.|. | o|oc|ch|hr|ro|oc|ce|ep|ph|ha|al|la|a','A. o','AXRSFL','. oc','phal','A. ochroce'),
 (424,'A. odontolyticus',' A|A.|. | o|od|do|on|nt|to|ol|ly|yt|ti|ic|cu|us|s','A. o','ATNTLTKS','. od','ticu','A. odontol'),
 (425,'A. officinalis',' A|A.|. | o|of|ff|fi|ic|ci|in|na|al|li|is|s','A. o','AFSNLS','. of','nali','A. officin'),
 (426,'A. olivaceus',' A|A.|. | o|ol|li|iv|va|ac|ce|eu|us|s','A. o','ALFSS','. ol','aceu','A. olivace'),
 (427,'a. omentalis propria',' a|a.|. | o|om|me|en|nt|ta|al|li|is|s | p|pr|ro|op|pr|ri|ia|a','a. o','AMNTLSPRPR','. om','opri','a. omental'),
 (428,'A. orontium',' A|A.|. | o|or|ro|on|nt|ti|iu|um|m','A. o','ARNTM','. or','ntiu','A. orontiu'),
 (429,'A. otitidis',' A|A.|. | o|ot|ti|it|ti|id|di|is|s','A. o','ATTTS','. ot','tidi','A. otitidi'),
 (430,'A. ovata',' A|A.|. | o|ov|va|at|ta|a','A. o','AFT','. ov','ovat','A. ovata');
INSERT INTO `m_spelling_dictionary` VALUES  (431,'A. p. chamek',' A|A.|. | p|p.|. | c|ch|ha|am|me|ek|k','A. p','APXMK','. p.','hame','A. p. cham'),
 (432,'A. p. leucostoma',' A|A.|. | p|p.|. | l|le|eu|uc|co|os|st|to|om|ma|a','A. p','APLKSTM','. p.','stom','A. p. leuc'),
 (433,'A. pacifica',' A|A.|. | p|pa|ac|ci|if|fi|ic|ca|a','A. p','APSFK','. pa','ific','A. pacific'),
 (434,'A. palifera',' A|A.|. | p|pa|al|li|if|fe|er|ra|a','A. p','APLFR','. pa','ifer','A. palifer'),
 (435,'A. palmata',' A|A.|. | p|pa|al|lm|ma|at|ta|a','A. p','APLMT','. pa','lmat','A. palmata'),
 (436,'A. palmeri',' A|A.|. | p|pa|al|lm|me|er|ri|i','A. p','APLMR','. pa','lmer','A. palmeri'),
 (437,'A. paludis',' A|A.|. | p|pa|al|lu|ud|di|is|s','A. p','APLTS','. pa','ludi','A. paludis'),
 (438,'A. paludosa',' A|A.|. | p|pa|al|lu|ud|do|os|sa|a','A. p','APLTS','. pa','udos','A. paludos'),
 (439,'A. palustris',' A|A.|. | p|pa|al|lu|us|st|tr|ri|is|s','A. p','APLSTRS','. pa','stri','A. palustr'),
 (440,'A. paniscus chamek',' A|A.|. | p|pa|an|ni|is|sc|cu|us|s | c|ch|ha|am|me|ek|k','A. p','APNSKSXMK','. pa','hame','A. paniscu'),
 (441,'A. parasana',' A|A.|. | p|pa|ar|ra|as|sa|an|na|a','A. p','APRSN','. pa','asan','A. parasan');
INSERT INTO `m_spelling_dictionary` VALUES  (442,'A. parasiticus',' A|A.|. | p|pa|ar|ra|as|si|it|ti|ic|cu|us|s','A. p','APRSTKS','. pa','ticu','A. parasit'),
 (443,'A. parva',' A|A.|. | p|pa|ar|rv|va|a','A. p','APRF','. pa','parv','A. parva'),
 (444,'A. parviuncinatum',' A|A.|. | p|pa|ar|rv|vi|iu|un|nc|ci|in|na|at|tu|um|m','A. p','APRFNSNTM','. pa','natu','A. parviun'),
 (445,'A. patula',' A|A.|. | p|pa|at|tu|ul|la|a','A. p','APTL','. pa','atul','A. patula'),
 (446,'A. paulum',' A|A.|. | p|pa|au|ul|lu|um|m','A. p','APLM','. pa','aulu','A. paulum'),
 (447,'A. pediades',' A|A.|. | p|pe|ed|di|ia|ad|de|es|s','A. p','APTTS','. pe','iade','A. pediade'),
 (448,'A. peregrina',' A|A.|. | p|pe|er|re|eg|gr|ri|in|na|a','A. p','APRKRN','. pe','grin','A. peregri'),
 (449,'A. peregrina var. peregrina',' A|A.|. | p|pe|er|re|eg|gr|ri|in|na|a | v|va|ar|r.|. | p|pe|er|re|eg|gr|ri|in|na|a','A. p','APRKRNFRPRKRN','. pe','grin','A. peregri'),
 (450,'A. perfoliata',' A|A.|. | p|pe|er|rf|fo|ol|li|ia|at|ta|a','A. p','APRFLT','. pe','liat','A. perfoli'),
 (451,'A. pernyi',' A|A.|. | p|pe|er|rn|ny|yi|i','A. p','APRNY','. pe','erny','A. pernyi');
INSERT INTO `m_spelling_dictionary` VALUES  (452,'A. persicinum',' A|A.|. | p|pe|er|rs|si|ic|ci|in|nu|um|m','A. p','APRSSNM','. pe','cinu','A. persici'),
 (453,'A. petelotii',' A|A.|. | p|pe|et|te|el|lo|ot|ti|ii|i','A. p','APTLT','. pe','loti','A. petelot'),
 (454,'A. phagocytophila',' A|A.|. | p|ph|ha|ag|go|oc|cy|yt|to|op|ph|hi|il|la|a','A. p','AFKSTFL','. ph','phil','A. phagocy'),
 (455,'A. phalloides',' A|A.|. | p|ph|ha|al|ll|lo|oi|id|de|es|s','A. p','AFLTS','. ph','oide','A. phalloi'),
 (456,'A. pinnata',' A|A.|. | p|pi|in|nn|na|at|ta|a','A. p','APNT','. pi','nnat','A. pinnata'),
 (457,'A. piscivorus leucostoma',' A|A.|. | p|pi|is|sc|ci|iv|vo|or|ru|us|s | l|le|eu|uc|co|os|st|to|om|ma|a','A. p','APSFRSLKSTM','. pi','stom','A. piscivo'),
 (458,'A. platyrhynchos',' A|A.|. | p|pl|la|at|ty|yr|rh|hy|yn|nc|ch|ho|os|s','A. p','APLTRNXS','. pl','ncho','A. platyrh'),
 (459,'A. platyrynchos',' A|A.|. | p|pl|la|at|ty|yr|ry|yn|nc|ch|ho|os|s','A. p','APLTRNXS','. pl','ncho','A. platyry'),
 (460,'A. polyphaga',' A|A.|. | p|po|ol|ly|yp|ph|ha|ag|ga|a','A. p','APLFK','. po','phag','A. polypha'),
 (461,'A. polyphemus',' A|A.|. | p|po|ol|ly|yp|ph|he|em|mu|us|s','A. p','APLFMS','. po','hemu','A. polyphe');
INSERT INTO `m_spelling_dictionary` VALUES  (462,'A. praecox',' A|A.|. | p|pr|ra|ae|ec|co|ox|x','A. p','APRKKS','. pr','aeco','A. praecox'),
 (463,'A. praelongus',' A|A.|. | p|pr|ra|ae|el|lo|on|ng|gu|us|s','A. p','APRLNKS','. pr','ongu','A. praelon'),
 (464,'A. pratensis',' A|A.|. | p|pr|ra|at|te|en|ns|si|is|s','A. p','APRTNSS','. pr','ensi','A. pratens'),
 (465,'A. prazeri',' A|A.|. | p|pr|ra|az|ze|er|ri|i','A. p','APRSR','. pr','azer','A. prazeri'),
 (466,'A. precatorius',' A|A.|. | p|pr|re|ec|ca|at|to|or|ri|iu|us|s','A. p','APRKTRS','. pr','oriu','A. precato'),
 (467,'A. princeps',' A|A.|. | p|pr|ri|in|nc|ce|ep|ps|s','A. p','APRNSPS','. pr','ncep','A. princep'),
 (468,'A. princeps var. orientalis',' A|A.|. | p|pr|ri|in|nc|ce|ep|ps|s | v|va|ar|r.|. | o|or|ri|ie|en|nt|ta|al|li|is|s','A. p','APRNSPSFRRNTLS','. pr','tali','A. princep'),
 (469,'A. prostrata',' A|A.|. | p|pr|ro|os|st|tr|ra|at|ta|a','A. p','APRSTRT','. pr','trat','A. prostra'),
 (470,'A. psammolithicum',' A|A.|. | p|ps|sa|am|mm|mo|ol|li|it|th|hi|ic|cu|um|m','A. p','APSML0KM','. ps','hicu','A. psammol'),
 (471,'A. puertecitense',' A|A.|. | p|pu|ue|er|rt|te|ec|ci|it|te|en|ns|se|e','A. p','APRTSTNS','. pu','tens','A. puertec');
INSERT INTO `m_spelling_dictionary` VALUES  (472,'A. pulchellus',' A|A.|. | p|pu|ul|lc|ch|he|el|ll|lu|us|s','A. p','APLXLS','. pu','ellu','A. pulchel'),
 (473,'A. pullulans',' A|A.|. | p|pu|ul|ll|lu|ul|la|an|ns|s','A. p','APLLNS','. pu','ulan','A. pullula'),
 (474,'A. pumila',' A|A.|. | p|pu|um|mi|il|la|a','A. p','APML','. pu','umil','A. pumila'),
 (475,'A. punctatus',' A|A.|. | p|pu|un|nc|ct|ta|at|tu|us|s','A. p','APNKTTS','. pu','tatu','A. punctat'),
 (476,'A. puntarenasense',' A|A.|. | p|pu|un|nt|ta|ar|re|en|na|as|se|en|ns|se|e','A. p','APNTRNSNS','. pu','sens','A. puntare'),
 (477,'A. putorii',' A|A.|. | p|pu|ut|to|or|ri|ii|i','A. p','APTR','. pu','tori','A. putorii'),
 (478,'A. quadruplicatum',' A|A.|. | q|qu|ua|ad|dr|ru|up|pl|li|ic|ca|at|tu|um|m','A. q','AKTRPLKTM','. qu','catu','A. quadrup'),
 (479,'A. reflexus',' A|A.|. | r|re|ef|fl|le|ex|xu|us|s','A. r','ARFLKSS','. re','lexu','A. reflexu'),
 (480,'A. religiosa',' A|A.|. | r|re|el|li|ig|gi|io|os|sa|a','A. r','ARLJS','. re','gios','A. religio'),
 (481,'A. remigis',' A|A.|. | r|re|em|mi|ig|gi|is|s','A. r','ARMJS','. re','migi','A. remigis');
INSERT INTO `m_spelling_dictionary` VALUES  (482,'A. remigoides',' A|A.|. | r|re|em|mi|ig|go|oi|id|de|es|s','A. r','ARMKTS','. re','oide','A. remigoi'),
 (483,'A. reticulisporus',' A|A.|. | r|re|et|ti|ic|cu|ul|li|is|sp|po|or|ru|us|s','A. r','ARTKLSPRS','. re','poru','A. reticul'),
 (484,'A. rhizogenes',' A|A.|. | r|rh|hi|iz|zo|og|ge|en|ne|es|s','A. r','ARHSJNS','. rh','gene','A. rhizoge'),
 (485,'A. rimae',' A|A.|. | r|ri|im|ma|ae|e','A. r','ARM','. ri','rima','A. rimae'),
 (486,'A. rostrata',' A|A.|. | r|ro|os|st|tr|ra|at|ta|a','A. r','ARSTRT','. ro','trat','A. rostrat'),
 (487,'A. rubripes',' A|A.|. | r|ru|ub|br|ri|ip|pe|es|s','A. r','ARBRPS','. ru','ripe','A. rubripe'),
 (488,'A. rufus',' A|A.|. | r|ru|uf|fu|us|s','A. r','ARFS','. ru','rufu','A. rufus'),
 (489,'A. russatus',' A|A.|. | r|ru|us|ss|sa|at|tu|us|s','A. r','ARSTS','. ru','satu','A. russatu'),
 (490,'A. ruthenus',' A|A.|. | r|ru|ut|th|he|en|nu|us|s','A. r','AR0NS','. ru','henu','A. ruthenu'),
 (491,'A. s. macconnelli',' A|A.|. | s|s.|. | m|ma|ac|cc|co|on|nn|ne|el|ll|li|i','A. s','ASMKKNL','. s.','nell','A. s. macc'),
 (492,'A. s. stramineus',' A|A.|. | s|s.|. | s|st|tr|ra|am|mi|in|ne|eu|us|s','A. s','ASSTRMNS','. s.','ineu','A. s. stra');
INSERT INTO `m_spelling_dictionary` VALUES  (493,'A. sagittarioides',' A|A.|. | s|sa|ag|gi|it|tt|ta|ar|ri|io|oi|id|de|es|s','A. s','ASJTRTS','. sa','oide','A. sagitta'),
 (494,'A. salmonicida',' A|A.|. | s|sa|al|lm|mo|on|ni|ic|ci|id|da|a','A. s','ASLMNST','. sa','icid','A. salmoni'),
 (495,'A. salmonicida ss. achromogenes',' A|A.|. | s|sa|al|lm|mo|on|ni|ic|ci|id|da|a | s|ss|s.|. | a|ac|ch|hr|ro|om|mo|og|ge|en|ne|es|s','A. s','ASLMNSTSXRMJNS','. sa','gene','A. salmoni'),
 (496,'A. salmonicida ss. masoucida',' A|A.|. | s|sa|al|lm|mo|on|ni|ic|ci|id|da|a | s|ss|s.|. | m|ma|as|so|ou|uc|ci|id|da|a','A. s','ASLMNSTSMSST','. sa','ucid','A. salmoni'),
 (497,'A. salmonicida ss. salmonicida',' A|A.|. | s|sa|al|lm|mo|on|ni|ic|ci|id|da|a | s|ss|s.|. | s|sa|al|lm|mo|on|ni|ic|ci|id|da|a','A. s','ASLMNSTSSLMNST','. sa','icid','A. salmoni'),
 (498,'A. salmonicida ss. smithia',' A|A.|. | s|sa|al|lm|mo|on|ni|ic|ci|id|da|a | s|ss|s.|. | s|sm|mi|it|th|hi|ia|a','A. s','ASLMNSTSSM0','. sa','ithi','A. salmoni'),
 (499,'A. salmonicida subsp. achromogenes',' A|A.|. | s|sa|al|lm|mo|on|ni|ic|ci|id|da|a | s|su|ub|bs|sp|p.|. | a|ac|ch|hr|ro|om|mo|og|ge|en|ne|es|s','A. s','ASLMNSTSBSPXRMJNS','. sa','gene','A. salmoni');
INSERT INTO `m_spelling_dictionary` VALUES  (500,'A. salmonicida subsp. masoucida',' A|A.|. | s|sa|al|lm|mo|on|ni|ic|ci|id|da|a | s|su|ub|bs|sp|p.|. | m|ma|as|so|ou|uc|ci|id|da|a','A. s','ASLMNSTSBSPMSST','. sa','ucid','A. salmoni'),
 (501,'A. salmonicida subsp. salmonicida',' A|A.|. | s|sa|al|lm|mo|on|ni|ic|ci|id|da|a | s|su|ub|bs|sp|p.|. | s|sa|al|lm|mo|on|ni|ic|ci|id|da|a','A. s','ASLMNSTSBSPSLMNST','. sa','icid','A. salmoni'),
 (502,'A. salmonicida subsp. smithia',' A|A.|. | s|sa|al|lm|mo|on|ni|ic|ci|id|da|a | s|su|ub|bs|sp|p.|. | s|sm|mi|it|th|hi|ia|a','A. s','ASLMNSTSBSPSM0','. sa','ithi','A. salmoni'),
 (503,'A. sanborni',' A|A.|. | s|sa|an|nb|bo|or|rn|ni|i','A. s','ASNBRN','. sa','born','A. sanborn'),
 (504,'A. sanguinea',' A|A.|. | s|sa|an|ng|gu|ui|in|ne|ea|a','A. s','ASNKN','. sa','uine','A. sanguin'),
 (505,'A. santarosaliense',' A|A.|. | s|sa|an|nt|ta|ar|ro|os|sa|al|li|ie|en|ns|se|e','A. s','ASNTRSLNS','. sa','iens','A. santaro'),
 (506,'A. santolina',' A|A.|. | s|sa|an|nt|to|ol|li|in|na|a','A. s','ASNTLN','. sa','olin','A. santoli'),
 (507,'A. sativa',' A|A.|. | s|sa|at|ti|iv|va|a','A. s','ASTF','. sa','ativ','A. sativa');
INSERT INTO `m_spelling_dictionary` VALUES  (508,'A. saxatile',' A|A.|. | s|sa|ax|xa|at|ti|il|le|e','A. s','ASKSTL','. sa','atil','A. saxatil'),
 (509,'A. sayanus',' A|A.|. | s|sa|ay|ya|an|nu|us|s','A. s','ASYNS','. sa','yanu','A. sayanus'),
 (510,'A. schlegeli',' A|A.|. | s|sc|ch|hl|le|eg|ge|el|li|i','A. s','ASXLJL','. sc','egel','A. schlege'),
 (511,'A. scoparius',' A|A.|. | s|sc|co|op|pa|ar|ri|iu|us|s','A. s','ASKPRS','. sc','ariu','A. scopari'),
 (512,'A. scotiae',' A|A.|. | s|sc|co|ot|ti|ia|ae|e','A. s','ASKX','. sc','otia','A. scotiae'),
 (513,'A. secale',' A|A.|. | s|se|ec|ca|al|le|e','A. s','ASKL','. se','ecal','A. secale'),
 (514,'A. seminis',' A|A.|. | s|se|em|mi|in|ni|is|s','A. s','ASMNS','. se','mini','A. seminis'),
 (515,'A. semnovesiculum',' A|A.|. | s|se|em|mn|no|ov|ve|es|si|ic|cu|ul|lu|um|m','A. s','ASMNFSKLM','. se','culu','A. semnove'),
 (516,'A. seniculus',' A|A.|. | s|se|en|ni|ic|cu|ul|lu|us|s','A. s','ASNKLS','. se','culu','A. senicul'),
 (517,'A. sieboldii',' A|A.|. | s|si|ie|eb|bo|ol|ld|di|ii|i','A. s','ASBLT','. si','oldi','A. siebold'),
 (518,'A. silvaticus',' A|A.|. | s|si|il|lv|va|at|ti|ic|cu|us|s','A. s','ASLFTKS','. si','ticu','A. silvati');
INSERT INTO `m_spelling_dictionary` VALUES  (519,'A. sinensis',' A|A.|. | s|si|in|ne|en|ns|si|is|s','A. s','ASNNSS','. si','ensi','A. sinensi'),
 (520,'A. sinicus',' A|A.|. | s|si|in|ni|ic|cu|us|s','A. s','ASNKS','. si','nicu','A. sinicus'),
 (521,'A. siro',' A|A.|. | s|si|ir|ro|o','A. s','ASR','. si',' sir','A. siro'),
 (522,'A. sojae',' A|A.|. | s|so|oj|ja|ae|e','A. s','ASJ','. so','soja','A. sojae'),
 (523,'A. splendens',' A|A.|. | s|sp|pl|le|en|nd|de|en|ns|s','A. s','ASPLNTNS','. sp','nden','A. splende'),
 (524,'A. stellatus',' A|A.|. | s|st|te|el|ll|la|at|tu|us|s','A. s','ASTLTS','. st','latu','A. stellat'),
 (525,'A. stercorosus',' A|A.|. | s|st|te|er|rc|co|or|ro|os|su|us|s','A. s','ASTRKRSS','. st','rosu','A. stercor'),
 (526,'A. stolonifera var. palustris',' A|A.|. | s|st|to|ol|lo|on|ni|if|fe|er|ra|a | v|va|ar|r.|. | p|pa|al|lu|us|st|tr|ri|is|s','A. s','ASTLNFRFRPLSTRS','. st','stri','A. stoloni'),
 (527,'A. stramineus',' A|A.|. | s|st|tr|ra|am|mi|in|ne|eu|us|s','A. s','ASTRMNS','. st','ineu','A. stramin'),
 (528,'A. strigosa',' A|A.|. | s|st|tr|ri|ig|go|os|sa|a','A. s','ASTRKS','. st','igos','A. strigos');
INSERT INTO `m_spelling_dictionary` VALUES  (529,'A. strigosus',' A|A.|. | s|st|tr|ri|ig|go|os|su|us|s','A. s','ASTRKSS','. st','gosu','A. strigos'),
 (530,'A. sulphureus',' A|A.|. | s|su|ul|lp|ph|hu|ur|re|eu|us|s','A. s','ASLFRS','. su','ureu','A. sulphur'),
 (531,'A. superciliosus',' A|A.|. | s|su|up|pe|er|rc|ci|il|li|io|os|su|us|s','A. s','ASPRSLSS','. su','iosu','A. superci'),
 (532,'A. suum',' A|A.|. | s|su|uu|um|m','A. s','ASM','. su',' suu','A. suum'),
 (533,'A. sylvaticus',' A|A.|. | s|sy|yl|lv|va|at|ti|ic|cu|us|s','A. s','ASLFTKS','. sy','ticu','A. sylvati'),
 (534,'A. tenuis',' A|A.|. | t|te|en|nu|ui|is|s','A. t','ATNS','. te','enui','A. tenuis'),
 (535,'A. terezae',' A|A.|. | t|te|er|re|ez|za|ae|e','A. t','ATRS','. te','reza','A. terezae'),
 (536,'A. texensis',' A|A.|. | t|te|ex|xe|en|ns|si|is|s','A. t','ATKSNSS','. te','ensi','A. texensi'),
 (537,'A. thaliana',' A|A.|. | t|th|ha|al|li|ia|an|na|a','A. t','A0LN','. th','lian','A. thalian'),
 (538,'A. trichomanes',' A|A.|. | t|tr|ri|ic|ch|ho|om|ma|an|ne|es|s','A. t','ATRXMNS','. tr','mane','A. trichom'),
 (539,'A. trichomanes subsp. quadrivalens',' A|A.|. | t|tr|ri|ic|ch|ho|om|ma|an|ne|es|s | s|su|ub|bs|sp|p.|. | q|qu|ua|ad|dr|ri|iv|va|al|le|en|ns|s','A. t','ATRXMNSSBSPKTRFLNS','. tr','alen','A. trichom');
INSERT INTO `m_spelling_dictionary` VALUES  (540,'A. tridentata',' A|A.|. | t|tr|ri|id|de|en|nt|ta|at|ta|a','A. t','ATRTNTT','. tr','ntat','A. trident'),
 (541,'A. trifida',' A|A.|. | t|tr|ri|if|fi|id|da|a','A. t','ATRFT','. tr','ifid','A. trifida'),
 (542,'A. trigonus',' A|A.|. | t|tr|ri|ig|go|on|nu|us|s','A. t','ATRKNS','. tr','gonu','A. trigonu'),
 (543,'A. triloba',' A|A.|. | t|tr|ri|il|lo|ob|ba|a','A. t','ATRLB','. tr','ilob','A. triloba'),
 (544,'A. tubaeforme',' A|A.|. | t|tu|ub|ba|ae|ef|fo|or|rm|me|e','A. t','ATBFRM','. tu','form','A. tubaefo'),
 (545,'A. tuberosum',' A|A.|. | t|tu|ub|be|er|ro|os|su|um|m','A. t','ATBRSM','. tu','rosu','A. tuberos'),
 (546,'A. turbinata',' A|A.|. | t|tu|ur|rb|bi|in|na|at|ta|a','A. t','ATRBNT','. tu','inat','A. turbina'),
 (547,'A. turbinata Blume',' A|A.|. | t|tu|ur|rb|bi|in|na|at|ta|a | B|Bl|lu|um|me|e','A. t','ATRBNTBLM','. tu','Blum','A. turbina'),
 (548,'A. U.',' A|A.|. | U|U.|.','A. U','A','. U.','A. U','A. U.'),
 (549,'A. U.\'s','','','',NULL,NULL,''),
 (550,'A. U.s',' A|A.|. | U|U.|.s|s','A. U','AS','. U.','. U.','A. U.s');
INSERT INTO `m_spelling_dictionary` VALUES  (551,'A. uncinatum',' A|A.|. | u|un|nc|ci|in|na|at|tu|um|m','A. u','ANSNTM','. un','natu','A. uncinat'),
 (552,'A. unimaculatus',' A|A.|. | u|un|ni|im|ma|ac|cu|ul|la|at|tu|us|s','A. u','ANMKLTS','. un','latu','A. unimacu'),
 (553,'A. urotrygoni',' A|A.|. | u|ur|ro|ot|tr|ry|yg|go|on|ni|i','A. u','ARTRKN','. ur','ygon','A. urotryg'),
 (554,'A. utahensis',' A|A.|. | u|ut|ta|ah|he|en|ns|si|is|s','A. u','ATHNSS','. ut','ensi','A. utahens'),
 (555,'A. utahensis var. nevadensis',' A|A.|. | u|ut|ta|ah|he|en|ns|si|is|s | v|va|ar|r.|. | n|ne|ev|va|ad|de|en|ns|si|is|s','A. u','ATHNSSFRNFTNSS','. ut','ensi','A. utahens'),
 (556,'A. uva-ursi',' A|A.|. | u|uv|va|a-|-u|ur|rs|si|i','A. u','AFRS','. uv','-urs','A. uva-urs'),
 (557,'A. vaccaria',' A|A.|. | v|va|ac|cc|ca|ar|ri|ia|a','A. v','AFKKR','. va','cari','A. vaccari'),
 (558,'A. valida',' A|A.|. | v|va|al|li|id|da|a','A. v','AFLT','. va','alid','A. valida'),
 (559,'A. varanensis',' A|A.|. | v|va|ar|ra|an|ne|en|ns|si|is|s','A. v','AFRNNSS','. va','ensi','A. varanen'),
 (560,'A. vargasi',' A|A.|. | v|va|ar|rg|ga|as|si|i','A. v','AFRKS','. va','rgas','A. vargasi');
INSERT INTO `m_spelling_dictionary` VALUES  (561,'A. varians',' A|A.|. | v|va|ar|ri|ia|an|ns|s','A. v','AFRNS','. va','rian','A. varians'),
 (562,'A. varians forma incrustans',' A|A.|. | v|va|ar|ri|ia|an|ns|s | f|fo|or|rm|ma|a | i|in|nc|cr|ru|us|st|ta|an|ns|s','A. v','AFRNSFRMNKRSTNS','. va','stan','A. varians'),
 (563,'A. varians forma rigida',' A|A.|. | v|va|ar|ri|ia|an|ns|s | f|fo|or|rm|ma|a | r|ri|ig|gi|id|da|a','A. v','AFRNSFRMRJT','. va','igid','A. varians'),
 (564,'A. varians forma varians',' A|A.|. | v|va|ar|ri|ia|an|ns|s | f|fo|or|rm|ma|a | v|va|ar|ri|ia|an|ns|s','A. v','AFRNSFRMFRNS','. va','rian','A. varians'),
 (565,'A. venetum',' A|A.|. | v|ve|en|ne|et|tu|um|m','A. v','AFNTM','. ve','netu','A. venetum'),
 (566,'A. verrucosus',' A|A.|. | v|ve|er|rr|ru|uc|co|os|su|us|s','A. v','AFRKSS','. ve','cosu','A. verruco'),
 (567,'A. vervacti',' A|A.|. | v|ve|er|rv|va|ac|ct|ti|i','A. v','AFRFKT','. ve','vact','A. vervact'),
 (568,'A. villosa',' A|A.|. | v|vi|il|ll|lo|os|sa|a','A. v','AFLS','. vi','llos','A. villosa'),
 (569,'A. villosa ssp. bernisii',' A|A.|. | v|vi|il|ll|lo|os|sa|a | s|ss|sp|p.|. | b|be|er|rn|ni|is|si|ii|i','A. v','AFLSSPBRNS','. vi','nisi','A. villosa');
INSERT INTO `m_spelling_dictionary` VALUES  (570,'A. villosa subsp. bernisii',' A|A.|. | v|vi|il|ll|lo|os|sa|a | s|su|ub|bs|sp|p.|. | b|be|er|rn|ni|is|si|ii|i','A. v','AFLSSBSPBRNS','. vi','nisi','A. villosa'),
 (571,'A. viscida',' A|A.|. | v|vi|is|sc|ci|id|da|a','A. v','AFST','. vi','scid','A. viscida'),
 (572,'A. visnaga',' A|A.|. | v|vi|is|sn|na|ag|ga|a','A. v','AFSNK','. vi','snag','A. visnaga'),
 (573,'A. vitis',' A|A.|. | v|vi|it|ti|is|s','A. v','AFTS','. vi','viti','A. vitis'),
 (574,'A. vulgaris',' A|A.|. | v|vu|ul|lg|ga|ar|ri|is|s','A. v','AFLKRS','. vu','gari','A. vulgari'),
 (575,'A. vulneraria',' A|A.|. | v|vu|ul|ln|ne|er|ra|ar|ri|ia|a','A. v','AFLNRR','. vu','rari','A. vulnera'),
 (576,'A. wedli',' A|A.|. | w|we|ed|dl|li|i','A. w','AWTL','. we','wedl','A. wedli'),
 (577,'A. wiestii',' A|A.|. | w|wi|ie|es|st|ti|ii|i','A. w','AWST','. wi','esti','A. wiestii'),
 (578,'A. xylosoxidans',' A|A.|. | x|xy|yl|lo|os|so|ox|xi|id|da|an|ns|s','A. x','AKSLSKSTNS','. xy','idan','A. xylosox'),
 (579,'A. zara',' A|A.|. | z|za|ar|ra|a','A. z','ASR','. za',' zar','A. zara');
INSERT INTO `m_spelling_dictionary` VALUES  (580,'a.a-d',' a|a.|.a|a-|-d|d','a.a-','AT','.a-d','a.a-','a.a-d'),
 (581,'a.a-d\'s','','','',NULL,NULL,''),
 (582,'a.a-ds',' a|a.|.a|a-|-d|ds|s','a.a-','ATS','.a-d','.a-d','a.a-ds'),
 (583,'A.A.A.',' A|A.|.A|A.|.A|A.|.','A.A.','A','.A.A','.A.A','A.A.A.'),
 (584,'A.A.A.S.',' A|A.|.A|A.|.A|A.|.S|S.|.','A.A.','AS','.A.A','.A.S','A.A.A.S.'),
 (585,'A.A.B.B.',' A|A.|.A|A.|.B|B.|.B|B.|.','A.A.','ABB','.A.B','.B.B','A.A.B.B.'),
 (586,'A.A.C.P.',' A|A.|.A|A.|.C|C.|.P|P.|.','A.A.','AKP','.A.C','.C.P','A.A.C.P.'),
 (587,'A.A.D.',' A|A.|.A|A.|.D|D.|.','A.A.','AT','.A.D','.A.D','A.A.D.'),
 (588,'A.A.D.P.',' A|A.|.A|A.|.D|D.|.P|P.|.','A.A.','ATP','.A.D','.D.P','A.A.D.P.'),
 (589,'A.A.D.R.',' A|A.|.A|A.|.D|D.|.R|R.|.','A.A.','ATR','.A.D','.D.R','A.A.D.R.'),
 (590,'A.A.D.S.',' A|A.|.A|A.|.D|D.|.S|S.|.','A.A.','ATS','.A.D','.D.S','A.A.D.S.'),
 (591,'A.A.E.',' A|A.|.A|A.|.E|E.|.','A.A.','A','.A.E','.A.E','A.A.E.'),
 (592,'A.A.F.P.',' A|A.|.A|A.|.F|F.|.P|P.|.','A.A.','AFP','.A.F','.F.P','A.A.F.P.'),
 (593,'A.A.G.P.',' A|A.|.A|A.|.G|G.|.P|P.|.','A.A.','AKP','.A.G','.G.P','A.A.G.P.');
INSERT INTO `m_spelling_dictionary` VALUES  (594,'A.A.I.',' A|A.|.A|A.|.I|I.|.','A.A.','A','.A.I','.A.I','A.A.I.'),
 (595,'A.A.I.D.',' A|A.|.A|A.|.I|I.|.D|D.|.','A.A.','AT','.A.I','.I.D','A.A.I.D.'),
 (596,'A.A.I.N.',' A|A.|.A|A.|.I|I.|.N|N.|.','A.A.','AN','.A.I','.I.N','A.A.I.N.'),
 (597,'A.A.M.A.',' A|A.|.A|A.|.M|M.|.A|A.|.','A.A.','AM','.A.M','.M.A','A.A.M.A.'),
 (598,'A.A.M.C.',' A|A.|.A|A.|.M|M.|.C|C.|.','A.A.','AMK','.A.M','.M.C','A.A.M.C.'),
 (599,'A.A.M.D.',' A|A.|.A|A.|.M|M.|.D|D.|.','A.A.','AMT','.A.M','.M.D','A.A.M.D.'),
 (600,'A.A.M.R.L.',' A|A.|.A|A.|.M|M.|.R|R.|.L|L.|.','A.A.','AMRL','.A.M','.R.L','A.A.M.R.L.'),
 (601,'A.A.O.',' A|A.|.A|A.|.O|O.|.','A.A.','A','.A.O','.A.O','A.A.O.'),
 (602,'A.A.O.P.',' A|A.|.A|A.|.O|O.|.P|P.|.','A.A.','AP','.A.O','.O.P','A.A.O.P.'),
 (603,'A.A.P.',' A|A.|.A|A.|.P|P.|.','A.A.','AP','.A.P','.A.P','A.A.P.'),
 (604,'A.A.P.A.',' A|A.|.A|A.|.P|P.|.A|A.|.','A.A.','AP','.A.P','.P.A','A.A.P.A.'),
 (605,'A.A.P.B.',' A|A.|.A|A.|.P|P.|.B|B.|.','A.A.','APB','.A.P','.P.B','A.A.P.B.'),
 (606,'A.A.P.M.R.',' A|A.|.A|A.|.P|P.|.M|M.|.R|R.|.','A.A.','APMR','.A.P','.M.R','A.A.P.M.R.');
INSERT INTO `m_spelling_dictionary` VALUES  (607,'A.A.P.S.',' A|A.|.A|A.|.P|P.|.S|S.|.','A.A.','APS','.A.P','.P.S','A.A.P.S.'),
 (608,'A.B.E.P.P.',' A|A.|.B|B.|.E|E.|.P|P.|.P|P.|.','A.B.','ABPP','.B.E','.P.P','A.B.E.P.P.'),
 (609,'A.C.',' A|A.|.C|C.|.','A.C.','AK','.C.','A.C.','A.C.'),
 (610,'A.C.\'s','','','',NULL,NULL,''),
 (611,'A.C.A.',' A|A.|.C|C.|.A|A.|.','A.C.','AK','.C.A','.C.A','A.C.A.'),
 (612,'A.C.C.',' A|A.|.C|C.|.C|C.|.','A.C.','AKK','.C.C','.C.C','A.C.C.'),
 (613,'A.C.C.\'s','','','',NULL,NULL,''),
 (614,'A.C.C.s',' A|A.|.C|C.|.C|C.|.s|s','A.C.','AKKS','.C.C','C.C.','A.C.C.s'),
 (615,'A.C.G.',' A|A.|.C|C.|.G|G.|.','A.C.','AKK','.C.G','.C.G','A.C.G.'),
 (616,'A.C.H.A.',' A|A.|.C|C.|.H|H.|.A|A.|.','A.C.','AK','.C.H','.H.A','A.C.H.A.'),
 (617,'A.C.N.M.',' A|A.|.C|C.|.N|N.|.M|M.|.','A.C.','AKNM','.C.N','.N.M','A.C.N.M.'),
 (618,'A.C.O.G.',' A|A.|.C|C.|.O|O.|.G|G.|.','A.C.','AKK','.C.O','.O.G','A.C.O.G.'),
 (619,'A.C.O.H.A.',' A|A.|.C|C.|.O|O.|.H|H.|.A|A.|.','A.C.','AK','.C.O','.H.A','A.C.O.H.A.'),
 (620,'A.C.O.O.G.',' A|A.|.C|C.|.O|O.|.O|O.|.G|G.|.','A.C.','AKK','.C.O','.O.G','A.C.O.O.G.');
INSERT INTO `m_spelling_dictionary` VALUES  (621,'A.C.O.S.',' A|A.|.C|C.|.O|O.|.S|S.|.','A.C.','AKS','.C.O','.O.S','A.C.O.S.'),
 (622,'A.C.P.',' A|A.|.C|C.|.P|P.|.','A.C.','AKP','.C.P','.C.P','A.C.P.'),
 (623,'A.C.R.',' A|A.|.C|C.|.R|R.|.','A.C.','AKR','.C.R','.C.R','A.C.R.'),
 (624,'A.C.s',' A|A.|.C|C.|.s|s','A.C.','AKS','.C.s','A.C.','A.C.s'),
 (625,'A.C.S.',' A|A.|.C|C.|.S|S.|.','A.C.','AKS','.C.S','.C.S','A.C.S.'),
 (626,'A.C.S.M.',' A|A.|.C|C.|.S|S.|.M|M.|.','A.C.','AKSM','.C.S','.S.M','A.C.S.M.'),
 (627,'A.D.',' A|A.|.D|D.|.','A.D.','AT','.D.','A.D.','A.D.'),
 (628,'A.D.\'s','','','',NULL,NULL,''),
 (629,'A.D.A.',' A|A.|.D|D.|.A|A.|.','A.D.','AT','.D.A','.D.A','A.D.A.'),
 (630,'A.D.s',' A|A.|.D|D.|.s|s','A.D.','ATS','.D.s','A.D.','A.D.s'),
 (631,'A.E.',' A|A.|.E|E.|.','A.E.','A','.E.','A.E.','A.E.'),
 (632,'A.E.\'s','','','',NULL,NULL,''),
 (633,'A.E.s',' A|A.|.E|E.|.s|s','A.E.','AS','.E.s','A.E.','A.E.s'),
 (634,'A.E.S.',' A|A.|.E|E.|.S|S.|.','A.E.','AS','.E.S','.E.S','A.E.S.'),
 (635,'A.G.A.',' A|A.|.G|G.|.A|A.|.','A.G.','AK','.G.A','.G.A','A.G.A.');
INSERT INTO `m_spelling_dictionary` VALUES  (636,'A.G.A.\'s','','','',NULL,NULL,''),
 (637,'A.G.A.s',' A|A.|.G|G.|.A|A.|.s|s','A.G.','AKS','.G.A','G.A.','A.G.A.s'),
 (638,'A.G.S.',' A|A.|.G|G.|.S|S.|.','A.G.','AKS','.G.S','.G.S','A.G.S.'),
 (639,'A.H.A.',' A|A.|.H|H.|.A|A.|.','A.H.','A','.H.A','.H.A','A.H.A.'),
 (640,'A.H.A.\'s','','','',NULL,NULL,''),
 (641,'A.H.A.s',' A|A.|.H|H.|.A|A.|.s|s','A.H.','AS','.H.A','H.A.','A.H.A.s'),
 (642,'A.H.P.',' A|A.|.H|H.|.P|P.|.','A.H.','AP','.H.P','.H.P','A.H.P.'),
 (643,'A.H.P.\'s','','','',NULL,NULL,''),
 (644,'A.H.P.s',' A|A.|.H|H.|.P|P.|.s|s','A.H.','APS','.H.P','H.P.','A.H.P.s'),
 (645,'A.H.S.',' A|A.|.H|H.|.S|S.|.','A.H.','AS','.H.S','.H.S','A.H.S.'),
 (646,'A.H.S.\'s','','','',NULL,NULL,''),
 (647,'A.H.S.s',' A|A.|.H|H.|.S|S.|.s|s','A.H.','ASS','.H.S','H.S.','A.H.S.s'),
 (648,'A.I.',' A|A.|.I|I.|.','A.I.','A','.I.','A.I.','A.I.'),
 (649,'A.I.\'s','','','',NULL,NULL,''),
 (650,'A.I.C.',' A|A.|.I|I.|.C|C.|.','A.I.','AK','.I.C','.I.C','A.I.C.'),
 (651,'A.I.H.',' A|A.|.I|I.|.H|H.|.','A.I.','A','.I.H','.I.H','A.I.H.');
INSERT INTO `m_spelling_dictionary` VALUES  (652,'A.I.H.A.',' A|A.|.I|I.|.H|H.|.A|A.|.','A.I.','A','.I.H','.H.A','A.I.H.A.'),
 (653,'A.I.s',' A|A.|.I|I.|.s|s','A.I.','AS','.I.s','A.I.','A.I.s'),
 (654,'A.L.A.',' A|A.|.L|L.|.A|A.|.','A.L.','AL','.L.A','.L.A','A.L.A.'),
 (655,'A.L.R.O.S.',' A|A.|.L|L.|.R|R.|.O|O.|.S|S.|.','A.L.','ALRS','.L.R','.O.S','A.L.R.O.S.'),
 (656,'A.M.A.',' A|A.|.M|M.|.A|A.|.','A.M.','AM','.M.A','.M.A','A.M.A.'),
 (657,'A.M.A.\'s','','','',NULL,NULL,''),
 (658,'A.M.A.s',' A|A.|.M|M.|.A|A.|.s|s','A.M.','AMS','.M.A','M.A.','A.M.A.s'),
 (659,'A.M.R.L.',' A|A.|.M|M.|.R|R.|.L|L.|.','A.M.','AMRL','.M.R','.R.L','A.M.R.L.'),
 (660,'A.M.S.',' A|A.|.M|M.|.S|S.|.','A.M.','AMS','.M.S','.M.S','A.M.S.'),
 (661,'A.M.S.A.',' A|A.|.M|M.|.S|S.|.A|A.|.','A.M.','AMS','.M.S','.S.A','A.M.S.A.'),
 (662,'A.M.W.A.',' A|A.|.M|M.|.W|W.|.A|A.|.','A.M.','AM','.M.W','.W.A','A.M.W.A.'),
 (663,'A.N.A.',' A|A.|.N|N.|.A|A.|.','A.N.','AN','.N.A','.N.A','A.N.A.'),
 (664,'A.O.A.',' A|A.|.O|O.|.A|A.|.','A.O.','A','.O.A','.O.A','A.O.A.'),
 (665,'A.O.P.A.',' A|A.|.O|O.|.P|P.|.A|A.|.','A.O.','AP','.O.P','.P.A','A.O.P.A.');
INSERT INTO `m_spelling_dictionary` VALUES  (666,'A.O.S.',' A|A.|.O|O.|.S|S.|.','A.O.','AS','.O.S','.O.S','A.O.S.'),
 (667,'A.O.T.A.',' A|A.|.O|O.|.T|T.|.A|A.|.','A.O.','AT','.O.T','.T.A','A.O.T.A.'),
 (668,'A.P.A.',' A|A.|.P|P.|.A|A.|.','A.P.','AP','.P.A','.P.A','A.P.A.'),
 (669,'A.P.A.\'s','','','',NULL,NULL,''),
 (670,'A.P.A.s',' A|A.|.P|P.|.A|A.|.s|s','A.P.','APS','.P.A','P.A.','A.P.A.s'),
 (671,'A.P.H.A.',' A|A.|.P|P.|.H|H.|.A|A.|.','A.P.','AP','.P.H','.H.A','A.P.H.A.'),
 (672,'A.P.M.',' A|A.|.P|P.|.M|M.|.','A.P.','APM','.P.M','.P.M','A.P.M.'),
 (673,'A.P.S.',' A|A.|.P|P.|.S|S.|.','A.P.','APS','.P.S','.P.S','A.P.S.'),
 (674,'A.P.T.A.',' A|A.|.P|P.|.T|T.|.A|A.|.','A.P.','APT','.P.T','.T.A','A.P.T.A.'),
 (675,'A.P.T.A.\'s','','','',NULL,NULL,''),
 (676,'A.P.T.A.s',' A|A.|.P|P.|.T|T.|.A|A.|.s|s','A.P.','APTS','.P.T','T.A.','A.P.T.A.s'),
 (677,'A.Ph.A.',' A|A.|.P|Ph|h.|.A|A.|.','A.Ph','AF','.Ph.','Ph.A','A.Ph.A.'),
 (678,'A.Q.',' A|A.|.Q|Q.|.','A.Q.','AK','.Q.','A.Q.','A.Q.'),
 (679,'A.Q.\'s','','','',NULL,NULL,''),
 (680,'A.Q.s',' A|A.|.Q|Q.|.s|s','A.Q.','AKS','.Q.s','A.Q.','A.Q.s');
INSERT INTO `m_spelling_dictionary` VALUES  (681,'A.R.C.',' A|A.|.R|R.|.C|C.|.','A.R.','ARK','.R.C','.R.C','A.R.C.'),
 (682,'A.R.C.\'s','','','',NULL,NULL,''),
 (683,'A.R.C.s',' A|A.|.R|R.|.C|C.|.s|s','A.R.','ARKS','.R.C','R.C.','A.R.C.s'),
 (684,'A.R.M.H.',' A|A.|.R|R.|.M|M.|.H|H.|.','A.R.','ARM','.R.M','.M.H','A.R.M.H.'),
 (685,'A.R.N.M.D.',' A|A.|.R|R.|.N|N.|.M|M.|.D|D.|.','A.R.','ARNMT','.R.N','.M.D','A.R.N.M.D.'),
 (686,'A.R.O.',' A|A.|.R|R.|.O|O.|.','A.R.','AR','.R.O','.R.O','A.R.O.'),
 (687,'A.R.R.S.',' A|A.|.R|R.|.R|R.|.S|S.|.','A.R.','ARRS','.R.R','.R.S','A.R.R.S.'),
 (688,'A.R.S.',' A|A.|.R|R.|.S|S.|.','A.R.','ARS','.R.S','.R.S','A.R.S.'),
 (689,'A.R.T.',' A|A.|.R|R.|.T|T.|.','A.R.','ART','.R.T','.R.T','A.R.T.'),
 (690,'A.R.T.\'s','','','',NULL,NULL,''),
 (691,'A.R.T.s',' A|A.|.R|R.|.T|T.|.s|s','A.R.','ARTS','.R.T','R.T.','A.R.T.s'),
 (692,'A.s. macconnelli',' A|A.|.s|s.|. | m|ma|ac|cc|co|on|nn|ne|el|ll|li|i','A.s.','ASMKKNL','.s.','nell','A.s. macco'),
 (693,'A.s. stramineus',' A|A.|.s|s.|. | s|st|tr|ra|am|mi|in|ne|eu|us|s','A.s.','ASSTRMNS','.s.','ineu','A.s. stram'),
 (694,'A.S.A.I.O.',' A|A.|.S|S.|.A|A.|.I|I.|.O|O.|.','A.S.','AS','.S.A','.I.O','A.S.A.I.O.');
INSERT INTO `m_spelling_dictionary` VALUES  (695,'A.S.B.',' A|A.|.S|S.|.B|B.|.','A.S.','ASB','.S.B','.S.B','A.S.B.'),
 (696,'A.S.C.H.',' A|A.|.S|S.|.C|C.|.H|H.|.','A.S.','ASK','.S.C','.C.H','A.S.C.H.'),
 (697,'A.S.C.I.',' A|A.|.S|S.|.C|C.|.I|I.|.','A.S.','ASK','.S.C','.C.I','A.S.C.I.'),
 (698,'A.S.C.L.T.',' A|A.|.S|S.|.C|C.|.L|L.|.T|T.|.','A.S.','ASKLT','.S.C','.L.T','A.S.C.L.T.'),
 (699,'A.S.C.P.',' A|A.|.S|S.|.C|C.|.P|P.|.','A.S.','ASKP','.S.C','.C.P','A.S.C.P.'),
 (700,'A.S.G.',' A|A.|.S|S.|.G|G.|.','A.S.','ASK','.S.G','.S.G','A.S.G.'),
 (701,'A.S.H.',' A|A.|.S|S.|.H|H.|.','A.S.','AS','.S.H','.S.H','A.S.H.'),
 (702,'A.S.H.A.',' A|A.|.S|S.|.H|H.|.A|A.|.','A.S.','AS','.S.H','.H.A','A.S.H.A.'),
 (703,'A.S.H.I.',' A|A.|.S|S.|.H|H.|.I|I.|.','A.S.','AS','.S.H','.H.I','A.S.H.I.'),
 (704,'A.S.H.P.',' A|A.|.S|S.|.H|H.|.P|P.|.','A.S.','ASP','.S.H','.H.P','A.S.H.P.'),
 (705,'A.S.I.I.',' A|A.|.S|S.|.I|I.|.I|I.|.','A.S.','AS','.S.I','.I.I','A.S.I.I.'),
 (706,'A.S.I.M.',' A|A.|.S|S.|.I|I.|.M|M.|.','A.S.','ASM','.S.I','.I.M','A.S.I.M.'),
 (707,'A.S.M.',' A|A.|.S|S.|.M|M.|.','A.S.','ASM','.S.M','.S.M','A.S.M.');
INSERT INTO `m_spelling_dictionary` VALUES  (708,'A.S.M.\'s','','','',NULL,NULL,''),
 (709,'A.S.M.s',' A|A.|.S|S.|.M|M.|.s|s','A.S.','ASMS','.S.M','S.M.','A.S.M.s'),
 (710,'A.S.P.',' A|A.|.S|S.|.P|P.|.','A.S.','ASP','.S.P','.S.P','A.S.P.'),
 (711,'A.S.R.T.',' A|A.|.S|S.|.R|R.|.T|T.|.','A.S.','ASRT','.S.R','.R.T','A.S.R.T.'),
 (712,'A.S.T.M.H.',' A|A.|.S|S.|.T|T.|.M|M.|.H|H.|.','A.S.','ASTM','.S.T','.M.H','A.S.T.M.H.'),
 (713,'A.U.',' A|A.|.U|U.|.','A.U.','A','.U.','A.U.','A.U.'),
 (714,'A.U.\'s','','','',NULL,NULL,''),
 (715,'A.U.s',' A|A.|.U|U.|.s|s','A.U.','AS','.U.s','A.U.','A.U.s'),
 (716,'A/C',' A|A/|/C|C','A/C','AK','/C','A/C','A/C'),
 (717,'A/C\'s','','','',NULL,NULL,''),
 (718,'A/Cs',' A|A/|/C|Cs|s','A/Cs','AKS','/Cs','A/Cs','A/Cs'),
 (719,'A1',' A|A1|1','A1','A','1','A1','A1'),
 (720,'A2',' A|A2|2','A2','A','2','A2','A2'),
 (721,'A2\'s','','','',NULL,NULL,''),
 (722,'A2s',' A|A2|2s|s','A2s','AS','2s','A2s','A2s'),
 (723,'AA',' A|AA|A','AA','A','A','AA','AA'),
 (724,'AA amyloidosis',' A|AA|A | a|am|my|yl|lo|oi|id|do|os|si|is|s','AA a','AMLTSS','A am','dosi','AA amyloid'),
 (725,'AA protein',' A|AA|A | p|pr|ro|ot|te|ei|in|n','AA p','APRTN','A pr','otei','AA protein');
INSERT INTO `m_spelling_dictionary` VALUES  (726,'AA\'s','','','',NULL,NULL,''),
 (727,'aa-d',' a|aa|a-|-d|d','aa-d','AT','a-d','aa-d','aa-d'),
 (728,'aa-d\'s','','','',NULL,NULL,''),
 (729,'aa-ds',' a|aa|a-|-d|ds|s','aa-d','ATS','a-ds','aa-d','aa-ds'),
 (730,'AA-NAT',' A|AA|A-|-N|NA|AT|T','AA-N','ANT','A-NA','A-NA','AA-NAT'),
 (731,'AA-NAT\'s','','','',NULL,NULL,''),
 (732,'AA-NATs',' A|AA|A-|-N|NA|AT|Ts|s','AA-N','ANTS','A-NA','-NAT','AA-NATs'),
 (733,'aa. digitales palmares propriae',' a|aa|a.|. | d|di|ig|gi|it|ta|al|le|es|s | p|pa|al|lm|ma|ar|re|es|s | p|pr|ro|op|pr|ri|ia|ae|e','aa.','ATJTLSPLMRSPRPR','a. d','pria','aa. digita'),
 (734,'aa. digitales plantares communes',' a|aa|a.|. | d|di|ig|gi|it|ta|al|le|es|s | p|pl|la|an|nt|ta|ar|re|es|s | c|co|om|mm|mu|un|ne|es|s','aa.','ATJTLSPLNTRSKMNS','a. d','mune','aa. digita'),
 (735,'AAA',' A|AA|AA|A','AAA','A','AA','AAA','AAA'),
 (736,'AAA\'s','','','',NULL,NULL,''),
 (737,'AAAs',' A|AA|AA|As|s','AAAs','AS','AAs','AAAs','AAAs'),
 (738,'AABCL',' A|AA|AB|BC|CL|L','AABC','ABKL','ABCL','AABC','AABCL'),
 (739,'AAC',' A|AA|AC|C','AAC','AK','AC','AAC','AAC');
INSERT INTO `m_spelling_dictionary` VALUES  (740,'AAC\'s','','','',NULL,NULL,''),
 (741,'Aachen',' A|Aa|ac|ch|he|en|n','Aach','AXN','ache','ache','Aachen'),
 (742,'Aachen aphasia test',' A|Aa|ac|ch|he|en|n | a|ap|ph|ha|as|si|ia|a | t|te|es|st|t','Aach','AXNFXTST','ache',' tes','Aachen aph'),
 (743,'AACs',' A|AA|AC|Cs|s','AACs','AKS','ACs','AACs','AACs'),
 (744,'AAD',' A|AA|AD|D','AAD','AT','AD','AAD','AAD'),
 (745,'aad\'s','','','',NULL,NULL,''),
 (746,'AADH',' A|AA|AD|DH|H','AADH','AT','ADH','AADH','AADH'),
 (747,'AADP',' A|AA|AD|DP|P','AADP','ATP','ADP','AADP','AADP'),
 (748,'AADR',' A|AA|AD|DR|R','AADR','ATR','ADR','AADR','AADR'),
 (749,'AADS',' A|AA|AD|DS|S','AADS','ATS','ADS','AADS','AADS'),
 (750,'AAF',' A|AA|AF|F','AAF','AF','AF','AAF','AAF'),
 (751,'AAFB',' A|AA|AF|FB|B','AAFB','AFB','AFB','AAFB','AAFB'),
 (752,'AAFB\'s','','','',NULL,NULL,''),
 (753,'AAFBs',' A|AA|AF|FB|Bs|s','AAFB','AFBS','AFBs','AAFB','AAFBs'),
 (754,'AAG',' A|AA|AG|G','AAG','AK','AG','AAG','AAG'),
 (755,'AAI',' A|AA|AI|I','AAI','A','AI','AAI','AAI'),
 (756,'AAI\'s','','','',NULL,NULL,'');
INSERT INTO `m_spelling_dictionary` VALUES  (757,'AAICB',' A|AA|AI|IC|CB|B','AAIC','AKB','AICB','AAIC','AAICB'),
 (758,'AAIS',' A|AA|AI|IS|S','AAIS','AS','AIS','AAIS','AAIS'),
 (759,'Aalborg',' A|Aa|al|lb|bo|or|rg|g','Aalb','ALBRK','albo','lbor','Aalborg'),
 (760,'AAM',' A|AA|AM|M','AAM','AM','AM','AAM','AAM'),
 (761,'AAM\'s','','','',NULL,NULL,''),
 (762,'AAMD',' A|AA|AM|MD|D','AAMD','AMT','AMD','AAMD','AAMD'),
 (763,'AAMI',' A|AA|AM|MI|I','AAMI','AM','AMI','AAMI','AAMI'),
 (764,'AAMs',' A|AA|AM|Ms|s','AAMs','AMS','AMs','AAMs','AAMs'),
 (765,'AAMTase',' A|AA|AM|MT|Ta|as|se|e','AAMT','AMTS','AMTa','MTas','AAMTase'),
 (766,'AANAT',' A|AA|AN|NA|AT|T','AANA','ANT','ANAT','AANA','AANAT'),
 (767,'AANAT\'s','','','',NULL,NULL,''),
 (768,'AANATs',' A|AA|AN|NA|AT|Ts|s','AANA','ANTS','ANAT','ANAT','AANATs'),
 (769,'AAOEt',' A|AA|AO|OE|Et|t','AAOE','AT','AOEt','AAOE','AAOEt'),
 (770,'AAOEt\'s','','','',NULL,NULL,''),
 (771,'AAOEts',' A|AA|AO|OE|Et|ts|s','AAOE','ATS','AOEt','AOEt','AAOEts'),
 (772,'AAP',' A|AA|AP|P','AAP','AP','AP','AAP','AAP'),
 (773,'AAPbeta',' A|AA|AP|Pb|be|et|ta|a','AAPb','APBT','APbe','Pbet','AAPbeta');
INSERT INTO `m_spelling_dictionary` VALUES  (774,'AAPF-CMK',' A|AA|AP|PF|F-|-C|CM|MK|K','AAPF','APFKMK','APF-','F-CM','AAPF-CMK'),
 (775,'AAPFcmk',' A|AA|AP|PF|Fc|cm|mk|k','AAPF','APFKMK','APFc','PFcm','AAPFcmk'),
 (776,'Aarane',' A|Aa|ar|ra|an|ne|e','Aara','ARN','aran','aran','Aarane'),
 (777,'aardvark',' a|aa|ar|rd|dv|va|ar|rk|k','aard','ARTFRK','ardv','dvar','aardvark'),
 (778,'aardvarks',' a|aa|ar|rd|dv|va|ar|rk|ks|s','aard','ARTFRKS','ardv','vark','aardvarks'),
 (779,'aardwolf',' a|aa|ar|rd|dw|wo|ol|lf|f','aard','ARTWLF','ardw','dwol','aardwolf'),
 (780,'Aarhus',' A|Aa|ar|rh|hu|us|s','Aarh','ARHS','arhu','arhu','Aarhus'),
 (781,'AARK',' A|AA|AR|RK|K','AARK','ARK','ARK','AARK','AARK'),
 (782,'AARK\'s','','','',NULL,NULL,''),
 (783,'AARKs',' A|AA|AR|RK|Ks|s','AARK','ARKS','ARKs','AARK','AARKs'),
 (784,'Aarskog',' A|Aa|ar|rs|sk|ko|og|g','Aars','ARSKK','arsk','rsko','Aarskog'),
 (785,'Aarskog syndrome',' A|Aa|ar|rs|sk|ko|og|g | s|sy|yn|nd|dr|ro|om|me|e','Aars','ARSKKSNTRM','arsk','drom','Aarskog sy'),
 (786,'Aarskog-Scott syndrome',' A|Aa|ar|rs|sk|ko|og|g-|-S|Sc|co|ot|tt|t | s|sy|yn|nd|dr|ro|om|me|e','Aars','ARSKKSKTSNTRM','arsk','drom','Aarskog-Sc');
INSERT INTO `m_spelling_dictionary` VALUES  (787,'Aarskogs',' A|Aa|ar|rs|sk|ko|og|gs|s','Aars','ARSKKS','arsk','skog','Aarskogs'),
 (788,'AAs',' A|AA|As|s','AAs','AS','As','AAs','AAs'),
 (789,'Aase',' A|Aa|as|se|e','Aase','AS','ase','Aase','Aase'),
 (790,'Aase syndrome',' A|Aa|as|se|e | s|sy|yn|nd|dr|ro|om|me|e','Aase','ASSNTRM','ase','drom','Aase syndr'),
 (791,'Aase syndromes',' A|Aa|as|se|e | s|sy|yn|nd|dr|ro|om|me|es|s','Aase','ASSNTRMS','ase','rome','Aase syndr'),
 (792,'Aase-Smith syndrome',' A|Aa|as|se|e-|-S|Sm|mi|it|th|h | s|sy|yn|nd|dr|ro|om|me|e','Aase','ASSM0SNTRM','ase-','drom','Aase-Smith'),
 (793,'Aase-Smith syndromes',' A|Aa|as|se|e-|-S|Sm|mi|it|th|h | s|sy|yn|nd|dr|ro|om|me|es|s','Aase','ASSM0SNTRMS','ase-','rome','Aase-Smith'),
 (794,'Aases',' A|Aa|as|se|es|s','Aase','ASS','ases','Aase','Aases'),
 (795,'AAT',' A|AA|AT|T','AAT','AT','AT','AAT','AAT'),
 (796,'AAT\'s','','','',NULL,NULL,''),
 (797,'AATs',' A|AA|AT|Ts|s','AATs','ATS','ATs','AATs','AATs'),
 (798,'AAU',' A|AA|AU|U','AAU','A','AU','AAU','AAU'),
 (799,'AB',' A|AB|B','AB','AB','B','AB','AB');
INSERT INTO `m_spelling_dictionary` VALUES  (800,'ab initio',' a|ab|b | i|in|ni|it|ti|io|o','ab i','ABNX','b in','niti','ab initio'),
 (801,'ab interno',' a|ab|b | i|in|nt|te|er|rn|no|o','ab i','ABNTRN','b in','tern','ab interno'),
 (802,'AB\'s','','','',NULL,NULL,''),
 (803,'ABA',' A|AB|BA|A','ABA','AB','BA','ABA','ABA'),
 (804,'ABA-AcBSA',' A|AB|BA|A-|-A|Ac|cB|BS|SA|A','ABA-','ABKBS','BA-A','AcBS','ABA-AcBSA'),
 (805,'abacavir',' a|ab|ba|ac|ca|av|vi|ir|r','abac','ABKFR','baca','cavi','abacavir'),
 (806,'abacavir sulfate',' a|ab|ba|ac|ca|av|vi|ir|r | s|su|ul|lf|fa|at|te|e','abac','ABKFRSLFT','baca','lfat','abacavir s'),
 (807,'abacavir sulphate',' a|ab|ba|ac|ca|av|vi|ir|r | s|su|ul|lp|ph|ha|at|te|e','abac','ABKFRSLFT','baca','phat','abacavir s'),
 (808,'abaci',' a|ab|ba|ac|ci|i','abac','ABS','baci','abac','abaci'),
 (809,'aback',' a|ab|ba|ac|ck|k','abac','ABK','back','abac','aback'),
 (810,'abacteraemic',' a|ab|ba|ac|ct|te|er|ra|ae|em|mi|ic|c','abac','ABKTRMK','bact','aemi','abacteraem'),
 (811,'abacteremic',' a|ab|ba|ac|ct|te|er|re|em|mi|ic|c','abac','ABKTRMK','bact','remi','abacteremi');
INSERT INTO `m_spelling_dictionary` VALUES  (812,'abacterial',' a|ab|ba|ac|ct|te|er|ri|ia|al|l','abac','ABKTRL','bact','eria','abacterial'),
 (813,'abacteriuric',' a|ab|ba|ac|ct|te|er|ri|iu|ur|ri|ic|c','abac','ABKTRRK','bact','iuri','abacteriur'),
 (814,'Abactrim',' A|Ab|ba|ac|ct|tr|ri|im|m','Abac','ABKTRM','bact','ctri','Abactrim'),
 (815,'abacus',' a|ab|ba|ac|cu|us|s','abac','ABKS','bacu','bacu','abacus'),
 (816,'abacuses',' a|ab|ba|ac|cu|us|se|es|s','abac','ABKSS','bacu','cuse','abacuses'),
 (817,'ABAE',' A|AB|BA|AE|E','ABAE','AB','BAE','ABAE','ABAE'),
 (818,'ABAE cell',' A|AB|BA|AE|E | c|ce|el|ll|l','ABAE','ABSL','BAE',' cel','ABAE cell'),
 (819,'ABAE cells',' A|AB|BA|AE|E | c|ce|el|ll|ls|s','ABAE','ABSLS','BAE','cell','ABAE cells'),
 (820,'abaecin',' a|ab|ba|ae|ec|ci|in|n','abae','ABSN','baec','aeci','abaecin'),
 (821,'Abagrotis alternata',' A|Ab|ba|ag|gr|ro|ot|ti|is|s | a|al|lt|te|er|rn|na|at|ta|a','Abag','ABKRTSLTRNT','bagr','rnat','Abagrotis'),
 (822,'abaissement',' a|ab|ba|ai|is|ss|se|em|me|en|nt|t','abai','ABSMNT','bais','emen','abaissemen'),
 (823,'abalienated',' a|ab|ba|al|li|ie|en|na|at|te|ed|d','abal','ABLNTT','bali','nate','abalienate');
INSERT INTO `m_spelling_dictionary` VALUES  (824,'abalone',' a|ab|ba|al|lo|on|ne|e','abal','ABLN','balo','alon','abalone'),
 (825,'abalones',' a|ab|ba|al|lo|on|ne|es|s','abal','ABLNS','balo','lone','abalones'),
 (826,'abamectin',' a|ab|ba|am|me|ec|ct|ti|in|n','abam','ABMKTN','bame','ecti','abamectin'),
 (827,'abana',' a|ab|ba|an|na|a','aban','ABN','bana','aban','abana'),
 (828,'abandon',' a|ab|ba|an|nd|do|on|n','aban','ABNTN','band','ando','abandon'),
 (829,'abandoned',' a|ab|ba|an|nd|do|on|ne|ed|d','aban','ABNTNT','band','done','abandoned'),
 (830,'abandoning',' a|ab|ba|an|nd|do|on|ni|in|ng|g','aban','ABNTNNK','band','onin','abandoning'),
 (831,'abandonment',' a|ab|ba|an|nd|do|on|nm|me|en|nt|t','aban','ABNTNMNT','band','nmen','abandonmen'),
 (832,'abandons',' a|ab|ba|an|nd|do|on|ns|s','aban','ABNTNS','band','ndon','abandons'),
 (833,'abanoquil',' a|ab|ba|an|no|oq|qu|ui|il|l','aban','ABNKL','bano','oqui','abanoquil'),
 (834,'abaptista',' a|ab|ba|ap|pt|ti|is|st|ta|a','abap','ABPTST','bapt','tist','abaptista'),
 (835,'abaptiston',' a|ab|ba|ap|pt|ti|is|st|to|on|n','abap','ABPTSTN','bapt','isto','abaptiston');
INSERT INTO `m_spelling_dictionary` VALUES  (836,'Abarenicola',' A|Ab|ba|ar|re|en|ni|ic|co|ol|la|a','Abar','ABRNKL','bare','icol','Abarenicol'),
 (837,'Abarenicola affinis',' A|Ab|ba|ar|re|en|ni|ic|co|ol|la|a | a|af|ff|fi|in|ni|is|s','Abar','ABRNKLFNS','bare','fini','Abarenicol'),
 (838,'Abarenicola affinis affinis',' A|Ab|ba|ar|re|en|ni|ic|co|ol|la|a | a|af|ff|fi|in|ni|is|s | a|af|ff|fi|in|ni|is|s','Abar','ABRNKLFNSFNS','bare','fini','Abarenicol'),
 (839,'Abarenicola pacifica',' A|Ab|ba|ar|re|en|ni|ic|co|ol|la|a | p|pa|ac|ci|if|fi|ic|ca|a','Abar','ABRNKLPSFK','bare','ific','Abarenicol'),
 (840,'abase',' a|ab|ba|as|se|e','abas','ABS','base','abas','abase'),
 (841,'abased',' a|ab|ba|as|se|ed|d','abas','ABST','base','base','abased'),
 (842,'abasement',' a|ab|ba|as|se|em|me|en|nt|t','abas','ABSMNT','base','emen','abasement'),
 (843,'abases',' a|ab|ba|as|se|es|s','abas','ABSS','base','base','abases'),
 (844,'abash',' a|ab|ba|as|sh|h','abas','ABX','bash','abas','abash'),
 (845,'abashed',' a|ab|ba|as|sh|he|ed|d','abas','ABXT','bash','ashe','abashed'),
 (846,'abashes',' a|ab|ba|as|sh|he|es|s','abas','ABXS','bash','ashe','abashes');
INSERT INTO `m_spelling_dictionary` VALUES  (847,'abashing',' a|ab|ba|as|sh|hi|in|ng|g','abas','ABXNK','bash','shin','abashing'),
 (848,'abashment',' a|ab|ba|as|sh|hm|me|en|nt|t','abas','ABXMNT','bash','hmen','abashment'),
 (849,'abasia',' a|ab|ba|as|si|ia|a','abas','ABX','basi','basi','abasia'),
 (850,'abasia astasia',' a|ab|ba|as|si|ia|a | a|as|st|ta|as|si|ia|a','abas','ABXSTX','basi','tasi','abasia ast'),
 (851,'abasia-astasia',' a|ab|ba|as|si|ia|a-|-a|as|st|ta|as|si|ia|a','abas','ABXSTX','basi','tasi','abasia-ast'),
 (852,'abasic',' a|ab|ba|as|si|ic|c','abas','ABSK','basi','basi','abasic'),
 (853,'abasin',' a|ab|ba|as|si|in|n','abas','ABSN','basi','basi','abasin'),
 (854,'abasing',' a|ab|ba|as|si|in|ng|g','abas','ABSNK','basi','asin','abasing'),
 (855,'ABATC',' A|AB|BA|AT|TC|C','ABAT','ABTK','BATC','ABAT','ABATC'),
 (856,'abate',' a|ab|ba|at|te|e','abat','ABT','bate','abat','abate'),
 (857,'abated',' a|ab|ba|at|te|ed|d','abat','ABTT','bate','bate','abated'),
 (858,'abatement',' a|ab|ba|at|te|em|me|en|nt|t','abat','ABTMNT','bate','emen','abatement'),
 (859,'abatements',' a|ab|ba|at|te|em|me|en|nt|ts|s','abat','ABTMNTS','bate','ment','abatements');
INSERT INTO `m_spelling_dictionary` VALUES  (860,'abates',' a|ab|ba|at|te|es|s','abat','ABTS','bate','bate','abates'),
 (861,'abatic',' a|ab|ba|at|ti|ic|c','abat','ABTK','bati','bati','abatic'),
 (862,'abating',' a|ab|ba|at|ti|in|ng|g','abat','ABTNK','bati','atin','abating'),
 (863,'abattoir',' a|ab|ba|at|tt|to|oi|ir|r','abat','ABTR','batt','ttoi','abattoir'),
 (864,'abattoirs',' a|ab|ba|at|tt|to|oi|ir|rs|s','abat','ABTRS','batt','toir','abattoirs'),
 (865,'abaxial',' a|ab|ba|ax|xi|ia|al|l','abax','ABKSL','baxi','axia','abaxial'),
 (866,'Abbe',' A|Ab|bb|be|e','Abbe','AB','bbe','Abbe','Abbe'),
 (867,'Abbe flap',' A|Ab|bb|be|e | f|fl|la|ap|p','Abbe','ABFLP','bbe',' fla','Abbe flap'),
 (868,'Abbe flaps',' A|Ab|bb|be|e | f|fl|la|ap|ps|s','Abbe','ABFLPS','bbe','flap','Abbe flaps'),
 (869,'Abbe operation',' A|Ab|bb|be|e | o|op|pe|er|ra|at|ti|io|on|n','Abbe','ABPRXN','bbe','atio','Abbe opera'),
 (870,'Abbe operations',' A|Ab|bb|be|e | o|op|pe|er|ra|at|ti|io|on|ns|s','Abbe','ABPRXNS','bbe','tion','Abbe opera'),
 (871,'Abbe\'s condenser','','','',NULL,NULL,'');
INSERT INTO `m_spelling_dictionary` VALUES  (872,'Abbe\'s condensers','','','',NULL,NULL,''),
 (873,'Abbe\'s string method','','','',NULL,NULL,''),
 (874,'Abbe\'s string methods','','','',NULL,NULL,''),
 (875,'Abbe-Estlander flap',' A|Ab|bb|be|e-|-E|Es|st|tl|la|an|nd|de|er|r | f|fl|la|ap|p','Abbe','ABSTLNTRFLP','bbe-',' fla','Abbe-Estla'),
 (876,'Abbe-Estlander flaps',' A|Ab|bb|be|e-|-E|Es|st|tl|la|an|nd|de|er|r | f|fl|la|ap|ps|s','Abbe','ABSTLNTRFLPS','bbe-','flap','Abbe-Estla'),
 (877,'Abbe-McIndoe operation',' A|Ab|bb|be|e-|-M|Mc|cI|In|nd|do|oe|e | o|op|pe|er|ra|at|ti|io|on|n','Abbe','ABMSNTPRXN','bbe-','atio','Abbe-McInd'),
 (878,'Abbe-McIndoe operations',' A|Ab|bb|be|e-|-M|Mc|cI|In|nd|do|oe|e | o|op|pe|er|ra|at|ti|io|on|ns|s','Abbe','ABMSNTPRXNS','bbe-','tion','Abbe-McInd'),
 (879,'Abbe-McIndoe procedure',' A|Ab|bb|be|e-|-M|Mc|cI|In|nd|do|oe|e | p|pr|ro|oc|ce|ed|du|ur|re|e','Abbe','ABMSNTPRSTR','bbe-','edur','Abbe-McInd'),
 (880,'Abbe-McIndoe procedures',' A|Ab|bb|be|e-|-M|Mc|cI|In|nd|do|oe|e | p|pr|ro|oc|ce|ed|du|ur|re|es|s','Abbe','ABMSNTPRSTRS','bbe-','dure','Abbe-McInd'),
 (881,'Abbe-McIndoe technique',' A|Ab|bb|be|e-|-M|Mc|cI|In|nd|do|oe|e | t|te|ec|ch|hn|ni|iq|qu|ue|e','Abbe','ABMSNTTXNK','bbe-','niqu','Abbe-McInd');
INSERT INTO `m_spelling_dictionary` VALUES  (882,'Abbe-Zeiss apparatus',' A|Ab|bb|be|e-|-Z|Ze|ei|is|ss|s | a|ap|pp|pa|ar|ra|at|tu|us|s','Abbe','ABSSPRTS','bbe-','ratu','Abbe-Zeiss'),
 (883,'Abbe-Zeiss apparatuses',' A|Ab|bb|be|e-|-Z|Ze|ei|is|ss|s | a|ap|pp|pa|ar|ra|at|tu|us|se|es|s','Abbe','ABSSPRTSS','bbe-','tuse','Abbe-Zeiss'),
 (884,'Abbes',' A|Ab|bb|be|es|s','Abbe','ABS','bbes','Abbe','Abbes'),
 (885,'abbey',' a|ab|bb|be|ey|y','abbe','AB','bbey','abbe','abbey'),
 (886,'abbeys',' a|ab|bb|be|ey|ys|s','abbe','ABS','bbey','bbey','abbeys'),
 (887,'Abbokinase',' A|Ab|bb|bo|ok|ki|in|na|as|se|e','Abbo','ABKNS','bbok','inas','Abbokinase'),
 (888,'abbot',' a|ab|bb|bo|ot|t','abbo','ABT','bbot','abbo','abbot'),
 (889,'abbots',' a|ab|bb|bo|ot|ts|s','abbo','ABTS','bbot','bbot','abbots'),
 (890,'Abbott',' A|Ab|bb|bo|ot|tt|t','Abbo','ABT','bbot','bbot','Abbott'),
 (891,'Abbott\'s duiker','','','',NULL,NULL,''),
 (892,'Abbott\'s duikers','','','',NULL,NULL,''),
 (893,'Abbott\'s mouse','','','',NULL,NULL,''),
 (894,'ABBP',' A|AB|BB|BP|P','ABBP','ABP','BBP','ABBP','ABBP');
INSERT INTO `m_spelling_dictionary` VALUES  (895,'abbreviate',' a|ab|bb|br|re|ev|vi|ia|at|te|e','abbr','ABRFT','bbre','viat','abbreviate'),
 (896,'abbreviated',' a|ab|bb|br|re|ev|vi|ia|at|te|ed|d','abbr','ABRFTT','bbre','iate','abbreviate'),
 (897,'abbreviated mental test',' a|ab|bb|br|re|ev|vi|ia|at|te|ed|d | m|me|en|nt|ta|al|l | t|te|es|st|t','abbr','ABRFTTMNTLTST','bbre',' tes','abbreviate'),
 (898,'abbreviated mental tests',' a|ab|bb|br|re|ev|vi|ia|at|te|ed|d | m|me|en|nt|ta|al|l | t|te|es|st|ts|s','abbr','ABRFTTMNTLTSTS','bbre','test','abbreviate'),
 (899,'abbreviates',' a|ab|bb|br|re|ev|vi|ia|at|te|es|s','abbr','ABRFTS','bbre','iate','abbreviate'),
 (900,'abbreviating',' a|ab|bb|br|re|ev|vi|ia|at|ti|in|ng|g','abbr','ABRFTNK','bbre','atin','abbreviati'),
 (901,'abbreviation',' a|ab|bb|br|re|ev|vi|ia|at|ti|io|on|n','abbr','ABRFXN','bbre','atio','abbreviati'),
 (902,'abbreviations',' a|ab|bb|br|re|ev|vi|ia|at|ti|io|on|ns|s','abbr','ABRFXNS','bbre','tion','abbreviati'),
 (903,'ABC',' A|AB|BC|C','ABC','ABK','BC','ABC','ABC'),
 (904,'ABC\'s','','','',NULL,NULL,'');
INSERT INTO `m_spelling_dictionary` VALUES  (905,'ABCD',' A|AB|BC|CD|D','ABCD','ABKT','BCD','ABCD','ABCD'),
 (906,'ABCD\'s','','','',NULL,NULL,''),
 (907,'ABCDs',' A|AB|BC|CD|Ds|s','ABCD','ABKTS','BCDs','ABCD','ABCDs'),
 (908,'abcess',' a|ab|bc|ce|es|ss|s','abce','ABSS','bces','bces','abcess'),
 (909,'abcesses',' a|ab|bc|ce|es|ss|se|es|s','abce','ABSSS','bces','esse','abcesses'),
 (910,'abciximab',' a|ab|bc|ci|ix|xi|im|ma|ab|b','abci','ABSKSMB','bcix','xima','abciximab'),
 (911,'ABCPA',' A|AB|BC|CP|PA|A','ABCP','ABKP','BCPA','ABCP','ABCPA'),
 (912,'ABCs',' A|AB|BC|Cs|s','ABCs','ABKS','BCs','ABCs','ABCs'),
 (913,'Abderhalden',' A|Ab|bd|de|er|rh|ha|al|ld|de|en|n','Abde','ABTRHLTN','bder','alde','Abderhalde'),
 (914,'Abderhaldens',' A|Ab|bd|de|er|rh|ha|al|ld|de|en|ns|s','Abde','ABTRHLTNS','bder','lden','Abderhalde'),
 (915,'ABDIC',' A|AB|BD|DI|IC|C','ABDI','ABTK','BDIC','ABDI','ABDIC'),
 (916,'abdicate',' a|ab|bd|di|ic|ca|at|te|e','abdi','ABTKT','bdic','icat','abdicate'),
 (917,'abdicated',' a|ab|bd|di|ic|ca|at|te|ed|d','abdi','ABTKTT','bdic','cate','abdicated'),
 (918,'abdicates',' a|ab|bd|di|ic|ca|at|te|es|s','abdi','ABTKTS','bdic','cate','abdicates');
INSERT INTO `m_spelling_dictionary` VALUES  (919,'abdicating',' a|ab|bd|di|ic|ca|at|ti|in|ng|g','abdi','ABTKTNK','bdic','atin','abdicating'),
 (920,'abdication',' a|ab|bd|di|ic|ca|at|ti|io|on|n','abdi','ABTKXN','bdic','atio','abdication'),
 (921,'abdications',' a|ab|bd|di|ic|ca|at|ti|io|on|ns|s','abdi','ABTKXNS','bdic','tion','abdication'),
 (922,'abdomen',' a|ab|bd|do|om|me|en|n','abdo','ABTMN','bdom','dome','abdomen'),
 (923,'abdomens',' a|ab|bd|do|om|me|en|ns|s','abdo','ABTMNS','bdom','omen','abdomens'),
 (924,'abdominal',' a|ab|bd|do|om|mi|in|na|al|l','abdo','ABTMNL','bdom','mina','abdominal'),
 (925,'abdominal aneurysm',' a|ab|bd|do|om|mi|in|na|al|l | a|an|ne|eu|ur|ry|ys|sm|m','abdo','ABTMNLNRSM','bdom','urys','abdominal'),
 (926,'abdominal aneurysms',' a|ab|bd|do|om|mi|in|na|al|l | a|an|ne|eu|ur|ry|ys|sm|ms|s','abdo','ABTMNLNRSMS','bdom','rysm','abdominal'),
 (927,'abdominal angina',' a|ab|bd|do|om|mi|in|na|al|l | a|an|ng|gi|in|na|a','abdo','ABTMNLNJN','bdom','ngin','abdominal'),
 (928,'abdominal aorta',' a|ab|bd|do|om|mi|in|na|al|l | a|ao|or|rt|ta|a','abdo','ABTMNLRT','bdom','aort','abdominal');
INSERT INTO `m_spelling_dictionary` VALUES  (929,'abdominal aortae',' a|ab|bd|do|om|mi|in|na|al|l | a|ao|or|rt|ta|ae|e','abdo','ABTMNLRT','bdom','orta','abdominal'),
 (930,'abdominal aortas',' a|ab|bd|do|om|mi|in|na|al|l | a|ao|or|rt|ta|as|s','abdo','ABTMNLRTS','bdom','orta','abdominal'),
 (931,'abdominal aortic aneurism',' a|ab|bd|do|om|mi|in|na|al|l | a|ao|or|rt|ti|ic|c | a|an|ne|eu|ur|ri|is|sm|m','abdo','ABTMNLRTKNRSM','bdom','uris','abdominal'),
 (932,'abdominal aortic aneurisms',' a|ab|bd|do|om|mi|in|na|al|l | a|ao|or|rt|ti|ic|c | a|an|ne|eu|ur|ri|is|sm|ms|s','abdo','ABTMNLRTKNRSMS','bdom','rism','abdominal'),
 (933,'abdominal aortic aneurysm',' a|ab|bd|do|om|mi|in|na|al|l | a|ao|or|rt|ti|ic|c | a|an|ne|eu|ur|ry|ys|sm|m','abdo','ABTMNLRTKNRSM','bdom','urys','abdominal'),
 (934,'abdominal aortic aneurysmectomies',' a|ab|bd|do|om|mi|in|na|al|l | a|ao|or|rt|ti|ic|c | a|an|ne|eu|ur|ry|ys|sm|me|ec|ct|to|om|mi|ie|es|s','abdo','ABTMNLRTKNRSMKTMS','bdom','omie','abdominal'),
 (935,'abdominal aortic aneurysmectomy',' a|ab|bd|do|om|mi|in|na|al|l | a|ao|or|rt|ti|ic|c | a|an|ne|eu|ur|ry|ys|sm|me|ec|ct|to|om|my|y','abdo','ABTMNLRTKNRSMKTM','bdom','ctom','abdominal'),
 (936,'abdominal aortic aneurysms',' a|ab|bd|do|om|mi|in|na|al|l | a|ao|or|rt|ti|ic|c | a|an|ne|eu|ur|ry|ys|sm|ms|s','abdo','ABTMNLRTKNRSMS','bdom','rysm','abdominal');
INSERT INTO `m_spelling_dictionary` VALUES  (937,'abdominal aortic plexus',' a|ab|bd|do|om|mi|in|na|al|l | a|ao|or|rt|ti|ic|c | p|pl|le|ex|xu|us|s','abdo','ABTMNLRTKPLKSS','bdom','lexu','abdominal'),
 (938,'abdominal aortic plexuses',' a|ab|bd|do|om|mi|in|na|al|l | a|ao|or|rt|ti|ic|c | p|pl|le|ex|xu|us|se|es|s','abdo','ABTMNLRTKPLKSSS','bdom','xuse','abdominal'),
 (939,'abdominal aponeuroses',' a|ab|bd|do|om|mi|in|na|al|l | a|ap|po|on|ne|eu|ur|ro|os|se|es|s','abdo','ABTMNLPNRSS','bdom','rose','abdominal'),
 (940,'abdominal aponeurosis',' a|ab|bd|do|om|mi|in|na|al|l | a|ap|po|on|ne|eu|ur|ro|os|si|is|s','abdo','ABTMNLPNRSS','bdom','rosi','abdominal'),
 (941,'abdominal apoplexies',' a|ab|bd|do|om|mi|in|na|al|l | a|ap|po|op|pl|le|ex|xi|ie|es|s','abdo','ABTMNLPPLKSS','bdom','exie','abdominal'),
 (942,'abdominal apoplexy',' a|ab|bd|do|om|mi|in|na|al|l | a|ap|po|op|pl|le|ex|xy|y','abdo','ABTMNLPPLKS','bdom','plex','abdominal'),
 (943,'abdominal asthma',' a|ab|bd|do|om|mi|in|na|al|l | a|as|st|th|hm|ma|a','abdo','ABTMNLS0M','bdom','sthm','abdominal'),
 (944,'abdominal canal',' a|ab|bd|do|om|mi|in|na|al|l | c|ca|an|na|al|l','abdo','ABTMNLKNL','bdom','cana','abdominal');
INSERT INTO `m_spelling_dictionary` VALUES  (945,'abdominal canals',' a|ab|bd|do|om|mi|in|na|al|l | c|ca|an|na|al|ls|s','abdo','ABTMNLKNLS','bdom','anal','abdominal'),
 (946,'abdominal cavities',' a|ab|bd|do|om|mi|in|na|al|l | c|ca|av|vi|it|ti|ie|es|s','abdo','ABTMNLKFTS','bdom','itie','abdominal'),
 (947,'abdominal cavity',' a|ab|bd|do|om|mi|in|na|al|l | c|ca|av|vi|it|ty|y','abdo','ABTMNLKFT','bdom','avit','abdominal'),
 (948,'abdominal central venous pressure',' a|ab|bd|do|om|mi|in|na|al|l | c|ce|en|nt|tr|ra|al|l | v|ve|en|no|ou|us|s | p|pr|re|es|ss|su|ur|re|e','abdo','ABTMNLSNTRLFNSPRSR','bdom','ssur','abdominal'),
 (949,'abdominal circumference',' a|ab|bd|do|om|mi|in|na|al|l | c|ci|ir|rc|cu|um|mf|fe|er|re|en|nc|ce|e','abdo','ABTMNLSRKMFRNS','bdom','renc','abdominal'),
 (950,'abdominal circumferences',' a|ab|bd|do|om|mi|in|na|al|l | c|ci|ir|rc|cu|um|mf|fe|er|re|en|nc|ce|es|s','abdo','ABTMNLSRKMFRNSS','bdom','ence','abdominal'),
 (951,'abdominal compression',' a|ab|bd|do|om|mi|in|na|al|l | c|co|om|mp|pr|re|es|ss|si|io|on|n','abdo','ABTMNLKMPRSN','bdom','ssio','abdominal'),
 (952,'abdominal compressions',' a|ab|bd|do|om|mi|in|na|al|l | c|co|om|mp|pr|re|es|ss|si|io|on|ns|s','abdo','ABTMNLKMPRSNS','bdom','sion','abdominal');
INSERT INTO `m_spelling_dictionary` VALUES  (953,'abdominal decompression',' a|ab|bd|do|om|mi|in|na|al|l | d|de|ec|co|om|mp|pr|re|es|ss|si|io|on|n','abdo','ABTMNLTKMPRSN','bdom','ssio','abdominal'),
 (954,'abdominal deliveries',' a|ab|bd|do|om|mi|in|na|al|l | d|de|el|li|iv|ve|er|ri|ie|es|s','abdo','ABTMNLTLFRS','bdom','erie','abdominal'),
 (955,'abdominal delivery',' a|ab|bd|do|om|mi|in|na|al|l | d|de|el|li|iv|ve|er|ry|y','abdo','ABTMNLTLFR','bdom','iver','abdominal'),
 (956,'abdominal dropsy',' a|ab|bd|do|om|mi|in|na|al|l | d|dr|ro|op|ps|sy|y','abdo','ABTMNLTRPS','bdom','rops','abdominal'),
 (957,'abdominal epilepsy',' a|ab|bd|do|om|mi|in|na|al|l | e|ep|pi|il|le|ep|ps|sy|y','abdo','ABTMNLPLPS','bdom','leps','abdominal'),
 (958,'abdominal fascia',' a|ab|bd|do|om|mi|in|na|al|l | f|fa|as|sc|ci|ia|a','abdo','ABTMNLFSX','bdom','asci','abdominal'),
 (959,'abdominal fasciae',' a|ab|bd|do|om|mi|in|na|al|l | f|fa|as|sc|ci|ia|ae|e','abdo','ABTMNLFSX','bdom','scia','abdominal'),
 (960,'abdominal fascias',' a|ab|bd|do|om|mi|in|na|al|l | f|fa|as|sc|ci|ia|as|s','abdo','ABTMNLFSXS','bdom','scia','abdominal'),
 (961,'abdominal fistula',' a|ab|bd|do|om|mi|in|na|al|l | f|fi|is|st|tu|ul|la|a','abdo','ABTMNLFSTL','bdom','stul','abdominal');
INSERT INTO `m_spelling_dictionary` VALUES  (962,'abdominal fistulae',' a|ab|bd|do|om|mi|in|na|al|l | f|fi|is|st|tu|ul|la|ae|e','abdo','ABTMNLFSTL','bdom','tula','abdominal'),
 (963,'abdominal fistulas',' a|ab|bd|do|om|mi|in|na|al|l | f|fi|is|st|tu|ul|la|as|s','abdo','ABTMNLFSTLS','bdom','tula','abdominal'),
 (964,'abdominal heart',' a|ab|bd|do|om|mi|in|na|al|l | h|he|ea|ar|rt|t','abdo','ABTMNLHRT','bdom','hear','abdominal'),
 (965,'abdominal hearts',' a|ab|bd|do|om|mi|in|na|al|l | h|he|ea|ar|rt|ts|s','abdo','ABTMNLHRTS','bdom','eart','abdominal'),
 (966,'abdominal hernia',' a|ab|bd|do|om|mi|in|na|al|l | h|he|er|rn|ni|ia|a','abdo','ABTMNLHRN','bdom','erni','abdominal'),
 (967,'abdominal herniae',' a|ab|bd|do|om|mi|in|na|al|l | h|he|er|rn|ni|ia|ae|e','abdo','ABTMNLHRN','bdom','rnia','abdominal'),
 (968,'abdominal hernias',' a|ab|bd|do|om|mi|in|na|al|l | h|he|er|rn|ni|ia|as|s','abdo','ABTMNLHRNS','bdom','rnia','abdominal'),
 (969,'abdominal hysterectomies',' a|ab|bd|do|om|mi|in|na|al|l | h|hy|ys|st|te|er|re|ec|ct|to|om|mi|ie|es|s','abdo','ABTMNLSTRKTMS','bdom','omie','abdominal'),
 (970,'abdominal hysterectomy',' a|ab|bd|do|om|mi|in|na|al|l | h|hy|ys|st|te|er|re|ec|ct|to|om|my|y','abdo','ABTMNLSTRKTM','bdom','ctom','abdominal');
INSERT INTO `m_spelling_dictionary` VALUES  (971,'abdominal lymph node',' a|ab|bd|do|om|mi|in|na|al|l | l|ly|ym|mp|ph|h | n|no|od|de|e','abdo','ABTMNLLMFNT','bdom',' nod','abdominal'),
 (972,'abdominal lymph nodes',' a|ab|bd|do|om|mi|in|na|al|l | l|ly|ym|mp|ph|h | n|no|od|de|es|s','abdo','ABTMNLLMFNTS','bdom','node','abdominal'),
 (973,'abdominal migraine',' a|ab|bd|do|om|mi|in|na|al|l | m|mi|ig|gr|ra|ai|in|ne|e','abdo','ABTMNLMKRN','bdom','rain','abdominal'),
 (974,'abdominal migraines',' a|ab|bd|do|om|mi|in|na|al|l | m|mi|ig|gr|ra|ai|in|ne|es|s','abdo','ABTMNLMKRNS','bdom','aine','abdominal'),
 (975,'abdominal muscle deficiency syndrome',' a|ab|bd|do|om|mi|in|na|al|l | m|mu|us|sc|cl|le|e | d|de|ef|fi|ic|ci|ie|en|nc|cy|y | s|sy|yn|nd|dr|ro|om|me|e','abdo','ABTMNLMSKLTFSNSSNTRM','bdom','drom','abdominal'),
 (976,'abdominal muscle deficiency syndromes',' a|ab|bd|do|om|mi|in|na|al|l | m|mu|us|sc|cl|le|e | d|de|ef|fi|ic|ci|ie|en|nc|cy|y | s|sy|yn|nd|dr|ro|om|me|es|s','abdo','ABTMNLMSKLTFSNSSNTRMS','bdom','rome','abdominal'),
 (977,'abdominal pain',' a|ab|bd|do|om|mi|in|na|al|l | p|pa|ai|in|n','abdo','ABTMNLPN','bdom',' pai','abdominal');
INSERT INTO `m_spelling_dictionary` VALUES  (978,'abdominal pains',' a|ab|bd|do|om|mi|in|na|al|l | p|pa|ai|in|ns|s','abdo','ABTMNLPNS','bdom','pain','abdominal'),
 (979,'abdominal peritonaea',' a|ab|bd|do|om|mi|in|na|al|l | p|pe|er|ri|it|to|on|na|ae|ea|a','abdo','ABTMNLPRTN','bdom','onae','abdominal'),
 (980,'abdominal peritonaeum',' a|ab|bd|do|om|mi|in|na|al|l | p|pe|er|ri|it|to|on|na|ae|eu|um|m','abdo','ABTMNLPRTNM','bdom','naeu','abdominal'),
 (981,'abdominal peritonaeums',' a|ab|bd|do|om|mi|in|na|al|l | p|pe|er|ri|it|to|on|na|ae|eu|um|ms|s','abdo','ABTMNLPRTNMS','bdom','aeum','abdominal'),
 (982,'abdominal peritonea',' a|ab|bd|do|om|mi|in|na|al|l | p|pe|er|ri|it|to|on|ne|ea|a','abdo','ABTMNLPRTN','bdom','tone','abdominal'),
 (983,'abdominal peritoneum',' a|ab|bd|do|om|mi|in|na|al|l | p|pe|er|ri|it|to|on|ne|eu|um|m','abdo','ABTMNLPRTNM','bdom','oneu','abdominal'),
 (984,'abdominal peritoneums',' a|ab|bd|do|om|mi|in|na|al|l | p|pe|er|ri|it|to|on|ne|eu|um|ms|s','abdo','ABTMNLPRTNMS','bdom','neum','abdominal'),
 (985,'abdominal phthises',' a|ab|bd|do|om|mi|in|na|al|l | p|ph|ht|th|hi|is|se|es|s','abdo','ABTMNLF0SS','bdom','hise','abdominal');
INSERT INTO `m_spelling_dictionary` VALUES  (986,'abdominal phthisis',' a|ab|bd|do|om|mi|in|na|al|l | p|ph|ht|th|hi|is|si|is|s','abdo','ABTMNLF0SS','bdom','hisi','abdominal'),
 (987,'abdominal pregnancies',' a|ab|bd|do|om|mi|in|na|al|l | p|pr|re|eg|gn|na|an|nc|ci|ie|es|s','abdo','ABTMNLPRKNNSS','bdom','ncie','abdominal'),
 (988,'abdominal pregnancy',' a|ab|bd|do|om|mi|in|na|al|l | p|pr|re|eg|gn|na|an|nc|cy|y','abdo','ABTMNLPRKNNS','bdom','nanc','abdominal'),
 (989,'abdominal pressure',' a|ab|bd|do|om|mi|in|na|al|l | p|pr|re|es|ss|su|ur|re|e','abdo','ABTMNLPRSR','bdom','ssur','abdominal'),
 (990,'abdominal ptoses',' a|ab|bd|do|om|mi|in|na|al|l | p|pt|to|os|se|es|s','abdo','ABTMNLPTSS','bdom','tose','abdominal'),
 (991,'abdominal ptosis',' a|ab|bd|do|om|mi|in|na|al|l | p|pt|to|os|si|is|s','abdo','ABTMNLPTSS','bdom','tosi','abdominal'),
 (992,'abdominal pulse',' a|ab|bd|do|om|mi|in|na|al|l | p|pu|ul|ls|se|e','abdo','ABTMNLPLS','bdom','puls','abdominal'),
 (993,'abdominal pulses',' a|ab|bd|do|om|mi|in|na|al|l | p|pu|ul|ls|se|es|s','abdo','ABTMNLPLSS','bdom','ulse','abdominal'),
 (994,'abdominal reflex',' a|ab|bd|do|om|mi|in|na|al|l | r|re|ef|fl|le|ex|x','abdo','ABTMNLRFLKS','bdom','efle','abdominal');
INSERT INTO `m_spelling_dictionary` VALUES  (995,'abdominal reflexes',' a|ab|bd|do|om|mi|in|na|al|l | r|re|ef|fl|le|ex|xe|es|s','abdo','ABTMNLRFLKSS','bdom','lexe','abdominal'),
 (996,'abdominal region',' a|ab|bd|do|om|mi|in|na|al|l | r|re|eg|gi|io|on|n','abdo','ABTMNLRJN','bdom','egio','abdominal'),
 (997,'abdominal regions',' a|ab|bd|do|om|mi|in|na|al|l | r|re|eg|gi|io|on|ns|s','abdo','ABTMNLRJNS','bdom','gion','abdominal'),
 (998,'abdominal respiration',' a|ab|bd|do|om|mi|in|na|al|l | r|re|es|sp|pi|ir|ra|at|ti|io|on|n','abdo','ABTMNLRSPRXN','bdom','atio','abdominal'),
 (999,'abdominal sac',' a|ab|bd|do|om|mi|in|na|al|l | s|sa|ac|c','abdo','ABTMNLSK','bdom','l sa','abdominal'),
 (1000,'abdominal sacs',' a|ab|bd|do|om|mi|in|na|al|l | s|sa|ac|cs|s','abdo','ABTMNLSKS','bdom',' sac','abdominal'),
 (1001,'abdominalis',' a|ab|bd|do|om|mi|in|na|al|li|is|s','abdo','ABTMNLS','bdom','nali','abdominali'),
 (1002,'abdominally',' a|ab|bd|do|om|mi|in|na|al|ll|ly|y','abdo','ABTMNL','bdom','nall','abdominall'),
 (1003,'abdominis',' a|ab|bd|do|om|mi|in|ni|is|s','abdo','ABTMNS','bdom','mini','abdominis');
INSERT INTO `m_spelling_dictionary` VALUES  (1004,'abdomino-anal',' a|ab|bd|do|om|mi|in|no|o-|-a|an|na|al|l','abdo','ABTMNNL','bdom','-ana','abdomino-a'),
 (1005,'abdomino-anal resection',' a|ab|bd|do|om|mi|in|no|o-|-a|an|na|al|l | r|re|es|se|ec|ct|ti|io|on|n','abdo','ABTMNNLRSKXN','bdom','ctio','abdomino-a'),
 (1006,'abdomino-anal resections',' a|ab|bd|do|om|mi|in|no|o-|-a|an|na|al|l | r|re|es|se|ec|ct|ti|io|on|ns|s','abdo','ABTMNNLRSKXNS','bdom','tion','abdomino-a'),
 (1007,'abdomino-caval',' a|ab|bd|do|om|mi|in|no|o-|-c|ca|av|va|al|l','abdo','ABTMNKFL','bdom','cava','abdomino-c'),
 (1008,'abdomino-digestive',' a|ab|bd|do|om|mi|in|no|o-|-d|di|ig|ge|es|st|ti|iv|ve|e','abdo','ABTMNTJSTF','bdom','stiv','abdomino-d'),
 (1009,'abdomino-pelvic',' a|ab|bd|do|om|mi|in|no|o-|-p|pe|el|lv|vi|ic|c','abdo','ABTMNPLFK','bdom','elvi','abdomino-p'),
 (1010,'abdomino-perineal',' a|ab|bd|do|om|mi|in|no|o-|-p|pe|er|ri|in|ne|ea|al|l','abdo','ABTMNPRNL','bdom','inea','abdomino-p'),
 (1011,'abdomino-scrotal',' a|ab|bd|do|om|mi|in|no|o-|-s|sc|cr|ro|ot|ta|al|l','abdo','ABTMNSKRTL','bdom','rota','abdomino-s'),
 (1012,'abdomino-thoracic',' a|ab|bd|do|om|mi|in|no|o-|-t|th|ho|or|ra|ac|ci|ic|c','abdo','ABTMN0RSK','bdom','raci','abdomino-t');
INSERT INTO `m_spelling_dictionary` VALUES  (1013,'abdomino-thoracoscopic',' a|ab|bd|do|om|mi|in|no|o-|-t|th|ho|or|ra|ac|co|os|sc|co|op|pi|ic|c','abdo','ABTMN0RKSKPK','bdom','copi','abdomino-t'),
 (1014,'abdomino-vaginal',' a|ab|bd|do|om|mi|in|no|o-|-v|va|ag|gi|in|na|al|l','abdo','ABTMNFJNL','bdom','gina','abdomino-v'),
 (1015,'abdominoanal',' a|ab|bd|do|om|mi|in|no|oa|an|na|al|l','abdo','ABTMNNL','bdom','oana','abdominoan'),
 (1016,'abdominoanal resection',' a|ab|bd|do|om|mi|in|no|oa|an|na|al|l | r|re|es|se|ec|ct|ti|io|on|n','abdo','ABTMNNLRSKXN','bdom','ctio','abdominoan'),
 (1017,'abdominoanal resections',' a|ab|bd|do|om|mi|in|no|oa|an|na|al|l | r|re|es|se|ec|ct|ti|io|on|ns|s','abdo','ABTMNNLRSKXNS','bdom','tion','abdominoan'),
 (1018,'abdominocaval',' a|ab|bd|do|om|mi|in|no|oc|ca|av|va|al|l','abdo','ABTMNKFL','bdom','cava','abdominoca'),
 (1019,'abdominocenteses',' a|ab|bd|do|om|mi|in|no|oc|ce|en|nt|te|es|se|es|s','abdo','ABTMNSNTSS','bdom','tese','abdominoce'),
 (1020,'abdominocentesis',' a|ab|bd|do|om|mi|in|no|oc|ce|en|nt|te|es|si|is|s','abdo','ABTMNSNTSS','bdom','tesi','abdominoce'),
 (1021,'abdominocystic',' a|ab|bd|do|om|mi|in|no|oc|cy|ys|st|ti|ic|c','abdo','ABTMNSSTK','bdom','ysti','abdominocy');
INSERT INTO `m_spelling_dictionary` VALUES  (1022,'abdominogenital',' a|ab|bd|do|om|mi|in|no|og|ge|en|ni|it|ta|al|l','abdo','ABTMNJNTL','bdom','nita','abdominoge'),
 (1023,'abdominohysterectomies',' a|ab|bd|do|om|mi|in|no|oh|hy|ys|st|te|er|re|ec|ct|to|om|mi|ie|es|s','abdo','ABTMNSTRKTMS','bdom','omie','abdominohy'),
 (1024,'abdominohysterectomy',' a|ab|bd|do|om|mi|in|no|oh|hy|ys|st|te|er|re|ec|ct|to|om|my|y','abdo','ABTMNSTRKTM','bdom','ctom','abdominohy'),
 (1025,'abdominohysterotomies',' a|ab|bd|do|om|mi|in|no|oh|hy|ys|st|te|er|ro|ot|to|om|mi|ie|es|s','abdo','ABTMNSTRTMS','bdom','omie','abdominohy'),
 (1026,'abdominohysterotomy',' a|ab|bd|do|om|mi|in|no|oh|hy|ys|st|te|er|ro|ot|to|om|my|y','abdo','ABTMNSTRTM','bdom','otom','abdominohy'),
 (1027,'abdominopelvic',' a|ab|bd|do|om|mi|in|no|op|pe|el|lv|vi|ic|c','abdo','ABTMNPLFK','bdom','elvi','abdominope'),
 (1028,'abdominoperineal',' a|ab|bd|do|om|mi|in|no|op|pe|er|ri|in|ne|ea|al|l','abdo','ABTMNPRNL','bdom','inea','abdominope'),
 (1029,'abdominoperineal resection',' a|ab|bd|do|om|mi|in|no|op|pe|er|ri|in|ne|ea|al|l | r|re|es|se|ec|ct|ti|io|on|n','abdo','ABTMNPRNLRSKXN','bdom','ctio','abdominope'),
 (1030,'abdominoperineal resections',' a|ab|bd|do|om|mi|in|no|op|pe|er|ri|in|ne|ea|al|l | r|re|es|se|ec|ct|ti|io|on|ns|s','abdo','ABTMNPRNLRSKXNS','bdom','tion','abdominope');
INSERT INTO `m_spelling_dictionary` VALUES  (1031,'abdominoplasties',' a|ab|bd|do|om|mi|in|no|op|pl|la|as|st|ti|ie|es|s','abdo','ABTMNPLSTS','bdom','stie','abdominopl'),
 (1032,'abdominoplasty',' a|ab|bd|do|om|mi|in|no|op|pl|la|as|st|ty|y','abdo','ABTMNPLST','bdom','last','abdominopl'),
 (1033,'abdominoscrotal',' a|ab|bd|do|om|mi|in|no|os|sc|cr|ro|ot|ta|al|l','abdo','ABTMNSKRTL','bdom','rota','abdominosc'),
 (1034,'abdominothoracic',' a|ab|bd|do|om|mi|in|no|ot|th|ho|or|ra|ac|ci|ic|c','abdo','ABTMN0RSK','bdom','raci','abdominoth'),
 (1035,'abdominous',' a|ab|bd|do|om|mi|in|no|ou|us|s','abdo','ABTMNS','bdom','inou','abdominous'),
 (1036,'abdominouterotomies',' a|ab|bd|do|om|mi|in|no|ou|ut|te|er|ro|ot|to|om|mi|ie|es|s','abdo','ABTMNTRTMS','bdom','omie','abdominout'),
 (1037,'abdominouterotomy',' a|ab|bd|do|om|mi|in|no|ou|ut|te|er|ro|ot|to|om|my|y','abdo','ABTMNTRTM','bdom','otom','abdominout'),
 (1038,'abdominovaginal',' a|ab|bd|do|om|mi|in|no|ov|va|ag|gi|in|na|al|l','abdo','ABTMNFJNL','bdom','gina','abdominova'),
 (1039,'abdominovesical',' a|ab|bd|do|om|mi|in|no|ov|ve|es|si|ic|ca|al|l','abdo','ABTMNFSKL','bdom','sica','abdominove');
INSERT INTO `m_spelling_dictionary` VALUES  (1040,'abducence',' a|ab|bd|du|uc|ce|en|nc|ce|e','abdu','ABTSNS','bduc','cenc','abducence'),
 (1041,'abducens',' a|ab|bd|du|uc|ce|en|ns|s','abdu','ABTSNS','bduc','ucen','abducens'),
 (1042,'abducens colliculus',' a|ab|bd|du|uc|ce|en|ns|s | c|co|ol|ll|li|ic|cu|ul|lu|us|s','abdu','ABTSNSKLKLS','bduc','culu','abducens c'),
 (1043,'abducens nerve',' a|ab|bd|du|uc|ce|en|ns|s | n|ne|er|rv|ve|e','abdu','ABTSNSNRF','bduc','nerv','abducens n'),
 (1044,'abducens nerves',' a|ab|bd|du|uc|ce|en|ns|s | n|ne|er|rv|ve|es|s','abdu','ABTSNSNRFS','bduc','erve','abducens n'),
 (1045,'abducens nuclei',' a|ab|bd|du|uc|ce|en|ns|s | n|nu|uc|cl|le|ei|i','abdu','ABTSNSNKL','bduc','ucle','abducens n'),
 (1046,'abducens nucleus',' a|ab|bd|du|uc|ce|en|ns|s | n|nu|uc|cl|le|eu|us|s','abdu','ABTSNSNKLS','bduc','cleu','abducens n'),
 (1047,'abducens nucleuses',' a|ab|bd|du|uc|ce|en|ns|s | n|nu|uc|cl|le|eu|us|se|es|s','abdu','ABTSNSNKLSS','bduc','euse','abducens n'),
 (1048,'abducens paralyses',' a|ab|bd|du|uc|ce|en|ns|s | p|pa|ar|ra|al|ly|ys|se|es|s','abdu','ABTSNSPRLSS','bduc','lyse','abducens p'),
 (1049,'abducens paralysis',' a|ab|bd|du|uc|ce|en|ns|s | p|pa|ar|ra|al|ly|ys|si|is|s','abdu','ABTSNSPRLSS','bduc','lysi','abducens p');
INSERT INTO `m_spelling_dictionary` VALUES  (1050,'abducens-facial paralyses',' a|ab|bd|du|uc|ce|en|ns|s-|-f|fa|ac|ci|ia|al|l | p|pa|ar|ra|al|ly|ys|se|es|s','abdu','ABTSNSFXLPRLSS','bduc','lyse','abducens-f'),
 (1051,'abducens-facial paralysis',' a|ab|bd|du|uc|ce|en|ns|s-|-f|fa|ac|ci|ia|al|l | p|pa|ar|ra|al|ly|ys|si|is|s','abdu','ABTSNSFXLPRLSS','bduc','lysi','abducens-f'),
 (1052,'abducent',' a|ab|bd|du|uc|ce|en|nt|t','abdu','ABTSNT','bduc','ucen','abducent'),
 (1053,'abducent nerve',' a|ab|bd|du|uc|ce|en|nt|t | n|ne|er|rv|ve|e','abdu','ABTSNTNRF','bduc','nerv','abducent n'),
 (1054,'abducent nerves',' a|ab|bd|du|uc|ce|en|nt|t | n|ne|er|rv|ve|es|s','abdu','ABTSNTNRFS','bduc','erve','abducent n'),
 (1055,'abduct',' a|ab|bd|du|uc|ct|t','abdu','ABTKT','bduc','bduc','abduct'),
 (1056,'abducted',' a|ab|bd|du|uc|ct|te|ed|d','abdu','ABTKTT','bduc','ucte','abducted'),
 (1057,'abductin',' a|ab|bd|du|uc|ct|ti|in|n','abdu','ABTKTN','bduc','ucti','abductin'),
 (1058,'abducting',' a|ab|bd|du|uc|ct|ti|in|ng|g','abdu','ABTKTNK','bduc','ctin','abducting'),
 (1059,'abduction',' a|ab|bd|du|uc|ct|ti|io|on|n','abdu','ABTKXN','bduc','ctio','abduction');
INSERT INTO `m_spelling_dictionary` VALUES  (1060,'abductions',' a|ab|bd|du|uc|ct|ti|io|on|ns|s','abdu','ABTKXNS','bduc','tion','abductions'),
 (1061,'abductive',' a|ab|bd|du|uc|ct|ti|iv|ve|e','abdu','ABTKTF','bduc','ctiv','abductive'),
 (1062,'abductor',' a|ab|bd|du|uc|ct|to|or|r','abdu','ABTKTR','bduc','ucto','abductor'),
 (1063,'abductor hallucis',' a|ab|bd|du|uc|ct|to|or|r | h|ha|al|ll|lu|uc|ci|is|s','abdu','ABTKTRHLSS','bduc','luci','abductor h'),
 (1064,'abductor hallucis longus',' a|ab|bd|du|uc|ct|to|or|r | h|ha|al|ll|lu|uc|ci|is|s | l|lo|on|ng|gu|us|s','abdu','ABTKTRHLSSLNKS','bduc','ongu','abductor h'),
 (1065,'abductor hallucis longus muscle',' a|ab|bd|du|uc|ct|to|or|r | h|ha|al|ll|lu|uc|ci|is|s | l|lo|on|ng|gu|us|s | m|mu|us|sc|cl|le|e','abdu','ABTKTRHLSSLNKSMSKL','bduc','uscl','abductor h'),
 (1066,'abductor hallucis longus muscles',' a|ab|bd|du|uc|ct|to|or|r | h|ha|al|ll|lu|uc|ci|is|s | l|lo|on|ng|gu|us|s | m|mu|us|sc|cl|le|es|s','abdu','ABTKTRHLSSLNKSMSKLS','bduc','scle','abductor h'),
 (1067,'abductor hallucis muscle',' a|ab|bd|du|uc|ct|to|or|r | h|ha|al|ll|lu|uc|ci|is|s | m|mu|us|sc|cl|le|e','abdu','ABTKTRHLSSMSKL','bduc','uscl','abductor h');
INSERT INTO `m_spelling_dictionary` VALUES  (1068,'abductor hallucis muscles',' a|ab|bd|du|uc|ct|to|or|r | h|ha|al|ll|lu|uc|ci|is|s | m|mu|us|sc|cl|le|es|s','abdu','ABTKTRHLSSMSKLS','bduc','scle','abductor h'),
 (1069,'abductor muscle',' a|ab|bd|du|uc|ct|to|or|r | m|mu|us|sc|cl|le|e','abdu','ABTKTRMSKL','bduc','uscl','abductor m'),
 (1070,'abductor muscles',' a|ab|bd|du|uc|ct|to|or|r | m|mu|us|sc|cl|le|es|s','abdu','ABTKTRMSKLS','bduc','scle','abductor m'),
 (1071,'abductor pollices brevis',' a|ab|bd|du|uc|ct|to|or|r | p|po|ol|ll|li|ic|ce|es|s | b|br|re|ev|vi|is|s','abdu','ABTKTRPLSSBRFS','bduc','revi','abductor p'),
 (1072,'abductor pollicis brevis',' a|ab|bd|du|uc|ct|to|or|r | p|po|ol|ll|li|ic|ci|is|s | b|br|re|ev|vi|is|s','abdu','ABTKTRPLSSBRFS','bduc','revi','abductor p'),
 (1073,'abductor pollicis longus',' a|ab|bd|du|uc|ct|to|or|r | p|po|ol|ll|li|ic|ci|is|s | l|lo|on|ng|gu|us|s','abdu','ABTKTRPLSSLNKS','bduc','ongu','abductor p'),
 (1074,'abductors',' a|ab|bd|du|uc|ct|to|or|rs|s','abdu','ABTKTRS','bduc','ctor','abductors'),
 (1075,'abducts',' a|ab|bd|du|uc|ct|ts|s','abdu','ABTKTS','bduc','duct','abducts');
INSERT INTO `m_spelling_dictionary` VALUES  (1076,'abecarnil',' a|ab|be|ec|ca|ar|rn|ni|il|l','abec','ABKRNL','beca','arni','abecarnil'),
 (1077,'abed',' a|ab|be|ed|d','abed','ABT','bed','abed','abed'),
 (1078,'Abel Ayerza',' A|Ab|be|el|l | A|Ay|ye|er|rz|za|a','Abel','ABLYRS','bel','yerz','Abel Ayerz'),
 (1079,'Abelia',' A|Ab|be|el|li|ia|a','Abel','ABL','beli','beli','Abelia'),
 (1080,'Abelia chinensis',' A|Ab|be|el|li|ia|a | c|ch|hi|in|ne|en|ns|si|is|s','Abel','ABLXNNSS','beli','ensi','Abelia chi'),
 (1081,'Abelia grandiflora',' A|Ab|be|el|li|ia|a | g|gr|ra|an|nd|di|if|fl|lo|or|ra|a','Abel','ABLKRNTFLR','beli','flor','Abelia gra'),
 (1082,'Abell',' A|Ab|be|el|ll|l','Abel','ABL','bell','Abel','Abell'),
 (1083,'Abell-Kendall method',' A|Ab|be|el|ll|l-|-K|Ke|en|nd|da|al|ll|l | m|me|et|th|ho|od|d','Abel','ABLKNTLM0T','bell','etho','Abell-Kend'),
 (1084,'Abellana',' A|Ab|be|el|ll|la|an|na|a','Abel','ABLN','bell','llan','Abellana'),
 (1085,'Abellana nux',' A|Ab|be|el|ll|la|an|na|a | n|nu|ux|x','Abel','ABLNNKS','bell','a nu','Abellana n'),
 (1086,'Abells',' A|Ab|be|el|ll|ls|s','Abel','ABLS','bell','bell','Abells');
INSERT INTO `m_spelling_dictionary` VALUES  (1087,'Abelmoschus esculentus',' A|Ab|be|el|lm|mo|os|sc|ch|hu|us|s | e|es|sc|cu|ul|le|en|nt|tu|us|s','Abel','ABLMSXSSKLNTS','belm','entu','Abelmoschu'),
 (1088,'Abelmoschus ficulneus',' A|Ab|be|el|lm|mo|os|sc|ch|hu|us|s | f|fi|ic|cu|ul|ln|ne|eu|us|s','Abel','ABLMSXSFKLNS','belm','lneu','Abelmoschu'),
 (1089,'Abelmoschus manihot',' A|Ab|be|el|lm|mo|os|sc|ch|hu|us|s | m|ma|an|ni|ih|ho|ot|t','Abel','ABLMSXSMNHT','belm','niho','Abelmoschu'),
 (1090,'Abelmoschus moschatus',' A|Ab|be|el|lm|mo|os|sc|ch|hu|us|s | m|mo|os|sc|ch|ha|at|tu|us|s','Abel','ABLMSXSMSXTS','belm','hatu','Abelmoschu'),
 (1091,'Abelson',' A|Ab|be|el|ls|so|on|n','Abel','ABLSN','bels','elso','Abelson'),
 (1092,'Abelsons',' A|Ab|be|el|ls|so|on|ns|s','Abel','ABLSNS','bels','lson','Abelsons'),
 (1093,'abembryonic',' a|ab|be|em|mb|br|ry|yo|on|ni|ic|c','abem','ABMRYNK','bemb','yoni','abembryoni'),
 (1094,'abequose',' a|ab|be|eq|qu|uo|os|se|e','abeq','ABKS','bequ','quos','abequose'),
 (1095,'Abercrombie',' A|Ab|be|er|rc|cr|ro|om|mb|bi|ie|e','Aber','ABRKRM','berc','ombi','Abercrombi'),
 (1096,'Abercrombie syndrome',' A|Ab|be|er|rc|cr|ro|om|mb|bi|ie|e | s|sy|yn|nd|dr|ro|om|me|e','Aber','ABRKRMSNTRM','berc','drom','Abercrombi');
INSERT INTO `m_spelling_dictionary` VALUES  (1097,'Abercrombie\'s syndrome','','','',NULL,NULL,''),
 (1098,'Abercrombies',' A|Ab|be|er|rc|cr|ro|om|mb|bi|ie|es|s','Aber','ABRKRMS','berc','mbie','Abercrombi'),
 (1099,'Aberdeen',' A|Ab|be|er|rd|de|ee|en|n','Aber','ABRTN','berd','rdee','Aberdeen'),
 (1100,'Abernethy',' A|Ab|be|er|rn|ne|et|th|hy|y','Aber','ABRN0','bern','neth','Abernethy'),
 (1101,'Abernethy\'s fascia','','','',NULL,NULL,''),
 (1102,'Abernethy\'s fasciae','','','',NULL,NULL,''),
 (1103,'Abernethy\'s fascias','','','',NULL,NULL,''),
 (1104,'Abernethy\'s sarcoma','','','',NULL,NULL,''),
 (1105,'Abernethy\'s sarcomas','','','',NULL,NULL,''),
 (1106,'Abernethy\'s sarcomata','','','',NULL,NULL,''),
 (1107,'aberrance',' a|ab|be|er|rr|ra|an|nc|ce|e','aber','ABRNS','berr','ranc','aberrance'),
 (1108,'aberrances',' a|ab|be|er|rr|ra|an|nc|ce|es|s','aber','ABRNSS','berr','ance','aberrances'),
 (1109,'aberrancies',' a|ab|be|er|rr|ra|an|nc|ci|ie|es|s','aber','ABRNSS','berr','ncie','aberrancie'),
 (1110,'aberrancy',' a|ab|be|er|rr|ra|an|nc|cy|y','aber','ABRNS','berr','ranc','aberrancy');
INSERT INTO `m_spelling_dictionary` VALUES  (1111,'aberrant',' a|ab|be|er|rr|ra|an|nt|t','aber','ABRNT','berr','rran','aberrant'),
 (1112,'aberrant duct',' a|ab|be|er|rr|ra|an|nt|t | d|du|uc|ct|t','aber','ABRNTTKT','berr',' duc','aberrant d'),
 (1113,'aberrant ducts',' a|ab|be|er|rr|ra|an|nt|t | d|du|uc|ct|ts|s','aber','ABRNTTKTS','berr','duct','aberrant d'),
 (1114,'aberrant ductule',' a|ab|be|er|rr|ra|an|nt|t | d|du|uc|ct|tu|ul|le|e','aber','ABRNTTKTL','berr','ctul','aberrant d'),
 (1115,'aberrant ductules',' a|ab|be|er|rr|ra|an|nt|t | d|du|uc|ct|tu|ul|le|es|s','aber','ABRNTTKTLS','berr','tule','aberrant d'),
 (1116,'aberrantly',' a|ab|be|er|rr|ra|an|nt|tl|ly|y','aber','ABRNTL','berr','antl','aberrantly'),
 (1117,'aberration',' a|ab|be|er|rr|ra|at|ti|io|on|n','aber','ABRXN','berr','atio','aberration'),
 (1118,'aberrational',' a|ab|be|er|rr|ra|at|ti|io|on|na|al|l','aber','ABRXNL','berr','iona','aberration'),
 (1119,'aberrations',' a|ab|be|er|rr|ra|at|ti|io|on|ns|s','aber','ABRXNS','berr','tion','aberration'),
 (1120,'aberrative',' a|ab|be|er|rr|ra|at|ti|iv|ve|e','aber','ABRTF','berr','ativ','aberrative');
INSERT INTO `m_spelling_dictionary` VALUES  (1121,'aberrometer',' a|ab|be|er|rr|ro|om|me|et|te|er|r','aber','ABRMTR','berr','mete','aberromete'),
 (1122,'aberrometers',' a|ab|be|er|rr|ro|om|me|et|te|er|rs|s','aber','ABRMTRS','berr','eter','aberromete'),
 (1123,'aberroscope',' a|ab|be|er|rr|ro|os|sc|co|op|pe|e','aber','ABRSKP','berr','scop','aberroscop'),
 (1124,'aberroscopes',' a|ab|be|er|rr|ro|os|sc|co|op|pe|es|s','aber','ABRSKPS','berr','cope','aberroscop'),
 (1125,'Abert\'s towhee','','','',NULL,NULL,''),
 (1126,'Abert\'s towhees','','','',NULL,NULL,''),
 (1127,'abet',' a|ab|be|et|t','abet','ABT','bet','abet','abet'),
 (1128,'abetalipoproteinaemia',' a|ab|be|et|ta|al|li|ip|po|op|pr|ro|ot|te|ei|in|na|ae|em|mi|ia|a','abet','ABTLPPRTNM','beta','aemi','abetalipop'),
 (1129,'abetalipoproteinemia',' a|ab|be|et|ta|al|li|ip|po|op|pr|ro|ot|te|ei|in|ne|em|mi|ia|a','abet','ABTLPPRTNM','beta','nemi','abetalipop'),
 (1130,'abetalipoproteinemic',' a|ab|be|et|ta|al|li|ip|po|op|pr|ro|ot|te|ei|in|ne|em|mi|ic|c','abet','ABTLPPRTNMK','beta','nemi','abetalipop'),
 (1131,'abets',' a|ab|be|et|ts|s','abet','ABTS','bets','abet','abets');
INSERT INTO `m_spelling_dictionary` VALUES  (1132,'abetted',' a|ab|be|et|tt|te|ed|d','abet','ABTT','bett','ette','abetted'),
 (1133,'abetting',' a|ab|be|et|tt|ti|in|ng|g','abet','ABTNK','bett','ttin','abetting'),
 (1134,'abeyance',' a|ab|be|ey|ya|an|nc|ce|e','abey','ABYNS','beya','yanc','abeyance'),
 (1135,'abeyant',' a|ab|be|ey|ya|an|nt|t','abey','ABYNT','beya','eyan','abeyant'),
 (1136,'abfraction',' a|ab|bf|fr|ra|ac|ct|ti|io|on|n','abfr','ABFRKXN','bfra','ctio','abfraction'),
 (1137,'ABG',' A|AB|BG|G','ABG','ABK','BG','ABG','ABG'),
 (1138,'ABG\'s','','','',NULL,NULL,''),
 (1139,'ABGs',' A|AB|BG|Gs|s','ABGs','ABKS','BGs','ABGs','ABGs'),
 (1140,'ABHA',' A|AB|BH|HA|A','ABHA','ABH','BHA','ABHA','ABHA'),
 (1141,'ABHEMA',' A|AB|BH|HE|EM|MA|A','ABHE','ABHM','BHEM','BHEM','ABHEMA'),
 (1142,'ABHI',' A|AB|BH|HI|I','ABHI','ABH','BHI','ABHI','ABHI'),
 (1143,'abhor',' a|ab|bh|ho|or|r','abho','ABHR','bhor','abho','abhor'),
 (1144,'abhorred',' a|ab|bh|ho|or|rr|re|ed|d','abho','ABHRT','bhor','orre','abhorred'),
 (1145,'abhorrence',' a|ab|bh|ho|or|rr|re|en|nc|ce|e','abho','ABHRNS','bhor','renc','abhorrence');
INSERT INTO `m_spelling_dictionary` VALUES  (1146,'abhorrent',' a|ab|bh|ho|or|rr|re|en|nt|t','abho','ABHRNT','bhor','rren','abhorrent'),
 (1147,'abhorring',' a|ab|bh|ho|or|rr|ri|in|ng|g','abho','ABHRNK','bhor','rrin','abhorring'),
 (1148,'abhors',' a|ab|bh|ho|or|rs|s','abho','ABHRS','bhor','bhor','abhors'),
 (1149,'ABI',' A|AB|BI|I','ABI','AB','BI','ABI','ABI'),
 (1150,'ABI\'s','','','',NULL,NULL,''),
 (1151,'abiatrophy',' a|ab|bi|ia|at|tr|ro|op|ph|hy|y','abia','ABTRF','biat','roph','abiatrophy'),
 (1152,'abidance',' a|ab|bi|id|da|an|nc|ce|e','abid','ABTNS','bida','danc','abidance'),
 (1153,'abide',' a|ab|bi|id|de|e','abid','ABT','bide','abid','abide'),
 (1154,'abided',' a|ab|bi|id|de|ed|d','abid','ABTT','bide','bide','abided'),
 (1155,'abides',' a|ab|bi|id|de|es|s','abid','ABTS','bide','bide','abides'),
 (1156,'abiding',' a|ab|bi|id|di|in|ng|g','abid','ABTNK','bidi','idin','abiding'),
 (1157,'abienol',' a|ab|bi|ie|en|no|ol|l','abie','ABNL','bien','ieno','abienol'),
 (1158,'abient',' a|ab|bi|ie|en|nt|t','abie','ABNT','bien','bien','abient'),
 (1159,'abierixin',' a|ab|bi|ie|er|ri|ix|xi|in|n','abie','ABRKSN','bier','rixi','abierixin');
INSERT INTO `m_spelling_dictionary` VALUES  (1160,'Abies',' A|Ab|bi|ie|es|s','Abie','ABS','bies','Abie','Abies'),
 (1161,'Abies alba',' A|Ab|bi|ie|es|s | a|al|lb|ba|a','Abie','ABSLB','bies',' alb','Abies alba'),
 (1162,'Abies balsamea',' A|Ab|bi|ie|es|s | b|ba|al|ls|sa|am|me|ea|a','Abie','ABSBLSM','bies','same','Abies bals'),
 (1163,'Abies flinckii',' A|Ab|bi|ie|es|s | f|fl|li|in|nc|ck|ki|ii|i','Abie','ABSFLNK','bies','ncki','Abies flin'),
 (1164,'Abies fraseri',' A|Ab|bi|ie|es|s | f|fr|ra|as|se|er|ri|i','Abie','ABSFRSR','bies','aser','Abies fras'),
 (1165,'Abies grandis',' A|Ab|bi|ie|es|s | g|gr|ra|an|nd|di|is|s','Abie','ABSKRNTS','bies','andi','Abies gran'),
 (1166,'Abies guatemalensis',' A|Ab|bi|ie|es|s | g|gu|ua|at|te|em|ma|al|le|en|ns|si|is|s','Abie','ABSKTMLNSS','bies','ensi','Abies guat'),
 (1167,'Abies hickeli',' A|Ab|bi|ie|es|s | h|hi|ic|ck|ke|el|li|i','Abie','ABSHKL','bies','ckel','Abies hick'),
 (1168,'Abies koreana',' A|Ab|bi|ie|es|s | k|ko|or|re|ea|an|na|a','Abie','ABSKRN','bies','rean','Abies kore'),
 (1169,'Abies lasiocarpa',' A|Ab|bi|ie|es|s | l|la|as|si|io|oc|ca|ar|rp|pa|a','Abie','ABSLXKRP','bies','carp','Abies lasi');
INSERT INTO `m_spelling_dictionary` VALUES  (1170,'Abies nephrolepis',' A|Ab|bi|ie|es|s | n|ne|ep|ph|hr|ro|ol|le|ep|pi|is|s','Abie','ABSNFRLPS','bies','lepi','Abies neph'),
 (1171,'Abies nordmanniana',' A|Ab|bi|ie|es|s | n|no|or|rd|dm|ma|an|nn|ni|ia|an|na|a','Abie','ABSNRTMNN','bies','nian','Abies nord'),
 (1172,'Abies procera',' A|Ab|bi|ie|es|s | p|pr|ro|oc|ce|er|ra|a','Abie','ABSPRSR','bies','ocer','Abies proc'),
 (1173,'Abies religiosa',' A|Ab|bi|ie|es|s | r|re|el|li|ig|gi|io|os|sa|a','Abie','ABSRLJS','bies','gios','Abies reli'),
 (1174,'Abies siberica',' A|Ab|bi|ie|es|s | s|si|ib|be|er|ri|ic|ca|a','Abie','ABSSBRK','bies','eric','Abies sibe'),
 (1175,'abietate',' a|ab|bi|ie|et|ta|at|te|e','abie','ABTT','biet','etat','abietate'),
 (1176,'abietates',' a|ab|bi|ie|et|ta|at|te|es|s','abie','ABTTS','biet','tate','abietates'),
 (1177,'abietic',' a|ab|bi|ie|et|ti|ic|c','abie','ABTK','biet','ieti','abietic'),
 (1178,'abietic acid',' a|ab|bi|ie|et|ti|ic|c | a|ac|ci|id|d','abie','ABTKST','biet',' aci','abietic ac'),
 (1179,'Abigail',' A|Ab|bi|ig|ga|ai|il|l','Abig','ABKL','biga','igai','Abigail');
INSERT INTO `m_spelling_dictionary` VALUES  (1180,'abikoviromycin',' a|ab|bi|ik|ko|ov|vi|ir|ro|om|my|yc|ci|in|n','abik','ABKFRMSN','biko','myci','abikovirom'),
 (1181,'abilities',' a|ab|bi|il|li|it|ti|ie|es|s','abil','ABLTS','bili','itie','abilities'),
 (1182,'ability',' a|ab|bi|il|li|it|ty|y','abil','ABLT','bili','ilit','ability'),
 (1183,'abimasten',' a|ab|bi|im|ma|as|st|te|en|n','abim','ABMSTN','bima','aste','abimasten'),
 (1184,'abiogeneses',' a|ab|bi|io|og|ge|en|ne|es|se|es|s','abio','ABJNSS','biog','nese','abiogenese'),
 (1185,'abiogenesis',' a|ab|bi|io|og|ge|en|ne|es|si|is|s','abio','ABJNSS','biog','nesi','abiogenesi'),
 (1186,'abiogenetic',' a|ab|bi|io|og|ge|en|ne|et|ti|ic|c','abio','ABJNTK','biog','neti','abiogeneti'),
 (1187,'abiogenous',' a|ab|bi|io|og|ge|en|no|ou|us|s','abio','ABJNS','biog','enou','abiogenous'),
 (1188,'abiologic',' a|ab|bi|io|ol|lo|og|gi|ic|c','abio','ABLJK','biol','logi','abiologic'),
 (1189,'abiological',' a|ab|bi|io|ol|lo|og|gi|ic|ca|al|l','abio','ABLJKL','biol','gica','abiologica'),
 (1190,'abiotic',' a|ab|bi|io|ot|ti|ic|c','abio','ABTK','biot','ioti','abiotic');
INSERT INTO `m_spelling_dictionary` VALUES  (1191,'abiotrophe',' a|ab|bi|io|ot|tr|ro|op|ph|he|e','abio','ABTRF','biot','roph','abiotrophe'),
 (1192,'Abiotrophia',' A|Ab|bi|io|ot|tr|ro|op|ph|hi|ia|a','Abio','ABTRF','biot','ophi','Abiotrophi'),
 (1193,'Abiotrophia adiacens',' A|Ab|bi|io|ot|tr|ro|op|ph|hi|ia|a | a|ad|di|ia|ac|ce|en|ns|s','Abio','ABTRFTSNS','biot','acen','Abiotrophi'),
 (1194,'Abiotrophia adjacens',' A|Ab|bi|io|ot|tr|ro|op|ph|hi|ia|a | a|ad|dj|ja|ac|ce|en|ns|s','Abio','ABTRFTJSNS','biot','acen','Abiotrophi'),
 (1195,'Abiotrophia balaenopterae',' A|Ab|bi|io|ot|tr|ro|op|ph|hi|ia|a | b|ba|al|la|ae|en|no|op|pt|te|er|ra|ae|e','Abio','ABTRFBLNPTR','biot','tera','Abiotrophi'),
 (1196,'Abiotrophia defectiva',' A|Ab|bi|io|ot|tr|ro|op|ph|hi|ia|a | d|de|ef|fe|ec|ct|ti|iv|va|a','Abio','ABTRFTFKTF','biot','ctiv','Abiotrophi'),
 (1197,'Abiotrophia defectivus',' A|Ab|bi|io|ot|tr|ro|op|ph|hi|ia|a | d|de|ef|fe|ec|ct|ti|iv|vu|us|s','Abio','ABTRFTFKTFS','biot','tivu','Abiotrophi'),
 (1198,'Abiotrophia elegans',' A|Ab|bi|io|ot|tr|ro|op|ph|hi|ia|a | e|el|le|eg|ga|an|ns|s','Abio','ABTRFLKNS','biot','egan','Abiotrophi'),
 (1199,'abiotrophic',' a|ab|bi|io|ot|tr|ro|op|ph|hi|ic|c','abio','ABTRFK','biot','ophi','abiotrophi');
INSERT INTO `m_spelling_dictionary` VALUES  (1200,'abiotrophies',' a|ab|bi|io|ot|tr|ro|op|ph|hi|ie|es|s','abio','ABTRFS','biot','phie','abiotrophi'),
 (1201,'abiotrophy',' a|ab|bi|io|ot|tr|ro|op|ph|hy|y','abio','ABTRF','biot','roph','abiotrophy'),
 (1202,'abiraterone',' a|ab|bi|ir|ra|at|te|er|ro|on|ne|e','abir','ABRTRN','bira','eron','abirateron'),
 (1203,'abirritant',' a|ab|bi|ir|rr|ri|it|ta|an|nt|t','abir','ABRTNT','birr','itan','abirritant'),
 (1204,'abirritants',' a|ab|bi|ir|rr|ri|it|ta|an|nt|ts|s','abir','ABRTNTS','birr','tant','abirritant'),
 (1205,'abirritative',' a|ab|bi|ir|rr|ri|it|ta|at|ti|iv|ve|e','abir','ABRTTF','birr','ativ','abirritati'),
 (1206,'ABIs',' A|AB|BI|Is|s','ABIs','ABS','BIs','ABIs','ABIs'),
 (1207,'abitol',' a|ab|bi|it|to|ol|l','abit','ABTL','bito','bito','abitol'),
 (1208,'abiuret',' a|ab|bi|iu|ur|re|et|t','abiu','ABRT','biur','iure','abiuret'),
 (1209,'abiuretic',' a|ab|bi|iu|ur|re|et|ti|ic|c','abiu','ABRTK','biur','reti','abiuretic'),
 (1210,'abject',' a|ab|bj|je|ec|ct|t','abje','ABJKT','bjec','bjec','abject'),
 (1211,'abjection',' a|ab|bj|je|ec|ct|ti|io|on|n','abje','ABJKXN','bjec','ctio','abjection');
INSERT INTO `m_spelling_dictionary` VALUES  (1212,'abjective',' a|ab|bj|je|ec|ct|ti|iv|ve|e','abje','ABJKTF','bjec','ctiv','abjective'),
 (1213,'abjunctional',' a|ab|bj|ju|un|nc|ct|ti|io|on|na|al|l','abju','ABJNKXNL','bjun','iona','abjunction'),
 (1214,'abjuration',' a|ab|bj|ju|ur|ra|at|ti|io|on|n','abju','ABJRXN','bjur','atio','abjuration'),
 (1215,'abjurations',' a|ab|bj|ju|ur|ra|at|ti|io|on|ns|s','abju','ABJRXNS','bjur','tion','abjuration'),
 (1216,'abjure',' a|ab|bj|ju|ur|re|e','abju','ABJR','bjur','bjur','abjure'),
 (1217,'abjured',' a|ab|bj|ju|ur|re|ed|d','abju','ABJRT','bjur','jure','abjured'),
 (1218,'abjures',' a|ab|bj|ju|ur|re|es|s','abju','ABJRS','bjur','jure','abjures'),
 (1219,'abjuring',' a|ab|bj|ju|ur|ri|in|ng|g','abju','ABJRNK','bjur','urin','abjuring'),
 (1220,'ABL',' A|AB|BL|L','ABL','ABL','BL','ABL','ABL'),
 (1221,'ABL\'s','','','',NULL,NULL,''),
 (1222,'ablactation',' a|ab|bl|la|ac|ct|ta|at|ti|io|on|n','abla','ABLKTXN','blac','atio','ablactatio'),
 (1223,'ablactations',' a|ab|bl|la|ac|ct|ta|at|ti|io|on|ns|s','abla','ABLKTXNS','blac','tion','ablactatio'),
 (1224,'ablaction',' a|ab|bl|la|ac|ct|ti|io|on|n','abla','ABLKXN','blac','ctio','ablaction');
INSERT INTO `m_spelling_dictionary` VALUES  (1225,'ablacton',' a|ab|bl|la|ac|ct|to|on|n','abla','ABLKTN','blac','acto','ablacton'),
 (1226,'ablastemic',' a|ab|bl|la|as|st|te|em|mi|ic|c','abla','ABLSTMK','blas','temi','ablastemic'),
 (1227,'ablastin',' a|ab|bl|la|as|st|ti|in|n','abla','ABLSTN','blas','asti','ablastin'),
 (1228,'ablate',' a|ab|bl|la|at|te|e','abla','ABLT','blat','blat','ablate'),
 (1229,'ablated',' a|ab|bl|la|at|te|ed|d','abla','ABLTT','blat','late','ablated'),
 (1230,'ablates',' a|ab|bl|la|at|te|es|s','abla','ABLTS','blat','late','ablates'),
 (1231,'ablatherapy',' a|ab|bl|la|at|th|he|er|ra|ap|py|y','abla','ABL0RP','blat','erap','ablatherap'),
 (1232,'ablating',' a|ab|bl|la|at|ti|in|ng|g','abla','ABLTNK','blat','atin','ablating'),
 (1233,'ablatio',' a|ab|bl|la|at|ti|io|o','abla','ABLX','blat','lati','ablatio'),
 (1234,'ablatio chorioideae',' a|ab|bl|la|at|ti|io|o | c|ch|ho|or|ri|io|oi|id|de|ea|ae|e','abla','ABLXXRT','blat','idea','ablatio ch'),
 (1235,'ablatio endometrii',' a|ab|bl|la|at|ti|io|o | e|en|nd|do|om|me|et|tr|ri|ii|i','abla','ABLXNTMTR','blat','etri','ablatio en'),
 (1236,'ablatio mammae',' a|ab|bl|la|at|ti|io|o | m|ma|am|mm|ma|ae|e','abla','ABLXMM','blat','amma','ablatio ma');
INSERT INTO `m_spelling_dictionary` VALUES  (1237,'ablatio penis',' a|ab|bl|la|at|ti|io|o | p|pe|en|ni|is|s','abla','ABLXPNS','blat','peni','ablatio pe'),
 (1238,'ablatio placentae',' a|ab|bl|la|at|ti|io|o | p|pl|la|ac|ce|en|nt|ta|ae|e','abla','ABLXPLSNT','blat','enta','ablatio pl'),
 (1239,'ablatio retinae',' a|ab|bl|la|at|ti|io|o | r|re|et|ti|in|na|ae|e','abla','ABLXRTN','blat','tina','ablatio re'),
 (1240,'ablation',' a|ab|bl|la|at|ti|io|on|n','abla','ABLXN','blat','atio','ablation'),
 (1241,'ablations',' a|ab|bl|la|at|ti|io|on|ns|s','abla','ABLXNS','blat','tion','ablations'),
 (1242,'ablative',' a|ab|bl|la|at|ti|iv|ve|e','abla','ABLTF','blat','ativ','ablative'),
 (1243,'ablatives',' a|ab|bl|la|at|ti|iv|ve|es|s','abla','ABLTFS','blat','tive','ablatives'),
 (1244,'ablaton',' a|ab|bl|la|at|to|on|n','abla','ABLTN','blat','lato','ablaton'),
 (1245,'ablaze',' a|ab|bl|la|az|ze|e','abla','ABLS','blaz','blaz','ablaze'),
 (1246,'able',' a|ab|bl|le|e','able','ABL','ble','able','able'),
 (1247,'able seaman',' a|ab|bl|le|e | s|se|ea|am|ma|an|n','able','ABLSMN','ble','eama','able seama'),
 (1248,'able-bodied',' a|ab|bl|le|e-|-b|bo|od|di|ie|ed|d','able','ABLBTT','ble-','odie','able-bodie');
INSERT INTO `m_spelling_dictionary` VALUES  (1249,'Ablennes hians',' A|Ab|bl|le|en|nn|ne|es|s | h|hi|ia|an|ns|s','Able','ABLNSHNS','blen','hian','Ablennes h'),
 (1250,'ablepharia',' a|ab|bl|le|ep|ph|ha|ar|ri|ia|a','able','ABLFR','blep','hari','ablepharia'),
 (1251,'ablepharon',' a|ab|bl|le|ep|ph|ha|ar|ro|on|n','able','ABLFRN','blep','haro','ablepharon'),
 (1252,'ablepharous',' a|ab|bl|le|ep|ph|ha|ar|ro|ou|us|s','able','ABLFRS','blep','arou','ablepharou'),
 (1253,'abler',' a|ab|bl|le|er|r','able','ABLR','bler','able','abler'),
 (1254,'ablest',' a|ab|bl|le|es|st|t','able','ABLST','bles','bles','ablest'),
 (1255,'ABLs',' A|AB|BL|Ls|s','ABLs','ABLS','BLs','ABLs','ABLs'),
 (1256,'abluminal',' a|ab|bl|lu|um|mi|in|na|al|l','ablu','ABLMNL','blum','mina','abluminal'),
 (1257,'abluminally',' a|ab|bl|lu|um|mi|in|na|al|ll|ly|y','ablu','ABLMNL','blum','nall','abluminall'),
 (1258,'ablution',' a|ab|bl|lu|ut|ti|io|on|n','ablu','ABLXN','blut','utio','ablution'),
 (1259,'ablutionary',' a|ab|bl|lu|ut|ti|io|on|na|ar|ry|y','ablu','ABLXNR','blut','onar','ablutionar'),
 (1260,'ablutions',' a|ab|bl|lu|ut|ti|io|on|ns|s','ablu','ABLXNS','blut','tion','ablutions');
INSERT INTO `m_spelling_dictionary` VALUES  (1261,'ablutomania',' a|ab|bl|lu|ut|to|om|ma|an|ni|ia|a','ablu','ABLTMN','blut','mani','ablutomani'),
 (1262,'ably',' a|ab|bl|ly|y','ably','ABL','bly','ably','ably'),
 (1263,'abmortal',' a|ab|bm|mo|or|rt|ta|al|l','abmo','ABMRTL','bmor','orta','abmortal'),
 (1264,'ABMT',' A|AB|BM|MT|T','ABMT','ABMT','BMT','ABMT','ABMT'),
 (1265,'ABMT\'s','','','',NULL,NULL,''),
 (1266,'ABMTs',' A|AB|BM|MT|Ts|s','ABMT','ABMTS','BMTs','ABMT','ABMTs'),
 (1267,'abnegate',' a|ab|bn|ne|eg|ga|at|te|e','abne','ABNKT','bneg','egat','abnegate'),
 (1268,'abnegated',' a|ab|bn|ne|eg|ga|at|te|ed|d','abne','ABNKTT','bneg','gate','abnegated'),
 (1269,'abnegates',' a|ab|bn|ne|eg|ga|at|te|es|s','abne','ABNKTS','bneg','gate','abnegates'),
 (1270,'abnegating',' a|ab|bn|ne|eg|ga|at|ti|in|ng|g','abne','ABNKTNK','bneg','atin','abnegating'),
 (1271,'abnegation',' a|ab|bn|ne|eg|ga|at|ti|io|on|n','abne','ABNKXN','bneg','atio','abnegation'),
 (1272,'abneural',' a|ab|bn|ne|eu|ur|ra|al|l','abne','ABNRL','bneu','eura','abneural'),
 (1273,'abnormal',' a|ab|bn|no|or|rm|ma|al|l','abno','ABNRML','bnor','orma','abnormal');
INSERT INTO `m_spelling_dictionary` VALUES  (1274,'abnormal blood pressure',' a|ab|bn|no|or|rm|ma|al|l | b|bl|lo|oo|od|d | p|pr|re|es|ss|su|ur|re|e','abno','ABNRMLBLTPRSR','bnor','ssur','abnormal b'),
 (1275,'abnormal glucose tolerance',' a|ab|bn|no|or|rm|ma|al|l | g|gl|lu|uc|co|os|se|e | t|to|ol|le|er|ra|an|nc|ce|e','abno','ABNRMLKLKSTLRNS','bnor','ranc','abnormal g'),
 (1276,'abnormal illness behavior',' a|ab|bn|no|or|rm|ma|al|l | i|il|ll|ln|ne|es|ss|s | b|be|eh|ha|av|vi|io|or|r','abno','ABNRMLLNSBHFR','bnor','avio','abnormal i'),
 (1277,'abnormal illness behaviors',' a|ab|bn|no|or|rm|ma|al|l | i|il|ll|ln|ne|es|ss|s | b|be|eh|ha|av|vi|io|or|rs|s','abno','ABNRMLLNSBHFRS','bnor','vior','abnormal i'),
 (1278,'abnormal illness behaviour',' a|ab|bn|no|or|rm|ma|al|l | i|il|ll|ln|ne|es|ss|s | b|be|eh|ha|av|vi|io|ou|ur|r','abno','ABNRMLLNSBHFR','bnor','viou','abnormal i'),
 (1279,'abnormal illness behaviours',' a|ab|bn|no|or|rm|ma|al|l | i|il|ll|ln|ne|es|ss|s | b|be|eh|ha|av|vi|io|ou|ur|rs|s','abno','ABNRMLLNSBHFRS','bnor','iour','abnormal i'),
 (1280,'abnormal lymphocyte',' a|ab|bn|no|or|rm|ma|al|l | l|ly|ym|mp|ph|ho|oc|cy|yt|te|e','abno','ABNRMLLMFST','bnor','ocyt','abnormal l');
INSERT INTO `m_spelling_dictionary` VALUES  (1281,'abnormal lymphocytes',' a|ab|bn|no|or|rm|ma|al|l | l|ly|ym|mp|ph|ho|oc|cy|yt|te|es|s','abno','ABNRMLLMFSTS','bnor','cyte','abnormal l'),
 (1282,'abnormal posterior vector',' a|ab|bn|no|or|rm|ma|al|l | p|po|os|st|te|er|ri|io|or|r | v|ve|ec|ct|to|or|r','abno','ABNRMLPSTRRFKTR','bnor','ecto','abnormal p'),
 (1283,'abnormal posterior vectors',' a|ab|bn|no|or|rm|ma|al|l | p|po|os|st|te|er|ri|io|or|r | v|ve|ec|ct|to|or|rs|s','abno','ABNRMLPSTRRFKTRS','bnor','ctor','abnormal p'),
 (1284,'abnormal psychology',' a|ab|bn|no|or|rm|ma|al|l | p|ps|sy|yc|ch|ho|ol|lo|og|gy|y','abno','ABNRMLPSXLJ','bnor','olog','abnormal p'),
 (1285,'abnormal RBC index',' a|ab|bn|no|or|rm|ma|al|l | R|RB|BC|C | i|in|nd|de|ex|x','abno','ABNRMLRBKNTKS','bnor','inde','abnormal R'),
 (1286,'abnormal RBC indexes',' a|ab|bn|no|or|rm|ma|al|l | R|RB|BC|C | i|in|nd|de|ex|xe|es|s','abno','ABNRMLRBKNTKSS','bnor','dexe','abnormal R'),
 (1287,'abnormal RBC indices',' a|ab|bn|no|or|rm|ma|al|l | R|RB|BC|C | i|in|nd|di|ic|ce|es|s','abno','ABNRMLRBKNTSS','bnor','dice','abnormal R'),
 (1288,'abnormal retinal correspondence',' a|ab|bn|no|or|rm|ma|al|l | r|re|et|ti|in|na|al|l | c|co|or|rr|re|es|sp|po|on|nd|de|en|nc|ce|e','abno','ABNRMLRTNLKRSPNTNS','bnor','denc','abnormal r');
INSERT INTO `m_spelling_dictionary` VALUES  (1289,'abnormal retinal correspondences',' a|ab|bn|no|or|rm|ma|al|l | r|re|et|ti|in|na|al|l | c|co|or|rr|re|es|sp|po|on|nd|de|en|nc|ce|es|s','abno','ABNRMLRTNLKRSPNTNSS','bnor','ence','abnormal r'),
 (1290,'abnormal spinal posture',' a|ab|bn|no|or|rm|ma|al|l | s|sp|pi|in|na|al|l | p|po|os|st|tu|ur|re|e','abno','ABNRMLSPNLPSTR','bnor','stur','abnormal s'),
 (1291,'abnormal tubular myelin',' a|ab|bn|no|or|rm|ma|al|l | t|tu|ub|bu|ul|la|ar|r | m|my|ye|el|li|in|n','abno','ABNRMLTBLRMYLN','bnor','yeli','abnormal t'),
 (1292,'abnormalities',' a|ab|bn|no|or|rm|ma|al|li|it|ti|ie|es|s','abno','ABNRMLTS','bnor','itie','abnormalit'),
 (1293,'abnormality',' a|ab|bn|no|or|rm|ma|al|li|it|ty|y','abno','ABNRMLT','bnor','alit','abnormalit'),
 (1294,'abnormally',' a|ab|bn|no|or|rm|ma|al|ll|ly|y','abno','ABNRML','bnor','mall','abnormally'),
 (1295,'abnormals',' a|ab|bn|no|or|rm|ma|al|ls|s','abno','ABNRMLS','bnor','rmal','abnormals'),
 (1296,'abnormities',' a|ab|bn|no|or|rm|mi|it|ti|ie|es|s','abno','ABNRMTS','bnor','itie','abnormitie'),
 (1297,'abnormity',' a|ab|bn|no|or|rm|mi|it|ty|y','abno','ABNRMT','bnor','rmit','abnormity');
INSERT INTO `m_spelling_dictionary` VALUES  (1298,'ABO',' A|AB|BO|O','ABO','AB','BO','ABO','ABO'),
 (1299,'ABO blood group',' A|AB|BO|O | b|bl|lo|oo|od|d | g|gr|ro|ou|up|p','ABO','ABBLTKRP','BO b','grou','ABO blood'),
 (1300,'ABO group',' A|AB|BO|O | g|gr|ro|ou|up|p','ABO','ABKRP','BO g','grou','ABO group'),
 (1301,'ABO groups',' A|AB|BO|O | g|gr|ro|ou|up|ps|s','ABO','ABKRPS','BO g','roup','ABO groups'),
 (1302,'ABO system',' A|AB|BO|O | s|sy|ys|st|te|em|m','ABO','ABSSTM','BO s','yste','ABO system'),
 (1303,'ABO\'s','','','',NULL,NULL,''),
 (1304,'aboard',' a|ab|bo|oa|ar|rd|d','aboa','ABRT','boar','boar','aboard'),
 (1305,'abode',' a|ab|bo|od|de|e','abod','ABT','bode','abod','abode'),
 (1306,'abodes',' a|ab|bo|od|de|es|s','abod','ABTS','bode','bode','abodes'),
 (1307,'abolish',' a|ab|bo|ol|li|is|sh|h','abol','ABLX','boli','olis','abolish'),
 (1308,'abolished',' a|ab|bo|ol|li|is|sh|he|ed|d','abol','ABLXT','boli','ishe','abolished'),
 (1309,'abolishes',' a|ab|bo|ol|li|is|sh|he|es|s','abol','ABLXS','boli','ishe','abolishes'),
 (1310,'abolishing',' a|ab|bo|ol|li|is|sh|hi|in|ng|g','abol','ABLXNK','boli','shin','abolishing');
INSERT INTO `m_spelling_dictionary` VALUES  (1311,'abolishment',' a|ab|bo|ol|li|is|sh|hm|me|en|nt|t','abol','ABLXMNT','boli','hmen','abolishmen'),
 (1312,'abolition',' a|ab|bo|ol|li|it|ti|io|on|n','abol','ABLXN','boli','itio','abolition'),
 (1313,'abomasa',' a|ab|bo|om|ma|as|sa|a','abom','ABMS','boma','omas','abomasa'),
 (1314,'abomasal',' a|ab|bo|om|ma|as|sa|al|l','abom','ABMSL','boma','masa','abomasal'),
 (1315,'abomasally',' a|ab|bo|om|ma|as|sa|al|ll|ly|y','abom','ABMSL','boma','sall','abomasally'),
 (1316,'abomasectomies',' a|ab|bo|om|ma|as|se|ec|ct|to|om|mi|ie|es|s','abom','ABMSKTMS','boma','omie','abomasecto'),
 (1317,'abomasectomy',' a|ab|bo|om|ma|as|se|ec|ct|to|om|my|y','abom','ABMSKTM','boma','ctom','abomasecto'),
 (1318,'abomasitides',' a|ab|bo|om|ma|as|si|it|ti|id|de|es|s','abom','ABMSTTS','boma','tide','abomasitid'),
 (1319,'abomasitis',' a|ab|bo|om|ma|as|si|it|ti|is|s','abom','ABMSTS','boma','siti','abomasitis'),
 (1320,'abomasopexies',' a|ab|bo|om|ma|as|so|op|pe|ex|xi|ie|es|s','abom','ABMSPKSS','boma','exie','abomasopex'),
 (1321,'abomasopexy',' a|ab|bo|om|ma|as|so|op|pe|ex|xy|y','abom','ABMSPKS','boma','opex','abomasopex');
INSERT INTO `m_spelling_dictionary` VALUES  (1322,'abomasum',' a|ab|bo|om|ma|as|su|um|m','abom','ABMSM','boma','masu','abomasum'),
 (1323,'abomasums',' a|ab|bo|om|ma|as|su|um|ms|s','abom','ABMSMS','boma','asum','abomasums'),
 (1324,'abominable',' a|ab|bo|om|mi|in|na|ab|bl|le|e','abom','ABMNBL','bomi','nabl','abominable'),
 (1325,'abominate',' a|ab|bo|om|mi|in|na|at|te|e','abom','ABMNT','bomi','inat','abominate'),
 (1326,'abominated',' a|ab|bo|om|mi|in|na|at|te|ed|d','abom','ABMNTT','bomi','nate','abominated'),
 (1327,'abominates',' a|ab|bo|om|mi|in|na|at|te|es|s','abom','ABMNTS','bomi','nate','abominates'),
 (1328,'abominating',' a|ab|bo|om|mi|in|na|at|ti|in|ng|g','abom','ABMNTNK','bomi','atin','abominatin'),
 (1329,'abomination',' a|ab|bo|om|mi|in|na|at|ti|io|on|n','abom','ABMNXN','bomi','atio','abominatio'),
 (1330,'abominations',' a|ab|bo|om|mi|in|na|at|ti|io|on|ns|s','abom','ABMNXNS','bomi','tion','abominatio'),
 (1331,'aborad',' a|ab|bo|or|ra|ad|d','abor','ABRT','bora','bora','aborad'),
 (1332,'aboral',' a|ab|bo|or|ra|al|l','abor','ABRL','bora','bora','aboral');
INSERT INTO `m_spelling_dictionary` VALUES  (1333,'aborally',' a|ab|bo|or|ra|al|ll|ly|y','abor','ABRL','bora','rall','aborally'),
 (1334,'aboriginal',' a|ab|bo|or|ri|ig|gi|in|na|al|l','abor','ABRJNL','bori','gina','aboriginal'),
 (1335,'aboriginality',' a|ab|bo|or|ri|ig|gi|in|na|al|li|it|ty|y','abor','ABRJNLT','bori','alit','aboriginal'),
 (1336,'aboriginals',' a|ab|bo|or|ri|ig|gi|in|na|al|ls|s','abor','ABRJNLS','bori','inal','aboriginal'),
 (1337,'Aborigine',' A|Ab|bo|or|ri|ig|gi|in|ne|e','Abor','ABRJN','bori','igin','Aborigine'),
 (1338,'Aborigines',' A|Ab|bo|or|ri|ig|gi|in|ne|es|s','Abor','ABRJNS','bori','gine','Aborigines'),
 (1339,'abort',' a|ab|bo|or|rt|t','abor','ABRT','bort','abor','abort'),
 (1340,'aborted',' a|ab|bo|or|rt|te|ed|d','abor','ABRTT','bort','orte','aborted'),
 (1341,'aborted systole',' a|ab|bo|or|rt|te|ed|d | s|sy|ys|st|to|ol|le|e','abor','ABRTTSSTL','bort','stol','aborted sy'),
 (1342,'aborted systoles',' a|ab|bo|or|rt|te|ed|d | s|sy|ys|st|to|ol|le|es|s','abor','ABRTTSSTLS','bort','tole','aborted sy'),
 (1343,'aborter',' a|ab|bo|or|rt|te|er|r','abor','ABRTR','bort','orte','aborter');
INSERT INTO `m_spelling_dictionary` VALUES  (1344,'aborters',' a|ab|bo|or|rt|te|er|rs|s','abor','ABRTRS','bort','rter','aborters'),
 (1345,'aborticide',' a|ab|bo|or|rt|ti|ic|ci|id|de|e','abor','ABRTST','bort','icid','aborticide'),
 (1346,'aborticides',' a|ab|bo|or|rt|ti|ic|ci|id|de|es|s','abor','ABRTSTS','bort','cide','aborticide'),
 (1347,'abortient',' a|ab|bo|or|rt|ti|ie|en|nt|t','abor','ABRTNT','bort','tien','abortient'),
 (1348,'abortifacient',' a|ab|bo|or|rt|ti|if|fa|ac|ci|ie|en|nt|t','abor','ABRTFSNT','bort','cien','abortifaci'),
 (1349,'abortifacients',' a|ab|bo|or|rt|ti|if|fa|ac|ci|ie|en|nt|ts|s','abor','ABRTFSNTS','bort','ient','abortifaci'),
 (1350,'aborting',' a|ab|bo|or|rt|ti|in|ng|g','abor','ABRTNK','bort','rtin','aborting'),
 (1351,'abortion',' a|ab|bo|or|rt|ti|io|on|n','abor','ABRXN','bort','rtio','abortion'),
 (1352,'abortionist',' a|ab|bo|or|rt|ti|io|on|ni|is|st|t','abor','ABRXNST','bort','onis','abortionis'),
 (1353,'abortionists',' a|ab|bo|or|rt|ti|io|on|ni|is|st|ts|s','abor','ABRXNSTS','bort','nist','abortionis'),
 (1354,'abortions',' a|ab|bo|or|rt|ti|io|on|ns|s','abor','ABRXNS','bort','tion','abortions');
INSERT INTO `m_spelling_dictionary` VALUES  (1355,'abortive',' a|ab|bo|or|rt|ti|iv|ve|e','abor','ABRTF','bort','rtiv','abortive'),
 (1356,'abortive pneumonia',' a|ab|bo|or|rt|ti|iv|ve|e | p|pn|ne|eu|um|mo|on|ni|ia|a','abor','ABRTFPNMN','bort','moni','abortive p'),
 (1357,'abortively',' a|ab|bo|or|rt|ti|iv|ve|el|ly|y','abor','ABRTFL','bort','ivel','abortively'),
 (1358,'abortiveness',' a|ab|bo|or|rt|ti|iv|ve|en|ne|es|ss|s','abor','ABRTFNS','bort','enes','abortivene'),
 (1359,'abortivity',' a|ab|bo|or|rt|ti|iv|vi|it|ty|y','abor','ABRTFT','bort','ivit','abortivity'),
 (1360,'aborts',' a|ab|bo|or|rt|ts|s','abor','ABRTS','bort','bort','aborts'),
 (1361,'abortus',' a|ab|bo|or|rt|tu|us|s','abor','ABRTS','bort','ortu','abortus'),
 (1362,'abortuses',' a|ab|bo|or|rt|tu|us|se|es|s','abor','ABRTSS','bort','tuse','abortuses'),
 (1363,'ABOs',' A|AB|BO|Os|s','ABOs','ABS','BOs','ABOs','ABOs'),
 (1364,'abound',' a|ab|bo|ou|un|nd|d','abou','ABNT','boun','boun','abound'),
 (1365,'abounded',' a|ab|bo|ou|un|nd|de|ed|d','abou','ABNTT','boun','unde','abounded'),
 (1366,'abounding',' a|ab|bo|ou|un|nd|di|in|ng|g','abou','ABNTNK','boun','ndin','abounding');
INSERT INTO `m_spelling_dictionary` VALUES  (1367,'abounds',' a|ab|bo|ou|un|nd|ds|s','abou','ABNTS','boun','ound','abounds'),
 (1368,'about',' a|ab|bo|ou|ut|t','abou','ABT','bout','abou','about'),
 (1369,'above',' a|ab|bo|ov|ve|e','abov','ABF','bove','abov','above'),
 (1370,'above board',' a|ab|bo|ov|ve|e | b|bo|oa|ar|rd|d','abov','ABFBRT','bove','boar','above boar'),
 (1371,'above knee amputation',' a|ab|bo|ov|ve|e | k|kn|ne|ee|e | a|am|mp|pu|ut|ta|at|ti|io|on|n','abov','ABFKNMPTXN','bove','atio','above knee'),
 (1372,'above knee amputations',' a|ab|bo|ov|ve|e | k|kn|ne|ee|e | a|am|mp|pu|ut|ta|at|ti|io|on|ns|s','abov','ABFKNMPTXNS','bove','tion','above knee'),
 (1373,'above mentioned',' a|ab|bo|ov|ve|e | m|me|en|nt|ti|io|on|ne|ed|d','abov','ABFMNXNT','bove','ione','above ment'),
 (1374,'above named',' a|ab|bo|ov|ve|e | n|na|am|me|ed|d','abov','ABFNMT','bove','name','above name'),
 (1375,'above-ground',' a|ab|bo|ov|ve|e-|-g|gr|ro|ou|un|nd|d','abov','ABFKRNT','bove','roun','above-grou'),
 (1376,'above-knee amputation',' a|ab|bo|ov|ve|e-|-k|kn|ne|ee|e | a|am|mp|pu|ut|ta|at|ti|io|on|n','abov','ABFKNMPTXN','bove','atio','above-knee');
INSERT INTO `m_spelling_dictionary` VALUES  (1377,'above-knee amputations',' a|ab|bo|ov|ve|e-|-k|kn|ne|ee|e | a|am|mp|pu|ut|ta|at|ti|io|on|ns|s','abov','ABFKNMPTXNS','bove','tion','above-knee'),
 (1378,'above-mentioned',' a|ab|bo|ov|ve|e-|-m|me|en|nt|ti|io|on|ne|ed|d','abov','ABFMNXNT','bove','ione','above-ment'),
 (1379,'above-named',' a|ab|bo|ov|ve|e-|-n|na|am|me|ed|d','abov','ABFNMT','bove','name','above-name'),
 (1380,'aboveground',' a|ab|bo|ov|ve|eg|gr|ro|ou|un|nd|d','abov','ABFKRNT','bove','roun','abovegroun'),
 (1381,'abovementioned',' a|ab|bo|ov|ve|em|me|en|nt|ti|io|on|ne|ed|d','abov','ABFMNXNT','bove','ione','abovementi'),
 (1382,'ABP',' A|AB|BP|P','ABP','ABP','BP','ABP','ABP'),
 (1383,'ABPA',' A|AB|BP|PA|A','ABPA','ABP','BPA','ABPA','ABPA'),
 (1384,'ABPE',' A|AB|BP|PE|E','ABPE','ABP','BPE','ABPE','ABPE'),
 (1385,'ABR',' A|AB|BR|R','ABR','ABR','BR','ABR','ABR'),
 (1386,'ABR\'s','','','',NULL,NULL,''),
 (1387,'abradant',' a|ab|br|ra|ad|da|an|nt|t','abra','ABRTNT','brad','adan','abradant'),
 (1388,'abradants',' a|ab|br|ra|ad|da|an|nt|ts|s','abra','ABRTNTS','brad','dant','abradants');
INSERT INTO `m_spelling_dictionary` VALUES  (1389,'abrade',' a|ab|br|ra|ad|de|e','abra','ABRT','brad','brad','abrade'),
 (1390,'abraded',' a|ab|br|ra|ad|de|ed|d','abra','ABRTT','brad','rade','abraded'),
 (1391,'abraded wound',' a|ab|br|ra|ad|de|ed|d | w|wo|ou|un|nd|d','abra','ABRTTWNT','brad','woun','abraded wo'),
 (1392,'abraded wounds',' a|ab|br|ra|ad|de|ed|d | w|wo|ou|un|nd|ds|s','abra','ABRTTWNTS','brad','ound','abraded wo'),
 (1393,'abrades',' a|ab|br|ra|ad|de|es|s','abra','ABRTS','brad','rade','abrades'),
 (1394,'abrading',' a|ab|br|ra|ad|di|in|ng|g','abra','ABRTNK','brad','adin','abrading'),
 (1395,'Abraham',' A|Ab|br|ra|ah|ha|am|m','Abra','ABRHM','brah','raha','Abraham'),
 (1396,'Abraham L. Levin',' A|Ab|br|ra|ah|ha|am|m | L|L.|. | L|Le|ev|vi|in|n','Abra','ABRHMLLFN','brah','Levi','Abraham L.'),
 (1397,'Abraham Levin',' A|Ab|br|ra|ah|ha|am|m | L|Le|ev|vi|in|n','Abra','ABRHMLFN','brah','Levi','Abraham Le'),
 (1398,'Abrahams',' A|Ab|br|ra|ah|ha|am|ms|s','Abra','ABRHMS','brah','aham','Abrahams'),
 (1399,'Abrami',' A|Ab|br|ra|am|mi|i','Abra','ABRM','bram','bram','Abrami');
INSERT INTO `m_spelling_dictionary` VALUES  (1400,'Abrami\'s disease','','','',NULL,NULL,''),
 (1401,'Abrami\'s diseases','','','',NULL,NULL,''),
 (1402,'Abramis',' A|Ab|br|ra|am|mi|is|s','Abra','ABRMS','bram','rami','Abramis'),
 (1403,'Abramis ballerus',' A|Ab|br|ra|am|mi|is|s | b|ba|al|ll|le|er|ru|us|s','Abra','ABRMSBLRS','bram','leru','Abramis ba'),
 (1404,'Abramis brama',' A|Ab|br|ra|am|mi|is|s | b|br|ra|am|ma|a','Abra','ABRMSBRM','bram','bram','Abramis br'),
 (1405,'Abrams',' A|Ab|br|ra|am|ms|s','Abra','ABRMS','bram','bram','Abrams'),
 (1406,'Abrams heart reflex',' A|Ab|br|ra|am|ms|s | h|he|ea|ar|rt|t | r|re|ef|fl|le|ex|x','Abra','ABRMSHRTRFLKS','bram','efle','Abrams hea'),
 (1407,'Abrams needle',' A|Ab|br|ra|am|ms|s | n|ne|ee|ed|dl|le|e','Abra','ABRMSNTL','bram','eedl','Abrams nee'),
 (1408,'Abrams needles',' A|Ab|br|ra|am|ms|s | n|ne|ee|ed|dl|le|es|s','Abra','ABRMSNTLS','bram','edle','Abrams nee'),
 (1409,'Abrams\' heart reflex','','','',NULL,NULL,''),
 (1410,'Abrams\' needle','','','',NULL,NULL,''),
 (1411,'Abrams\' needles','','','',NULL,NULL,'');
INSERT INTO `m_spelling_dictionary` VALUES  (1412,'Abramses',' A|Ab|br|ra|am|ms|se|es|s','Abra','ABRMSS','bram','amse','Abramses'),
 (1413,'abrasion',' a|ab|br|ra|as|si|io|on|n','abra','ABRXN','bras','asio','abrasion'),
 (1414,'abrasions',' a|ab|br|ra|as|si|io|on|ns|s','abra','ABRXNS','bras','sion','abrasions'),
 (1415,'abrasive',' a|ab|br|ra|as|si|iv|ve|e','abra','ABRSF','bras','asiv','abrasive'),
 (1416,'abrasiveness',' a|ab|br|ra|as|si|iv|ve|en|ne|es|ss|s','abra','ABRSFNS','bras','enes','abrasivene'),
 (1417,'abrasives',' a|ab|br|ra|as|si|iv|ve|es|s','abra','ABRSFS','bras','sive','abrasives'),
 (1418,'abrasivities',' a|ab|br|ra|as|si|iv|vi|it|ti|ie|es|s','abra','ABRSFTS','bras','itie','abrasiviti'),
 (1419,'abrasivity',' a|ab|br|ra|as|si|iv|vi|it|ty|y','abra','ABRSFT','bras','ivit','abrasivity'),
 (1420,'Abraxas',' A|Ab|br|ra|ax|xa|as|s','Abra','ABRKSS','brax','raxa','Abraxas'),
 (1421,'abreaction',' a|ab|br|re|ea|ac|ct|ti|io|on|n','abre','ABRKXN','brea','ctio','abreaction'),
 (1422,'abreactions',' a|ab|br|re|ea|ac|ct|ti|io|on|ns|s','abre','ABRKXNS','brea','tion','abreaction'),
 (1423,'abreast',' a|ab|br|re|ea|as|st|t','abre','ABRST','brea','reas','abreast');
INSERT INTO `m_spelling_dictionary` VALUES  (1424,'abridgable',' a|ab|br|ri|id|dg|ga|ab|bl|le|e','abri','ABRTKBL','brid','gabl','abridgable'),
 (1425,'abridge',' a|ab|br|ri|id|dg|ge|e','abri','ABRJ','brid','ridg','abridge'),
 (1426,'abridgeable',' a|ab|br|ri|id|dg|ge|ea|ab|bl|le|e','abri','ABRJBL','brid','eabl','abridgeabl'),
 (1427,'abridged',' a|ab|br|ri|id|dg|ge|ed|d','abri','ABRJT','brid','idge','abridged'),
 (1428,'abridgement',' a|ab|br|ri|id|dg|ge|em|me|en|nt|t','abri','ABRJMNT','brid','emen','abridgemen'),
 (1429,'abridgements',' a|ab|br|ri|id|dg|ge|em|me|en|nt|ts|s','abri','ABRJMNTS','brid','ment','abridgemen'),
 (1430,'abridges',' a|ab|br|ri|id|dg|ge|es|s','abri','ABRJS','brid','idge','abridges'),
 (1431,'abridging',' a|ab|br|ri|id|dg|gi|in|ng|g','abri','ABRJNK','brid','dgin','abridging'),
 (1432,'abridgment',' a|ab|br|ri|id|dg|gm|me|en|nt|t','abri','ABRTKMNT','brid','gmen','abridgment'),
 (1433,'abridgments',' a|ab|br|ri|id|dg|gm|me|en|nt|ts|s','abri','ABRTKMNTS','brid','ment','abridgment'),
 (1434,'abrin',' a|ab|br|ri|in|n','abri','ABRN','brin','abri','abrin');
INSERT INTO `m_spelling_dictionary` VALUES  (1435,'abrins',' a|ab|br|ri|in|ns|s','abri','ABRNS','brin','brin','abrins'),
 (1436,'abrism',' a|ab|br|ri|is|sm|m','abri','ABRSM','bris','bris','abrism'),
 (1437,'abroad',' a|ab|br|ro|oa|ad|d','abro','ABRT','broa','broa','abroad'),
 (1438,'Abrocoma',' A|Ab|br|ro|oc|co|om|ma|a','Abro','ABRKM','broc','ocom','Abrocoma'),
 (1439,'Abrocoma bennetti',' A|Ab|br|ro|oc|co|om|ma|a | b|be|en|nn|ne|et|tt|ti|i','Abro','ABRKMBNT','broc','nett','Abrocoma b'),
 (1440,'Abrocoma cinerea',' A|Ab|br|ro|oc|co|om|ma|a | c|ci|in|ne|er|re|ea|a','Abro','ABRKMSNR','broc','nere','Abrocoma c'),
 (1441,'abrodil',' a|ab|br|ro|od|di|il|l','abro','ABRTL','brod','rodi','abrodil'),
 (1442,'abrogate',' a|ab|br|ro|og|ga|at|te|e','abro','ABRKT','brog','ogat','abrogate'),
 (1443,'abrogated',' a|ab|br|ro|og|ga|at|te|ed|d','abro','ABRKTT','brog','gate','abrogated'),
 (1444,'abrogates',' a|ab|br|ro|og|ga|at|te|es|s','abro','ABRKTS','brog','gate','abrogates'),
 (1445,'abrogating',' a|ab|br|ro|og|ga|at|ti|in|ng|g','abro','ABRKTNK','brog','atin','abrogating'),
 (1446,'abrogation',' a|ab|br|ro|og|ga|at|ti|io|on|n','abro','ABRKXN','brog','atio','abrogation');
INSERT INTO `m_spelling_dictionary` VALUES  (1447,'abrogations',' a|ab|br|ro|og|ga|at|ti|io|on|ns|s','abro','ABRKXNS','brog','tion','abrogation'),
 (1448,'Abroma',' A|Ab|br|ro|om|ma|a','Abro','ABRM','brom','brom','Abroma'),
 (1449,'Abroma augustum',' A|Ab|br|ro|om|ma|a | a|au|ug|gu|us|st|tu|um|m','Abro','ABRMKSTM','brom','ustu','Abroma aug'),
 (1450,'Abronia oaxacae',' A|Ab|br|ro|on|ni|ia|a | o|oa|ax|xa|ac|ca|ae|e','Abro','ABRNKSK','bron','xaca','Abronia oa'),
 (1451,'Abronia umbellata',' A|Ab|br|ro|on|ni|ia|a | u|um|mb|be|el|ll|la|at|ta|a','Abro','ABRNMLT','bron','llat','Abronia um'),
 (1452,'ABRs',' A|AB|BR|Rs|s','ABRs','ABRS','BRs','ABRs','ABRs'),
 (1453,'abrupt',' a|ab|br|ru|up|pt|t','abru','ABRPT','brup','brup','abrupt'),
 (1454,'abrupt pulse',' a|ab|br|ru|up|pt|t | p|pu|ul|ls|se|e','abru','ABRPTPLS','brup','puls','abrupt pul'),
 (1455,'abrupt pulses',' a|ab|br|ru|up|pt|t | p|pu|ul|ls|se|es|s','abru','ABRPTPLSS','brup','ulse','abrupt pul'),
 (1456,'abrupt withdrawal',' a|ab|br|ru|up|pt|t | w|wi|it|th|hd|dr|ra|aw|wa|al|l','abru','ABRPTW0TRWL','brup','rawa','abrupt wit'),
 (1457,'abrupt withdrawals',' a|ab|br|ru|up|pt|t | w|wi|it|th|hd|dr|ra|aw|wa|al|ls|s','abru','ABRPTW0TRWLS','brup','awal','abrupt wit');
INSERT INTO `m_spelling_dictionary` VALUES  (1458,'abrupter',' a|ab|br|ru|up|pt|te|er|r','abru','ABRPTR','brup','upte','abrupter'),
 (1459,'abruptest',' a|ab|br|ru|up|pt|te|es|st|t','abru','ABRPTST','brup','ptes','abruptest'),
 (1460,'abruptio',' a|ab|br|ru|up|pt|ti|io|o','abru','ABRPX','brup','upti','abruptio'),
 (1461,'abruptio placentae',' a|ab|br|ru|up|pt|ti|io|o | p|pl|la|ac|ce|en|nt|ta|ae|e','abru','ABRPXPLSNT','brup','enta','abruptio p'),
 (1462,'abruption',' a|ab|br|ru|up|pt|ti|io|on|n','abru','ABRPXN','brup','ptio','abruption'),
 (1463,'abruptions',' a|ab|br|ru|up|pt|ti|io|on|ns|s','abru','ABRPXNS','brup','tion','abruptions'),
 (1464,'abruptly',' a|ab|br|ru|up|pt|tl|ly|y','abru','ABRPTL','brup','uptl','abruptly'),
 (1465,'abruptness',' a|ab|br|ru|up|pt|tn|ne|es|ss|s','abru','ABRPTNS','brup','tnes','abruptness'),
 (1466,'Abrus',' A|Ab|br|ru|us|s','Abru','ABRS','brus','Abru','Abrus'),
 (1467,'Abrus cantoniensis',' A|Ab|br|ru|us|s | c|ca|an|nt|to|on|ni|ie|en|ns|si|is|s','Abru','ABRSKNTNNSS','brus','ensi','Abrus cant'),
 (1468,'Abrus precatorius',' A|Ab|br|ru|us|s | p|pr|re|ec|ca|at|to|or|ri|iu|us|s','Abru','ABRSPRKTRS','brus','oriu','Abrus prec');
INSERT INTO `m_spelling_dictionary` VALUES  (1469,'Abrus pulchellus',' A|Ab|br|ru|us|s | p|pu|ul|lc|ch|he|el|ll|lu|us|s','Abru','ABRSPLXLS','brus','ellu','Abrus pulc'),
 (1470,'Abruzzo',' A|Ab|br|ru|uz|zz|zo|o','Abru','ABRS','bruz','ruzz','Abruzzo'),
 (1471,'ABs',' A|AB|Bs|s','ABs','ABS','Bs','ABs','ABs'),
 (1472,'abscence',' a|ab|bs|sc|ce|en|nc|ce|e','absc','ABSNS','bsce','cenc','abscence'),
 (1473,'abscences',' a|ab|bs|sc|ce|en|nc|ce|es|s','absc','ABSNSS','bsce','ence','abscences'),
 (1474,'abscess',' a|ab|bs|sc|ce|es|ss|s','absc','ABSS','bsce','sces','abscess'),
 (1475,'abscessation',' a|ab|bs|sc|ce|es|ss|sa|at|ti|io|on|n','absc','ABSSXN','bsce','atio','abscessati'),
 (1476,'abscessations',' a|ab|bs|sc|ce|es|ss|sa|at|ti|io|on|ns|s','absc','ABSSXNS','bsce','tion','abscessati'),
 (1477,'abscessed',' a|ab|bs|sc|ce|es|ss|se|ed|d','absc','ABSST','bsce','esse','abscessed'),
 (1478,'abscesses',' a|ab|bs|sc|ce|es|ss|se|es|s','absc','ABSSS','bsce','esse','abscesses'),
 (1479,'abscessing',' a|ab|bs|sc|ce|es|ss|si|in|ng|g','absc','ABSSNK','bsce','ssin','abscessing'),
 (1480,'abscise',' a|ab|bs|sc|ci|is|se|e','absc','ABSS','bsci','scis','abscise');
INSERT INTO `m_spelling_dictionary` VALUES  (1481,'abscised',' a|ab|bs|sc|ci|is|se|ed|d','absc','ABSST','bsci','cise','abscised'),
 (1482,'abscises',' a|ab|bs|sc|ci|is|se|es|s','absc','ABSSS','bsci','cise','abscises'),
 (1483,'abscisic acid',' a|ab|bs|sc|ci|is|si|ic|c | a|ac|ci|id|d','absc','ABSSKST','bsci',' aci','abscisic a'),
 (1484,'abscisin',' a|ab|bs|sc|ci|is|si|in|n','absc','ABSSN','bsci','cisi','abscisin'),
 (1485,'abscising',' a|ab|bs|sc|ci|is|si|in|ng|g','absc','ABSSNK','bsci','isin','abscising'),
 (1486,'abscisins',' a|ab|bs|sc|ci|is|si|in|ns|s','absc','ABSSNS','bsci','isin','abscisins'),
 (1487,'abscissa',' a|ab|bs|sc|ci|is|ss|sa|a','absc','ABSS','bsci','ciss','abscissa'),
 (1488,'abscissae',' a|ab|bs|sc|ci|is|ss|sa|ae|e','absc','ABSS','bsci','issa','abscissae'),
 (1489,'abscissas',' a|ab|bs|sc|ci|is|ss|sa|as|s','absc','ABSSS','bsci','issa','abscissas'),
 (1490,'abscissic',' a|ab|bs|sc|ci|is|ss|si|ic|c','absc','ABSSK','bsci','issi','abscissic'),
 (1491,'abscissic acid',' a|ab|bs|sc|ci|is|ss|si|ic|c | a|ac|ci|id|d','absc','ABSSKST','bsci',' aci','abscissic'),
 (1492,'abscissin',' a|ab|bs|sc|ci|is|ss|si|in|n','absc','ABSSN','bsci','issi','abscissin');
INSERT INTO `m_spelling_dictionary` VALUES  (1493,'abscissins',' a|ab|bs|sc|ci|is|ss|si|in|ns|s','absc','ABSSNS','bsci','ssin','abscissins'),
 (1494,'abscission',' a|ab|bs|sc|ci|is|ss|si|io|on|n','absc','ABSSN','bsci','ssio','abscission'),
 (1495,'abscond',' a|ab|bs|sc|co|on|nd|d','absc','ABSKNT','bsco','scon','abscond'),
 (1496,'absconded',' a|ab|bs|sc|co|on|nd|de|ed|d','absc','ABSKNTT','bsco','onde','absconded'),
 (1497,'absconding',' a|ab|bs|sc|co|on|nd|di|in|ng|g','absc','ABSKNTNK','bsco','ndin','absconding'),
 (1498,'absconds',' a|ab|bs|sc|co|on|nd|ds|s','absc','ABSKNTS','bsco','cond','absconds'),
 (1499,'absconsio',' a|ab|bs|sc|co|on|ns|si|io|o','absc','ABSKNX','bsco','onsi','absconsio'),
 (1500,'abscopal',' a|ab|bs|sc|co|op|pa|al|l','absc','ABSKPL','bsco','copa','abscopal'),
 (1501,'absence',' a|ab|bs|se|en|nc|ce|e','abse','ABSNS','bsen','senc','absence'),
 (1502,'absence epileptica',' a|ab|bs|se|en|nc|ce|e | e|ep|pi|il|le|ep|pt|ti|ic|ca|a','abse','ABSNSPLPTK','bsen','ptic','absence ep'),
 (1503,'absence seizure',' a|ab|bs|se|en|nc|ce|e | s|se|ei|iz|zu|ur|re|e','abse','ABSNSSSR','bsen','izur','absence se');
INSERT INTO `m_spelling_dictionary` VALUES  (1504,'absence seizures',' a|ab|bs|se|en|nc|ce|e | s|se|ei|iz|zu|ur|re|es|s','abse','ABSNSSSRS','bsen','zure','absence se'),
 (1505,'absence status',' a|ab|bs|se|en|nc|ce|e | s|st|ta|at|tu|us|s','abse','ABSNSSTTS','bsen','tatu','absence st'),
 (1506,'absence statuses',' a|ab|bs|se|en|nc|ce|e | s|st|ta|at|tu|us|se|es|s','abse','ABSNSSTTSS','bsen','tuse','absence st'),
 (1507,'absences',' a|ab|bs|se|en|nc|ce|es|s','abse','ABSNSS','bsen','ence','absences'),
 (1508,'absent',' a|ab|bs|se|en|nt|t','abse','ABSNT','bsen','bsen','absent'),
 (1509,'absent deglutition',' a|ab|bs|se|en|nt|t | d|de|eg|gl|lu|ut|ti|it|ti|io|on|n','abse','ABSNTTKLTXN','bsen','itio','absent deg'),
 (1510,'absent pulmonary valve syndrome',' a|ab|bs|se|en|nt|t | p|pu|ul|lm|mo|on|na|ar|ry|y | v|va|al|lv|ve|e | s|sy|yn|nd|dr|ro|om|me|e','abse','ABSNTPLMNRFLFSNTRM','bsen','drom','absent pul'),
 (1511,'absent radius syndrome',' a|ab|bs|se|en|nt|t | r|ra|ad|di|iu|us|s | s|sy|yn|nd|dr|ro|om|me|e','abse','ABSNTRTSSNTRM','bsen','drom','absent rad'),
 (1512,'absent-minded',' a|ab|bs|se|en|nt|t-|-m|mi|in|nd|de|ed|d','abse','ABSNTMNTT','bsen','inde','absent-min');
INSERT INTO `m_spelling_dictionary` VALUES  (1513,'absent-mindedness',' a|ab|bs|se|en|nt|t-|-m|mi|in|nd|de|ed|dn|ne|es|ss|s','abse','ABSNTMNTTNS','bsen','dnes','absent-min'),
 (1514,'absented',' a|ab|bs|se|en|nt|te|ed|d','abse','ABSNTT','bsen','ente','absented'),
 (1515,'absentee',' a|ab|bs|se|en|nt|te|ee|e','abse','ABSNT','bsen','ente','absentee'),
 (1516,'absenteeism',' a|ab|bs|se|en|nt|te|ee|ei|is|sm|m','abse','ABSNTSM','bsen','eeis','absenteeis'),
 (1517,'absentees',' a|ab|bs|se|en|nt|te|ee|es|s','abse','ABSNTS','bsen','ntee','absentees'),
 (1518,'absentia',' a|ab|bs|se|en|nt|ti|ia|a','abse','ABSNX','bsen','enti','absentia'),
 (1519,'absenting',' a|ab|bs|se|en|nt|ti|in|ng|g','abse','ABSNTNK','bsen','ntin','absenting'),
 (1520,'absentminded',' a|ab|bs|se|en|nt|tm|mi|in|nd|de|ed|d','abse','ABSNTMNTT','bsen','inde','absentmind'),
 (1521,'absentmindedness',' a|ab|bs|se|en|nt|tm|mi|in|nd|de|ed|dn|ne|es|ss|s','abse','ABSNTMNTTNS','bsen','dnes','absentmind'),
 (1522,'absents',' a|ab|bs|se|en|nt|ts|s','abse','ABSNTS','bsen','sent','absents'),
 (1523,'absidia',' a|ab|bs|si|id|di|ia|a','absi','ABST','bsid','sidi','absidia');
INSERT INTO `m_spelling_dictionary` VALUES  (1524,'Absidia coerulea',' A|Ab|bs|si|id|di|ia|a | c|co|oe|er|ru|ul|le|ea|a','Absi','ABSTKRL','bsid','rule','Absidia co'),
 (1525,'Absidia corymbifera',' A|Ab|bs|si|id|di|ia|a | c|co|or|ry|ym|mb|bi|if|fe|er|ra|a','Absi','ABSTKRMFR','bsid','ifer','Absidia co'),
 (1526,'Absidia cylindrospora',' A|Ab|bs|si|id|di|ia|a | c|cy|yl|li|in|nd|dr|ro|os|sp|po|or|ra|a','Absi','ABSTSLNTRSPR','bsid','spor','Absidia cy'),
 (1527,'Absidia fusca',' A|Ab|bs|si|id|di|ia|a | f|fu|us|sc|ca|a','Absi','ABSTFSK','bsid','fusc','Absidia fu'),
 (1528,'Absidia glauca',' A|Ab|bs|si|id|di|ia|a | g|gl|la|au|uc|ca|a','Absi','ABSTKLK','bsid','lauc','Absidia gl'),
 (1529,'Absidia orchidis',' A|Ab|bs|si|id|di|ia|a | o|or|rc|ch|hi|id|di|is|s','Absi','ABSTRXTS','bsid','hidi','Absidia or'),
 (1530,'Absidia repens',' A|Ab|bs|si|id|di|ia|a | r|re|ep|pe|en|ns|s','Absi','ABSTRPNS','bsid','epen','Absidia re'),
 (1531,'absinth',' a|ab|bs|si|in|nt|th|h','absi','ABSN0','bsin','sint','absinth'),
 (1532,'absinthe',' a|ab|bs|si|in|nt|th|he|e','absi','ABSN0','bsin','inth','absinthe');
INSERT INTO `m_spelling_dictionary` VALUES  (1533,'absinthes',' a|ab|bs|si|in|nt|th|he|es|s','absi','ABSN0S','bsin','nthe','absinthes'),
 (1534,'absinthium',' a|ab|bs|si|in|nt|th|hi|iu|um|m','absi','ABSN0M','bsin','thiu','absinthium'),
 (1535,'absinths',' a|ab|bs|si|in|nt|th|hs|s','absi','ABSN0S','bsin','inth','absinths'),
 (1536,'Absolok',' A|Ab|bs|so|ol|lo|ok|k','Abso','ABSLK','bsol','solo','Absolok'),
 (1537,'absolute',' a|ab|bs|so|ol|lu|ut|te|e','abso','ABSLT','bsol','olut','absolute'),
 (1538,'absolute alcohol',' a|ab|bs|so|ol|lu|ut|te|e | a|al|lc|co|oh|ho|ol|l','abso','ABSLTLKHL','bsol','coho','absolute a'),
 (1539,'absolute bed rest',' a|ab|bs|so|ol|lu|ut|te|e | b|be|ed|d | r|re|es|st|t','abso','ABSLTBTRST','bsol',' res','absolute b'),
 (1540,'absolute cardiac dullness',' a|ab|bs|so|ol|lu|ut|te|e | c|ca|ar|rd|di|ia|ac|c | d|du|ul|ll|ln|ne|es|ss|s','abso','ABSLTKRTKTLNS','bsol','lnes','absolute c'),
 (1541,'absolute claudication distance',' a|ab|bs|so|ol|lu|ut|te|e | c|cl|la|au|ud|di|ic|ca|at|ti|io|on|n | d|di|is|st|ta|an|nc|ce|e','abso','ABSLTKLTKXNTSTNS','bsol','tanc','absolute c'),
 (1542,'absolute claudication distances',' a|ab|bs|so|ol|lu|ut|te|e | c|cl|la|au|ud|di|ic|ca|at|ti|io|on|n | d|di|is|st|ta|an|nc|ce|es|s','abso','ABSLTKLTKXNTSTNSS','bsol','ance','absolute c');
INSERT INTO `m_spelling_dictionary` VALUES  (1543,'absolute glaucoma',' a|ab|bs|so|ol|lu|ut|te|e | g|gl|la|au|uc|co|om|ma|a','abso','ABSLTKLKM','bsol','ucom','absolute g'),
 (1544,'absolute humidity',' a|ab|bs|so|ol|lu|ut|te|e | h|hu|um|mi|id|di|it|ty|y','abso','ABSLTHMTT','bsol','idit','absolute h'),
 (1545,'absolute leukocytoses',' a|ab|bs|so|ol|lu|ut|te|e | l|le|eu|uk|ko|oc|cy|yt|to|os|se|es|s','abso','ABSLTLKSTSS','bsol','tose','absolute l'),
 (1546,'absolute leukocytosis',' a|ab|bs|so|ol|lu|ut|te|e | l|le|eu|uk|ko|oc|cy|yt|to|os|si|is|s','abso','ABSLTLKSTSS','bsol','tosi','absolute l'),
 (1547,'absolute neutrophil count',' a|ab|bs|so|ol|lu|ut|te|e | n|ne|eu|ut|tr|ro|op|ph|hi|il|l | c|co|ou|un|nt|t','abso','ABSLTNTRFLKNT','bsol','coun','absolute n'),
 (1548,'absolute neutrophil counts',' a|ab|bs|so|ol|lu|ut|te|e | n|ne|eu|ut|tr|ro|op|ph|hi|il|l | c|co|ou|un|nt|ts|s','abso','ABSLTNTRFLKNTS','bsol','ount','absolute n'),
 (1549,'absolute proximal reabsorption',' a|ab|bs|so|ol|lu|ut|te|e | p|pr|ro|ox|xi|im|ma|al|l | r|re|ea|ab|bs|so|or|rp|pt|ti|io|on|n','abso','ABSLTPRKSMLRBSRPXN','bsol','ptio','absolute p'),
 (1550,'absolute proximal reabsorptions',' a|ab|bs|so|ol|lu|ut|te|e | p|pr|ro|ox|xi|im|ma|al|l | r|re|ea|ab|bs|so|or|rp|pt|ti|io|on|ns|s','abso','ABSLTPRKSMLRBSRPXNS','bsol','tion','absolute p');
INSERT INTO `m_spelling_dictionary` VALUES  (1551,'absolute refractive index',' a|ab|bs|so|ol|lu|ut|te|e | r|re|ef|fr|ra|ac|ct|ti|iv|ve|e | i|in|nd|de|ex|x','abso','ABSLTRFRKTFNTKS','bsol','inde','absolute r'),
 (1552,'absolute refractive indexes',' a|ab|bs|so|ol|lu|ut|te|e | r|re|ef|fr|ra|ac|ct|ti|iv|ve|e | i|in|nd|de|ex|xe|es|s','abso','ABSLTRFRKTFNTKSS','bsol','dexe','absolute r'),
 (1553,'absolute refractive indices',' a|ab|bs|so|ol|lu|ut|te|e | r|re|ef|fr|ra|ac|ct|ti|iv|ve|e | i|in|nd|di|ic|ce|es|s','abso','ABSLTRFRKTFNTSS','bsol','dice','absolute r'),
 (1554,'absolute refractory period',' a|ab|bs|so|ol|lu|ut|te|e | r|re|ef|fr|ra|ac|ct|to|or|ry|y | p|pe|er|ri|io|od|d','abso','ABSLTRFRKTRPRT','bsol','erio','absolute r'),
 (1555,'absolute refractory periods',' a|ab|bs|so|ol|lu|ut|te|e | r|re|ef|fr|ra|ac|ct|to|or|ry|y | p|pe|er|ri|io|od|ds|s','abso','ABSLTRFRKTRPRTS','bsol','riod','absolute r'),
 (1556,'absolute scotoma',' a|ab|bs|so|ol|lu|ut|te|e | s|sc|co|ot|to|om|ma|a','abso','ABSLTSKTM','bsol','otom','absolute s'),
 (1557,'absolute scotomas',' a|ab|bs|so|ol|lu|ut|te|e | s|sc|co|ot|to|om|ma|as|s','abso','ABSLTSKTMS','bsol','toma','absolute s');
INSERT INTO `m_spelling_dictionary` VALUES  (1558,'absolute scotomata',' a|ab|bs|so|ol|lu|ut|te|e | s|sc|co|ot|to|om|ma|at|ta|a','abso','ABSLTSKTMT','bsol','omat','absolute s'),
 (1559,'absolute temperature',' a|ab|bs|so|ol|lu|ut|te|e | t|te|em|mp|pe|er|ra|at|tu|ur|re|e','abso','ABSLTTMPRTR','bsol','atur','absolute t'),
 (1560,'absolute temperatures',' a|ab|bs|so|ol|lu|ut|te|e | t|te|em|mp|pe|er|ra|at|tu|ur|re|es|s','abso','ABSLTTMPRTRS','bsol','ture','absolute t'),
 (1561,'absolute zero',' a|ab|bs|so|ol|lu|ut|te|e | z|ze|er|ro|o','abso','ABSLTSR','bsol',' zer','absolute z'),
 (1562,'absolutely',' a|ab|bs|so|ol|lu|ut|te|el|ly|y','abso','ABSLTL','bsol','utel','absolutely'),
 (1563,'absoluteness',' a|ab|bs|so|ol|lu|ut|te|en|ne|es|ss|s','abso','ABSLTNS','bsol','enes','absolutene'),
 (1564,'absolutes',' a|ab|bs|so|ol|lu|ut|te|es|s','abso','ABSLTS','bsol','lute','absolutes'),
 (1565,'absolution',' a|ab|bs|so|ol|lu|ut|ti|io|on|n','abso','ABSLXN','bsol','utio','absolution'),
 (1566,'absolutism',' a|ab|bs|so|ol|lu|ut|ti|is|sm|m','abso','ABSLTSM','bsol','utis','absolutism'),
 (1567,'absolutist',' a|ab|bs|so|ol|lu|ut|ti|is|st|t','abso','ABSLTST','bsol','utis','absolutist');
INSERT INTO `m_spelling_dictionary` VALUES  (1568,'absolutistic',' a|ab|bs|so|ol|lu|ut|ti|is|st|ti|ic|c','abso','ABSLTSTK','bsol','isti','absolutist'),
 (1569,'absolutists',' a|ab|bs|so|ol|lu|ut|ti|is|st|ts|s','abso','ABSLTSTS','bsol','tist','absolutist'),
 (1570,'absolve',' a|ab|bs|so|ol|lv|ve|e','abso','ABSLF','bsol','solv','absolve'),
 (1571,'absolved',' a|ab|bs|so|ol|lv|ve|ed|d','abso','ABSLFT','bsol','olve','absolved'),
 (1572,'absolves',' a|ab|bs|so|ol|lv|ve|es|s','abso','ABSLFS','bsol','olve','absolves'),
 (1573,'absolving',' a|ab|bs|so|ol|lv|vi|in|ng|g','abso','ABSLFNK','bsol','lvin','absolving'),
 (1574,'absonal',' a|ab|bs|so|on|na|al|l','abso','ABSNL','bson','sona','absonal'),
 (1575,'absorb',' a|ab|bs|so|or|rb|b','abso','ABSRB','bsor','bsor','absorb'),
 (1576,'absorbability',' a|ab|bs|so|or|rb|ba|ab|bi|il|li|it|ty|y','abso','ABSRBBLT','bsor','ilit','absorbabil'),
 (1577,'absorbable',' a|ab|bs|so|or|rb|ba|ab|bl|le|e','abso','ABSRBBL','bsor','babl','absorbable'),
 (1578,'absorbable cellulose',' a|ab|bs|so|or|rb|ba|ab|bl|le|e | c|ce|el|ll|lu|ul|lo|os|se|e','abso','ABSRBBLSLLS','bsor','ulos','absorbable'),
 (1579,'absorbable gelatin sponge',' a|ab|bs|so|or|rb|ba|ab|bl|le|e | g|ge|el|la|at|ti|in|n | s|sp|po|on|ng|ge|e','abso','ABSRBBLJLTNSPNJ','bsor','pong','absorbable');
INSERT INTO `m_spelling_dictionary` VALUES  (1580,'absorbable gelatin sponges',' a|ab|bs|so|or|rb|ba|ab|bl|le|e | g|ge|el|la|at|ti|in|n | s|sp|po|on|ng|ge|es|s','abso','ABSRBBLJLTNSPNJS','bsor','onge','absorbable'),
 (1581,'absorbable gelatine sponge',' a|ab|bs|so|or|rb|ba|ab|bl|le|e | g|ge|el|la|at|ti|in|ne|e | s|sp|po|on|ng|ge|e','abso','ABSRBBLJLTNSPNJ','bsor','pong','absorbable'),
 (1582,'absorbable gelatine sponges',' a|ab|bs|so|or|rb|ba|ab|bl|le|e | g|ge|el|la|at|ti|in|ne|e | s|sp|po|on|ng|ge|es|s','abso','ABSRBBLJLTNSPNJS','bsor','onge','absorbable'),
 (1583,'absorbable suture',' a|ab|bs|so|or|rb|ba|ab|bl|le|e | s|su|ut|tu|ur|re|e','abso','ABSRBBLSTR','bsor','utur','absorbable'),
 (1584,'absorbable sutures',' a|ab|bs|so|or|rb|ba|ab|bl|le|e | s|su|ut|tu|ur|re|es|s','abso','ABSRBBLSTRS','bsor','ture','absorbable'),
 (1585,'absorbance',' a|ab|bs|so|or|rb|ba|an|nc|ce|e','abso','ABSRBNS','bsor','banc','absorbance'),
 (1586,'absorbances',' a|ab|bs|so|or|rb|ba|an|nc|ce|es|s','abso','ABSRBNSS','bsor','ance','absorbance'),
 (1587,'absorbancies',' a|ab|bs|so|or|rb|ba|an|nc|ci|ie|es|s','abso','ABSRBNSS','bsor','ncie','absorbanci');
INSERT INTO `m_spelling_dictionary` VALUES  (1588,'absorbancy',' a|ab|bs|so|or|rb|ba|an|nc|cy|y','abso','ABSRBNS','bsor','banc','absorbancy'),
 (1589,'absorbate',' a|ab|bs|so|or|rb|ba|at|te|e','abso','ABSRBT','bsor','rbat','absorbate'),
 (1590,'absorbed',' a|ab|bs|so|or|rb|be|ed|d','abso','ABSRBT','bsor','orbe','absorbed'),
 (1591,'absorbefacient',' a|ab|bs|so|or|rb|be|ef|fa|ac|ci|ie|en|nt|t','abso','ABSRBFSNT','bsor','cien','absorbefac'),
 (1592,'absorbefacients',' a|ab|bs|so|or|rb|be|ef|fa|ac|ci|ie|en|nt|ts|s','abso','ABSRBFSNTS','bsor','ient','absorbefac'),
 (1593,'absorbencies',' a|ab|bs|so|or|rb|be|en|nc|ci|ie|es|s','abso','ABSRBNSS','bsor','ncie','absorbenci'),
 (1594,'absorbency',' a|ab|bs|so|or|rb|be|en|nc|cy|y','abso','ABSRBNS','bsor','benc','absorbency'),
 (1595,'absorbent',' a|ab|bs|so|or|rb|be|en|nt|t','abso','ABSRBNT','bsor','rben','absorbent'),
 (1596,'absorbent cotton',' a|ab|bs|so|or|rb|be|en|nt|t | c|co|ot|tt|to|on|n','abso','ABSRBNTKTN','bsor','otto','absorbent'),
 (1597,'absorbents',' a|ab|bs|so|or|rb|be|en|nt|ts|s','abso','ABSRBNTS','bsor','bent','absorbents'),
 (1598,'absorber',' a|ab|bs|so|or|rb|be|er|r','abso','ABSRBR','bsor','orbe','absorber');
INSERT INTO `m_spelling_dictionary` VALUES  (1599,'absorbers',' a|ab|bs|so|or|rb|be|er|rs|s','abso','ABSRBRS','bsor','rber','absorbers'),
 (1600,'absorbing',' a|ab|bs|so|or|rb|bi|in|ng|g','abso','ABSRBNK','bsor','rbin','absorbing'),
 (1601,'absorbingly',' a|ab|bs|so|or|rb|bi|in|ng|gl|ly|y','abso','ABSRBNKL','bsor','ingl','absorbingl'),
 (1602,'absorbiometry',' a|ab|bs|so|or|rb|bi|io|om|me|et|tr|ry|y','abso','ABSRBMTR','bsor','metr','absorbiome'),
 (1603,'absorbs',' a|ab|bs|so|or|rb|bs|s','abso','ABSRBS','bsor','sorb','absorbs'),
 (1604,'absorptimetry',' a|ab|bs|so|or|rp|pt|ti|im|me|et|tr|ry|y','abso','ABSRPTMTR','bsor','metr','absorptime'),
 (1605,'absorptiometer',' a|ab|bs|so|or|rp|pt|ti|io|om|me|et|te|er|r','abso','ABSRPXMTR','bsor','mete','absorptiom'),
[truncated: 34,614,965 more chars]
