# Supplementary material for: A UMLS-based spell checker for natural language processing in vaccine safety
Source: BMC Med Inform Decis Mak. 2007 Feb 12;7:3. doi: 10.1186/1472-6947-7-3 (PMC1805499; doi:10.1186/1472-6947-7-3)
Supplement: Additional file 11 — Database tables – NLP2. Database tables have been subdivided into smaller files for uploading to BMC [file 1472-6947-7-3-S11.gz › nlp2.sql]

INSERT INTO `m_spelling_dictionary` VALUES  (285231,'Pityrosporum',' P|Pi|it|ty|yr|ro|os|sp|po|or|ru|um|m','Pity','PTRSPRM','ityr','poru','Pityrospor'),
 (285232,'Pityrosporum canis',' P|Pi|it|ty|yr|ro|os|sp|po|or|ru|um|m | c|ca|an|ni|is|s','Pity','PTRSPRMKNS','ityr','cani','Pityrospor'),
 (285233,'Pityrosporum furfur',' P|Pi|it|ty|yr|ro|os|sp|po|or|ru|um|m | f|fu|ur|rf|fu|ur|r','Pity','PTRSPRMFRFR','ityr','urfu','Pityrospor'),
 (285234,'Pityrosporum orbiculare',' P|Pi|it|ty|yr|ro|os|sp|po|or|ru|um|m | o|or|rb|bi|ic|cu|ul|la|ar|re|e','Pity','PTRSPRMRBKLR','ityr','ular','Pityrospor'),
 (285235,'Pityrosporum ovale',' P|Pi|it|ty|yr|ro|os|sp|po|or|ru|um|m | o|ov|va|al|le|e','Pity','PTRSPRMFL','ityr','oval','Pityrospor'),
 (285236,'Pityrosporum pachydermatis',' P|Pi|it|ty|yr|ro|os|sp|po|or|ru|um|m | p|pa|ac|ch|hy|yd|de|er|rm|ma|at|ti|is|s','Pity','PTRSPRMPXTRMTS','ityr','mati','Pityrospor'),
 (285237,'pivalate',' p|pi|iv|va|al|la|at|te|e','piva','PFLT','ival','alat','pivalate'),
 (285238,'pivalexin',' p|pi|iv|va|al|le|ex|xi|in|n','piva','PFLKSN','ival','lexi','pivalexin'),
 (285239,'pivalic',' p|pi|iv|va|al|li|ic|c','piva','PFLK','ival','vali','pivalic');
INSERT INTO `m_spelling_dictionary` VALUES  (285240,'pivalic acid',' p|pi|iv|va|al|li|ic|c | a|ac|ci|id|d','piva','PFLKST','ival',' aci','pivalic ac'),
 (285241,'pivalopril',' p|pi|iv|va|al|lo|op|pr|ri|il|l','piva','PFLPRL','ival','opri','pivalopril'),
 (285242,'pivaloyl oxymethyl',' p|pi|iv|va|al|lo|oy|yl|l | o|ox|xy|ym|me|et|th|hy|yl|l','piva','PFLLKSM0L','ival','ethy','pivaloyl o'),
 (285243,'pivaloyl oxymethyl ester',' p|pi|iv|va|al|lo|oy|yl|l | o|ox|xy|ym|me|et|th|hy|yl|l | e|es|st|te|er|r','piva','PFLLKSM0LSTR','ival','este','pivaloyl o'),
 (285244,'pivaloyl-oxymethyl',' p|pi|iv|va|al|lo|oy|yl|l-|-o|ox|xy|ym|me|et|th|hy|yl|l','piva','PFLLKSM0L','ival','ethy','pivaloyl-o'),
 (285245,'pivaloyl-oxymethyl ester',' p|pi|iv|va|al|lo|oy|yl|l-|-o|ox|xy|ym|me|et|th|hy|yl|l | e|es|st|te|er|r','piva','PFLLKSM0LSTR','ival','este','pivaloyl-o'),
 (285246,'pivaloylcarnitine',' p|pi|iv|va|al|lo|oy|yl|lc|ca|ar|rn|ni|it|ti|in|ne|e','piva','PFLLKRNTN','ival','itin','pivaloylca'),
 (285247,'pivaloyloxy',' p|pi|iv|va|al|lo|oy|yl|lo|ox|xy|y','piva','PFLLKS','ival','ylox','pivaloylox'),
 (285248,'pivaloyloxymethyl',' p|pi|iv|va|al|lo|oy|yl|lo|ox|xy|ym|me|et|th|hy|yl|l','piva','PFLLKSM0L','ival','ethy','pivaloylox');
INSERT INTO `m_spelling_dictionary` VALUES  (285249,'pivaloyloxymethyl butyrate',' p|pi|iv|va|al|lo|oy|yl|lo|ox|xy|ym|me|et|th|hy|yl|l | b|bu|ut|ty|yr|ra|at|te|e','piva','PFLLKSM0LBTRT','ival','yrat','pivaloylox'),
 (285250,'pivaloyloxymethyl ester',' p|pi|iv|va|al|lo|oy|yl|lo|ox|xy|ym|me|et|th|hy|yl|l | e|es|st|te|er|r','piva','PFLLKSM0LSTR','ival','este','pivaloylox'),
 (285251,'pivamdinocillin',' p|pi|iv|va|am|md|di|in|no|oc|ci|il|ll|li|in|n','piva','PFMTNSLN','ivam','illi','pivamdinoc'),
 (285252,'pivampicillin',' p|pi|iv|va|am|mp|pi|ic|ci|il|ll|li|in|n','piva','PFMPSLN','ivam','illi','pivampicil'),
 (285253,'pivampicillin hydrochloride',' p|pi|iv|va|am|mp|pi|ic|ci|il|ll|li|in|n | h|hy|yd|dr|ro|oc|ch|hl|lo|or|ri|id|de|e','piva','PFMPSLNTRXLRT','ivam','orid','pivampicil'),
 (285254,'pivazide',' p|pi|iv|va|az|zi|id|de|e','piva','PFST','ivaz','azid','pivazide'),
 (285255,'pivhydrazine',' p|pi|iv|vh|hy|yd|dr|ra|az|zi|in|ne|e','pivh','PFTRSN','ivhy','azin','pivhydrazi'),
 (285256,'PIVKA',' P|PI|IV|VK|KA|A','PIVK','PFK','IVKA','PIVK','PIVKA'),
 (285257,'PIVKA II',' P|PI|IV|VK|KA|A | I|II|I','PIVK','PFK','IVKA','KA I','PIVKA II');
INSERT INTO `m_spelling_dictionary` VALUES  (285258,'PIVKA\'s','','','',NULL,NULL,''),
 (285259,'PIVKA-II',' P|PI|IV|VK|KA|A-|-I|II|I','PIVK','PFK','IVKA','KA-I','PIVKA-II'),
 (285260,'PIVKAs',' P|PI|IV|VK|KA|As|s','PIVK','PFKS','IVKA','IVKA','PIVKAs'),
 (285261,'pivmecillinam',' p|pi|iv|vm|me|ec|ci|il|ll|li|in|na|am|m','pivm','PFMSLNM','ivme','lina','pivmecilli'),
 (285262,'pivot',' p|pi|iv|vo|ot|t','pivo','PFT','ivot','pivo','pivot'),
 (285263,'pivot joint',' p|pi|iv|vo|ot|t | j|jo|oi|in|nt|t','pivo','PFTJNT','ivot','join','pivot join'),
 (285264,'pivot joints',' p|pi|iv|vo|ot|t | j|jo|oi|in|nt|ts|s','pivo','PFTJNTS','ivot','oint','pivot join'),
 (285265,'pivot shift test',' p|pi|iv|vo|ot|t | s|sh|hi|if|ft|t | t|te|es|st|t','pivo','PFTXFTTST','ivot',' tes','pivot shif'),
 (285266,'pivot shift tests',' p|pi|iv|vo|ot|t | s|sh|hi|if|ft|t | t|te|es|st|ts|s','pivo','PFTXFTTSTS','ivot','test','pivot shif'),
 (285267,'pivotal',' p|pi|iv|vo|ot|ta|al|l','pivo','PFTL','ivot','vota','pivotal'),
 (285268,'pivoted',' p|pi|iv|vo|ot|te|ed|d','pivo','PFTT','ivot','vote','pivoted');
INSERT INTO `m_spelling_dictionary` VALUES  (285269,'pivoting',' p|pi|iv|vo|ot|ti|in|ng|g','pivo','PFTNK','ivot','otin','pivoting'),
 (285270,'pivots',' p|pi|iv|vo|ot|ts|s','pivo','PFTS','ivot','ivot','pivots'),
 (285271,'pix liquida',' p|pi|ix|x | l|li|iq|qu|ui|id|da|a','pix','PKSLKT','ix l','quid','pix liquid'),
 (285272,'pixel',' p|pi|ix|xe|el|l','pixe','PKSL','ixel','pixe','pixel'),
 (285273,'pixels',' p|pi|ix|xe|el|ls|s','pixe','PKSLS','ixel','ixel','pixels'),
 (285274,'pixie',' p|pi|ix|xi|ie|e','pixi','PKS','ixie','pixi','pixie'),
 (285275,'pixie poacher',' p|pi|ix|xi|ie|e | p|po|oa|ac|ch|he|er|r','pixi','PKSPXR','ixie','ache','pixie poac'),
 (285276,'pixie poachers',' p|pi|ix|xi|ie|e | p|po|oa|ac|ch|he|er|rs|s','pixi','PKSPXRS','ixie','cher','pixie poac'),
 (285277,'pixies',' p|pi|ix|xi|ie|es|s','pixi','PKSS','ixie','ixie','pixies'),
 (285278,'pixilated',' p|pi|ix|xi|il|la|at|te|ed|d','pixi','PKSLTT','ixil','late','pixilated'),
 (285279,'pixy',' p|pi|ix|xy|y','pixy','PKS','ixy','pixy','pixy'),
 (285280,'pizotifen',' p|pi|iz|zo|ot|ti|if|fe|en|n','pizo','PSTFN','izot','tife','pizotifen');
INSERT INTO `m_spelling_dictionary` VALUES  (285281,'pizotyline',' p|pi|iz|zo|ot|ty|yl|li|in|ne|e','pizo','PSTLN','izot','ylin','pizotyline'),
 (285282,'pizza',' p|pi|iz|zz|za|a','pizz','PS','izza','pizz','pizza'),
 (285283,'pizzas',' p|pi|iz|zz|za|as|s','pizz','PSS','izza','izza','pizzas'),
 (285284,'pizzle',' p|pi|iz|zz|zl|le|e','pizz','PSL','izzl','izzl','pizzle'),
 (285285,'pizzle rot',' p|pi|iz|zz|zl|le|e | r|ro|ot|t','pizz','PSLRT','izzl','e ro','pizzle rot'),
 (285286,'PJS',' P|PJ|JS|S','PJS','PJS','JS','PJS','PJS'),
 (285287,'PK',' P|PK|K','PK','PK','K','PK','PK'),
 (285288,'PK\'s','','','',NULL,NULL,''),
 (285289,'PKA',' P|PK|KA|A','PKA','PK','KA','PKA','PKA'),
 (285290,'pKat',' p|pK|Ka|at|t','pKat','PKT','Kat','pKat','pKat'),
 (285291,'pKat\'s','','','',NULL,NULL,''),
 (285292,'pKats',' p|pK|Ka|at|ts|s','pKat','PKTS','Kats','pKat','pKats'),
 (285293,'PKC',' P|PK|KC|C','PKC','PKK','KC','PKC','PKC'),
 (285294,'PKC betaII',' P|PK|KC|C | b|be|et|ta|aI|II|I','PKC','PKKBT','KC b','etaI','PKC betaII'),
 (285295,'PKC theta',' P|PK|KC|C | t|th|he|et|ta|a','PKC','PKK0T','KC t','thet','PKC theta');
INSERT INTO `m_spelling_dictionary` VALUES  (285296,'PKC\'s','','','',NULL,NULL,''),
 (285297,'PKC-betaII',' P|PK|KC|C-|-b|be|et|ta|aI|II|I','PKC-','PKKBT','KC-b','etaI','PKC-betaII'),
 (285298,'PKC-theta',' P|PK|KC|C-|-t|th|he|et|ta|a','PKC-','PKK0T','KC-t','thet','PKC-theta'),
 (285299,'PKCbetaII',' P|PK|KC|Cb|be|et|ta|aI|II|I','PKCb','PKKBT','KCbe','etaI','PKCbetaII'),
 (285300,'PKCepsilon',' P|PK|KC|Ce|ep|ps|si|il|lo|on|n','PKCe','PKSPSLN','KCep','silo','PKCepsilon'),
 (285301,'PKCs',' P|PK|KC|Cs|s','PKCs','PKKS','KCs','PKCs','PKCs'),
 (285302,'PKCtheta',' P|PK|KC|Ct|th|he|et|ta|a','PKCt','PKK0T','KCth','thet','PKCtheta'),
 (285303,'PKDL',' P|PK|KD|DL|L','PKDL','PKTL','KDL','PKDL','PKDL'),
 (285304,'PKI',' P|PK|KI|I','PKI','PK','KI','PKI','PKI'),
 (285305,'PKIP',' P|PK|KI|IP|P','PKIP','PKP','KIP','PKIP','PKIP'),
 (285306,'PKs',' P|PK|Ks|s','PKs','PKS','Ks','PKs','PKs'),
 (285307,'PKU',' P|PK|KU|U','PKU','PK','KU','PKU','PKU'),
 (285308,'PL',' P|PL|L','PL','PL','L','PL','PL'),
 (285309,'PL scramblase',' P|PL|L | s|sc|cr|ra|am|mb|bl|la|as|se|e','PL s','PLSKRMLS','L sc','blas','PL scrambl'),
 (285310,'PL scramblases',' P|PL|L | s|sc|cr|ra|am|mb|bl|la|as|se|es|s','PL s','PLSKRMLSS','L sc','lase','PL scrambl');
INSERT INTO `m_spelling_dictionary` VALUES  (285311,'PL\'s','','','',NULL,NULL,''),
 (285312,'PL-AC',' P|PL|L-|-A|AC|C','PL-A','PLK','L-AC','PL-A','PL-AC'),
 (285313,'PL-C',' P|PL|L-|-C|C','PL-C','PLK','L-C','PL-C','PL-C'),
 (285314,'PL-C\'s','','','',NULL,NULL,''),
 (285315,'PL-Cs',' P|PL|L-|-C|Cs|s','PL-C','PLKS','L-Cs','PL-C','PL-Cs'),
 (285316,'PLAC',' P|PL|LA|AC|C','PLAC','PLK','LAC','PLAC','PLAC'),
 (285317,'placard',' p|pl|la|ac|ca|ar|rd|d','plac','PLKRT','laca','acar','placard'),
 (285318,'placards',' p|pl|la|ac|ca|ar|rd|ds|s','plac','PLKRTS','laca','card','placards'),
 (285319,'placate',' p|pl|la|ac|ca|at|te|e','plac','PLKT','laca','acat','placate'),
 (285320,'placated',' p|pl|la|ac|ca|at|te|ed|d','plac','PLKTT','laca','cate','placated'),
 (285321,'placates',' p|pl|la|ac|ca|at|te|es|s','plac','PLKTS','laca','cate','placates'),
 (285322,'placating',' p|pl|la|ac|ca|at|ti|in|ng|g','plac','PLKTNK','laca','atin','placating'),
 (285323,'placation',' p|pl|la|ac|ca|at|ti|io|on|n','plac','PLKXN','laca','atio','placation'),
 (285324,'place',' p|pl|la|ac|ce|e','plac','PLS','lace','plac','place');
INSERT INTO `m_spelling_dictionary` VALUES  (285325,'placebo',' p|pl|la|ac|ce|eb|bo|o','plac','PLSB','lace','aceb','placebo'),
 (285326,'placebo controlled',' p|pl|la|ac|ce|eb|bo|o | c|co|on|nt|tr|ro|ol|ll|le|ed|d','plac','PLSBKNTRLT','lace','olle','placebo co'),
 (285327,'placebo effect',' p|pl|la|ac|ce|eb|bo|o | e|ef|ff|fe|ec|ct|t','plac','PLSBFKT','lace','ffec','placebo ef'),
 (285328,'placebo effects',' p|pl|la|ac|ce|eb|bo|o | e|ef|ff|fe|ec|ct|ts|s','plac','PLSBFKTS','lace','fect','placebo ef'),
 (285329,'placebo-controlled',' p|pl|la|ac|ce|eb|bo|o-|-c|co|on|nt|tr|ro|ol|ll|le|ed|d','plac','PLSBKNTRLT','lace','olle','placebo-co'),
 (285330,'placebocontrolled',' p|pl|la|ac|ce|eb|bo|oc|co|on|nt|tr|ro|ol|ll|le|ed|d','plac','PLSBKNTRLT','lace','olle','placebocon'),
 (285331,'placebos',' p|pl|la|ac|ce|eb|bo|os|s','plac','PLSBS','lace','cebo','placebos'),
 (285332,'placed',' p|pl|la|ac|ce|ed|d','plac','PLST','lace','lace','placed'),
 (285333,'placement',' p|pl|la|ac|ce|em|me|en|nt|t','plac','PLSMNT','lace','emen','placement'),
 (285334,'placements',' p|pl|la|ac|ce|em|me|en|nt|ts|s','plac','PLSMNTS','lace','ment','placements');
INSERT INTO `m_spelling_dictionary` VALUES  (285335,'placenta',' p|pl|la|ac|ce|en|nt|ta|a','plac','PLSNT','lace','cent','placenta'),
 (285336,'placenta accreta',' p|pl|la|ac|ce|en|nt|ta|a | a|ac|cc|cr|re|et|ta|a','plac','PLSNTKKRT','lace','cret','placenta a'),
 (285337,'placenta bipartita',' p|pl|la|ac|ce|en|nt|ta|a | b|bi|ip|pa|ar|rt|ti|it|ta|a','plac','PLSNTBPRTT','lace','rtit','placenta b'),
 (285338,'placenta circumvallata',' p|pl|la|ac|ce|en|nt|ta|a | c|ci|ir|rc|cu|um|mv|va|al|ll|la|at|ta|a','plac','PLSNTSRKMFLT','lace','llat','placenta c'),
 (285339,'placenta cirsoides',' p|pl|la|ac|ce|en|nt|ta|a | c|ci|ir|rs|so|oi|id|de|es|s','plac','PLSNTSRSTS','lace','oide','placenta c'),
 (285340,'placenta cirsoideses',' p|pl|la|ac|ce|en|nt|ta|a | c|ci|ir|rs|so|oi|id|de|es|se|es|s','plac','PLSNTSRSTSS','lace','dese','placenta c'),
 (285341,'placenta diffusa',' p|pl|la|ac|ce|en|nt|ta|a | d|di|if|ff|fu|us|sa|a','plac','PLSNTTFS','lace','ffus','placenta d'),
 (285342,'placenta fenestrata',' p|pl|la|ac|ce|en|nt|ta|a | f|fe|en|ne|es|st|tr|ra|at|ta|a','plac','PLSNTFNSTRT','lace','trat','placenta f'),
 (285343,'placenta increta',' p|pl|la|ac|ce|en|nt|ta|a | i|in|nc|cr|re|et|ta|a','plac','PLSNTNKRT','lace','cret','placenta i');
INSERT INTO `m_spelling_dictionary` VALUES  (285344,'placenta marginalis',' p|pl|la|ac|ce|en|nt|ta|a | m|ma|ar|rg|gi|in|na|al|li|is|s','plac','PLSNTMRJNLS','lace','nali','placenta m'),
 (285345,'placenta marginalises',' p|pl|la|ac|ce|en|nt|ta|a | m|ma|ar|rg|gi|in|na|al|li|is|se|es|s','plac','PLSNTMRJNLSS','lace','lise','placenta m'),
 (285346,'placenta marginata',' p|pl|la|ac|ce|en|nt|ta|a | m|ma|ar|rg|gi|in|na|at|ta|a','plac','PLSNTMRJNT','lace','inat','placenta m'),
 (285347,'placenta membranacea',' p|pl|la|ac|ce|en|nt|ta|a | m|me|em|mb|br|ra|an|na|ac|ce|ea|a','plac','PLSNTMMRNS','lace','nace','placenta m'),
 (285348,'placenta membranaceas',' p|pl|la|ac|ce|en|nt|ta|a | m|me|em|mb|br|ra|an|na|ac|ce|ea|as|s','plac','PLSNTMMRNSS','lace','acea','placenta m'),
 (285349,'placenta multipartita',' p|pl|la|ac|ce|en|nt|ta|a | m|mu|ul|lt|ti|ip|pa|ar|rt|ti|it|ta|a','plac','PLSNTMLTPRTT','lace','rtit','placenta m'),
 (285350,'placenta nappiformis',' p|pl|la|ac|ce|en|nt|ta|a | n|na|ap|pp|pi|if|fo|or|rm|mi|is|s','plac','PLSNTNPFRMS','lace','ormi','placenta n'),
 (285351,'placenta percreta',' p|pl|la|ac|ce|en|nt|ta|a | p|pe|er|rc|cr|re|et|ta|a','plac','PLSNTPRKRT','lace','cret','placenta p');
INSERT INTO `m_spelling_dictionary` VALUES  (285352,'placenta praevia',' p|pl|la|ac|ce|en|nt|ta|a | p|pr|ra|ae|ev|vi|ia|a','plac','PLSNTPRF','lace','aevi','placenta p'),
 (285353,'placenta praevia reflexa et increta',' p|pl|la|ac|ce|en|nt|ta|a | p|pr|ra|ae|ev|vi|ia|a | r|re|ef|fl|le|ex|xa|a | e|et|t | i|in|nc|cr|re|et|ta|a','plac','PLSNTPRFRFLKSTNKRT','lace','cret','placenta p'),
 (285354,'placenta praevias',' p|pl|la|ac|ce|en|nt|ta|a | p|pr|ra|ae|ev|vi|ia|as|s','plac','PLSNTPRFS','lace','evia','placenta p'),
 (285355,'placenta previa',' p|pl|la|ac|ce|en|nt|ta|a | p|pr|re|ev|vi|ia|a','plac','PLSNTPRF','lace','revi','placenta p'),
 (285356,'placenta previa centralis',' p|pl|la|ac|ce|en|nt|ta|a | p|pr|re|ev|vi|ia|a | c|ce|en|nt|tr|ra|al|li|is|s','plac','PLSNTPRFSNTRLS','lace','rali','placenta p'),
 (285357,'placenta previa centralises',' p|pl|la|ac|ce|en|nt|ta|a | p|pr|re|ev|vi|ia|a | c|ce|en|nt|tr|ra|al|li|is|se|es|s','plac','PLSNTPRFSNTRLSS','lace','lise','placenta p'),
 (285358,'placenta previa marginalis',' p|pl|la|ac|ce|en|nt|ta|a | p|pr|re|ev|vi|ia|a | m|ma|ar|rg|gi|in|na|al|li|is|s','plac','PLSNTPRFMRJNLS','lace','nali','placenta p'),
 (285359,'placenta previa marginalises',' p|pl|la|ac|ce|en|nt|ta|a | p|pr|re|ev|vi|ia|a | m|ma|ar|rg|gi|in|na|al|li|is|se|es|s','plac','PLSNTPRFMRJNLSS','lace','lise','placenta p');
INSERT INTO `m_spelling_dictionary` VALUES  (285360,'placenta previa partialis',' p|pl|la|ac|ce|en|nt|ta|a | p|pr|re|ev|vi|ia|a | p|pa|ar|rt|ti|ia|al|li|is|s','plac','PLSNTPRFPRXLS','lace','iali','placenta p'),
 (285361,'placenta previa partialises',' p|pl|la|ac|ce|en|nt|ta|a | p|pr|re|ev|vi|ia|a | p|pa|ar|rt|ti|ia|al|li|is|se|es|s','plac','PLSNTPRFPRXLSS','lace','lise','placenta p'),
 (285362,'placenta previas',' p|pl|la|ac|ce|en|nt|ta|a | p|pr|re|ev|vi|ia|as|s','plac','PLSNTPRFS','lace','evia','placenta p'),
 (285363,'placenta reflexa',' p|pl|la|ac|ce|en|nt|ta|a | r|re|ef|fl|le|ex|xa|a','plac','PLSNTRFLKS','lace','flex','placenta r'),
 (285364,'placenta reflexas',' p|pl|la|ac|ce|en|nt|ta|a | r|re|ef|fl|le|ex|xa|as|s','plac','PLSNTRFLKSS','lace','lexa','placenta r'),
 (285365,'placenta spuria',' p|pl|la|ac|ce|en|nt|ta|a | s|sp|pu|ur|ri|ia|a','plac','PLSNTSPR','lace','puri','placenta s'),
 (285366,'placenta spurias',' p|pl|la|ac|ce|en|nt|ta|a | s|sp|pu|ur|ri|ia|as|s','plac','PLSNTSPRS','lace','uria','placenta s'),
 (285367,'placenta succenturiata',' p|pl|la|ac|ce|en|nt|ta|a | s|su|uc|cc|ce|en|nt|tu|ur|ri|ia|at|ta|a','plac','PLSNTSKSNTRT','lace','riat','placenta s');
INSERT INTO `m_spelling_dictionary` VALUES  (285368,'placenta succenturiatas',' p|pl|la|ac|ce|en|nt|ta|a | s|su|uc|cc|ce|en|nt|tu|ur|ri|ia|at|ta|as|s','plac','PLSNTSKSNTRTS','lace','iata','placenta s'),
 (285369,'placenta tripartita',' p|pl|la|ac|ce|en|nt|ta|a | t|tr|ri|ip|pa|ar|rt|ti|it|ta|a','plac','PLSNTTRPRTT','lace','rtit','placenta t'),
 (285370,'placenta tripartitas',' p|pl|la|ac|ce|en|nt|ta|a | t|tr|ri|ip|pa|ar|rt|ti|it|ta|as|s','plac','PLSNTTRPRTTS','lace','tita','placenta t'),
 (285371,'placenta triplex',' p|pl|la|ac|ce|en|nt|ta|a | t|tr|ri|ip|pl|le|ex|x','plac','PLSNTTRPLKS','lace','iple','placenta t'),
 (285372,'placentacenteses',' p|pl|la|ac|ce|en|nt|ta|ac|ce|en|nt|te|es|se|es|s','plac','PLSNTSNTSS','lace','tese','placentace'),
 (285373,'placentacentesis',' p|pl|la|ac|ce|en|nt|ta|ac|ce|en|nt|te|es|si|is|s','plac','PLSNTSNTSS','lace','tesi','placentace'),
 (285374,'placentae',' p|pl|la|ac|ce|en|nt|ta|ae|e','plac','PLSNT','lace','enta','placentae'),
 (285375,'placental',' p|pl|la|ac|ce|en|nt|ta|al|l','plac','PLSNTL','lace','enta','placental'),
 (285376,'placental  acid phosphatase',' p|pl|la|ac|ce|en|nt|ta|al|l |  | a|ac|ci|id|d | p|ph|ho|os|sp|ph|ha|at|ta|as|se|e','plac','PLSNTLSTFSFTS','lace','atas','placental');
INSERT INTO `m_spelling_dictionary` VALUES  (285377,'placental  acid phosphatases',' p|pl|la|ac|ce|en|nt|ta|al|l |  | a|ac|ci|id|d | p|ph|ho|os|sp|ph|ha|at|ta|as|se|es|s','plac','PLSNTLSTFSFTSS','lace','tase','placental'),
 (285378,'placental abruption',' p|pl|la|ac|ce|en|nt|ta|al|l | a|ab|br|ru|up|pt|ti|io|on|n','plac','PLSNTLBRPXN','lace','ptio','placental'),
 (285379,'placental alkaline phosphatase',' p|pl|la|ac|ce|en|nt|ta|al|l | a|al|lk|ka|al|li|in|ne|e | p|ph|ho|os|sp|ph|ha|at|ta|as|se|e','plac','PLSNTLLKLNFSFTS','lace','atas','placental'),
 (285380,'placental alkaline phosphatases',' p|pl|la|ac|ce|en|nt|ta|al|l | a|al|lk|ka|al|li|in|ne|e | p|ph|ho|os|sp|ph|ha|at|ta|as|se|es|s','plac','PLSNTLLKLNFSFTSS','lace','tase','placental'),
 (285381,'placental barrier',' p|pl|la|ac|ce|en|nt|ta|al|l | b|ba|ar|rr|ri|ie|er|r','plac','PLSNTLBRR','lace','rrie','placental'),
 (285382,'placental barrier function',' p|pl|la|ac|ce|en|nt|ta|al|l | b|ba|ar|rr|ri|ie|er|r | f|fu|un|nc|ct|ti|io|on|n','plac','PLSNTLBRRFNKXN','lace','ctio','placental'),
 (285383,'placental barrier functions',' p|pl|la|ac|ce|en|nt|ta|al|l | b|ba|ar|rr|ri|ie|er|r | f|fu|un|nc|ct|ti|io|on|ns|s','plac','PLSNTLBRRFNKXNS','lace','tion','placental');
INSERT INTO `m_spelling_dictionary` VALUES  (285384,'placental barriers',' p|pl|la|ac|ce|en|nt|ta|al|l | b|ba|ar|rr|ri|ie|er|rs|s','plac','PLSNTLBRRS','lace','rier','placental'),
 (285385,'placental circulation',' p|pl|la|ac|ce|en|nt|ta|al|l | c|ci|ir|rc|cu|ul|la|at|ti|io|on|n','plac','PLSNTLSRKLXN','lace','atio','placental'),
 (285386,'placental circulatory function',' p|pl|la|ac|ce|en|nt|ta|al|l | c|ci|ir|rc|cu|ul|la|at|to|or|ry|y | f|fu|un|nc|ct|ti|io|on|n','plac','PLSNTLSRKLTRFNKXN','lace','ctio','placental'),
 (285387,'placental circulatory functions',' p|pl|la|ac|ce|en|nt|ta|al|l | c|ci|ir|rc|cu|ul|la|at|to|or|ry|y | f|fu|un|nc|ct|ti|io|on|ns|s','plac','PLSNTLSRKLTRFNKXNS','lace','tion','placental'),
 (285388,'placental conditioned media',' p|pl|la|ac|ce|en|nt|ta|al|l | c|co|on|nd|di|it|ti|io|on|ne|ed|d | m|me|ed|di|ia|a','plac','PLSNTLKNTXNTMT','lace','medi','placental'),
 (285389,'placental conditioned medium',' p|pl|la|ac|ce|en|nt|ta|al|l | c|co|on|nd|di|it|ti|io|on|ne|ed|d | m|me|ed|di|iu|um|m','plac','PLSNTLKNTXNTMTM','lace','ediu','placental'),
 (285390,'placental conditioned mediums',' p|pl|la|ac|ce|en|nt|ta|al|l | c|co|on|nd|di|it|ti|io|on|ne|ed|d | m|me|ed|di|iu|um|ms|s','plac','PLSNTLKNTXNTMTMS','lace','dium','placental');
INSERT INTO `m_spelling_dictionary` VALUES  (285391,'placental edema',' p|pl|la|ac|ce|en|nt|ta|al|l | e|ed|de|em|ma|a','plac','PLSNTLTM','lace','edem','placental'),
 (285392,'placental endocrine function',' p|pl|la|ac|ce|en|nt|ta|al|l | e|en|nd|do|oc|cr|ri|in|ne|e | f|fu|un|nc|ct|ti|io|on|n','plac','PLSNTLNTKRNFNKXN','lace','ctio','placental'),
 (285393,'placental endocrine functions',' p|pl|la|ac|ce|en|nt|ta|al|l | e|en|nd|do|oc|cr|ri|in|ne|e | f|fu|un|nc|ct|ti|io|on|ns|s','plac','PLSNTLNTKRNFNKXNS','lace','tion','placental'),
 (285394,'placental extract',' p|pl|la|ac|ce|en|nt|ta|al|l | e|ex|xt|tr|ra|ac|ct|t','plac','PLSNTLKSTRKT','lace','trac','placental'),
 (285395,'placental extracts',' p|pl|la|ac|ce|en|nt|ta|al|l | e|ex|xt|tr|ra|ac|ct|ts|s','plac','PLSNTLKSTRKTS','lace','ract','placental'),
 (285396,'placental function',' p|pl|la|ac|ce|en|nt|ta|al|l | f|fu|un|nc|ct|ti|io|on|n','plac','PLSNTLFNKXN','lace','ctio','placental'),
 (285397,'placental functions',' p|pl|la|ac|ce|en|nt|ta|al|l | f|fu|un|nc|ct|ti|io|on|ns|s','plac','PLSNTLFNKXNS','lace','tion','placental'),
 (285398,'placental growth hormone',' p|pl|la|ac|ce|en|nt|ta|al|l | g|gr|ro|ow|wt|th|h | h|ho|or|rm|mo|on|ne|e','plac','PLSNTLKR0HRMN','lace','rmon','placental');
INSERT INTO `m_spelling_dictionary` VALUES  (285399,'placental hormone',' p|pl|la|ac|ce|en|nt|ta|al|l | h|ho|or|rm|mo|on|ne|e','plac','PLSNTLHRMN','lace','rmon','placental'),
 (285400,'placental hormones',' p|pl|la|ac|ce|en|nt|ta|al|l | h|ho|or|rm|mo|on|ne|es|s','plac','PLSNTLHRMNS','lace','mone','placental'),
 (285401,'placental insufficiency',' p|pl|la|ac|ce|en|nt|ta|al|l | i|in|ns|su|uf|ff|fi|ic|ci|ie|en|nc|cy|y','plac','PLSNTLNSFSNS','lace','ienc','placental'),
 (285402,'placental leucine aminopeptidase',' p|pl|la|ac|ce|en|nt|ta|al|l | l|le|eu|uc|ci|in|ne|e | a|am|mi|in|no|op|pe|ep|pt|ti|id|da|as|se|e','plac','PLSNTLLSNMNPPTTS','lace','idas','placental'),
 (285403,'placental membrane',' p|pl|la|ac|ce|en|nt|ta|al|l | m|me|em|mb|br|ra|an|ne|e','plac','PLSNTLMMRN','lace','bran','placental'),
 (285404,'placental membranes',' p|pl|la|ac|ce|en|nt|ta|al|l | m|me|em|mb|br|ra|an|ne|es|s','plac','PLSNTLMMRNS','lace','rane','placental'),
 (285405,'placental separation',' p|pl|la|ac|ce|en|nt|ta|al|l | s|se|ep|pa|ar|ra|at|ti|io|on|n','plac','PLSNTLSPRXN','lace','atio','placental'),
 (285406,'placental separations',' p|pl|la|ac|ce|en|nt|ta|al|l | s|se|ep|pa|ar|ra|at|ti|io|on|ns|s','plac','PLSNTLSPRXNS','lace','tion','placental');
INSERT INTO `m_spelling_dictionary` VALUES  (285407,'placental thromboses',' p|pl|la|ac|ce|en|nt|ta|al|l | t|th|hr|ro|om|mb|bo|os|se|es|s','plac','PLSNTL0RMSS','lace','bose','placental'),
 (285408,'placental thrombosis',' p|pl|la|ac|ce|en|nt|ta|al|l | t|th|hr|ro|om|mb|bo|os|si|is|s','plac','PLSNTL0RMSS','lace','bosi','placental'),
 (285409,'placental transfusion',' p|pl|la|ac|ce|en|nt|ta|al|l | t|tr|ra|an|ns|sf|fu|us|si|io|on|n','plac','PLSNTLTRNSFXN','lace','usio','placental'),
 (285410,'placental transfusion syndrome',' p|pl|la|ac|ce|en|nt|ta|al|l | t|tr|ra|an|ns|sf|fu|us|si|io|on|n | s|sy|yn|nd|dr|ro|om|me|e','plac','PLSNTLTRNSFXNSNTRM','lace','drom','placental'),
 (285411,'placental transfusion syndromes',' p|pl|la|ac|ce|en|nt|ta|al|l | t|tr|ra|an|ns|sf|fu|us|si|io|on|n | s|sy|yn|nd|dr|ro|om|me|es|s','plac','PLSNTLTRNSFXNSNTRMS','lace','rome','placental'),
 (285412,'placental transfusions',' p|pl|la|ac|ce|en|nt|ta|al|l | t|tr|ra|an|ns|sf|fu|us|si|io|on|ns|s','plac','PLSNTLTRNSFXNS','lace','sion','placental'),
 (285413,'placental-like alkaline phosphatase',' p|pl|la|ac|ce|en|nt|ta|al|l-|-l|li|ik|ke|e | a|al|lk|ka|al|li|in|ne|e | p|ph|ho|os|sp|ph|ha|at|ta|as|se|e','plac','PLSNTLLKLKLNFSFTS','lace','atas','placental-');
INSERT INTO `m_spelling_dictionary` VALUES  (285414,'Placentalia',' P|Pl|la|ac|ce|en|nt|ta|al|li|ia|a','Plac','PLSNTL','lace','tali','Placentali'),
 (285415,'placentalian',' p|pl|la|ac|ce|en|nt|ta|al|li|ia|an|n','plac','PLSNTLN','lace','alia','placentali'),
 (285416,'placentalias',' p|pl|la|ac|ce|en|nt|ta|al|li|ia|as|s','plac','PLSNTLS','lace','alia','placentali'),
 (285417,'placentally',' p|pl|la|ac|ce|en|nt|ta|al|ll|ly|y','plac','PLSNTL','lace','tall','placentall'),
 (285418,'placentals',' p|pl|la|ac|ce|en|nt|ta|al|ls|s','plac','PLSNTLS','lace','ntal','placentals'),
 (285419,'placentas',' p|pl|la|ac|ce|en|nt|ta|as|s','plac','PLSNTS','lace','enta','placentas'),
 (285420,'placentate',' p|pl|la|ac|ce|en|nt|ta|at|te|e','plac','PLSNTT','lace','ntat','placentate'),
 (285421,'placentater',' p|pl|la|ac|ce|en|nt|ta|at|te|er|r','plac','PLSNTTR','lace','tate','placentate'),
 (285422,'placentatest',' p|pl|la|ac|ce|en|nt|ta|at|te|es|st|t','plac','PLSNTTST','lace','ates','placentate'),
 (285423,'placentation',' p|pl|la|ac|ce|en|nt|ta|at|ti|io|on|n','plac','PLSNTXN','lace','atio','placentati'),
 (285424,'placentations',' p|pl|la|ac|ce|en|nt|ta|at|ti|io|on|ns|s','plac','PLSNTXNS','lace','tion','placentati');
INSERT INTO `m_spelling_dictionary` VALUES  (285425,'placentitides',' p|pl|la|ac|ce|en|nt|ti|it|ti|id|de|es|s','plac','PLSNTTTS','lace','tide','placentiti'),
 (285426,'placentitis',' p|pl|la|ac|ce|en|nt|ti|it|ti|is|s','plac','PLSNTTS','lace','titi','placentiti'),
 (285427,'placentogram',' p|pl|la|ac|ce|en|nt|to|og|gr|ra|am|m','plac','PLSNTKRM','lace','ogra','placentogr'),
 (285428,'placentograms',' p|pl|la|ac|ce|en|nt|to|og|gr|ra|am|ms|s','plac','PLSNTKRMS','lace','gram','placentogr'),
 (285429,'placentography',' p|pl|la|ac|ce|en|nt|to|og|gr|ra|ap|ph|hy|y','plac','PLSNTKRF','lace','raph','placentogr'),
 (285430,'placentoid',' p|pl|la|ac|ce|en|nt|to|oi|id|d','plac','PLSNTT','lace','ntoi','placentoid'),
 (285431,'placentologist',' p|pl|la|ac|ce|en|nt|to|ol|lo|og|gi|is|st|t','plac','PLSNTLJST','lace','ogis','placentolo'),
 (285432,'placentologists',' p|pl|la|ac|ce|en|nt|to|ol|lo|og|gi|is|st|ts|s','plac','PLSNTLJSTS','lace','gist','placentolo'),
 (285433,'placentoma',' p|pl|la|ac|ce|en|nt|to|om|ma|a','plac','PLSNTM','lace','ntom','placentoma'),
 (285434,'placentomas',' p|pl|la|ac|ce|en|nt|to|om|ma|as|s','plac','PLSNTMS','lace','toma','placentoma');
INSERT INTO `m_spelling_dictionary` VALUES  (285435,'placentomata',' p|pl|la|ac|ce|en|nt|to|om|ma|at|ta|a','plac','PLSNTMT','lace','omat','placentoma'),
 (285436,'placentome',' p|pl|la|ac|ce|en|nt|to|om|me|e','plac','PLSNTM','lace','ntom','placentome'),
 (285437,'placentomes',' p|pl|la|ac|ce|en|nt|to|om|me|es|s','plac','PLSNTMS','lace','tome','placentome'),
 (285438,'placer',' p|pl|la|ac|ce|er|r','plac','PLSR','lace','lace','placer'),
 (285439,'placered',' p|pl|la|ac|ce|er|re|ed|d','plac','PLSRT','lace','cere','placered'),
 (285440,'placering',' p|pl|la|ac|ce|er|ri|in|ng|g','plac','PLSRNK','lace','erin','placering'),
 (285441,'placers',' p|pl|la|ac|ce|er|rs|s','plac','PLSRS','lace','acer','placers'),
 (285442,'places',' p|pl|la|ac|ce|es|s','plac','PLSS','lace','lace','places'),
 (285443,'plachitin',' p|pl|la|ac|ch|hi|it|ti|in|n','plac','PLXTN','lach','hiti','plachitin'),
 (285444,'placid',' p|pl|la|ac|ci|id|d','plac','PLST','laci','laci','placid'),
 (285445,'placidity',' p|pl|la|ac|ci|id|di|it|ty|y','plac','PLSTT','laci','idit','placidity'),
 (285446,'placidness',' p|pl|la|ac|ci|id|dn|ne|es|ss|s','plac','PLSTNS','laci','dnes','placidness');
INSERT INTO `m_spelling_dictionary` VALUES  (285447,'Placidyl',' P|Pl|la|ac|ci|id|dy|yl|l','Plac','PLSTL','laci','cidy','Placidyl'),
 (285448,'placing',' p|pl|la|ac|ci|in|ng|g','plac','PLSNK','laci','acin','placing'),
 (285449,'Placobdella',' P|Pl|la|ac|co|ob|bd|de|el|ll|la|a','Plac','PLKBTL','laco','dell','Placobdell'),
 (285450,'Placobdella catenigra',' P|Pl|la|ac|co|ob|bd|de|el|ll|la|a | c|ca|at|te|en|ni|ig|gr|ra|a','Plac','PLKBTLKTNKR','laco','nigr','Placobdell'),
 (285451,'Placobdella costata',' P|Pl|la|ac|co|ob|bd|de|el|ll|la|a | c|co|os|st|ta|at|ta|a','Plac','PLKBTLKSTT','laco','stat','Placobdell'),
 (285452,'Placobdella garoui',' P|Pl|la|ac|co|ob|bd|de|el|ll|la|a | g|ga|ar|ro|ou|ui|i','Plac','PLKBTLKR','laco','arou','Placobdell'),
 (285453,'Placobdella montifera',' P|Pl|la|ac|co|ob|bd|de|el|ll|la|a | m|mo|on|nt|ti|if|fe|er|ra|a','Plac','PLKBTLMNTFR','laco','ifer','Placobdell'),
 (285454,'Placobdella multilineata',' P|Pl|la|ac|co|ob|bd|de|el|ll|la|a | m|mu|ul|lt|ti|il|li|in|ne|ea|at|ta|a','Plac','PLKBTLMLTLNT','laco','neat','Placobdell'),
 (285455,'Placobdella ornata',' P|Pl|la|ac|co|ob|bd|de|el|ll|la|a | o|or|rn|na|at|ta|a','Plac','PLKBTLRNT','laco','rnat','Placobdell');
INSERT INTO `m_spelling_dictionary` VALUES  (285456,'Placobdella papillifera',' P|Pl|la|ac|co|ob|bd|de|el|ll|la|a | p|pa|ap|pi|il|ll|li|if|fe|er|ra|a','Plac','PLKBTLPPLFR','laco','ifer','Placobdell'),
 (285457,'Placobdella parasitica',' P|Pl|la|ac|co|ob|bd|de|el|ll|la|a | p|pa|ar|ra|as|si|it|ti|ic|ca|a','Plac','PLKBTLPRSTK','laco','itic','Placobdell'),
 (285458,'placode',' p|pl|la|ac|co|od|de|e','plac','PLKT','laco','acod','placode'),
 (285459,'placodes',' p|pl|la|ac|co|od|de|es|s','plac','PLKTS','laco','code','placodes'),
 (285460,'placoid',' p|pl|la|ac|co|oi|id|d','plac','PLKT','laco','acoi','placoid'),
 (285461,'Placopecten',' P|Pl|la|ac|co|op|pe|ec|ct|te|en|n','Plac','PLKPKTN','laco','ecte','Placopecte'),
 (285462,'Placopecten magellanicus',' P|Pl|la|ac|co|op|pe|ec|ct|te|en|n | m|ma|ag|ge|el|ll|la|an|ni|ic|cu|us|s','Plac','PLKPKTNMJLNKS','laco','nicu','Placopecte'),
 (285463,'Placozoa',' P|Pl|la|ac|co|oz|zo|oa|a','Plac','PLKS','laco','cozo','Placozoa'),
 (285464,'placque',' p|pl|la|ac|cq|qu|ue|e','plac','PLKK','lacq','acqu','placque'),
 (285465,'placque neutralisation',' p|pl|la|ac|cq|qu|ue|e | n|ne|eu|ut|tr|ra|al|li|is|sa|at|ti|io|on|n','plac','PLKKNTRLSXN','lacq','atio','placque ne');
INSERT INTO `m_spelling_dictionary` VALUES  (285466,'placque neutralization',' p|pl|la|ac|cq|qu|ue|e | n|ne|eu|ut|tr|ra|al|li|iz|za|at|ti|io|on|n','plac','PLKKNTRLSXN','lacq','atio','placque ne'),
 (285467,'placque remover',' p|pl|la|ac|cq|qu|ue|e | r|re|em|mo|ov|ve|er|r','plac','PLKKRMFR','lacq','move','placque re'),
 (285468,'placque removers',' p|pl|la|ac|cq|qu|ue|e | r|re|em|mo|ov|ve|er|rs|s','plac','PLKKRMFRS','lacq','over','placque re'),
 (285469,'placques',' p|pl|la|ac|cq|qu|ue|es|s','plac','PLKKS','lacq','cque','placques'),
 (285470,'plaferon',' p|pl|la|af|fe|er|ro|on|n','plaf','PLFRN','lafe','fero','plaferon'),
 (285471,'plafibride',' p|pl|la|af|fi|ib|br|ri|id|de|e','plaf','PLFBRT','lafi','brid','plafibride'),
 (285472,'plage',' p|pl|la|ag|ge|e','plag','PLJ','lage','plag','plage'),
 (285473,'plages',' p|pl|la|ag|ge|es|s','plag','PLJS','lage','lage','plages'),
 (285474,'plagiarise',' p|pl|la|ag|gi|ia|ar|ri|is|se|e','plag','PLJRS','lagi','aris','plagiarise'),
 (285475,'plagiarised',' p|pl|la|ag|gi|ia|ar|ri|is|se|ed|d','plag','PLJRST','lagi','rise','plagiarise'),
 (285476,'plagiarises',' p|pl|la|ag|gi|ia|ar|ri|is|se|es|s','plag','PLJRSS','lagi','rise','plagiarise');
INSERT INTO `m_spelling_dictionary` VALUES  (285477,'plagiarising',' p|pl|la|ag|gi|ia|ar|ri|is|si|in|ng|g','plag','PLJRSNK','lagi','isin','plagiarisi'),
 (285478,'plagiarism',' p|pl|la|ag|gi|ia|ar|ri|is|sm|m','plag','PLJRSM','lagi','aris','plagiarism'),
 (285479,'plagiarisms',' p|pl|la|ag|gi|ia|ar|ri|is|sm|ms|s','plag','PLJRSMS','lagi','rism','plagiarism'),
 (285480,'plagiarist',' p|pl|la|ag|gi|ia|ar|ri|is|st|t','plag','PLJRST','lagi','aris','plagiarist'),
 (285481,'plagiarists',' p|pl|la|ag|gi|ia|ar|ri|is|st|ts|s','plag','PLJRSTS','lagi','rist','plagiarist'),
 (285482,'plagiarize',' p|pl|la|ag|gi|ia|ar|ri|iz|ze|e','plag','PLJRS','lagi','ariz','plagiarize'),
 (285483,'plagiarized',' p|pl|la|ag|gi|ia|ar|ri|iz|ze|ed|d','plag','PLJRST','lagi','rize','plagiarize'),
 (285484,'plagiarizes',' p|pl|la|ag|gi|ia|ar|ri|iz|ze|es|s','plag','PLJRSS','lagi','rize','plagiarize'),
 (285485,'plagiarizing',' p|pl|la|ag|gi|ia|ar|ri|iz|zi|in|ng|g','plag','PLJRSNK','lagi','izin','plagiarizi'),
 (285486,'Plagiobothrys nothofulvus',' P|Pl|la|ag|gi|io|ob|bo|ot|th|hr|ry|ys|s | n|no|ot|th|ho|of|fu|ul|lv|vu|us|s','Plag','PLJB0RSN0FLFS','lagi','ulvu','Plagioboth'),
 (285487,'plagiocephalic',' p|pl|la|ag|gi|io|oc|ce|ep|ph|ha|al|li|ic|c','plag','PLJSFLK','lagi','hali','plagioceph');
INSERT INTO `m_spelling_dictionary` VALUES  (285488,'plagiocephalies',' p|pl|la|ag|gi|io|oc|ce|ep|ph|ha|al|li|ie|es|s','plag','PLJSFLS','lagi','alie','plagioceph'),
 (285489,'plagiocephalism',' p|pl|la|ag|gi|io|oc|ce|ep|ph|ha|al|li|is|sm|m','plag','PLJSFLSM','lagi','alis','plagioceph'),
 (285490,'plagiocephalisms',' p|pl|la|ag|gi|io|oc|ce|ep|ph|ha|al|li|is|sm|ms|s','plag','PLJSFLSMS','lagi','lism','plagioceph'),
 (285491,'plagiocephaly',' p|pl|la|ag|gi|io|oc|ce|ep|ph|ha|al|ly|y','plag','PLJSFL','lagi','phal','plagioceph'),
 (285492,'Plagiochila',' P|Pl|la|ag|gi|io|oc|ch|hi|il|la|a','Plag','PLJXL','lagi','chil','Plagiochil'),
 (285493,'Plagiochila adiantoides',' P|Pl|la|ag|gi|io|oc|ch|hi|il|la|a | a|ad|di|ia|an|nt|to|oi|id|de|es|s','Plag','PLJXLTNTTS','lagi','oide','Plagiochil'),
 (285494,'Plagiochila asplenioides',' P|Pl|la|ag|gi|io|oc|ch|hi|il|la|a | a|as|sp|pl|le|en|ni|io|oi|id|de|es|s','Plag','PLJXLSPLNTS','lagi','oide','Plagiochil'),
 (285495,'Plagiochila atlantica',' P|Pl|la|ag|gi|io|oc|ch|hi|il|la|a | a|at|tl|la|an|nt|ti|ic|ca|a','Plag','PLJXLTLNTK','lagi','ntic','Plagiochil'),
 (285496,'Plagiochila fasciculata',' P|Pl|la|ag|gi|io|oc|ch|hi|il|la|a | f|fa|as|sc|ci|ic|cu|ul|la|at|ta|a','Plag','PLJXLFSKLT','lagi','ulat','Plagiochil');
INSERT INTO `m_spelling_dictionary` VALUES  (285497,'Plagiochila fruticosa',' P|Pl|la|ag|gi|io|oc|ch|hi|il|la|a | f|fr|ru|ut|ti|ic|co|os|sa|a','Plag','PLJXLFRTKS','lagi','icos','Plagiochil'),
 (285498,'Plagiochila ovalifolia',' P|Pl|la|ag|gi|io|oc|ch|hi|il|la|a | o|ov|va|al|li|if|fo|ol|li|ia|a','Plag','PLJXLFLFL','lagi','foli','Plagiochil'),
 (285499,'Plagiochila porelloides',' P|Pl|la|ag|gi|io|oc|ch|hi|il|la|a | p|po|or|re|el|ll|lo|oi|id|de|es|s','Plag','PLJXLPRLTS','lagi','oide','Plagiochil'),
 (285500,'Plagiochila rutilans',' P|Pl|la|ag|gi|io|oc|ch|hi|il|la|a | r|ru|ut|ti|il|la|an|ns|s','Plag','PLJXLRTLNS','lagi','ilan','Plagiochil'),
 (285501,'Plagiochila standleyi',' P|Pl|la|ag|gi|io|oc|ch|hi|il|la|a | s|st|ta|an|nd|dl|le|ey|yi|i','Plag','PLJXLSTNTLY','lagi','dley','Plagiochil'),
 (285502,'Plagiochila stephensoniana',' P|Pl|la|ag|gi|io|oc|ch|hi|il|la|a | s|st|te|ep|ph|he|en|ns|so|on|ni|ia|an|na|a','Plag','PLJXLSTFNSNN','lagi','nian','Plagiochil'),
 (285503,'plagiochilin A',' p|pl|la|ag|gi|io|oc|ch|hi|il|li|in|n | A|A','plag','PLJXLN','lagi','lin','plagiochil'),
 (285504,'plagiochiline N',' p|pl|la|ag|gi|io|oc|ch|hi|il|li|in|ne|e | N|N','plag','PLJXLNN','lagi','ine','plagiochil');
INSERT INTO `m_spelling_dictionary` VALUES  (285505,'plagioclase',' p|pl|la|ag|gi|io|oc|cl|la|as|se|e','plag','PLJKLS','lagi','clas','plagioclas'),
 (285506,'plagioclases',' p|pl|la|ag|gi|io|oc|cl|la|as|se|es|s','plag','PLJKLSS','lagi','lase','plagioclas'),
 (285507,'Plagiogrammus hopkinsi',' P|Pl|la|ag|gi|io|og|gr|ra|am|mm|mu|us|s | h|ho|op|pk|ki|in|ns|si|i','Plag','PLJKRMSHPKNS','lagi','kins','Plagiogram'),
 (285508,'Plagiomnium',' P|Pl|la|ag|gi|io|om|mn|ni|iu|um|m','Plag','PLJMNM','lagi','mniu','Plagiomniu'),
 (285509,'Plagiomnium affine',' P|Pl|la|ag|gi|io|om|mn|ni|iu|um|m | a|af|ff|fi|in|ne|e','Plag','PLJMNMFN','lagi','ffin','Plagiomniu'),
 (285510,'Plagiomnium cuspidatum',' P|Pl|la|ag|gi|io|om|mn|ni|iu|um|m | c|cu|us|sp|pi|id|da|at|tu|um|m','Plag','PLJMNMKSPTTM','lagi','datu','Plagiomniu'),
 (285511,'Plagiomnium japonicum',' P|Pl|la|ag|gi|io|om|mn|ni|iu|um|m | j|ja|ap|po|on|ni|ic|cu|um|m','Plag','PLJMNMJPNKM','lagi','nicu','Plagiomniu'),
 (285512,'Plagiomnium trichomanes',' P|Pl|la|ag|gi|io|om|mn|ni|iu|um|m | t|tr|ri|ic|ch|ho|om|ma|an|ne|es|s','Plag','PLJMNMTRXMNS','lagi','mane','Plagiomniu'),
 (285513,'Plagiomnium undulatum',' P|Pl|la|ag|gi|io|om|mn|ni|iu|um|m | u|un|nd|du|ul|la|at|tu|um|m','Plag','PLJMNMNTLTM','lagi','latu','Plagiomniu');
INSERT INTO `m_spelling_dictionary` VALUES  (285514,'Plagioporus',' P|Pl|la|ag|gi|io|op|po|or|ru|us|s','Plag','PLJPRS','lagi','poru','Plagioporu'),
 (285515,'Plagioporus azurionis',' P|Pl|la|ag|gi|io|op|po|or|ru|us|s | a|az|zu|ur|ri|io|on|ni|is|s','Plag','PLJPRSSRNS','lagi','ioni','Plagioporu'),
 (285516,'Plagioporus sinitzini',' P|Pl|la|ag|gi|io|op|po|or|ru|us|s | s|si|in|ni|it|tz|zi|in|ni|i','Plag','PLJPRSSNTSN','lagi','tzin','Plagioporu'),
 (285517,'Plagioporus synagris',' P|Pl|la|ag|gi|io|op|po|or|ru|us|s | s|sy|yn|na|ag|gr|ri|is|s','Plag','PLJPRSSNKRS','lagi','agri','Plagioporu'),
 (285518,'Plagioporus tyrrhenicus',' P|Pl|la|ag|gi|io|op|po|or|ru|us|s | t|ty|yr|rr|rh|he|en|ni|ic|cu|us|s','Plag','PLJPRSTRHNKS','lagi','nicu','Plagioporu'),
 (285519,'Plagiopyla',' P|Pl|la|ag|gi|io|op|py|yl|la|a','Plag','PLJPL','lagi','opyl','Plagiopyla'),
 (285520,'Plagiopyla frontata',' P|Pl|la|ag|gi|io|op|py|yl|la|a | f|fr|ro|on|nt|ta|at|ta|a','Plag','PLJPLFRNTT','lagi','ntat','Plagiopyla'),
 (285521,'Plagiopyla nasuta',' P|Pl|la|ag|gi|io|op|py|yl|la|a | n|na|as|su|ut|ta|a','Plag','PLJPLNST','lagi','asut','Plagiopyla'),
 (285522,'Plagiorchiidae',' P|Pl|la|ag|gi|io|or|rc|ch|hi|ii|id|da|ae|e','Plag','PLJRXT','lagi','iida','Plagiorchi');
INSERT INTO `m_spelling_dictionary` VALUES  (285523,'Plagiorchis',' P|Pl|la|ag|gi|io|or|rc|ch|hi|is|s','Plag','PLJRXS','lagi','rchi','Plagiorchi'),
 (285524,'Plagiorchis arcuatus',' P|Pl|la|ag|gi|io|or|rc|ch|hi|is|s | a|ar|rc|cu|ua|at|tu|us|s','Plag','PLJRXSRKTS','lagi','uatu','Plagiorchi'),
 (285525,'Plagiorchis elegans',' P|Pl|la|ag|gi|io|or|rc|ch|hi|is|s | e|el|le|eg|ga|an|ns|s','Plag','PLJRXSLKNS','lagi','egan','Plagiorchi'),
 (285526,'Plagiorchis javanensis',' P|Pl|la|ag|gi|io|or|rc|ch|hi|is|s | j|ja|av|va|an|ne|en|ns|si|is|s','Plag','PLJRXSJFNNSS','lagi','ensi','Plagiorchi'),
 (285527,'Plagiorchis koreanus',' P|Pl|la|ag|gi|io|or|rc|ch|hi|is|s | k|ko|or|re|ea|an|nu|us|s','Plag','PLJRXSKRNS','lagi','eanu','Plagiorchi'),
 (285528,'Plagiorchis lutrae',' P|Pl|la|ag|gi|io|or|rc|ch|hi|is|s | l|lu|ut|tr|ra|ae|e','Plag','PLJRXSLTR','lagi','utra','Plagiorchi'),
 (285529,'Plagiorchis megalorchis',' P|Pl|la|ag|gi|io|or|rc|ch|hi|is|s | m|me|eg|ga|al|lo|or|rc|ch|hi|is|s','Plag','PLJRXSMKLRXS','lagi','rchi','Plagiorchi'),
 (285530,'Plagiorchis molini',' P|Pl|la|ag|gi|io|or|rc|ch|hi|is|s | m|mo|ol|li|in|ni|i','Plag','PLJRXSMLN','lagi','olin','Plagiorchi');
INSERT INTO `m_spelling_dictionary` VALUES  (285531,'Plagiorchis muelleri',' P|Pl|la|ag|gi|io|or|rc|ch|hi|is|s | m|mu|ue|el|ll|le|er|ri|i','Plag','PLJRXSMLR','lagi','ller','Plagiorchi'),
 (285532,'Plagiorchis muris',' P|Pl|la|ag|gi|io|or|rc|ch|hi|is|s | m|mu|ur|ri|is|s','Plag','PLJRXSMRS','lagi','muri','Plagiorchi'),
 (285533,'Plagiorchis neomidis',' P|Pl|la|ag|gi|io|or|rc|ch|hi|is|s | n|ne|eo|om|mi|id|di|is|s','Plag','PLJRXSNMTS','lagi','midi','Plagiorchi'),
 (285534,'Plagiorchis philippinensis',' P|Pl|la|ag|gi|io|or|rc|ch|hi|is|s | p|ph|hi|il|li|ip|pp|pi|in|ne|en|ns|si|is|s','Plag','PLJRXSFLPNNSS','lagi','ensi','Plagiorchi'),
 (285535,'Plagiorchis vespertilionis',' P|Pl|la|ag|gi|io|or|rc|ch|hi|is|s | v|ve|es|sp|pe|er|rt|ti|il|li|io|on|ni|is|s','Plag','PLJRXSFSPRTLNS','lagi','ioni','Plagiorchi'),
 (285536,'Plagioscion',' P|Pl|la|ag|gi|io|os|sc|ci|io|on|n','Plag','PLJSN','lagi','scio','Plagioscio'),
 (285537,'Plagioscion squamosissimus',' P|Pl|la|ag|gi|io|os|sc|ci|io|on|n | s|sq|qu|ua|am|mo|os|si|is|ss|si|im|mu|us|s','Plag','PLJSNSKMSSMS','lagi','simu','Plagioscio'),
 (285538,'Plagioscion surinamensis',' P|Pl|la|ag|gi|io|os|sc|ci|io|on|n | s|su|ur|ri|in|na|am|me|en|ns|si|is|s','Plag','PLJSNSRNMNSS','lagi','ensi','Plagioscio');
INSERT INTO `m_spelling_dictionary` VALUES  (285539,'Plagiostoma',' P|Pl|la|ag|gi|io|os|st|to|om|ma|a','Plag','PLJSTM','lagi','stom','Plagiostom'),
 (285540,'Plagiostoma euphorbiae',' P|Pl|la|ag|gi|io|os|st|to|om|ma|a | e|eu|up|ph|ho|or|rb|bi|ia|ae|e','Plag','PLJSTMFRB','lagi','rbia','Plagiostom'),
 (285541,'Plagiostoma vittatum',' P|Pl|la|ag|gi|io|os|st|to|om|ma|a | v|vi|it|tt|ta|at|tu|um|m','Plag','PLJSTMFTTM','lagi','tatu','Plagiostom'),
 (285542,'Plagiostomata',' P|Pl|la|ag|gi|io|os|st|to|om|ma|at|ta|a','Plag','PLJSTMT','lagi','omat','Plagiostom'),
 (285543,'Plagiostomum striatum',' P|Pl|la|ag|gi|io|os|st|to|om|mu|um|m | s|st|tr|ri|ia|at|tu|um|m','Plag','PLJSTMMSTRTM','lagi','iatu','Plagiostom'),
 (285544,'Plagiothecium',' P|Pl|la|ag|gi|io|ot|th|he|ec|ci|iu|um|m','Plag','PLJ0SM','lagi','eciu','Plagiothec'),
 (285545,'Plagiothecium cavifolium',' P|Pl|la|ag|gi|io|ot|th|he|ec|ci|iu|um|m | c|ca|av|vi|if|fo|ol|li|iu|um|m','Plag','PLJ0SMKFFLM','lagi','oliu','Plagiothec'),
 (285546,'Plagiothecium denticulatum',' P|Pl|la|ag|gi|io|ot|th|he|ec|ci|iu|um|m | d|de|en|nt|ti|ic|cu|ul|la|at|tu|um|m','Plag','PLJ0SMTNTKLTM','lagi','latu','Plagiothec'),
 (285547,'Plagiothecium draytonii',' P|Pl|la|ag|gi|io|ot|th|he|ec|ci|iu|um|m | d|dr|ra|ay|yt|to|on|ni|ii|i','Plag','PLJ0SMTRTN','lagi','toni','Plagiothec');
INSERT INTO `m_spelling_dictionary` VALUES  (285548,'Plagiothecium euryphyllum',' P|Pl|la|ag|gi|io|ot|th|he|ec|ci|iu|um|m | e|eu|ur|ry|yp|ph|hy|yl|ll|lu|um|m','Plag','PLJ0SMRFLM','lagi','yllu','Plagiothec'),
 (285549,'Plagiothecium laetum',' P|Pl|la|ag|gi|io|ot|th|he|ec|ci|iu|um|m | l|la|ae|et|tu|um|m','Plag','PLJ0SMLTM','lagi','aetu','Plagiothec'),
 (285550,'Plagiothecium neckeroideum',' P|Pl|la|ag|gi|io|ot|th|he|ec|ci|iu|um|m | n|ne|ec|ck|ke|er|ro|oi|id|de|eu|um|m','Plag','PLJ0SMNKRTM','lagi','ideu','Plagiothec'),
 (285551,'Plagiothecium nemorale',' P|Pl|la|ag|gi|io|ot|th|he|ec|ci|iu|um|m | n|ne|em|mo|or|ra|al|le|e','Plag','PLJ0SMNMRL','lagi','oral','Plagiothec'),
 (285552,'Plagiothecium niitakayamae',' P|Pl|la|ag|gi|io|ot|th|he|ec|ci|iu|um|m | n|ni|ii|it|ta|ak|ka|ay|ya|am|ma|ae|e','Plag','PLJ0SMNTKYM','lagi','yama','Plagiothec'),
 (285553,'Plagiothecium undulatum',' P|Pl|la|ag|gi|io|ot|th|he|ec|ci|iu|um|m | u|un|nd|du|ul|la|at|tu|um|m','Plag','PLJ0SMNTLTM','lagi','latu','Plagiothec'),
 (285554,'plague',' p|pl|la|ag|gu|ue|e','plag','PLK','lagu','lagu','plague');
INSERT INTO `m_spelling_dictionary` VALUES  (285555,'plague meningitis',' p|pl|la|ag|gu|ue|e | m|me|en|ni|in|ng|gi|it|ti|is|s','plag','PLKMNNJTS','lagu','giti','plague men'),
 (285556,'plague pneumonia',' p|pl|la|ag|gu|ue|e | p|pn|ne|eu|um|mo|on|ni|ia|a','plag','PLKPNMN','lagu','moni','plague pne'),
 (285557,'plague vaccine',' p|pl|la|ag|gu|ue|e | v|va|ac|cc|ci|in|ne|e','plag','PLKFKSN','lagu','ccin','plague vac'),
 (285558,'plague vaccines',' p|pl|la|ag|gu|ue|e | v|va|ac|cc|ci|in|ne|es|s','plag','PLKFKSNS','lagu','cine','plague vac'),
 (285559,'plagued',' p|pl|la|ag|gu|ue|ed|d','plag','PLKT','lagu','ague','plagued'),
 (285560,'plagues',' p|pl|la|ag|gu|ue|es|s','plag','PLKS','lagu','ague','plagues'),
 (285561,'plaguing',' p|pl|la|ag|gu|ui|in|ng|g','plag','PLKNK','lagu','guin','plaguing'),
 (285562,'Plagusia',' P|Pl|la|ag|gu|us|si|ia|a','Plag','PLKX','lagu','gusi','Plagusia'),
 (285563,'Plagusia dentipes',' P|Pl|la|ag|gu|us|si|ia|a | d|de|en|nt|ti|ip|pe|es|s','Plag','PLKXTNTPS','lagu','tipe','Plagusia d'),
 (285564,'plaice',' p|pl|la|ai|ic|ce|e','plai','PLS','laic','laic','plaice');
INSERT INTO `m_spelling_dictionary` VALUES  (285565,'plaid',' p|pl|la|ai|id|d','plai','PLT','laid','plai','plaid'),
 (285566,'plaids',' p|pl|la|ai|id|ds|s','plai','PLTS','laid','laid','plaids'),
 (285567,'plain',' p|pl|la|ai|in|n','plai','PLN','lain','plai','plain'),
 (285568,'plain film',' p|pl|la|ai|in|n | f|fi|il|lm|m','plai','PLNFLM','lain',' fil','plain film'),
 (285569,'plain films',' p|pl|la|ai|in|n | f|fi|il|lm|ms|s','plai','PLNFLMS','lain','film','plain film'),
 (285570,'plain sculpin',' p|pl|la|ai|in|n | s|sc|cu|ul|lp|pi|in|n','plai','PLNSKLPN','lain','ulpi','plain scul'),
 (285571,'plain sculpins',' p|pl|la|ai|in|n | s|sc|cu|ul|lp|pi|in|ns|s','plai','PLNSKLPNS','lain','lpin','plain scul'),
 (285572,'plain-film',' p|pl|la|ai|in|n-|-f|fi|il|lm|m','plai','PLNFLM','lain','-fil','plain-film'),
 (285573,'plain-films',' p|pl|la|ai|in|n-|-f|fi|il|lm|ms|s','plai','PLNFLMS','lain','film','plain-film'),
 (285574,'plain-tailed warbling-finch',' p|pl|la|ai|in|n-|-t|ta|ai|il|le|ed|d | w|wa|ar|rb|bl|li|in|ng|g-|-f|fi|in|nc|ch|h','plai','PLNTLTWRBLNKFNX','lain','finc','plain-tail'),
 (285575,'plain-tailed warbling-finches',' p|pl|la|ai|in|n-|-t|ta|ai|il|le|ed|d | w|wa|ar|rb|bl|li|in|ng|g-|-f|fi|in|nc|ch|he|es|s','plai','PLNTLTWRBLNKFNXS','lain','nche','plain-tail');
INSERT INTO `m_spelling_dictionary` VALUES  (285576,'plainclothesman',' p|pl|la|ai|in|nc|cl|lo|ot|th|he|es|sm|ma|an|n','plai','PLNKL0SMN','lain','esma','plaincloth'),
 (285577,'plainer',' p|pl|la|ai|in|ne|er|r','plai','PLNR','lain','aine','plainer'),
 (285578,'plainest',' p|pl|la|ai|in|ne|es|st|t','plai','PLNST','lain','ines','plainest'),
 (285579,'plainly',' p|pl|la|ai|in|nl|ly|y','plai','PLNL','lain','ainl','plainly'),
 (285580,'plainness',' p|pl|la|ai|in|nn|ne|es|ss|s','plai','PLNS','lain','nnes','plainness'),
 (285581,'plains',' p|pl|la|ai|in|ns|s','plai','PLNS','lain','lain','plains'),
 (285582,'plains minnow',' p|pl|la|ai|in|ns|s | m|mi|in|nn|no|ow|w','plai','PLNSMN','lain','inno','plains min'),
 (285583,'plains minnows',' p|pl|la|ai|in|ns|s | m|mi|in|nn|no|ow|ws|s','plai','PLNSMNS','lain','nnow','plains min'),
 (285584,'plains viscacha',' p|pl|la|ai|in|ns|s | v|vi|is|sc|ca|ac|ch|ha|a','plai','PLNSFSKX','lain','cach','plains vis'),
 (285585,'plains viscachas',' p|pl|la|ai|in|ns|s | v|vi|is|sc|ca|ac|ch|ha|as|s','plai','PLNSFSKXS','lain','acha','plains vis'),
 (285586,'plainsman',' p|pl|la|ai|in|ns|sm|ma|an|n','plai','PLNSMN','lain','nsma','plainsman');
INSERT INTO `m_spelling_dictionary` VALUES  (285587,'plaintiff',' p|pl|la|ai|in|nt|ti|if|ff|f','plai','PLNTF','lain','ntif','plaintiff'),
 (285588,'plaintiffs',' p|pl|la|ai|in|nt|ti|if|ff|fs|s','plai','PLNTFS','lain','tiff','plaintiffs'),
 (285589,'plaintive',' p|pl|la|ai|in|nt|ti|iv|ve|e','plai','PLNTF','lain','ntiv','plaintive'),
 (285590,'plaintiveness',' p|pl|la|ai|in|nt|ti|iv|ve|en|ne|es|ss|s','plai','PLNTFNS','lain','enes','plaintiven'),
 (285591,'plaise',' p|pl|la|ai|is|se|e','plai','PLS','lais','lais','plaise'),
 (285592,'plait',' p|pl|la|ai|it|t','plai','PLT','lait','plai','plait'),
 (285593,'plaited',' p|pl|la|ai|it|te|ed|d','plai','PLTT','lait','aite','plaited'),
 (285594,'plaiting',' p|pl|la|ai|it|ti|in|ng|g','plai','PLTNK','lait','itin','plaiting'),
 (285595,'plaits',' p|pl|la|ai|it|ts|s','plai','PLTS','lait','lait','plaits'),
 (285596,'plakinidine D',' p|pl|la|ak|ki|in|ni|id|di|in|ne|e | D|D','plak','PLKNTNT','laki','ine','plakinidin'),
 (285597,'plakoglobin',' p|pl|la|ak|ko|og|gl|lo|ob|bi|in|n','plak','PLKKLBN','lako','lobi','plakoglobi'),
 (285598,'plakophilin',' p|pl|la|ak|ko|op|ph|hi|il|li|in|n','plak','PLKFLN','lako','hili','plakophili');
INSERT INTO `m_spelling_dictionary` VALUES  (285599,'plakophilin 1',' p|pl|la|ak|ko|op|ph|hi|il|li|in|n | 1|1','plak','PLKFLN','lako','lin','plakophili'),
 (285600,'plakophilin 2',' p|pl|la|ak|ko|op|ph|hi|il|li|in|n | 2|2','plak','PLKFLN','lako','lin','plakophili'),
 (285601,'plakophilin 2a',' p|pl|la|ak|ko|op|ph|hi|il|li|in|n | 2|2a|a','plak','PLKFLN','lako','in 2','plakophili'),
 (285602,'plakophilin 2b',' p|pl|la|ak|ko|op|ph|hi|il|li|in|n | 2|2b|b','plak','PLKFLNB','lako','in 2','plakophili'),
 (285603,'plakophilin 3',' p|pl|la|ak|ko|op|ph|hi|il|li|in|n | 3|3','plak','PLKFLN','lako','lin','plakophili'),
 (285604,'plakophilin 4',' p|pl|la|ak|ko|op|ph|hi|il|li|in|n | 4|4','plak','PLKFLN','lako','lin','plakophili'),
 (285605,'plakophilin-3',' p|pl|la|ak|ko|op|ph|hi|il|li|in|n-|-3|3','plak','PLKFLN','lako','lin-','plakophili'),
 (285606,'plakophilin-4',' p|pl|la|ak|ko|op|ph|hi|il|li|in|n-|-4|4','plak','PLKFLN','lako','lin-','plakophili'),
 (285607,'plakophilins',' p|pl|la|ak|ko|op|ph|hi|il|li|in|ns|s','plak','PLKFLNS','lako','ilin','plakophili'),
 (285608,'Plakortis',' P|Pl|la|ak|ko|or|rt|ti|is|s','Plak','PLKRTS','lako','orti','Plakortis');
INSERT INTO `m_spelling_dictionary` VALUES  (285609,'Plakortis angulospiculatus',' P|Pl|la|ak|ko|or|rt|ti|is|s | a|an|ng|gu|ul|lo|os|sp|pi|ic|cu|ul|la|at|tu|us|s','Plak','PLKRTSNKLSPKLTS','lako','latu','Plakortis'),
 (285610,'Plakortis halichondrioides',' P|Pl|la|ak|ko|or|rt|ti|is|s | h|ha|al|li|ic|ch|ho|on|nd|dr|ri|io|oi|id|de|es|s','Plak','PLKRTSHLXNTRTS','lako','oide','Plakortis'),
 (285611,'Plakortis lita',' P|Pl|la|ak|ko|or|rt|ti|is|s | l|li|it|ta|a','Plak','PLKRTSLT','lako',' lit','Plakortis'),
 (285612,'Plakortis nigra',' P|Pl|la|ak|ko|or|rt|ti|is|s | n|ni|ig|gr|ra|a','Plak','PLKRTSNKR','lako','nigr','Plakortis'),
 (285613,'Plakortis simplex',' P|Pl|la|ak|ko|or|rt|ti|is|s | s|si|im|mp|pl|le|ex|x','Plak','PLKRTSSMPLKS','lako','mple','Plakortis'),
 (285614,'plan',' p|pl|la|an|n','plan','PLN','lan','plan','plan'),
 (285615,'plana',' p|pl|la|an|na|a','plan','PLN','lana','plan','plana'),
 (285616,'planar',' p|pl|la|an|na|ar|r','plan','PLNR','lana','lana','planar'),
 (285617,'planar bone scan',' p|pl|la|an|na|ar|r | b|bo|on|ne|e | s|sc|ca|an|n','plan','PLNRBNSKN','lana',' sca','planar bon'),
 (285618,'planar bone scans',' p|pl|la|an|na|ar|r | b|bo|on|ne|e | s|sc|ca|an|ns|s','plan','PLNRBNSKNS','lana','scan','planar bon');
INSERT INTO `m_spelling_dictionary` VALUES  (285619,'planar bonescan',' p|pl|la|an|na|ar|r | b|bo|on|ne|es|sc|ca|an|n','plan','PLNRBNSKN','lana','esca','planar bon'),
 (285620,'planar bonescans',' p|pl|la|an|na|ar|r | b|bo|on|ne|es|sc|ca|an|ns|s','plan','PLNRBNSKNS','lana','scan','planar bon'),
 (285621,'planar xanthoma',' p|pl|la|an|na|ar|r | x|xa|an|nt|th|ho|om|ma|a','plan','PLNRKSN0M','lana','thom','planar xan'),
 (285622,'planar xanthomas',' p|pl|la|an|na|ar|r | x|xa|an|nt|th|ho|om|ma|as|s','plan','PLNRKSN0MS','lana','homa','planar xan'),
 (285623,'planar xanthomata',' p|pl|la|an|na|ar|r | x|xa|an|nt|th|ho|om|ma|at|ta|a','plan','PLNRKSN0MT','lana','omat','planar xan'),
 (285624,'planarian',' p|pl|la|an|na|ar|ri|ia|an|n','plan','PLNRN','lana','aria','planarian'),
 (285625,'planarians',' p|pl|la|an|na|ar|ri|ia|an|ns|s','plan','PLNRNS','lana','rian','planarians'),
 (285626,'planarities',' p|pl|la|an|na|ar|ri|it|ti|ie|es|s','plan','PLNRTS','lana','itie','planaritie'),
 (285627,'planarity',' p|pl|la|an|na|ar|ri|it|ty|y','plan','PLNRT','lana','arit','planarity'),
 (285628,'Planas',' P|Pl|la|an|na|as|s','Plan','PLNS','lana','lana','Planas');
INSERT INTO `m_spelling_dictionary` VALUES  (285629,'Planases',' P|Pl|la|an|na|as|se|es|s','Plan','PLNSS','lana','nase','Planases'),
 (285630,'plancher',' p|pl|la|an|nc|ch|he|er|r','plan','PLNXR','lanc','nche','plancher'),
 (285631,'planchers',' p|pl|la|an|nc|ch|he|er|rs|s','plan','PLNXRS','lanc','cher','planchers'),
 (285632,'planchet',' p|pl|la|an|nc|ch|he|et|t','plan','PLNXT','lanc','nche','planchet'),
 (285633,'planchets',' p|pl|la|an|nc|ch|he|et|ts|s','plan','PLNXTS','lanc','chet','planchets'),
 (285634,'Planck\'s constant','','','',NULL,NULL,''),
 (285635,'Planctomyces',' P|Pl|la|an|nc|ct|to|om|my|yc|ce|es|s','Plan','PLNKTMSS','lanc','myce','Planctomyc'),
 (285636,'Planctomyces brasiliensis',' P|Pl|la|an|nc|ct|to|om|my|yc|ce|es|s | b|br|ra|as|si|il|li|ie|en|ns|si|is|s','Plan','PLNKTMSSBRSLNSS','lanc','ensi','Planctomyc'),
 (285637,'Planctomyces limnophilus',' P|Pl|la|an|nc|ct|to|om|my|yc|ce|es|s | l|li|im|mn|no|op|ph|hi|il|lu|us|s','Plan','PLNKTMSSLMNFLS','lanc','hilu','Planctomyc'),
 (285638,'Planctomyces maris',' P|Pl|la|an|nc|ct|to|om|my|yc|ce|es|s | m|ma|ar|ri|is|s','Plan','PLNKTMSSMRS','lanc','mari','Planctomyc');
INSERT INTO `m_spelling_dictionary` VALUES  (285639,'planctomycete',' p|pl|la|an|nc|ct|to|om|my|yc|ce|et|te|e','plan','PLNKTMST','lanc','ycet','planctomyc'),
 (285640,'planctomycetes',' p|pl|la|an|nc|ct|to|om|my|yc|ce|et|te|es|s','plan','PLNKTMSTS','lanc','cete','planctomyc'),
 (285641,'plane',' p|pl|la|an|ne|e','plan','PLN','lane','plan','plane'),
 (285642,'plane joint',' p|pl|la|an|ne|e | j|jo|oi|in|nt|t','plan','PLNJNT','lane','join','plane join'),
 (285643,'plane joints',' p|pl|la|an|ne|e | j|jo|oi|in|nt|ts|s','plan','PLNJNTS','lane','oint','plane join'),
 (285644,'plane xanthoma',' p|pl|la|an|ne|e | x|xa|an|nt|th|ho|om|ma|a','plan','PLNKSN0M','lane','thom','plane xant'),
 (285645,'plane xanthomas',' p|pl|la|an|ne|e | x|xa|an|nt|th|ho|om|ma|as|s','plan','PLNKSN0MS','lane','homa','plane xant'),
 (285646,'plane xanthomata',' p|pl|la|an|ne|e | x|xa|an|nt|th|ho|om|ma|at|ta|a','plan','PLNKSN0MT','lane','omat','plane xant'),
 (285647,'planed',' p|pl|la|an|ne|ed|d','plan','PLNT','lane','lane','planed'),
 (285648,'planehead filefish',' p|pl|la|an|ne|eh|he|ea|ad|d | f|fi|il|le|ef|fi|is|sh|h','plan','PLNHTFLFX','lane','efis','planehead');
INSERT INTO `m_spelling_dictionary` VALUES  (285649,'planehead filefishes',' p|pl|la|an|ne|eh|he|ea|ad|d | f|fi|il|le|ef|fi|is|sh|he|es|s','plan','PLNHTFLFXS','lane','ishe','planehead'),
 (285650,'planer',' p|pl|la|an|ne|er|r','plan','PLNR','lane','lane','planer'),
 (285651,'Planera',' P|Pl|la|an|ne|er|ra|a','Plan','PLNR','lane','aner','Planera'),
 (285652,'Planera davidii',' P|Pl|la|an|ne|er|ra|a | d|da|av|vi|id|di|ii|i','Plan','PLNRTFT','lane','vidi','Planera da'),
 (285653,'planers',' p|pl|la|an|ne|er|rs|s','plan','PLNRS','lane','aner','planers'),
 (285654,'planes',' p|pl|la|an|ne|es|s','plan','PLNS','lane','lane','planes'),
 (285655,'planet',' p|pl|la|an|ne|et|t','plan','PLNT','lane','lane','planet'),
 (285656,'planetaria',' p|pl|la|an|ne|et|ta|ar|ri|ia|a','plan','PLNTR','lane','tari','planetaria'),
 (285657,'planetarium',' p|pl|la|an|ne|et|ta|ar|ri|iu|um|m','plan','PLNTRM','lane','ariu','planetariu'),
 (285658,'planetariums',' p|pl|la|an|ne|et|ta|ar|ri|iu|um|ms|s','plan','PLNTRMS','lane','rium','planetariu'),
 (285659,'planetary',' p|pl|la|an|ne|et|ta|ar|ry|y','plan','PLNTR','lane','etar','planetary');
INSERT INTO `m_spelling_dictionary` VALUES  (285660,'planetoid',' p|pl|la|an|ne|et|to|oi|id|d','plan','PLNTT','lane','etoi','planetoid'),
 (285661,'planetoids',' p|pl|la|an|ne|et|to|oi|id|ds|s','plan','PLNTTS','lane','toid','planetoids'),
 (285662,'planets',' p|pl|la|an|ne|et|ts|s','plan','PLNTS','lane','anet','planets'),
 (285663,'planful',' p|pl|la|an|nf|fu|ul|l','plan','PLNFL','lanf','anfu','planful'),
 (285664,'planfully',' p|pl|la|an|nf|fu|ul|ll|ly|y','plan','PLNFL','lanf','full','planfully'),
 (285665,'planfulness',' p|pl|la|an|nf|fu|ul|ln|ne|es|ss|s','plan','PLNFLNS','lanf','lnes','planfulnes'),
 (285666,'planification',' p|pl|la|an|ni|if|fi|ic|ca|at|ti|io|on|n','plan','PLNFKXN','lani','atio','planificat'),
 (285667,'planifications',' p|pl|la|an|ni|if|fi|ic|ca|at|ti|io|on|ns|s','plan','PLNFKXNS','lani','tion','planificat'),
 (285668,'planiform',' p|pl|la|an|ni|if|fo|or|rm|m','plan','PLNFRM','lani','ifor','planiform'),
 (285669,'planigraph',' p|pl|la|an|ni|ig|gr|ra|ap|ph|h','plan','PLNKRF','lani','grap','planigraph'),
 (285670,'planigraphic',' p|pl|la|an|ni|ig|gr|ra|ap|ph|hi|ic|c','plan','PLNKRFK','lani','aphi','planigraph');
INSERT INTO `m_spelling_dictionary` VALUES  (285671,'planigraphically',' p|pl|la|an|ni|ig|gr|ra|ap|ph|hi|ic|ca|al|ll|ly|y','plan','PLNKRFKL','lani','call','planigraph'),
 (285672,'planigraphs',' p|pl|la|an|ni|ig|gr|ra|ap|ph|hs|s','plan','PLNKRFS','lani','raph','planigraph'),
 (285673,'planigraphy',' p|pl|la|an|ni|ig|gr|ra|ap|ph|hy|y','plan','PLNKRF','lani','raph','planigraph'),
 (285674,'planimeter',' p|pl|la|an|ni|im|me|et|te|er|r','plan','PLNMTR','lani','mete','planimeter'),
 (285675,'planimetered',' p|pl|la|an|ni|im|me|et|te|er|re|ed|d','plan','PLNMTRT','lani','tere','planimeter'),
 (285676,'planimetering',' p|pl|la|an|ni|im|me|et|te|er|ri|in|ng|g','plan','PLNMTRNK','lani','erin','planimeter'),
 (285677,'planimeters',' p|pl|la|an|ni|im|me|et|te|er|rs|s','plan','PLNMTRS','lani','eter','planimeter'),
 (285678,'planimetric',' p|pl|la|an|ni|im|me|et|tr|ri|ic|c','plan','PLNMTRK','lani','etri','planimetri'),
 (285679,'planimetrically',' p|pl|la|an|ni|im|me|et|tr|ri|ic|ca|al|ll|ly|y','plan','PLNMTRKL','lani','call','planimetri'),
 (285680,'planimetry',' p|pl|la|an|ni|im|me|et|tr|ry|y','plan','PLNMTR','lani','metr','planimetry');
INSERT INTO `m_spelling_dictionary` VALUES  (285681,'planing',' p|pl|la|an|ni|in|ng|g','plan','PLNNK','lani','anin','planing'),
 (285682,'Planipapillus cyclus',' P|Pl|la|an|ni|ip|pa|ap|pi|il|ll|lu|us|s | c|cy|yc|cl|lu|us|s','Plan','PLNPPLSSKLS','lani','yclu','Planipapil'),
 (285683,'Planipart',' P|Pl|la|an|ni|ip|pa|ar|rt|t','Plan','PLNPRT','lani','ipar','Planipart'),
 (285684,'Planipennia',' P|Pl|la|an|ni|ip|pe|en|nn|ni|ia|a','Plan','PLNPN','lani','enni','Planipenni'),
 (285685,'planithoraces',' p|pl|la|an|ni|it|th|ho|or|ra|ac|ce|es|s','plan','PLN0RSS','lani','race','planithora'),
 (285686,'planithorax',' p|pl|la|an|ni|it|th|ho|or|ra|ax|x','plan','PLN0RKS','lani','hora','planithora'),
 (285687,'planithoraxes',' p|pl|la|an|ni|it|th|ho|or|ra|ax|xe|es|s','plan','PLN0RKSS','lani','raxe','planithora'),
 (285688,'plank',' p|pl|la|an|nk|k','plan','PLNK','lank','plan','plank'),
 (285689,'planked',' p|pl|la|an|nk|ke|ed|d','plan','PLNKT','lank','anke','planked'),
 (285690,'planking',' p|pl|la|an|nk|ki|in|ng|g','plan','PLNKNK','lank','nkin','planking'),
 (285691,'planks',' p|pl|la|an|nk|ks|s','plan','PLNKS','lank','lank','planks');
INSERT INTO `m_spelling_dictionary` VALUES  (285692,'plankton',' p|pl|la|an|nk|kt|to|on|n','plan','PLNKTN','lank','nkto','plankton'),
 (285693,'planktonic',' p|pl|la|an|nk|kt|to|on|ni|ic|c','plan','PLNKTNK','lank','toni','planktonic'),
 (285694,'planktotrophy',' p|pl|la|an|nk|kt|to|ot|tr|ro|op|ph|hy|y','plan','PLNKTTRF','lank','roph','planktotro'),
 (285695,'planless',' p|pl|la|an|nl|le|es|ss|s','plan','PLNLS','lanl','nles','planless'),
 (285696,'planlessness',' p|pl|la|an|nl|le|es|ss|sn|ne|es|ss|s','plan','PLNLSNS','lanl','snes','planlessne'),
 (285697,'planned',' p|pl|la|an|nn|ne|ed|d','plan','PLNT','lann','anne','planned'),
 (285698,'Planned Parenthood Federation of America',' P|Pl|la|an|nn|ne|ed|d | P|Pa|ar|re|en|nt|th|ho|oo|od|d | F|Fe|ed|de|er|ra|at|ti|io|on|n | o|of|f | A|Am|me|er|ri|ic|ca|a','Plan','PLNTPRN0TFTRXNFMRK','lann','eric','Planned Pa'),
 (285699,'planner',' p|pl|la|an|nn|ne|er|r','plan','PLNR','lann','anne','planner'),
 (285700,'planners',' p|pl|la|an|nn|ne|er|rs|s','plan','PLNRS','lann','nner','planners'),
 (285701,'planning',' p|pl|la|an|nn|ni|in|ng|g','plan','PLNNK','lann','nnin','planning');
INSERT INTO `m_spelling_dictionary` VALUES  (285702,'plano valgi',' p|pl|la|an|no|o | v|va|al|lg|gi|i','plan','PLNFLJ','lano','valg','plano valg'),
 (285703,'plano valgus',' p|pl|la|an|no|o | v|va|al|lg|gu|us|s','plan','PLNFLKS','lano','algu','plano valg'),
 (285704,'plano-valgi',' p|pl|la|an|no|o-|-v|va|al|lg|gi|i','plan','PLNFLJ','lano','valg','plano-valg'),
 (285705,'plano-valgus',' p|pl|la|an|no|o-|-v|va|al|lg|gu|us|s','plan','PLNFLKS','lano','algu','plano-valg'),
 (285706,'Planobispora',' P|Pl|la|an|no|ob|bi|is|sp|po|or|ra|a','Plan','PLNBSPR','lano','spor','Planobispo'),
 (285707,'Planobispora longispora',' P|Pl|la|an|no|ob|bi|is|sp|po|or|ra|a | l|lo|on|ng|gi|is|sp|po|or|ra|a','Plan','PLNBSPRLNJSPR','lano','spor','Planobispo'),
 (285708,'Planobispora rosea',' P|Pl|la|an|no|ob|bi|is|sp|po|or|ra|a | r|ro|os|se|ea|a','Plan','PLNBSPRRS','lano','rose','Planobispo'),
 (285709,'planocellular',' p|pl|la|an|no|oc|ce|el|ll|lu|ul|la|ar|r','plan','PLNSLLR','lano','lula','planocellu'),
 (285710,'Planocera reticulata',' P|Pl|la|an|no|oc|ce|er|ra|a | r|re|et|ti|ic|cu|ul|la|at|ta|a','Plan','PLNSRRTKLT','lano','ulat','Planocera'),
 (285711,'Planococcus',' P|Pl|la|an|no|oc|co|oc|cc|cu|us|s','Plan','PLNKKKS','lano','occu','Planococcu');
INSERT INTO `m_spelling_dictionary` VALUES  (285712,'Planococcus alkanoclasticus',' P|Pl|la|an|no|oc|co|oc|cc|cu|us|s | a|al|lk|ka|an|no|oc|cl|la|as|st|ti|ic|cu|us|s','Plan','PLNKKKSLKNKLSTKS','lano','ticu','Planococcu'),
 (285713,'Planococcus citreus',' P|Pl|la|an|no|oc|co|oc|cc|cu|us|s | c|ci|it|tr|re|eu|us|s','Plan','PLNKKKSSTRS','lano','treu','Planococcu'),
 (285714,'Planococcus citreus Migula',' P|Pl|la|an|no|oc|co|oc|cc|cu|us|s | c|ci|it|tr|re|eu|us|s | M|Mi|ig|gu|ul|la|a','Plan','PLNKKKSSTRSMKL','lano','igul','Planococcu'),
 (285715,'Planococcus citri',' P|Pl|la|an|no|oc|co|oc|cc|cu|us|s | c|ci|it|tr|ri|i','Plan','PLNKKKSSTR','lano','citr','Planococcu'),
 (285716,'Planococcus halophilus',' P|Pl|la|an|no|oc|co|oc|cc|cu|us|s | h|ha|al|lo|op|ph|hi|il|lu|us|s','Plan','PLNKKKSHLFLS','lano','hilu','Planococcu'),
 (285717,'Planococcus lilacinus',' P|Pl|la|an|no|oc|co|oc|cc|cu|us|s | l|li|il|la|ac|ci|in|nu|us|s','Plan','PLNKKKSLLSNS','lano','cinu','Planococcu'),
 (285718,'Planococcus mcmeekinii',' P|Pl|la|an|no|oc|co|oc|cc|cu|us|s | m|mc|cm|me|ee|ek|ki|in|ni|ii|i','Plan','PLNKKKSMKMKN','lano','kini','Planococcu'),
 (285719,'Planococcus okeanokoites',' P|Pl|la|an|no|oc|co|oc|cc|cu|us|s | o|ok|ke|ea|an|no|ok|ko|oi|it|te|es|s','Plan','PLNKKKSKNKTS','lano','oite','Planococcu');
INSERT INTO `m_spelling_dictionary` VALUES  (285720,'Planomonospora',' P|Pl|la|an|no|om|mo|on|no|os|sp|po|or|ra|a','Plan','PLNMNSPR','lano','spor','Planomonos'),
 (285721,'Planomonospora alba',' P|Pl|la|an|no|om|mo|on|no|os|sp|po|or|ra|a | a|al|lb|ba|a','Plan','PLNMNSPRLB','lano',' alb','Planomonos'),
 (285722,'Planomonospora parontospora',' P|Pl|la|an|no|om|mo|on|no|os|sp|po|or|ra|a | p|pa|ar|ro|on|nt|to|os|sp|po|or|ra|a','Plan','PLNMNSPRPRNTSPR','lano','spor','Planomonos'),
 (285723,'Planomonospora sphaerica',' P|Pl|la|an|no|om|mo|on|no|os|sp|po|or|ra|a | s|sp|ph|ha|ae|er|ri|ic|ca|a','Plan','PLNMNSPRSFRK','lano','eric','Planomonos'),
 (285724,'Planomonospora venezuelensis',' P|Pl|la|an|no|om|mo|on|no|os|sp|po|or|ra|a | v|ve|en|ne|ez|zu|ue|el|le|en|ns|si|is|s','Plan','PLNMNSPRFNSLNSS','lano','ensi','Planomonos'),
 (285725,'Planorbarius',' P|Pl|la|an|no|or|rb|ba|ar|ri|iu|us|s','Plan','PLNRBRS','lano','ariu','Planorbari'),
 (285726,'Planorbarius corneus',' P|Pl|la|an|no|or|rb|ba|ar|ri|iu|us|s | c|co|or|rn|ne|eu|us|s','Plan','PLNRBRSKRNS','lano','rneu','Planorbari'),
 (285727,'Planorbarius dufourii',' P|Pl|la|an|no|or|rb|ba|ar|ri|iu|us|s | d|du|uf|fo|ou|ur|ri|ii|i','Plan','PLNRBRSTFR','lano','ouri','Planorbari');
INSERT INTO `m_spelling_dictionary` VALUES  (285728,'Planorbarius metidjensis',' P|Pl|la|an|no|or|rb|ba|ar|ri|iu|us|s | m|me|et|ti|id|dj|je|en|ns|si|is|s','Plan','PLNRBRSMTTJNSS','lano','ensi','Planorbari'),
 (285729,'Planorbarius purpura',' P|Pl|la|an|no|or|rb|ba|ar|ri|iu|us|s | p|pu|ur|rp|pu|ur|ra|a','Plan','PLNRBRSPRPR','lano','rpur','Planorbari'),
 (285730,'Planorbella',' P|Pl|la|an|no|or|rb|be|el|ll|la|a','Plan','PLNRBL','lano','bell','Planorbell'),
 (285731,'Planorbella duryi',' P|Pl|la|an|no|or|rb|be|el|ll|la|a | d|du|ur|ry|yi|i','Plan','PLNRBLTRY','lano','dury','Planorbell'),
 (285732,'planorbid',' p|pl|la|an|no|or|rb|bi|id|d','plan','PLNRBT','lano','orbi','planorbid'),
 (285733,'Planorbidae',' P|Pl|la|an|no|or|rb|bi|id|da|ae|e','Plan','PLNRBT','lano','bida','Planorbida'),
 (285734,'planorbids',' p|pl|la|an|no|or|rb|bi|id|ds|s','plan','PLNRBTS','lano','rbid','planorbids'),
 (285735,'Planorbis',' P|Pl|la|an|no|or|rb|bi|is|s','Plan','PLNRBS','lano','orbi','Planorbis'),
 (285736,'Planorbis albicans',' P|Pl|la|an|no|or|rb|bi|is|s | a|al|lb|bi|ic|ca|an|ns|s','Plan','PLNRBSLBKNS','lano','ican','Planorbis'),
 (285737,'Planorbis cannarum',' P|Pl|la|an|no|or|rb|bi|is|s | c|ca|an|nn|na|ar|ru|um|m','Plan','PLNRBSKNRM','lano','naru','Planorbis');
INSERT INTO `m_spelling_dictionary` VALUES  (285738,'Planorbis corneus',' P|Pl|la|an|no|or|rb|bi|is|s | c|co|or|rn|ne|eu|us|s','Plan','PLNRBSKRNS','lano','rneu','Planorbis'),
 (285739,'Planorbis declivis',' P|Pl|la|an|no|or|rb|bi|is|s | d|de|ec|cl|li|iv|vi|is|s','Plan','PLNRBSTKLFS','lano','livi','Planorbis'),
 (285740,'Planorbis dentiens',' P|Pl|la|an|no|or|rb|bi|is|s | d|de|en|nt|ti|ie|en|ns|s','Plan','PLNRBSTNTNS','lano','tien','Planorbis'),
 (285741,'Planorbis dentiferus',' P|Pl|la|an|no|or|rb|bi|is|s | d|de|en|nt|ti|if|fe|er|ru|us|s','Plan','PLNRBSTNTFRS','lano','feru','Planorbis'),
 (285742,'Planorbis isthmicus',' P|Pl|la|an|no|or|rb|bi|is|s | i|is|st|th|hm|mi|ic|cu|us|s','Plan','PLNRBSS0MKS','lano','micu','Planorbis'),
 (285743,'Planorbis leucostoma',' P|Pl|la|an|no|or|rb|bi|is|s | l|le|eu|uc|co|os|st|to|om|ma|a','Plan','PLNRBSLKSTM','lano','stom','Planorbis'),
 (285744,'Planorbis nicaraguanus',' P|Pl|la|an|no|or|rb|bi|is|s | n|ni|ic|ca|ar|ra|ag|gu|ua|an|nu|us|s','Plan','PLNRBSNKRKNS','lano','uanu','Planorbis'),
 (285745,'Planorbis planorbis',' P|Pl|la|an|no|or|rb|bi|is|s | p|pl|la|an|no|or|rb|bi|is|s','Plan','PLNRBSPLNRBS','lano','orbi','Planorbis');
INSERT INTO `m_spelling_dictionary` VALUES  (285746,'Planorbis spirorbis',' P|Pl|la|an|no|or|rb|bi|is|s | s|sp|pi|ir|ro|or|rb|bi|is|s','Plan','PLNRBSSPRRBS','lano','orbi','Planorbis'),
 (285747,'Planorbis stagnicola',' P|Pl|la|an|no|or|rb|bi|is|s | s|st|ta|ag|gn|ni|ic|co|ol|la|a','Plan','PLNRBSSTKNKL','lano','icol','Planorbis'),
 (285748,'Planorbis vortex',' P|Pl|la|an|no|or|rb|bi|is|s | v|vo|or|rt|te|ex|x','Plan','PLNRBSFRTKS','lano','orte','Planorbis'),
 (285749,'Planorbis yzabalensis',' P|Pl|la|an|no|or|rb|bi|is|s | y|yz|za|ab|ba|al|le|en|ns|si|is|s','Plan','PLNRBSSBLNSS','lano','ensi','Planorbis'),
 (285750,'planovalgi',' p|pl|la|an|no|ov|va|al|lg|gi|i','plan','PLNFLJ','lano','valg','planovalgi'),
 (285751,'planovalgus',' p|pl|la|an|no|ov|va|al|lg|gu|us|s','plan','PLNFLKS','lano','algu','planovalgu'),
 (285752,'plans',' p|pl|la|an|ns|s','plan','PLNS','lans','plan','plans'),
 (285753,'plant',' p|pl|la|an|nt|t','plan','PLNT','lant','plan','plant'),
 (285754,'plant food',' p|pl|la|an|nt|t | f|fo|oo|od|d','plan','PLNTFT','lant',' foo','plant food'),
 (285755,'plant hormone',' p|pl|la|an|nt|t | h|ho|or|rm|mo|on|ne|e','plan','PLNTHRMN','lant','rmon','plant horm');
INSERT INTO `m_spelling_dictionary` VALUES  (285756,'plant hormones',' p|pl|la|an|nt|t | h|ho|or|rm|mo|on|ne|es|s','plan','PLNTHRMNS','lant','mone','plant horm'),
 (285757,'plant louse',' p|pl|la|an|nt|t | l|lo|ou|us|se|e','plan','PLNTLS','lant','lous','plant lous'),
 (285758,'plant physiology',' p|pl|la|an|nt|t | p|ph|hy|ys|si|io|ol|lo|og|gy|y','plan','PLNTFXLJ','lant','olog','plant phys'),
 (285759,'plant protease test',' p|pl|la|an|nt|t | p|pr|ro|ot|te|ea|as|se|e | t|te|es|st|t','plan','PLNTPRTSTST','lant',' tes','plant prot'),
 (285760,'plant protease tests',' p|pl|la|an|nt|t | p|pr|ro|ot|te|ea|as|se|e | t|te|es|st|ts|s','plan','PLNTPRTSTSTS','lant','test','plant prot'),
 (285761,'plant stanol ester',' p|pl|la|an|nt|t | s|st|ta|an|no|ol|l | e|es|st|te|er|r','plan','PLNTSTNLSTR','lant','este','plant stan'),
 (285762,'plant stanol esters',' p|pl|la|an|nt|t | s|st|ta|an|no|ol|l | e|es|st|te|er|rs|s','plan','PLNTSTNLSTRS','lant','ster','plant stan'),
 (285763,'plant toxin',' p|pl|la|an|nt|t | t|to|ox|xi|in|n','plan','PLNTTKSN','lant','toxi','plant toxi'),
 (285764,'plant toxins',' p|pl|la|an|nt|t | t|to|ox|xi|in|ns|s','plan','PLNTTKSNS','lant','oxin','plant toxi');
INSERT INTO `m_spelling_dictionary` VALUES  (285765,'plant virus',' p|pl|la|an|nt|t | v|vi|ir|ru|us|s','plan','PLNTFRS','lant','viru','plant viru'),
 (285766,'plant viruses',' p|pl|la|an|nt|t | v|vi|ir|ru|us|se|es|s','plan','PLNTFRSS','lant','ruse','plant viru'),
 (285767,'planta',' p|pl|la|an|nt|ta|a','plan','PLNT','lant','lant','planta'),
 (285768,'Plantae',' P|Pl|la|an|nt|ta|ae|e','Plan','PLNT','lant','anta','Plantae'),
 (285769,'Plantaginaceae',' P|Pl|la|an|nt|ta|ag|gi|in|na|ac|ce|ea|ae|e','Plan','PLNTJNS','lant','acea','Plantagina'),
 (285770,'plantaglucide',' p|pl|la|an|nt|ta|ag|gl|lu|uc|ci|id|de|e','plan','PLNTKLST','lant','ucid','plantagluc'),
 (285771,'Plantago',' P|Pl|la|an|nt|ta|ag|go|o','Plan','PLNTK','lant','ntag','Plantago'),
 (285772,'Plantago asiatica',' P|Pl|la|an|nt|ta|ag|go|o | a|as|si|ia|at|ti|ic|ca|a','Plan','PLNTKXTK','lant','atic','Plantago a'),
 (285773,'Plantago asiatica mosaic potexvirus',' P|Pl|la|an|nt|ta|ag|go|o | a|as|si|ia|at|ti|ic|ca|a | m|mo|os|sa|ai|ic|c | p|po|ot|te|ex|xv|vi|ir|ru|us|s','Plan','PLNTKXTKMSKPTKSFRS','lant','viru','Plantago a'),
 (285774,'Plantago asiatica mosaic potexviruses',' P|Pl|la|an|nt|ta|ag|go|o | a|as|si|ia|at|ti|ic|ca|a | m|mo|os|sa|ai|ic|c | p|po|ot|te|ex|xv|vi|ir|ru|us|se|es|s','Plan','PLNTKXTKMSKPTKSFRSS','lant','ruse','Plantago a');
INSERT INTO `m_spelling_dictionary` VALUES  (285775,'Plantago asiatica mosaic virus',' P|Pl|la|an|nt|ta|ag|go|o | a|as|si|ia|at|ti|ic|ca|a | m|mo|os|sa|ai|ic|c | v|vi|ir|ru|us|s','Plan','PLNTKXTKMSKFRS','lant','viru','Plantago a'),
 (285776,'Plantago asiatica mosaic viruses',' P|Pl|la|an|nt|ta|ag|go|o | a|as|si|ia|at|ti|ic|ca|a | m|mo|os|sa|ai|ic|c | v|vi|ir|ru|us|se|es|s','Plan','PLNTKXTKMSKFRSS','lant','ruse','Plantago a'),
 (285777,'Plantago atrata',' P|Pl|la|an|nt|ta|ag|go|o | a|at|tr|ra|at|ta|a','Plan','PLNTKTRT','lant','trat','Plantago a'),
 (285778,'Plantago australis',' P|Pl|la|an|nt|ta|ag|go|o | a|au|us|st|tr|ra|al|li|is|s','Plan','PLNTKSTRLS','lant','rali','Plantago a'),
 (285779,'Plantago brasiliensis',' P|Pl|la|an|nt|ta|ag|go|o | b|br|ra|as|si|il|li|ie|en|ns|si|is|s','Plan','PLNTKBRSLNSS','lant','ensi','Plantago b'),
 (285780,'Plantago coronopus',' P|Pl|la|an|nt|ta|ag|go|o | c|co|or|ro|on|no|op|pu|us|s','Plan','PLNTKKRNPS','lant','nopu','Plantago c'),
 (285781,'Plantago cynops',' P|Pl|la|an|nt|ta|ag|go|o | c|cy|yn|no|op|ps|s','Plan','PLNTKSNPS','lant','ynop','Plantago c'),
 (285782,'Plantago depressa',' P|Pl|la|an|nt|ta|ag|go|o | d|de|ep|pr|re|es|ss|sa|a','Plan','PLNTKTPRS','lant','ress','Plantago d');
INSERT INTO `m_spelling_dictionary` VALUES  (285783,'Plantago intermedia',' P|Pl|la|an|nt|ta|ag|go|o | i|in|nt|te|er|rm|me|ed|di|ia|a','Plan','PLNTKNTRMT','lant','medi','Plantago i'),
 (285784,'Plantago lagopus',' P|Pl|la|an|nt|ta|ag|go|o | l|la|ag|go|op|pu|us|s','Plan','PLNTKLKPS','lant','gopu','Plantago l'),
 (285785,'Plantago lanceolata',' P|Pl|la|an|nt|ta|ag|go|o | l|la|an|nc|ce|eo|ol|la|at|ta|a','Plan','PLNTKLNSLT','lant','olat','Plantago l'),
 (285786,'Plantago major',' P|Pl|la|an|nt|ta|ag|go|o | m|ma|aj|jo|or|r','Plan','PLNTKMJR','lant','majo','Plantago m'),
 (285787,'Plantago media',' P|Pl|la|an|nt|ta|ag|go|o | m|me|ed|di|ia|a','Plan','PLNTKMT','lant','medi','Plantago m'),
 (285788,'Plantago ovata',' P|Pl|la|an|nt|ta|ag|go|o | o|ov|va|at|ta|a','Plan','PLNTKFT','lant','ovat','Plantago o'),
 (285789,'Plantago rigida',' P|Pl|la|an|nt|ta|ag|go|o | r|ri|ig|gi|id|da|a','Plan','PLNTKRJT','lant','igid','Plantago r'),
 (285790,'Plantago rugelii',' P|Pl|la|an|nt|ta|ag|go|o | r|ru|ug|ge|el|li|ii|i','Plan','PLNTKRJL','lant','geli','Plantago r'),
 (285791,'plantago seed',' p|pl|la|an|nt|ta|ag|go|o | s|se|ee|ed|d','plan','PLNTKST','lant',' see','plantago s');
INSERT INTO `m_spelling_dictionary` VALUES  (285792,'plantago seeds',' p|pl|la|an|nt|ta|ag|go|o | s|se|ee|ed|ds|s','plan','PLNTKSTS','lant','seed','plantago s'),
 (285793,'Plantago sericea',' P|Pl|la|an|nt|ta|ag|go|o | s|se|er|ri|ic|ce|ea|a','Plan','PLNTKSRS','lant','rice','Plantago s'),
 (285794,'Plantago virginica',' P|Pl|la|an|nt|ta|ag|go|o | v|vi|ir|rg|gi|in|ni|ic|ca|a','Plan','PLNTKFRJNK','lant','inic','Plantago v'),
 (285795,'plantain',' p|pl|la|an|nt|ta|ai|in|n','plan','PLNTN','lant','ntai','plantain'),
 (285796,'plantain family',' p|pl|la|an|nt|ta|ai|in|n | f|fa|am|mi|il|ly|y','plan','PLNTNFML','lant','amil','plantain f'),
 (285797,'plantain lilies',' p|pl|la|an|nt|ta|ai|in|n | l|li|il|li|ie|es|s','plan','PLNTNLLS','lant','ilie','plantain l'),
 (285798,'plantain lily',' p|pl|la|an|nt|ta|ai|in|n | l|li|il|ly|y','plan','PLNTNLL','lant',' lil','plantain l'),
 (285799,'plantains',' p|pl|la|an|nt|ta|ai|in|ns|s','plan','PLNTNS','lant','tain','plantains'),
 (285800,'plantalgia',' p|pl|la|an|nt|ta|al|lg|gi|ia|a','plan','PLNTLJ','lant','algi','plantalgia'),
 (285801,'plantar',' p|pl|la|an|nt|ta|ar|r','plan','PLNTR','lant','anta','plantar');
INSERT INTO `m_spelling_dictionary` VALUES  (285802,'plantar aponeuroses',' p|pl|la|an|nt|ta|ar|r | a|ap|po|on|ne|eu|ur|ro|os|se|es|s','plan','PLNTRPNRSS','lant','rose','plantar ap'),
 (285803,'plantar aponeurosis',' p|pl|la|an|nt|ta|ar|r | a|ap|po|on|ne|eu|ur|ro|os|si|is|s','plan','PLNTRPNRSS','lant','rosi','plantar ap'),
 (285804,'plantar arch',' p|pl|la|an|nt|ta|ar|r | a|ar|rc|ch|h','plan','PLNTRRX','lant',' arc','plantar ar'),
 (285805,'plantar arches',' p|pl|la|an|nt|ta|ar|r | a|ar|rc|ch|he|es|s','plan','PLNTRRXS','lant','rche','plantar ar'),
 (285806,'plantar arterial arch',' p|pl|la|an|nt|ta|ar|r | a|ar|rt|te|er|ri|ia|al|l | a|ar|rc|ch|h','plan','PLNTRRTRLRX','lant',' arc','plantar ar'),
 (285807,'plantar arterial arches',' p|pl|la|an|nt|ta|ar|r | a|ar|rt|te|er|ri|ia|al|l | a|ar|rc|ch|he|es|s','plan','PLNTRRTRLRXS','lant','rche','plantar ar'),
 (285808,'plantar calcaneocuboid ligament',' p|pl|la|an|nt|ta|ar|r | c|ca|al|lc|ca|an|ne|eo|oc|cu|ub|bo|oi|id|d | l|li|ig|ga|am|me|en|nt|t','plan','PLNTRKLKNKBTLKMNT','lant','amen','plantar ca'),
 (285809,'plantar calcaneocuboid ligaments',' p|pl|la|an|nt|ta|ar|r | c|ca|al|lc|ca|an|ne|eo|oc|cu|ub|bo|oi|id|d | l|li|ig|ga|am|me|en|nt|ts|s','plan','PLNTRKLKNKBTLKMNTS','lant','ment','plantar ca');
INSERT INTO `m_spelling_dictionary` VALUES  (285810,'plantar calcaneonavicular ligament',' p|pl|la|an|nt|ta|ar|r | c|ca|al|lc|ca|an|ne|eo|on|na|av|vi|ic|cu|ul|la|ar|r | l|li|ig|ga|am|me|en|nt|t','plan','PLNTRKLKNNFKLRLKMNT','lant','amen','plantar ca'),
 (285811,'plantar calcaneonavicular ligaments',' p|pl|la|an|nt|ta|ar|r | c|ca|al|lc|ca|an|ne|eo|on|na|av|vi|ic|cu|ul|la|ar|r | l|li|ig|ga|am|me|en|nt|ts|s','plan','PLNTRKLKNNFKLRLKMNTS','lant','ment','plantar ca'),
 (285812,'plantar centrodistal ligament',' p|pl|la|an|nt|ta|ar|r | c|ce|en|nt|tr|ro|od|di|is|st|ta|al|l | l|li|ig|ga|am|me|en|nt|t','plan','PLNTRSNTRTSTLLKMNT','lant','amen','plantar ce'),
 (285813,'plantar centrodistal ligaments',' p|pl|la|an|nt|ta|ar|r | c|ce|en|nt|tr|ro|od|di|is|st|ta|al|l | l|li|ig|ga|am|me|en|nt|ts|s','plan','PLNTRSNTRTSTLLKMNTS','lant','ment','plantar ce'),
 (285814,'plantar cuboideonavicular ligament',' p|pl|la|an|nt|ta|ar|r | c|cu|ub|bo|oi|id|de|eo|on|na|av|vi|ic|cu|ul|la|ar|r | l|li|ig|ga|am|me|en|nt|t','plan','PLNTRKBTNFKLRLKMNT','lant','amen','plantar cu'),
 (285815,'plantar cuboideonavicular ligaments',' p|pl|la|an|nt|ta|ar|r | c|cu|ub|bo|oi|id|de|eo|on|na|av|vi|ic|cu|ul|la|ar|r | l|li|ig|ga|am|me|en|nt|ts|s','plan','PLNTRKBTNFKLRLKMNTS','lant','ment','plantar cu');
INSERT INTO `m_spelling_dictionary` VALUES  (285816,'plantar cuneocuboid ligament',' p|pl|la|an|nt|ta|ar|r | c|cu|un|ne|eo|oc|cu|ub|bo|oi|id|d | l|li|ig|ga|am|me|en|nt|t','plan','PLNTRKNKBTLKMNT','lant','amen','plantar cu'),
 (285817,'plantar cuneocuboid ligaments',' p|pl|la|an|nt|ta|ar|r | c|cu|un|ne|eo|oc|cu|ub|bo|oi|id|d | l|li|ig|ga|am|me|en|nt|ts|s','plan','PLNTRKNKBTLKMNTS','lant','ment','plantar cu'),
 (285818,'plantar cuneonavicular ligament',' p|pl|la|an|nt|ta|ar|r | c|cu|un|ne|eo|on|na|av|vi|ic|cu|ul|la|ar|r | l|li|ig|ga|am|me|en|nt|t','plan','PLNTRKNNFKLRLKMNT','lant','amen','plantar cu'),
 (285819,'plantar cuneonavicular ligaments',' p|pl|la|an|nt|ta|ar|r | c|cu|un|ne|eo|on|na|av|vi|ic|cu|ul|la|ar|r | l|li|ig|ga|am|me|en|nt|ts|s','plan','PLNTRKNNFKLRLKMNTS','lant','ment','plantar cu'),
 (285820,'plantar digital arteries',' p|pl|la|an|nt|ta|ar|r | d|di|ig|gi|it|ta|al|l | a|ar|rt|te|er|ri|ie|es|s','plan','PLNTRTJTLRTRS','lant','erie','plantar di'),
 (285821,'plantar digital artery',' p|pl|la|an|nt|ta|ar|r | d|di|ig|gi|it|ta|al|l | a|ar|rt|te|er|ry|y','plan','PLNTRTJTLRTR','lant','rter','plantar di'),
 (285822,'plantar digital vein',' p|pl|la|an|nt|ta|ar|r | d|di|ig|gi|it|ta|al|l | v|ve|ei|in|n','plan','PLNTRTJTLFN','lant',' vei','plantar di');
INSERT INTO `m_spelling_dictionary` VALUES  (285823,'plantar digital veins',' p|pl|la|an|nt|ta|ar|r | d|di|ig|gi|it|ta|al|l | v|ve|ei|in|ns|s','plan','PLNTRTJTLFNS','lant','vein','plantar di'),
 (285824,'plantar fascia',' p|pl|la|an|nt|ta|ar|r | f|fa|as|sc|ci|ia|a','plan','PLNTRFSX','lant','asci','plantar fa'),
 (285825,'plantar fasciae',' p|pl|la|an|nt|ta|ar|r | f|fa|as|sc|ci|ia|ae|e','plan','PLNTRFSX','lant','scia','plantar fa'),
 (285826,'plantar fascias',' p|pl|la|an|nt|ta|ar|r | f|fa|as|sc|ci|ia|as|s','plan','PLNTRFSXS','lant','scia','plantar fa'),
 (285827,'plantar fibromatoses',' p|pl|la|an|nt|ta|ar|r | f|fi|ib|br|ro|om|ma|at|to|os|se|es|s','plan','PLNTRFBRMTSS','lant','tose','plantar fi'),
 (285828,'plantar fibromatosis',' p|pl|la|an|nt|ta|ar|r | f|fi|ib|br|ro|om|ma|at|to|os|si|is|s','plan','PLNTRFBRMTSS','lant','tosi','plantar fi'),
 (285829,'plantar flexion',' p|pl|la|an|nt|ta|ar|r | f|fl|le|ex|xi|io|on|n','plan','PLNTRFLKSN','lant','exio','plantar fl'),
 (285830,'plantar flexor',' p|pl|la|an|nt|ta|ar|r | f|fl|le|ex|xo|or|r','plan','PLNTRFLKSR','lant','lexo','plantar fl'),
 (285831,'plantar flexors',' p|pl|la|an|nt|ta|ar|r | f|fl|le|ex|xo|or|rs|s','plan','PLNTRFLKSRS','lant','exor','plantar fl');
INSERT INTO `m_spelling_dictionary` VALUES  (285832,'plantar intercuneiform ligament',' p|pl|la|an|nt|ta|ar|r | i|in|nt|te|er|rc|cu|un|ne|ei|if|fo|or|rm|m | l|li|ig|ga|am|me|en|nt|t','plan','PLNTRNTRKNFRMLKMNT','lant','amen','plantar in'),
 (285833,'plantar intercuneiform ligaments',' p|pl|la|an|nt|ta|ar|r | i|in|nt|te|er|rc|cu|un|ne|ei|if|fo|or|rm|m | l|li|ig|ga|am|me|en|nt|ts|s','plan','PLNTRNTRKNFRMLKMNTS','lant','ment','plantar in'),
 (285834,'plantar interosseous muscle',' p|pl|la|an|nt|ta|ar|r | i|in|nt|te|er|ro|os|ss|se|eo|ou|us|s | m|mu|us|sc|cl|le|e','plan','PLNTRNTRSSMSKL','lant','uscl','plantar in'),
 (285835,'plantar interosseous muscles',' p|pl|la|an|nt|ta|ar|r | i|in|nt|te|er|ro|os|ss|se|eo|ou|us|s | m|mu|us|sc|cl|le|es|s','plan','PLNTRNTRSSMSKLS','lant','scle','plantar in'),
 (285836,'plantar ligament',' p|pl|la|an|nt|ta|ar|r | l|li|ig|ga|am|me|en|nt|t','plan','PLNTRLKMNT','lant','amen','plantar li'),
 (285837,'plantar ligaments',' p|pl|la|an|nt|ta|ar|r | l|li|ig|ga|am|me|en|nt|ts|s','plan','PLNTRLKMNTS','lant','ment','plantar li'),
 (285838,'plantar metatarsal arteries',' p|pl|la|an|nt|ta|ar|r | m|me|et|ta|at|ta|ar|rs|sa|al|l | a|ar|rt|te|er|ri|ie|es|s','plan','PLNTRMTTRSLRTRS','lant','erie','plantar me');
INSERT INTO `m_spelling_dictionary` VALUES  (285839,'plantar metatarsal artery',' p|pl|la|an|nt|ta|ar|r | m|me|et|ta|at|ta|ar|rs|sa|al|l | a|ar|rt|te|er|ry|y','plan','PLNTRMTTRSLRTR','lant','rter','plantar me'),
 (285840,'plantar metatarsal ligament',' p|pl|la|an|nt|ta|ar|r | m|me|et|ta|at|ta|ar|rs|sa|al|l | l|li|ig|ga|am|me|en|nt|t','plan','PLNTRMTTRSLLKMNT','lant','amen','plantar me'),
 (285841,'plantar metatarsal ligaments',' p|pl|la|an|nt|ta|ar|r | m|me|et|ta|at|ta|ar|rs|sa|al|l | l|li|ig|ga|am|me|en|nt|ts|s','plan','PLNTRMTTRSLLKMNTS','lant','ment','plantar me'),
 (285842,'plantar metatarsal vein',' p|pl|la|an|nt|ta|ar|r | m|me|et|ta|at|ta|ar|rs|sa|al|l | v|ve|ei|in|n','plan','PLNTRMTTRSLFN','lant',' vei','plantar me'),
 (285843,'plantar metatarsal veins',' p|pl|la|an|nt|ta|ar|r | m|me|et|ta|at|ta|ar|rs|sa|al|l | v|ve|ei|in|ns|s','plan','PLNTRMTTRSLFNS','lant','vein','plantar me'),
 (285844,'plantar nerve',' p|pl|la|an|nt|ta|ar|r | n|ne|er|rv|ve|e','plan','PLNTRNRF','lant','nerv','plantar ne'),
 (285845,'plantar nerves',' p|pl|la|an|nt|ta|ar|r | n|ne|er|rv|ve|es|s','plan','PLNTRNRFS','lant','erve','plantar ne');
INSERT INTO `m_spelling_dictionary` VALUES  (285846,'plantar reflex',' p|pl|la|an|nt|ta|ar|r | r|re|ef|fl|le|ex|x','plan','PLNTRRFLKS','lant','efle','plantar re'),
 (285847,'plantar reflexes',' p|pl|la|an|nt|ta|ar|r | r|re|ef|fl|le|ex|xe|es|s','plan','PLNTRRFLKSS','lant','lexe','plantar re'),
 (285848,'plantar tarsometatarsal ligament',' p|pl|la|an|nt|ta|ar|r | t|ta|ar|rs|so|om|me|et|ta|at|ta|ar|rs|sa|al|l | l|li|ig|ga|am|me|en|nt|t','plan','PLNTRTRSMTTRSLLKMNT','lant','amen','plantar ta'),
 (285849,'plantar tarsometatarsal ligaments',' p|pl|la|an|nt|ta|ar|r | t|ta|ar|rs|so|om|me|et|ta|at|ta|ar|rs|sa|al|l | l|li|ig|ga|am|me|en|nt|ts|s','plan','PLNTRTRSMTTRSLLKMNTS','lant','ment','plantar ta'),
 (285850,'plantar venous arch',' p|pl|la|an|nt|ta|ar|r | v|ve|en|no|ou|us|s | a|ar|rc|ch|h','plan','PLNTRFNSRX','lant',' arc','plantar ve'),
 (285851,'plantar venous arches',' p|pl|la|an|nt|ta|ar|r | v|ve|en|no|ou|us|s | a|ar|rc|ch|he|es|s','plan','PLNTRFNSRXS','lant','rche','plantar ve'),
 (285852,'plantar wart',' p|pl|la|an|nt|ta|ar|r | w|wa|ar|rt|t','plan','PLNTRWRT','lant',' war','plantar wa'),
 (285853,'plantar warts',' p|pl|la|an|nt|ta|ar|r | w|wa|ar|rt|ts|s','plan','PLNTRWRTS','lant','wart','plantar wa');
INSERT INTO `m_spelling_dictionary` VALUES  (285854,'plantar-flexion',' p|pl|la|an|nt|ta|ar|r-|-f|fl|le|ex|xi|io|on|n','plan','PLNTRFLKSN','lant','exio','plantar-fl'),
 (285855,'plantar-flexor',' p|pl|la|an|nt|ta|ar|r-|-f|fl|le|ex|xo|or|r','plan','PLNTRFLKSR','lant','lexo','plantar-fl'),
 (285856,'plantar-flexors',' p|pl|la|an|nt|ta|ar|r-|-f|fl|le|ex|xo|or|rs|s','plan','PLNTRFLKSRS','lant','exor','plantar-fl'),
 (285857,'plantarflex',' p|pl|la|an|nt|ta|ar|rf|fl|le|ex|x','plan','PLNTRFLKS','lant','rfle','plantarfle'),
 (285858,'plantarflexed',' p|pl|la|an|nt|ta|ar|rf|fl|le|ex|xe|ed|d','plan','PLNTRFLKST','lant','lexe','plantarfle'),
 (285859,'plantarflexes',' p|pl|la|an|nt|ta|ar|rf|fl|le|ex|xe|es|s','plan','PLNTRFLKSS','lant','lexe','plantarfle'),
 (285860,'plantarflexing',' p|pl|la|an|nt|ta|ar|rf|fl|le|ex|xi|in|ng|g','plan','PLNTRFLKSNK','lant','exin','plantarfle'),
 (285861,'plantarflexion',' p|pl|la|an|nt|ta|ar|rf|fl|le|ex|xi|io|on|n','plan','PLNTRFLKSN','lant','exio','plantarfle'),
 (285862,'plantarflexor',' p|pl|la|an|nt|ta|ar|rf|fl|le|ex|xo|or|r','plan','PLNTRFLKSR','lant','lexo','plantarfle');
INSERT INTO `m_spelling_dictionary` VALUES  (285863,'plantarflexors',' p|pl|la|an|nt|ta|ar|rf|fl|le|ex|xo|or|rs|s','plan','PLNTRFLKSRS','lant','exor','plantarfle'),
 (285864,'plantaricin',' p|pl|la|an|nt|ta|ar|ri|ic|ci|in|n','plan','PLNTRSN','lant','rici','plantarici'),
 (285865,'plantaricins',' p|pl|la|an|nt|ta|ar|ri|ic|ci|in|ns|s','plan','PLNTRSNS','lant','icin','plantarici'),
 (285866,'plantaris',' p|pl|la|an|nt|ta|ar|ri|is|s','plan','PLNTRS','lant','tari','plantaris'),
 (285867,'plantaris muscle',' p|pl|la|an|nt|ta|ar|ri|is|s | m|mu|us|sc|cl|le|e','plan','PLNTRSMSKL','lant','uscl','plantaris'),
 (285868,'plantaris muscles',' p|pl|la|an|nt|ta|ar|ri|is|s | m|mu|us|sc|cl|le|es|s','plan','PLNTRSMSKLS','lant','scle','plantaris'),
 (285869,'plantarum',' p|pl|la|an|nt|ta|ar|ru|um|m','plan','PLNTRM','lant','taru','plantarum'),
 (285870,'plantation',' p|pl|la|an|nt|ta|at|ti|io|on|n','plan','PLNTXN','lant','atio','plantation'),
 (285871,'plantations',' p|pl|la|an|nt|ta|at|ti|io|on|ns|s','plan','PLNTXNS','lant','tion','plantation'),
 (285872,'planted',' p|pl|la|an|nt|te|ed|d','plan','PLNTT','lant','ante','planted');
INSERT INTO `m_spelling_dictionary` VALUES  (285873,'planter',' p|pl|la|an|nt|te|er|r','plan','PLNTR','lant','ante','planter'),
 (285874,'planters',' p|pl|la|an|nt|te|er|rs|s','plan','PLNTRS','lant','nter','planters'),
 (285875,'planthopper',' p|pl|la|an|nt|th|ho|op|pp|pe|er|r','plan','PLN0PR','lant','oppe','planthoppe'),
 (285876,'planthoppers',' p|pl|la|an|nt|th|ho|op|pp|pe|er|rs|s','plan','PLN0PRS','lant','pper','planthoppe'),
 (285877,'plantigrade',' p|pl|la|an|nt|ti|ig|gr|ra|ad|de|e','plan','PLNTKRT','lant','grad','plantigrad'),
 (285878,'planting',' p|pl|la|an|nt|ti|in|ng|g','plan','PLNTNK','lant','ntin','planting'),
 (285879,'plantings',' p|pl|la|an|nt|ti|in|ng|gs|s','plan','PLNTNKS','lant','ting','plantings'),
 (285880,'plantlet',' p|pl|la|an|nt|tl|le|et|t','plan','PLNTLT','lant','ntle','plantlet'),
 (285881,'plantlets',' p|pl|la|an|nt|tl|le|et|ts|s','plan','PLNTLTS','lant','tlet','plantlets'),
 (285882,'plantocyanine',' p|pl|la|an|nt|to|oc|cy|ya|an|ni|in|ne|e','plan','PLNTSYNN','lant','anin','plantocyan'),
 (285883,'plantocyanines',' p|pl|la|an|nt|to|oc|cy|ya|an|ni|in|ne|es|s','plan','PLNTSYNNS','lant','nine','plantocyan');
INSERT INTO `m_spelling_dictionary` VALUES  (285884,'plants',' p|pl|la|an|nt|ts|s','plan','PLNTS','lant','lant','plants'),
 (285885,'plantvax',' p|pl|la|an|nt|tv|va|ax|x','plan','PLNTFKS','lant','ntva','plantvax'),
 (285886,'planula',' p|pl|la|an|nu|ul|la|a','plan','PLNL','lanu','anul','planula'),
 (285887,'planulae',' p|pl|la|an|nu|ul|la|ae|e','plan','PLNL','lanu','nula','planulae'),
 (285888,'planum',' p|pl|la|an|nu|um|m','plan','PLNM','lanu','lanu','planum'),
 (285889,'planum buccale',' p|pl|la|an|nu|um|m | b|bu|uc|cc|ca|al|le|e','plan','PLNMBKKL','lanu','ccal','planum buc'),
 (285890,'planum intertuberculare',' p|pl|la|an|nu|um|m | i|in|nt|te|er|rt|tu|ub|be|er|rc|cu|ul|la|ar|re|e','plan','PLNMNTRTBRKLR','lanu','ular','planum int'),
 (285891,'planum nasale',' p|pl|la|an|nu|um|m | n|na|as|sa|al|le|e','plan','PLNMNSL','lanu','asal','planum nas'),
 (285892,'planum subcostale',' p|pl|la|an|nu|um|m | s|su|ub|bc|co|os|st|ta|al|le|e','plan','PLNMSBKSTL','lanu','stal','planum sub'),
 (285893,'planum supracristale',' p|pl|la|an|nu|um|m | s|su|up|pr|ra|ac|cr|ri|is|st|ta|al|le|e','plan','PLNMSPRKRSTL','lanu','stal','planum sup'),
 (285894,'planum temporale',' p|pl|la|an|nu|um|m | t|te|em|mp|po|or|ra|al|le|e','plan','PLNMTMPRL','lanu','oral','planum tem');
INSERT INTO `m_spelling_dictionary` VALUES  (285895,'planum transpyloricum',' p|pl|la|an|nu|um|m | t|tr|ra|an|ns|sp|py|yl|lo|or|ri|ic|cu|um|m','plan','PLNMTRNSPLRKM','lanu','ricu','planum tra'),
 (285896,'PLAP',' P|PL|LA|AP|P','PLAP','PLP','LAP','PLAP','PLAP'),
 (285897,'plaque',' p|pl|la|aq|qu|ue|e','plaq','PLK','laqu','laqu','plaque'),
 (285898,'plaque forming unit',' p|pl|la|aq|qu|ue|e | f|fo|or|rm|mi|in|ng|g | u|un|ni|it|t','plaq','PLKFRMNKNT','laqu',' uni','plaque for'),
 (285899,'plaque forming units',' p|pl|la|aq|qu|ue|e | f|fo|or|rm|mi|in|ng|g | u|un|ni|it|ts|s','plaq','PLKFRMNKNTS','laqu','unit','plaque for'),
 (285900,'plaque neutralisation',' p|pl|la|aq|qu|ue|e | n|ne|eu|ut|tr|ra|al|li|is|sa|at|ti|io|on|n','plaq','PLKNTRLSXN','laqu','atio','plaque neu'),
 (285901,'plaque neutralization',' p|pl|la|aq|qu|ue|e | n|ne|eu|ut|tr|ra|al|li|iz|za|at|ti|io|on|n','plaq','PLKNTRLSXN','laqu','atio','plaque neu'),
 (285902,'plaque reduction neutralisation',' p|pl|la|aq|qu|ue|e | r|re|ed|du|uc|ct|ti|io|on|n | n|ne|eu|ut|tr|ra|al|li|is|sa|at|ti|io|on|n','plaq','PLKRTKXNNTRLSXN','laqu','atio','plaque red'),
 (285903,'plaque reduction neutralization',' p|pl|la|aq|qu|ue|e | r|re|ed|du|uc|ct|ti|io|on|n | n|ne|eu|ut|tr|ra|al|li|iz|za|at|ti|io|on|n','plaq','PLKRTKXNNTRLSXN','laqu','atio','plaque red');
INSERT INTO `m_spelling_dictionary` VALUES  (285904,'plaque remover',' p|pl|la|aq|qu|ue|e | r|re|em|mo|ov|ve|er|r','plaq','PLKRMFR','laqu','move','plaque rem'),
 (285905,'plaque removers',' p|pl|la|aq|qu|ue|e | r|re|em|mo|ov|ve|er|rs|s','plaq','PLKRMFRS','laqu','over','plaque rem'),
 (285906,'plaque-forming unit',' p|pl|la|aq|qu|ue|e-|-f|fo|or|rm|mi|in|ng|g | u|un|ni|it|t','plaq','PLKFRMNKNT','laqu',' uni','plaque-for'),
 (285907,'plaque-forming units',' p|pl|la|aq|qu|ue|e-|-f|fo|or|rm|mi|in|ng|g | u|un|ni|it|ts|s','plaq','PLKFRMNKNTS','laqu','unit','plaque-for'),
 (285908,'plaque-like',' p|pl|la|aq|qu|ue|e-|-l|li|ik|ke|e','plaq','PLKLK','laqu','-lik','plaque-lik'),
 (285909,'plaquelike',' p|pl|la|aq|qu|ue|el|li|ik|ke|e','plaq','PLKLK','laqu','elik','plaquelike'),
 (285910,'Plaquenil',' P|Pl|la|aq|qu|ue|en|ni|il|l','Plaq','PLKNL','laqu','ueni','Plaquenil'),
 (285911,'plaques',' p|pl|la|aq|qu|ue|es|s','plaq','PLKS','laqu','aque','plaques'),
 (285912,'plaquette',' p|pl|la|aq|qu|ue|et|tt|te|e','plaq','PLKT','laqu','uett','plaquette'),
 (285913,'plaquettes',' p|pl|la|aq|qu|ue|et|tt|te|es|s','plaq','PLKTS','laqu','ette','plaquettes');
INSERT INTO `m_spelling_dictionary` VALUES  (285914,'Plasdone',' P|Pl|la|as|sd|do|on|ne|e','Plas','PLSTN','lasd','sdon','Plasdone'),
 (285915,'plasm',' p|pl|la|as|sm|m','plas','PLSM','lasm','plas','plasm'),
 (285916,'plasma',' p|pl|la|as|sm|ma|a','plas','PLSM','lasm','lasm','plasma'),
 (285917,'plasma adsorption',' p|pl|la|as|sm|ma|a | a|ad|ds|so|or|rp|pt|ti|io|on|n','plas','PLSMTSRPXN','lasm','ptio','plasma ads'),
 (285918,'plasma aldosterone',' p|pl|la|as|sm|ma|a | a|al|ld|do|os|st|te|er|ro|on|ne|e','plas','PLSMLTSTRN','lasm','eron','plasma ald'),
 (285919,'plasma aldosterone concentration',' p|pl|la|as|sm|ma|a | a|al|ld|do|os|st|te|er|ro|on|ne|e | c|co|on|nc|ce|en|nt|tr|ra|at|ti|io|on|n','plas','PLSMLTSTRNKNSNTRXN','lasm','atio','plasma ald'),
 (285920,'plasma aldosterone concentrations',' p|pl|la|as|sm|ma|a | a|al|ld|do|os|st|te|er|ro|on|ne|e | c|co|on|nc|ce|en|nt|tr|ra|at|ti|io|on|ns|s','plas','PLSMLTSTRNKNSNTRXNS','lasm','tion','plasma ald'),
 (285921,'plasma angiotensinase activities',' p|pl|la|as|sm|ma|a | a|an|ng|gi|io|ot|te|en|ns|si|in|na|as|se|e | a|ac|ct|ti|iv|vi|it|ti|ie|es|s','plas','PLSMNJTNSNSKTFTS','lasm','itie','plasma ang'),
 (285922,'plasma angiotensinase activity',' p|pl|la|as|sm|ma|a | a|an|ng|gi|io|ot|te|en|ns|si|in|na|as|se|e | a|ac|ct|ti|iv|vi|it|ty|y','plas','PLSMNJTNSNSKTFT','lasm','ivit','plasma ang');
INSERT INTO `m_spelling_dictionary` VALUES  (285923,'plasma bicarbonate',' p|pl|la|as|sm|ma|a | b|bi|ic|ca|ar|rb|bo|on|na|at|te|e','plas','PLSMBKRBNT','lasm','onat','plasma bic'),
 (285924,'plasma catecholamine concentration',' p|pl|la|as|sm|ma|a | c|ca|at|te|ec|ch|ho|ol|la|am|mi|in|ne|e | c|co|on|nc|ce|en|nt|tr|ra|at|ti|io|on|n','plas','PLSMKTXLMNKNSNTRXN','lasm','atio','plasma cat'),
 (285925,'plasma catecholamine concentrations',' p|pl|la|as|sm|ma|a | c|ca|at|te|ec|ch|ho|ol|la|am|mi|in|ne|e | c|co|on|nc|ce|en|nt|tr|ra|at|ti|io|on|ns|s','plas','PLSMKTXLMNKNSNTRXNS','lasm','tion','plasma cat'),
 (285926,'plasma cell',' p|pl|la|as|sm|ma|a | c|ce|el|ll|l','plas','PLSMSL','lasm',' cel','plasma cel'),
 (285927,'plasma cell balanitides',' p|pl|la|as|sm|ma|a | c|ce|el|ll|l | b|ba|al|la|an|ni|it|ti|id|de|es|s','plas','PLSMSLBLNTTS','lasm','tide','plasma cel'),
 (285928,'plasma cell balanitis',' p|pl|la|as|sm|ma|a | c|ce|el|ll|l | b|ba|al|la|an|ni|it|ti|is|s','plas','PLSMSLBLNTS','lasm','niti','plasma cel'),
 (285929,'plasma cell dyscrasia',' p|pl|la|as|sm|ma|a | c|ce|el|ll|l | d|dy|ys|sc|cr|ra|as|si|ia|a','plas','PLSMSLTSKRX','lasm','rasi','plasma cel');
INSERT INTO `m_spelling_dictionary` VALUES  (285930,'plasma cell dyscrasias',' p|pl|la|as|sm|ma|a | c|ce|el|ll|l | d|dy|ys|sc|cr|ra|as|si|ia|as|s','plas','PLSMSLTSKRXS','lasm','asia','plasma cel'),
 (285931,'plasma cell granuloma',' p|pl|la|as|sm|ma|a | c|ce|el|ll|l | g|gr|ra|an|nu|ul|lo|om|ma|a','plas','PLSMSLKRNLM','lasm','ulom','plasma cel'),
 (285932,'plasma cell hepatitides',' p|pl|la|as|sm|ma|a | c|ce|el|ll|l | h|he|ep|pa|at|ti|it|ti|id|de|es|s','plas','PLSMSLHPTTTS','lasm','tide','plasma cel'),
 (285933,'plasma cell hepatitis',' p|pl|la|as|sm|ma|a | c|ce|el|ll|l | h|he|ep|pa|at|ti|it|ti|is|s','plas','PLSMSLHPTTS','lasm','titi','plasma cel'),
 (285934,'plasma cell leukaemia',' p|pl|la|as|sm|ma|a | c|ce|el|ll|l | l|le|eu|uk|ka|ae|em|mi|ia|a','plas','PLSMSLLKM','lasm','aemi','plasma cel'),
 (285935,'plasma cell leukaemias',' p|pl|la|as|sm|ma|a | c|ce|el|ll|l | l|le|eu|uk|ka|ae|em|mi|ia|as|s','plas','PLSMSLLKMS','lasm','emia','plasma cel'),
 (285936,'plasma cell leukemia',' p|pl|la|as|sm|ma|a | c|ce|el|ll|l | l|le|eu|uk|ke|em|mi|ia|a','plas','PLSMSLLKM','lasm','kemi','plasma cel'),
 (285937,'plasma cell leukemias',' p|pl|la|as|sm|ma|a | c|ce|el|ll|l | l|le|eu|uk|ke|em|mi|ia|as|s','plas','PLSMSLLKMS','lasm','emia','plasma cel');
INSERT INTO `m_spelling_dictionary` VALUES  (285938,'plasma cell mastitides',' p|pl|la|as|sm|ma|a | c|ce|el|ll|l | m|ma|as|st|ti|it|ti|id|de|es|s','plas','PLSMSLMSTTTS','lasm','tide','plasma cel'),
 (285939,'plasma cell mastitis',' p|pl|la|as|sm|ma|a | c|ce|el|ll|l | m|ma|as|st|ti|it|ti|is|s','plas','PLSMSLMSTTS','lasm','titi','plasma cel'),
 (285940,'plasma cell myeloma',' p|pl|la|as|sm|ma|a | c|ce|el|ll|l | m|my|ye|el|lo|om|ma|a','plas','PLSMSLMYLM','lasm','elom','plasma cel'),
 (285941,'plasma cell myelomas',' p|pl|la|as|sm|ma|a | c|ce|el|ll|l | m|my|ye|el|lo|om|ma|as|s','plas','PLSMSLMYLMS','lasm','loma','plasma cel'),
 (285942,'plasma cell myelomata',' p|pl|la|as|sm|ma|a | c|ce|el|ll|l | m|my|ye|el|lo|om|ma|at|ta|a','plas','PLSMSLMYLMT','lasm','omat','plasma cel'),
 (285943,'plasma cell pneumonia',' p|pl|la|as|sm|ma|a | c|ce|el|ll|l | p|pn|ne|eu|um|mo|on|ni|ia|a','plas','PLSMSLPNMN','lasm','moni','plasma cel'),
 (285944,'plasma cell tumor',' p|pl|la|as|sm|ma|a | c|ce|el|ll|l | t|tu|um|mo|or|r','plas','PLSMSLTMR','lasm','tumo','plasma cel'),
 (285945,'plasma cell tumors',' p|pl|la|as|sm|ma|a | c|ce|el|ll|l | t|tu|um|mo|or|rs|s','plas','PLSMSLTMRS','lasm','umor','plasma cel');
INSERT INTO `m_spelling_dictionary` VALUES  (285946,'plasma cell vulvitides',' p|pl|la|as|sm|ma|a | c|ce|el|ll|l | v|vu|ul|lv|vi|it|ti|id|de|es|s','plas','PLSMSLFLFTTS','lasm','tide','plasma cel'),
 (285947,'plasma cell vulvitis',' p|pl|la|as|sm|ma|a | c|ce|el|ll|l | v|vu|ul|lv|vi|it|ti|is|s','plas','PLSMSLFLFTS','lasm','viti','plasma cel'),
 (285948,'plasma cells',' p|pl|la|as|sm|ma|a | c|ce|el|ll|ls|s','plas','PLSMSLS','lasm','cell','plasma cel'),
 (285949,'plasma clearance rate',' p|pl|la|as|sm|ma|a | c|cl|le|ea|ar|ra|an|nc|ce|e | r|ra|at|te|e','plas','PLSMKLRNSRT','lasm',' rat','plasma cle'),
 (285950,'plasma clearance rates',' p|pl|la|as|sm|ma|a | c|cl|le|ea|ar|ra|an|nc|ce|e | r|ra|at|te|es|s','plas','PLSMKLRNSRTS','lasm','rate','plasma cle'),
 (285951,'plasma desorption mass spectrometry',' p|pl|la|as|sm|ma|a | d|de|es|so|or|rp|pt|ti|io|on|n | m|ma|as|ss|s | s|sp|pe|ec|ct|tr|ro|om|me|et|tr|ry|y','plas','PLSMTSRPXNMSSPKTRMTR','lasm','metr','plasma des'),
 (285952,'plasma exchange',' p|pl|la|as|sm|ma|a | e|ex|xc|ch|ha|an|ng|ge|e','plas','PLSMKSXNJ','lasm','hang','plasma exc'),
 (285953,'plasma immunoglobulin G',' p|pl|la|as|sm|ma|a | i|im|mm|mu|un|no|og|gl|lo|ob|bu|ul|li|in|n | G|G','plas','PLSMMNKLBLNK','lasm','lin','plasma imm');
INSERT INTO `m_spelling_dictionary` VALUES  (285954,'plasma inhibitor',' p|pl|la|as|sm|ma|a | i|in|nh|hi|ib|bi|it|to|or|r','plas','PLSMNHBTR','lasm','bito','plasma inh'),
 (285955,'plasma inhibitors',' p|pl|la|as|sm|ma|a | i|in|nh|hi|ib|bi|it|to|or|rs|s','plas','PLSMNHBTRS','lasm','itor','plasma inh'),
 (285956,'plasma iron disappearance',' p|pl|la|as|sm|ma|a | i|ir|ro|on|n | d|di|is|sa|ap|pp|pe|ea|ar|ra|an|nc|ce|e','plas','PLSMRNTSPRNS','lasm','ranc','plasma iro'),
 (285957,'plasma kallikrein',' p|pl|la|as|sm|ma|a | k|ka|al|ll|li|ik|kr|re|ei|in|n','plas','PLSMKLKRN','lasm','krei','plasma kal'),
 (285958,'plasma lemma',' p|pl|la|as|sm|ma|a | l|le|em|mm|ma|a','plas','PLSMLM','lasm','lemm','plasma lem'),
 (285959,'plasma lemmas',' p|pl|la|as|sm|ma|a | l|le|em|mm|ma|as|s','plas','PLSMLMS','lasm','emma','plasma lem'),
 (285960,'plasma lemmata',' p|pl|la|as|sm|ma|a | l|le|em|mm|ma|at|ta|a','plas','PLSMLMT','lasm','mmat','plasma lem'),
 (285961,'plasma membrane',' p|pl|la|as|sm|ma|a | m|me|em|mb|br|ra|an|ne|e','plas','PLSMMMRN','lasm','bran','plasma mem'),
 (285962,'plasma membranes',' p|pl|la|as|sm|ma|a | m|me|em|mb|br|ra|an|ne|es|s','plas','PLSMMMRNS','lasm','rane','plasma mem');
INSERT INTO `m_spelling_dictionary` VALUES  (285963,'plasma methylmalonic acid',' p|pl|la|as|sm|ma|a | m|me|et|th|hy|yl|lm|ma|al|lo|on|ni|ic|c | a|ac|ci|id|d','plas','PLSMM0LMLNKST','lasm',' aci','plasma met'),
 (285964,'plasma oncometry',' p|pl|la|as|sm|ma|a | o|on|nc|co|om|me|et|tr|ry|y','plas','PLSMNKMTR','lasm','metr','plasma onc'),
 (285965,'plasma protein',' p|pl|la|as|sm|ma|a | p|pr|ro|ot|te|ei|in|n','plas','PLSMPRTN','lasm','otei','plasma pro'),
 (285966,'plasma protein fraction',' p|pl|la|as|sm|ma|a | p|pr|ro|ot|te|ei|in|n | f|fr|ra|ac|ct|ti|io|on|n','plas','PLSMPRTNFRKXN','lasm','ctio','plasma pro'),
 (285967,'plasma protein fractions',' p|pl|la|as|sm|ma|a | p|pr|ro|ot|te|ei|in|n | f|fr|ra|ac|ct|ti|io|on|ns|s','plas','PLSMPRTNFRKXNS','lasm','tion','plasma pro'),
 (285968,'plasma proteins',' p|pl|la|as|sm|ma|a | p|pr|ro|ot|te|ei|in|ns|s','plas','PLSMPRTNS','lasm','tein','plasma pro'),
 (285969,'plasma renin activity',' p|pl|la|as|sm|ma|a | r|re|en|ni|in|n | a|ac|ct|ti|iv|vi|it|ty|y','plas','PLSMRNNKTFT','lasm','ivit','plasma ren'),
 (285970,'plasma renin concentration',' p|pl|la|as|sm|ma|a | r|re|en|ni|in|n | c|co|on|nc|ce|en|nt|tr|ra|at|ti|io|on|n','plas','PLSMRNNKNSNTRXN','lasm','atio','plasma ren');
INSERT INTO `m_spelling_dictionary` VALUES  (285971,'plasma renin concentrations',' p|pl|la|as|sm|ma|a | r|re|en|ni|in|n | c|co|on|nc|ce|en|nt|tr|ra|at|ti|io|on|ns|s','plas','PLSMRNNKNSNTRXNS','lasm','tion','plasma ren'),
 (285972,'plasma substitute',' p|pl|la|as|sm|ma|a | s|su|ub|bs|st|ti|it|tu|ut|te|e','plas','PLSMSBSTTT','lasm','itut','plasma sub'),
 (285973,'plasma substitutes',' p|pl|la|as|sm|ma|a | s|su|ub|bs|st|ti|it|tu|ut|te|es|s','plas','PLSMSBSTTTS','lasm','tute','plasma sub'),
 (285974,'plasma thromboplastin antecedent',' p|pl|la|as|sm|ma|a | t|th|hr|ro|om|mb|bo|op|pl|la|as|st|ti|in|n | a|an|nt|te|ec|ce|ed|de|en|nt|t','plas','PLSM0RMPLSTNNTSTNT','lasm','eden','plasma thr'),
 (285975,'plasma thromboplastin antecedent deficiencies',' p|pl|la|as|sm|ma|a | t|th|hr|ro|om|mb|bo|op|pl|la|as|st|ti|in|n | a|an|nt|te|ec|ce|ed|de|en|nt|t | d|de|ef|fi|ic|ci|ie|en|nc|ci|ie|es|s','plas','PLSM0RMPLSTNNTSTNTTFSNSS','lasm','ncie','plasma thr'),
 (285976,'plasma thromboplastin antecedent deficiency',' p|pl|la|as|sm|ma|a | t|th|hr|ro|om|mb|bo|op|pl|la|as|st|ti|in|n | a|an|nt|te|ec|ce|ed|de|en|nt|t | d|de|ef|fi|ic|ci|ie|en|nc|cy|y','plas','PLSM0RMPLSTNNTSTNTTFSNS','lasm','ienc','plasma thr'),
 (285977,'plasma thromboplastin component',' p|pl|la|as|sm|ma|a | t|th|hr|ro|om|mb|bo|op|pl|la|as|st|ti|in|n | c|co|om|mp|po|on|ne|en|nt|t','plas','PLSM0RMPLSTNKMPNNT','lasm','onen','plasma thr');
INSERT INTO `m_spelling_dictionary` VALUES  (285978,'plasma viscosities',' p|pl|la|as|sm|ma|a | v|vi|is|sc|co|os|si|it|ti|ie|es|s','plas','PLSMFSKSTS','lasm','itie','plasma vis'),
 (285979,'plasma viscosity',' p|pl|la|as|sm|ma|a | v|vi|is|sc|co|os|si|it|ty|y','plas','PLSMFSKST','lasm','osit','plasma vis'),
 (285980,'plasma volume',' p|pl|la|as|sm|ma|a | v|vo|ol|lu|um|me|e','plas','PLSMFLM','lasm','olum','plasma vol'),
 (285981,'plasma volumes',' p|pl|la|as|sm|ma|a | v|vo|ol|lu|um|me|es|s','plas','PLSMFLMS','lasm','lume','plasma vol'),
 (285982,'plasma-cell myeloma',' p|pl|la|as|sm|ma|a-|-c|ce|el|ll|l | m|my|ye|el|lo|om|ma|a','plas','PLSMSLMYLM','lasm','elom','plasma-cel'),
 (285983,'plasma-cell myelomas',' p|pl|la|as|sm|ma|a-|-c|ce|el|ll|l | m|my|ye|el|lo|om|ma|as|s','plas','PLSMSLMYLMS','lasm','loma','plasma-cel'),
 (285984,'plasma-cell myelomata',' p|pl|la|as|sm|ma|a-|-c|ce|el|ll|l | m|my|ye|el|lo|om|ma|at|ta|a','plas','PLSMSLMYLMT','lasm','omat','plasma-cel'),
 (285985,'plasma-cell tumor',' p|pl|la|as|sm|ma|a-|-c|ce|el|ll|l | t|tu|um|mo|or|r','plas','PLSMSLTMR','lasm','tumo','plasma-cel'),
 (285986,'plasma-cell tumors',' p|pl|la|as|sm|ma|a-|-c|ce|el|ll|l | t|tu|um|mo|or|rs|s','plas','PLSMSLTMRS','lasm','umor','plasma-cel');
INSERT INTO `m_spelling_dictionary` VALUES  (285987,'plasma-exchange',' p|pl|la|as|sm|ma|a-|-e|ex|xc|ch|ha|an|ng|ge|e','plas','PLSMKSXNJ','lasm','hang','plasma-exc'),
 (285988,'plasma-lemma',' p|pl|la|as|sm|ma|a-|-l|le|em|mm|ma|a','plas','PLSMLM','lasm','lemm','plasma-lem'),
 (285989,'plasma-lemmas',' p|pl|la|as|sm|ma|a-|-l|le|em|mm|ma|as|s','plas','PLSMLMS','lasm','emma','plasma-lem'),
 (285990,'plasma-lemmata',' p|pl|la|as|sm|ma|a-|-l|le|em|mm|ma|at|ta|a','plas','PLSMLMT','lasm','mmat','plasma-lem'),
 (285991,'Plasma-Lyte',' P|Pl|la|as|sm|ma|a-|-L|Ly|yt|te|e','Plas','PLSMLT','lasm','-Lyt','Plasma-Lyt'),
 (285992,'plasma-membrane',' p|pl|la|as|sm|ma|a-|-m|me|em|mb|br|ra|an|ne|e','plas','PLSMMMRN','lasm','bran','plasma-mem'),
 (285993,'plasma-membranes',' p|pl|la|as|sm|ma|a-|-m|me|em|mb|br|ra|an|ne|es|s','plas','PLSMMMRNS','lasm','rane','plasma-mem'),
 (285994,'plasmablast',' p|pl|la|as|sm|ma|ab|bl|la|as|st|t','plas','PLSMBLST','lasm','blas','plasmablas'),
 (285995,'plasmablastic',' p|pl|la|as|sm|ma|ab|bl|la|as|st|ti|ic|c','plas','PLSMBLSTK','lasm','asti','plasmablas'),
 (285996,'plasmablastic lymphoma',' p|pl|la|as|sm|ma|ab|bl|la|as|st|ti|ic|c | l|ly|ym|mp|ph|ho|om|ma|a','plas','PLSMBLSTKLMFM','lasm','phom','plasmablas');
INSERT INTO `m_spelling_dictionary` VALUES  (285997,'plasmablastic lymphomas',' p|pl|la|as|sm|ma|ab|bl|la|as|st|ti|ic|c | l|ly|ym|mp|ph|ho|om|ma|as|s','plas','PLSMBLSTKLMFMS','lasm','homa','plasmablas'),
 (285998,'plasmablastic lymphomata',' p|pl|la|as|sm|ma|ab|bl|la|as|st|ti|ic|c | l|ly|ym|mp|ph|ho|om|ma|at|ta|a','plas','PLSMBLSTKLMFMT','lasm','omat','plasmablas'),
 (285999,'plasmablasts',' p|pl|la|as|sm|ma|ab|bl|la|as|st|ts|s','plas','PLSMBLSTS','lasm','last','plasmablas'),
 (286000,'plasmacell',' p|pl|la|as|sm|ma|ac|ce|el|ll|l','plas','PLSMSL','lasm','acel','plasmacell'),
 (286001,'plasmacells',' p|pl|la|as|sm|ma|ac|ce|el|ll|ls|s','plas','PLSMSLS','lasm','cell','plasmacell'),
 (286002,'plasmacyte',' p|pl|la|as|sm|ma|ac|cy|yt|te|e','plas','PLSMST','lasm','acyt','plasmacyte'),
 (286003,'plasmacytes',' p|pl|la|as|sm|ma|ac|cy|yt|te|es|s','plas','PLSMSTS','lasm','cyte','plasmacyte'),
 (286004,'plasmacytic',' p|pl|la|as|sm|ma|ac|cy|yt|ti|ic|c','plas','PLSMSTK','lasm','cyti','plasmacyti'),
 (286005,'plasmacytic leukemia',' p|pl|la|as|sm|ma|ac|cy|yt|ti|ic|c | l|le|eu|uk|ke|em|mi|ia|a','plas','PLSMSTKLKM','lasm','kemi','plasmacyti');
INSERT INTO `m_spelling_dictionary` VALUES  (286006,'plasmacytoid',' p|pl|la|as|sm|ma|ac|cy|yt|to|oi|id|d','plas','PLSMSTT','lasm','ytoi','plasmacyto'),
 (286007,'plasmacytoma',' p|pl|la|as|sm|ma|ac|cy|yt|to|om|ma|a','plas','PLSMSTM','lasm','ytom','plasmacyto'),
 (286008,'plasmacytomagenesis',' p|pl|la|as|sm|ma|ac|cy|yt|to|om|ma|ag|ge|en|ne|es|si|is|s','plas','PLSMSTMJNSS','lasm','nesi','plasmacyto'),
 (286009,'plasmacytomas',' p|pl|la|as|sm|ma|ac|cy|yt|to|om|ma|as|s','plas','PLSMSTMS','lasm','toma','plasmacyto'),
 (286010,'plasmacytomata',' p|pl|la|as|sm|ma|ac|cy|yt|to|om|ma|at|ta|a','plas','PLSMSTMT','lasm','omat','plasmacyto'),
 (286011,'plasmacytopoiesis',' p|pl|la|as|sm|ma|ac|cy|yt|to|op|po|oi|ie|es|si|is|s','plas','PLSMSTPSS','lasm','iesi','plasmacyto'),
 (286012,'plasmacytoses',' p|pl|la|as|sm|ma|ac|cy|yt|to|os|se|es|s','plas','PLSMSTSS','lasm','tose','plasmacyto'),
 (286013,'plasmacytosis',' p|pl|la|as|sm|ma|ac|cy|yt|to|os|si|is|s','plas','PLSMSTSS','lasm','tosi','plasmacyto'),
 (286014,'plasmagel',' p|pl|la|as|sm|ma|ag|ge|el|l','plas','PLSMJL','lasm','mage','plasmagel');
INSERT INTO `m_spelling_dictionary` VALUES  (286015,'plasmagene',' p|pl|la|as|sm|ma|ag|ge|en|ne|e','plas','PLSMJN','lasm','agen','plasmagene'),
 (286016,'plasmagenes',' p|pl|la|as|sm|ma|ag|ge|en|ne|es|s','plas','PLSMJNS','lasm','gene','plasmagene'),
 (286017,'plasmal',' p|pl|la|as|sm|ma|al|l','plas','PLSML','lasm','asma','plasmal'),
 (286018,'plasmalemma',' p|pl|la|as|sm|ma|al|le|em|mm|ma|a','plas','PLSMLM','lasm','lemm','plasmalemm'),
 (286019,'plasmalemmal',' p|pl|la|as|sm|ma|al|le|em|mm|ma|al|l','plas','PLSMLML','lasm','emma','plasmalemm'),
 (286020,'plasmalemmal vesicle',' p|pl|la|as|sm|ma|al|le|em|mm|ma|al|l | v|ve|es|si|ic|cl|le|e','plas','PLSMLMLFSKL','lasm','sicl','plasmalemm'),
 (286021,'plasmalemmal vesicles',' p|pl|la|as|sm|ma|al|le|em|mm|ma|al|l | v|ve|es|si|ic|cl|le|es|s','plas','PLSMLMLFSKLS','lasm','icle','plasmalemm'),
 (286022,'plasmalemmas',' p|pl|la|as|sm|ma|al|le|em|mm|ma|as|s','plas','PLSMLMS','lasm','emma','plasmalemm'),
 (286023,'plasmalemmata',' p|pl|la|as|sm|ma|al|le|em|mm|ma|at|ta|a','plas','PLSMLMT','lasm','mmat','plasmalemm'),
 (286024,'plasmalene',' p|pl|la|as|sm|ma|al|le|en|ne|e','plas','PLSMLN','lasm','alen','plasmalene');
INSERT INTO `m_spelling_dictionary` VALUES  (286025,'plasmalogen',' p|pl|la|as|sm|ma|al|lo|og|ge|en|n','plas','PLSMLJN','lasm','loge','plasmaloge'),
 (286026,'plasmalogens',' p|pl|la|as|sm|ma|al|lo|og|ge|en|ns|s','plas','PLSMLJNS','lasm','ogen','plasmaloge'),
 (286027,'plasmalopsychosine',' p|pl|la|as|sm|ma|al|lo|op|ps|sy|yc|ch|ho|os|si|in|ne|e','plas','PLSMLPSXSN','lasm','osin','plasmalops'),
 (286028,'plasmalopsychosine A',' p|pl|la|as|sm|ma|al|lo|op|ps|sy|yc|ch|ho|os|si|in|ne|e | A|A','plas','PLSMLPSXSN','lasm','ine','plasmalops'),
 (286029,'plasmalopsychosine B',' p|pl|la|as|sm|ma|al|lo|op|ps|sy|yc|ch|ho|os|si|in|ne|e | B|B','plas','PLSMLPSXSNB','lasm','ine','plasmalops'),
 (286030,'plasmalopsychosines',' p|pl|la|as|sm|ma|al|lo|op|ps|sy|yc|ch|ho|os|si|in|ne|es|s','plas','PLSMLPSXSNS','lasm','sine','plasmalops'),
 (286031,'plasmamembrane',' p|pl|la|as|sm|ma|am|me|em|mb|br|ra|an|ne|e','plas','PLSMMMRN','lasm','bran','plasmamemb'),
 (286032,'plasmamembranes',' p|pl|la|as|sm|ma|am|me|em|mb|br|ra|an|ne|es|s','plas','PLSMMMRNS','lasm','rane','plasmamemb'),
 (286033,'Plasmanate',' P|Pl|la|as|sm|ma|an|na|at|te|e','Plas','PLSMNT','lasm','anat','Plasmanate');
INSERT INTO `m_spelling_dictionary` VALUES  (286034,'plasmanylethanolamine desaturase',' p|pl|la|as|sm|ma|an|ny|yl|le|et|th|ha|an|no|ol|la|am|mi|in|ne|e | d|de|es|sa|at|tu|ur|ra|as|se|e','plas','PLSMNL0NLMNTSTRS','lasm','uras','plasmanyle'),
 (286035,'plasmapherese',' p|pl|la|as|sm|ma|ap|ph|he|er|re|es|se|e','plas','PLSMFRS','lasm','eres','plasmapher'),
 (286036,'plasmapheresed',' p|pl|la|as|sm|ma|ap|ph|he|er|re|es|se|ed|d','plas','PLSMFRST','lasm','rese','plasmapher'),
 (286037,'plasmaphereses',' p|pl|la|as|sm|ma|ap|ph|he|er|re|es|se|es|s','plas','PLSMFRSS','lasm','rese','plasmapher'),
 (286038,'plasmapheresing',' p|pl|la|as|sm|ma|ap|ph|he|er|re|es|si|in|ng|g','plas','PLSMFRSNK','lasm','esin','plasmapher'),
 (286039,'plasmapheresis',' p|pl|la|as|sm|ma|ap|ph|he|er|re|es|si|is|s','plas','PLSMFRSS','lasm','resi','plasmapher'),
 (286040,'plasmaphoreses',' p|pl|la|as|sm|ma|ap|ph|ho|or|re|es|se|es|s','plas','PLSMFRSS','lasm','rese','plasmaphor'),
 (286041,'plasmaphoresis',' p|pl|la|as|sm|ma|ap|ph|ho|or|re|es|si|is|s','plas','PLSMFRSS','lasm','resi','plasmaphor'),
 (286042,'PLASMAPUR',' P|PL|LA|AS|SM|MA|AP|PU|UR|R','PLAS','PLSMPR','LASM','MAPU','PLASMAPUR');
INSERT INTO `m_spelling_dictionary` VALUES  (286043,'plasmas',' p|pl|la|as|sm|ma|as|s','plas','PLSMS','lasm','asma','plasmas'),
 (286044,'Plasmasteril',' P|Pl|la|as|sm|ma|as|st|te|er|ri|il|l','Plas','PLSMSTRL','lasm','teri','Plasmaster'),
 (286045,'Plasmasterils',' P|Pl|la|as|sm|ma|as|st|te|er|ri|il|ls|s','Plas','PLSMSTRLS','lasm','eril','Plasmaster'),
 (286046,'plasmatic',' p|pl|la|as|sm|ma|at|ti|ic|c','plas','PLSMTK','lasm','mati','plasmatic'),
 (286047,'plasmatic canal',' p|pl|la|as|sm|ma|at|ti|ic|c | c|ca|an|na|al|l','plas','PLSMTKKNL','lasm','cana','plasmatic'),
 (286048,'plasmatic canals',' p|pl|la|as|sm|ma|at|ti|ic|c | c|ca|an|na|al|ls|s','plas','PLSMTKKNLS','lasm','anal','plasmatic'),
 (286049,'plasmatocyte',' p|pl|la|as|sm|ma|at|to|oc|cy|yt|te|e','plas','PLSMTST','lasm','ocyt','plasmatocy'),
 (286050,'plasmatocytes',' p|pl|la|as|sm|ma|at|to|oc|cy|yt|te|es|s','plas','PLSMTSTS','lasm','cyte','plasmatocy'),
 (286051,'plasmatorrhexis',' p|pl|la|as|sm|ma|at|to|or|rr|rh|he|ex|xi|is|s','plas','PLSMTRHKSS','lasm','hexi','plasmatorr'),
 (286052,'plasmenylcholine',' p|pl|la|as|sm|me|en|ny|yl|lc|ch|ho|ol|li|in|ne|e','plas','PLSMNLXLN','lasm','olin','plasmenylc');
INSERT INTO `m_spelling_dictionary` VALUES  (286053,'plasmenylethanolamine',' p|pl|la|as|sm|me|en|ny|yl|le|et|th|ha|an|no|ol|la|am|mi|in|ne|e','plas','PLSMNL0NLMN','lasm','amin','plasmenyle'),
 (286054,'plasmepsin',' p|pl|la|as|sm|me|ep|ps|si|in|n','plas','PLSMPSN','lasm','epsi','plasmepsin'),
 (286055,'plasmic',' p|pl|la|as|sm|mi|ic|c','plas','PLSMK','lasm','asmi','plasmic'),
 (286056,'plasmid',' p|pl|la|as|sm|mi|id|d','plas','PLSMT','lasm','asmi','plasmid'),
 (286057,'plasmid-less',' p|pl|la|as|sm|mi|id|d-|-l|le|es|ss|s','plas','PLSMTLS','lasm','-les','plasmid-le'),
 (286058,'plasmidic',' p|pl|la|as|sm|mi|id|di|ic|c','plas','PLSMTK','lasm','midi','plasmidic'),
 (286059,'plasmidless',' p|pl|la|as|sm|mi|id|dl|le|es|ss|s','plas','PLSMTLS','lasm','dles','plasmidles'),
 (286060,'plasmidogenic',' p|pl|la|as|sm|mi|id|do|og|ge|en|ni|ic|c','plas','PLSMTJNK','lasm','geni','plasmidoge'),
 (286061,'plasmids',' p|pl|la|as|sm|mi|id|ds|s','plas','PLSMTS','lasm','smid','plasmids'),
 (286062,'plasmin',' p|pl|la|as|sm|mi|in|n','plas','PLSMN','lasm','asmi','plasmin'),
 (286063,'plasmin inhibitor',' p|pl|la|as|sm|mi|in|n | i|in|nh|hi|ib|bi|it|to|or|r','plas','PLSMNNHBTR','lasm','bito','plasmin in');
INSERT INTO `m_spelling_dictionary` VALUES  (286064,'plasmin inhibitors',' p|pl|la|as|sm|mi|in|n | i|in|nh|hi|ib|bi|it|to|or|rs|s','plas','PLSMNNHBTRS','lasm','itor','plasmin in'),
 (286065,'plasminogen',' p|pl|la|as|sm|mi|in|no|og|ge|en|n','plas','PLSMNJN','lasm','noge','plasminoge'),
 (286066,'plasminogen activator',' p|pl|la|as|sm|mi|in|no|og|ge|en|n | a|ac|ct|ti|iv|va|at|to|or|r','plas','PLSMNJNKTFTR','lasm','vato','plasminoge'),
 (286067,'plasminogen activator inhibitor',' p|pl|la|as|sm|mi|in|no|og|ge|en|n | a|ac|ct|ti|iv|va|at|to|or|r | i|in|nh|hi|ib|bi|it|to|or|r','plas','PLSMNJNKTFTRNHBTR','lasm','bito','plasminoge'),
 (286068,'plasminogen activator inhibitor 1',' p|pl|la|as|sm|mi|in|no|og|ge|en|n | a|ac|ct|ti|iv|va|at|to|or|r | i|in|nh|hi|ib|bi|it|to|or|r | 1|1','plas','PLSMNJNKTFTRNHBTR','lasm','tor','plasminoge'),
 (286069,'plasminogen activator inhibitor 2',' p|pl|la|as|sm|mi|in|no|og|ge|en|n | a|ac|ct|ti|iv|va|at|to|or|r | i|in|nh|hi|ib|bi|it|to|or|r | 2|2','plas','PLSMNJNKTFTRNHBTR','lasm','tor','plasminoge'),
 (286070,'plasminogen activator inhibitor-1',' p|pl|la|as|sm|mi|in|no|og|ge|en|n | a|ac|ct|ti|iv|va|at|to|or|r | i|in|nh|hi|ib|bi|it|to|or|r-|-1|1','plas','PLSMNJNKTFTRNHBTR','lasm','tor-','plasminoge');
INSERT INTO `m_spelling_dictionary` VALUES  (286071,'plasminogen activator inhibitor-2',' p|pl|la|as|sm|mi|in|no|og|ge|en|n | a|ac|ct|ti|iv|va|at|to|or|r | i|in|nh|hi|ib|bi|it|to|or|r-|-2|2','plas','PLSMNJNKTFTRNHBTR','lasm','tor-','plasminoge'),
 (286072,'plasminogen activator inhibitors',' p|pl|la|as|sm|mi|in|no|og|ge|en|n | a|ac|ct|ti|iv|va|at|to|or|r | i|in|nh|hi|ib|bi|it|to|or|rs|s','plas','PLSMNJNKTFTRNHBTRS','lasm','itor','plasminoge'),
 (286073,'plasminogen activators',' p|pl|la|as|sm|mi|in|no|og|ge|en|n | a|ac|ct|ti|iv|va|at|to|or|rs|s','plas','PLSMNJNKTFTRS','lasm','ator','plasminoge'),
 (286074,'plasminogen Tochigi',' p|pl|la|as|sm|mi|in|no|og|ge|en|n | T|To|oc|ch|hi|ig|gi|i','plas','PLSMNJNTXJ','lasm','chig','plasminoge'),
 (286075,'plasminogen Tochigi disease',' p|pl|la|as|sm|mi|in|no|og|ge|en|n | T|To|oc|ch|hi|ig|gi|i | d|di|is|se|ea|as|se|e','plas','PLSMNJNTXJTSS','lasm','seas','plasminoge'),
 (286076,'plasminogen Tochigi diseases',' p|pl|la|as|sm|mi|in|no|og|ge|en|n | T|To|oc|ch|hi|ig|gi|i | d|di|is|se|ea|as|se|es|s','plas','PLSMNJNTXJTSSS','lasm','ease','plasminoge'),
 (286077,'plasminogen Tochigi II',' p|pl|la|as|sm|mi|in|no|og|ge|en|n | T|To|oc|ch|hi|ig|gi|i | I|II|I','plas','PLSMNJNTXJ','lasm','gi I','plasminoge');
INSERT INTO `m_spelling_dictionary` VALUES  (286078,'plasminogen-activator',' p|pl|la|as|sm|mi|in|no|og|ge|en|n-|-a|ac|ct|ti|iv|va|at|to|or|r','plas','PLSMNJNKTFTR','lasm','vato','plasminoge'),
 (286079,'plasminogen-activators',' p|pl|la|as|sm|mi|in|no|og|ge|en|n-|-a|ac|ct|ti|iv|va|at|to|or|rs|s','plas','PLSMNJNKTFTRS','lasm','ator','plasminoge'),
 (286080,'plasminogens',' p|pl|la|as|sm|mi|in|no|og|ge|en|ns|s','plas','PLSMNJNS','lasm','ogen','plasminoge'),
 (286081,'plasmoblastic',' p|pl|la|as|sm|mo|ob|bl|la|as|st|ti|ic|c','plas','PLSMBLSTK','lasm','asti','plasmoblas'),
 (286082,'plasmoblastic lymphoma',' p|pl|la|as|sm|mo|ob|bl|la|as|st|ti|ic|c | l|ly|ym|mp|ph|ho|om|ma|a','plas','PLSMBLSTKLMFM','lasm','phom','plasmoblas'),
 (286083,'plasmoblastic lymphomas',' p|pl|la|as|sm|mo|ob|bl|la|as|st|ti|ic|c | l|ly|ym|mp|ph|ho|om|ma|as|s','plas','PLSMBLSTKLMFMS','lasm','homa','plasmoblas'),
 (286084,'plasmoblastic lymphomata',' p|pl|la|as|sm|mo|ob|bl|la|as|st|ti|ic|c | l|ly|ym|mp|ph|ho|om|ma|at|ta|a','plas','PLSMBLSTKLMFMT','lasm','omat','plasmoblas'),
 (286085,'plasmocide',' p|pl|la|as|sm|mo|oc|ci|id|de|e','plas','PLSMST','lasm','ocid','plasmocide');
INSERT INTO `m_spelling_dictionary` VALUES  (286086,'plasmocyte',' p|pl|la|as|sm|mo|oc|cy|yt|te|e','plas','PLSMST','lasm','ocyt','plasmocyte'),
 (286087,'plasmocytes',' p|pl|la|as|sm|mo|oc|cy|yt|te|es|s','plas','PLSMSTS','lasm','cyte','plasmocyte'),
 (286088,'plasmocytic',' p|pl|la|as|sm|mo|oc|cy|yt|ti|ic|c','plas','PLSMSTK','lasm','cyti','plasmocyti'),
 (286089,'plasmocytoid lymphocytic lymphoma',' p|pl|la|as|sm|mo|oc|cy|yt|to|oi|id|d | l|ly|ym|mp|ph|ho|oc|cy|yt|ti|ic|c | l|ly|ym|mp|ph|ho|om|ma|a','plas','PLSMSTTLMFSTKLMFM','lasm','phom','plasmocyto'),
 (286090,'plasmocytoid lymphocytic lymphomas',' p|pl|la|as|sm|mo|oc|cy|yt|to|oi|id|d | l|ly|ym|mp|ph|ho|oc|cy|yt|ti|ic|c | l|ly|ym|mp|ph|ho|om|ma|as|s','plas','PLSMSTTLMFSTKLMFMS','lasm','homa','plasmocyto'),
 (286091,'plasmocytoid lymphocytic lymphomata',' p|pl|la|as|sm|mo|oc|cy|yt|to|oi|id|d | l|ly|ym|mp|ph|ho|oc|cy|yt|ti|ic|c | l|ly|ym|mp|ph|ho|om|ma|at|ta|a','plas','PLSMSTTLMFSTKLMFMT','lasm','omat','plasmocyto'),
 (286092,'plasmocytoma',' p|pl|la|as|sm|mo|oc|cy|yt|to|om|ma|a','plas','PLSMSTM','lasm','ytom','plasmocyto'),
 (286093,'plasmocytomas',' p|pl|la|as|sm|mo|oc|cy|yt|to|om|ma|as|s','plas','PLSMSTMS','lasm','toma','plasmocyto');
INSERT INTO `m_spelling_dictionary` VALUES  (286094,'plasmocytomata',' p|pl|la|as|sm|mo|oc|cy|yt|to|om|ma|at|ta|a','plas','PLSMSTMT','lasm','omat','plasmocyto'),
 (286095,'plasmocytosis',' p|pl|la|as|sm|mo|oc|cy|yt|to|os|si|is|s','plas','PLSMSTSS','lasm','tosi','plasmocyto'),
 (286096,'plasmodesma',' p|pl|la|as|sm|mo|od|de|es|sm|ma|a','plas','PLSMTSM','lasm','desm','plasmodesm'),
 (286097,'plasmodesmal',' p|pl|la|as|sm|mo|od|de|es|sm|ma|al|l','plas','PLSMTSML','lasm','esma','plasmodesm'),
 (286098,'plasmodesmata',' p|pl|la|as|sm|mo|od|de|es|sm|ma|at|ta|a','plas','PLSMTSMT','lasm','smat','plasmodesm'),
 (286099,'plasmodia',' p|pl|la|as|sm|mo|od|di|ia|a','plas','PLSMT','lasm','modi','plasmodia'),
 (286100,'plasmodial',' p|pl|la|as|sm|mo|od|di|ia|al|l','plas','PLSMTL','lasm','odia','plasmodial'),
 (286101,'plasmodicidal',' p|pl|la|as|sm|mo|od|di|ic|ci|id|da|al|l','plas','PLSMTSTL','lasm','cida','plasmodici'),
 (286102,'plasmodicide',' p|pl|la|as|sm|mo|od|di|ic|ci|id|de|e','plas','PLSMTST','lasm','icid','plasmodici'),
 (286103,'plasmodicides',' p|pl|la|as|sm|mo|od|di|ic|ci|id|de|es|s','plas','PLSMTSTS','lasm','cide','plasmodici');
INSERT INTO `m_spelling_dictionary` VALUES  (286104,'Plasmodiophora',' P|Pl|la|as|sm|mo|od|di|io|op|ph|ho|or|ra|a','Plas','PLSMTFR','lasm','phor','Plasmodiop'),
 (286105,'Plasmodiophora brassicae',' P|Pl|la|as|sm|mo|od|di|io|op|ph|ho|or|ra|a | b|br|ra|as|ss|si|ic|ca|ae|e','Plas','PLSMTFRBRSK','lasm','sica','Plasmodiop'),
 (286106,'Plasmodiophoraceae',' P|Pl|la|as|sm|mo|od|di|io|op|ph|ho|or|ra|ac|ce|ea|ae|e','Plas','PLSMTFRS','lasm','acea','Plasmodiop'),
 (286107,'Plasmodiophorales',' P|Pl|la|as|sm|mo|od|di|io|op|ph|ho|or|ra|al|le|es|s','Plas','PLSMTFRLS','lasm','rale','Plasmodiop'),
 (286108,'plasmodioses',' p|pl|la|as|sm|mo|od|di|io|os|se|es|s','plas','PLSMTSS','lasm','iose','plasmodios'),
 (286109,'plasmodiosis',' p|pl|la|as|sm|mo|od|di|io|os|si|is|s','plas','PLSMTSS','lasm','iosi','plasmodios'),
 (286110,'Plasmodium',' P|Pl|la|as|sm|mo|od|di|iu|um|m','Plas','PLSMTM','lasm','odiu','Plasmodium'),
 (286111,'Plasmodium berghei',' P|Pl|la|as|sm|mo|od|di|iu|um|m | b|be|er|rg|gh|he|ei|i','Plas','PLSMTMBR','lasm','rghe','Plasmodium'),
 (286112,'Plasmodium chabaudi',' P|Pl|la|as|sm|mo|od|di|iu|um|m | c|ch|ha|ab|ba|au|ud|di|i','Plas','PLSMTMXBT','lasm','baud','Plasmodium');
INSERT INTO `m_spelling_dictionary` VALUES  (286113,'Plasmodium chabaudi adami',' P|Pl|la|as|sm|mo|od|di|iu|um|m | c|ch|ha|ab|ba|au|ud|di|i | a|ad|da|am|mi|i','Plas','PLSMTMXBTTM','lasm','adam','Plasmodium'),
 (286114,'Plasmodium chabaudi chabaudi',' P|Pl|la|as|sm|mo|od|di|iu|um|m | c|ch|ha|ab|ba|au|ud|di|i | c|ch|ha|ab|ba|au|ud|di|i','Plas','PLSMTMXBTXBT','lasm','baud','Plasmodium'),
 (286115,'Plasmodium circularis',' P|Pl|la|as|sm|mo|od|di|iu|um|m | c|ci|ir|rc|cu|ul|la|ar|ri|is|s','Plas','PLSMTMSRKLRS','lasm','lari','Plasmodium'),
 (286116,'Plasmodium cynomolgi',' P|Pl|la|as|sm|mo|od|di|iu|um|m | c|cy|yn|no|om|mo|ol|lg|gi|i','Plas','PLSMTMSNMLJ','lasm','molg','Plasmodium'),
 (286117,'Plasmodium elongatum',' P|Pl|la|as|sm|mo|od|di|iu|um|m | e|el|lo|on|ng|ga|at|tu|um|m','Plas','PLSMTMLNKTM','lasm','gatu','Plasmodium'),
 (286118,'Plasmodium falciparum',' P|Pl|la|as|sm|mo|od|di|iu|um|m | f|fa|al|lc|ci|ip|pa|ar|ru|um|m','Plas','PLSMTMFLSPRM','lasm','paru','Plasmodium'),
 (286119,'Plasmodium fallax',' P|Pl|la|as|sm|mo|od|di|iu|um|m | f|fa|al|ll|la|ax|x','Plas','PLSMTMFLKS','lasm','alla','Plasmodium'),
 (286120,'Plasmodium gallinaceum',' P|Pl|la|as|sm|mo|od|di|iu|um|m | g|ga|al|ll|li|in|na|ac|ce|eu|um|m','Plas','PLSMTMKLNSM','lasm','aceu','Plasmodium');
INSERT INTO `m_spelling_dictionary` VALUES  (286121,'Plasmodium knowlesi',' P|Pl|la|as|sm|mo|od|di|iu|um|m | k|kn|no|ow|wl|le|es|si|i','Plas','PLSMTMKNLS','lasm','wles','Plasmodium'),
 (286122,'Plasmodium lophurae',' P|Pl|la|as|sm|mo|od|di|iu|um|m | l|lo|op|ph|hu|ur|ra|ae|e','Plas','PLSMTMLFR','lasm','hura','Plasmodium'),
 (286123,'Plasmodium mackerrasae',' P|Pl|la|as|sm|mo|od|di|iu|um|m | m|ma|ac|ck|ke|er|rr|ra|as|sa|ae|e','Plas','PLSMTMMKRS','lasm','rasa','Plasmodium'),
 (286124,'Plasmodium malariae',' P|Pl|la|as|sm|mo|od|di|iu|um|m | m|ma|al|la|ar|ri|ia|ae|e','Plas','PLSMTMMLR','lasm','aria','Plasmodium'),
 (286125,'Plasmodium mexicanum',' P|Pl|la|as|sm|mo|od|di|iu|um|m | m|me|ex|xi|ic|ca|an|nu|um|m','Plas','PLSMTMMKSKNM','lasm','canu','Plasmodium'),
 (286126,'Plasmodium ovale',' P|Pl|la|as|sm|mo|od|di|iu|um|m | o|ov|va|al|le|e','Plas','PLSMTMFL','lasm','oval','Plasmodium'),
 (286127,'Plasmodium relictum',' P|Pl|la|as|sm|mo|od|di|iu|um|m | r|re|el|li|ic|ct|tu|um|m','Plas','PLSMTMRLKTM','lasm','ictu','Plasmodium'),
 (286128,'Plasmodium schwetzi',' P|Pl|la|as|sm|mo|od|di|iu|um|m | s|sc|ch|hw|we|et|tz|zi|i','Plas','PLSMTMSXWTS','lasm','wetz','Plasmodium');
INSERT INTO `m_spelling_dictionary` VALUES  (286129,'Plasmodium vinckei',' P|Pl|la|as|sm|mo|od|di|iu|um|m | v|vi|in|nc|ck|ke|ei|i','Plas','PLSMTMFNK','lasm','ncke','Plasmodium'),
 (286130,'Plasmodium vivax',' P|Pl|la|as|sm|mo|od|di|iu|um|m | v|vi|iv|va|ax|x','Plas','PLSMTMFFKS','lasm','viva','Plasmodium'),
 (286131,'Plasmodium vivax reticulocyte-binding protein',' P|Pl|la|as|sm|mo|od|di|iu|um|m | v|vi|iv|va|ax|x | r|re|et|ti|ic|cu|ul|lo|oc|cy|yt|te|e-|-b|bi|in|nd|di|in|ng|g | p|pr|ro|ot|te|ei|in|n','Plas','PLSMTMFFKSRTKLSTBNTNKPRTN','lasm','otei','Plasmodium'),
 (286132,'Plasmodium yoelli',' P|Pl|la|as|sm|mo|od|di|iu|um|m | y|yo|oe|el|ll|li|i','Plas','PLSMTMYL','lasm','oell','Plasmodium'),
 (286133,'plasmogen',' p|pl|la|as|sm|mo|og|ge|en|n','plas','PLSMJN','lasm','moge','plasmogen'),
 (286134,'plasmogen activator inhibitor',' p|pl|la|as|sm|mo|og|ge|en|n | a|ac|ct|ti|iv|va|at|to|or|r | i|in|nh|hi|ib|bi|it|to|or|r','plas','PLSMJNKTFTRNHBTR','lasm','bito','plasmogen'),
 (286135,'plasmogen activator inhibitors',' p|pl|la|as|sm|mo|og|ge|en|n | a|ac|ct|ti|iv|va|at|to|or|r | i|in|nh|hi|ib|bi|it|to|or|rs|s','plas','PLSMJNKTFTRNHBTRS','lasm','itor','plasmogen'),
 (286136,'plasmogen-activator inhibitor',' p|pl|la|as|sm|mo|og|ge|en|n-|-a|ac|ct|ti|iv|va|at|to|or|r | i|in|nh|hi|ib|bi|it|to|or|r','plas','PLSMJNKTFTRNHBTR','lasm','bito','plasmogen-');
INSERT INTO `m_spelling_dictionary` VALUES  (286137,'plasmogen-activator inhibitors',' p|pl|la|as|sm|mo|og|ge|en|n-|-a|ac|ct|ti|iv|va|at|to|or|r | i|in|nh|hi|ib|bi|it|to|or|rs|s','plas','PLSMJNKTFTRNHBTRS','lasm','itor','plasmogen-'),
 (286138,'plasmolipin',' p|pl|la|as|sm|mo|ol|li|ip|pi|in|n','plas','PLSMLPN','lasm','lipi','plasmolipi'),
 (286139,'plasmolysabilities',' p|pl|la|as|sm|mo|ol|ly|ys|sa|ab|bi|il|li|it|ti|ie|es|s','plas','PLSMLSBLTS','lasm','itie','plasmolysa'),
 (286140,'plasmolysability',' p|pl|la|as|sm|mo|ol|ly|ys|sa|ab|bi|il|li|it|ty|y','plas','PLSMLSBLT','lasm','ilit','plasmolysa'),
 (286141,'plasmolysable',' p|pl|la|as|sm|mo|ol|ly|ys|sa|ab|bl|le|e','plas','PLSMLSBL','lasm','sabl','plasmolysa'),
 (286142,'plasmolyse',' p|pl|la|as|sm|mo|ol|ly|ys|se|e','plas','PLSMLS','lasm','olys','plasmolyse'),
 (286143,'plasmolysed',' p|pl|la|as|sm|mo|ol|ly|ys|se|ed|d','plas','PLSMLST','lasm','lyse','plasmolyse'),
 (286144,'plasmolyses',' p|pl|la|as|sm|mo|ol|ly|ys|se|es|s','plas','PLSMLSS','lasm','lyse','plasmolyse'),
 (286145,'plasmolysing',' p|pl|la|as|sm|mo|ol|ly|ys|si|in|ng|g','plas','PLSMLSNK','lasm','ysin','plasmolysi');
INSERT INTO `m_spelling_dictionary` VALUES  (286146,'plasmolysis',' p|pl|la|as|sm|mo|ol|ly|ys|si|is|s','plas','PLSMLSS','lasm','lysi','plasmolysi'),
 (286147,'plasmolytic',' p|pl|la|as|sm|mo|ol|ly|yt|ti|ic|c','plas','PLSMLTK','lasm','lyti','plasmolyti'),
 (286148,'plasmolyzabilities',' p|pl|la|as|sm|mo|ol|ly|yz|za|ab|bi|il|li|it|ti|ie|es|s','plas','PLSMLSBLTS','lasm','itie','plasmolyza'),
 (286149,'plasmolyzability',' p|pl|la|as|sm|mo|ol|ly|yz|za|ab|bi|il|li|it|ty|y','plas','PLSMLSBLT','lasm','ilit','plasmolyza'),
 (286150,'plasmolyzable',' p|pl|la|as|sm|mo|ol|ly|yz|za|ab|bl|le|e','plas','PLSMLSBL','lasm','zabl','plasmolyza'),
 (286151,'plasmolyze',' p|pl|la|as|sm|mo|ol|ly|yz|ze|e','plas','PLSMLS','lasm','olyz','plasmolyze'),
 (286152,'plasmolyzed',' p|pl|la|as|sm|mo|ol|ly|yz|ze|ed|d','plas','PLSMLST','lasm','lyze','plasmolyze'),
 (286153,'plasmolyzes',' p|pl|la|as|sm|mo|ol|ly|yz|ze|es|s','plas','PLSMLSS','lasm','lyze','plasmolyze'),
 (286154,'plasmolyzing',' p|pl|la|as|sm|mo|ol|ly|yz|zi|in|ng|g','plas','PLSMLSNK','lasm','yzin','plasmolyzi'),
 (286155,'plasmon',' p|pl|la|as|sm|mo|on|n','plas','PLSMN','lasm','asmo','plasmon');
INSERT INTO `m_spelling_dictionary` VALUES  (286156,'plasmons',' p|pl|la|as|sm|mo|on|ns|s','plas','PLSMNS','lasm','smon','plasmons'),
 (286157,'Plasmopara',' P|Pl|la|as|sm|mo|op|pa|ar|ra|a','Plas','PLSMPR','lasm','opar','Plasmopara'),
 (286158,'Plasmopara halstedii',' P|Pl|la|as|sm|mo|op|pa|ar|ra|a | h|ha|al|ls|st|te|ed|di|ii|i','Plas','PLSMPRHLSTT','lasm','tedi','Plasmopara'),
 (286159,'Plasmopara viticola',' P|Pl|la|as|sm|mo|op|pa|ar|ra|a | v|vi|it|ti|ic|co|ol|la|a','Plas','PLSMPRFTKL','lasm','icol','Plasmopara'),
 (286160,'plasmopepsinogen',' p|pl|la|as|sm|mo|op|pe|ep|ps|si|in|no|og|ge|en|n','plas','PLSMPPSNJN','lasm','noge','plasmopeps'),
 (286161,'plasmosome',' p|pl|la|as|sm|mo|os|so|om|me|e','plas','PLSMSM','lasm','osom','plasmosome'),
 (286162,'plasmosomes',' p|pl|la|as|sm|mo|os|so|om|me|es|s','plas','PLSMSMS','lasm','some','plasmosome'),
 (286163,'plasmotropic',' p|pl|la|as|sm|mo|ot|tr|ro|op|pi|ic|c','plas','PLSMTRPK','lasm','ropi','plasmotrop'),
 (286164,'plasms',' p|pl|la|as|sm|ms|s','plas','PLSMS','lasm','lasm','plasms'),
 (286165,'plastatin',' p|pl|la|as|st|ta|at|ti|in|n','plas','PLSTTN','last','tati','plastatin');
INSERT INTO `m_spelling_dictionary` VALUES  (286166,'plastazote',' p|pl|la|as|st|ta|az|zo|ot|te|e','plas','PLSTST','last','azot','plastazote'),
 (286167,'plastein',' p|pl|la|as|st|te|ei|in|n','plas','PLSTN','last','stei','plastein'),
 (286168,'plastenan',' p|pl|la|as|st|te|en|na|an|n','plas','PLSTNN','last','tena','plastenan'),
 (286169,'plaster',' p|pl|la|as|st|te|er|r','plas','PLSTR','last','aste','plaster'),
 (286170,'plaster board',' p|pl|la|as|st|te|er|r | b|bo|oa|ar|rd|d','plas','PLSTRBRT','last','boar','plaster bo'),
 (286171,'plaster cast',' p|pl|la|as|st|te|er|r | c|ca|as|st|t','plas','PLSTRKST','last',' cas','plaster ca'),
 (286172,'plaster casts',' p|pl|la|as|st|te|er|r | c|ca|as|st|ts|s','plas','PLSTRKSTS','last','cast','plaster ca'),
 (286173,'plaster jacket',' p|pl|la|as|st|te|er|r | j|ja|ac|ck|ke|et|t','plas','PLSTRJKT','last','acke','plaster ja'),
 (286174,'plaster jackets',' p|pl|la|as|st|te|er|r | j|ja|ac|ck|ke|et|ts|s','plas','PLSTRJKTS','last','cket','plaster ja'),
 (286175,'plaster of paris',' p|pl|la|as|st|te|er|r | o|of|f | p|pa|ar|ri|is|s','plas','PLSTRFPRS','last','pari','plaster of');
INSERT INTO `m_spelling_dictionary` VALUES  (286176,'plaster-board',' p|pl|la|as|st|te|er|r-|-b|bo|oa|ar|rd|d','plas','PLSTRBRT','last','boar','plaster-bo'),
 (286177,'plaster-of-Paris disease',' p|pl|la|as|st|te|er|r-|-o|of|f-|-P|Pa|ar|ri|is|s | d|di|is|se|ea|as|se|e','plas','PLSTRFPRSTSS','last','seas','plaster-of'),
 (286178,'plaster-of-Paris diseases',' p|pl|la|as|st|te|er|r-|-o|of|f-|-P|Pa|ar|ri|is|s | d|di|is|se|ea|as|se|es|s','plas','PLSTRFPRSTSSS','last','ease','plaster-of'),
 (286179,'plasterboard',' p|pl|la|as|st|te|er|rb|bo|oa|ar|rd|d','plas','PLSTRBRT','last','boar','plasterboa'),
 (286180,'plastered',' p|pl|la|as|st|te|er|re|ed|d','plas','PLSTRT','last','tere','plastered'),
 (286181,'plasterer',' p|pl|la|as|st|te|er|re|er|r','plas','PLSTRR','last','tere','plasterer'),
 (286182,'plasterers',' p|pl|la|as|st|te|er|re|er|rs|s','plas','PLSTRRS','last','erer','plasterers'),
 (286183,'plastering',' p|pl|la|as|st|te|er|ri|in|ng|g','plas','PLSTRNK','last','erin','plastering'),
 (286184,'plasters',' p|pl|la|as|st|te|er|rs|s','plas','PLSTRS','last','ster','plasters'),
 (286185,'PlastiBell',' P|Pl|la|as|st|ti|iB|Be|el|ll|l','Plas','PLSTBL','last','iBel','PlastiBell');
INSERT INTO `m_spelling_dictionary` VALUES  (286186,'PlastiBells',' P|Pl|la|as|st|ti|iB|Be|el|ll|ls|s','Plas','PLSTBLS','last','Bell','PlastiBell'),
 (286187,'plastic',' p|pl|la|as|st|ti|ic|c','plas','PLSTK','last','asti','plastic'),
 (286188,'plastic achillotenotomies',' p|pl|la|as|st|ti|ic|c | a|ac|ch|hi|il|ll|lo|ot|te|en|no|ot|to|om|mi|ie|es|s','plas','PLSTKXLTNTMS','last','omie','plastic ac'),
 (286189,'plastic achillotenotomy',' p|pl|la|as|st|ti|ic|c | a|ac|ch|hi|il|ll|lo|ot|te|en|no|ot|to|om|my|y','plas','PLSTKXLTNTM','last','otom','plastic ac'),
 (286190,'plastic bronchitides',' p|pl|la|as|st|ti|ic|c | b|br|ro|on|nc|ch|hi|it|ti|id|de|es|s','plas','PLSTKBRNXTTS','last','tide','plastic br'),
 (286191,'plastic bronchitis',' p|pl|la|as|st|ti|ic|c | b|br|ro|on|nc|ch|hi|it|ti|is|s','plas','PLSTKBRNXTS','last','hiti','plastic br'),
 (286192,'plastic cannula',' p|pl|la|as|st|ti|ic|c | c|ca|an|nn|nu|ul|la|a','plas','PLSTKKNL','last','nnul','plastic ca'),
 (286193,'plastic cannulae',' p|pl|la|as|st|ti|ic|c | c|ca|an|nn|nu|ul|la|ae|e','plas','PLSTKKNL','last','nula','plastic ca'),
 (286194,'plastic cannulas',' p|pl|la|as|st|ti|ic|c | c|ca|an|nn|nu|ul|la|as|s','plas','PLSTKKNLS','last','nula','plastic ca');
INSERT INTO `m_spelling_dictionary` VALUES  (286195,'plastic cyclitides',' p|pl|la|as|st|ti|ic|c | c|cy|yc|cl|li|it|ti|id|de|es|s','plas','PLSTKSKLTTS','last','tide','plastic cy'),
 (286196,'plastic cyclitis',' p|pl|la|as|st|ti|ic|c | c|cy|yc|cl|li|it|ti|is|s','plas','PLSTKSKLTS','last','liti','plastic cy'),
 (286197,'plastic induration',' p|pl|la|as|st|ti|ic|c | i|in|nd|du|ur|ra|at|ti|io|on|n','plas','PLSTKNTRXN','last','atio','plastic in'),
 (286198,'plastic iritides',' p|pl|la|as|st|ti|ic|c | i|ir|ri|it|ti|id|de|es|s','plas','PLSTKRTTS','last','tide','plastic ir'),
 (286199,'plastic iritis',' p|pl|la|as|st|ti|ic|c | i|ir|ri|it|ti|is|s','plas','PLSTKRTS','last','riti','plastic ir'),
 (286200,'plastic operation',' p|pl|la|as|st|ti|ic|c | o|op|pe|er|ra|at|ti|io|on|n','plas','PLSTKPRXN','last','atio','plastic op'),
 (286201,'plastic operations',' p|pl|la|as|st|ti|ic|c | o|op|pe|er|ra|at|ti|io|on|ns|s','plas','PLSTKPRXNS','last','tion','plastic op'),
 (286202,'plastic phlebitides',' p|pl|la|as|st|ti|ic|c | p|ph|hl|le|eb|bi|it|ti|id|de|es|s','plas','PLSTKFLBTTS','last','tide','plastic ph'),
 (286203,'plastic phlebitis',' p|pl|la|as|st|ti|ic|c | p|ph|hl|le|eb|bi|it|ti|is|s','plas','PLSTKFLBTS','last','biti','plastic ph');
INSERT INTO `m_spelling_dictionary` VALUES  (286204,'plastic splint',' p|pl|la|as|st|ti|ic|c | s|sp|pl|li|in|nt|t','plas','PLSTKSPLNT','last','plin','plastic sp'),
 (286205,'plastic splints',' p|pl|la|as|st|ti|ic|c | s|sp|pl|li|in|nt|ts|s','plas','PLSTKSPLNTS','last','lint','plastic sp'),
 (286206,'plastic surgeon',' p|pl|la|as|st|ti|ic|c | s|su|ur|rg|ge|eo|on|n','plas','PLSTKSRJN','last','rgeo','plastic su'),
 (286207,'plastic surgeons',' p|pl|la|as|st|ti|ic|c | s|su|ur|rg|ge|eo|on|ns|s','plas','PLSTKSRJNS','last','geon','plastic su'),
 (286208,'plastic surgery',' p|pl|la|as|st|ti|ic|c | s|su|ur|rg|ge|er|ry|y','plas','PLSTKSRJR','last','rger','plastic su'),
 (286209,'plastic vaginalitides',' p|pl|la|as|st|ti|ic|c | v|va|ag|gi|in|na|al|li|it|ti|id|de|es|s','plas','PLSTKFJNLTTS','last','tide','plastic va'),
 (286210,'plastic vaginalitis',' p|pl|la|as|st|ti|ic|c | v|va|ag|gi|in|na|al|li|it|ti|is|s','plas','PLSTKFJNLTS','last','liti','plastic va'),
 (286211,'plastically',' p|pl|la|as|st|ti|ic|ca|al|ll|ly|y','plas','PLSTKL','last','call','plasticall'),
 (286212,'plasticin',' p|pl|la|as|st|ti|ic|ci|in|n','plas','PLSTSN','last','tici','plasticin');
INSERT INTO `m_spelling_dictionary` VALUES  (286213,'plasticine',' p|pl|la|as|st|ti|ic|ci|in|ne|e','plas','PLSTSN','last','icin','plasticine'),
 (286214,'plasticisation',' p|pl|la|as|st|ti|ic|ci|is|sa|at|ti|io|on|n','plas','PLSTSSXN','last','atio','plasticisa'),
 (286215,'plasticise',' p|pl|la|as|st|ti|ic|ci|is|se|e','plas','PLSTSS','last','icis','plasticise'),
 (286216,'plasticised',' p|pl|la|as|st|ti|ic|ci|is|se|ed|d','plas','PLSTSST','last','cise','plasticise'),
 (286217,'plasticiser',' p|pl|la|as|st|ti|ic|ci|is|se|er|r','plas','PLSTSSR','last','cise','plasticise'),
 (286218,'plasticisers',' p|pl|la|as|st|ti|ic|ci|is|se|er|rs|s','plas','PLSTSSRS','last','iser','plasticise'),
 (286219,'plasticises',' p|pl|la|as|st|ti|ic|ci|is|se|es|s','plas','PLSTSSS','last','cise','plasticise'),
 (286220,'plasticising',' p|pl|la|as|st|ti|ic|ci|is|si|in|ng|g','plas','PLSTSSNK','last','isin','plasticisi'),
 (286221,'plasticities',' p|pl|la|as|st|ti|ic|ci|it|ti|ie|es|s','plas','PLSTSTS','last','itie','plasticiti'),
 (286222,'plasticity',' p|pl|la|as|st|ti|ic|ci|it|ty|y','plas','PLSTST','last','icit','plasticity');
INSERT INTO `m_spelling_dictionary` VALUES  (286223,'plasticization',' p|pl|la|as|st|ti|ic|ci|iz|za|at|ti|io|on|n','plas','PLSTSSXN','last','atio','plasticiza'),
 (286224,'plasticize',' p|pl|la|as|st|ti|ic|ci|iz|ze|e','plas','PLSTSS','last','iciz','plasticize'),
 (286225,'plasticized',' p|pl|la|as|st|ti|ic|ci|iz|ze|ed|d','plas','PLSTSST','last','cize','plasticize'),
 (286226,'plasticizer',' p|pl|la|as|st|ti|ic|ci|iz|ze|er|r','plas','PLSTSSR','last','cize','plasticize'),
 (286227,'plasticizers',' p|pl|la|as|st|ti|ic|ci|iz|ze|er|rs|s','plas','PLSTSSRS','last','izer','plasticize'),
 (286228,'plasticizes',' p|pl|la|as|st|ti|ic|ci|iz|ze|es|s','plas','PLSTSSS','last','cize','plasticize'),
 (286229,'plasticizing',' p|pl|la|as|st|ti|ic|ci|iz|zi|in|ng|g','plas','PLSTSSNK','last','izin','plasticizi'),
 (286230,'plastics',' p|pl|la|as|st|ti|ic|cs|s','plas','PLSTKS','last','stic','plastics'),
 (286231,'plastid',' p|pl|la|as|st|ti|id|d','plas','PLSTT','last','asti','plastid'),
 (286232,'plastidogenetic',' p|pl|la|as|st|ti|id|do|og|ge|en|ne|et|ti|ic|c','plas','PLSTTJNTK','last','neti','plastidoge'),
 (286233,'plastids',' p|pl|la|as|st|ti|id|ds|s','plas','PLSTTS','last','stid','plastids');
INSERT INTO `m_spelling_dictionary` VALUES  (286234,'plasties',' p|pl|la|as|st|ti|ie|es|s','plas','PLSTS','last','stie','plasties'),
 (286235,'plastin',' p|pl|la|as|st|ti|in|n','plas','PLSTN','last','asti','plastin'),
 (286236,'plastinated',' p|pl|la|as|st|ti|in|na|at|te|ed|d','plas','PLSTNTT','last','nate','plastinate'),
 (286237,'Plastipore',' P|Pl|la|as|st|ti|ip|po|or|re|e','Plas','PLSTPR','last','ipor','Plastipore'),
 (286238,'plastochromanol 8',' p|pl|la|as|st|to|oc|ch|hr|ro|om|ma|an|no|ol|l | 8|8','plas','PLSTXRMNL','last','nol','plastochro'),
 (286239,'plastochromanol-8',' p|pl|la|as|st|to|oc|ch|hr|ro|om|ma|an|no|ol|l-|-8|8','plas','PLSTXRMNL','last','nol-','plastochro'),
 (286240,'plastocyanin',' p|pl|la|as|st|to|oc|cy|ya|an|ni|in|n','plas','PLSTSYNN','last','yani','plastocyan'),
 (286241,'plastocyanins',' p|pl|la|as|st|to|oc|cy|ya|an|ni|in|ns|s','plas','PLSTSYNNS','last','anin','plastocyan'),
 (286242,'plastogamy',' p|pl|la|as|st|to|og|ga|am|my|y','plas','PLSTKM','last','ogam','plastogamy'),
 (286243,'plastome',' p|pl|la|as|st|to|om|me|e','plas','PLSTM','last','stom','plastome');
INSERT INTO `m_spelling_dictionary` VALUES  (286244,'plastomes',' p|pl|la|as|st|to|om|me|es|s','plas','PLSTMS','last','tome','plastomes'),
 (286245,'plastoquinol',' p|pl|la|as|st|to|oq|qu|ui|in|no|ol|l','plas','PLSTKNL','last','uino','plastoquin'),
 (286246,'plastoquinol oxidase',' p|pl|la|as|st|to|oq|qu|ui|in|no|ol|l | o|ox|xi|id|da|as|se|e','plas','PLSTKNLKSTS','last','idas','plastoquin'),
 (286247,'plastoquinol oxidases',' p|pl|la|as|st|to|oq|qu|ui|in|no|ol|l | o|ox|xi|id|da|as|se|es|s','plas','PLSTKNLKSTSS','last','dase','plastoquin'),
 (286248,'plastoquinol plastocyanin oxidoreductase',' p|pl|la|as|st|to|oq|qu|ui|in|no|ol|l | p|pl|la|as|st|to|oc|cy|ya|an|ni|in|n | o|ox|xi|id|do|or|re|ed|du|uc|ct|ta|as|se|e','plas','PLSTKNLPLSTSYNNKSTRTKTS','last','ctas','plastoquin'),
 (286249,'plastoquinol plastocyanin reductase',' p|pl|la|as|st|to|oq|qu|ui|in|no|ol|l | p|pl|la|as|st|to|oc|cy|ya|an|ni|in|n | r|re|ed|du|uc|ct|ta|as|se|e','plas','PLSTKNLPLSTSYNNRTKTS','last','ctas','plastoquin'),
 (286250,'plastoquinol plastocyanin reductases',' p|pl|la|as|st|to|oq|qu|ui|in|no|ol|l | p|pl|la|as|st|to|oc|cy|ya|an|ni|in|n | r|re|ed|du|uc|ct|ta|as|se|es|s','plas','PLSTKNLPLSTSYNNRTKTSS','last','tase','plastoquin'),
 (286251,'plastoquinol-plastocyanin oxidoreductase',' p|pl|la|as|st|to|oq|qu|ui|in|no|ol|l-|-p|pl|la|as|st|to|oc|cy|ya|an|ni|in|n | o|ox|xi|id|do|or|re|ed|du|uc|ct|ta|as|se|e','plas','PLSTKNLPLSTSYNNKSTRTKTS','last','ctas','plastoquin');
INSERT INTO `m_spelling_dictionary` VALUES  (286252,'plastoquinol-plastocyanin reductase',' p|pl|la|as|st|to|oq|qu|ui|in|no|ol|l-|-p|pl|la|as|st|to|oc|cy|ya|an|ni|in|n | r|re|ed|du|uc|ct|ta|as|se|e','plas','PLSTKNLPLSTSYNNRTKTS','last','ctas','plastoquin'),
 (286253,'plastoquinol-plastocyanin reductases',' p|pl|la|as|st|to|oq|qu|ui|in|no|ol|l-|-p|pl|la|as|st|to|oc|cy|ya|an|ni|in|n | r|re|ed|du|uc|ct|ta|as|se|es|s','plas','PLSTKNLPLSTSYNNRTKTSS','last','tase','plastoquin'),
 (286254,'plastoquinols',' p|pl|la|as|st|to|oq|qu|ui|in|no|ol|ls|s','plas','PLSTKNLS','last','inol','plastoquin'),
 (286255,'plastoquinone',' p|pl|la|as|st|to|oq|qu|ui|in|no|on|ne|e','plas','PLSTKNN','last','inon','plastoquin'),
 (286256,'plastron',' p|pl|la|as|st|tr|ro|on|n','plas','PLSTRN','last','stro','plastron'),
 (286257,'plastrons',' p|pl|la|as|st|tr|ro|on|ns|s','plas','PLSTRNS','last','tron','plastrons'),
 (286258,'plasty',' p|pl|la|as|st|ty|y','plas','PLST','last','last','plasty'),
 (286259,'plat',' p|pl|la|at|t','plat','PLT','lat','plat','plat'),
 (286260,'Platalea',' P|Pl|la|at|ta|al|le|ea|a','Plat','PLTL','lata','tale','Platalea');
INSERT INTO `m_spelling_dictionary` VALUES  (286261,'Platalea ajaja',' P|Pl|la|at|ta|al|le|ea|a | a|aj|ja|aj|ja|a','Plat','PLTLJJ','lata','ajaj','Platalea a'),
 (286262,'Platalea alba',' P|Pl|la|at|ta|al|le|ea|a | a|al|lb|ba|a','Plat','PLTLLB','lata',' alb','Platalea a'),
 (286263,'Platalea alba Scopali',' P|Pl|la|at|ta|al|le|ea|a | a|al|lb|ba|a | S|Sc|co|op|pa|al|li|i','Plat','PLTLLBSKPL','lata','opal','Platalea a'),
 (286264,'Platanaceae',' P|Pl|la|at|ta|an|na|ac|ce|ea|ae|e','Plat','PLTNS','lata','acea','Platanacea'),
 (286265,'Platanista',' P|Pl|la|at|ta|an|ni|is|st|ta|a','Plat','PLTNST','lata','nist','Platanista'),
 (286266,'Platanista gangetica',' P|Pl|la|at|ta|an|ni|is|st|ta|a | g|ga|an|ng|ge|et|ti|ic|ca|a','Plat','PLTNSTKNJTK','lata','etic','Platanista'),
 (286267,'Platanista indi',' P|Pl|la|at|ta|an|ni|is|st|ta|a | i|in|nd|di|i','Plat','PLTNSTNT','lata',' ind','Platanista'),
 (286268,'Platanistidae',' P|Pl|la|at|ta|an|ni|is|st|ti|id|da|ae|e','Plat','PLTNSTT','lata','tida','Platanisti'),
 (286269,'platanna',' p|pl|la|at|ta|an|nn|na|a','plat','PLTN','lata','tann','platanna');
INSERT INTO `m_spelling_dictionary` VALUES  (286270,'platannas',' p|pl|la|at|ta|an|nn|na|as|s','plat','PLTNS','lata','anna','platannas'),
 (286271,'Platanthera',' P|Pl|la|at|ta|an|nt|th|he|er|ra|a','Plat','PLTN0R','lata','ther','Platanther'),
 (286272,'Platanthera ciliaris',' P|Pl|la|at|ta|an|nt|th|he|er|ra|a | c|ci|il|li|ia|ar|ri|is|s','Plat','PLTN0RSLRS','lata','iari','Platanther'),
 (286273,'Platanthera praeclara',' P|Pl|la|at|ta|an|nt|th|he|er|ra|a | p|pr|ra|ae|ec|cl|la|ar|ra|a','Plat','PLTN0RPRKLR','lata','clar','Platanther'),
 (286274,'Platanus',' P|Pl|la|at|ta|an|nu|us|s','Plat','PLTNS','lata','tanu','Platanus'),
 (286275,'Platanus acerifolia',' P|Pl|la|at|ta|an|nu|us|s | a|ac|ce|er|ri|if|fo|ol|li|ia|a','Plat','PLTNSSRFL','lata','foli','Platanus a'),
 (286276,'Platanus hispanica',' P|Pl|la|at|ta|an|nu|us|s | h|hi|is|sp|pa|an|ni|ic|ca|a','Plat','PLTNSHSPNK','lata','anic','Platanus h'),
 (286277,'Platanus hybrida',' P|Pl|la|at|ta|an|nu|us|s | h|hy|yb|br|ri|id|da|a','Plat','PLTNSBRT','lata','brid','Platanus h'),
 (286278,'Platanus occidentalis',' P|Pl|la|at|ta|an|nu|us|s | o|oc|cc|ci|id|de|en|nt|ta|al|li|is|s','Plat','PLTNSKSTNTLS','lata','tali','Platanus o');
INSERT INTO `m_spelling_dictionary` VALUES  (286279,'Platanus orientalis',' P|Pl|la|at|ta|an|nu|us|s | o|or|ri|ie|en|nt|ta|al|li|is|s','Plat','PLTNSRNTLS','lata','tali','Platanus o'),
 (286280,'Platanus pollinosis',' P|Pl|la|at|ta|an|nu|us|s | p|po|ol|ll|li|in|no|os|si|is|s','Plat','PLTNSPLNSS','lata','nosi','Platanus p'),
 (286281,'Platanus racemosa',' P|Pl|la|at|ta|an|nu|us|s | r|ra|ac|ce|em|mo|os|sa|a','Plat','PLTNSRSMS','lata','emos','Platanus r'),
 (286282,'plate',' p|pl|la|at|te|e','plat','PLT','late','plat','plate'),
 (286283,'plate culture',' p|pl|la|at|te|e | c|cu|ul|lt|tu|ur|re|e','plat','PLTKLTR','late','ltur','plate cult'),
 (286284,'plate cultures',' p|pl|la|at|te|e | c|cu|ul|lt|tu|ur|re|es|s','plat','PLTKLTRS','late','ture','plate cult'),
 (286285,'plate glass',' p|pl|la|at|te|e | g|gl|la|as|ss|s','plat','PLTKLS','late','glas','plate glas'),
 (286286,'plate thromboses',' p|pl|la|at|te|e | t|th|hr|ro|om|mb|bo|os|se|es|s','plat','PLT0RMSS','late','bose','plate thro'),
 (286287,'plate thrombosis',' p|pl|la|at|te|e | t|th|hr|ro|om|mb|bo|os|si|is|s','plat','PLT0RMSS','late','bosi','plate thro'),
 (286288,'plate-glass',' p|pl|la|at|te|e-|-g|gl|la|as|ss|s','plat','PLTKLS','late','glas','plate-glas');
INSERT INTO `m_spelling_dictionary` VALUES  (286289,'plate-glass rollerman',' p|pl|la|at|te|e-|-g|gl|la|as|ss|s | r|ro|ol|ll|le|er|rm|ma|an|n','plat','PLTKLSRLRMN','late','erma','plate-glas'),
 (286290,'plate-like',' p|pl|la|at|te|e-|-l|li|ik|ke|e','plat','PLTLK','late','-lik','plate-like'),
 (286291,'plateau',' p|pl|la|at|te|ea|au|u','plat','PLT','late','atea','plateau'),
 (286292,'plateau pulse',' p|pl|la|at|te|ea|au|u | p|pu|ul|ls|se|e','plat','PLTPLS','late','puls','plateau pu'),
 (286293,'plateau pulses',' p|pl|la|at|te|ea|au|u | p|pu|ul|ls|se|es|s','plat','PLTPLSS','late','ulse','plateau pu'),
 (286294,'plateaued',' p|pl|la|at|te|ea|au|ue|ed|d','plat','PLTT','late','eaue','plateaued'),
 (286295,'plateauing',' p|pl|la|at|te|ea|au|ui|in|ng|g','plat','PLTNK','late','auin','plateauing'),
 (286296,'plateaus',' p|pl|la|at|te|ea|au|us|s','plat','PLTS','late','teau','plateaus'),
 (286297,'plated',' p|pl|la|at|te|ed|d','plat','PLTT','late','late','plated'),
 (286298,'plateful',' p|pl|la|at|te|ef|fu|ul|l','plat','PLTFL','late','tefu','plateful'),
 (286299,'platefuls',' p|pl|la|at|te|ef|fu|ul|ls|s','plat','PLTFLS','late','eful','platefuls');
INSERT INTO `m_spelling_dictionary` VALUES  (286300,'platelet',' p|pl|la|at|te|el|le|et|t','plat','PLTLT','late','tele','platelet'),
 (286301,'platelet activating factor',' p|pl|la|at|te|el|le|et|t | a|ac|ct|ti|iv|va|at|ti|in|ng|g | f|fa|ac|ct|to|or|r','plat','PLTLTKTFTNKFKTR','late','acto','platelet a'),
 (286302,'platelet activating factor acether',' p|pl|la|at|te|el|le|et|t | a|ac|ct|ti|iv|va|at|ti|in|ng|g | f|fa|ac|ct|to|or|r | a|ac|ce|et|th|he|er|r','plat','PLTLTKTFTNKFKTRS0R','late','ethe','platelet a'),
 (286303,'platelet activation dependent granule external membrane protein',' p|pl|la|at|te|el|le|et|t | a|ac|ct|ti|iv|va|at|ti|io|on|n | d|de|ep|pe|en|nd|de|en|nt|t | g|gr|ra|an|nu|ul|le|e | e|ex|xt|te|er|rn|na|al|l | m|me|em|mb|br|ra|an|ne|e | p|pr|ro|ot|te|ei|in|n','plat','PLTLTKTFXNTPNTNTKRNLKSTRN','late','otei','platelet a'),
 (286304,'platelet activation-dependent granule-external membrane protein',' p|pl|la|at|te|el|le|et|t | a|ac|ct|ti|iv|va|at|ti|io|on|n-|-d|de|ep|pe|en|nd|de|en|nt|t | g|gr|ra|an|nu|ul|le|e-|-e|ex|xt|te|er|rn|na|al|l | m|me|em|mb|br|ra|an|ne|e | p|pr|ro|ot|te|ei|in|n','plat','PLTLTKTFXNTPNTNTKRNLKSTRN','late','otei','platelet a'),
 (286305,'platelet adhesiveness',' p|pl|la|at|te|el|le|et|t | a|ad|dh|he|es|si|iv|ve|en|ne|es|ss|s','plat','PLTLTTHSFNS','late','enes','platelet a');
INSERT INTO `m_spelling_dictionary` VALUES  (286306,'platelet aggregation',' p|pl|la|at|te|el|le|et|t | a|ag|gg|gr|re|eg|ga|at|ti|io|on|n','plat','PLTLTKRKXN','late','atio','platelet a'),
 (286307,'platelet aphereses',' p|pl|la|at|te|el|le|et|t | a|ap|ph|he|er|re|es|se|es|s','plat','PLTLTFRSS','late','rese','platelet a'),
 (286308,'platelet apheresis',' p|pl|la|at|te|el|le|et|t | a|ap|ph|he|er|re|es|si|is|s','plat','PLTLTFRSS','late','resi','platelet a'),
 (286309,'platelet cofactor I',' p|pl|la|at|te|el|le|et|t | c|co|of|fa|ac|ct|to|or|r | I|I','plat','PLTLTKFKTR','late','tor','platelet c'),
 (286310,'platelet cofactor II',' p|pl|la|at|te|el|le|et|t | c|co|of|fa|ac|ct|to|or|r | I|II|I','plat','PLTLTKFKTR','late','or I','platelet c'),
 (286311,'platelet count',' p|pl|la|at|te|el|le|et|t | c|co|ou|un|nt|t','plat','PLTLTKNT','late','coun','platelet c'),
 (286312,'platelet counts',' p|pl|la|at|te|el|le|et|t | c|co|ou|un|nt|ts|s','plat','PLTLTKNTS','late','ount','platelet c'),
 (286313,'platelet defect',' p|pl|la|at|te|el|le|et|t | d|de|ef|fe|ec|ct|t','plat','PLTLTTFKT','late','efec','platelet d'),
 (286314,'platelet defects',' p|pl|la|at|te|el|le|et|t | d|de|ef|fe|ec|ct|ts|s','plat','PLTLTTFKTS','late','fect','platelet d');
INSERT INTO `m_spelling_dictionary` VALUES  (286315,'platelet derived growth factor',' p|pl|la|at|te|el|le|et|t | d|de|er|ri|iv|ve|ed|d | g|gr|ro|ow|wt|th|h | f|fa|ac|ct|to|or|r','plat','PLTLTTRFTKR0FKTR','late','acto','platelet d'),
 (286316,'platelet derived growth factor receptor',' p|pl|la|at|te|el|le|et|t | d|de|er|ri|iv|ve|ed|d | g|gr|ro|ow|wt|th|h | f|fa|ac|ct|to|or|r | r|re|ec|ce|ep|pt|to|or|r','plat','PLTLTTRFTKR0FKTRRSPTR','late','epto','platelet d'),
 (286317,'platelet derived growth factor receptors',' p|pl|la|at|te|el|le|et|t | d|de|er|ri|iv|ve|ed|d | g|gr|ro|ow|wt|th|h | f|fa|ac|ct|to|or|r | r|re|ec|ce|ep|pt|to|or|rs|s','plat','PLTLTTRFTKR0FKTRRSPTRS','late','ptor','platelet d'),
 (286318,'platelet derived growth factors',' p|pl|la|at|te|el|le|et|t | d|de|er|ri|iv|ve|ed|d | g|gr|ro|ow|wt|th|h | f|fa|ac|ct|to|or|rs|s','plat','PLTLTTRFTKR0FKTRS','late','ctor','platelet d'),
 (286319,'platelet derived wound healing formula',' p|pl|la|at|te|el|le|et|t | d|de|er|ri|iv|ve|ed|d | w|wo|ou|un|nd|d | h|he|ea|al|li|in|ng|g | f|fo|or|rm|mu|ul|la|a','plat','PLTLTTRFTWNTHLNKFRML','late','rmul','platelet d'),
 (286320,'platelet distribution weight',' p|pl|la|at|te|el|le|et|t | d|di|is|st|tr|ri|ib|bu|ut|ti|io|on|n | w|we|ei|ig|gh|ht|t','plat','PLTLTTSTRBXNWFT','late','eigh','platelet d');
INSERT INTO `m_spelling_dictionary` VALUES  (286321,'platelet distribution weights',' p|pl|la|at|te|el|le|et|t | d|di|is|st|tr|ri|ib|bu|ut|ti|io|on|n | w|we|ei|ig|gh|ht|ts|s','plat','PLTLTTSTRBXNWFTS','late','ight','platelet d'),
 (286322,'platelet distribution width',' p|pl|la|at|te|el|le|et|t | d|di|is|st|tr|ri|ib|bu|ut|ti|io|on|n | w|wi|id|dt|th|h','plat','PLTLTTSTRBXNWT0','late','widt','platelet d'),
 (286323,'platelet factor 3',' p|pl|la|at|te|el|le|et|t | f|fa|ac|ct|to|or|r | 3|3','plat','PLTLTFKTR','late','tor','platelet f'),
 (286324,'platelet factor 4',' p|pl|la|at|te|el|le|et|t | f|fa|ac|ct|to|or|r | 4|4','plat','PLTLTFKTR','late','tor','platelet f'),
 (286325,'platelet glycoprotein',' p|pl|la|at|te|el|le|et|t | g|gl|ly|yc|co|op|pr|ro|ot|te|ei|in|n','plat','PLTLTKLKPRTN','late','otei','platelet g'),
 (286326,'platelet glycoproteins',' p|pl|la|at|te|el|le|et|t | g|gl|ly|yc|co|op|pr|ro|ot|te|ei|in|ns|s','plat','PLTLTKLKPRTNS','late','tein','platelet g'),
 (286327,'platelet granule exract',' p|pl|la|at|te|el|le|et|t | g|gr|ra|an|nu|ul|le|e | e|ex|xr|ra|ac|ct|t','plat','PLTLTKRNLKSRKT','late','xrac','platelet g'),
 (286328,'platelet granule exracts',' p|pl|la|at|te|el|le|et|t | g|gr|ra|an|nu|ul|le|e | e|ex|xr|ra|ac|ct|ts|s','plat','PLTLTKRNLKSRKTS','late','ract','platelet g');
INSERT INTO `m_spelling_dictionary` VALUES  (286329,'platelet membrane glycoprotein',' p|pl|la|at|te|el|le|et|t | m|me|em|mb|br|ra|an|ne|e | g|gl|ly|yc|co|op|pr|ro|ot|te|ei|in|n','plat','PLTLTMMRNKLKPRTN','late','otei','platelet m'),
 (286330,'platelet membrane glycoproteins',' p|pl|la|at|te|el|le|et|t | m|me|em|mb|br|ra|an|ne|e | g|gl|ly|yc|co|op|pr|ro|ot|te|ei|in|ns|s','plat','PLTLTMMRNKLKPRTNS','late','tein','platelet m'),
 (286331,'platelet metamorphoses',' p|pl|la|at|te|el|le|et|t | m|me|et|ta|am|mo|or|rp|ph|ho|os|se|es|s','plat','PLTLTMTMRFSS','late','hose','platelet m'),
 (286332,'platelet metamorphosis',' p|pl|la|at|te|el|le|et|t | m|me|et|ta|am|mo|or|rp|ph|ho|os|si|is|s','plat','PLTLTMTMRFSS','late','hosi','platelet m'),
 (286333,'platelet peroxidase',' p|pl|la|at|te|el|le|et|t | p|pe|er|ro|ox|xi|id|da|as|se|e','plat','PLTLTPRKSTS','late','idas','platelet p'),
 (286334,'platelet phereses',' p|pl|la|at|te|el|le|et|t | p|ph|he|er|re|es|se|es|s','plat','PLTLTFRSS','late','rese','platelet p'),
 (286335,'platelet pheresis',' p|pl|la|at|te|el|le|et|t | p|ph|he|er|re|es|si|is|s','plat','PLTLTFRSS','late','resi','platelet p');
INSERT INTO `m_spelling_dictionary` VALUES  (286336,'platelet survival time',' p|pl|la|at|te|el|le|et|t | s|su|ur|rv|vi|iv|va|al|l | t|ti|im|me|e','plat','PLTLTSRFFLTM','late',' tim','platelet s'),
 (286337,'platelet survival times',' p|pl|la|at|te|el|le|et|t | s|su|ur|rv|vi|iv|va|al|l | t|ti|im|me|es|s','plat','PLTLTSRFFLTMS','late','time','platelet s'),
 (286338,'platelet thrombi',' p|pl|la|at|te|el|le|et|t | t|th|hr|ro|om|mb|bi|i','plat','PLTLT0RM','late','romb','platelet t'),
 (286339,'platelet thromboses',' p|pl|la|at|te|el|le|et|t | t|th|hr|ro|om|mb|bo|os|se|es|s','plat','PLTLT0RMSS','late','bose','platelet t'),
 (286340,'platelet thrombosis',' p|pl|la|at|te|el|le|et|t | t|th|hr|ro|om|mb|bo|os|si|is|s','plat','PLTLT0RMSS','late','bosi','platelet t'),
 (286341,'platelet thrombus',' p|pl|la|at|te|el|le|et|t | t|th|hr|ro|om|mb|bu|us|s','plat','PLTLT0RMS','late','ombu','platelet t'),
 (286342,'platelet-activating',' p|pl|la|at|te|el|le|et|t-|-a|ac|ct|ti|iv|va|at|ti|in|ng|g','plat','PLTLTKTFTNK','late','atin','platelet-a'),
 (286343,'platelet-activating factor',' p|pl|la|at|te|el|le|et|t-|-a|ac|ct|ti|iv|va|at|ti|in|ng|g | f|fa|ac|ct|to|or|r','plat','PLTLTKTFTNKFKTR','late','acto','platelet-a');
INSERT INTO `m_spelling_dictionary` VALUES  (286344,'platelet-derived',' p|pl|la|at|te|el|le|et|t-|-d|de|er|ri|iv|ve|ed|d','plat','PLTLTTRFT','late','rive','platelet-d'),
 (286345,'platelet-derived growth factor',' p|pl|la|at|te|el|le|et|t-|-d|de|er|ri|iv|ve|ed|d | g|gr|ro|ow|wt|th|h | f|fa|ac|ct|to|or|r','plat','PLTLTTRFTKR0FKTR','late','acto','platelet-d'),
 (286346,'platelet-derived growth factor B',' p|pl|la|at|te|el|le|et|t-|-d|de|er|ri|iv|ve|ed|d | g|gr|ro|ow|wt|th|h | f|fa|ac|ct|to|or|r | B|B','plat','PLTLTTRFTKR0FKTRB','late','tor','platelet-d'),
 (286347,'platelet-derived growth factor receptor',' p|pl|la|at|te|el|le|et|t-|-d|de|er|ri|iv|ve|ed|d | g|gr|ro|ow|wt|th|h | f|fa|ac|ct|to|or|r | r|re|ec|ce|ep|pt|to|or|r','plat','PLTLTTRFTKR0FKTRRSPTR','late','epto','platelet-d'),
 (286348,'platelet-derived growth factor receptor beta',' p|pl|la|at|te|el|le|et|t-|-d|de|er|ri|iv|ve|ed|d | g|gr|ro|ow|wt|th|h | f|fa|ac|ct|to|or|r | r|re|ec|ce|ep|pt|to|or|r | b|be|et|ta|a','plat','PLTLTTRFTKR0FKTRRSPTRBT','late',' bet','platelet-d'),
 (286349,'platelet-derived growth factor receptor-beta',' p|pl|la|at|te|el|le|et|t-|-d|de|er|ri|iv|ve|ed|d | g|gr|ro|ow|wt|th|h | f|fa|ac|ct|to|or|r | r|re|ec|ce|ep|pt|to|or|r-|-b|be|et|ta|a','plat','PLTLTTRFTKR0FKTRRSPTRBT','late','-bet','platelet-d');
INSERT INTO `m_spelling_dictionary` VALUES  (286350,'platelet-derived growth factor receptors',' p|pl|la|at|te|el|le|et|t-|-d|de|er|ri|iv|ve|ed|d | g|gr|ro|ow|wt|th|h | f|fa|ac|ct|to|or|r | r|re|ec|ce|ep|pt|to|or|rs|s','plat','PLTLTTRFTKR0FKTRRSPTRS','late','ptor','platelet-d'),
 (286351,'platelet-derived growth factors',' p|pl|la|at|te|el|le|et|t-|-d|de|er|ri|iv|ve|ed|d | g|gr|ro|ow|wt|th|h | f|fa|ac|ct|to|or|rs|s','plat','PLTLTTRFTKR0FKTRS','late','ctor','platelet-d'),
 (286352,'platelet-monocyte',' p|pl|la|at|te|el|le|et|t-|-m|mo|on|no|oc|cy|yt|te|e','plat','PLTLTMNST','late','ocyt','platelet-m'),
 (286353,'platelet-monocytes',' p|pl|la|at|te|el|le|et|t-|-m|mo|on|no|oc|cy|yt|te|es|s','plat','PLTLTMNSTS','late','cyte','platelet-m'),
 (286354,'platelet-phereses',' p|pl|la|at|te|el|le|et|t-|-p|ph|he|er|re|es|se|es|s','plat','PLTLTFRSS','late','rese','platelet-p'),
 (286355,'platelet-pheresis',' p|pl|la|at|te|el|le|et|t-|-p|ph|he|er|re|es|si|is|s','plat','PLTLTFRSS','late','resi','platelet-p'),
 (286356,'platelet-poor plasma',' p|pl|la|at|te|el|le|et|t-|-p|po|oo|or|r | p|pl|la|as|sm|ma|a','plat','PLTLTPRPLSM','late','lasm','platelet-p');
INSERT INTO `m_spelling_dictionary` VALUES  (286357,'platelet-poor plasmas',' p|pl|la|at|te|el|le|et|t-|-p|po|oo|or|r | p|pl|la|as|sm|ma|as|s','plat','PLTLTPRPLSMS','late','asma','platelet-p'),
 (286358,'platelet-rich plasma',' p|pl|la|at|te|el|le|et|t-|-r|ri|ic|ch|h | p|pl|la|as|sm|ma|a','plat','PLTLTRXPLSM','late','lasm','platelet-r'),
 (286359,'plateletaphereses',' p|pl|la|at|te|el|le|et|ta|ap|ph|he|er|re|es|se|es|s','plat','PLTLTFRSS','late','rese','plateletap'),
 (286360,'plateletapheresis',' p|pl|la|at|te|el|le|et|ta|ap|ph|he|er|re|es|si|is|s','plat','PLTLTFRSS','late','resi','plateletap'),
 (286361,'plateletphereses',' p|pl|la|at|te|el|le|et|tp|ph|he|er|re|es|se|es|s','plat','PLTLTFRSS','late','rese','plateletph'),
 (286362,'plateletpheresis',' p|pl|la|at|te|el|le|et|tp|ph|he|er|re|es|si|is|s','plat','PLTLTFRSS','late','resi','plateletph'),
 (286363,'platelets',' p|pl|la|at|te|el|le|et|ts|s','plat','PLTLTS','late','elet','platelets'),
 (286364,'platelike',' p|pl|la|at|te|el|li|ik|ke|e','plat','PLTLK','late','elik','platelike'),
 (286365,'platen',' p|pl|la|at|te|en|n','plat','PLTN','late','late','platen');
INSERT INTO `m_spelling_dictionary` VALUES  (286366,'platens',' p|pl|la|at|te|en|ns|s','plat','PLTNS','late','aten','platens'),
 (286367,'plater',' p|pl|la|at|te|er|r','plat','PLTR','late','late','plater'),
 (286368,'platers',' p|pl|la|at|te|er|rs|s','plat','PLTRS','late','ater','platers'),
 (286369,'plates',' p|pl|la|at|te|es|s','plat','PLTS','late','late','plates'),
 (286370,'platform',' p|pl|la|at|tf|fo|or|rm|m','plat','PLTFRM','latf','tfor','platform'),
 (286371,'platforms',' p|pl|la|at|tf|fo|or|rm|ms|s','plat','PLTFRMS','latf','form','platforms'),
 (286372,'Platichthys',' P|Pl|la|at|ti|ic|ch|ht|th|hy|ys|s','Plat','PLTX0S','lati','hthy','Platichthy'),
 (286373,'Platichthys bicoloratus',' P|Pl|la|at|ti|ic|ch|ht|th|hy|ys|s | b|bi|ic|co|ol|lo|or|ra|at|tu|us|s','Plat','PLTX0SBKLRTS','lati','ratu','Platichthy'),
 (286374,'Platichthys flesus',' P|Pl|la|at|ti|ic|ch|ht|th|hy|ys|s | f|fl|le|es|su|us|s','Plat','PLTX0SFLSS','lati','lesu','Platichthy'),
 (286375,'Platichthys flesus italicus',' P|Pl|la|at|ti|ic|ch|ht|th|hy|ys|s | f|fl|le|es|su|us|s | i|it|ta|al|li|ic|cu|us|s','Plat','PLTX0SFLSSTLKS','lati','licu','Platichthy'),
 (286376,'Platichthys stellatus',' P|Pl|la|at|ti|ic|ch|ht|th|hy|ys|s | s|st|te|el|ll|la|at|tu|us|s','Plat','PLTX0SSTLTS','lati','latu','Platichthy');
INSERT INTO `m_spelling_dictionary` VALUES  (286377,'Platidiam',' P|Pl|la|at|ti|id|di|ia|am|m','Plat','PLTTM','lati','idia','Platidiam'),
 (286378,'platies',' p|pl|la|at|ti|ie|es|s','plat','PLTS','lati','atie','platies'),
 (286379,'platin',' p|pl|la|at|ti|in|n','plat','PLTN','lati','lati','platin'),
 (286380,'platina',' p|pl|la|at|ti|in|na|a','plat','PLTN','lati','atin','platina'),
 (286381,'platina fox',' p|pl|la|at|ti|in|na|a | f|fo|ox|x','plat','PLTNFKS','lati','a fo','platina fo'),
 (286382,'platina foxes',' p|pl|la|at|ti|in|na|a | f|fo|ox|xe|es|s','plat','PLTNFKSS','lati','foxe','platina fo'),
 (286383,'platina yellow',' p|pl|la|at|ti|in|na|a | y|ye|el|ll|lo|ow|w','plat','PLTNYL','lati','ello','platina ye'),
 (286384,'platinas',' p|pl|la|at|ti|in|na|as|s','plat','PLTNS','lati','tina','platinas'),
 (286385,'platinate',' p|pl|la|at|ti|in|na|at|te|e','plat','PLTNT','lati','inat','platinate'),
 (286386,'platinated',' p|pl|la|at|ti|in|na|at|te|ed|d','plat','PLTNTT','lati','nate','platinated'),
 (286387,'platinates',' p|pl|la|at|ti|in|na|at|te|es|s','plat','PLTNTS','lati','nate','platinates');
INSERT INTO `m_spelling_dictionary` VALUES  (286388,'platinating',' p|pl|la|at|ti|in|na|at|ti|in|ng|g','plat','PLTNTNK','lati','atin','platinatin'),
 (286389,'platination',' p|pl|la|at|ti|in|na|at|ti|io|on|n','plat','PLTNXN','lati','atio','platinatio'),
 (286390,'Platine',' P|Pl|la|at|ti|in|ne|e','Plat','PLTN','lati','atin','Platine'),
 (286391,'platinectomies',' p|pl|la|at|ti|in|ne|ec|ct|to|om|mi|ie|es|s','plat','PLTNKTMS','lati','omie','platinecto'),
 (286392,'platinectomy',' p|pl|la|at|ti|in|ne|ec|ct|to|om|my|y','plat','PLTNKTM','lati','ctom','platinecto'),
 (286393,'plating',' p|pl|la|at|ti|in|ng|g','plat','PLTNK','lati','atin','plating'),
 (286394,'platinic',' p|pl|la|at|ti|in|ni|ic|c','plat','PLTNK','lati','tini','platinic'),
 (286395,'platiniferous',' p|pl|la|at|ti|in|ni|if|fe|er|ro|ou|us|s','plat','PLTNFRS','lati','erou','platinifer'),
 (286396,'platinisation',' p|pl|la|at|ti|in|ni|is|sa|at|ti|io|on|n','plat','PLTNSXN','lati','atio','platinisat'),
 (286397,'platinise',' p|pl|la|at|ti|in|ni|is|se|e','plat','PLTNS','lati','inis','platinise'),
 (286398,'platinised',' p|pl|la|at|ti|in|ni|is|se|ed|d','plat','PLTNST','lati','nise','platinised');
INSERT INTO `m_spelling_dictionary` VALUES  (286399,'platinises',' p|pl|la|at|ti|in|ni|is|se|es|s','plat','PLTNSS','lati','nise','platinises'),
 (286400,'platinising',' p|pl|la|at|ti|in|ni|is|si|in|ng|g','plat','PLTNSNK','lati','isin','platinisin'),
 (286401,'platinization',' p|pl|la|at|ti|in|ni|iz|za|at|ti|io|on|n','plat','PLTNSXN','lati','atio','platinizat'),
 (286402,'platinize',' p|pl|la|at|ti|in|ni|iz|ze|e','plat','PLTNS','lati','iniz','platinize'),
 (286403,'platinized',' p|pl|la|at|ti|in|ni|iz|ze|ed|d','plat','PLTNST','lati','nize','platinized'),
 (286404,'platinizes',' p|pl|la|at|ti|in|ni|iz|ze|es|s','plat','PLTNSS','lati','nize','platinizes'),
 (286405,'platinizing',' p|pl|la|at|ti|in|ni|iz|zi|in|ng|g','plat','PLTNSNK','lati','izin','platinizin'),
 (286406,'Platino',' P|Pl|la|at|ti|in|no|o','Plat','PLTN','lati','atin','Platino'),
 (286407,'platinocyanide',' p|pl|la|at|ti|in|no|oc|cy|ya|an|ni|id|de|e','plat','PLTNSYNT','lati','anid','platinocya'),
 (286408,'Platinol',' P|Pl|la|at|ti|in|no|ol|l','Plat','PLTNL','lati','tino','Platinol'),
 (286409,'platinosis',' p|pl|la|at|ti|in|no|os|si|is|s','plat','PLTNSS','lati','nosi','platinosis');
INSERT INTO `m_spelling_dictionary` VALUES  (286410,'platinous',' p|pl|la|at|ti|in|no|ou|us|s','plat','PLTNS','lati','inou','platinous'),
 (286411,'platins',' p|pl|la|at|ti|in|ns|s','plat','PLTNS','lati','atin','platins'),
 (286412,'platinum',' p|pl|la|at|ti|in|nu|um|m','plat','PLTNM','lati','tinu','platinum'),
 (286413,'platinum black',' p|pl|la|at|ti|in|nu|um|m | b|bl|la|ac|ck|k','plat','PLTNMBLK','lati','blac','platinum b'),
 (286414,'platinum diamminodichloride',' p|pl|la|at|ti|in|nu|um|m | d|di|ia|am|mm|mi|in|no|od|di|ic|ch|hl|lo|or|ri|id|de|e','plat','PLTNMTMNTXLRT','lati','orid','platinum d'),
 (286415,'platitude',' p|pl|la|at|ti|it|tu|ud|de|e','plat','PLTTT','lati','itud','platitude'),
 (286416,'platitudes',' p|pl|la|at|ti|it|tu|ud|de|es|s','plat','PLTTTS','lati','tude','platitudes'),
 (286417,'platitudinous',' p|pl|la|at|ti|it|tu|ud|di|in|no|ou|us|s','plat','PLTTTNS','lati','inou','platitudin'),
 (286418,'Plato',' P|Pl|la|at|to|o','Plat','PLT','lato','Plat','Plato'),
 (286419,'platonic',' p|pl|la|at|to|on|ni|ic|c','plat','PLTNK','lato','toni','platonic'),
 (286420,'platonin',' p|pl|la|at|to|on|ni|in|n','plat','PLTNN','lato','toni','platonin');
INSERT INTO `m_spelling_dictionary` VALUES  (286421,'platoon',' p|pl|la|at|to|oo|on|n','plat','PLTN','lato','atoo','platoon'),
 (286422,'platoons',' p|pl|la|at|to|oo|on|ns|s','plat','PLTNS','lato','toon','platoons'),
 (286423,'plats',' p|pl|la|at|ts|s','plat','PLTS','lats','plat','plats'),
 (286424,'Platt',' P|Pl|la|at|tt|t','Plat','PLT','latt','Plat','Platt'),
 (286425,'platter',' p|pl|la|at|tt|te|er|r','plat','PLTR','latt','atte','platter'),
 (286426,'platters',' p|pl|la|at|tt|te|er|rs|s','plat','PLTRS','latt','tter','platters'),
 (286427,'Platts',' P|Pl|la|at|tt|ts|s','Plat','PLTS','latt','latt','Platts'),
 (286428,'platurous',' p|pl|la|at|tu|ur|ro|ou|us|s','plat','PLTRS','latu','urou','platurous'),
 (286429,'platy',' p|pl|la|at|ty|y','plat','PLT','laty','plat','platy'),
 (286430,'platybasia',' p|pl|la|at|ty|yb|ba|as|si|ia|a','plat','PLTBX','laty','basi','platybasia'),
 (286431,'Platybelone argalus',' P|Pl|la|at|ty|yb|be|el|lo|on|ne|e | a|ar|rg|ga|al|lu|us|s','Plat','PLTBLNRKLS','laty','galu','Platybelon'),
 (286432,'Platybothrium auriculatum',' P|Pl|la|at|ty|yb|bo|ot|th|hr|ri|iu|um|m | a|au|ur|ri|ic|cu|ul|la|at|tu|um|m','Plat','PLTB0RMRKLTM','laty','latu','Platybothr');
INSERT INTO `m_spelling_dictionary` VALUES  (286433,'Platycapnos',' P|Pl|la|at|ty|yc|ca|ap|pn|no|os|s','Plat','PLTKPNS','laty','apno','Platycapno'),
 (286434,'Platycapnos spicata',' P|Pl|la|at|ty|yc|ca|ap|pn|no|os|s | s|sp|pi|ic|ca|at|ta|a','Plat','PLTKPNSSPKT','laty','icat','Platycapno'),
 (286435,'Platycarya',' P|Pl|la|at|ty|yc|ca|ar|ry|ya|a','Plat','PLTKRY','laty','cary','Platycarya'),
 (286436,'Platycarya strobilacea',' P|Pl|la|at|ty|yc|ca|ar|ry|ya|a | s|st|tr|ro|ob|bi|il|la|ac|ce|ea|a','Plat','PLTKRYSTRBLS','laty','lace','Platycarya'),
 (286437,'platycelous',' p|pl|la|at|ty|yc|ce|el|lo|ou|us|s','plat','PLTSLS','laty','elou','platycelou'),
 (286438,'platycephalic',' p|pl|la|at|ty|yc|ce|ep|ph|ha|al|li|ic|c','plat','PLTSFLK','laty','hali','platycepha'),
 (286439,'platycephalous',' p|pl|la|at|ty|yc|ce|ep|ph|ha|al|lo|ou|us|s','plat','PLTSFLS','laty','alou','platycepha'),
 (286440,'Platycephalus',' P|Pl|la|at|ty|yc|ce|ep|ph|ha|al|lu|us|s','Plat','PLTSFLS','laty','halu','Platycepha'),
 (286441,'Platycephalus bassensis',' P|Pl|la|at|ty|yc|ce|ep|ph|ha|al|lu|us|s | b|ba|as|ss|se|en|ns|si|is|s','Plat','PLTSFLSBSNSS','laty','ensi','Platycepha'),
 (286442,'platycephaly',' p|pl|la|at|ty|yc|ce|ep|ph|ha|al|ly|y','plat','PLTSFL','laty','phal','platycepha');
INSERT INTO `m_spelling_dictionary` VALUES  (286443,'Platycercus',' P|Pl|la|at|ty|yc|ce|er|rc|cu|us|s','Plat','PLTSRKS','laty','ercu','Platycercu'),
 (286444,'Platycercus elegans',' P|Pl|la|at|ty|yc|ce|er|rc|cu|us|s | e|el|le|eg|ga|an|ns|s','Plat','PLTSRKSLKNS','laty','egan','Platycercu'),
 (286445,'Platycercus eximius',' P|Pl|la|at|ty|yc|ce|er|rc|cu|us|s | e|ex|xi|im|mi|iu|us|s','Plat','PLTSRKSKSMS','laty','imiu','Platycercu'),
 (286446,'Platycerium',' P|Pl|la|at|ty|yc|ce|er|ri|iu|um|m','Plat','PLTSRM','laty','eriu','Platyceriu'),
 (286447,'Platycerium bifurcatum',' P|Pl|la|at|ty|yc|ce|er|ri|iu|um|m | b|bi|if|fu|ur|rc|ca|at|tu|um|m','Plat','PLTSRMBFRKTM','laty','catu','Platyceriu'),
 (286448,'platycnemia',' p|pl|la|at|ty|yc|cn|ne|em|mi|ia|a','plat','PLTKNM','laty','nemi','platycnemi'),
 (286449,'platycnemic',' p|pl|la|at|ty|yc|cn|ne|em|mi|ic|c','plat','PLTKNMK','laty','nemi','platycnemi'),
 (286450,'Platycodon',' P|Pl|la|at|ty|yc|co|od|do|on|n','Plat','PLTKTN','laty','codo','Platycodon'),
 (286451,'Platycodon grandiflorum',' P|Pl|la|at|ty|yc|co|od|do|on|n | g|gr|ra|an|nd|di|if|fl|lo|or|ru|um|m','Plat','PLTKTNKRNTFLRM','laty','loru','Platycodon');
INSERT INTO `m_spelling_dictionary` VALUES  (286452,'Platycodon radix',' P|Pl|la|at|ty|yc|co|od|do|on|n | r|ra|ad|di|ix|x','Plat','PLTKTNRTKS','laty','radi','Platycodon'),
 (286453,'Platydoris',' P|Pl|la|at|ty|yd|do|or|ri|is|s','Plat','PLTTRS','laty','dori','Platydoris'),
 (286454,'Platydoris argo',' P|Pl|la|at|ty|yd|do|or|ri|is|s | a|ar|rg|go|o','Plat','PLTTRSRK','laty',' arg','Platydoris'),
 (286455,'platyfish',' p|pl|la|at|ty|yf|fi|is|sh|h','plat','PLTFX','laty','yfis','platyfish'),
 (286456,'platyglossal',' p|pl|la|at|ty|yg|gl|lo|os|ss|sa|al|l','plat','PLTKLSL','laty','ossa','platygloss'),
 (286457,'Platygyra',' P|Pl|la|at|ty|yg|gy|yr|ra|a','Plat','PLTJR','laty','ygyr','Platygyra'),
 (286458,'Platygyra daedalea',' P|Pl|la|at|ty|yg|gy|yr|ra|a | d|da|ae|ed|da|al|le|ea|a','Plat','PLTJRTTL','laty','dale','Platygyra'),
 (286459,'Platygyra sinensis',' P|Pl|la|at|ty|yg|gy|yr|ra|a | s|si|in|ne|en|ns|si|is|s','Plat','PLTJRSNNSS','laty','ensi','Platygyra'),
 (286460,'Platygyrium repens',' P|Pl|la|at|ty|yg|gy|yr|ri|iu|um|m | r|re|ep|pe|en|ns|s','Plat','PLTJRMRPNS','laty','epen','Platygyriu'),
 (286461,'platyhelminth',' p|pl|la|at|ty|yh|he|el|lm|mi|in|nt|th|h','plat','PLTHLMN0','laty','mint','platyhelmi');
INSERT INTO `m_spelling_dictionary` VALUES  (286462,'Platyhelminthes',' P|Pl|la|at|ty|yh|he|el|lm|mi|in|nt|th|he|es|s','Plat','PLTHLMN0S','laty','nthe','Platyhelmi'),
 (286463,'platyhelminths',' p|pl|la|at|ty|yh|he|el|lm|mi|in|nt|th|hs|s','plat','PLTHLMN0S','laty','inth','platyhelmi'),
 (286464,'platyhieric',' p|pl|la|at|ty|yh|hi|ie|er|ri|ic|c','plat','PLTHRK','laty','ieri','platyhieri'),
 (286465,'platymeric',' p|pl|la|at|ty|ym|me|er|ri|ic|c','plat','PLTMRK','laty','meri','platymeric'),
 (286466,'platymorphic',' p|pl|la|at|ty|ym|mo|or|rp|ph|hi|ic|c','plat','PLTMRFK','laty','rphi','platymorph'),
 (286467,'platymyarial',' p|pl|la|at|ty|ym|my|ya|ar|ri|ia|al|l','plat','PLTMYRL','laty','aria','platymyari'),
 (286468,'platymyarian',' p|pl|la|at|ty|ym|my|ya|ar|ri|ia|an|n','plat','PLTMYRN','laty','aria','platymyari'),
 (286469,'platymyoid',' p|pl|la|at|ty|ym|my|yo|oi|id|d','plat','PLTMYT','laty','myoi','platymyoid'),
 (286470,'Platynereis',' P|Pl|la|at|ty|yn|ne|er|re|ei|is|s','Plat','PLTNRS','laty','erei','Platynerei'),
 (286471,'Platynereis dumerili',' P|Pl|la|at|ty|yn|ne|er|re|ei|is|s | d|du|um|me|er|ri|il|li|i','Plat','PLTNRSTMRL','laty','eril','Platynerei');
INSERT INTO `m_spelling_dictionary` VALUES  (286472,'Platynosomum',' P|Pl|la|at|ty|yn|no|os|so|om|mu|um|m','Plat','PLTNSMM','laty','somu','Platynosom'),
 (286473,'Platynosomum alectoris',' P|Pl|la|at|ty|yn|no|os|so|om|mu|um|m | a|al|le|ec|ct|to|or|ri|is|s','Plat','PLTNSMMLKTRS','laty','tori','Platynosom'),
 (286474,'Platynosomum andersoni',' P|Pl|la|at|ty|yn|no|os|so|om|mu|um|m | a|an|nd|de|er|rs|so|on|ni|i','Plat','PLTNSMMNTRSN','laty','rson','Platynosom'),
 (286475,'Platynosomum concinnum',' P|Pl|la|at|ty|yn|no|os|so|om|mu|um|m | c|co|on|nc|ci|in|nn|nu|um|m','Plat','PLTNSMMKNSNM','laty','innu','Platynosom'),
 (286476,'Platynosomum fastosum',' P|Pl|la|at|ty|yn|no|os|so|om|mu|um|m | f|fa|as|st|to|os|su|um|m','Plat','PLTNSMMFSTSM','laty','tosu','Platynosom'),
 (286477,'Platynosomum proxillicens',' P|Pl|la|at|ty|yn|no|os|so|om|mu|um|m | p|pr|ro|ox|xi|il|ll|li|ic|ce|en|ns|s','Plat','PLTNSMMPRKSLSNS','laty','icen','Platynosom'),
 (286478,'platyopia',' p|pl|la|at|ty|yo|op|pi|ia|a','plat','PLTYP','laty','yopi','platyopia'),
 (286479,'platyopic',' p|pl|la|at|ty|yo|op|pi|ic|c','plat','PLTYPK','laty','yopi','platyopic');
INSERT INTO `m_spelling_dictionary` VALUES  (286480,'platypellic',' p|pl|la|at|ty|yp|pe|el|ll|li|ic|c','plat','PLTPLK','laty','elli','platypelli'),
 (286481,'platypellic pelvis',' p|pl|la|at|ty|yp|pe|el|ll|li|ic|c | p|pe|el|lv|vi|is|s','plat','PLTPLKPLFS','laty','elvi','platypelli'),
 (286482,'platypellic pelvises',' p|pl|la|at|ty|yp|pe|el|ll|li|ic|c | p|pe|el|lv|vi|is|se|es|s','plat','PLTPLKPLFSS','laty','vise','platypelli'),
 (286483,'platypelloid',' p|pl|la|at|ty|yp|pe|el|ll|lo|oi|id|d','plat','PLTPLT','laty','lloi','platypello'),
 (286484,'platypelloid pelvis',' p|pl|la|at|ty|yp|pe|el|ll|lo|oi|id|d | p|pe|el|lv|vi|is|s','plat','PLTPLTPLFS','laty','elvi','platypello'),
 (286485,'platypelloid pelvises',' p|pl|la|at|ty|yp|pe|el|ll|lo|oi|id|d | p|pe|el|lv|vi|is|se|es|s','plat','PLTPLTPLFSS','laty','vise','platypello'),
 (286486,'platyphylline',' p|pl|la|at|ty|yp|ph|hy|yl|ll|li|in|ne|e','plat','PLTFLN','laty','llin','platyphyll'),
 (286487,'platypnea',' p|pl|la|at|ty|yp|pn|ne|ea|a','plat','PLTPN','laty','ypne','platypnea'),
 (286488,'platypnoea',' p|pl|la|at|ty|yp|pn|no|oe|ea|a','plat','PLTPN','laty','pnoe','platypnoea');
INSERT INTO `m_spelling_dictionary` VALUES  (286489,'platypodia',' p|pl|la|at|ty|yp|po|od|di|ia|a','plat','PLTPT','laty','podi','platypodia'),
 (286490,'platypus',' p|pl|la|at|ty|yp|pu|us|s','plat','PLTPS','laty','typu','platypus'),
 (286491,'platypus tick',' p|pl|la|at|ty|yp|pu|us|s | t|ti|ic|ck|k','plat','PLTPSTK','laty',' tic','platypus t'),
 (286492,'platypus ticks',' p|pl|la|at|ty|yp|pu|us|s | t|ti|ic|ck|ks|s','plat','PLTPSTKS','laty','tick','platypus t'),
 (286493,'platypuses',' p|pl|la|at|ty|yp|pu|us|se|es|s','plat','PLTPSS','laty','puse','platypuses'),
 (286494,'Platyrhinoidis triseriata',' P|Pl|la|at|ty|yr|rh|hi|in|no|oi|id|di|is|s | t|tr|ri|is|se|er|ri|ia|at|ta|a','Plat','PLTRHNTSTRSRT','laty','riat','Platyrhino'),
 (286495,'platyrrhina',' p|pl|la|at|ty|yr|rr|rh|hi|in|na|a','plat','PLTRHN','laty','rhin','platyrrhin'),
 (286496,'platyrrhinas',' p|pl|la|at|ty|yr|rr|rh|hi|in|na|as|s','plat','PLTRHNS','laty','hina','platyrrhin'),
 (286497,'platyrrhine',' p|pl|la|at|ty|yr|rr|rh|hi|in|ne|e','plat','PLTRHN','laty','rhin','platyrrhin'),
 (286498,'platyrrhines',' p|pl|la|at|ty|yr|rr|rh|hi|in|ne|es|s','plat','PLTRHNS','laty','hine','platyrrhin');
INSERT INTO `m_spelling_dictionary` VALUES  (286499,'Platyrrhini',' P|Pl|la|at|ty|yr|rr|rh|hi|in|ni|i','Plat','PLTRHN','laty','rhin','Platyrrhin'),
 (286500,'Platyrrhinus helleri',' P|Pl|la|at|ty|yr|rr|rh|hi|in|nu|us|s | h|he|el|ll|le|er|ri|i','Plat','PLTRHNSHLR','laty','ller','Platyrrhin'),
 (286501,'Platysaurus intermedius',' P|Pl|la|at|ty|ys|sa|au|ur|ru|us|s | i|in|nt|te|er|rm|me|ed|di|iu|us|s','Plat','PLTSRSNTRMTS','laty','ediu','Platysauru'),
 (286502,'platysma',' p|pl|la|at|ty|ys|sm|ma|a','plat','PLTSM','laty','tysm','platysma'),
 (286503,'platysma muscle',' p|pl|la|at|ty|ys|sm|ma|a | m|mu|us|sc|cl|le|e','plat','PLTSMMSKL','laty','uscl','platysma m'),
 (286504,'platysma muscles',' p|pl|la|at|ty|ys|sm|ma|a | m|mu|us|sc|cl|le|es|s','plat','PLTSMMSKLS','laty','scle','platysma m'),
 (286505,'platysmal',' p|pl|la|at|ty|ys|sm|ma|al|l','plat','PLTSML','laty','ysma','platysmal'),
 (286506,'platysmas',' p|pl|la|at|ty|ys|sm|ma|as|s','plat','PLTSMS','laty','ysma','platysmas'),
 (286507,'platyspondylia',' p|pl|la|at|ty|ys|sp|po|on|nd|dy|yl|li|ia|a','plat','PLTSPNTL','laty','dyli','platyspond'),
 (286508,'platyspondylisis',' p|pl|la|at|ty|ys|sp|po|on|nd|dy|yl|li|is|si|is|s','plat','PLTSPNTLSS','laty','lisi','platyspond');
INSERT INTO `m_spelling_dictionary` VALUES  (286509,'platyspondyly',' p|pl|la|at|ty|ys|sp|po|on|nd|dy|yl|ly|y','plat','PLTSPNTL','laty','ndyl','platyspond'),
 (286510,'Platysporina',' P|Pl|la|at|ty|ys|sp|po|or|ri|in|na|a','Plat','PLTSPRN','laty','orin','Platyspori'),
 (286511,'platystaphyline',' p|pl|la|at|ty|ys|st|ta|ap|ph|hy|yl|li|in|ne|e','plat','PLTSTFLN','laty','ylin','platystaph'),
 (286512,'Platysteira',' P|Pl|la|at|ty|ys|st|te|ei|ir|ra|a','Plat','PLTSTR','laty','teir','Platysteir'),
 (286513,'Platysteira cyanea',' P|Pl|la|at|ty|ys|st|te|ei|ir|ra|a | c|cy|ya|an|ne|ea|a','Plat','PLTSTRSYN','laty','yane','Platysteir'),
 (286514,'Platystemon',' P|Pl|la|at|ty|ys|st|te|em|mo|on|n','Plat','PLTSTMN','laty','temo','Platystemo'),
 (286515,'Platystemon californicus',' P|Pl|la|at|ty|ys|st|te|em|mo|on|n | c|ca|al|li|if|fo|or|rn|ni|ic|cu|us|s','Plat','PLTSTMNKLFRNKS','laty','nicu','Platystemo'),
 (286516,'platystencephalic',' p|pl|la|at|ty|ys|st|te|en|nc|ce|ep|ph|ha|al|li|ic|c','plat','PLTSTNSFLK','laty','hali','platystenc'),
 (286517,'platystencephalism',' p|pl|la|at|ty|ys|st|te|en|nc|ce|ep|ph|ha|al|li|is|sm|m','plat','PLTSTNSFLSM','laty','alis','platystenc');
INSERT INTO `m_spelling_dictionary` VALUES  (286518,'platystencephaly',' p|pl|la|at|ty|ys|st|te|en|nc|ce|ep|ph|ha|al|ly|y','plat','PLTSTNSFL','laty','phal','platystenc'),
 (286519,'Platysternidae',' P|Pl|la|at|ty|ys|st|te|er|rn|ni|id|da|ae|e','Plat','PLTSTRNT','laty','nida','Platystern'),
 (286520,'Platysternon',' P|Pl|la|at|ty|ys|st|te|er|rn|no|on|n','Plat','PLTSTRNN','laty','erno','Platystern'),
 (286521,'Platysternon megacephalum',' P|Pl|la|at|ty|ys|st|te|er|rn|no|on|n | m|me|eg|ga|ac|ce|ep|ph|ha|al|lu|um|m','Plat','PLTSTRNNMKSFLM','laty','halu','Platystern'),
 (286522,'plaunotol',' p|pl|la|au|un|no|ot|to|ol|l','plau','PLNTL','laun','noto','plaunotol'),
 (286523,'Plauracin',' P|Pl|la|au|ur|ra|ac|ci|in|n','Plau','PLRSN','laur','raci','Plauracin'),
 (286524,'plausable',' p|pl|la|au|us|sa|ab|bl|le|e','plau','PLSBL','laus','sabl','plausable'),
 (286525,'plausibilities',' p|pl|la|au|us|si|ib|bi|il|li|it|ti|ie|es|s','plau','PLSBLTS','laus','itie','plausibili'),
 (286526,'plausibility',' p|pl|la|au|us|si|ib|bi|il|li|it|ty|y','plau','PLSBLT','laus','ilit','plausibili'),
 (286527,'plausible',' p|pl|la|au|us|si|ib|bl|le|e','plau','PLSBL','laus','sibl','plausible');
INSERT INTO `m_spelling_dictionary` VALUES  (286528,'plausibly',' p|pl|la|au|us|si|ib|bl|ly|y','plau','PLSBL','laus','sibl','plausibly'),
 (286529,'Plaut\'s angina','','','',NULL,NULL,''),
 (286530,'Plaut\'s ulcer','','','',NULL,NULL,''),
 (286531,'Plaut\'s ulcers','','','',NULL,NULL,''),
 (286532,'Plautia',' P|Pl|la|au|ut|ti|ia|a','Plau','PLX','laut','auti','Plautia'),
 (286533,'Plautia crossota stali',' P|Pl|la|au|ut|ti|ia|a | c|cr|ro|os|ss|so|ot|ta|a | s|st|ta|al|li|i','Plau','PLXKRSTSTL','laut','stal','Plautia cr'),
 (286534,'Plautia stali',' P|Pl|la|au|ut|ti|ia|a | s|st|ta|al|li|i','Plau','PLXSTL','laut','stal','Plautia st'),
 (286535,'Plautia stali intestine virus',' P|Pl|la|au|ut|ti|ia|a | s|st|ta|al|li|i | i|in|nt|te|es|st|ti|in|ne|e | v|vi|ir|ru|us|s','Plau','PLXSTLNTSTNFRS','laut','viru','Plautia st'),
 (286536,'Plautia stali intestine viruses',' P|Pl|la|au|ut|ti|ia|a | s|st|ta|al|li|i | i|in|nt|te|es|st|ti|in|ne|e | v|vi|ir|ru|us|se|es|s','Plau','PLXSTLNTSTNFRSS','laut','ruse','Plautia st'),
 (286537,'Plautus alle',' P|Pl|la|au|ut|tu|us|s | a|al|ll|le|e','Plau','PLTSL','laut',' all','Plautus al');
INSERT INTO `m_spelling_dictionary` VALUES  (286538,'play',' p|pl|la|ay|y','play','PL','lay','play','play'),
 (286539,'play group',' p|pl|la|ay|y | g|gr|ro|ou|up|p','play','PLKRP','lay','grou','play group'),
 (286540,'play groups',' p|pl|la|ay|y | g|gr|ro|ou|up|ps|s','play','PLKRPS','lay','roup','play group'),
 (286541,'play therapies',' p|pl|la|ay|y | t|th|he|er|ra|ap|pi|ie|es|s','play','PL0RPS','lay','apie','play thera'),
 (286542,'play therapy',' p|pl|la|ay|y | t|th|he|er|ra|ap|py|y','play','PL0RP','lay','erap','play thera'),
 (286543,'play time',' p|pl|la|ay|y | t|ti|im|me|e','play','PLTM','lay',' tim','play time'),
 (286544,'play-act',' p|pl|la|ay|y-|-a|ac|ct|t','play','PLKT','lay-','y-ac','play-act'),
 (286545,'play-acted',' p|pl|la|ay|y-|-a|ac|ct|te|ed|d','play','PLKTT','lay-','acte','play-acted'),
 (286546,'play-acting',' p|pl|la|ay|y-|-a|ac|ct|ti|in|ng|g','play','PLKTNK','lay-','ctin','play-actin'),
 (286547,'play-acts',' p|pl|la|ay|y-|-a|ac|ct|ts|s','play','PLKTS','lay-','-act','play-acts'),
 (286548,'play-back',' p|pl|la|ay|y-|-b|ba|ac|ck|k','play','PLBK','lay-','-bac','play-back');
INSERT INTO `m_spelling_dictionary` VALUES  (286549,'play-backs',' p|pl|la|ay|y-|-b|ba|ac|ck|ks|s','play','PLBKS','lay-','back','play-backs'),
 (286550,'play-group',' p|pl|la|ay|y-|-g|gr|ro|ou|up|p','play','PLKRP','lay-','grou','play-group'),
 (286551,'play-groups',' p|pl|la|ay|y-|-g|gr|ro|ou|up|ps|s','play','PLKRPS','lay-','roup','play-group'),
 (286552,'playback',' p|pl|la|ay|yb|ba|ac|ck|k','play','PLBK','layb','ybac','playback'),
 (286553,'playbacks',' p|pl|la|ay|yb|ba|ac|ck|ks|s','play','PLBKS','layb','back','playbacks'),
 (286554,'played',' p|pl|la|ay|ye|ed|d','play','PLYT','laye','laye','played'),
 (286555,'player',' p|pl|la|ay|ye|er|r','play','PLYR','laye','laye','player'),
 (286556,'players',' p|pl|la|ay|ye|er|rs|s','play','PLYRS','laye','ayer','players'),
 (286557,'playful',' p|pl|la|ay|yf|fu|ul|l','play','PLFL','layf','ayfu','playful'),
 (286558,'playfully',' p|pl|la|ay|yf|fu|ul|ll|ly|y','play','PLFL','layf','full','playfully'),
 (286559,'playfulness',' p|pl|la|ay|yf|fu|ul|ln|ne|es|ss|s','play','PLFLNS','layf','lnes','playfulnes'),
 (286560,'playground',' p|pl|la|ay|yg|gr|ro|ou|un|nd|d','play','PLKRNT','layg','roun','playground');
INSERT INTO `m_spelling_dictionary` VALUES  (286561,'playgrounds',' p|pl|la|ay|yg|gr|ro|ou|un|nd|ds|s','play','PLKRNTS','layg','ound','playground'),
 (286562,'playgroup',' p|pl|la|ay|yg|gr|ro|ou|up|p','play','PLKRP','layg','grou','playgroup'),
 (286563,'playgroups',' p|pl|la|ay|yg|gr|ro|ou|up|ps|s','play','PLKRPS','layg','roup','playgroups'),
 (286564,'playing',' p|pl|la|ay|yi|in|ng|g','play','PLYNK','layi','ayin','playing'),
 (286565,'playmate',' p|pl|la|ay|ym|ma|at|te|e','play','PLMT','laym','ymat','playmate'),
 (286566,'playmates',' p|pl|la|ay|ym|ma|at|te|es|s','play','PLMTS','laym','mate','playmates'),
 (286567,'playroom',' p|pl|la|ay|yr|ro|oo|om|m','play','PLRM','layr','yroo','playroom'),
 (286568,'playrooms',' p|pl|la|ay|yr|ro|oo|om|ms|s','play','PLRMS','layr','room','playrooms'),
 (286569,'plays',' p|pl|la|ay|ys|s','play','PLS','lays','play','plays'),
 (286570,'plaything',' p|pl|la|ay|yt|th|hi|in|ng|g','play','PL0NK','layt','thin','plaything'),
 (286571,'playthings',' p|pl|la|ay|yt|th|hi|in|ng|gs|s','play','PL0NKS','layt','hing','playthings'),
 (286572,'playtime',' p|pl|la|ay|yt|ti|im|me|e','play','PLTM','layt','ytim','playtime');
INSERT INTO `m_spelling_dictionary` VALUES  (286573,'plaza',' p|pl|la|az|za|a','plaz','PLS','laza','plaz','plaza'),
 (286574,'plazas',' p|pl|la|az|za|as|s','plaz','PLSS','laza','laza','plazas'),
 (286575,'PLC',' P|PL|LC|C','PLC','PLK','LC','PLC','PLC'),
 (286576,'PLC\'s','','','',NULL,NULL,''),
 (286577,'PLCepsilon',' P|PL|LC|Ce|ep|ps|si|il|lo|on|n','PLCe','PLSPSLN','LCep','silo','PLCepsilon'),
 (286578,'PLCPI',' P|PL|LC|CP|PI|I','PLCP','PLKP','LCPI','PLCP','PLCPI'),
 (286579,'PLCs',' P|PL|LC|Cs|s','PLCs','PLKS','LCs','PLCs','PLCs'),
 (286580,'PLD',' P|PL|LD|D','PLD','PLT','LD','PLD','PLD'),
 (286581,'PLD\'s','','','',NULL,NULL,''),
 (286582,'PLDs',' P|PL|LD|Ds|s','PLDs','PLTS','LDs','PLDs','PLDs'),
 (286583,'PLE',' P|PL|LE|E','PLE','PL','LE','PLE','PLE'),
 (286584,'PLE\'s','','','',NULL,NULL,''),
 (286585,'plea',' p|pl|le|ea|a','plea','PL','lea','plea','plea'),
 (286586,'plead',' p|pl|le|ea|ad|d','plea','PLT','lead','plea','plead'),
 (286587,'pleaded',' p|pl|le|ea|ad|de|ed|d','plea','PLTT','lead','eade','pleaded'),
 (286588,'pleading',' p|pl|le|ea|ad|di|in|ng|g','plea','PLTNK','lead','adin','pleading');
INSERT INTO `m_spelling_dictionary` VALUES  (286589,'pleadings',' p|pl|le|ea|ad|di|in|ng|gs|s','plea','PLTNKS','lead','ding','pleadings'),
 (286590,'pleads',' p|pl|le|ea|ad|ds|s','plea','PLTS','lead','lead','pleads'),
 (286591,'pleas',' p|pl|le|ea|as|s','plea','PLS','leas','plea','pleas'),
 (286592,'pleasant',' p|pl|le|ea|as|sa|an|nt|t','plea','PLSNT','leas','asan','pleasant'),
 (286593,'pleasant bolo mouse',' p|pl|le|ea|as|sa|an|nt|t | b|bo|ol|lo|o | m|mo|ou|us|se|e','plea','PLSNTBLMS','leas','mous','pleasant b'),
 (286594,'pleasanter',' p|pl|le|ea|as|sa|an|nt|te|er|r','plea','PLSNTR','leas','ante','pleasanter'),
 (286595,'pleasantest',' p|pl|le|ea|as|sa|an|nt|te|es|st|t','plea','PLSNTST','leas','ntes','pleasantes'),
 (286596,'pleasantly',' p|pl|le|ea|as|sa|an|nt|tl|ly|y','plea','PLSNTL','leas','antl','pleasantly'),
 (286597,'pleasantness',' p|pl|le|ea|as|sa|an|nt|tn|ne|es|ss|s','plea','PLSNTNS','leas','tnes','pleasantne'),
 (286598,'pleasantries',' p|pl|le|ea|as|sa|an|nt|tr|ri|ie|es|s','plea','PLSNTRS','leas','trie','pleasantri'),
 (286599,'pleasantry',' p|pl|le|ea|as|sa|an|nt|tr|ry|y','plea','PLSNTR','leas','antr','pleasantry');
INSERT INTO `m_spelling_dictionary` VALUES  (286600,'please',' p|pl|le|ea|as|se|e','plea','PLS','leas','leas','please'),
 (286601,'pleased',' p|pl|le|ea|as|se|ed|d','plea','PLST','leas','ease','pleased'),
 (286602,'pleases',' p|pl|le|ea|as|se|es|s','plea','PLSS','leas','ease','pleases'),
 (286603,'pleasing',' p|pl|le|ea|as|si|in|ng|g','plea','PLSNK','leas','asin','pleasing'),
 (286604,'pleasingness',' p|pl|le|ea|as|si|in|ng|gn|ne|es|ss|s','plea','PLSNKNS','leas','gnes','pleasingne'),
 (286605,'pleasurability',' p|pl|le|ea|as|su|ur|ra|ab|bi|il|li|it|ty|y','plea','PLSRBLT','leas','ilit','pleasurabi'),
 (286606,'pleasurable',' p|pl|le|ea|as|su|ur|ra|ab|bl|le|e','plea','PLSRBL','leas','rabl','pleasurabl'),
 (286607,'pleasure',' p|pl|le|ea|as|su|ur|re|e','plea','PLSR','leas','asur','pleasure'),
 (286608,'pleasure principle',' p|pl|le|ea|as|su|ur|re|e | p|pr|ri|in|nc|ci|ip|pl|le|e','plea','PLSRPRNSPL','leas','cipl','pleasure p'),
 (286609,'pleasure-pain principle',' p|pl|le|ea|as|su|ur|re|e-|-p|pa|ai|in|n | p|pr|ri|in|nc|ci|ip|pl|le|e','plea','PLSRPNPRNSPL','leas','cipl','pleasure-p'),
 (286610,'pleasures',' p|pl|le|ea|as|su|ur|re|es|s','plea','PLSRS','leas','sure','pleasures');
INSERT INTO `m_spelling_dictionary` VALUES  (286611,'pleat',' p|pl|le|ea|at|t','plea','PLT','leat','plea','pleat'),
 (286612,'pleated',' p|pl|le|ea|at|te|ed|d','plea','PLTT','leat','eate','pleated'),
 (286613,'pleating',' p|pl|le|ea|at|ti|in|ng|g','plea','PLTNK','leat','atin','pleating'),
 (286614,'pleats',' p|pl|le|ea|at|ts|s','plea','PLTS','leat','leat','pleats'),
 (286615,'Plebejus',' P|Pl|le|eb|be|ej|ju|us|s','Pleb','PLBJS','lebe','beju','Plebejus'),
 (286616,'Plebejus acmon',' P|Pl|le|eb|be|ej|ju|us|s | a|ac|cm|mo|on|n','Pleb','PLBJSKMN','lebe','acmo','Plebejus a'),
 (286617,'pleckstrin',' p|pl|le|ec|ck|ks|st|tr|ri|in|n','plec','PLKSTRN','leck','stri','pleckstrin'),
 (286618,'pleconaril',' p|pl|le|ec|co|on|na|ar|ri|il|l','plec','PLKNRL','leco','nari','pleconaril'),
 (286619,'Plecoptera',' P|Pl|le|ec|co|op|pt|te|er|ra|a','Plec','PLKPTR','leco','pter','Plecoptera'),
 (286620,'Plecotus',' P|Pl|le|ec|co|ot|tu|us|s','Plec','PLKTS','leco','cotu','Plecotus'),
 (286621,'Plecotus auritus',' P|Pl|le|ec|co|ot|tu|us|s | a|au|ur|ri|it|tu|us|s','Plec','PLKTSRTS','leco','ritu','Plecotus a'),
 (286622,'Plecotus austriacus',' P|Pl|le|ec|co|ot|tu|us|s | a|au|us|st|tr|ri|ia|ac|cu|us|s','Plec','PLKTSSTRKS','leco','iacu','Plecotus a');
INSERT INTO `m_spelling_dictionary` VALUES  (286623,'Plecotus mexicanus',' P|Pl|le|ec|co|ot|tu|us|s | m|me|ex|xi|ic|ca|an|nu|us|s','Plec','PLKTSMKSKNS','leco','canu','Plecotus m'),
 (286624,'Plecotus townsendii',' P|Pl|le|ec|co|ot|tu|us|s | t|to|ow|wn|ns|se|en|nd|di|ii|i','Plec','PLKTSTNSNT','leco','endi','Plecotus t'),
 (286625,'Plectobranchbus',' P|Pl|le|ec|ct|to|ob|br|ra|an|nc|ch|hb|bu|us|s','Plec','PLKTBRNXBS','lect','chbu','Plectobran'),
 (286626,'Plectobranchbus evides',' P|Pl|le|ec|ct|to|ob|br|ra|an|nc|ch|hb|bu|us|s | e|ev|vi|id|de|es|s','Plec','PLKTBRNXBSFTS','lect','vide','Plectobran'),
 (286627,'Plectomerus dombeyanus',' P|Pl|le|ec|ct|to|om|me|er|ru|us|s | d|do|om|mb|be|ey|ya|an|nu|us|s','Plec','PLKTMRSTMYNS','lect','yanu','Plectomeru'),
 (286628,'Plectonema boryanum',' P|Pl|le|ec|ct|to|on|ne|em|ma|a | b|bo|or|ry|ya|an|nu|um|m','Plec','PLKTNMBRYNM','lect','yanu','Plectonema'),
 (286629,'Plectorhinchus',' P|Pl|le|ec|ct|to|or|rh|hi|in|nc|ch|hu|us|s','Plec','PLKTRHNXS','lect','nchu','Plectorhin'),
 (286630,'Plectorhinchus gibbosus',' P|Pl|le|ec|ct|to|or|rh|hi|in|nc|ch|hu|us|s | g|gi|ib|bb|bo|os|su|us|s','Plec','PLKTRHNXSJBSS','lect','bosu','Plectorhin');
INSERT INTO `m_spelling_dictionary` VALUES  (286631,'Plectorhinchus pictus',' P|Pl|le|ec|ct|to|or|rh|hi|in|nc|ch|hu|us|s | p|pi|ic|ct|tu|us|s','Plec','PLKTRHNXSPKTS','lect','ictu','Plectorhin'),
 (286632,'plectra',' p|pl|le|ec|ct|tr|ra|a','plec','PLKTR','lect','ectr','plectra'),
 (286633,'Plectridium',' P|Pl|le|ec|ct|tr|ri|id|di|iu|um|m','Plec','PLKTRTM','lect','idiu','Plectridiu'),
 (286634,'Plectridium anatum',' P|Pl|le|ec|ct|tr|ri|id|di|iu|um|m | a|an|na|at|tu|um|m','Plec','PLKTRTMNTM','lect','natu','Plectridiu'),
 (286635,'Plectridium cadaveris',' P|Pl|le|ec|ct|tr|ri|id|di|iu|um|m | c|ca|ad|da|av|ve|er|ri|is|s','Plec','PLKTRTMKTFRS','lect','veri','Plectridiu'),
 (286636,'Plectridium putrificum',' P|Pl|le|ec|ct|tr|ri|id|di|iu|um|m | p|pu|ut|tr|ri|if|fi|ic|cu|um|m','Plec','PLKTRTMPTRFKM','lect','ficu','Plectridiu'),
 (286637,'Plectridium tetani',' P|Pl|le|ec|ct|tr|ri|id|di|iu|um|m | t|te|et|ta|an|ni|i','Plec','PLKTRTMTTN','lect','etan','Plectridiu'),
 (286638,'Plectrophenax nivalis',' P|Pl|le|ec|ct|tr|ro|op|ph|he|en|na|ax|x | n|ni|iv|va|al|li|is|s','Plec','PLKTRFNKSNFLS','lect','vali','Plectrophe'),
 (286639,'Plectropomus',' P|Pl|le|ec|ct|tr|ro|op|po|om|mu|us|s','Plec','PLKTRPMS','lect','pomu','Plectropom');
INSERT INTO `m_spelling_dictionary` VALUES  (286640,'Plectropomus laevis',' P|Pl|le|ec|ct|tr|ro|op|po|om|mu|us|s | l|la|ae|ev|vi|is|s','Plec','PLKTRPMSLFS','lect','aevi','Plectropom'),
 (286641,'Plectropomus leopardus',' P|Pl|le|ec|ct|tr|ro|op|po|om|mu|us|s | l|le|eo|op|pa|ar|rd|du|us|s','Plec','PLKTRPMSLPRTS','lect','ardu','Plectropom'),
 (286642,'Plectropomus maculatus',' P|Pl|le|ec|ct|tr|ro|op|po|om|mu|us|s | m|ma|ac|cu|ul|la|at|tu|us|s','Plec','PLKTRPMSMKLTS','lect','latu','Plectropom'),
 (286643,'plectrovirus',' p|pl|le|ec|ct|tr|ro|ov|vi|ir|ru|us|s','plec','PLKTRFRS','lect','viru','plectrovir'),
 (286644,'plectroviruses',' p|pl|le|ec|ct|tr|ro|ov|vi|ir|ru|us|se|es|s','plec','PLKTRFRSS','lect','ruse','plectrovir'),
 (286645,'plectrum',' p|pl|le|ec|ct|tr|ru|um|m','plec','PLKTRM','lect','ctru','plectrum'),
 (286646,'plectrums',' p|pl|le|ec|ct|tr|ru|um|ms|s','plec','PLKTRMS','lect','trum','plectrums'),
 (286647,'Plectrypops retrospinis',' P|Pl|le|ec|ct|tr|ry|yp|po|op|ps|s | r|re|et|tr|ro|os|sp|pi|in|ni|is|s','Plec','PLKTRPPSRTRSPNS','lect','pini','Plectrypop'),
 (286648,'pled',' p|pl|le|ed|d','pled','PLT','led','pled','pled');
INSERT INTO `m_spelling_dictionary` VALUES  (286649,'PLED\'s','','','',NULL,NULL,''),
 (286650,'pledge',' p|pl|le|ed|dg|ge|e','pled','PLJ','ledg','ledg','pledge'),
 (286651,'pledged',' p|pl|le|ed|dg|ge|ed|d','pled','PLJT','ledg','edge','pledged'),
 (286652,'pledges',' p|pl|le|ed|dg|ge|es|s','pled','PLJS','ledg','edge','pledges'),
 (286653,'pledget',' p|pl|le|ed|dg|ge|et|t','pled','PLJT','ledg','edge','pledget'),
 (286654,'pledgets',' p|pl|le|ed|dg|ge|et|ts|s','pled','PLJTS','ledg','dget','pledgets'),
 (286655,'pledging',' p|pl|le|ed|dg|gi|in|ng|g','pled','PLJNK','ledg','dgin','pledging'),
 (286656,'PLEDs',' P|PL|LE|ED|Ds|s','PLED','PLTS','LEDs','PLED','PLEDs'),
 (286657,'Plegadis',' P|Pl|le|eg|ga|ad|di|is|s','Pleg','PLKTS','lega','gadi','Plegadis'),
 (286658,'Plegadis chihi',' P|Pl|le|eg|ga|ad|di|is|s | c|ch|hi|ih|hi|i','Pleg','PLKTSXH','lega','chih','Plegadis c'),
 (286659,'Plegadis falcinellus',' P|Pl|le|eg|ga|ad|di|is|s | f|fa|al|lc|ci|in|ne|el|ll|lu|us|s','Pleg','PLKTSFLSNLS','lega','ellu','Plegadis f'),
 (286660,'Plegadis ridgwayi',' P|Pl|le|eg|ga|ad|di|is|s | r|ri|id|dg|gw|wa|ay|yi|i','Pleg','PLKTSRTKWY','lega','gway','Plegadis r');
INSERT INTO `m_spelling_dictionary` VALUES  (286661,'plegia',' p|pl|le|eg|gi|ia|a','pleg','PLJ','legi','legi','plegia'),
 (286662,'plegias',' p|pl|le|eg|gi|ia|as|s','pleg','PLJS','legi','egia','plegias'),
 (286663,'plegometer',' p|pl|le|eg|go|om|me|et|te|er|r','pleg','PLKMTR','lego','mete','plegometer'),
 (286664,'plegometers',' p|pl|le|eg|go|om|me|et|te|er|rs|s','pleg','PLKMTRS','lego','eter','plegometer'),
 (286665,'pleiomorphic',' p|pl|le|ei|io|om|mo|or|rp|ph|hi|ic|c','plei','PLMRFK','leio','rphi','pleiomorph'),
 (286666,'pleion',' p|pl|le|ei|io|on|n','plei','PLN','leio','leio','pleion'),
 (286667,'Pleione',' P|Pl|le|ei|io|on|ne|e','Plei','PLN','leio','eion','Pleione'),
 (286668,'Pleione bulbocodioides',' P|Pl|le|ei|io|on|ne|e | b|bu|ul|lb|bo|oc|co|od|di|io|oi|id|de|es|s','Plei','PLNBLBKTTS','leio','oide','Pleione bu'),
 (286669,'Pleione chunii',' P|Pl|le|ei|io|on|ne|e | c|ch|hu|un|ni|ii|i','Plei','PLNXN','leio','huni','Pleione ch'),
 (286670,'Pleione formosana',' P|Pl|le|ei|io|on|ne|e | f|fo|or|rm|mo|os|sa|an|na|a','Plei','PLNFRMSN','leio','osan','Pleione fo'),
 (286671,'Pleione virus Y',' P|Pl|le|ei|io|on|ne|e | v|vi|ir|ru|us|s | Y|Y','Plei','PLNFRS','leio','rus','Pleione vi');
INSERT INTO `m_spelling_dictionary` VALUES  (286672,'pleionian',' p|pl|le|ei|io|on|ni|ia|an|n','plei','PLNN','leio','onia','pleionian'),
 (286673,'pleions',' p|pl|le|ei|io|on|ns|s','plei','PLNS','leio','eion','pleions'),
 (286674,'Pleiospermium alatum',' P|Pl|le|ei|io|os|sp|pe|er|rm|mi|iu|um|m | a|al|la|at|tu|um|m','Plei','PLSPRMMLTM','leio','latu','Pleiosperm'),
 (286675,'pleiotrophin',' p|pl|le|ei|io|ot|tr|ro|op|ph|hi|in|n','plei','PLTRFN','leio','ophi','pleiotroph'),
 (286676,'pleiotropic',' p|pl|le|ei|io|ot|tr|ro|op|pi|ic|c','plei','PLTRPK','leio','ropi','pleiotropi'),
 (286677,'pleiotropically',' p|pl|le|ei|io|ot|tr|ro|op|pi|ic|ca|al|ll|ly|y','plei','PLTRPKL','leio','call','pleiotropi'),
 (286678,'pleiotropism',' p|pl|le|ei|io|ot|tr|ro|op|pi|is|sm|m','plei','PLTRPSM','leio','opis','pleiotropi'),
 (286679,'pleiotropy',' p|pl|le|ei|io|ot|tr|ro|op|py|y','plei','PLTRP','leio','trop','pleiotropy'),
 (286680,'Pleistocene',' P|Pl|le|ei|is|st|to|oc|ce|en|ne|e','Plei','PLSTSN','leis','ocen','Pleistocen'),
 (286681,'Pleistophora',' P|Pl|le|ei|is|st|to|op|ph|ho|or|ra|a','Plei','PLSTFR','leis','phor','Pleistopho');
INSERT INTO `m_spelling_dictionary` VALUES  (286682,'Pleistophora legeri',' P|Pl|le|ei|is|st|to|op|ph|ho|or|ra|a | l|le|eg|ge|er|ri|i','Plei','PLSTFRLJR','leis','eger','Pleistopho'),
 (286683,'Pleistophora mirandellae',' P|Pl|le|ei|is|st|to|op|ph|ho|or|ra|a | m|mi|ir|ra|an|nd|de|el|ll|la|ae|e','Plei','PLSTFRMRNTL','leis','ella','Pleistopho'),
 (286684,'plena',' p|pl|le|en|na|a','plen','PLN','lena','plen','plena'),
 (286685,'plenaries',' p|pl|le|en|na|ar|ri|ie|es|s','plen','PLNRS','lena','arie','plenaries'),
 (286686,'plenary',' p|pl|le|en|na|ar|ry|y','plen','PLNR','lena','enar','plenary'),
 (286687,'plenitude',' p|pl|le|en|ni|it|tu|ud|de|e','plen','PLNTT','leni','itud','plenitude'),
 (286688,'plenolin',' p|pl|le|en|no|ol|li|in|n','plen','PLNLN','leno','noli','plenolin'),
 (286689,'plentiful',' p|pl|le|en|nt|ti|if|fu|ul|l','plen','PLNTFL','lent','tifu','plentiful'),
 (286690,'plentifully',' p|pl|le|en|nt|ti|if|fu|ul|ll|ly|y','plen','PLNTFL','lent','full','plentifull'),
 (286691,'plentifulness',' p|pl|le|en|nt|ti|if|fu|ul|ln|ne|es|ss|s','plen','PLNTFLNS','lent','lnes','plentifuln'),
 (286692,'plenty',' p|pl|le|en|nt|ty|y','plen','PLNT','lent','lent','plenty');
INSERT INTO `m_spelling_dictionary` VALUES  (286693,'plenum',' p|pl|le|en|nu|um|m','plen','PLNM','lenu','lenu','plenum'),
 (286694,'plenums',' p|pl|le|en|nu|um|ms|s','plen','PLNMS','lenu','enum','plenums'),
 (286695,'pleochroic',' p|pl|le|eo|oc|ch|hr|ro|oi|ic|c','pleo','PLXRK','leoc','hroi','pleochroic'),
 (286696,'pleochroism',' p|pl|le|eo|oc|ch|hr|ro|oi|is|sm|m','pleo','PLXRSM','leoc','rois','pleochrois'),
 (286697,'pleochromatic',' p|pl|le|eo|oc|ch|hr|ro|om|ma|at|ti|ic|c','pleo','PLXRMTK','leoc','mati','pleochroma'),
 (286698,'pleochromatism',' p|pl|le|eo|oc|ch|hr|ro|om|ma|at|ti|is|sm|m','pleo','PLXRMTSM','leoc','atis','pleochroma'),
 (286699,'pleocytoses',' p|pl|le|eo|oc|cy|yt|to|os|se|es|s','pleo','PLSTSS','leoc','tose','pleocytose'),
 (286700,'pleocytosis',' p|pl|le|eo|oc|cy|yt|to|os|si|is|s','pleo','PLSTSS','leoc','tosi','pleocytosi'),
 (286701,'pleomastic',' p|pl|le|eo|om|ma|as|st|ti|ic|c','pleo','PLMSTK','leom','asti','pleomastic'),
 (286702,'pleomorphic',' p|pl|le|eo|om|mo|or|rp|ph|hi|ic|c','pleo','PLMRFK','leom','rphi','pleomorphi'),
 (286703,'pleomorphic adenoma',' p|pl|le|eo|om|mo|or|rp|ph|hi|ic|c | a|ad|de|en|no|om|ma|a','pleo','PLMRFKTNM','leom','enom','pleomorphi');
INSERT INTO `m_spelling_dictionary` VALUES  (286704,'pleomorphic lymphoma',' p|pl|le|eo|om|mo|or|rp|ph|hi|ic|c | l|ly|ym|mp|ph|ho|om|ma|a','pleo','PLMRFKLMFM','leom','phom','pleomorphi'),
 (286705,'pleomorphic lymphomas',' p|pl|le|eo|om|mo|or|rp|ph|hi|ic|c | l|ly|ym|mp|ph|ho|om|ma|as|s','pleo','PLMRFKLMFMS','leom','homa','pleomorphi'),
 (286706,'pleomorphic lymphomata',' p|pl|le|eo|om|mo|or|rp|ph|hi|ic|c | l|ly|ym|mp|ph|ho|om|ma|at|ta|a','pleo','PLMRFKLMFMT','leom','omat','pleomorphi'),
 (286707,'pleomorphic xanthoastrocytoma',' p|pl|le|eo|om|mo|or|rp|ph|hi|ic|c | x|xa|an|nt|th|ho|oa|as|st|tr|ro|oc|cy|yt|to|om|ma|a','pleo','PLMRFKKSN0STRSTM','leom','ytom','pleomorphi'),
 (286708,'pleomorphic xanthoastrocytomas',' p|pl|le|eo|om|mo|or|rp|ph|hi|ic|c | x|xa|an|nt|th|ho|oa|as|st|tr|ro|oc|cy|yt|to|om|ma|as|s','pleo','PLMRFKKSN0STRSTMS','leom','toma','pleomorphi'),
 (286709,'pleomorphism',' p|pl|le|eo|om|mo|or|rp|ph|hi|is|sm|m','pleo','PLMRFSM','leom','phis','pleomorphi'),
 (286710,'pleomorphous',' p|pl|le|eo|om|mo|or|rp|ph|ho|ou|us|s','pleo','PLMRFS','leom','phou','pleomorpho'),
 (286711,'pleomorphy',' p|pl|le|eo|om|mo|or|rp|ph|hy|y','pleo','PLMRF','leom','orph','pleomorphy');
INSERT INTO `m_spelling_dictionary` VALUES  (286712,'pleonasm',' p|pl|le|eo|on|na|as|sm|m','pleo','PLNSM','leon','onas','pleonasm'),
 (286713,'pleonasms',' p|pl|le|eo|on|na|as|sm|ms|s','pleo','PLNSMS','leon','nasm','pleonasms'),
 (286714,'pleonastic',' p|pl|le|eo|on|na|as|st|ti|ic|c','pleo','PLNSTK','leon','asti','pleonastic'),
 (286715,'pleonectic',' p|pl|le|eo|on|ne|ec|ct|ti|ic|c','pleo','PLNKTK','leon','ecti','pleonectic'),
 (286716,'pleonexia',' p|pl|le|eo|on|ne|ex|xi|ia|a','pleo','PLNKS','leon','nexi','pleonexia'),
 (286717,'pleonosteosis',' p|pl|le|eo|on|no|os|st|te|eo|os|si|is|s','pleo','PLNSTSS','leon','eosi','pleonosteo'),
 (286718,'pleonotia',' p|pl|le|eo|on|no|ot|ti|ia|a','pleo','PLNX','leon','noti','pleonotia'),
 (286719,'pleoptic',' p|pl|le|eo|op|pt|ti|ic|c','pleo','PLPTK','leop','opti','pleoptic'),
 (286720,'pleoptics',' p|pl|le|eo|op|pt|ti|ic|cs|s','pleo','PLPTKS','leop','ptic','pleoptics'),
 (286721,'Pleospora',' P|Pl|le|eo|os|sp|po|or|ra|a','Pleo','PLSPR','leos','spor','Pleospora'),
 (286722,'Pleospora herbarum',' P|Pl|le|eo|os|sp|po|or|ra|a | h|he|er|rb|ba|ar|ru|um|m','Pleo','PLSPRHRBRM','leos','baru','Pleospora');
INSERT INTO `m_spelling_dictionary` VALUES  (286723,'Pleospora infectoria',' P|Pl|le|eo|os|sp|po|or|ra|a | i|in|nf|fe|ec|ct|to|or|ri|ia|a','Pleo','PLSPRNFKTR','leos','tori','Pleospora'),
 (286724,'Pleosporaceae',' P|Pl|le|eo|os|sp|po|or|ra|ac|ce|ea|ae|e','Pleo','PLSPRS','leos','acea','Pleosporac'),
 (286725,'Pleoticus muelleri',' P|Pl|le|eo|ot|ti|ic|cu|us|s | m|mu|ue|el|ll|le|er|ri|i','Pleo','PLTKSMLR','leot','ller','Pleoticus'),
 (286726,'plerocercoid',' p|pl|le|er|ro|oc|ce|er|rc|co|oi|id|d','pler','PLRSRKT','lero','rcoi','plerocerco'),
 (286727,'plerocercoids',' p|pl|le|er|ro|oc|ce|er|rc|co|oi|id|ds|s','pler','PLRSRKTS','lero','coid','plerocerco'),
 (286728,'plerom',' p|pl|le|er|ro|om|m','pler','PLRM','lero','lero','plerom'),
 (286729,'pleroma',' p|pl|le|er|ro|om|ma|a','pler','PLRM','lero','erom','pleroma'),
 (286730,'pleromas',' p|pl|le|er|ro|om|ma|as|s','pler','PLRMS','lero','roma','pleromas'),
 (286731,'pleromata',' p|pl|le|er|ro|om|ma|at|ta|a','pler','PLRMT','lero','omat','pleromata'),
 (286732,'pleromatic',' p|pl|le|er|ro|om|ma|at|ti|ic|c','pler','PLRMTK','lero','mati','pleromatic');
INSERT INTO `m_spelling_dictionary` VALUES  (286733,'plerome',' p|pl|le|er|ro|om|me|e','pler','PLRM','lero','erom','plerome'),
 (286734,'pleromes',' p|pl|le|er|ro|om|me|es|s','pler','PLRMS','lero','rome','pleromes'),
 (286735,'pleroms',' p|pl|le|er|ro|om|ms|s','pler','PLRMS','lero','erom','pleroms'),
 (286736,'PLEs',' P|PL|LE|Es|s','PLEs','PLS','LEs','PLEs','PLEs'),
 (286737,'Plesiochorus cymbiformis',' P|Pl|le|es|si|io|oc|ch|ho|or|ru|us|s | c|cy|ym|mb|bi|if|fo|or|rm|mi|is|s','Ples','PLXXRSSMFRMS','lesi','ormi','Plesiochor'),
 (286738,'Plesiomonas',' P|Pl|le|es|si|io|om|mo|on|na|as|s','Ples','PLXMNS','lesi','mona','Plesiomona'),
 (286739,'Plesiomonas shigelloides',' P|Pl|le|es|si|io|om|mo|on|na|as|s | s|sh|hi|ig|ge|el|ll|lo|oi|id|de|es|s','Ples','PLXMNSXJLTS','lesi','oide','Plesiomona'),
 (286740,'plesiomorphic',' p|pl|le|es|si|io|om|mo|or|rp|ph|hi|ic|c','ples','PLXMRFK','lesi','rphi','plesiomorp'),
 (286741,'plesiomorphism',' p|pl|le|es|si|io|om|mo|or|rp|ph|hi|is|sm|m','ples','PLXMRFSM','lesi','phis','plesiomorp'),
 (286742,'plesiomorphous',' p|pl|le|es|si|io|om|mo|or|rp|ph|ho|ou|us|s','ples','PLXMRFS','lesi','phou','plesiomorp');
INSERT INTO `m_spelling_dictionary` VALUES  (286743,'plessimetric',' p|pl|le|es|ss|si|im|me|et|tr|ri|ic|c','ples','PLSMTRK','less','etri','plessimetr'),
 (286744,'Plethodon',' P|Pl|le|et|th|ho|od|do|on|n','Plet','PL0TN','leth','hodo','Plethodon'),
 (286745,'Plethodon cinereus',' P|Pl|le|et|th|ho|od|do|on|n | c|ci|in|ne|er|re|eu|us|s','Plet','PL0TNSNRS','leth','ereu','Plethodon'),
 (286746,'Plethodon jordani',' P|Pl|le|et|th|ho|od|do|on|n | j|jo|or|rd|da|an|ni|i','Plet','PL0TNJRTN','leth','rdan','Plethodon'),
 (286747,'Plethodon vehiculum',' P|Pl|le|et|th|ho|od|do|on|n | v|ve|eh|hi|ic|cu|ul|lu|um|m','Plet','PL0TNFHKLM','leth','culu','Plethodon'),
 (286748,'plethodontid',' p|pl|le|et|th|ho|od|do|on|nt|ti|id|d','plet','PL0TNTT','leth','onti','plethodont'),
 (286749,'Plethodontidae',' P|Pl|le|et|th|ho|od|do|on|nt|ti|id|da|ae|e','Plet','PL0TNTT','leth','tida','Plethodont'),
 (286750,'plethodontids',' p|pl|le|et|th|ho|od|do|on|nt|ti|id|ds|s','plet','PL0TNTTS','leth','ntid','plethodont'),
 (286751,'plethora',' p|pl|le|et|th|ho|or|ra|a','plet','PL0R','leth','thor','plethora'),
 (286752,'plethoric',' p|pl|le|et|th|ho|or|ri|ic|c','plet','PL0RK','leth','hori','plethoric');
INSERT INTO `m_spelling_dictionary` VALUES  (286753,'plethysmogram',' p|pl|le|et|th|hy|ys|sm|mo|og|gr|ra|am|m','plet','PL0SMKRM','leth','ogra','plethysmog'),
 (286754,'plethysmograms',' p|pl|le|et|th|hy|ys|sm|mo|og|gr|ra|am|ms|s','plet','PL0SMKRMS','leth','gram','plethysmog'),
 (286755,'plethysmograph',' p|pl|le|et|th|hy|ys|sm|mo|og|gr|ra|ap|ph|h','plet','PL0SMKRF','leth','grap','plethysmog'),
 (286756,'plethysmographic',' p|pl|le|et|th|hy|ys|sm|mo|og|gr|ra|ap|ph|hi|ic|c','plet','PL0SMKRFK','leth','aphi','plethysmog'),
 (286757,'plethysmographically',' p|pl|le|et|th|hy|ys|sm|mo|og|gr|ra|ap|ph|hi|ic|ca|al|ll|ly|y','plet','PL0SMKRFKL','leth','call','plethysmog'),
 (286758,'plethysmographies',' p|pl|le|et|th|hy|ys|sm|mo|og|gr|ra|ap|ph|hi|ie|es|s','plet','PL0SMKRFS','leth','phie','plethysmog'),
 (286759,'plethysmographs',' p|pl|le|et|th|hy|ys|sm|mo|og|gr|ra|ap|ph|hs|s','plet','PL0SMKRFS','leth','raph','plethysmog'),
 (286760,'plethysmography',' p|pl|le|et|th|hy|ys|sm|mo|og|gr|ra|ap|ph|hy|y','plet','PL0SMKRF','leth','raph','plethysmog'),
 (286761,'plethysmometry',' p|pl|le|et|th|hy|ys|sm|mo|om|me|et|tr|ry|y','plet','PL0SMMTR','leth','metr','plethysmom');
INSERT INTO `m_spelling_dictionary` VALUES  (286762,'pleura',' p|pl|le|eu|ur|ra|a','pleu','PLR','leur','leur','pleura'),
 (286763,'pleura parietalis',' p|pl|le|eu|ur|ra|a | p|pa|ar|ri|ie|et|ta|al|li|is|s','pleu','PLRPRTLS','leur','tali','pleura par'),
 (286764,'pleuracentesis',' p|pl|le|eu|ur|ra|ac|ce|en|nt|te|es|si|is|s','pleu','PLRSNTSS','leur','tesi','pleuracent'),
 (286765,'pleurae',' p|pl|le|eu|ur|ra|ae|e','pleu','PLR','leur','eura','pleurae'),
 (286766,'Pleuragramma antarcticum',' P|Pl|le|eu|ur|ra|ag|gr|ra|am|mm|ma|a | a|an|nt|ta|ar|rc|ct|ti|ic|cu|um|m','Pleu','PLRKRMNTRKTKM','leur','ticu','Pleuragram'),
 (286767,'pleural',' p|pl|le|eu|ur|ra|al|l','pleu','PLRL','leur','eura','pleural'),
 (286768,'pleural canal',' p|pl|le|eu|ur|ra|al|l | c|ca|an|na|al|l','pleu','PLRLKNL','leur','cana','pleural ca'),
 (286769,'pleural canals',' p|pl|le|eu|ur|ra|al|l | c|ca|an|na|al|ls|s','pleu','PLRLKNLS','leur','anal','pleural ca'),
 (286770,'pleural cavities',' p|pl|le|eu|ur|ra|al|l | c|ca|av|vi|it|ti|ie|es|s','pleu','PLRLKFTS','leur','itie','pleural ca'),
 (286771,'pleural cavity',' p|pl|le|eu|ur|ra|al|l | c|ca|av|vi|it|ty|y','pleu','PLRLKFT','leur','avit','pleural ca');
INSERT INTO `m_spelling_dictionary` VALUES  (286772,'pleural effusion',' p|pl|le|eu|ur|ra|al|l | e|ef|ff|fu|us|si|io|on|n','pleu','PLRLFXN','leur','usio','pleural ef'),
 (286773,'pleural effusions',' p|pl|le|eu|ur|ra|al|l | e|ef|ff|fu|us|si|io|on|ns|s','pleu','PLRLFXNS','leur','sion','pleural ef'),
 (286774,'pleural empyema',' p|pl|le|eu|ur|ra|al|l | e|em|mp|py|ye|em|ma|a','pleu','PLRLMPYM','leur','pyem','pleural em'),
 (286775,'pleural empyemas',' p|pl|le|eu|ur|ra|al|l | e|em|mp|py|ye|em|ma|as|s','pleu','PLRLMPYMS','leur','yema','pleural em'),
 (286776,'pleural empyemata',' p|pl|le|eu|ur|ra|al|l | e|em|mp|py|ye|em|ma|at|ta|a','pleu','PLRLMPYMT','leur','emat','pleural em'),
 (286777,'pleural fluid',' p|pl|le|eu|ur|ra|al|l | f|fl|lu|ui|id|d','pleu','PLRLFLT','leur','flui','pleural fl'),
 (286778,'pleural fluids',' p|pl|le|eu|ur|ra|al|l | f|fl|lu|ui|id|ds|s','pleu','PLRLFLTS','leur','luid','pleural fl'),
 (286779,'pleural poudrage',' p|pl|le|eu|ur|ra|al|l | p|po|ou|ud|dr|ra|ag|ge|e','pleu','PLRLPTRJ','leur','drag','pleural po'),
 (286780,'pleural pressure',' p|pl|le|eu|ur|ra|al|l | p|pr|re|es|ss|su|ur|re|e','pleu','PLRLPRSR','leur','ssur','pleural pr');
INSERT INTO `m_spelling_dictionary` VALUES  (286781,'pleural recess',' p|pl|le|eu|ur|ra|al|l | r|re|ec|ce|es|ss|s','pleu','PLRLRSS','leur','eces','pleural re'),
 (286782,'pleural recesses',' p|pl|le|eu|ur|ra|al|l | r|re|ec|ce|es|ss|se|es|s','pleu','PLRLRSSS','leur','esse','pleural re'),
 (286783,'pleural rub',' p|pl|le|eu|ur|ra|al|l | r|ru|ub|b','pleu','PLRLRB','leur','l ru','pleural ru'),
 (286784,'pleural rubs',' p|pl|le|eu|ur|ra|al|l | r|ru|ub|bs|s','pleu','PLRLRBS','leur',' rub','pleural ru'),
 (286785,'pleural sac',' p|pl|le|eu|ur|ra|al|l | s|sa|ac|c','pleu','PLRLSK','leur','l sa','pleural sa'),
 (286786,'pleural sacs',' p|pl|le|eu|ur|ra|al|l | s|sa|ac|cs|s','pleu','PLRLSKS','leur',' sac','pleural sa'),
 (286787,'pleural sinus',' p|pl|le|eu|ur|ra|al|l | s|si|in|nu|us|s','pleu','PLRLSNS','leur','sinu','pleural si'),
 (286788,'pleural sinuses',' p|pl|le|eu|ur|ra|al|l | s|si|in|nu|us|se|es|s','pleu','PLRLSNSS','leur','nuse','pleural si'),
 (286789,'pleuralgia',' p|pl|le|eu|ur|ra|al|lg|gi|ia|a','pleu','PLRLJ','leur','algi','pleuralgia'),
 (286790,'pleuralgic',' p|pl|le|eu|ur|ra|al|lg|gi|ic|c','pleu','PLRLJK','leur','algi','pleuralgic');
INSERT INTO `m_spelling_dictionary` VALUES  (286791,'pleuras',' p|pl|le|eu|ur|ra|as|s','pleu','PLRS','leur','eura','pleuras'),
 (286792,'Pleurastrum',' P|Pl|le|eu|ur|ra|as|st|tr|ru|um|m','Pleu','PLRSTRM','leur','stru','Pleurastru'),
 (286793,'Pleurastrum erumpens',' P|Pl|le|eu|ur|ra|as|st|tr|ru|um|m | e|er|ru|um|mp|pe|en|ns|s','Pleu','PLRSTRMRMPNS','leur','mpen','Pleurastru'),
 (286794,'Pleurastrum insigne',' P|Pl|le|eu|ur|ra|as|st|tr|ru|um|m | i|in|ns|si|ig|gn|ne|e','Pleu','PLRSTRMNSKN','leur','sign','Pleurastru'),
 (286795,'Pleurastrum paucicellulare',' P|Pl|le|eu|ur|ra|as|st|tr|ru|um|m | p|pa|au|uc|ci|ic|ce|el|ll|lu|ul|la|ar|re|e','Pleu','PLRSTRMPSSLLR','leur','ular','Pleurastru'),
 (286796,'Pleurastrum terrestre',' P|Pl|le|eu|ur|ra|as|st|tr|ru|um|m | t|te|er|rr|re|es|st|tr|re|e','Pleu','PLRSTRMTRSTR','leur','estr','Pleurastru'),
 (286797,'pleurectomies',' p|pl|le|eu|ur|re|ec|ct|to|om|mi|ie|es|s','pleu','PLRKTMS','leur','omie','pleurectom'),
 (286798,'pleurectomy',' p|pl|le|eu|ur|re|ec|ct|to|om|my|y','pleu','PLRKTM','leur','ctom','pleurectom'),
 (286799,'pleurisies',' p|pl|le|eu|ur|ri|is|si|ie|es|s','pleu','PLRSS','leur','isie','pleurisies');
INSERT INTO `m_spelling_dictionary` VALUES  (286800,'pleurisy',' p|pl|le|eu|ur|ri|is|sy|y','pleu','PLRS','leur','uris','pleurisy'),
 (286801,'pleurisy root',' p|pl|le|eu|ur|ri|is|sy|y | r|ro|oo|ot|t','pleu','PLRSRT','leur',' roo','pleurisy r'),
 (286802,'pleurisy with effusion',' p|pl|le|eu|ur|ri|is|sy|y | w|wi|it|th|h | e|ef|ff|fu|us|si|io|on|n','pleu','PLRSW0FXN','leur','usio','pleurisy w'),
 (286803,'pleuritic',' p|pl|le|eu|ur|ri|it|ti|ic|c','pleu','PLRTK','leur','riti','pleuritic'),
 (286804,'pleuritic pneumonia',' p|pl|le|eu|ur|ri|it|ti|ic|c | p|pn|ne|eu|um|mo|on|ni|ia|a','pleu','PLRTKPNMN','leur','moni','pleuritic'),
 (286805,'pleuritides',' p|pl|le|eu|ur|ri|it|ti|id|de|es|s','pleu','PLRTTS','leur','tide','pleuritide'),
 (286806,'pleuritis',' p|pl|le|eu|ur|ri|it|ti|is|s','pleu','PLRTS','leur','riti','pleuritis'),
 (286807,'pleuritis carcinomatosa',' p|pl|le|eu|ur|ri|it|ti|is|s | c|ca|ar|rc|ci|in|no|om|ma|at|to|os|sa|a','pleu','PLRTSKRSNMTS','leur','atos','pleuritis'),
 (286808,'pleuritogenous',' p|pl|le|eu|ur|ri|it|to|og|ge|en|no|ou|us|s','pleu','PLRTJNS','leur','enou','pleuritoge'),
 (286809,'pleuro-amniotic',' p|pl|le|eu|ur|ro|o-|-a|am|mn|ni|io|ot|ti|ic|c','pleu','PLRMNTK','leur','ioti','pleuro-amn');
INSERT INTO `m_spelling_dictionary` VALUES  (286810,'pleuro-amniotic shunt',' p|pl|le|eu|ur|ro|o-|-a|am|mn|ni|io|ot|ti|ic|c | s|sh|hu|un|nt|t','pleu','PLRMNTKXNT','leur','shun','pleuro-amn'),
 (286811,'pleuro-amniotic shunts',' p|pl|le|eu|ur|ro|o-|-a|am|mn|ni|io|ot|ti|ic|c | s|sh|hu|un|nt|ts|s','pleu','PLRMNTKXNTS','leur','hunt','pleuro-amn'),
 (286812,'pleuro-cutaneous',' p|pl|le|eu|ur|ro|o-|-c|cu|ut|ta|an|ne|eo|ou|us|s','pleu','PLRKTNS','leur','neou','pleuro-cut'),
 (286813,'pleuro-esophageal',' p|pl|le|eu|ur|ro|o-|-e|es|so|op|ph|ha|ag|ge|ea|al|l','pleu','PLRSFJL','leur','agea','pleuro-eso'),
 (286814,'pleuro-esophageal muscle',' p|pl|le|eu|ur|ro|o-|-e|es|so|op|ph|ha|ag|ge|ea|al|l | m|mu|us|sc|cl|le|e','pleu','PLRSFJLMSKL','leur','uscl','pleuro-eso'),
 (286815,'pleuro-esophageal muscles',' p|pl|le|eu|ur|ro|o-|-e|es|so|op|ph|ha|ag|ge|ea|al|l | m|mu|us|sc|cl|le|es|s','pleu','PLRSFJLMSKLS','leur','scle','pleuro-eso'),
 (286816,'pleuro-hepatic',' p|pl|le|eu|ur|ro|o-|-h|he|ep|pa|at|ti|ic|c','pleu','PLRHPTK','leur','pati','pleuro-hep'),
 (286817,'pleuro-oesophageal',' p|pl|le|eu|ur|ro|o-|-o|oe|es|so|op|ph|ha|ag|ge|ea|al|l','pleu','PLRSFJL','leur','agea','pleuro-oes');
INSERT INTO `m_spelling_dictionary` VALUES  (286818,'pleuro-oesophageal muscle',' p|pl|le|eu|ur|ro|o-|-o|oe|es|so|op|ph|ha|ag|ge|ea|al|l | m|mu|us|sc|cl|le|e','pleu','PLRSFJLMSKL','leur','uscl','pleuro-oes'),
 (286819,'pleuro-oesophageal muscles',' p|pl|le|eu|ur|ro|o-|-o|oe|es|so|op|ph|ha|ag|ge|ea|al|l | m|mu|us|sc|cl|le|es|s','pleu','PLRSFJLMSKLS','leur','scle','pleuro-oes'),
 (286820,'pleuro-parenchymal',' p|pl|le|eu|ur|ro|o-|-p|pa|ar|re|en|nc|ch|hy|ym|ma|al|l','pleu','PLRPRNXML','leur','hyma','pleuro-par'),
 (286821,'pleuro-parietal',' p|pl|le|eu|ur|ro|o-|-p|pa|ar|ri|ie|et|ta|al|l','pleu','PLRPRTL','leur','ieta','pleuro-par'),
 (286822,'pleuro-pericardial',' p|pl|le|eu|ur|ro|o-|-p|pe|er|ri|ic|ca|ar|rd|di|ia|al|l','pleu','PLRPRKRTL','leur','rdia','pleuro-per'),
 (286823,'pleuro-peritoneal',' p|pl|le|eu|ur|ro|o-|-p|pe|er|ri|it|to|on|ne|ea|al|l','pleu','PLRPRTNL','leur','onea','pleuro-per'),
 (286824,'pleuro-peritoneal sinus',' p|pl|le|eu|ur|ro|o-|-p|pe|er|ri|it|to|on|ne|ea|al|l | s|si|in|nu|us|s','pleu','PLRPRTNLSNS','leur','sinu','pleuro-per'),
 (286825,'pleuro-peritoneal sinuses',' p|pl|le|eu|ur|ro|o-|-p|pe|er|ri|it|to|on|ne|ea|al|l | s|si|in|nu|us|se|es|s','pleu','PLRPRTNLSNSS','leur','nuse','pleuro-per');
INSERT INTO `m_spelling_dictionary` VALUES  (286826,'pleuro-phrenic',' p|pl|le|eu|ur|ro|o-|-p|ph|hr|re|en|ni|ic|c','pleu','PLRFRNK','leur','reni','pleuro-phr'),
 (286827,'pleuro-pleural',' p|pl|le|eu|ur|ro|o-|-p|pl|le|eu|ur|ra|al|l','pleu','PLRPLRL','leur','eura','pleuro-ple'),
 (286828,'pleuro-pneumonectomies',' p|pl|le|eu|ur|ro|o-|-p|pn|ne|eu|um|mo|on|ne|ec|ct|to|om|mi|ie|es|s','pleu','PLRPNMNKTMS','leur','omie','pleuro-pne'),
 (286829,'pleuro-pneumonectomy',' p|pl|le|eu|ur|ro|o-|-p|pn|ne|eu|um|mo|on|ne|ec|ct|to|om|my|y','pleu','PLRPNMNKTM','leur','ctom','pleuro-pne'),
 (286830,'pleuro-pneumonia',' p|pl|le|eu|ur|ro|o-|-p|pn|ne|eu|um|mo|on|ni|ia|a','pleu','PLRPNMN','leur','moni','pleuro-pne'),
 (286831,'pleuro-pneumoniae',' p|pl|le|eu|ur|ro|o-|-p|pn|ne|eu|um|mo|on|ni|ia|ae|e','pleu','PLRPNMN','leur','onia','pleuro-pne'),
 (286832,'pleuro-pneumonias',' p|pl|le|eu|ur|ro|o-|-p|pn|ne|eu|um|mo|on|ni|ia|as|s','pleu','PLRPNMNS','leur','onia','pleuro-pne'),
 (286833,'pleuro-pneumopathies',' p|pl|le|eu|ur|ro|o-|-p|pn|ne|eu|um|mo|op|pa|at|th|hi|ie|es|s','pleu','PLRPNMP0S','leur','thie','pleuro-pne'),
 (286834,'pleuro-pneumopathy',' p|pl|le|eu|ur|ro|o-|-p|pn|ne|eu|um|mo|op|pa|at|th|hy|y','pleu','PLRPNMP0','leur','path','pleuro-pne');
INSERT INTO `m_spelling_dictionary` VALUES  (286835,'pleuro-pulmonary',' p|pl|le|eu|ur|ro|o-|-p|pu|ul|lm|mo|on|na|ar|ry|y','pleu','PLRPLMNR','leur','onar','pleuro-pul'),
 (286836,'pleuro-thoracic',' p|pl|le|eu|ur|ro|o-|-t|th|ho|or|ra|ac|ci|ic|c','pleu','PLR0RSK','leur','raci','pleuro-tho'),
 (286837,'pleuroamniotic',' p|pl|le|eu|ur|ro|oa|am|mn|ni|io|ot|ti|ic|c','pleu','PLRMNTK','leur','ioti','pleuroamni'),
 (286838,'pleuroamniotic shunt',' p|pl|le|eu|ur|ro|oa|am|mn|ni|io|ot|ti|ic|c | s|sh|hu|un|nt|t','pleu','PLRMNTKXNT','leur','shun','pleuroamni'),
 (286839,'pleuroamniotic shunts',' p|pl|le|eu|ur|ro|oa|am|mn|ni|io|ot|ti|ic|c | s|sh|hu|un|nt|ts|s','pleu','PLRMNTKXNTS','leur','hunt','pleuroamni'),
 (286840,'Pleurobrachia',' P|Pl|le|eu|ur|ro|ob|br|ra|ac|ch|hi|ia|a','Pleu','PLRBRX','leur','achi','Pleurobrac'),
 (286841,'Pleurobrachia bachei',' P|Pl|le|eu|ur|ro|ob|br|ra|ac|ch|hi|ia|a | b|ba|ac|ch|he|ei|i','Pleu','PLRBRXBX','leur','ache','Pleurobrac'),
 (286842,'Pleurobrachia pileus',' P|Pl|le|eu|ur|ro|ob|br|ra|ac|ch|hi|ia|a | p|pi|il|le|eu|us|s','Pleu','PLRBRXPLS','leur','ileu','Pleurobrac'),
 (286843,'Pleurobrachiidae',' P|Pl|le|eu|ur|ro|ob|br|ra|ac|ch|hi|ii|id|da|ae|e','Pleu','PLRBRXT','leur','iida','Pleurobrac');
INSERT INTO `m_spelling_dictionary` VALUES  (286844,'pleurobronchitides',' p|pl|le|eu|ur|ro|ob|br|ro|on|nc|ch|hi|it|ti|id|de|es|s','pleu','PLRBRNXTTS','leur','tide','pleurobron'),
 (286845,'pleurobronchitis',' p|pl|le|eu|ur|ro|ob|br|ro|on|nc|ch|hi|it|ti|is|s','pleu','PLRBRNXTS','leur','hiti','pleurobron'),
 (286846,'pleurobronchopneumonia',' p|pl|le|eu|ur|ro|ob|br|ro|on|nc|ch|ho|op|pn|ne|eu|um|mo|on|ni|ia|a','pleu','PLRBRNXPNMN','leur','moni','pleurobron'),
 (286847,'pleurobronchopneumonias',' p|pl|le|eu|ur|ro|ob|br|ro|on|nc|ch|ho|op|pn|ne|eu|um|mo|on|ni|ia|as|s','pleu','PLRBRNXPNMNS','leur','onia','pleurobron'),
 (286848,'Pleurocapsa',' P|Pl|le|eu|ur|ro|oc|ca|ap|ps|sa|a','Pleu','PLRKPS','leur','caps','Pleurocaps'),
 (286849,'Pleurocapsa minor',' P|Pl|le|eu|ur|ro|oc|ca|ap|ps|sa|a | m|mi|in|no|or|r','Pleu','PLRKPSMNR','leur','mino','Pleurocaps'),
 (286850,'pleurocenteses',' p|pl|le|eu|ur|ro|oc|ce|en|nt|te|es|se|es|s','pleu','PLRSNTSS','leur','tese','pleurocent'),
 (286851,'pleurocentesis',' p|pl|le|eu|ur|ro|oc|ce|en|nt|te|es|si|is|s','pleu','PLRSNTSS','leur','tesi','pleurocent'),
 (286852,'pleurocentra',' p|pl|le|eu|ur|ro|oc|ce|en|nt|tr|ra|a','pleu','PLRSNTR','leur','entr','pleurocent');
INSERT INTO `m_spelling_dictionary` VALUES  (286853,'pleurocentrum',' p|pl|le|eu|ur|ro|oc|ce|en|nt|tr|ru|um|m','pleu','PLRSNTRM','leur','ntru','pleurocent'),
 (286854,'Pleurocera',' P|Pl|le|eu|ur|ro|oc|ce|er|ra|a','Pleu','PLRSR','leur','ocer','Pleurocera'),
 (286855,'Pleurocera acuta',' P|Pl|le|eu|ur|ro|oc|ce|er|ra|a | a|ac|cu|ut|ta|a','Pleu','PLRSRKT','leur','acut','Pleurocera'),
 (286856,'Pleurocera annuliferum',' P|Pl|le|eu|ur|ro|oc|ce|er|ra|a | a|an|nn|nu|ul|li|if|fe|er|ru|um|m','Pleu','PLRSRNLFRM','leur','feru','Pleurocera'),
 (286857,'Pleurocera canaliculatum',' P|Pl|le|eu|ur|ro|oc|ce|er|ra|a | c|ca|an|na|al|li|ic|cu|ul|la|at|tu|um|m','Pleu','PLRSRKNLKLTM','leur','latu','Pleurocera'),
 (286858,'Pleurocera prasinatum',' P|Pl|le|eu|ur|ro|oc|ce|er|ra|a | p|pr|ra|as|si|in|na|at|tu|um|m','Pleu','PLRSRPRSNTM','leur','natu','Pleurocera'),
 (286859,'Pleurocera pyrenellum',' P|Pl|le|eu|ur|ro|oc|ce|er|ra|a | p|py|yr|re|en|ne|el|ll|lu|um|m','Pleu','PLRSRPRNLM','leur','ellu','Pleurocera'),
 (286860,'Pleurocera unciale',' P|Pl|le|eu|ur|ro|oc|ce|er|ra|a | u|un|nc|ci|ia|al|le|e','Pleu','PLRSRNXL','leur','cial','Pleurocera'),
 (286861,'Pleurocera vestitum',' P|Pl|le|eu|ur|ro|oc|ce|er|ra|a | v|ve|es|st|ti|it|tu|um|m','Pleu','PLRSRFSTTM','leur','titu','Pleurocera');
INSERT INTO `m_spelling_dictionary` VALUES  (286862,'Pleurocera walkeri',' P|Pl|le|eu|ur|ro|oc|ce|er|ra|a | w|wa|al|lk|ke|er|ri|i','Pleu','PLRSRWLKR','leur','lker','Pleurocera'),
 (286863,'Pleuroceras pleurostylum',' P|Pl|le|eu|ur|ro|oc|ce|er|ra|as|s | p|pl|le|eu|ur|ro|os|st|ty|yl|lu|um|m','Pleu','PLRSRSPLRSTLM','leur','tylu','Pleurocera'),
 (286864,'Pleuroceridae',' P|Pl|le|eu|ur|ro|oc|ce|er|ri|id|da|ae|e','Pleu','PLRSRT','leur','rida','Pleuroceri'),
 (286865,'pleurocholecystitides',' p|pl|le|eu|ur|ro|oc|ch|ho|ol|le|ec|cy|ys|st|ti|it|ti|id|de|es|s','pleu','PLRXLSSTTTS','leur','tide','pleurochol'),
 (286866,'pleurocholecystitis',' p|pl|le|eu|ur|ro|oc|ch|ho|ol|le|ec|cy|ys|st|ti|it|ti|is|s','pleu','PLRXLSSTTS','leur','titi','pleurochol'),
 (286867,'Pleurochrysis carterae',' P|Pl|le|eu|ur|ro|oc|ch|hr|ry|ys|si|is|s | c|ca|ar|rt|te|er|ra|ae|e','Pleu','PLRXRSSKRTR','leur','tera','Pleurochry'),
 (286868,'pleurocutaneous',' p|pl|le|eu|ur|ro|oc|cu|ut|ta|an|ne|eo|ou|us|s','pleu','PLRKTNS','leur','neou','pleurocuta'),
 (286869,'pleurodele',' p|pl|le|eu|ur|ro|od|de|el|le|e','pleu','PLRTL','leur','odel','pleurodele');
INSERT INTO `m_spelling_dictionary` VALUES  (286870,'pleurodeles',' p|pl|le|eu|ur|ro|od|de|el|le|es|s','pleu','PLRTLS','leur','dele','pleurodele'),
 (286871,'Pleurodeles waltl',' P|Pl|le|eu|ur|ro|od|de|el|le|es|s | w|wa|al|lt|tl|l','Pleu','PLRTLSWLTL','leur','walt','Pleurodele'),
 (286872,'Pleurodeles waltlii',' P|Pl|le|eu|ur|ro|od|de|el|le|es|s | w|wa|al|lt|tl|li|ii|i','Pleu','PLRTLSWLTL','leur','ltli','Pleurodele'),
 (286873,'pleurodeses',' p|pl|le|eu|ur|ro|od|de|es|se|es|s','pleu','PLRTSS','leur','dese','pleurodese'),
 (286874,'pleurodesis',' p|pl|le|eu|ur|ro|od|de|es|si|is|s','pleu','PLRTSS','leur','desi','pleurodesi'),
 (286875,'Pleurodira',' P|Pl|le|eu|ur|ro|od|di|ir|ra|a','Pleu','PLRTR','leur','odir','Pleurodira'),
 (286876,'pleurodont',' p|pl|le|eu|ur|ro|od|do|on|nt|t','pleu','PLRTNT','leur','odon','pleurodont'),
 (286877,'pleurodynia',' p|pl|le|eu|ur|ro|od|dy|yn|ni|ia|a','pleu','PLRTN','leur','dyni','pleurodyni'),
 (286878,'pleuroesophageal',' p|pl|le|eu|ur|ro|oe|es|so|op|ph|ha|ag|ge|ea|al|l','pleu','PLRSFJL','leur','agea','pleuroesop'),
 (286879,'pleuroesophageal muscle',' p|pl|le|eu|ur|ro|oe|es|so|op|ph|ha|ag|ge|ea|al|l | m|mu|us|sc|cl|le|e','pleu','PLRSFJLMSKL','leur','uscl','pleuroesop');
INSERT INTO `m_spelling_dictionary` VALUES  (286880,'pleuroesophageal muscles',' p|pl|le|eu|ur|ro|oe|es|so|op|ph|ha|ag|ge|ea|al|l | m|mu|us|sc|cl|le|es|s','pleu','PLRSFJLMSKLS','leur','scle','pleuroesop'),
 (286881,'pleurogenetic pneumonia',' p|pl|le|eu|ur|ro|og|ge|en|ne|et|ti|ic|c | p|pn|ne|eu|um|mo|on|ni|ia|a','pleu','PLRJNTKPNMN','leur','moni','pleurogene'),
 (286882,'pleurogenic',' p|pl|le|eu|ur|ro|og|ge|en|ni|ic|c','pleu','PLRJNK','leur','geni','pleurogeni'),
 (286883,'pleurogenic pneumonia',' p|pl|le|eu|ur|ro|og|ge|en|ni|ic|c | p|pn|ne|eu|um|mo|on|ni|ia|a','pleu','PLRJNKPNMN','leur','moni','pleurogeni'),
 (286884,'pleurogenous',' p|pl|le|eu|ur|ro|og|ge|en|no|ou|us|s','pleu','PLRJNS','leur','enou','pleurogeno'),
 (286885,'Pleurogonius',' P|Pl|le|eu|ur|ro|og|go|on|ni|iu|us|s','Pleu','PLRKNS','leur','oniu','Pleurogoni'),
 (286886,'Pleurogonius trigonocephalus',' P|Pl|le|eu|ur|ro|og|go|on|ni|iu|us|s | t|tr|ri|ig|go|on|no|oc|ce|ep|ph|ha|al|lu|us|s','Pleu','PLRKNSTRKNSFLS','leur','halu','Pleurogoni'),
 (286887,'pleurohepatic',' p|pl|le|eu|ur|ro|oh|he|ep|pa|at|ti|ic|c','pleu','PLRHPTK','leur','pati','pleurohepa');
INSERT INTO `m_spelling_dictionary` VALUES  (286888,'pleurohepatitides',' p|pl|le|eu|ur|ro|oh|he|ep|pa|at|ti|it|ti|id|de|es|s','pleu','PLRHPTTTS','leur','tide','pleurohepa'),
 (286889,'pleurohepatitis',' p|pl|le|eu|ur|ro|oh|he|ep|pa|at|ti|it|ti|is|s','pleu','PLRHPTTS','leur','titi','pleurohepa'),
 (286890,'pleurolyses',' p|pl|le|eu|ur|ro|ol|ly|ys|se|es|s','pleu','PLRLSS','leur','lyse','pleurolyse'),
 (286891,'pleurolysis',' p|pl|le|eu|ur|ro|ol|ly|ys|si|is|s','pleu','PLRLSS','leur','lysi','pleurolysi'),
 (286892,'Pleuromamma',' P|Pl|le|eu|ur|ro|om|ma|am|mm|ma|a','Pleu','PLRMM','leur','mamm','Pleuromamm'),
 (286893,'Pleuromamma gracilis',' P|Pl|le|eu|ur|ro|om|ma|am|mm|ma|a | g|gr|ra|ac|ci|il|li|is|s','Pleu','PLRMMKRSLS','leur','cili','Pleuromamm'),
 (286894,'Pleuromamma xiphias',' P|Pl|le|eu|ur|ro|om|ma|am|mm|ma|a | x|xi|ip|ph|hi|ia|as|s','Pleu','PLRMMKSFS','leur','phia','Pleuromamm'),
 (286895,'Pleuronectes',' P|Pl|le|eu|ur|ro|on|ne|ec|ct|te|es|s','Pleu','PLRNKTS','leur','ecte','Pleuronect'),
 (286896,'Pleuronectes americanus',' P|Pl|le|eu|ur|ro|on|ne|ec|ct|te|es|s | a|am|me|er|ri|ic|ca|an|nu|us|s','Pleu','PLRNKTSMRKNS','leur','canu','Pleuronect');
INSERT INTO `m_spelling_dictionary` VALUES  (286897,'Pleuronectes ferrugineus',' P|Pl|le|eu|ur|ro|on|ne|ec|ct|te|es|s | f|fe|er|rr|ru|ug|gi|in|ne|eu|us|s','Pleu','PLRNKTSFRJNS','leur','ineu','Pleuronect'),
 (286898,'Pleuronectes flesus',' P|Pl|le|eu|ur|ro|on|ne|ec|ct|te|es|s | f|fl|le|es|su|us|s','Pleu','PLRNKTSFLSS','leur','lesu','Pleuronect'),
 (286899,'Pleuronectes obscurus',' P|Pl|le|eu|ur|ro|on|ne|ec|ct|te|es|s | o|ob|bs|sc|cu|ur|ru|us|s','Pleu','PLRNKTSBSKRS','leur','curu','Pleuronect'),
 (286900,'Pleuronectes platessa',' P|Pl|le|eu|ur|ro|on|ne|ec|ct|te|es|s | p|pl|la|at|te|es|ss|sa|a','Pleu','PLRNKTSPLTS','leur','tess','Pleuronect'),
 (286901,'Pleuronectes vetulus',' P|Pl|le|eu|ur|ro|on|ne|ec|ct|te|es|s | v|ve|et|tu|ul|lu|us|s','Pleu','PLRNKTSFTLS','leur','tulu','Pleuronect'),
 (286902,'Pleuronectes yokohamae',' P|Pl|le|eu|ur|ro|on|ne|ec|ct|te|es|s | y|yo|ok|ko|oh|ha|am|ma|ae|e','Pleu','PLRNKTSYKHM','leur','hama','Pleuronect'),
 (286903,'Pleuronectidae',' P|Pl|le|eu|ur|ro|on|ne|ec|ct|ti|id|da|ae|e','Pleu','PLRNKTT','leur','tida','Pleuronect'),
 (286904,'Pleuronema',' P|Pl|le|eu|ur|ro|on|ne|em|ma|a','Pleu','PLRNM','leur','onem','Pleuronema');
INSERT INTO `m_spelling_dictionary` VALUES  (286905,'Pleuronema marinum',' P|Pl|le|eu|ur|ro|on|ne|em|ma|a | m|ma|ar|ri|in|nu|um|m','Pleu','PLRNMMRNM','leur','rinu','Pleuronema'),
 (286906,'Pleuronichthys',' P|Pl|le|eu|ur|ro|on|ni|ic|ch|ht|th|hy|ys|s','Pleu','PLRNX0S','leur','hthy','Pleuronich'),
 (286907,'Pleuronichthys verticalis',' P|Pl|le|eu|ur|ro|on|ni|ic|ch|ht|th|hy|ys|s | v|ve|er|rt|ti|ic|ca|al|li|is|s','Pleu','PLRNX0SFRTKLS','leur','cali','Pleuronich'),
 (286908,'pleurooesophageal',' p|pl|le|eu|ur|ro|oo|oe|es|so|op|ph|ha|ag|ge|ea|al|l','pleu','PLRSFJL','leur','agea','pleurooeso'),
 (286909,'pleurooesophageal muscle',' p|pl|le|eu|ur|ro|oo|oe|es|so|op|ph|ha|ag|ge|ea|al|l | m|mu|us|sc|cl|le|e','pleu','PLRSFJLMSKL','leur','uscl','pleurooeso'),
 (286910,'pleurooesophageal muscles',' p|pl|le|eu|ur|ro|oo|oe|es|so|op|ph|ha|ag|ge|ea|al|l | m|mu|us|sc|cl|le|es|s','pleu','PLRSFJLMSKLS','leur','scle','pleurooeso'),
 (286911,'pleuroparenchymal',' p|pl|le|eu|ur|ro|op|pa|ar|re|en|nc|ch|hy|ym|ma|al|l','pleu','PLRPRNXML','leur','hyma','pleuropare'),
 (286912,'pleuroparietal',' p|pl|le|eu|ur|ro|op|pa|ar|ri|ie|et|ta|al|l','pleu','PLRPRTL','leur','ieta','pleuropari');
INSERT INTO `m_spelling_dictionary` VALUES  (286913,'pleuropericardial',' p|pl|le|eu|ur|ro|op|pe|er|ri|ic|ca|ar|rd|di|ia|al|l','pleu','PLRPRKRTL','leur','rdia','pleuroperi'),
 (286914,'pleuropericarditides',' p|pl|le|eu|ur|ro|op|pe|er|ri|ic|ca|ar|rd|di|it|ti|id|de|es|s','pleu','PLRPRKRTTTS','leur','tide','pleuroperi'),
 (286915,'pleuropericarditis',' p|pl|le|eu|ur|ro|op|pe|er|ri|ic|ca|ar|rd|di|it|ti|is|s','pleu','PLRPRKRTTS','leur','diti','pleuroperi'),
 (286916,'pleuroperitoneal',' p|pl|le|eu|ur|ro|op|pe|er|ri|it|to|on|ne|ea|al|l','pleu','PLRPRTNL','leur','onea','pleuroperi'),
 (286917,'pleuroperitoneal foramen',' p|pl|le|eu|ur|ro|op|pe|er|ri|it|to|on|ne|ea|al|l | f|fo|or|ra|am|me|en|n','pleu','PLRPRTNLFRMN','leur','rame','pleuroperi'),
 (286918,'pleuroperitoneal foramens',' p|pl|le|eu|ur|ro|op|pe|er|ri|it|to|on|ne|ea|al|l | f|fo|or|ra|am|me|en|ns|s','pleu','PLRPRTNLFRMNS','leur','amen','pleuroperi'),
 (286919,'pleuroperitoneal foramina',' p|pl|le|eu|ur|ro|op|pe|er|ri|it|to|on|ne|ea|al|l | f|fo|or|ra|am|mi|in|na|a','pleu','PLRPRTNLFRMN','leur','amin','pleuroperi'),
 (286920,'pleuroperitoneal sinus',' p|pl|le|eu|ur|ro|op|pe|er|ri|it|to|on|ne|ea|al|l | s|si|in|nu|us|s','pleu','PLRPRTNLSNS','leur','sinu','pleuroperi');
INSERT INTO `m_spelling_dictionary` VALUES  (286921,'pleuroperitoneal sinuses',' p|pl|le|eu|ur|ro|op|pe|er|ri|it|to|on|ne|ea|al|l | s|si|in|nu|us|se|es|s','pleu','PLRPRTNLSNSS','leur','nuse','pleuroperi'),
 (286922,'pleuropexies',' p|pl|le|eu|ur|ro|op|pe|ex|xi|ie|es|s','pleu','PLRPKSS','leur','exie','pleuropexi'),
 (286923,'pleuropexy',' p|pl|le|eu|ur|ro|op|pe|ex|xy|y','pleu','PLRPKS','leur','opex','pleuropexy'),
 (286924,'pleurophrenic',' p|pl|le|eu|ur|ro|op|ph|hr|re|en|ni|ic|c','pleu','PLRFRNK','leur','reni','pleurophre'),
 (286925,'pleuropneumonectomies',' p|pl|le|eu|ur|ro|op|pn|ne|eu|um|mo|on|ne|ec|ct|to|om|mi|ie|es|s','pleu','PLRPNMNKTMS','leur','omie','pleuropneu'),
 (286926,'pleuropneumonectomy',' p|pl|le|eu|ur|ro|op|pn|ne|eu|um|mo|on|ne|ec|ct|to|om|my|y','pleu','PLRPNMNKTM','leur','ctom','pleuropneu'),
 (286927,'pleuropneumonia',' p|pl|le|eu|ur|ro|op|pn|ne|eu|um|mo|on|ni|ia|a','pleu','PLRPNMN','leur','moni','pleuropneu'),
 (286928,'Pleuropneumonia agalactiae',' P|Pl|le|eu|ur|ro|op|pn|ne|eu|um|mo|on|ni|ia|a | a|ag|ga|al|la|ac|ct|ti|ia|ae|e','Pleu','PLRPNMNKLKX','leur','ctia','Pleuropneu'),
 (286929,'Pleuropneumonia arthritidis muris',' P|Pl|le|eu|ur|ro|op|pn|ne|eu|um|mo|on|ni|ia|a | a|ar|rt|th|hr|ri|it|ti|id|di|is|s | m|mu|ur|ri|is|s','Pleu','PLRPNMNR0RTTSMRS','leur','muri','Pleuropneu');
INSERT INTO `m_spelling_dictionary` VALUES  (286930,'Pleuropneumonia bovigenitalis',' P|Pl|le|eu|ur|ro|op|pn|ne|eu|um|mo|on|ni|ia|a | b|bo|ov|vi|ig|ge|en|ni|it|ta|al|li|is|s','Pleu','PLRPNMNBFJNTLS','leur','tali','Pleuropneu'),
 (286931,'Pleuropneumonia bovis',' P|Pl|le|eu|ur|ro|op|pn|ne|eu|um|mo|on|ni|ia|a | b|bo|ov|vi|is|s','Pleu','PLRPNMNBFS','leur','bovi','Pleuropneu'),
 (286932,'Pleuropneumonia cerebri-muris',' P|Pl|le|eu|ur|ro|op|pn|ne|eu|um|mo|on|ni|ia|a | c|ce|er|re|eb|br|ri|i-|-m|mu|ur|ri|is|s','Pleu','PLRPNMNSRBRMRS','leur','muri','Pleuropneu'),
 (286933,'pleuropneumonia like organism',' p|pl|le|eu|ur|ro|op|pn|ne|eu|um|mo|on|ni|ia|a | l|li|ik|ke|e | o|or|rg|ga|an|ni|is|sm|m','pleu','PLRPNMNLKRKNSM','leur','anis','pleuropneu'),
 (286934,'pleuropneumonia like organisms',' p|pl|le|eu|ur|ro|op|pn|ne|eu|um|mo|on|ni|ia|a | l|li|ik|ke|e | o|or|rg|ga|an|ni|is|sm|ms|s','pleu','PLRPNMNLKRKNSMS','leur','nism','pleuropneu'),
 (286935,'pleuropneumonia-like',' p|pl|le|eu|ur|ro|op|pn|ne|eu|um|mo|on|ni|ia|a-|-l|li|ik|ke|e','pleu','PLRPNMNLK','leur','-lik','pleuropneu'),
 (286936,'pleuropneumonia-like organism',' p|pl|le|eu|ur|ro|op|pn|ne|eu|um|mo|on|ni|ia|a-|-l|li|ik|ke|e | o|or|rg|ga|an|ni|is|sm|m','pleu','PLRPNMNLKRKNSM','leur','anis','pleuropneu');
INSERT INTO `m_spelling_dictionary` VALUES  (286937,'pleuropneumonia-like organisms',' p|pl|le|eu|ur|ro|op|pn|ne|eu|um|mo|on|ni|ia|a-|-l|li|ik|ke|e | o|or|rg|ga|an|ni|is|sm|ms|s','pleu','PLRPNMNLKRKNSMS','leur','nism','pleuropneu'),
 (286938,'pleuropneumoniae',' p|pl|le|eu|ur|ro|op|pn|ne|eu|um|mo|on|ni|ia|ae|e','pleu','PLRPNMN','leur','onia','pleuropneu'),
 (286939,'pleuropneumonialike',' p|pl|le|eu|ur|ro|op|pn|ne|eu|um|mo|on|ni|ia|al|li|ik|ke|e','pleu','PLRPNMNLK','leur','alik','pleuropneu'),
 (286940,'pleuropneumonias',' p|pl|le|eu|ur|ro|op|pn|ne|eu|um|mo|on|ni|ia|as|s','pleu','PLRPNMNS','leur','onia','pleuropneu'),
 (286941,'pleuropneumopathies',' p|pl|le|eu|ur|ro|op|pn|ne|eu|um|mo|op|pa|at|th|hi|ie|es|s','pleu','PLRPNMP0S','leur','thie','pleuropneu'),
 (286942,'pleuropneumopathy',' p|pl|le|eu|ur|ro|op|pn|ne|eu|um|mo|op|pa|at|th|hy|y','pleu','PLRPNMP0','leur','path','pleuropneu'),
 (286943,'pleuropulmonary',' p|pl|le|eu|ur|ro|op|pu|ul|lm|mo|on|na|ar|ry|y','pleu','PLRPLMNR','leur','onar','pleuropulm'),
 (286944,'pleuroscleroses',' p|pl|le|eu|ur|ro|os|sc|cl|le|er|ro|os|se|es|s','pleu','PLRSKLRSS','leur','rose','pleuroscle');
INSERT INTO `m_spelling_dictionary` VALUES  (286945,'pleurosclerosis',' p|pl|le|eu|ur|ro|os|sc|cl|le|er|ro|os|si|is|s','pleu','PLRSKLRSS','leur','rosi','pleuroscle'),
 (286946,'pleuroscopies',' p|pl|le|eu|ur|ro|os|sc|co|op|pi|ie|es|s','pleu','PLRSKPS','leur','opie','pleuroscop'),
 (286947,'pleuroscopy',' p|pl|le|eu|ur|ro|os|sc|co|op|py|y','pleu','PLRSKP','leur','scop','pleuroscop'),
 (286948,'Pleurostigmophora',' P|Pl|le|eu|ur|ro|os|st|ti|ig|gm|mo|op|ph|ho|or|ra|a','Pleu','PLRSTKMFR','leur','phor','Pleurostig'),
 (286949,'pleurothoracic',' p|pl|le|eu|ur|ro|ot|th|ho|or|ra|ac|ci|ic|c','pleu','PLR0RSK','leur','raci','pleurothor'),
 (286950,'pleurothotonos',' p|pl|le|eu|ur|ro|ot|th|ho|ot|to|on|no|os|s','pleu','PLR0TNS','leur','tono','pleurothot'),
 (286951,'pleurothotonus',' p|pl|le|eu|ur|ro|ot|th|ho|ot|to|on|nu|us|s','pleu','PLR0TNS','leur','tonu','pleurothot'),
 (286952,'Pleurotomariidae',' P|Pl|le|eu|ur|ro|ot|to|om|ma|ar|ri|ii|id|da|ae|e','Pleu','PLRTMRT','leur','iida','Pleurotoma'),
 (286953,'pleurotomies',' p|pl|le|eu|ur|ro|ot|to|om|mi|ie|es|s','pleu','PLRTMS','leur','omie','pleurotomi'),
 (286954,'pleurotomy',' p|pl|le|eu|ur|ro|ot|to|om|my|y','pleu','PLRTM','leur','otom','pleurotomy');
INSERT INTO `m_spelling_dictionary` VALUES  (286955,'pleurotoxin',' p|pl|le|eu|ur|ro|ot|to|ox|xi|in|n','pleu','PLRTKSN','leur','toxi','pleurotoxi'),
 (286956,'Pleurotus',' P|Pl|le|eu|ur|ro|ot|tu|us|s','Pleu','PLRTS','leur','rotu','Pleurotus'),
 (286957,'Pleurotus eryngii',' P|Pl|le|eu|ur|ro|ot|tu|us|s | e|er|ry|yn|ng|gi|ii|i','Pleu','PLRTSRNJ','leur','yngi','Pleurotus'),
 (286958,'Pleurotus ostreatus',' P|Pl|le|eu|ur|ro|ot|tu|us|s | o|os|st|tr|re|ea|at|tu|us|s','Pleu','PLRTSSTRTS','leur','eatu','Pleurotus'),
 (286959,'Pleurotus pulmonalis',' P|Pl|le|eu|ur|ro|ot|tu|us|s | p|pu|ul|lm|mo|on|na|al|li|is|s','Pleu','PLRTSPLMNLS','leur','nali','Pleurotus'),
 (286960,'Pleurotus sajor-caju',' P|Pl|le|eu|ur|ro|ot|tu|us|s | s|sa|aj|jo|or|r-|-c|ca|aj|ju|u','Pleu','PLRTSSJRKJ','leur','-caj','Pleurotus'),
 (286961,'Pleurotus tuber-regium',' P|Pl|le|eu|ur|ro|ot|tu|us|s | t|tu|ub|be|er|r-|-r|re|eg|gi|iu|um|m','Pleu','PLRTSTBRRJM','leur','egiu','Pleurotus'),
 (286962,'pleurovisceral',' p|pl|le|eu|ur|ro|ov|vi|is|sc|ce|er|ra|al|l','pleu','PLRFSRL','leur','cera','pleurovisc'),
 (286963,'Pleurozium',' P|Pl|le|eu|ur|ro|oz|zi|iu|um|m','Pleu','PLRSM','leur','oziu','Pleurozium');
INSERT INTO `m_spelling_dictionary` VALUES  (286964,'Pleurozium schreberi',' P|Pl|le|eu|ur|ro|oz|zi|iu|um|m | s|sc|ch|hr|re|eb|be|er|ri|i','Pleu','PLRSMSXRBR','leur','eber','Pleurozium'),
 (286965,'plexal',' p|pl|le|ex|xa|al|l','plex','PLKSL','lexa','lexa','plexal'),
 (286966,'plexalgia',' p|pl|le|ex|xa|al|lg|gi|ia|a','plex','PLKSLJ','lexa','algi','plexalgia'),
 (286967,'Plexaura',' P|Pl|le|ex|xa|au|ur|ra|a','Plex','PLKSR','lexa','xaur','Plexaura'),
 (286968,'Plexaura flexuosa',' P|Pl|le|ex|xa|au|ur|ra|a | f|fl|le|ex|xu|uo|os|sa|a','Plex','PLKSRFLKSS','lexa','xuos','Plexaura f'),
 (286969,'Plexaura homomalla',' P|Pl|le|ex|xa|au|ur|ra|a | h|ho|om|mo|om|ma|al|ll|la|a','Plex','PLKSRHMML','lexa','mall','Plexaura h'),
 (286970,'Plexaura kuna',' P|Pl|le|ex|xa|au|ur|ra|a | k|ku|un|na|a','Plex','PLKSRKN','lexa',' kun','Plexaura k'),
 (286971,'Plexaura nina',' P|Pl|le|ex|xa|au|ur|ra|a | n|ni|in|na|a','Plex','PLKSRNN','lexa',' nin','Plexaura n'),
 (286972,'Plexauridae',' P|Pl|le|ex|xa|au|ur|ri|id|da|ae|e','Plex','PLKSRT','lexa','rida','Plexaurida'),
 (286973,'plexectomies',' p|pl|le|ex|xe|ec|ct|to|om|mi|ie|es|s','plex','PLKSKTMS','lexe','omie','plexectomi');
INSERT INTO `m_spelling_dictionary` VALUES  (286974,'plexectomy',' p|pl|le|ex|xe|ec|ct|to|om|my|y','plex','PLKSKTM','lexe','ctom','plexectomy'),
 (286975,'plexi',' p|pl|le|ex|xi|i','plex','PLKS','lexi','plex','plexi'),
 (286976,'plexiform',' p|pl|le|ex|xi|if|fo|or|rm|m','plex','PLKSFRM','lexi','ifor','plexiform'),
 (286977,'plexiform layer',' p|pl|le|ex|xi|if|fo|or|rm|m | l|la|ay|ye|er|r','plex','PLKSFRMLYR','lexi','laye','plexiform'),
 (286978,'plexiform layers',' p|pl|le|ex|xi|if|fo|or|rm|m | l|la|ay|ye|er|rs|s','plex','PLKSFRMLYRS','lexi','ayer','plexiform'),
 (286979,'plexiform neuroma',' p|pl|le|ex|xi|if|fo|or|rm|m | n|ne|eu|ur|ro|om|ma|a','plex','PLKSFRMNRM','lexi','urom','plexiform'),
 (286980,'plexiform neuromas',' p|pl|le|ex|xi|if|fo|or|rm|m | n|ne|eu|ur|ro|om|ma|as|s','plex','PLKSFRMNRMS','lexi','roma','plexiform'),
 (286981,'plexiform neuromata',' p|pl|le|ex|xi|if|fo|or|rm|m | n|ne|eu|ur|ro|om|ma|at|ta|a','plex','PLKSFRMNRMT','lexi','omat','plexiform'),
 (286982,'Plexiglas',' P|Pl|le|ex|xi|ig|gl|la|as|s','Plex','PLKSKLS','lexi','igla','Plexiglas'),
 (286983,'Plexiglass',' P|Pl|le|ex|xi|ig|gl|la|as|ss|s','Plex','PLKSKLS','lexi','glas','Plexiglass');
INSERT INTO `m_spelling_dictionary` VALUES  (286984,'pleximeter',' p|pl|le|ex|xi|im|me|et|te|er|r','plex','PLKSMTR','lexi','mete','pleximeter'),
 (286985,'pleximetric',' p|pl|le|ex|xi|im|me|et|tr|ri|ic|c','plex','PLKSMTRK','lexi','etri','pleximetri'),
 (286986,'plexin',' p|pl|le|ex|xi|in|n','plex','PLKSN','lexi','lexi','plexin'),
 (286987,'plexins',' p|pl|le|ex|xi|in|ns|s','plex','PLKSNS','lexi','exin','plexins'),
 (286988,'plexitides',' p|pl|le|ex|xi|it|ti|id|de|es|s','plex','PLKSTTS','lexi','tide','plexitides'),
 (286989,'plexitis',' p|pl|le|ex|xi|it|ti|is|s','plex','PLKSTS','lexi','xiti','plexitis'),
 (286990,'plexogenic',' p|pl|le|ex|xo|og|ge|en|ni|ic|c','plex','PLKSJNK','lexo','geni','plexogenic'),
 (286991,'plexopathies',' p|pl|le|ex|xo|op|pa|at|th|hi|ie|es|s','plex','PLKSP0S','lexo','thie','plexopathi'),
 (286992,'plexopathy',' p|pl|le|ex|xo|op|pa|at|th|hy|y','plex','PLKSP0','lexo','path','plexopathy'),
 (286993,'plexus',' p|pl|le|ex|xu|us|s','plex','PLKSS','lexu','lexu','plexus'),
 (286994,'plexus aorticus abdominalis',' p|pl|le|ex|xu|us|s | a|ao|or|rt|ti|ic|cu|us|s | a|ab|bd|do|om|mi|in|na|al|li|is|s','plex','PLKSSRTKSBTMNLS','lexu','nali','plexus aor');
INSERT INTO `m_spelling_dictionary` VALUES  (286995,'plexus basilaris',' p|pl|le|ex|xu|us|s | b|ba|as|si|il|la|ar|ri|is|s','plex','PLKSSBSLRS','lexu','lari','plexus bas'),
 (286996,'plexus brachialis',' p|pl|le|ex|xu|us|s | b|br|ra|ac|ch|hi|ia|al|li|is|s','plex','PLKSSBRXLS','lexu','iali','plexus bra'),
 (286997,'plexus cardiacus',' p|pl|le|ex|xu|us|s | c|ca|ar|rd|di|ia|ac|cu|us|s','plex','PLKSSKRTKS','lexu','iacu','plexus car'),
 (286998,'plexus cervicalis',' p|pl|le|ex|xu|us|s | c|ce|er|rv|vi|ic|ca|al|li|is|s','plex','PLKSSSRFKLS','lexu','cali','plexus cer'),
 (286999,'plexus choroideus',' p|pl|le|ex|xu|us|s | c|ch|ho|or|ro|oi|id|de|eu|us|s','plex','PLKSSXRTS','lexu','ideu','plexus cho'),
 (287000,'plexus choroideus ventriculi lateralis',' p|pl|le|ex|xu|us|s | c|ch|ho|or|ro|oi|id|de|eu|us|s | v|ve|en|nt|tr|ri|ic|cu|ul|li|i | l|la|at|te|er|ra|al|li|is|s','plex','PLKSSXRTSFNTRKLLTRLS','lexu','rali','plexus cho'),
 (287001,'plexus choroideus ventriculi quarti',' p|pl|le|ex|xu|us|s | c|ch|ho|or|ro|oi|id|de|eu|us|s | v|ve|en|nt|tr|ri|ic|cu|ul|li|i | q|qu|ua|ar|rt|ti|i','plex','PLKSSXRTSFNTRKLKRT','lexu','uart','plexus cho'),
 (287002,'plexus coeliacus',' p|pl|le|ex|xu|us|s | c|co|oe|el|li|ia|ac|cu|us|s','plex','PLKSSKLKS','lexu','iacu','plexus coe');
INSERT INTO `m_spelling_dictionary` VALUES  (287003,'plexus deferentialis',' p|pl|le|ex|xu|us|s | d|de|ef|fe|er|re|en|nt|ti|ia|al|li|is|s','plex','PLKSSTFRNXLS','lexu','iali','plexus def'),
 (287004,'plexus dentalis inferior',' p|pl|le|ex|xu|us|s | d|de|en|nt|ta|al|li|is|s | i|in|nf|fe|er|ri|io|or|r','plex','PLKSSTNTLSNFRR','lexu','erio','plexus den'),
 (287005,'plexus entericus',' p|pl|le|ex|xu|us|s | e|en|nt|te|er|ri|ic|cu|us|s','plex','PLKSSNTRKS','lexu','ricu','plexus ent'),
 (287006,'plexus femoralis',' p|pl|le|ex|xu|us|s | f|fe|em|mo|or|ra|al|li|is|s','plex','PLKSSFMRLS','lexu','rali','plexus fem'),
 (287007,'plexus gastrici',' p|pl|le|ex|xu|us|s | g|ga|as|st|tr|ri|ic|ci|i','plex','PLKSSKSTRS','lexu','tric','plexus gas'),
 (287008,'plexus hepaticus',' p|pl|le|ex|xu|us|s | h|he|ep|pa|at|ti|ic|cu|us|s','plex','PLKSSHPTKS','lexu','ticu','plexus hep'),
 (287009,'plexus hypogastricus inferior',' p|pl|le|ex|xu|us|s | h|hy|yp|po|og|ga|as|st|tr|ri|ic|cu|us|s | i|in|nf|fe|er|ri|io|or|r','plex','PLKSSPKSTRKSNFRR','lexu','erio','plexus hyp'),
 (287010,'plexus hypogastricus superior',' p|pl|le|ex|xu|us|s | h|hy|yp|po|og|ga|as|st|tr|ri|ic|cu|us|s | s|su|up|pe|er|ri|io|or|r','plex','PLKSSPKSTRKSSPRR','lexu','erio','plexus hyp');
INSERT INTO `m_spelling_dictionary` VALUES  (287011,'plexus iliaci',' p|pl|le|ex|xu|us|s | i|il|li|ia|ac|ci|i','plex','PLKSSLS','lexu','liac','plexus ili'),
 (287012,'plexus intermesentericus',' p|pl|le|ex|xu|us|s | i|in|nt|te|er|rm|me|es|se|en|nt|te|er|ri|ic|cu|us|s','plex','PLKSSNTRMSNTRKS','lexu','ricu','plexus int'),
 (287013,'plexus lumbalis',' p|pl|le|ex|xu|us|s | l|lu|um|mb|ba|al|li|is|s','plex','PLKSSLMLS','lexu','bali','plexus lum'),
 (287014,'plexus lumbosacralis',' p|pl|le|ex|xu|us|s | l|lu|um|mb|bo|os|sa|ac|cr|ra|al|li|is|s','plex','PLKSSLMSKRLS','lexu','rali','plexus lum'),
 (287015,'plexus lymphaticus',' p|pl|le|ex|xu|us|s | l|ly|ym|mp|ph|ha|at|ti|ic|cu|us|s','plex','PLKSSLMFTKS','lexu','ticu','plexus lym'),
 (287016,'plexus lymphaticus axillaris',' p|pl|le|ex|xu|us|s | l|ly|ym|mp|ph|ha|at|ti|ic|cu|us|s | a|ax|xi|il|ll|la|ar|ri|is|s','plex','PLKSSLMFTKSKSLRS','lexu','lari','plexus lym'),
 (287017,'plexus mesentericus inferior',' p|pl|le|ex|xu|us|s | m|me|es|se|en|nt|te|er|ri|ic|cu|us|s | i|in|nf|fe|er|ri|io|or|r','plex','PLKSSMSNTRKSNFRR','lexu','erio','plexus mes'),
 (287018,'plexus mesentericus superior',' p|pl|le|ex|xu|us|s | m|me|es|se|en|nt|te|er|ri|ic|cu|us|s | s|su|up|pe|er|ri|io|or|r','plex','PLKSSMSNTRKSSPRR','lexu','erio','plexus mes');
INSERT INTO `m_spelling_dictionary` VALUES  (287019,'plexus mucosus',' p|pl|le|ex|xu|us|s | m|mu|uc|co|os|su|us|s','plex','PLKSSMKSS','lexu','cosu','plexus muc'),
 (287020,'plexus myentericus',' p|pl|le|ex|xu|us|s | m|my|ye|en|nt|te|er|ri|ic|cu|us|s','plex','PLKSSMYNTRKS','lexu','ricu','plexus mye'),
 (287021,'plexus nervorum spinalium',' p|pl|le|ex|xu|us|s | n|ne|er|rv|vo|or|ru|um|m | s|sp|pi|in|na|al|li|iu|um|m','plex','PLKSSNRFRMSPNLM','lexu','aliu','plexus ner'),
 (287022,'plexus ovaricus',' p|pl|le|ex|xu|us|s | o|ov|va|ar|ri|ic|cu|us|s','plex','PLKSSFRKS','lexu','ricu','plexus ova'),
 (287023,'plexus pampiniformis',' p|pl|le|ex|xu|us|s | p|pa|am|mp|pi|in|ni|if|fo|or|rm|mi|is|s','plex','PLKSSPMPNFRMS','lexu','ormi','plexus pam'),
 (287024,'plexus pancreaticus',' p|pl|le|ex|xu|us|s | p|pa|an|nc|cr|re|ea|at|ti|ic|cu|us|s','plex','PLKSSPNKRTKS','lexu','ticu','plexus pan'),
 (287025,'plexus prostaticus',' p|pl|le|ex|xu|us|s | p|pr|ro|os|st|ta|at|ti|ic|cu|us|s','plex','PLKSSPRSTTKS','lexu','ticu','plexus pro'),
 (287026,'plexus pterygoideus',' p|pl|le|ex|xu|us|s | p|pt|te|er|ry|yg|go|oi|id|de|eu|us|s','plex','PLKSSPTRKTS','lexu','ideu','plexus pte');
INSERT INTO `m_spelling_dictionary` VALUES  (287027,'plexus pulmonalis',' p|pl|le|ex|xu|us|s | p|pu|ul|lm|mo|on|na|al|li|is|s','plex','PLKSSPLMNLS','lexu','nali','plexus pul'),
 (287028,'plexus rectalis superior',' p|pl|le|ex|xu|us|s | r|re|ec|ct|ta|al|li|is|s | s|su|up|pe|er|ri|io|or|r','plex','PLKSSRKTLSSPRR','lexu','erio','plexus rec'),
 (287029,'plexus renalis',' p|pl|le|ex|xu|us|s | r|re|en|na|al|li|is|s','plex','PLKSSRNLS','lexu','nali','plexus ren'),
 (287030,'plexus sacralis',' p|pl|le|ex|xu|us|s | s|sa|ac|cr|ra|al|li|is|s','plex','PLKSSSKRLS','lexu','rali','plexus sac'),
 (287031,'plexus splenicus',' p|pl|le|ex|xu|us|s | s|sp|pl|le|en|ni|ic|cu|us|s','plex','PLKSSSPLNKS','lexu','nicu','plexus spl'),
 (287032,'plexus submucosus internus',' p|pl|le|ex|xu|us|s | s|su|ub|bm|mu|uc|co|os|su|us|s | i|in|nt|te|er|rn|nu|us|s','plex','PLKSSSBMKSSNTRNS','lexu','ernu','plexus sub'),
 (287033,'plexus suprarenalis',' p|pl|le|ex|xu|us|s | s|su|up|pr|ra|ar|re|en|na|al|li|is|s','plex','PLKSSSPRRNLS','lexu','nali','plexus sup'),
 (287034,'plexus testicularis',' p|pl|le|ex|xu|us|s | t|te|es|st|ti|ic|cu|ul|la|ar|ri|is|s','plex','PLKSSTSTKLRS','lexu','lari','plexus tes');
INSERT INTO `m_spelling_dictionary` VALUES  (287035,'plexus thyroideus impar',' p|pl|le|ex|xu|us|s | t|th|hy|yr|ro|oi|id|de|eu|us|s | i|im|mp|pa|ar|r','plex','PLKSS0RTSMPR','lexu','impa','plexus thy'),
 (287036,'plexus tympanicus',' p|pl|le|ex|xu|us|s | t|ty|ym|mp|pa|an|ni|ic|cu|us|s','plex','PLKSSTMPNKS','lexu','nicu','plexus tym'),
 (287037,'plexus uretericus',' p|pl|le|ex|xu|us|s | u|ur|re|et|te|er|ri|ic|cu|us|s','plex','PLKSSRTRKS','lexu','ricu','plexus ure'),
 (287038,'plexus uterovaginalis',' p|pl|le|ex|xu|us|s | u|ut|te|er|ro|ov|va|ag|gi|in|na|al|li|is|s','plex','PLKSSTRFJNLS','lexu','nali','plexus ute'),
 (287039,'plexus venosus caroticus internus',' p|pl|le|ex|xu|us|s | v|ve|en|no|os|su|us|s | c|ca|ar|ro|ot|ti|ic|cu|us|s | i|in|nt|te|er|rn|nu|us|s','plex','PLKSSFNSSKRTKSNTRNS','lexu','ernu','plexus ven'),
 (287040,'plexus venosus foraminis ovalis',' p|pl|le|ex|xu|us|s | v|ve|en|no|os|su|us|s | f|fo|or|ra|am|mi|in|ni|is|s | o|ov|va|al|li|is|s','plex','PLKSSFNSSFRMNSFLS','lexu','vali','plexus ven'),
 (287041,'plexus venosus prostaticus',' p|pl|le|ex|xu|us|s | v|ve|en|no|os|su|us|s | p|pr|ro|os|st|ta|at|ti|ic|cu|us|s','plex','PLKSSFNSSPRSTTKS','lexu','ticu','plexus ven');
INSERT INTO `m_spelling_dictionary` VALUES  (287042,'plexus venosus rectalis',' p|pl|le|ex|xu|us|s | v|ve|en|no|os|su|us|s | r|re|ec|ct|ta|al|li|is|s','plex','PLKSSFNSSRKTLS','lexu','tali','plexus ven'),
 (287043,'plexus venosus sacralis',' p|pl|le|ex|xu|us|s | v|ve|en|no|os|su|us|s | s|sa|ac|cr|ra|al|li|is|s','plex','PLKSSFNSSSKRLS','lexu','rali','plexus ven'),
 (287044,'plexus venosus suboccipitalis',' p|pl|le|ex|xu|us|s | v|ve|en|no|os|su|us|s | s|su|ub|bo|oc|cc|ci|ip|pi|it|ta|al|li|is|s','plex','PLKSSFNSSSBKSPTLS','lexu','tali','plexus ven'),
 (287045,'plexus venosus uterinus',' p|pl|le|ex|xu|us|s | v|ve|en|no|os|su|us|s | u|ut|te|er|ri|in|nu|us|s','plex','PLKSSFNSSTRNS','lexu','rinu','plexus ven'),
 (287046,'plexus venosus vaginalis',' p|pl|le|ex|xu|us|s | v|ve|en|no|os|su|us|s | v|va|ag|gi|in|na|al|li|is|s','plex','PLKSSFNSSFJNLS','lexu','nali','plexus ven'),
 (287047,'plexus venosus vertebralis externus',' p|pl|le|ex|xu|us|s | v|ve|en|no|os|su|us|s | v|ve|er|rt|te|eb|br|ra|al|li|is|s | e|ex|xt|te|er|rn|nu|us|s','plex','PLKSSFNSSFRTBRLSKSTRNS','lexu','ernu','plexus ven'),
 (287048,'plexus venosus vertebralis externus anterior',' p|pl|le|ex|xu|us|s | v|ve|en|no|os|su|us|s | v|ve|er|rt|te|eb|br|ra|al|li|is|s | e|ex|xt|te|er|rn|nu|us|s | a|an|nt|te|er|ri|io|or|r','plex','PLKSSFNSSFRTBRLSKSTRNSNTR','lexu','erio','plexus ven');
INSERT INTO `m_spelling_dictionary` VALUES  (287049,'plexus venosus vertebralis externus posterior',' p|pl|le|ex|xu|us|s | v|ve|en|no|os|su|us|s | v|ve|er|rt|te|eb|br|ra|al|li|is|s | e|ex|xt|te|er|rn|nu|us|s | p|po|os|st|te|er|ri|io|or|r','plex','PLKSSFNSSFRTBRLSKSTRNSPST','lexu','erio','plexus ven'),
 (287050,'plexus venosus vertebralis externus sinister',' p|pl|le|ex|xu|us|s | v|ve|en|no|os|su|us|s | v|ve|er|rt|te|eb|br|ra|al|li|is|s | e|ex|xt|te|er|rn|nu|us|s | s|si|in|ni|is|st|te|er|r','plex','PLKSSFNSSFRTBRLSKSTRNSSNS','lexu','iste','plexus ven'),
 (287051,'plexus venosus vertebralis internus anterior',' p|pl|le|ex|xu|us|s | v|ve|en|no|os|su|us|s | v|ve|er|rt|te|eb|br|ra|al|li|is|s | i|in|nt|te|er|rn|nu|us|s | a|an|nt|te|er|ri|io|or|r','plex','PLKSSFNSSFRTBRLSNTRNSNTRR','lexu','erio','plexus ven'),
 (287052,'plexus venosus vertebralis internus posterior',' p|pl|le|ex|xu|us|s | v|ve|en|no|os|su|us|s | v|ve|er|rt|te|eb|br|ra|al|li|is|s | i|in|nt|te|er|rn|nu|us|s | p|po|os|st|te|er|ri|io|or|r','plex','PLKSSFNSSFRTBRLSNTRNSPSTR','lexu','erio','plexus ven'),
 (287053,'plexus venosus vesicalis',' p|pl|le|ex|xu|us|s | v|ve|en|no|os|su|us|s | v|ve|es|si|ic|ca|al|li|is|s','plex','PLKSSFNSSFSKLS','lexu','cali','plexus ven');
INSERT INTO `m_spelling_dictionary` VALUES  (287054,'plexus vesicalis',' p|pl|le|ex|xu|us|s | v|ve|es|si|ic|ca|al|li|is|s','plex','PLKSSFSKLS','lexu','cali','plexus ves'),
 (287055,'plexuses',' p|pl|le|ex|xu|us|se|es|s','plex','PLKSSS','lexu','xuse','plexuses'),
 (287056,'PLG',' P|PL|LG|G','PLG','PLK','LG','PLG','PLG'),
 (287057,'PLG\'s','','','',NULL,NULL,''),
 (287058,'PLG-hydroxamate',' P|PL|LG|G-|-h|hy|yd|dr|ro|ox|xa|am|ma|at|te|e','PLG-','PLKTRKSMT','LG-h','amat','PLG-hydrox'),
 (287059,'PLGGI',' P|PL|LG|GG|GI|I','PLGG','PLK','LGGI','PLGG','PLGGI'),
 (287060,'PLGGV',' P|PL|LG|GG|GV|V','PLGG','PLKF','LGGV','PLGG','PLGGV'),
 (287061,'PLGs',' P|PL|LG|Gs|s','PLGs','PLKS','LGs','PLGs','PLGs'),
 (287062,'PLHB',' P|PL|LH|HB|B','PLHB','PLB','LHB','PLHB','PLHB'),
 (287063,'PLHB\'s','','','',NULL,NULL,''),
 (287064,'PLHBs',' P|PL|LH|HB|Bs|s','PLHB','PLBS','LHBs','PLHB','PLHBs'),
 (287065,'pliability',' p|pl|li|ia|ab|bi|il|li|it|ty|y','plia','PLBLT','liab','ilit','pliability'),
 (287066,'pliable',' p|pl|li|ia|ab|bl|le|e','plia','PLBL','liab','iabl','pliable'),
 (287067,'pliancy',' p|pl|li|ia|an|nc|cy|y','plia','PLNS','lian','ianc','pliancy');
INSERT INTO `m_spelling_dictionary` VALUES  (287068,'pliant',' p|pl|li|ia|an|nt|t','plia','PLNT','lian','lian','pliant'),
 (287069,'plica',' p|pl|li|ic|ca|a','plic','PLK','lica','plic','plica'),
 (287070,'plica anularis',' p|pl|li|ic|ca|a | a|an|nu|ul|la|ar|ri|is|s','plic','PLKNLRS','lica','lari','plica anul'),
 (287071,'plica aryepiglottica',' p|pl|li|ic|ca|a | a|ar|ry|ye|ep|pi|ig|gl|lo|ot|tt|ti|ic|ca|a','plic','PLKRYPKLTK','lica','ttic','plica arye'),
 (287072,'plica caecalis vascularis',' p|pl|li|ic|ca|a | c|ca|ae|ec|ca|al|li|is|s | v|va|as|sc|cu|ul|la|ar|ri|is|s','plic','PLKKKLSFSKLRS','lica','lari','plica caec'),
 (287073,'plica circularis',' p|pl|li|ic|ca|a | c|ci|ir|rc|cu|ul|la|ar|ri|is|s','plic','PLKSRKLRS','lica','lari','plica circ'),
 (287074,'plica duodenalis inferior',' p|pl|li|ic|ca|a | d|du|uo|od|de|en|na|al|li|is|s | i|in|nf|fe|er|ri|io|or|r','plic','PLKTTNLSNFRR','lica','erio','plica duod'),
 (287075,'plica duodenalis superior',' p|pl|li|ic|ca|a | d|du|uo|od|de|en|na|al|li|is|s | s|su|up|pe|er|ri|io|or|r','plic','PLKTTNLSSPRR','lica','erio','plica duod'),
 (287076,'plica duodenojejunalis',' p|pl|li|ic|ca|a | d|du|uo|od|de|en|no|oj|je|ej|ju|un|na|al|li|is|s','plic','PLKTTNJJNLS','lica','nali','plica duod');
INSERT INTO `m_spelling_dictionary` VALUES  (287077,'plica duodenomesocolica',' p|pl|li|ic|ca|a | d|du|uo|od|de|en|no|om|me|es|so|oc|co|ol|li|ic|ca|a','plic','PLKTTNMSKLK','lica','olic','plica duod'),
 (287078,'plica fimbriata',' p|pl|li|ic|ca|a | f|fi|im|mb|br|ri|ia|at|ta|a','plic','PLKFMRT','lica','riat','plica fimb'),
 (287079,'plica gastropancreatica',' p|pl|li|ic|ca|a | g|ga|as|st|tr|ro|op|pa|an|nc|cr|re|ea|at|ti|ic|ca|a','plic','PLKKSTRPNKRTK','lica','atic','plica gast'),
 (287080,'plica glossoepiglottica lateralis',' p|pl|li|ic|ca|a | g|gl|lo|os|ss|so|oe|ep|pi|ig|gl|lo|ot|tt|ti|ic|ca|a | l|la|at|te|er|ra|al|li|is|s','plic','PLKKLSPKLTKLTRLS','lica','rali','plica glos'),
 (287081,'plica glossoepiglottica mediana',' p|pl|li|ic|ca|a | g|gl|lo|os|ss|so|oe|ep|pi|ig|gl|lo|ot|tt|ti|ic|ca|a | m|me|ed|di|ia|an|na|a','plic','PLKKLSPKLTKMTN','lica','dian','plica glos'),
 (287082,'plica ileocaecalis',' p|pl|li|ic|ca|a | i|il|le|eo|oc|ca|ae|ec|ca|al|li|is|s','plic','PLKLKKLS','lica','cali','plica ileo'),
 (287083,'plica interureterica',' p|pl|li|ic|ca|a | i|in|nt|te|er|ru|ur|re|et|te|er|ri|ic|ca|a','plic','PLKNTRRTRK','lica','eric','plica inte');
INSERT INTO `m_spelling_dictionary` VALUES  (287084,'plica longitudinalis',' p|pl|li|ic|ca|a | l|lo|on|ng|gi|it|tu|ud|di|in|na|al|li|is|s','plic','PLKLNJTTNLS','lica','nali','plica long'),
 (287085,'plica palatina transversa',' p|pl|li|ic|ca|a | p|pa|al|la|at|ti|in|na|a | t|tr|ra|an|ns|sv|ve|er|rs|sa|a','plic','PLKPLTNTRNSFRS','lica','vers','plica pala'),
 (287086,'plica palpebronasalis',' p|pl|li|ic|ca|a | p|pa|al|lp|pe|eb|br|ro|on|na|as|sa|al|li|is|s','plic','PLKPLPBRNSLS','lica','sali','plica palp'),
 (287087,'plica polonica',' p|pl|li|ic|ca|a | p|po|ol|lo|on|ni|ic|ca|a','plic','PLKPLNK','lica','onic','plica polo'),
 (287088,'plica salpingopharyngea',' p|pl|li|ic|ca|a | s|sa|al|lp|pi|in|ng|go|op|ph|ha|ar|ry|yn|ng|ge|ea|a','plic','PLKSLPNKFRNJ','lica','ynge','plica salp'),
 (287089,'plica semilunaris',' p|pl|li|ic|ca|a | s|se|em|mi|il|lu|un|na|ar|ri|is|s','plic','PLKSMLNRS','lica','nari','plica semi'),
 (287090,'plica sublingualis',' p|pl|li|ic|ca|a | s|su|ub|bl|li|in|ng|gu|ua|al|li|is|s','plic','PLKSBLNKLS','lica','uali','plica subl'),
 (287091,'plica syndrome',' p|pl|li|ic|ca|a | s|sy|yn|nd|dr|ro|om|me|e','plic','PLKSNTRM','lica','drom','plica synd');
INSERT INTO `m_spelling_dictionary` VALUES  (287092,'plica transversalis recti',' p|pl|li|ic|ca|a | t|tr|ra|an|ns|sv|ve|er|rs|sa|al|li|is|s | r|re|ec|ct|ti|i','plic','PLKTRNSFRSLSRKT','lica','rect','plica tran'),
 (287093,'plica tunicae mucosae',' p|pl|li|ic|ca|a | t|tu|un|ni|ic|ca|ae|e | m|mu|uc|co|os|sa|ae|e','plic','PLKTNKMKS','lica','cosa','plica tuni'),
 (287094,'plica umbilicalis lateralis',' p|pl|li|ic|ca|a | u|um|mb|bi|il|li|ic|ca|al|li|is|s | l|la|at|te|er|ra|al|li|is|s','plic','PLKMLKLSLTRLS','lica','rali','plica umbi'),
 (287095,'plica umbilicalis medialis',' p|pl|li|ic|ca|a | u|um|mb|bi|il|li|ic|ca|al|li|is|s | m|me|ed|di|ia|al|li|is|s','plic','PLKMLKLSMTLS','lica','iali','plica umbi'),
 (287096,'plica umbilicalis mediana',' p|pl|li|ic|ca|a | u|um|mb|bi|il|li|ic|ca|al|li|is|s | m|me|ed|di|ia|an|na|a','plic','PLKMLKLSMTN','lica','dian','plica umbi'),
 (287097,'plica ventricularis',' p|pl|li|ic|ca|a | v|ve|en|nt|tr|ri|ic|cu|ul|la|ar|ri|is|s','plic','PLKFNTRKLRS','lica','lari','plica vent'),
 (287098,'plica vestibularis',' p|pl|li|ic|ca|a | v|ve|es|st|ti|ib|bu|ul|la|ar|ri|is|s','plic','PLKFSTBLRS','lica','lari','plica vest');
INSERT INTO `m_spelling_dictionary` VALUES  (287099,'plica vocalis',' p|pl|li|ic|ca|a | v|vo|oc|ca|al|li|is|s','plic','PLKFKLS','lica','cali','plica voca'),
 (287100,'plicae',' p|pl|li|ic|ca|ae|e','plic','PLK','lica','lica','plicae'),
 (287101,'plicae semilunares coli',' p|pl|li|ic|ca|ae|e | s|se|em|mi|il|lu|un|na|ar|re|es|s | c|co|ol|li|i','plic','PLKSMLNRSKL','lica',' col','plicae sem'),
 (287102,'plical',' p|pl|li|ic|ca|al|l','plic','PLKL','lica','lica','plical'),
 (287103,'plicamycin',' p|pl|li|ic|ca|am|my|yc|ci|in|n','plic','PLKMSN','lica','myci','plicamycin'),
 (287104,'plicamycins',' p|pl|li|ic|ca|am|my|yc|ci|in|ns|s','plic','PLKMSNS','lica','ycin','plicamycin'),
 (287105,'plicate',' p|pl|li|ic|ca|at|te|e','plic','PLKT','lica','icat','plicate'),
 (287106,'plicated',' p|pl|li|ic|ca|at|te|ed|d','plic','PLKTT','lica','cate','plicated'),
 (287107,'plicated tongue',' p|pl|li|ic|ca|at|te|ed|d | t|to|on|ng|gu|ue|e','plic','PLKTTTNK','lica','ongu','plicated t'),
 (287108,'plicates',' p|pl|li|ic|ca|at|te|es|s','plic','PLKTS','lica','cate','plicates'),
 (287109,'plicatic',' p|pl|li|ic|ca|at|ti|ic|c','plic','PLKTK','lica','cati','plicatic');
INSERT INTO `m_spelling_dictionary` VALUES  (287110,'plicatic acid',' p|pl|li|ic|ca|at|ti|ic|c | a|ac|ci|id|d','plic','PLKTKST','lica',' aci','plicatic a'),
 (287111,'plicating',' p|pl|li|ic|ca|at|ti|in|ng|g','plic','PLKTNK','lica','atin','plicating'),
 (287112,'plication',' p|pl|li|ic|ca|at|ti|io|on|n','plic','PLKXN','lica','atio','plication'),
 (287113,'plications',' p|pl|li|ic|ca|at|ti|io|on|ns|s','plic','PLKXNS','lica','tion','plications'),
 (287114,'Plicatula',' P|Pl|li|ic|ca|at|tu|ul|la|a','Plic','PLKTL','lica','atul','Plicatula'),
 (287115,'Plicatula australis',' P|Pl|li|ic|ca|at|tu|ul|la|a | a|au|us|st|tr|ra|al|li|is|s','Plic','PLKTLSTRLS','lica','rali','Plicatula'),
 (287116,'Plicatula plicata',' P|Pl|li|ic|ca|at|tu|ul|la|a | p|pl|li|ic|ca|at|ta|a','Plic','PLKTLPLKT','lica','icat','Plicatula'),
 (287117,'plicotomies',' p|pl|li|ic|co|ot|to|om|mi|ie|es|s','plic','PLKTMS','lico','omie','plicotomie'),
 (287118,'plicotomy',' p|pl|li|ic|co|ot|to|om|my|y','plic','PLKTM','lico','otom','plicotomy'),
 (287119,'plictran',' p|pl|li|ic|ct|tr|ra|an|n','plic','PLKTRN','lict','ctra','plictran');
INSERT INTO `m_spelling_dictionary` VALUES  (287120,'PLIDN',' P|PL|LI|ID|DN|N','PLID','PLTN','LIDN','PLID','PLIDN'),
 (287121,'plied',' p|pl|li|ie|ed|d','plie','PLT','lied','plie','plied'),
 (287122,'plier',' p|pl|li|ie|er|r','plie','PLR','lier','plie','plier'),
 (287123,'pliers',' p|pl|li|ie|er|rs|s','plie','PLRS','lier','lier','pliers'),
 (287124,'plies',' p|pl|li|ie|es|s','plie','PLS','lies','plie','plies'),
 (287125,'plifenate',' p|pl|li|if|fe|en|na|at|te|e','plif','PLFNT','life','enat','plifenate'),
 (287126,'plight',' p|pl|li|ig|gh|ht|t','plig','PLFT','ligh','ligh','plight'),
 (287127,'plimsole',' p|pl|li|im|ms|so|ol|le|e','plim','PLMSL','lims','msol','plimsole'),
 (287128,'plimsoles',' p|pl|li|im|ms|so|ol|le|es|s','plim','PLMSLS','lims','sole','plimsoles'),
 (287129,'plimsoll',' p|pl|li|im|ms|so|ol|ll|l','plim','PLMSL','lims','msol','plimsoll'),
 (287130,'plimsolls',' p|pl|li|im|ms|so|ol|ll|ls|s','plim','PLMSLS','lims','soll','plimsolls'),
 (287131,'plinth',' p|pl|li|in|nt|th|h','plin','PLN0','lint','lint','plinth'),
 (287132,'plinths',' p|pl|li|in|nt|th|hs|s','plin','PLN0S','lint','inth','plinths');
INSERT INTO `m_spelling_dictionary` VALUES  (287133,'Pliocene',' P|Pl|li|io|oc|ce|en|ne|e','Plio','PLSN','lioc','ocen','Pliocene'),
 (287134,'plipastatinic',' p|pl|li|ip|pa|as|st|ta|at|ti|in|ni|ic|c','plip','PLPSTTNK','lipa','tini','plipastati'),
 (287135,'plitican',' p|pl|li|it|ti|ic|ca|an|n','plit','PLTKN','liti','tica','plitican'),
 (287136,'PLL',' P|PL|LL|L','PLL','PL','LL','PLL','PLL'),
 (287137,'PLL\'s','','','',NULL,NULL,''),
 (287138,'PLLs',' P|PL|LL|Ls|s','PLLs','PLS','LLs','PLLs','PLLs'),
 (287139,'Plocamium',' P|Pl|lo|oc|ca|am|mi|iu|um|m','Ploc','PLKMM','loca','amiu','Plocamium'),
 (287140,'Plocamium cartilagineum',' P|Pl|lo|oc|ca|am|mi|iu|um|m | c|ca|ar|rt|ti|il|la|ag|gi|in|ne|eu|um|m','Ploc','PLKMMKRTLJNM','loca','ineu','Plocamium'),
 (287141,'Plocamium costatum',' P|Pl|lo|oc|ca|am|mi|iu|um|m | c|co|os|st|ta|at|tu|um|m','Ploc','PLKMMKSTTM','loca','tatu','Plocamium'),
 (287142,'Plocamium hamatum',' P|Pl|lo|oc|ca|am|mi|iu|um|m | h|ha|am|ma|at|tu|um|m','Ploc','PLKMMHMTM','loca','matu','Plocamium'),
 (287143,'Plocamium oregonum',' P|Pl|lo|oc|ca|am|mi|iu|um|m | o|or|re|eg|go|on|nu|um|m','Ploc','PLKMMRKNM','loca','gonu','Plocamium');
INSERT INTO `m_spelling_dictionary` VALUES  (287144,'Ploceidae',' P|Pl|lo|oc|ce|ei|id|da|ae|e','Ploc','PLST','loce','eida','Ploceidae'),
 (287145,'Ploceinae',' P|Pl|lo|oc|ce|ei|in|na|ae|e','Ploc','PLSN','loce','eina','Ploceinae'),
 (287146,'Ploceus',' P|Pl|lo|oc|ce|eu|us|s','Ploc','PLSS','loce','oceu','Ploceus'),
 (287147,'Ploceus benghalensis',' P|Pl|lo|oc|ce|eu|us|s | b|be|en|ng|gh|ha|al|le|en|ns|si|is|s','Ploc','PLSSBNLNSS','loce','ensi','Ploceus be'),
 (287148,'Ploceus cucullatus',' P|Pl|lo|oc|ce|eu|us|s | c|cu|uc|cu|ul|ll|la|at|tu|us|s','Ploc','PLSSKKLTS','loce','latu','Ploceus cu'),
 (287149,'Ploceus philippinus',' P|Pl|lo|oc|ce|eu|us|s | p|ph|hi|il|li|ip|pp|pi|in|nu|us|s','Ploc','PLSSFLPNS','loce','pinu','Ploceus ph'),
 (287150,'plod',' p|pl|lo|od|d','plod','PLT','lod','plod','plod'),
 (287151,'plodded',' p|pl|lo|od|dd|de|ed|d','plod','PLTT','lodd','odde','plodded'),
 (287152,'plodder',' p|pl|lo|od|dd|de|er|r','plod','PLTR','lodd','odde','plodder'),
 (287153,'plodders',' p|pl|lo|od|dd|de|er|rs|s','plod','PLTRS','lodd','dder','plodders'),
 (287154,'plodding',' p|pl|lo|od|dd|di|in|ng|g','plod','PLTNK','lodd','ddin','plodding');
INSERT INTO `m_spelling_dictionary` VALUES  (287155,'ploddingly',' p|pl|lo|od|dd|di|in|ng|gl|ly|y','plod','PLTNKL','lodd','ingl','ploddingly'),
 (287156,'Plodia',' P|Pl|lo|od|di|ia|a','Plod','PLT','lodi','lodi','Plodia'),
 (287157,'Plodia interpunctella',' P|Pl|lo|od|di|ia|a | i|in|nt|te|er|rp|pu|un|nc|ct|te|el|ll|la|a','Plod','PLTNTRPNKTL','lodi','tell','Plodia int'),
 (287158,'plods',' p|pl|lo|od|ds|s','plod','PLTS','lods','plod','plods'),
 (287159,'ploidies',' p|pl|lo|oi|id|di|ie|es|s','ploi','PLTS','loid','idie','ploidies'),
 (287160,'ploidy',' p|pl|lo|oi|id|dy|y','ploi','PLT','loid','loid','ploidy'),
 (287161,'Ploima',' P|Pl|lo|oi|im|ma|a','Ploi','PLM','loim','loim','Ploima'),
 (287162,'Ploimida',' P|Pl|lo|oi|im|mi|id|da|a','Ploi','PLMT','loim','imid','Ploimida'),
 (287163,'plomb',' p|pl|lo|om|mb|b','plom','PLM','lomb','plom','plomb'),
 (287164,'plombage',' p|pl|lo|om|mb|ba|ag|ge|e','plom','PLMJ','lomb','mbag','plombage'),
 (287165,'plombs',' p|pl|lo|om|mb|bs|s','plom','PLMS','lomb','lomb','plombs'),
 (287166,'plomestane',' p|pl|lo|om|me|es|st|ta|an|ne|e','plom','PLMSTN','lome','stan','plomestane');
INSERT INTO `m_spelling_dictionary` VALUES  (287167,'plonk',' p|pl|lo|on|nk|k','plon','PLNK','lonk','plon','plonk'),
 (287168,'plonked',' p|pl|lo|on|nk|ke|ed|d','plon','PLNKT','lonk','onke','plonked'),
 (287169,'plonking',' p|pl|lo|on|nk|ki|in|ng|g','plon','PLNKNK','lonk','nkin','plonking'),
 (287170,'plonks',' p|pl|lo|on|nk|ks|s','plon','PLNKS','lonk','lonk','plonks'),
 (287171,'plop',' p|pl|lo|op|p','plop','PLP','lop','plop','plop'),
 (287172,'plopped',' p|pl|lo|op|pp|pe|ed|d','plop','PLPT','lopp','oppe','plopped'),
 (287173,'plopping',' p|pl|lo|op|pp|pi|in|ng|g','plop','PLPNK','lopp','ppin','plopping'),
 (287174,'plops',' p|pl|lo|op|ps|s','plop','PLPS','lops','plop','plops'),
 (287175,'plosive',' p|pl|lo|os|si|iv|ve|e','plos','PLSF','losi','osiv','plosive'),
 (287176,'plosiveness',' p|pl|lo|os|si|iv|ve|en|ne|es|ss|s','plos','PLSFNS','losi','enes','plosivenes'),
 (287177,'plosives',' p|pl|lo|os|si|iv|ve|es|s','plos','PLSFS','losi','sive','plosives'),
 (287178,'plot',' p|pl|lo|ot|t','plot','PLT','lot','plot','plot'),
 (287179,'plotosus',' p|pl|lo|ot|to|os|su|us|s','plot','PLTSS','loto','tosu','plotosus');
INSERT INTO `m_spelling_dictionary` VALUES  (287180,'plots',' p|pl|lo|ot|ts|s','plot','PLTS','lots','plot','plots'),
 (287181,'plotted',' p|pl|lo|ot|tt|te|ed|d','plot','PLTT','lott','otte','plotted'),
 (287182,'plotter',' p|pl|lo|ot|tt|te|er|r','plot','PLTR','lott','otte','plotter'),
 (287183,'plotters',' p|pl|lo|ot|tt|te|er|rs|s','plot','PLTRS','lott','tter','plotters'),
 (287184,'plotting',' p|pl|lo|ot|tt|ti|in|ng|g','plot','PLTNK','lott','ttin','plotting'),
 (287185,'plough',' p|pl|lo|ou|ug|gh|h','plou','PLF','loug','loug','plough'),
 (287186,'ploughed',' p|pl|lo|ou|ug|gh|he|ed|d','plou','PLFT','loug','ughe','ploughed'),
 (287187,'ploughing',' p|pl|lo|ou|ug|gh|hi|in|ng|g','plou','PLFNK','loug','ghin','ploughing'),
 (287188,'ploughs',' p|pl|lo|ou|ug|gh|hs|s','plou','PLFS','loug','ough','ploughs'),
 (287189,'plover',' p|pl|lo|ov|ve|er|r','plov','PLFR','love','love','plover'),
 (287190,'plovers',' p|pl|lo|ov|ve|er|rs|s','plov','PLFRS','love','over','plovers'),
 (287191,'plow',' p|pl|lo|ow|w','plow','PL','low','plow','plow'),
 (287192,'plowable',' p|pl|lo|ow|wa|ab|bl|le|e','plow','PLWBL','lowa','wabl','plowable');
INSERT INTO `m_spelling_dictionary` VALUES  (287193,'plowed',' p|pl|lo|ow|we|ed|d','plow','PLWT','lowe','lowe','plowed'),
 (287194,'plower',' p|pl|lo|ow|we|er|r','plow','PLWR','lowe','lowe','plower'),
 (287195,'plowers',' p|pl|lo|ow|we|er|rs|s','plow','PLWRS','lowe','ower','plowers'),
 (287196,'plowing',' p|pl|lo|ow|wi|in|ng|g','plow','PLWNK','lowi','owin','plowing'),
 (287197,'plowman',' p|pl|lo|ow|wm|ma|an|n','plow','PLMN','lowm','owma','plowman'),
 (287198,'plows',' p|pl|lo|ow|ws|s','plow','PLS','lows','plow','plows'),
 (287199,'PLP',' P|PL|LP|P','PLP','PLP','LP','PLP','PLP'),
 (287200,'PLP\'s','','','',NULL,NULL,''),
 (287201,'PLPA',' P|PL|LP|PA|A','PLPA','PLP','LPA','PLPA','PLPA'),
 (287202,'PLPC',' P|PL|LP|PC|C','PLPC','PLPK','LPC','PLPC','PLPC'),
 (287203,'PLPF',' P|PL|LP|PF|F','PLPF','PLPF','LPF','PLPF','PLPF'),
 (287204,'PLPs',' P|PL|LP|Ps|s','PLPs','PLPS','LPs','PLPs','PLPs'),
 (287205,'PLs',' P|PL|Ls|s','PLs','PLS','Ls','PLs','PLs'),
 (287206,'PLT',' P|PL|LT|T','PLT','PLT','LT','PLT','PLT'),
 (287207,'Pluchea',' P|Pl|lu|uc|ch|he|ea|a','Pluc','PLX','luch','uche','Pluchea');
INSERT INTO `m_spelling_dictionary` VALUES  (287208,'Pluchea adorata',' P|Pl|lu|uc|ch|he|ea|a | a|ad|do|or|ra|at|ta|a','Pluc','PLXTRT','luch','orat','Pluchea ad'),
 (287209,'Pluchea arguta',' P|Pl|lu|uc|ch|he|ea|a | a|ar|rg|gu|ut|ta|a','Pluc','PLXRKT','luch','rgut','Pluchea ar'),
 (287210,'Pluchea dentex',' P|Pl|lu|uc|ch|he|ea|a | d|de|en|nt|te|ex|x','Pluc','PLXTNTKS','luch','ente','Pluchea de'),
 (287211,'Pluchea dioscoridis',' P|Pl|lu|uc|ch|he|ea|a | d|di|io|os|sc|co|or|ri|id|di|is|s','Pluc','PLXTSKRTS','luch','ridi','Pluchea di'),
 (287212,'Pluchea indica',' P|Pl|lu|uc|ch|he|ea|a | i|in|nd|di|ic|ca|a','Pluc','PLXNTK','luch','ndic','Pluchea in'),
 (287213,'Pluchea lanceolata',' P|Pl|lu|uc|ch|he|ea|a | l|la|an|nc|ce|eo|ol|la|at|ta|a','Pluc','PLXLNSLT','luch','olat','Pluchea la'),
 (287214,'Pluchea ovalis',' P|Pl|lu|uc|ch|he|ea|a | o|ov|va|al|li|is|s','Pluc','PLXFLS','luch','vali','Pluchea ov'),
 (287215,'Pluchea purpurascens',' P|Pl|lu|uc|ch|he|ea|a | p|pu|ur|rp|pu|ur|ra|as|sc|ce|en|ns|s','Pluc','PLXPRPRSNS','luch','scen','Pluchea pu'),
 (287216,'Pluchea quitoc',' P|Pl|lu|uc|ch|he|ea|a | q|qu|ui|it|to|oc|c','Pluc','PLXKTK','luch','uito','Pluchea qu');
INSERT INTO `m_spelling_dictionary` VALUES  (287217,'Pluchea sagittalis',' P|Pl|lu|uc|ch|he|ea|a | s|sa|ag|gi|it|tt|ta|al|li|is|s','Pluc','PLXSJTLS','luch','tali','Pluchea sa'),
 (287218,'Pluchea sericea',' P|Pl|lu|uc|ch|he|ea|a | s|se|er|ri|ic|ce|ea|a','Pluc','PLXSRS','luch','rice','Pluchea se'),
 (287219,'Pluchea symphytifolia',' P|Pl|lu|uc|ch|he|ea|a | s|sy|ym|mp|ph|hy|yt|ti|if|fo|ol|li|ia|a','Pluc','PLXSMFTFL','luch','foli','Pluchea sy'),
 (287220,'pluck',' p|pl|lu|uc|ck|k','pluc','PLK','luck','pluc','pluck'),
 (287221,'plucked',' p|pl|lu|uc|ck|ke|ed|d','pluc','PLKT','luck','ucke','plucked'),
 (287222,'plucker',' p|pl|lu|uc|ck|ke|er|r','pluc','PLKR','luck','ucke','plucker'),
 (287223,'pluckers',' p|pl|lu|uc|ck|ke|er|rs|s','pluc','PLKRS','luck','cker','pluckers'),
 (287224,'pluckier',' p|pl|lu|uc|ck|ki|ie|er|r','pluc','PLKR','luck','ckie','pluckier'),
 (287225,'pluckiest',' p|pl|lu|uc|ck|ki|ie|es|st|t','pluc','PLKST','luck','kies','pluckiest'),
 (287226,'plucking',' p|pl|lu|uc|ck|ki|in|ng|g','pluc','PLKNK','luck','ckin','plucking'),
 (287227,'plucks',' p|pl|lu|uc|ck|ks|s','pluc','PLKS','luck','luck','plucks');
INSERT INTO `m_spelling_dictionary` VALUES  (287228,'plucky',' p|pl|lu|uc|ck|ky|y','pluc','PLK','luck','luck','plucky'),
 (287229,'plug',' p|pl|lu|ug|g','plug','PLK','lug','plug','plug'),
 (287230,'plugged',' p|pl|lu|ug|gg|ge|ed|d','plug','PLKT','lugg','ugge','plugged'),
 (287231,'plugger',' p|pl|lu|ug|gg|ge|er|r','plug','PLKR','lugg','ugge','plugger'),
 (287232,'pluggers',' p|pl|lu|ug|gg|ge|er|rs|s','plug','PLKRS','lugg','gger','pluggers'),
 (287233,'plugging',' p|pl|lu|ug|gg|gi|in|ng|g','plug','PLKNK','lugg','ggin','plugging'),
 (287234,'pluggy',' p|pl|lu|ug|gg|gy|y','plug','PLK','lugg','lugg','pluggy'),
 (287235,'plugs',' p|pl|lu|ug|gs|s','plug','PLKS','lugs','plug','plugs'),
 (287236,'plum',' p|pl|lu|um|m','plum','PLM','lum','plum','plum'),
 (287237,'plum curculio',' p|pl|lu|um|m | c|cu|ur|rc|cu|ul|li|io|o','plum','PLMKRKL','lum','culi','plum curcu'),
 (287238,'plum curculios',' p|pl|lu|um|m | c|cu|ur|rc|cu|ul|li|io|os|s','plum','PLMKRKLS','lum','ulio','plum curcu'),
 (287239,'plum pox potyvirus',' p|pl|lu|um|m | p|po|ox|x | p|po|ot|ty|yv|vi|ir|ru|us|s','plum','PLMPKSPTFRS','lum','viru','plum pox p'),
 (287240,'plum pox potyviruses',' p|pl|lu|um|m | p|po|ox|x | p|po|ot|ty|yv|vi|ir|ru|us|se|es|s','plum','PLMPKSPTFRSS','lum','ruse','plum pox p');
INSERT INTO `m_spelling_dictionary` VALUES  (287241,'plum pox virus',' p|pl|lu|um|m | p|po|ox|x | v|vi|ir|ru|us|s','plum','PLMPKSFRS','lum','viru','plum pox v'),
 (287242,'plum pox viruses',' p|pl|lu|um|m | p|po|ox|x | v|vi|ir|ru|us|se|es|s','plum','PLMPKSFRSS','lum','ruse','plum pox v'),
 (287243,'plumage',' p|pl|lu|um|ma|ag|ge|e','plum','PLMJ','luma','umag','plumage'),
 (287244,'Plumatella',' P|Pl|lu|um|ma|at|te|el|ll|la|a','Plum','PLMTL','luma','tell','Plumatella'),
 (287245,'Plumatella emarginata',' P|Pl|lu|um|ma|at|te|el|ll|la|a | e|em|ma|ar|rg|gi|in|na|at|ta|a','Plum','PLMTLMRJNT','luma','inat','Plumatella'),
 (287246,'Plumatella fungosa',' P|Pl|lu|um|ma|at|te|el|ll|la|a | f|fu|un|ng|go|os|sa|a','Plum','PLMTLFNKS','luma','ngos','Plumatella'),
 (287247,'Plumatella repens',' P|Pl|lu|um|ma|at|te|el|ll|la|a | r|re|ep|pe|en|ns|s','Plum','PLMTLRPNS','luma','epen','Plumatella'),
 (287248,'Plumatella rugosa',' P|Pl|lu|um|ma|at|te|el|ll|la|a | r|ru|ug|go|os|sa|a','Plum','PLMTLRKS','luma','ugos','Plumatella'),
 (287249,'Plumatellidae',' P|Pl|lu|um|ma|at|te|el|ll|li|id|da|ae|e','Plum','PLMTLT','luma','lida','Plumatelli');
INSERT INTO `m_spelling_dictionary` VALUES  (287250,'plumb',' p|pl|lu|um|mb|b','plum','PLM','lumb','plum','plumb'),
 (287251,'plumbagin',' p|pl|lu|um|mb|ba|ag|gi|in|n','plum','PLMJN','lumb','bagi','plumbagin'),
 (287252,'Plumbaginaceae',' P|Pl|lu|um|mb|ba|ag|gi|in|na|ac|ce|ea|ae|e','Plum','PLMJNS','lumb','acea','Plumbagina'),
 (287253,'plumbago',' p|pl|lu|um|mb|ba|ag|go|o','plum','PLMK','lumb','mbag','plumbago'),
 (287254,'Plumbago auriculata',' P|Pl|lu|um|mb|ba|ag|go|o | a|au|ur|ri|ic|cu|ul|la|at|ta|a','Plum','PLMKRKLT','lumb','ulat','Plumbago a'),
 (287255,'Plumbago europea',' P|Pl|lu|um|mb|ba|ag|go|o | e|eu|ur|ro|op|pe|ea|a','Plum','PLMKRP','lumb','rope','Plumbago e'),
 (287256,'Plumbago rosea',' P|Pl|lu|um|mb|ba|ag|go|o | r|ro|os|se|ea|a','Plum','PLMKRS','lumb','rose','Plumbago r'),
 (287257,'Plumbago scandens',' P|Pl|lu|um|mb|ba|ag|go|o | s|sc|ca|an|nd|de|en|ns|s','Plum','PLMKSKNTNS','lumb','nden','Plumbago s'),
 (287258,'Plumbago zeylanica',' P|Pl|lu|um|mb|ba|ag|go|o | z|ze|ey|yl|la|an|ni|ic|ca|a','Plum','PLMKSLNK','lumb','anic','Plumbago z'),
 (287259,'plumbed',' p|pl|lu|um|mb|be|ed|d','plum','PLMT','lumb','umbe','plumbed');
INSERT INTO `m_spelling_dictionary` VALUES  (287260,'plumbeous',' p|pl|lu|um|mb|be|eo|ou|us|s','plum','PLMS','lumb','beou','plumbeous'),
 (287261,'plumbeous warbler',' p|pl|lu|um|mb|be|eo|ou|us|s | w|wa|ar|rb|bl|le|er|r','plum','PLMSWRBLR','lumb','rble','plumbeous'),
 (287262,'plumbeous warblers',' p|pl|lu|um|mb|be|eo|ou|us|s | w|wa|ar|rb|bl|le|er|rs|s','plum','PLMSWRBLRS','lumb','bler','plumbeous'),
 (287263,'plumber',' p|pl|lu|um|mb|be|er|r','plum','PLMR','lumb','umbe','plumber'),
 (287264,'plumbers',' p|pl|lu|um|mb|be|er|rs|s','plum','PLMRS','lumb','mber','plumbers'),
 (287265,'plumbic',' p|pl|lu|um|mb|bi|ic|c','plum','PLMK','lumb','umbi','plumbic'),
 (287266,'plumbing',' p|pl|lu|um|mb|bi|in|ng|g','plum','PLMNK','lumb','mbin','plumbing'),
 (287267,'plumbism',' p|pl|lu|um|mb|bi|is|sm|m','plum','PLMSM','lumb','mbis','plumbism'),
 (287268,'plumbs',' p|pl|lu|um|mb|bs|s','plum','PLMS','lumb','lumb','plumbs'),
 (287269,'plumbum',' p|pl|lu|um|mb|bu|um|m','plum','PLMM','lumb','umbu','plumbum'),
 (287270,'plume',' p|pl|lu|um|me|e','plum','PLM','lume','plum','plume');
INSERT INTO `m_spelling_dictionary` VALUES  (287271,'plumed',' p|pl|lu|um|me|ed|d','plum','PLMT','lume','lume','plumed'),
 (287272,'plumed quail',' p|pl|lu|um|me|ed|d | q|qu|ua|ai|il|l','plum','PLMTKL','lume','quai','plumed qua'),
 (287273,'plumed quails',' p|pl|lu|um|me|ed|d | q|qu|ua|ai|il|ls|s','plum','PLMTKLS','lume','uail','plumed qua'),
 (287274,'plumed whistling duck',' p|pl|lu|um|me|ed|d | w|wh|hi|is|st|tl|li|in|ng|g | d|du|uc|ck|k','plum','PLMTHSTLNKTK','lume',' duc','plumed whi'),
 (287275,'plumed whistling ducks',' p|pl|lu|um|me|ed|d | w|wh|hi|is|st|tl|li|in|ng|g | d|du|uc|ck|ks|s','plum','PLMTHSTLNKTKS','lume','duck','plumed whi'),
 (287276,'plumed whistling-duck',' p|pl|lu|um|me|ed|d | w|wh|hi|is|st|tl|li|in|ng|g-|-d|du|uc|ck|k','plum','PLMTHSTLNKTK','lume','-duc','plumed whi'),
 (287277,'plumed whistling-ducks',' p|pl|lu|um|me|ed|d | w|wh|hi|is|st|tl|li|in|ng|g-|-d|du|uc|ck|ks|s','plum','PLMTHSTLNKTKS','lume','duck','plumed whi'),
 (287278,'Plumeria rubra',' P|Pl|lu|um|me|er|ri|ia|a | r|ru|ub|br|ra|a','Plum','PLMRRBR','lume','rubr','Plumeria r'),
 (287279,'plumericin',' p|pl|lu|um|me|er|ri|ic|ci|in|n','plum','PLMRSN','lume','rici','plumericin');
INSERT INTO `m_spelling_dictionary` VALUES  (287280,'plumes',' p|pl|lu|um|me|es|s','plum','PLMS','lume','lume','plumes'),
 (287281,'plumieride',' p|pl|lu|um|mi|ie|er|ri|id|de|e','plum','PLMRT','lumi','erid','plumieride'),
 (287282,'plumierides',' p|pl|lu|um|mi|ie|er|ri|id|de|es|s','plum','PLMRTS','lumi','ride','plumieride'),
 (287283,'pluming',' p|pl|lu|um|mi|in|ng|g','plum','PLMNK','lumi','umin','pluming'),
 (287284,'plummer',' p|pl|lu|um|mm|me|er|r','plum','PLMR','lumm','umme','plummer'),
 (287285,'Plummer\'s disease','','','',NULL,NULL,''),
 (287286,'Plummer\'s diseases','','','',NULL,NULL,''),
 (287287,'Plummer-Vinson syndrome',' P|Pl|lu|um|mm|me|er|r-|-V|Vi|in|ns|so|on|n | s|sy|yn|nd|dr|ro|om|me|e','Plum','PLMRFNSNSNTRM','lumm','drom','Plummer-Vi'),
 (287288,'Plummer-Vinson syndromes',' P|Pl|lu|um|mm|me|er|r-|-V|Vi|in|ns|so|on|n | s|sy|yn|nd|dr|ro|om|me|es|s','Plum','PLMRFNSNSNTRMS','lumm','rome','Plummer-Vi'),
 (287289,'plummers',' p|pl|lu|um|mm|me|er|rs|s','plum','PLMRS','lumm','mmer','plummers'),
 (287290,'plummet',' p|pl|lu|um|mm|me|et|t','plum','PLMT','lumm','umme','plummet');
INSERT INTO `m_spelling_dictionary` VALUES  (287291,'plummeted',' p|pl|lu|um|mm|me|et|te|ed|d','plum','PLMTT','lumm','mete','plummeted'),
 (287292,'plummeting',' p|pl|lu|um|mm|me|et|ti|in|ng|g','plum','PLMTNK','lumm','etin','plummeting'),
 (287293,'plummets',' p|pl|lu|um|mm|me|et|ts|s','plum','PLMTS','lumm','mmet','plummets'),
 (287294,'plumose',' p|pl|lu|um|mo|os|se|e','plum','PLMS','lumo','umos','plumose'),
 (287295,'plump',' p|pl|lu|um|mp|p','plum','PLMP','lump','plum','plump'),
 (287296,'plumped',' p|pl|lu|um|mp|pe|ed|d','plum','PLMPT','lump','umpe','plumped'),
 (287297,'plumper',' p|pl|lu|um|mp|pe|er|r','plum','PLMPR','lump','umpe','plumper'),
 (287298,'plumpest',' p|pl|lu|um|mp|pe|es|st|t','plum','PLMPST','lump','mpes','plumpest'),
 (287299,'plumping',' p|pl|lu|um|mp|pi|in|ng|g','plum','PLMPNK','lump','mpin','plumping'),
 (287300,'plumpness',' p|pl|lu|um|mp|pn|ne|es|ss|s','plum','PLMPNS','lump','pnes','plumpness'),
 (287301,'plumps',' p|pl|lu|um|mp|ps|s','plum','PLMPS','lump','lump','plumps'),
 (287302,'plums',' p|pl|lu|um|ms|s','plum','PLMS','lums','plum','plums');
INSERT INTO `m_spelling_dictionary` VALUES  (287303,'plumular',' p|pl|lu|um|mu|ul|la|ar|r','plum','PLMLR','lumu','mula','plumular'),
 (287304,'plumulate',' p|pl|lu|um|mu|ul|la|at|te|e','plum','PLMLT','lumu','ulat','plumulate'),
 (287305,'plunder',' p|pl|lu|un|nd|de|er|r','plun','PLNTR','lund','unde','plunder'),
 (287306,'plundered',' p|pl|lu|un|nd|de|er|re|ed|d','plun','PLNTRT','lund','dere','plundered'),
 (287307,'plundering',' p|pl|lu|un|nd|de|er|ri|in|ng|g','plun','PLNTRNK','lund','erin','plundering'),
 (287308,'plunders',' p|pl|lu|un|nd|de|er|rs|s','plun','PLNTRS','lund','nder','plunders'),
 (287309,'plunge',' p|pl|lu|un|ng|ge|e','plun','PLNJ','lung','lung','plunge'),
 (287310,'plunged',' p|pl|lu|un|ng|ge|ed|d','plun','PLNJT','lung','unge','plunged'),
 (287311,'plunger',' p|pl|lu|un|ng|ge|er|r','plun','PLNJR','lung','unge','plunger'),
 (287312,'plungers',' p|pl|lu|un|ng|ge|er|rs|s','plun','PLNJRS','lung','nger','plungers'),
 (287313,'plunges',' p|pl|lu|un|ng|ge|es|s','plun','PLNJS','lung','unge','plunges'),
 (287314,'plunging',' p|pl|lu|un|ng|gi|in|ng|g','plun','PLNJNK','lung','ngin','plunging');
INSERT INTO `m_spelling_dictionary` VALUES  (287315,'plunging goiter',' p|pl|lu|un|ng|gi|in|ng|g | g|go|oi|it|te|er|r','plun','PLNJNKKTR','lung','oite','plunging g'),
 (287316,'plunging goiters',' p|pl|lu|un|ng|gi|in|ng|g | g|go|oi|it|te|er|rs|s','plun','PLNJNKKTRS','lung','iter','plunging g'),
 (287317,'plunk',' p|pl|lu|un|nk|k','plun','PLNK','lunk','plun','plunk'),
 (287318,'plunked',' p|pl|lu|un|nk|ke|ed|d','plun','PLNKT','lunk','unke','plunked'),
 (287319,'plunking',' p|pl|lu|un|nk|ki|in|ng|g','plun','PLNKNK','lunk','nkin','plunking'),
 (287320,'plunks',' p|pl|lu|un|nk|ks|s','plun','PLNKS','lunk','lunk','plunks'),
 (287321,'plural',' p|pl|lu|ur|ra|al|l','plur','PLRL','lura','lura','plural'),
 (287322,'pluralism',' p|pl|lu|ur|ra|al|li|is|sm|m','plur','PLRLSM','lura','alis','pluralism'),
 (287323,'pluralist',' p|pl|lu|ur|ra|al|li|is|st|t','plur','PLRLST','lura','alis','pluralist'),
 (287324,'pluralistic',' p|pl|lu|ur|ra|al|li|is|st|ti|ic|c','plur','PLRLSTK','lura','isti','pluralisti'),
 (287325,'pluralistically',' p|pl|lu|ur|ra|al|li|is|st|ti|ic|ca|al|ll|ly|y','plur','PLRLSTKL','lura','call','pluralisti');
INSERT INTO `m_spelling_dictionary` VALUES  (287326,'pluralists',' p|pl|lu|ur|ra|al|li|is|st|ts|s','plur','PLRLSTS','lura','list','pluralists'),
 (287327,'pluralities',' p|pl|lu|ur|ra|al|li|it|ti|ie|es|s','plur','PLRLTS','lura','itie','pluralitie'),
 (287328,'plurality',' p|pl|lu|ur|ra|al|li|it|ty|y','plur','PLRLT','lura','alit','plurality'),
 (287329,'plurals',' p|pl|lu|ur|ra|al|ls|s','plur','PLRLS','lura','ural','plurals'),
 (287330,'pluri-hormonal',' p|pl|lu|ur|ri|i-|-h|ho|or|rm|mo|on|na|al|l','plur','PLRHRMNL','luri','mona','pluri-horm'),
 (287331,'pluri-potent',' p|pl|lu|ur|ri|i-|-p|po|ot|te|en|nt|t','plur','PLRPTNT','luri','oten','pluri-pote'),
 (287332,'pluricellular',' p|pl|lu|ur|ri|ic|ce|el|ll|lu|ul|la|ar|r','plur','PLRSLLR','luri','lula','pluricellu'),
 (287333,'plurichemical',' p|pl|lu|ur|ri|ic|ch|he|em|mi|ic|ca|al|l','plur','PLRXMKL','luri','mica','plurichemi'),
 (287334,'pluriglandular',' p|pl|lu|ur|ri|ig|gl|la|an|nd|du|ul|la|ar|r','plur','PLRKLNTLR','luri','dula','plurigland'),
 (287335,'plurihormonal',' p|pl|lu|ur|ri|ih|ho|or|rm|mo|on|na|al|l','plur','PLRHRMNL','luri','mona','plurihormo');
INSERT INTO `m_spelling_dictionary` VALUES  (287336,'plurihormonality',' p|pl|lu|ur|ri|ih|ho|or|rm|mo|on|na|al|li|it|ty|y','plur','PLRHRMNLT','luri','alit','plurihormo'),
 (287337,'pluriliteral',' p|pl|lu|ur|ri|il|li|it|te|er|ra|al|l','plur','PLRLTRL','luri','tera','pluriliter'),
 (287338,'pluriorificial',' p|pl|lu|ur|ri|io|or|ri|if|fi|ic|ci|ia|al|l','plur','PLRRFXL','luri','icia','pluriorifi'),
 (287339,'pluriparous',' p|pl|lu|ur|ri|ip|pa|ar|ro|ou|us|s','plur','PLRPRS','luri','arou','pluriparou'),
 (287340,'pluripoietin',' p|pl|lu|ur|ri|ip|po|oi|ie|et|ti|in|n','plur','PLRPTN','luri','ieti','pluripoiet'),
 (287341,'pluripotencies',' p|pl|lu|ur|ri|ip|po|ot|te|en|nc|ci|ie|es|s','plur','PLRPTNSS','luri','ncie','pluripoten'),
 (287342,'pluripotency',' p|pl|lu|ur|ri|ip|po|ot|te|en|nc|cy|y','plur','PLRPTNS','luri','tenc','pluripoten'),
 (287343,'pluripotent',' p|pl|lu|ur|ri|ip|po|ot|te|en|nt|t','plur','PLRPTNT','luri','oten','pluripoten'),
 (287344,'pluripotential',' p|pl|lu|ur|ri|ip|po|ot|te|en|nt|ti|ia|al|l','plur','PLRPTNXL','luri','ntia','pluripoten'),
 (287345,'pluripotentiality',' p|pl|lu|ur|ri|ip|po|ot|te|en|nt|ti|ia|al|li|it|ty|y','plur','PLRPTNXLT','luri','alit','pluripoten');
INSERT INTO `m_spelling_dictionary` VALUES  (287346,'pluriresistant',' p|pl|lu|ur|ri|ir|re|es|si|is|st|ta|an|nt|t','plur','PLRRSSTNT','luri','stan','pluriresis'),
 (287347,'pluristratification',' p|pl|lu|ur|ri|is|st|tr|ra|at|ti|if|fi|ic|ca|at|ti|io|on|n','plur','PLRSTRTFKXN','luri','atio','pluristrat'),
 (287348,'pluritissular',' p|pl|lu|ur|ri|it|ti|is|ss|su|ul|la|ar|r','plur','PLRTSLR','luri','sula','pluritissu'),
 (287349,'plurivisceral',' p|pl|lu|ur|ri|iv|vi|is|sc|ce|er|ra|al|l','plur','PLRFSRL','luri','cera','plurivisce'),
 (287350,'pluronic',' p|pl|lu|ur|ro|on|ni|ic|c','plur','PLRNK','luro','roni','pluronic'),
 (287351,'pluronics',' p|pl|lu|ur|ro|on|ni|ic|cs|s','plur','PLRNKS','luro','onic','pluronics'),
 (287352,'plus',' p|pl|lu|us|s','plus','PLS','lus','plus','plus'),
 (287353,'pluserix',' p|pl|lu|us|se|er|ri|ix|x','plus','PLSRKS','luse','seri','pluserix'),
 (287354,'pluses',' p|pl|lu|us|se|es|s','plus','PLSS','luse','luse','pluses'),
 (287355,'plush',' p|pl|lu|us|sh|h','plus','PLX','lush','plus','plush'),
 (287356,'plusher',' p|pl|lu|us|sh|he|er|r','plus','PLXR','lush','ushe','plusher');
INSERT INTO `m_spelling_dictionary` VALUES  (287357,'plushest',' p|pl|lu|us|sh|he|es|st|t','plus','PLXST','lush','shes','plushest'),
 (287358,'Plusiinae',' P|Pl|lu|us|si|ii|in|na|ae|e','Plus','PLSN','lusi','iina','Plusiinae'),
 (287359,'Plutchik-van Praag\'s Depression Inventories','','','',NULL,NULL,''),
 (287360,'Plutchik-van Praag\'s Depression Inventory','','','',NULL,NULL,''),
 (287361,'plutei',' p|pl|lu|ut|te|ei|i','plut','PLT','lute','lute','plutei'),
 (287362,'Plutella',' P|Pl|lu|ut|te|el|ll|la|a','Plut','PLTL','lute','tell','Plutella'),
 (287363,'Plutella xylostella',' P|Pl|lu|ut|te|el|ll|la|a | x|xy|yl|lo|os|st|te|el|ll|la|a','Plut','PLTLKSLSTL','lute','tell','Plutella x'),
 (287364,'Plutellidae',' P|Pl|lu|ut|te|el|ll|li|id|da|ae|e','Plut','PLTLT','lute','lida','Plutellida'),
 (287365,'pluteus',' p|pl|lu|ut|te|eu|us|s','plut','PLTS','lute','uteu','pluteus'),
 (287366,'Pluto',' P|Pl|lu|ut|to|o','Plut','PLT','luto','Plut','Pluto'),
 (287367,'plutocracies',' p|pl|lu|ut|to|oc|cr|ra|ac|ci|ie|es|s','plut','PLTKRSS','luto','acie','plutocraci'),
 (287368,'plutocracy',' p|pl|lu|ut|to|oc|cr|ra|ac|cy|y','plut','PLTKRS','luto','crac','plutocracy');
INSERT INTO `m_spelling_dictionary` VALUES  (287369,'plutocrat',' p|pl|lu|ut|to|oc|cr|ra|at|t','plut','PLTKRT','luto','ocra','plutocrat'),
 (287370,'plutocrats',' p|pl|lu|ut|to|oc|cr|ra|at|ts|s','plut','PLTKRTS','luto','crat','plutocrats'),
 (287371,'pluton',' p|pl|lu|ut|to|on|n','plut','PLTN','luto','luto','pluton'),
 (287372,'plutonium',' p|pl|lu|ut|to|on|ni|iu|um|m','plut','PLTNM','luto','oniu','plutonium'),
 (287373,'plutons',' p|pl|lu|ut|to|on|ns|s','plut','PLTNS','luto','uton','plutons'),
 (287374,'pluvial',' p|pl|lu|uv|vi|ia|al|l','pluv','PLFL','luvi','uvia','pluvial'),
 (287375,'pluviometric',' p|pl|lu|uv|vi|io|om|me|et|tr|ri|ic|c','pluv','PLFMTRK','luvi','etri','pluviometr'),
 (287376,'pluviose',' p|pl|lu|uv|vi|io|os|se|e','pluv','PLFS','luvi','vios','pluviose'),
 (287377,'pluviosity',' p|pl|lu|uv|vi|io|os|si|it|ty|y','pluv','PLFST','luvi','osit','pluviosity'),
 (287378,'PLWA',' P|PL|LW|WA|A','PLWA','PLW','LWA','PLWA','PLWA'),
 (287379,'PLWA\'s','','','',NULL,NULL,''),
 (287380,'PLWAs',' P|PL|LW|WA|As|s','PLWA','PLWS','LWAs','PLWA','PLWAs'),
 (287381,'ply',' p|pl|ly|y','ply','PL','ly','ply','ply');
INSERT INTO `m_spelling_dictionary` VALUES  (287382,'plying',' p|pl|ly|yi|in|ng|g','plyi','PLYNK','lyin','lyin','plying'),
 (287383,'Plymouth',' P|Pl|ly|ym|mo|ou|ut|th|h','Plym','PLM0','lymo','mout','Plymouth'),
 (287384,'plyometric',' p|pl|ly|yo|om|me|et|tr|ri|ic|c','plyo','PLYMTRK','lyom','etri','plyometric'),
 (287385,'plyometrics',' p|pl|ly|yo|om|me|et|tr|ri|ic|cs|s','plyo','PLYMTRKS','lyom','tric','plyometric'),
 (287386,'plywood',' p|pl|ly|yw|wo|oo|od|d','plyw','PLWT','lywo','ywoo','plywood'),
 (287387,'PM',' P|PM|M','PM','PM','M','PM','PM'),
 (287388,'PM\'s','','','',NULL,NULL,''),
 (287389,'PMA',' P|PM|MA|A','PMA','PM','MA','PMA','PMA'),
 (287390,'PMAA',' P|PM|MA|AA|A','PMAA','PM','MAA','PMAA','PMAA'),
 (287391,'PMB',' P|PM|MB|B','PMB','PM','MB','PMB','PMB'),
 (287392,'PMB\'s','','','',NULL,NULL,''),
 (287393,'PMBN',' P|PM|MB|BN|N','PMBN','PMN','MBN','PMBN','PMBN'),
 (287394,'PMBs',' P|PM|MB|Bs|s','PMBs','PMS','MBs','PMBs','PMBs'),
 (287395,'PMDD',' P|PM|MD|DD|D','PMDD','PMT','MDD','PMDD','PMDD'),
 (287396,'PMDNT',' P|PM|MD|DN|NT|T','PMDN','PMTNT','MDNT','PMDN','PMDNT');
INSERT INTO `m_spelling_dictionary` VALUES  (287397,'PMDNT\'s','','','',NULL,NULL,''),
 (287398,'PMDNTs',' P|PM|MD|DN|NT|Ts|s','PMDN','PMTNTS','MDNT','MDNT','PMDNTs'),
 (287399,'PME',' P|PM|ME|E','PME','PM','ME','PME','PME'),
 (287400,'PMEA',' P|PM|ME|EA|A','PMEA','PM','MEA','PMEA','PMEA'),
 (287401,'PMEDAP',' P|PM|ME|ED|DA|AP|P','PMED','PMTP','MEDA','MEDA','PMEDAP'),
 (287402,'PMEG',' P|PM|ME|EG|G','PMEG','PMK','MEG','PMEG','PMEG'),
 (287403,'PMEP',' P|PM|ME|EP|P','PMEP','PMP','MEP','PMEP','PMEP'),
 (287404,'PMEP\'s','','','',NULL,NULL,''),
 (287405,'PMEPs',' P|PM|ME|EP|Ps|s','PMEP','PMPS','MEPs','PMEP','PMEPs'),
 (287406,'PMGDM',' P|PM|MG|GD|DM|M','PMGD','PMKTM','MGDM','PMGD','PMGDM'),
 (287407,'PMHCR',' P|PM|MH|HC|CR|R','PMHC','PMKR','MHCR','PMHC','PMHCR'),
 (287408,'PMHSK',' P|PM|MH|HS|SK|K','PMHS','PMSK','MHSK','PMHS','PMHSK'),
 (287409,'PMHSK\'s','','','',NULL,NULL,''),
 (287410,'PMHSKs',' P|PM|MH|HS|SK|Ks|s','PMHS','PMSKS','MHSK','MHSK','PMHSKs'),
 (287411,'PMHTBZ',' P|PM|MH|HT|TB|BZ|Z','PMHT','PMTBS','MHTB','MHTB','PMHTBZ'),
 (287412,'PML',' P|PM|ML|L','PML','PML','ML','PML','PML');
INSERT INTO `m_spelling_dictionary` VALUES  (287413,'PML\'s','','','',NULL,NULL,''),
 (287414,'PMLes',' P|PM|ML|Le|es|s','PMLe','PMLS','MLes','PMLe','PMLes'),
 (287415,'PMLs',' P|PM|ML|Ls|s','PMLs','PMLS','MLs','PMLs','PMLs'),
 (287416,'PMM',' P|PM|MM|M','PMM','PM','MM','PMM','PMM'),
 (287417,'PMM\'s','','','',NULL,NULL,''),
 (287418,'PMMA',' P|PM|MM|MA|A','PMMA','PM','MMA','PMMA','PMMA'),
 (287419,'PMME',' P|PM|MM|ME|E','PMME','PM','MME','PMME','PMME'),
 (287420,'PMMs',' P|PM|MM|Ms|s','PMMs','PMS','MMs','PMMs','PMMs'),
 (287421,'PMMVP',' P|PM|MM|MV|VP|P','PMMV','PMFP','MMVP','PMMV','PMMVP'),
 (287422,'PMN',' P|PM|MN|N','PMN','PMN','MN','PMN','PMN'),
 (287423,'PMN\'s','','','',NULL,NULL,''),
 (287424,'PMNL',' P|PM|MN|NL|L','PMNL','PMNL','MNL','PMNL','PMNL'),
 (287425,'PMNL\'s','','','',NULL,NULL,''),
 (287426,'PMNLs',' P|PM|MN|NL|Ls|s','PMNL','PMNLS','MNLs','PMNL','PMNLs'),
 (287427,'PMNs',' P|PM|MN|Ns|s','PMNs','PMNS','MNs','PMNs','PMNs'),
 (287428,'pmol',' p|pm|mo|ol|l','pmol','PML','mol','pmol','pmol'),
 (287429,'pmol\'s','','','',NULL,NULL,'');
INSERT INTO `m_spelling_dictionary` VALUES  (287430,'pmole',' p|pm|mo|ol|le|e','pmol','PML','mole','pmol','pmole'),
 (287431,'pmole\'s','','','',NULL,NULL,''),
 (287432,'pmoles',' p|pm|mo|ol|le|es|s','pmol','PMLS','mole','mole','pmoles'),
 (287433,'pmols',' p|pm|mo|ol|ls|s','pmol','PMLS','mols','pmol','pmols'),
 (287434,'PMPA',' P|PM|MP|PA|A','PMPA','PMP','MPA','PMPA','PMPA'),
 (287435,'PMPMP',' P|PM|MP|PM|MP|P','PMPM','PMPMP','MPMP','PMPM','PMPMP'),
 (287436,'PMR',' P|PM|MR|R','PMR','PMR','MR','PMR','PMR'),
 (287437,'PMR\'s','','','',NULL,NULL,''),
 (287438,'PMRD',' P|PM|MR|RD|D','PMRD','PMRT','MRD','PMRD','PMRD'),
 (287439,'PMRD\'s','','','',NULL,NULL,''),
 (287440,'PMRDs',' P|PM|MR|RD|Ds|s','PMRD','PMRTS','MRDs','PMRD','PMRDs'),
 (287441,'PMRs',' P|PM|MR|Rs|s','PMRs','PMRS','MRs','PMRs','PMRs'),
 (287442,'PMs',' P|PM|Ms|s','PMs','PMS','Ms','PMs','PMs'),
 (287443,'PMSF',' P|PM|MS|SF|F','PMSF','PMSF','MSF','PMSF','PMSF'),
 (287444,'PMSG',' P|PM|MS|SG|G','PMSG','PMSK','MSG','PMSG','PMSG'),
 (287445,'PMTFPS',' P|PM|MT|TF|FP|PS|S','PMTF','PMTFPS','MTFP','MTFP','PMTFPS');
INSERT INTO `m_spelling_dictionary` VALUES  (287446,'PN',' P|PN|N','PN','N','N','PN','PN'),
 (287447,'PN\'s','','','',NULL,NULL,''),
 (287448,'PNA',' P|PN|NA|A','PNA','N','NA','PNA','PNA'),
 (287449,'PNA\'s','','','',NULL,NULL,''),
 (287450,'PNALA',' P|PN|NA|AL|LA|A','PNAL','NL','NALA','PNAL','PNALA'),
 (287451,'PNAPR',' P|PN|NA|AP|PR|R','PNAP','NPR','NAPR','PNAP','PNAPR'),
 (287452,'PNAs',' P|PN|NA|As|s','PNAs','NS','NAs','PNAs','PNAs'),
 (287453,'PNB carboxy-esterase',' P|PN|NB|B | c|ca|ar|rb|bo|ox|xy|y-|-e|es|st|te|er|ra|as|se|e','PNB','NBKRBKSSTRS','NB c','eras','PNB carbox'),
 (287454,'PNBCE',' P|PN|NB|BC|CE|E','PNBC','NBS','NBCE','PNBC','PNBCE'),
 (287455,'PNBSF',' P|PN|NB|BS|SF|F','PNBS','NBSF','NBSF','PNBS','PNBSF'),
 (287456,'PNC',' P|PN|NC|C','PNC','NK','NC','PNC','PNC'),
 (287457,'PNC\'s','','','',NULL,NULL,''),
 (287458,'PNCB',' P|PN|NC|CB|B','PNCB','NKB','NCB','PNCB','PNCB'),
 (287459,'PNCs',' P|PN|NC|Cs|s','PNCs','NKS','NCs','PNCs','PNCs'),
 (287460,'PND',' P|PN|ND|D','PND','NT','ND','PND','PND'),
 (287461,'PND\'s','','','',NULL,NULL,'');
INSERT INTO `m_spelling_dictionary` VALUES  (287462,'PNDs',' P|PN|ND|Ds|s','PNDs','NTS','NDs','PNDs','PNDs'),
 (287463,'PNEM',' P|PN|NE|EM|M','PNEM','NM','NEM','PNEM','PNEM'),
 (287464,'pneomocystosis',' p|pn|ne|eo|om|mo|oc|cy|ys|st|to|os|si|is|s','pneo','NMSSTSS','neom','tosi','pneomocyst'),
 (287465,'PNET',' P|PN|NE|ET|T','PNET','NT','NET','PNET','PNET'),
 (287466,'PNET\'s','','','',NULL,NULL,''),
 (287467,'PNETs',' P|PN|NE|ET|Ts|s','PNET','NTS','NETs','PNET','PNETs'),
 (287468,'pneuma-tonometer',' p|pn|ne|eu|um|ma|a-|-t|to|on|no|om|me|et|te|er|r','pneu','NMTNMTR','neum','mete','pneuma-ton'),
 (287469,'pneuma-tonometers',' p|pn|ne|eu|um|ma|a-|-t|to|on|no|om|me|et|te|er|rs|s','pneu','NMTNMTRS','neum','eter','pneuma-ton'),
 (287470,'pneumal',' p|pn|ne|eu|um|ma|al|l','pneu','NML','neum','euma','pneumal'),
 (287471,'pneumathaemia',' p|pn|ne|eu|um|ma|at|th|ha|ae|em|mi|ia|a','pneu','NM0M','neum','aemi','pneumathae'),
 (287472,'pneumathemia',' p|pn|ne|eu|um|ma|at|th|he|em|mi|ia|a','pneu','NM0M','neum','hemi','pneumathem'),
 (287473,'pneumatic',' p|pn|ne|eu|um|ma|at|ti|ic|c','pneu','NMTK','neum','mati','pneumatic');
INSERT INTO `m_spelling_dictionary` VALUES  (287474,'pneumatic antishock garment',' p|pn|ne|eu|um|ma|at|ti|ic|c | a|an|nt|ti|is|sh|ho|oc|ck|k | g|ga|ar|rm|me|en|nt|t','pneu','NMTKNTXKKRMNT','neum','rmen','pneumatic'),
 (287475,'pneumatic antishock garments',' p|pn|ne|eu|um|ma|at|ti|ic|c | a|an|nt|ti|is|sh|ho|oc|ck|k | g|ga|ar|rm|me|en|nt|ts|s','pneu','NMTKNTXKKRMNTS','neum','ment','pneumatic'),
 (287476,'pneumatic bone',' p|pn|ne|eu|um|ma|at|ti|ic|c | b|bo|on|ne|e','pneu','NMTKBN','neum',' bon','pneumatic'),
 (287477,'pneumatic bones',' p|pn|ne|eu|um|ma|at|ti|ic|c | b|bo|on|ne|es|s','pneu','NMTKBNS','neum','bone','pneumatic'),
 (287478,'pneumatic hammer disease',' p|pn|ne|eu|um|ma|at|ti|ic|c | h|ha|am|mm|me|er|r | d|di|is|se|ea|as|se|e','pneu','NMTKHMRTSS','neum','seas','pneumatic'),
 (287479,'pneumatic hammer diseases',' p|pn|ne|eu|um|ma|at|ti|ic|c | h|ha|am|mm|me|er|r | d|di|is|se|ea|as|se|es|s','pneu','NMTKHMRTSSS','neum','ease','pneumatic'),
 (287480,'pneumatic retinopexy',' p|pn|ne|eu|um|ma|at|ti|ic|c | r|re|et|ti|in|no|op|pe|ex|xy|y','pneu','NMTKRTNPKS','neum','opex','pneumatic'),
 (287481,'pneumatic riveter',' p|pn|ne|eu|um|ma|at|ti|ic|c | r|ri|iv|ve|et|te|er|r','pneu','NMTKRFTR','neum','vete','pneumatic');
INSERT INTO `m_spelling_dictionary` VALUES  (287482,'pneumatic riveters',' p|pn|ne|eu|um|ma|at|ti|ic|c | r|ri|iv|ve|et|te|er|rs|s','pneu','NMTKRFTRS','neum','eter','pneumatic'),
 (287483,'pneumatic tourniquet',' p|pn|ne|eu|um|ma|at|ti|ic|c | t|to|ou|ur|rn|ni|iq|qu|ue|et|t','pneu','NMTKTRNKT','neum','ique','pneumatic'),
 (287484,'pneumatic tourniquets',' p|pn|ne|eu|um|ma|at|ti|ic|c | t|to|ou|ur|rn|ni|iq|qu|ue|et|ts|s','pneu','NMTKTRNKTS','neum','quet','pneumatic'),
 (287485,'pneumatical',' p|pn|ne|eu|um|ma|at|ti|ic|ca|al|l','pneu','NMTKL','neum','tica','pneumatica'),
 (287486,'pneumatically',' p|pn|ne|eu|um|ma|at|ti|ic|ca|al|ll|ly|y','pneu','NMTKL','neum','call','pneumatica'),
 (287487,'pneumatics',' p|pn|ne|eu|um|ma|at|ti|ic|cs|s','pneu','NMTKS','neum','atic','pneumatics'),
 (287488,'pneumatisation',' p|pn|ne|eu|um|ma|at|ti|is|sa|at|ti|io|on|n','pneu','NMTSXN','neum','atio','pneumatisa'),
 (287489,'pneumatise',' p|pn|ne|eu|um|ma|at|ti|is|se|e','pneu','NMTS','neum','atis','pneumatise'),
 (287490,'pneumatised',' p|pn|ne|eu|um|ma|at|ti|is|se|ed|d','pneu','NMTST','neum','tise','pneumatise');
INSERT INTO `m_spelling_dictionary` VALUES  (287491,'pneumatises',' p|pn|ne|eu|um|ma|at|ti|is|se|es|s','pneu','NMTSS','neum','tise','pneumatise'),
 (287492,'pneumatising',' p|pn|ne|eu|um|ma|at|ti|is|si|in|ng|g','pneu','NMTSNK','neum','isin','pneumatisi'),
 (287493,'pneumatism',' p|pn|ne|eu|um|ma|at|ti|is|sm|m','pneu','NMTSM','neum','atis','pneumatism'),
 (287494,'pneumatist',' p|pn|ne|eu|um|ma|at|ti|is|st|t','pneu','NMTST','neum','atis','pneumatist'),
 (287495,'pneumatists',' p|pn|ne|eu|um|ma|at|ti|is|st|ts|s','pneu','NMTSTS','neum','tist','pneumatist'),
 (287496,'pneumatization',' p|pn|ne|eu|um|ma|at|ti|iz|za|at|ti|io|on|n','pneu','NMTSXN','neum','atio','pneumatiza'),
 (287497,'pneumatize',' p|pn|ne|eu|um|ma|at|ti|iz|ze|e','pneu','NMTS','neum','atiz','pneumatize'),
 (287498,'pneumatized',' p|pn|ne|eu|um|ma|at|ti|iz|ze|ed|d','pneu','NMTST','neum','tize','pneumatize'),
 (287499,'pneumatizes',' p|pn|ne|eu|um|ma|at|ti|iz|ze|es|s','pneu','NMTSS','neum','tize','pneumatize'),
 (287500,'pneumatizing',' p|pn|ne|eu|um|ma|at|ti|iz|zi|in|ng|g','pneu','NMTSNK','neum','izin','pneumatizi'),
 (287501,'pneumatocele',' p|pn|ne|eu|um|ma|at|to|oc|ce|el|le|e','pneu','NMTSL','neum','ocel','pneumatoce');
INSERT INTO `m_spelling_dictionary` VALUES  (287502,'pneumatoceles',' p|pn|ne|eu|um|ma|at|to|oc|ce|el|le|es|s','pneu','NMTSLS','neum','cele','pneumatoce'),
 (287503,'pneumatocoele',' p|pn|ne|eu|um|ma|at|to|oc|co|oe|el|le|e','pneu','NMTKL','neum','coel','pneumatoco'),
 (287504,'pneumatocoeles',' p|pn|ne|eu|um|ma|at|to|oc|co|oe|el|le|es|s','pneu','NMTKLS','neum','oele','pneumatoco'),
 (287505,'pneumatograph',' p|pn|ne|eu|um|ma|at|to|og|gr|ra|ap|ph|h','pneu','NMTKRF','neum','grap','pneumatogr'),
 (287506,'pneumatographer',' p|pn|ne|eu|um|ma|at|to|og|gr|ra|ap|ph|he|er|r','pneu','NMTKRFR','neum','aphe','pneumatogr'),
 (287507,'pneumatographers',' p|pn|ne|eu|um|ma|at|to|og|gr|ra|ap|ph|he|er|rs|s','pneu','NMTKRFRS','neum','pher','pneumatogr'),
 (287508,'pneumatographic',' p|pn|ne|eu|um|ma|at|to|og|gr|ra|ap|ph|hi|ic|c','pneu','NMTKRFK','neum','aphi','pneumatogr'),
 (287509,'pneumatographically',' p|pn|ne|eu|um|ma|at|to|og|gr|ra|ap|ph|hi|ic|ca|al|ll|ly|y','pneu','NMTKRFKL','neum','call','pneumatogr'),
 (287510,'pneumatographs',' p|pn|ne|eu|um|ma|at|to|og|gr|ra|ap|ph|hs|s','pneu','NMTKRFS','neum','raph','pneumatogr');
INSERT INTO `m_spelling_dictionary` VALUES  (287511,'pneumatomorphic',' p|pn|ne|eu|um|ma|at|to|om|mo|or|rp|ph|hi|ic|c','pneu','NMTMRFK','neum','rphi','pneumatomo'),
 (287512,'pneumatonograph',' p|pn|ne|eu|um|ma|at|to|on|no|og|gr|ra|ap|ph|h','pneu','NMTNKRF','neum','grap','pneumatono'),
 (287513,'pneumatonographs',' p|pn|ne|eu|um|ma|at|to|on|no|og|gr|ra|ap|ph|hs|s','pneu','NMTNKRFS','neum','raph','pneumatono'),
 (287514,'pneumatonometer',' p|pn|ne|eu|um|ma|at|to|on|no|om|me|et|te|er|r','pneu','NMTNMTR','neum','mete','pneumatono'),
 (287515,'pneumatonometers',' p|pn|ne|eu|um|ma|at|to|on|no|om|me|et|te|er|rs|s','pneu','NMTNMTRS','neum','eter','pneumatono'),
 (287516,'pneumatophore',' p|pn|ne|eu|um|ma|at|to|op|ph|ho|or|re|e','pneu','NMTFR','neum','phor','pneumatoph'),
 (287517,'pneumatophores',' p|pn|ne|eu|um|ma|at|to|op|ph|ho|or|re|es|s','pneu','NMTFRS','neum','hore','pneumatoph'),
 (287518,'pneumatoses',' p|pn|ne|eu|um|ma|at|to|os|se|es|s','pneu','NMTSS','neum','tose','pneumatose'),
 (287519,'pneumatosis',' p|pn|ne|eu|um|ma|at|to|os|si|is|s','pneu','NMTSS','neum','tosi','pneumatosi'),
 (287520,'pneumatosis cystoides coli',' p|pn|ne|eu|um|ma|at|to|os|si|is|s | c|cy|ys|st|to|oi|id|de|es|s | c|co|ol|li|i','pneu','NMTSSSSTTSKL','neum',' col','pneumatosi');
INSERT INTO `m_spelling_dictionary` VALUES  (287521,'pneumatosis cystoides intestinales',' p|pn|ne|eu|um|ma|at|to|os|si|is|s | c|cy|ys|st|to|oi|id|de|es|s | i|in|nt|te|es|st|ti|in|na|al|le|es|s','pneu','NMTSSSSTTSNTSTNLS','neum','nale','pneumatosi'),
 (287522,'pneumatosis cystoides intestinalis',' p|pn|ne|eu|um|ma|at|to|os|si|is|s | c|cy|ys|st|to|oi|id|de|es|s | i|in|nt|te|es|st|ti|in|na|al|li|is|s','pneu','NMTSSSSTTSNTSTNLS','neum','nali','pneumatosi'),
 (287523,'pneumatosis intestinales',' p|pn|ne|eu|um|ma|at|to|os|si|is|s | i|in|nt|te|es|st|ti|in|na|al|le|es|s','pneu','NMTSSNTSTNLS','neum','nale','pneumatosi'),
 (287524,'pneumatosis intestinalis',' p|pn|ne|eu|um|ma|at|to|os|si|is|s | i|in|nt|te|es|st|ti|in|na|al|li|is|s','pneu','NMTSSNTSTNLS','neum','nali','pneumatosi'),
 (287525,'pneumatouria',' p|pn|ne|eu|um|ma|at|to|ou|ur|ri|ia|a','pneu','NMTR','neum','ouri','pneumatour'),
 (287526,'pneumaturia',' p|pn|ne|eu|um|ma|at|tu|ur|ri|ia|a','pneu','NMTR','neum','turi','pneumaturi'),
 (287527,'pneumectomies',' p|pn|ne|eu|um|me|ec|ct|to|om|mi|ie|es|s','pneu','NMKTMS','neum','omie','pneumectom'),
 (287528,'pneumectomy',' p|pn|ne|eu|um|me|ec|ct|to|om|my|y','pneu','NMKTM','neum','ctom','pneumectom');
INSERT INTO `m_spelling_dictionary` VALUES  (287529,'pneumencephalographies',' p|pn|ne|eu|um|me|en|nc|ce|ep|ph|ha|al|lo|og|gr|ra|ap|ph|hi|ie|es|s','pneu','NMNSFLKRFS','neum','phie','pneumencep'),
 (287530,'pneumencephalography',' p|pn|ne|eu|um|me|en|nc|ce|ep|ph|ha|al|lo|og|gr|ra|ap|ph|hy|y','pneu','NMNSFLKRF','neum','raph','pneumencep'),
 (287531,'pneumo-allergen',' p|pn|ne|eu|um|mo|o-|-a|al|ll|le|er|rg|ge|en|n','pneu','NMLRJN','neum','erge','pneumo-all'),
 (287532,'pneumo-allergens',' p|pn|ne|eu|um|mo|o-|-a|al|ll|le|er|rg|ge|en|ns|s','pneu','NMLRJNS','neum','rgen','pneumo-all'),
 (287533,'pneumo-cisternographic',' p|pn|ne|eu|um|mo|o-|-c|ci|is|st|te|er|rn|no|og|gr|ra|ap|ph|hi|ic|c','pneu','NMSSTRNKRFK','neum','aphi','pneumo-cis'),
 (287534,'pneumo-conioses',' p|pn|ne|eu|um|mo|o-|-c|co|on|ni|io|os|se|es|s','pneu','NMKNSS','neum','iose','pneumo-con'),
 (287535,'pneumo-coniosis',' p|pn|ne|eu|um|mo|o-|-c|co|on|ni|io|os|si|is|s','pneu','NMKNSS','neum','iosi','pneumo-con'),
 (287536,'pneumo-encephalographic',' p|pn|ne|eu|um|mo|o-|-e|en|nc|ce|ep|ph|ha|al|lo|og|gr|ra|ap|ph|hi|ic|c','pneu','NMNSFLKRFK','neum','aphi','pneumo-enc'),
 (287537,'pneumo-encephalographic cisternographies',' p|pn|ne|eu|um|mo|o-|-e|en|nc|ce|ep|ph|ha|al|lo|og|gr|ra|ap|ph|hi|ic|c | c|ci|is|st|te|er|rn|no|og|gr|ra|ap|ph|hi|ie|es|s','pneu','NMNSFLKRFKSSTRNKRFS','neum','phie','pneumo-enc');
INSERT INTO `m_spelling_dictionary` VALUES  (287538,'pneumo-encephalographic cisternography',' p|pn|ne|eu|um|mo|o-|-e|en|nc|ce|ep|ph|ha|al|lo|og|gr|ra|ap|ph|hi|ic|c | c|ci|is|st|te|er|rn|no|og|gr|ra|ap|ph|hy|y','pneu','NMNSFLKRFKSSTRNKRF','neum','raph','pneumo-enc'),
 (287539,'pneumo-encephalographic cysternographies',' p|pn|ne|eu|um|mo|o-|-e|en|nc|ce|ep|ph|ha|al|lo|og|gr|ra|ap|ph|hi|ic|c | c|cy|ys|st|te|er|rn|no|og|gr|ra|ap|ph|hi|ie|es|s','pneu','NMNSFLKRFKSSTRNKRFS','neum','phie','pneumo-enc'),
 (287540,'pneumo-encephalographic cysternography',' p|pn|ne|eu|um|mo|o-|-e|en|nc|ce|ep|ph|ha|al|lo|og|gr|ra|ap|ph|hi|ic|c | c|cy|ys|st|te|er|rn|no|og|gr|ra|ap|ph|hy|y','pneu','NMNSFLKRFKSSTRNKRF','neum','raph','pneumo-enc'),
 (287541,'pneumo-encephalographies',' p|pn|ne|eu|um|mo|o-|-e|en|nc|ce|ep|ph|ha|al|lo|og|gr|ra|ap|ph|hi|ie|es|s','pneu','NMNSFLKRFS','neum','phie','pneumo-enc'),
 (287542,'pneumo-encephalography',' p|pn|ne|eu|um|mo|o-|-e|en|nc|ce|ep|ph|ha|al|lo|og|gr|ra|ap|ph|hy|y','pneu','NMNSFLKRF','neum','raph','pneumo-enc'),
 (287543,'pneumo-haemothorax',' p|pn|ne|eu|um|mo|o-|-h|ha|ae|em|mo|ot|th|ho|or|ra|ax|x','pneu','NMHM0RKS','neum','hora','pneumo-hae');
INSERT INTO `m_spelling_dictionary` VALUES  (287544,'pneumo-hemothorax',' p|pn|ne|eu|um|mo|o-|-h|he|em|mo|ot|th|ho|or|ra|ax|x','pneu','NMHM0RKS','neum','hora','pneumo-hem'),
 (287545,'pneumo-hydraulic',' p|pn|ne|eu|um|mo|o-|-h|hy|yd|dr|ra|au|ul|li|ic|c','pneu','NMTRLK','neum','auli','pneumo-hyd'),
 (287546,'pneumo-orbitus',' p|pn|ne|eu|um|mo|o-|-o|or|rb|bi|it|tu|us|s','pneu','NMRBTS','neum','bitu','pneumo-orb'),
 (287547,'pneumo-peritonea',' p|pn|ne|eu|um|mo|o-|-p|pe|er|ri|it|to|on|ne|ea|a','pneu','NMPRTN','neum','tone','pneumo-per'),
 (287548,'pneumo-peritoneum',' p|pn|ne|eu|um|mo|o-|-p|pe|er|ri|it|to|on|ne|eu|um|m','pneu','NMPRTNM','neum','oneu','pneumo-per'),
 (287549,'pneumo-peritoneums',' p|pn|ne|eu|um|mo|o-|-p|pe|er|ri|it|to|on|ne|eu|um|ms|s','pneu','NMPRTNMS','neum','neum','pneumo-per'),
 (287550,'pneumo-phtisiology',' p|pn|ne|eu|um|mo|o-|-p|ph|ht|ti|is|si|io|ol|lo|og|gy|y','pneu','NMFTXLJ','neum','olog','pneumo-pht'),
 (287551,'pneumoallergen',' p|pn|ne|eu|um|mo|oa|al|ll|le|er|rg|ge|en|n','pneu','NMLRJN','neum','erge','pneumoalle'),
 (287552,'pneumoallergens',' p|pn|ne|eu|um|mo|oa|al|ll|le|er|rg|ge|en|ns|s','pneu','NMLRJNS','neum','rgen','pneumoalle');
INSERT INTO `m_spelling_dictionary` VALUES  (287553,'pneumoarthrographies',' p|pn|ne|eu|um|mo|oa|ar|rt|th|hr|ro|og|gr|ra|ap|ph|hi|ie|es|s','pneu','NMR0RKRFS','neum','phie','pneumoarth'),
 (287554,'pneumoarthrography',' p|pn|ne|eu|um|mo|oa|ar|rt|th|hr|ro|og|gr|ra|ap|ph|hy|y','pneu','NMR0RKRF','neum','raph','pneumoarth'),
 (287555,'pneumobacilli',' p|pn|ne|eu|um|mo|ob|ba|ac|ci|il|ll|li|i','pneu','NMBSL','neum','cill','pneumobaci'),
 (287556,'pneumobacillus',' p|pn|ne|eu|um|mo|ob|ba|ac|ci|il|ll|lu|us|s','pneu','NMBSLS','neum','illu','pneumobaci'),
 (287557,'pneumobilia',' p|pn|ne|eu|um|mo|ob|bi|il|li|ia|a','pneu','NMBL','neum','bili','pneumobili'),
 (287558,'pneumoblastoma',' p|pn|ne|eu|um|mo|ob|bl|la|as|st|to|om|ma|a','pneu','NMBLSTM','neum','stom','pneumoblas'),
 (287559,'pneumobulbar',' p|pn|ne|eu|um|mo|ob|bu|ul|lb|ba|ar|r','pneu','NMBLBR','neum','ulba','pneumobulb'),
 (287560,'pneumocandin',' p|pn|ne|eu|um|mo|oc|ca|an|nd|di|in|n','pneu','NMKNTN','neum','andi','pneumocand'),
 (287561,'pneumocandins',' p|pn|ne|eu|um|mo|oc|ca|an|nd|di|in|ns|s','pneu','NMKNTNS','neum','ndin','pneumocand'),
 (287562,'pneumocardial',' p|pn|ne|eu|um|mo|oc|ca|ar|rd|di|ia|al|l','pneu','NMKRTL','neum','rdia','pneumocard');
INSERT INTO `m_spelling_dictionary` VALUES  (287563,'pneumocardiographic',' p|pn|ne|eu|um|mo|oc|ca|ar|rd|di|io|og|gr|ra|ap|ph|hi|ic|c','pneu','NMKRTKRFK','neum','aphi','pneumocard'),
 (287564,'pneumocele',' p|pn|ne|eu|um|mo|oc|ce|el|le|e','pneu','NMSL','neum','ocel','pneumocele'),
 (287565,'pneumoceles',' p|pn|ne|eu|um|mo|oc|ce|el|le|es|s','pneu','NMSLS','neum','cele','pneumocele'),
 (287566,'pneumocenteses',' p|pn|ne|eu|um|mo|oc|ce|en|nt|te|es|se|es|s','pneu','NMSNTSS','neum','tese','pneumocent'),
 (287567,'pneumocentesis',' p|pn|ne|eu|um|mo|oc|ce|en|nt|te|es|si|is|s','pneu','NMSNTSS','neum','tesi','pneumocent'),
 (287568,'pneumocephalus',' p|pn|ne|eu|um|mo|oc|ce|ep|ph|ha|al|lu|us|s','pneu','NMSFLS','neum','halu','pneumoceph'),
 (287569,'pneumocholecystitides',' p|pn|ne|eu|um|mo|oc|ch|ho|ol|le|ec|cy|ys|st|ti|it|ti|id|de|es|s','pneu','NMXLSSTTTS','neum','tide','pneumochol'),
 (287570,'pneumocholecystitis',' p|pn|ne|eu|um|mo|oc|ch|ho|ol|le|ec|cy|ys|st|ti|it|ti|is|s','pneu','NMXLSSTTS','neum','titi','pneumochol'),
 (287571,'pneumocisternogram',' p|pn|ne|eu|um|mo|oc|ci|is|st|te|er|rn|no|og|gr|ra|am|m','pneu','NMSSTRNKRM','neum','ogra','pneumocist');
INSERT INTO `m_spelling_dictionary` VALUES  (287572,'pneumocisternograms',' p|pn|ne|eu|um|mo|oc|ci|is|st|te|er|rn|no|og|gr|ra|am|ms|s','pneu','NMSSTRNKRMS','neum','gram','pneumocist'),
 (287573,'pneumocisternographic',' p|pn|ne|eu|um|mo|oc|ci|is|st|te|er|rn|no|og|gr|ra|ap|ph|hi|ic|c','pneu','NMSSTRNKRFK','neum','aphi','pneumocist'),
 (287574,'pneumococcaemia',' p|pn|ne|eu|um|mo|oc|co|oc|cc|ca|ae|em|mi|ia|a','pneu','NMKKKM','neum','aemi','pneumococc'),
 (287575,'pneumococcal',' p|pn|ne|eu|um|mo|oc|co|oc|cc|ca|al|l','pneu','NMKKKL','neum','occa','pneumococc'),
 (287576,'pneumococcal heptavalent conjugate vaccine',' p|pn|ne|eu|um|mo|oc|co|oc|cc|ca|al|l | h|he|ep|pt|ta|av|va|al|le|en|nt|t | c|co|on|nj|ju|ug|ga|at|te|e | v|va|ac|cc|ci|in|ne|e','pneu','NMKKKLHPTFLNTKNJKTFKSN','neum','ccin','pneumococc'),
 (287577,'pneumococcal meningitides',' p|pn|ne|eu|um|mo|oc|co|oc|cc|ca|al|l | m|me|en|ni|in|ng|gi|it|ti|id|de|es|s','pneu','NMKKKLMNNJTTS','neum','tide','pneumococc'),
 (287578,'pneumococcal meningitis',' p|pn|ne|eu|um|mo|oc|co|oc|cc|ca|al|l | m|me|en|ni|in|ng|gi|it|ti|is|s','pneu','NMKKKLMNNJTS','neum','giti','pneumococc'),
 (287579,'pneumococcal pneumonia',' p|pn|ne|eu|um|mo|oc|co|oc|cc|ca|al|l | p|pn|ne|eu|um|mo|on|ni|ia|a','pneu','NMKKKLPNMN','neum','moni','pneumococc');
INSERT INTO `m_spelling_dictionary` VALUES  (287580,'pneumococcal pneumonias',' p|pn|ne|eu|um|mo|oc|co|oc|cc|ca|al|l | p|pn|ne|eu|um|mo|on|ni|ia|as|s','pneu','NMKKKLPNMNS','neum','onia','pneumococc'),
 (287581,'pneumococcal polysaccharide vaccine',' p|pn|ne|eu|um|mo|oc|co|oc|cc|ca|al|l | p|po|ol|ly|ys|sa|ac|cc|ch|ha|ar|ri|id|de|e | v|va|ac|cc|ci|in|ne|e','pneu','NMKKKLPLSKXRTFKSN','neum','ccin','pneumococc'),
 (287582,'pneumococcal purpura-producing principle',' p|pn|ne|eu|um|mo|oc|co|oc|cc|ca|al|l | p|pu|ur|rp|pu|ur|ra|a-|-p|pr|ro|od|du|uc|ci|in|ng|g | p|pr|ri|in|nc|ci|ip|pl|le|e','pneu','NMKKKLPRPRPRTSNKPRNSPL','neum','cipl','pneumococc'),
 (287583,'pneumococcemia',' p|pn|ne|eu|um|mo|oc|co|oc|cc|ce|em|mi|ia|a','pneu','NMKKSM','neum','cemi','pneumococc'),
 (287584,'pneumococci',' p|pn|ne|eu|um|mo|oc|co|oc|cc|ci|i','pneu','NMKKS','neum','cocc','pneumococc'),
 (287585,'pneumococcic',' p|pn|ne|eu|um|mo|oc|co|oc|cc|ci|ic|c','pneu','NMKKSK','neum','occi','pneumococc'),
 (287586,'pneumococcidal',' p|pn|ne|eu|um|mo|oc|co|oc|cc|ci|id|da|al|l','pneu','NMKKSTL','neum','cida','pneumococc'),
 (287587,'pneumococcus',' p|pn|ne|eu|um|mo|oc|co|oc|cc|cu|us|s','pneu','NMKKKS','neum','occu','pneumococc');
INSERT INTO `m_spelling_dictionary` VALUES  (287588,'Pneumococcus mucosus',' P|Pn|ne|eu|um|mo|oc|co|oc|cc|cu|us|s | m|mu|uc|co|os|su|us|s','Pneu','NMKKKSMKSS','neum','cosu','Pneumococc'),
 (287589,'pneumococcus nephritides',' p|pn|ne|eu|um|mo|oc|co|oc|cc|cu|us|s | n|ne|ep|ph|hr|ri|it|ti|id|de|es|s','pneu','NMKKKSNFRTTS','neum','tide','pneumococc'),
 (287590,'pneumococcus nephritis',' p|pn|ne|eu|um|mo|oc|co|oc|cc|cu|us|s | n|ne|ep|ph|hr|ri|it|ti|is|s','pneu','NMKKKSNFRTS','neum','riti','pneumococc'),
 (287591,'pneumocoele',' p|pn|ne|eu|um|mo|oc|co|oe|el|le|e','pneu','NMKL','neum','coel','pneumocoel'),
 (287592,'pneumocoeles',' p|pn|ne|eu|um|mo|oc|co|oe|el|le|es|s','pneu','NMKLS','neum','oele','pneumocoel'),
 (287593,'pneumocolon',' p|pn|ne|eu|um|mo|oc|co|ol|lo|on|n','pneu','NMKLN','neum','colo','pneumocolo'),
 (287594,'pneumoconioses',' p|pn|ne|eu|um|mo|oc|co|on|ni|io|os|se|es|s','pneu','NMKNSS','neum','iose','pneumoconi'),
 (287595,'pneumoconiosis',' p|pn|ne|eu|um|mo|oc|co|on|ni|io|os|si|is|s','pneu','NMKNSS','neum','iosi','pneumoconi'),
 (287596,'pneumoconiotic',' p|pn|ne|eu|um|mo|oc|co|on|ni|io|ot|ti|ic|c','pneu','NMKNTK','neum','ioti','pneumoconi');
INSERT INTO `m_spelling_dictionary` VALUES  (287597,'pneumoconiotics',' p|pn|ne|eu|um|mo|oc|co|on|ni|io|ot|ti|ic|cs|s','pneu','NMKNTKS','neum','otic','pneumoconi'),
 (287598,'pneumocyst',' p|pn|ne|eu|um|mo|oc|cy|ys|st|t','pneu','NMSST','neum','ocys','pneumocyst'),
 (287599,'pneumocystic',' p|pn|ne|eu|um|mo|oc|cy|ys|st|ti|ic|c','pneu','NMSSTK','neum','ysti','pneumocyst'),
 (287600,'Pneumocystidales',' P|Pn|ne|eu|um|mo|oc|cy|ys|st|ti|id|da|al|le|es|s','Pneu','NMSSTTLS','neum','dale','Pneumocyst'),
 (287601,'Pneumocystis',' P|Pn|ne|eu|um|mo|oc|cy|ys|st|ti|is|s','Pneu','NMSSTS','neum','ysti','Pneumocyst'),
 (287602,'Pneumocystis carinii',' P|Pn|ne|eu|um|mo|oc|cy|ys|st|ti|is|s | c|ca|ar|ri|in|ni|ii|i','Pneu','NMSSTSKRN','neum','rini','Pneumocyst'),
 (287603,'Pneumocystis carinii pneumonia',' P|Pn|ne|eu|um|mo|oc|cy|ys|st|ti|is|s | c|ca|ar|ri|in|ni|ii|i | p|pn|ne|eu|um|mo|on|ni|ia|a','Pneu','NMSSTSKRNPNMN','neum','moni','Pneumocyst'),
 (287604,'Pneumocystis carinii pneumonias',' P|Pn|ne|eu|um|mo|oc|cy|ys|st|ti|is|s | c|ca|ar|ri|in|ni|ii|i | p|pn|ne|eu|um|mo|on|ni|ia|as|s','Pneu','NMSSTSKRNPNMNS','neum','onia','Pneumocyst'),
 (287605,'pneumocystis pneumonia',' p|pn|ne|eu|um|mo|oc|cy|ys|st|ti|is|s | p|pn|ne|eu|um|mo|on|ni|ia|a','pneu','NMSSTSPNMN','neum','moni','pneumocyst');
INSERT INTO `m_spelling_dictionary` VALUES  (287606,'pneumocystis pneumonitides',' p|pn|ne|eu|um|mo|oc|cy|ys|st|ti|is|s | p|pn|ne|eu|um|mo|on|ni|it|ti|id|de|es|s','pneu','NMSSTSPNMNTTS','neum','tide','pneumocyst'),
 (287607,'pneumocystis pneumonitis',' p|pn|ne|eu|um|mo|oc|cy|ys|st|ti|is|s | p|pn|ne|eu|um|mo|on|ni|it|ti|is|s','pneu','NMSSTSPNMNTS','neum','niti','pneumocyst'),
 (287608,'pneumocystitis',' p|pn|ne|eu|um|mo|oc|cy|ys|st|ti|it|ti|is|s','pneu','NMSSTTS','neum','titi','pneumocyst'),
 (287609,'Pneumocystitis carinii',' P|Pn|ne|eu|um|mo|oc|cy|ys|st|ti|it|ti|is|s | c|ca|ar|ri|in|ni|ii|i','Pneu','NMSSTTSKRN','neum','rini','Pneumocyst'),
 (287610,'pneumocystitises',' p|pn|ne|eu|um|mo|oc|cy|ys|st|ti|it|ti|is|se|es|s','pneu','NMSSTTSS','neum','tise','pneumocyst'),
 (287611,'pneumocystography',' p|pn|ne|eu|um|mo|oc|cy|ys|st|to|og|gr|ra|ap|ph|hy|y','pneu','NMSSTKRF','neum','raph','pneumocyst'),
 (287612,'pneumocystoses',' p|pn|ne|eu|um|mo|oc|cy|ys|st|to|os|se|es|s','pneu','NMSSTSS','neum','tose','pneumocyst'),
 (287613,'pneumocystosis',' p|pn|ne|eu|um|mo|oc|cy|ys|st|to|os|si|is|s','pneu','NMSSTSS','neum','tosi','pneumocyst');
INSERT INTO `m_spelling_dictionary` VALUES  (287614,'pneumocysts',' p|pn|ne|eu|um|mo|oc|cy|ys|st|ts|s','pneu','NMSSTS','neum','cyst','pneumocyst'),
 (287615,'pneumocyte',' p|pn|ne|eu|um|mo|oc|cy|yt|te|e','pneu','NMST','neum','ocyt','pneumocyte'),
 (287616,'pneumocytes',' p|pn|ne|eu|um|mo|oc|cy|yt|te|es|s','pneu','NMSTS','neum','cyte','pneumocyte'),
 (287617,'pneumocytoses',' p|pn|ne|eu|um|mo|oc|cy|yt|to|os|se|es|s','pneu','NMSTSS','neum','tose','pneumocyto'),
 (287618,'pneumocytosis',' p|pn|ne|eu|um|mo|oc|cy|yt|to|os|si|is|s','pneu','NMSTSS','neum','tosi','pneumocyto'),
 (287619,'pneumoencephalitides',' p|pn|ne|eu|um|mo|oe|en|nc|ce|ep|ph|ha|al|li|it|ti|id|de|es|s','pneu','NMNSFLTTS','neum','tide','pneumoence'),
 (287620,'pneumoencephalitis',' p|pn|ne|eu|um|mo|oe|en|nc|ce|ep|ph|ha|al|li|it|ti|is|s','pneu','NMNSFLTS','neum','liti','pneumoence'),
 (287621,'pneumoencephalogram',' p|pn|ne|eu|um|mo|oe|en|nc|ce|ep|ph|ha|al|lo|og|gr|ra|am|m','pneu','NMNSFLKRM','neum','ogra','pneumoence'),
 (287622,'pneumoencephalograms',' p|pn|ne|eu|um|mo|oe|en|nc|ce|ep|ph|ha|al|lo|og|gr|ra|am|ms|s','pneu','NMNSFLKRMS','neum','gram','pneumoence'),
 (287623,'pneumoencephalograph',' p|pn|ne|eu|um|mo|oe|en|nc|ce|ep|ph|ha|al|lo|og|gr|ra|ap|ph|h','pneu','NMNSFLKRF','neum','grap','pneumoence');
INSERT INTO `m_spelling_dictionary` VALUES  (287624,'pneumoencephalographic',' p|pn|ne|eu|um|mo|oe|en|nc|ce|ep|ph|ha|al|lo|og|gr|ra|ap|ph|hi|ic|c','pneu','NMNSFLKRFK','neum','aphi','pneumoence'),
 (287625,'pneumoencephalographic cisternographies',' p|pn|ne|eu|um|mo|oe|en|nc|ce|ep|ph|ha|al|lo|og|gr|ra|ap|ph|hi|ic|c | c|ci|is|st|te|er|rn|no|og|gr|ra|ap|ph|hi|ie|es|s','pneu','NMNSFLKRFKSSTRNKRFS','neum','phie','pneumoence'),
 (287626,'pneumoencephalographic cisternography',' p|pn|ne|eu|um|mo|oe|en|nc|ce|ep|ph|ha|al|lo|og|gr|ra|ap|ph|hi|ic|c | c|ci|is|st|te|er|rn|no|og|gr|ra|ap|ph|hy|y','pneu','NMNSFLKRFKSSTRNKRF','neum','raph','pneumoence'),
 (287627,'pneumoencephalographic cysternographies',' p|pn|ne|eu|um|mo|oe|en|nc|ce|ep|ph|ha|al|lo|og|gr|ra|ap|ph|hi|ic|c | c|cy|ys|st|te|er|rn|no|og|gr|ra|ap|ph|hi|ie|es|s','pneu','NMNSFLKRFKSSTRNKRFS','neum','phie','pneumoence'),
 (287628,'pneumoencephalographic cysternography',' p|pn|ne|eu|um|mo|oe|en|nc|ce|ep|ph|ha|al|lo|og|gr|ra|ap|ph|hi|ic|c | c|cy|ys|st|te|er|rn|no|og|gr|ra|ap|ph|hy|y','pneu','NMNSFLKRFKSSTRNKRF','neum','raph','pneumoence'),
 (287629,'pneumoencephalographies',' p|pn|ne|eu|um|mo|oe|en|nc|ce|ep|ph|ha|al|lo|og|gr|ra|ap|ph|hi|ie|es|s','pneu','NMNSFLKRFS','neum','phie','pneumoence');
INSERT INTO `m_spelling_dictionary` VALUES  (287630,'pneumoencephalographs',' p|pn|ne|eu|um|mo|oe|en|nc|ce|ep|ph|ha|al|lo|og|gr|ra|ap|ph|hs|s','pneu','NMNSFLKRFS','neum','raph','pneumoence'),
 (287631,'pneumoencephalography',' p|pn|ne|eu|um|mo|oe|en|nc|ce|ep|ph|ha|al|lo|og|gr|ra|ap|ph|hy|y','pneu','NMNSFLKRF','neum','raph','pneumoence'),
 (287632,'pneumoenteritides',' p|pn|ne|eu|um|mo|oe|en|nt|te|er|ri|it|ti|id|de|es|s','pneu','NMNTRTTS','neum','tide','pneumoente'),
 (287633,'pneumoenteritis',' p|pn|ne|eu|um|mo|oe|en|nt|te|er|ri|it|ti|is|s','pneu','NMNTRTS','neum','riti','pneumoente'),
 (287634,'pneumofibroses',' p|pn|ne|eu|um|mo|of|fi|ib|br|ro|os|se|es|s','pneu','NMFBRSS','neum','rose','pneumofibr'),
 (287635,'pneumofibrosis',' p|pn|ne|eu|um|mo|of|fi|ib|br|ro|os|si|is|s','pneu','NMFBRSS','neum','rosi','pneumofibr'),
 (287636,'pneumogastric',' p|pn|ne|eu|um|mo|og|ga|as|st|tr|ri|ic|c','pneu','NMKSTRK','neum','stri','pneumogast'),
 (287637,'pneumogastric nerve',' p|pn|ne|eu|um|mo|og|ga|as|st|tr|ri|ic|c | n|ne|er|rv|ve|e','pneu','NMKSTRKNRF','neum','nerv','pneumogast'),
 (287638,'pneumogastric nerves',' p|pn|ne|eu|um|mo|og|ga|as|st|tr|ri|ic|c | n|ne|er|rv|ve|es|s','pneu','NMKSTRKNRFS','neum','erve','pneumogast');
INSERT INTO `m_spelling_dictionary` VALUES  (287639,'pneumogram',' p|pn|ne|eu|um|mo|og|gr|ra|am|m','pneu','NMKRM','neum','ogra','pneumogram'),
 (287640,'pneumograms',' p|pn|ne|eu|um|mo|og|gr|ra|am|ms|s','pneu','NMKRMS','neum','gram','pneumogram'),
 (287641,'pneumograph',' p|pn|ne|eu|um|mo|og|gr|ra|ap|ph|h','pneu','NMKRF','neum','grap','pneumograp'),
 (287642,'pneumographic',' p|pn|ne|eu|um|mo|og|gr|ra|ap|ph|hi|ic|c','pneu','NMKRFK','neum','aphi','pneumograp'),
 (287643,'pneumographical',' p|pn|ne|eu|um|mo|og|gr|ra|ap|ph|hi|ic|ca|al|l','pneu','NMKRFKL','neum','hica','pneumograp'),
 (287644,'pneumographs',' p|pn|ne|eu|um|mo|og|gr|ra|ap|ph|hs|s','pneu','NMKRFS','neum','raph','pneumograp'),
 (287645,'pneumography',' p|pn|ne|eu|um|mo|og|gr|ra|ap|ph|hy|y','pneu','NMKRF','neum','raph','pneumograp'),
 (287646,'pneumogynecographies',' p|pn|ne|eu|um|mo|og|gy|yn|ne|ec|co|og|gr|ra|ap|ph|hi|ie|es|s','pneu','NMJNKKRFS','neum','phie','pneumogyne'),
 (287647,'pneumogynecography',' p|pn|ne|eu|um|mo|og|gy|yn|ne|ec|co|og|gr|ra|ap|ph|hy|y','pneu','NMJNKKRF','neum','raph','pneumogyne'),
 (287648,'pneumohaemothorax',' p|pn|ne|eu|um|mo|oh|ha|ae|em|mo|ot|th|ho|or|ra|ax|x','pneu','NMHM0RKS','neum','hora','pneumohaem');
INSERT INTO `m_spelling_dictionary` VALUES  (287649,'pneumohemia',' p|pn|ne|eu|um|mo|oh|he|em|mi|ia|a','pneu','NMHM','neum','hemi','pneumohemi'),
 (287650,'pneumohemothorax',' p|pn|ne|eu|um|mo|oh|he|em|mo|ot|th|ho|or|ra|ax|x','pneu','NMHM0RKS','neum','hora','pneumohemo'),
 (287651,'pneumohydraulic',' p|pn|ne|eu|um|mo|oh|hy|yd|dr|ra|au|ul|li|ic|c','pneu','NMTRLK','neum','auli','pneumohydr'),
 (287652,'pneumohydrothorax',' p|pn|ne|eu|um|mo|oh|hy|yd|dr|ro|ot|th|ho|or|ra|ax|x','pneu','NMTR0RKS','neum','hora','pneumohydr'),
 (287653,'pneumolithiases',' p|pn|ne|eu|um|mo|ol|li|it|th|hi|ia|as|se|es|s','pneu','NML0SS','neum','iase','pneumolith'),
 (287654,'pneumolithiasis',' p|pn|ne|eu|um|mo|ol|li|it|th|hi|ia|as|si|is|s','pneu','NML0SS','neum','iasi','pneumolith'),
 (287655,'pneumological',' p|pn|ne|eu|um|mo|ol|lo|og|gi|ic|ca|al|l','pneu','NMLJKL','neum','gica','pneumologi'),
 (287656,'pneumology',' p|pn|ne|eu|um|mo|ol|lo|og|gy|y','pneu','NMLJ','neum','olog','pneumology'),
 (287657,'pneumolysin',' p|pn|ne|eu|um|mo|ol|ly|ys|si|in|n','pneu','NMLSN','neum','lysi','pneumolysi'),
 (287658,'pneumolysins',' p|pn|ne|eu|um|mo|ol|ly|ys|si|in|ns|s','pneu','NMLSNS','neum','ysin','pneumolysi');
INSERT INTO `m_spelling_dictionary` VALUES  (287659,'pneumomediastinography',' p|pn|ne|eu|um|mo|om|me|ed|di|ia|as|st|ti|in|no|og|gr|ra|ap|ph|hy|y','pneu','NMMTSTNKRF','neum','raph','pneumomedi'),
 (287660,'pneumomediastinum',' p|pn|ne|eu|um|mo|om|me|ed|di|ia|as|st|ti|in|nu|um|m','pneu','NMMTSTNM','neum','tinu','pneumomedi'),
 (287661,'pneumomelanoses',' p|pn|ne|eu|um|mo|om|me|el|la|an|no|os|se|es|s','pneu','NMMLNSS','neum','nose','pneumomela'),
 (287662,'pneumomelanosis',' p|pn|ne|eu|um|mo|om|me|el|la|an|no|os|si|is|s','pneu','NMMLNSS','neum','nosi','pneumomela'),
 (287663,'pneumomyelography',' p|pn|ne|eu|um|mo|om|my|ye|el|lo|og|gr|ra|ap|ph|hy|y','pneu','NMMYLKRF','neum','raph','pneumomyel'),
 (287664,'pneumonectomies',' p|pn|ne|eu|um|mo|on|ne|ec|ct|to|om|mi|ie|es|s','pneu','NMNKTMS','neum','omie','pneumonect'),
 (287665,'pneumonectomise',' p|pn|ne|eu|um|mo|on|ne|ec|ct|to|om|mi|is|se|e','pneu','NMNKTMS','neum','omis','pneumonect'),
 (287666,'pneumonectomised',' p|pn|ne|eu|um|mo|on|ne|ec|ct|to|om|mi|is|se|ed|d','pneu','NMNKTMST','neum','mise','pneumonect'),
 (287667,'pneumonectomises',' p|pn|ne|eu|um|mo|on|ne|ec|ct|to|om|mi|is|se|es|s','pneu','NMNKTMSS','neum','mise','pneumonect');
INSERT INTO `m_spelling_dictionary` VALUES  (287668,'pneumonectomising',' p|pn|ne|eu|um|mo|on|ne|ec|ct|to|om|mi|is|si|in|ng|g','pneu','NMNKTMSNK','neum','isin','pneumonect'),
 (287669,'pneumonectomize',' p|pn|ne|eu|um|mo|on|ne|ec|ct|to|om|mi|iz|ze|e','pneu','NMNKTMS','neum','omiz','pneumonect'),
 (287670,'pneumonectomized',' p|pn|ne|eu|um|mo|on|ne|ec|ct|to|om|mi|iz|ze|ed|d','pneu','NMNKTMST','neum','mize','pneumonect'),
 (287671,'pneumonectomizes',' p|pn|ne|eu|um|mo|on|ne|ec|ct|to|om|mi|iz|ze|es|s','pneu','NMNKTMSS','neum','mize','pneumonect'),
 (287672,'pneumonectomizing',' p|pn|ne|eu|um|mo|on|ne|ec|ct|to|om|mi|iz|zi|in|ng|g','pneu','NMNKTMSNK','neum','izin','pneumonect'),
 (287673,'pneumonectomy',' p|pn|ne|eu|um|mo|on|ne|ec|ct|to|om|my|y','pneu','NMNKTM','neum','ctom','pneumonect'),
 (287674,'pneumonedema',' p|pn|ne|eu|um|mo|on|ne|ed|de|em|ma|a','pneu','NMNTM','neum','edem','pneumonede'),
 (287675,'pneumonemia',' p|pn|ne|eu|um|mo|on|ne|em|mi|ia|a','pneu','NMNM','neum','nemi','pneumonemi'),
 (287676,'pneumonia',' p|pn|ne|eu|um|mo|on|ni|ia|a','pneu','NMN','neum','moni','pneumonia');
INSERT INTO `m_spelling_dictionary` VALUES  (287677,'pneumonia virus',' p|pn|ne|eu|um|mo|on|ni|ia|a | v|vi|ir|ru|us|s','pneu','NMNFRS','neum','viru','pneumonia'),
 (287678,'pneumonia viruses',' p|pn|ne|eu|um|mo|on|ni|ia|a | v|vi|ir|ru|us|se|es|s','pneu','NMNFRSS','neum','ruse','pneumonia'),
 (287679,'pneumoniae',' p|pn|ne|eu|um|mo|on|ni|ia|ae|e','pneu','NMN','neum','onia','pneumoniae'),
 (287680,'pneumonias',' p|pn|ne|eu|um|mo|on|ni|ia|as|s','pneu','NMNS','neum','onia','pneumonias'),
 (287681,'pneumonic',' p|pn|ne|eu|um|mo|on|ni|ic|c','pneu','NMNK','neum','moni','pneumonic'),
 (287682,'pneumonic plague',' p|pn|ne|eu|um|mo|on|ni|ic|c | p|pl|la|ag|gu|ue|e','pneu','NMNKPLK','neum','lagu','pneumonic'),
 (287683,'pneumonitides',' p|pn|ne|eu|um|mo|on|ni|it|ti|id|de|es|s','pneu','NMNTTS','neum','tide','pneumoniti'),
 (287684,'pneumonitis',' p|pn|ne|eu|um|mo|on|ni|it|ti|is|s','pneu','NMNTS','neum','niti','pneumoniti'),
 (287685,'pneumonocenteses',' p|pn|ne|eu|um|mo|on|no|oc|ce|en|nt|te|es|se|es|s','pneu','NMNSNTSS','neum','tese','pneumonoce'),
 (287686,'pneumonocentesis',' p|pn|ne|eu|um|mo|on|no|oc|ce|en|nt|te|es|si|is|s','pneu','NMNSNTSS','neum','tesi','pneumonoce');
INSERT INTO `m_spelling_dictionary` VALUES  (287687,'pneumonocirrhoses',' p|pn|ne|eu|um|mo|on|no|oc|ci|ir|rr|rh|ho|os|se|es|s','pneu','NMNSRHSS','neum','hose','pneumonoci'),
 (287688,'pneumonocirrhosis',' p|pn|ne|eu|um|mo|on|no|oc|ci|ir|rr|rh|ho|os|si|is|s','pneu','NMNSRHSS','neum','hosi','pneumonoci'),
 (287689,'pneumonoconiosis',' p|pn|ne|eu|um|mo|on|no|oc|co|on|ni|io|os|si|is|s','pneu','NMNKNSS','neum','iosi','pneumonoco'),
 (287690,'pneumonocyte',' p|pn|ne|eu|um|mo|on|no|oc|cy|yt|te|e','pneu','NMNST','neum','ocyt','pneumonocy'),
 (287691,'pneumonocytes',' p|pn|ne|eu|um|mo|on|no|oc|cy|yt|te|es|s','pneu','NMNSTS','neum','cyte','pneumonocy'),
 (287692,'pneumonoenteritides',' p|pn|ne|eu|um|mo|on|no|oe|en|nt|te|er|ri|it|ti|id|de|es|s','pneu','NMNNTRTTS','neum','tide','pneumonoen'),
 (287693,'pneumonoenteritis',' p|pn|ne|eu|um|mo|on|no|oe|en|nt|te|er|ri|it|ti|is|s','pneu','NMNNTRTS','neum','riti','pneumonoen'),
 (287694,'pneumonologist',' p|pn|ne|eu|um|mo|on|no|ol|lo|og|gi|is|st|t','pneu','NMNLJST','neum','ogis','pneumonolo'),
 (287695,'pneumonologists',' p|pn|ne|eu|um|mo|on|no|ol|lo|og|gi|is|st|ts|s','pneu','NMNLJSTS','neum','gist','pneumonolo');
INSERT INTO `m_spelling_dictionary` VALUES  (287696,'pneumonology',' p|pn|ne|eu|um|mo|on|no|ol|lo|og|gy|y','pneu','NMNLJ','neum','olog','pneumonolo'),
 (287697,'pneumonolyses',' p|pn|ne|eu|um|mo|on|no|ol|ly|ys|se|es|s','pneu','NMNLSS','neum','lyse','pneumonoly'),
 (287698,'pneumonolysis',' p|pn|ne|eu|um|mo|on|no|ol|ly|ys|si|is|s','pneu','NMNLSS','neum','lysi','pneumonoly'),
 (287699,'pneumonopathies',' p|pn|ne|eu|um|mo|on|no|op|pa|at|th|hi|ie|es|s','pneu','NMNP0S','neum','thie','pneumonopa'),
 (287700,'pneumonopathy',' p|pn|ne|eu|um|mo|on|no|op|pa|at|th|hy|y','pneu','NMNP0','neum','path','pneumonopa'),
 (287701,'pneumonophthises',' p|pn|ne|eu|um|mo|on|no|op|ph|ht|th|hi|is|se|es|s','pneu','NMNF0SS','neum','hise','pneumonoph'),
 (287702,'pneumonophthisis',' p|pn|ne|eu|um|mo|on|no|op|ph|ht|th|hi|is|si|is|s','pneu','NMNF0SS','neum','hisi','pneumonoph'),
 (287703,'pneumonopleuritides',' p|pn|ne|eu|um|mo|on|no|op|pl|le|eu|ur|ri|it|ti|id|de|es|s','pneu','NMNPLRTTS','neum','tide','pneumonopl'),
 (287704,'pneumonopleuritis',' p|pn|ne|eu|um|mo|on|no|op|pl|le|eu|ur|ri|it|ti|is|s','pneu','NMNPLRTS','neum','riti','pneumonopl');
INSERT INTO `m_spelling_dictionary` VALUES  (287705,'pneumonoses',' p|pn|ne|eu|um|mo|on|no|os|se|es|s','pneu','NMNSS','neum','nose','pneumonose'),
 (287706,'pneumonosis',' p|pn|ne|eu|um|mo|on|no|os|si|is|s','pneu','NMNSS','neum','nosi','pneumonosi'),
 (287707,'pneumonotomies',' p|pn|ne|eu|um|mo|on|no|ot|to|om|mi|ie|es|s','pneu','NMNTMS','neum','omie','pneumonoto'),
 (287708,'pneumonotomy',' p|pn|ne|eu|um|mo|on|no|ot|to|om|my|y','pneu','NMNTM','neum','otom','pneumonoto'),
 (287709,'pneumonoultramicroscopicsilicovolcanoconioses',' p|pn|ne|eu|um|mo|on|no|ou|ul|lt|tr|ra|am|mi|ic|cr|ro|os|sc|co|op|pi|ic|cs|si|il|li|ic|co|ov|vo|ol|lc|ca|an|no|oc|co|on|ni|io|os|se|es|s','pneu','NMNLTRMKRSKPKSLKFLKNKNSS','neum','iose','pneumonoul'),
 (287710,'pneumonoultramicroscopicsilicovolcanoconiosis',' p|pn|ne|eu|um|mo|on|no|ou|ul|lt|tr|ra|am|mi|ic|cr|ro|os|sc|co|op|pi|ic|cs|si|il|li|ic|co|ov|vo|ol|lc|ca|an|no|oc|co|on|ni|io|os|si|is|s','pneu','NMNLTRMKRSKPKSLKFLKNKNSS','neum','iosi','pneumonoul'),
 (287711,'Pneumonyssoides',' P|Pn|ne|eu|um|mo|on|ny|ys|ss|so|oi|id|de|es|s','Pneu','NMNSTS','neum','oide','Pneumonyss'),
 (287712,'Pneumonyssoides caninum',' P|Pn|ne|eu|um|mo|on|ny|ys|ss|so|oi|id|de|es|s | c|ca|an|ni|in|nu|um|m','Pneu','NMNSTSKNNM','neum','ninu','Pneumonyss');
INSERT INTO `m_spelling_dictionary` VALUES  (287713,'Pneumonyssus',' P|Pn|ne|eu|um|mo|on|ny|ys|ss|su|us|s','Pneu','NMNSS','neum','yssu','Pneumonyss'),
 (287714,'Pneumonyssus africanus',' P|Pn|ne|eu|um|mo|on|ny|ys|ss|su|us|s | a|af|fr|ri|ic|ca|an|nu|us|s','Pneu','NMNSSFRKNS','neum','canu','Pneumonyss'),
 (287715,'Pneumonyssus caninum',' P|Pn|ne|eu|um|mo|on|ny|ys|ss|su|us|s | c|ca|an|ni|in|nu|um|m','Pneu','NMNSSKNNM','neum','ninu','Pneumonyss'),
 (287716,'Pneumonyssus congoensis',' P|Pn|ne|eu|um|mo|on|ny|ys|ss|su|us|s | c|co|on|ng|go|oe|en|ns|si|is|s','Pneu','NMNSSKNKNSS','neum','ensi','Pneumonyss'),
 (287717,'Pneumonyssus duttoni',' P|Pn|ne|eu|um|mo|on|ny|ys|ss|su|us|s | d|du|ut|tt|to|on|ni|i','Pneu','NMNSSTTN','neum','tton','Pneumonyss'),
 (287718,'Pneumonyssus longus',' P|Pn|ne|eu|um|mo|on|ny|ys|ss|su|us|s | l|lo|on|ng|gu|us|s','Pneu','NMNSSLNKS','neum','ongu','Pneumonyss'),
 (287719,'Pneumonyssus mossambicensis',' P|Pn|ne|eu|um|mo|on|ny|ys|ss|su|us|s | m|mo|os|ss|sa|am|mb|bi|ic|ce|en|ns|si|is|s','Pneu','NMNSSMSMSNSS','neum','ensi','Pneumonyss'),
 (287720,'Pneumonyssus oudemansi',' P|Pn|ne|eu|um|mo|on|ny|ys|ss|su|us|s | o|ou|ud|de|em|ma|an|ns|si|i','Pneu','NMNSSTMNS','neum','mans','Pneumonyss');
INSERT INTO `m_spelling_dictionary` VALUES  (287721,'Pneumonyssus rodhaini',' P|Pn|ne|eu|um|mo|on|ny|ys|ss|su|us|s | r|ro|od|dh|ha|ai|in|ni|i','Pneu','NMNSSRTHN','neum','hain','Pneumonyss'),
 (287722,'Pneumonyssus simicola',' P|Pn|ne|eu|um|mo|on|ny|ys|ss|su|us|s | s|si|im|mi|ic|co|ol|la|a','Pneu','NMNSSSMKL','neum','icol','Pneumonyss'),
 (287723,'Pneumonyssus stammari',' P|Pn|ne|eu|um|mo|on|ny|ys|ss|su|us|s | s|st|ta|am|mm|ma|ar|ri|i','Pneu','NMNSSSTMR','neum','mmar','Pneumonyss'),
 (287724,'pneumoorbitus',' p|pn|ne|eu|um|mo|oo|or|rb|bi|it|tu|us|s','pneu','NMRBTS','neum','bitu','pneumoorbi'),
 (287725,'pneumopathies',' p|pn|ne|eu|um|mo|op|pa|at|th|hi|ie|es|s','pneu','NMP0S','neum','thie','pneumopath'),
 (287726,'pneumopathy',' p|pn|ne|eu|um|mo|op|pa|at|th|hy|y','pneu','NMP0','neum','path','pneumopath'),
 (287727,'pneumopericardia',' p|pn|ne|eu|um|mo|op|pe|er|ri|ic|ca|ar|rd|di|ia|a','pneu','NMPRKRT','neum','ardi','pneumoperi'),
 (287728,'pneumopericardium',' p|pn|ne|eu|um|mo|op|pe|er|ri|ic|ca|ar|rd|di|iu|um|m','pneu','NMPRKRTM','neum','rdiu','pneumoperi'),
 (287729,'pneumopericardiums',' p|pn|ne|eu|um|mo|op|pe|er|ri|ic|ca|ar|rd|di|iu|um|ms|s','pneu','NMPRKRTMS','neum','dium','pneumoperi');
INSERT INTO `m_spelling_dictionary` VALUES  (287730,'pneumoperitonea',' p|pn|ne|eu|um|mo|op|pe|er|ri|it|to|on|ne|ea|a','pneu','NMPRTN','neum','tone','pneumoperi'),
 (287731,'pneumoperitoneal',' p|pn|ne|eu|um|mo|op|pe|er|ri|it|to|on|ne|ea|al|l','pneu','NMPRTNL','neum','onea','pneumoperi'),
 (287732,'pneumoperitoneum',' p|pn|ne|eu|um|mo|op|pe|er|ri|it|to|on|ne|eu|um|m','pneu','NMPRTNM','neum','oneu','pneumoperi'),
 (287733,'pneumoperitoneums',' p|pn|ne|eu|um|mo|op|pe|er|ri|it|to|on|ne|eu|um|ms|s','pneu','NMPRTNMS','neum','neum','pneumoperi'),
 (287734,'pneumoperitonitides',' p|pn|ne|eu|um|mo|op|pe|er|ri|it|to|on|ni|it|ti|id|de|es|s','pneu','NMPRTNTTS','neum','tide','pneumoperi'),
 (287735,'pneumoperitonitis',' p|pn|ne|eu|um|mo|op|pe|er|ri|it|to|on|ni|it|ti|is|s','pneu','NMPRTNTS','neum','niti','pneumoperi'),
 (287736,'pneumophtisiology',' p|pn|ne|eu|um|mo|op|ph|ht|ti|is|si|io|ol|lo|og|gy|y','pneu','NMFTXLJ','neum','olog','pneumophti'),
 (287737,'pneumoplethysmograph',' p|pn|ne|eu|um|mo|op|pl|le|et|th|hy|ys|sm|mo|og|gr|ra|ap|ph|h','pneu','NMPL0SMKRF','neum','grap','pneumoplet'),
 (287738,'pneumoplethysmographic',' p|pn|ne|eu|um|mo|op|pl|le|et|th|hy|ys|sm|mo|og|gr|ra|ap|ph|hi|ic|c','pneu','NMPL0SMKRFK','neum','aphi','pneumoplet');
INSERT INTO `m_spelling_dictionary` VALUES  (287739,'pneumoplethysmographs',' p|pn|ne|eu|um|mo|op|pl|le|et|th|hy|ys|sm|mo|og|gr|ra|ap|ph|hs|s','pneu','NMPL0SMKRFS','neum','raph','pneumoplet'),
 (287740,'pneumoplethysmography',' p|pn|ne|eu|um|mo|op|pl|le|et|th|hy|ys|sm|mo|og|gr|ra|ap|ph|hy|y','pneu','NMPL0SMKRF','neum','raph','pneumoplet'),
 (287741,'pneumopleuritides',' p|pn|ne|eu|um|mo|op|pl|le|eu|ur|ri|it|ti|id|de|es|s','pneu','NMPLRTTS','neum','tide','pneumopleu'),
 (287742,'pneumopleuritis',' p|pn|ne|eu|um|mo|op|pl|le|eu|ur|ri|it|ti|is|s','pneu','NMPLRTS','neum','riti','pneumopleu'),
 (287743,'pneumopyopericardium',' p|pn|ne|eu|um|mo|op|py|yo|op|pe|er|ri|ic|ca|ar|rd|di|iu|um|m','pneu','NMPYPRKRTM','neum','rdiu','pneumopyop'),
 (287744,'pneumopyothorax',' p|pn|ne|eu|um|mo|op|py|yo|ot|th|ho|or|ra|ax|x','pneu','NMPY0RKS','neum','hora','pneumopyot'),
 (287745,'pneumoradiographies',' p|pn|ne|eu|um|mo|or|ra|ad|di|io|og|gr|ra|ap|ph|hi|ie|es|s','pneu','NMRTKRFS','neum','phie','pneumoradi'),
 (287746,'pneumoradiography',' p|pn|ne|eu|um|mo|or|ra|ad|di|io|og|gr|ra|ap|ph|hy|y','pneu','NMRTKRF','neum','raph','pneumoradi');
INSERT INTO `m_spelling_dictionary` VALUES  (287747,'pneumoreduction',' p|pn|ne|eu|um|mo|or|re|ed|du|uc|ct|ti|io|on|n','pneu','NMRTKXN','neum','ctio','pneumoredu'),
 (287748,'pneumorel',' p|pn|ne|eu|um|mo|or|re|el|l','pneu','NMRL','neum','more','pneumorel'),
 (287749,'pneumoretroperitoneum',' p|pn|ne|eu|um|mo|or|re|et|tr|ro|op|pe|er|ri|it|to|on|ne|eu|um|m','pneu','NMRTRPRTNM','neum','oneu','pneumoretr'),
 (287750,'pneumoscleroses',' p|pn|ne|eu|um|mo|os|sc|cl|le|er|ro|os|se|es|s','pneu','NMSKLRSS','neum','rose','pneumoscle'),
 (287751,'pneumosclerosis',' p|pn|ne|eu|um|mo|os|sc|cl|le|er|ro|os|si|is|s','pneu','NMSKLRSS','neum','rosi','pneumoscle'),
 (287752,'pneumosepticemia',' p|pn|ne|eu|um|mo|os|se|ep|pt|ti|ic|ce|em|mi|ia|a','pneu','NMSPTSM','neum','cemi','pneumosept'),
 (287753,'pneumoserothorax',' p|pn|ne|eu|um|mo|os|se|er|ro|ot|th|ho|or|ra|ax|x','pneu','NMSR0RKS','neum','hora','pneumosero'),
 (287754,'Pneumospirura capsulata',' P|Pn|ne|eu|um|mo|os|sp|pi|ir|ru|ur|ra|a | c|ca|ap|ps|su|ul|la|at|ta|a','Pneu','NMSPRRKPSLT','neum','ulat','Pneumospir'),
 (287755,'pneumotachograph',' p|pn|ne|eu|um|mo|ot|ta|ac|ch|ho|og|gr|ra|ap|ph|h','pneu','NMTXKRF','neum','grap','pneumotach');
INSERT INTO `m_spelling_dictionary` VALUES  (287756,'pneumotachographic',' p|pn|ne|eu|um|mo|ot|ta|ac|ch|ho|og|gr|ra|ap|ph|hi|ic|c','pneu','NMTXKRFK','neum','aphi','pneumotach'),
 (287757,'pneumotachographically',' p|pn|ne|eu|um|mo|ot|ta|ac|ch|ho|og|gr|ra|ap|ph|hi|ic|ca|al|ll|ly|y','pneu','NMTXKRFKL','neum','call','pneumotach'),
 (287758,'pneumotachographs',' p|pn|ne|eu|um|mo|ot|ta|ac|ch|ho|og|gr|ra|ap|ph|hs|s','pneu','NMTXKRFS','neum','raph','pneumotach'),
 (287759,'pneumotachography',' p|pn|ne|eu|um|mo|ot|ta|ac|ch|ho|og|gr|ra|ap|ph|hy|y','pneu','NMTXKRF','neum','raph','pneumotach'),
 (287760,'pneumotachometer',' p|pn|ne|eu|um|mo|ot|ta|ac|ch|ho|om|me|et|te|er|r','pneu','NMTXMTR','neum','mete','pneumotach'),
 (287761,'pneumotachometers',' p|pn|ne|eu|um|mo|ot|ta|ac|ch|ho|om|me|et|te|er|rs|s','pneu','NMTXMTRS','neum','eter','pneumotach'),
 (287762,'pneumotaxic',' p|pn|ne|eu|um|mo|ot|ta|ax|xi|ic|c','pneu','NMTKSK','neum','taxi','pneumotaxi'),
 (287763,'pneumotaxic center',' p|pn|ne|eu|um|mo|ot|ta|ax|xi|ic|c | c|ce|en|nt|te|er|r','pneu','NMTKSKSNTR','neum','ente','pneumotaxi'),
 (287764,'pneumotaxic centers',' p|pn|ne|eu|um|mo|ot|ta|ax|xi|ic|c | c|ce|en|nt|te|er|rs|s','pneu','NMTKSKSNTRS','neum','nter','pneumotaxi');
INSERT INTO `m_spelling_dictionary` VALUES  (287765,'pneumotaxic centre',' p|pn|ne|eu|um|mo|ot|ta|ax|xi|ic|c | c|ce|en|nt|tr|re|e','pneu','NMTKSKSNTR','neum','entr','pneumotaxi'),
 (287766,'pneumotaxic centres',' p|pn|ne|eu|um|mo|ot|ta|ax|xi|ic|c | c|ce|en|nt|tr|re|es|s','pneu','NMTKSKSNTRS','neum','ntre','pneumotaxi'),
 (287767,'pneumothoraces',' p|pn|ne|eu|um|mo|ot|th|ho|or|ra|ac|ce|es|s','pneu','NM0RSS','neum','race','pneumothor'),
 (287768,'pneumothorax',' p|pn|ne|eu|um|mo|ot|th|ho|or|ra|ax|x','pneu','NM0RKS','neum','hora','pneumothor'),
 (287769,'pneumothoraxes',' p|pn|ne|eu|um|mo|ot|th|ho|or|ra|ax|xe|es|s','pneu','NM0RKSS','neum','raxe','pneumothor'),
 (287770,'pneumotoxic',' p|pn|ne|eu|um|mo|ot|to|ox|xi|ic|c','pneu','NMTKSK','neum','toxi','pneumotoxi'),
 (287771,'pneumotoxicities',' p|pn|ne|eu|um|mo|ot|to|ox|xi|ic|ci|it|ti|ie|es|s','pneu','NMTKSSTS','neum','itie','pneumotoxi'),
 (287772,'pneumotoxicity',' p|pn|ne|eu|um|mo|ot|to|ox|xi|ic|ci|it|ty|y','pneu','NMTKSST','neum','icit','pneumotoxi'),
 (287773,'pneumotropic',' p|pn|ne|eu|um|mo|ot|tr|ro|op|pi|ic|c','pneu','NMTRPK','neum','ropi','pneumotrop');
INSERT INTO `m_spelling_dictionary` VALUES  (287774,'pneumotropism',' p|pn|ne|eu|um|mo|ot|tr|ro|op|pi|is|sm|m','pneu','NMTRPSM','neum','opis','pneumotrop'),
 (287775,'pneumotyphus',' p|pn|ne|eu|um|mo|ot|ty|yp|ph|hu|us|s','pneu','NMTFS','neum','yphu','pneumotyph'),
 (287776,'pneumouria',' p|pn|ne|eu|um|mo|ou|ur|ri|ia|a','pneu','NMR','neum','ouri','pneumouria'),
 (287777,'Pneumovax',' P|Pn|ne|eu|um|mo|ov|va|ax|x','Pneu','NMFKS','neum','mova','Pneumovax'),
 (287778,'pneumoventriculography',' p|pn|ne|eu|um|mo|ov|ve|en|nt|tr|ri|ic|cu|ul|lo|og|gr|ra|ap|ph|hy|y','pneu','NMFNTRKLKRF','neum','raph','pneumovent'),
 (287779,'Pneumovirinae',' P|Pn|ne|eu|um|mo|ov|vi|ir|ri|in|na|ae|e','Pneu','NMFRN','neum','rina','Pneumoviri'),
 (287780,'pneumovirus',' p|pn|ne|eu|um|mo|ov|vi|ir|ru|us|s','pneu','NMFRS','neum','viru','pneumoviru'),
 (287781,'pneumoviruses',' p|pn|ne|eu|um|mo|ov|vi|ir|ru|us|se|es|s','pneu','NMFRSS','neum','ruse','pneumoviru'),
 (287782,'PNGase',' P|PN|NG|Ga|as|se|e','PNGa','NKS','NGas','NGas','PNGase'),
 (287783,'PNGases',' P|PN|NG|Ga|as|se|es|s','PNGa','NKSS','NGas','Gase','PNGases');
INSERT INTO `m_spelling_dictionary` VALUES  (287784,'PNH',' P|PN|NH|H','PNH','N','NH','PNH','PNH'),
 (287785,'PNH\'s','','','',NULL,NULL,''),
 (287786,'PNHPGL',' P|PN|NH|HP|PG|GL|L','PNHP','NPKL','NHPG','NHPG','PNHPGL'),
 (287787,'PNHs',' P|PN|NH|Hs|s','PNHs','NS','NHs','PNHs','PNHs'),
 (287788,'PNNG',' P|PN|NN|NG|G','PNNG','NK','NNG','PNNG','PNNG'),
 (287789,'pNOBA',' p|pN|NO|OB|BA|A','pNOB','NB','NOBA','pNOB','pNOBA'),
 (287790,'PNP',' P|PN|NP|P','PNP','NP','NP','PNP','PNP'),
 (287791,'PNP\'s','','','',NULL,NULL,''),
 (287792,'PNP-GalNAc',' P|PN|NP|P-|-G|Ga|al|lN|NA|Ac|c','PNP-','NPKLNK','NP-G','alNA','PNP-GalNAc'),
 (287793,'PNP-GlcNAc',' P|PN|NP|P-|-G|Gl|lc|cN|NA|Ac|c','PNP-','NPKLKNK','NP-G','lcNA','PNP-GlcNAc'),
 (287794,'PNPAM',' P|PN|NP|PA|AM|M','PNPA','NPM','NPAM','PNPA','PNPAM'),
 (287795,'PNPase',' P|PN|NP|Pa|as|se|e','PNPa','NPS','NPas','NPas','PNPase'),
 (287796,'PNPase\'s','','','',NULL,NULL,''),
 (287797,'PNPases',' P|PN|NP|Pa|as|se|es|s','PNPa','NPSS','NPas','Pase','PNPases'),
 (287798,'pNPBA',' p|pN|NP|PB|BA|A','pNPB','NPB','NPBA','pNPB','pNPBA');
INSERT INTO `m_spelling_dictionary` VALUES  (287799,'PNPBM',' P|PN|NP|PB|BM|M','PNPB','NPBM','NPBM','PNPB','PNPBM'),
 (287800,'pNPGalNAc',' p|pN|NP|PG|Ga|al|lN|NA|Ac|c','pNPG','NPKLNK','NPGa','alNA','pNPGalNAc'),
 (287801,'pNPGlcNAc',' p|pN|NP|PG|Gl|lc|cN|NA|Ac|c','pNPG','NPKLKNK','NPGl','lcNA','pNPGlcNAc'),
 (287802,'PNPP',' P|PN|NP|PP|P','PNPP','NP','NPP','PNPP','PNPP'),
 (287803,'PNPs',' P|PN|NP|Ps|s','PNPs','NPS','NPs','PNPs','PNPs'),
 (287804,'PNPX',' P|PN|NP|PX|X','PNPX','NPKS','NPX','PNPX','PNPX'),
 (287805,'PNS',' P|PN|NS|S','PNS','NS','NS','PNS','PNS'),
 (287806,'PNS\'s','','','',NULL,NULL,''),
 (287807,'PNSs',' P|PN|NS|Ss|s','PNSs','NS','NSs','PNSs','PNSs'),
 (287808,'PO',' P|PO|O','PO','P','O','PO','PO'),
 (287809,'PO\'s','','','',NULL,NULL,''),
 (287810,'PO2',' P|PO|O2|2','PO2','P','O2','PO2','PO2'),
 (287811,'PO2\'s','','','',NULL,NULL,''),
 (287812,'PO2s',' P|PO|O2|2s|s','PO2s','PS','O2s','PO2s','PO2s'),
 (287813,'POA',' P|PO|OA|A','POA','P','OA','POA','POA'),
 (287814,'Poa alpina',' P|Po|oa|a | a|al|lp|pi|in|na|a','Poa','PLPN','oa a','lpin','Poa alpina'),
 (287815,'Poa ampla',' P|Po|oa|a | a|am|mp|pl|la|a','Poa','PMPL','oa a','ampl','Poa ampla');
INSERT INTO `m_spelling_dictionary` VALUES  (287816,'Poa angustifolia',' P|Po|oa|a | a|an|ng|gu|us|st|ti|if|fo|ol|li|ia|a','Poa','PNKSTFL','oa a','foli','Poa angust'),
 (287817,'Poa annua',' P|Po|oa|a | a|an|nn|nu|ua|a','Poa','PN','oa a','annu','Poa annua'),
 (287818,'Poa fendleriana',' P|Po|oa|a | f|fe|en|nd|dl|le|er|ri|ia|an|na|a','Poa','PFNTLRN','oa f','rian','Poa fendle'),
 (287819,'Poa flexuosa',' P|Po|oa|a | f|fl|le|ex|xu|uo|os|sa|a','Poa','PFLKSS','oa f','xuos','Poa flexuo'),
 (287820,'Poa japonica',' P|Po|oa|a | j|ja|ap|po|on|ni|ic|ca|a','Poa','PJPNK','oa j','onic','Poa japoni'),
 (287821,'Poa jemtlandica',' P|Po|oa|a | j|je|em|mt|tl|la|an|nd|di|ic|ca|a','Poa','PJMTLNTK','oa j','ndic','Poa jemtla'),
 (287822,'Poa pratensis',' P|Po|oa|a | p|pr|ra|at|te|en|ns|si|is|s','Poa','PPRTNSS','oa p','ensi','Poa praten'),
 (287823,'Poa secunda',' P|Po|oa|a | s|se|ec|cu|un|nd|da|a','Poa','PSKNT','oa s','cund','Poa secund'),
 (287824,'Poa trivialis',' P|Po|oa|a | t|tr|ri|iv|vi|ia|al|li|is|s','Poa','PTRFLS','oa t','iali','Poa trivia'),
 (287825,'POA\'s','','','',NULL,NULL,'');
INSERT INTO `m_spelling_dictionary` VALUES  (287826,'Poaceae',' P|Po|oa|ac|ce|ea|ae|e','Poac','PS','oace','acea','Poaceae'),
 (287827,'poach',' p|po|oa|ac|ch|h','poac','PX','oach','poac','poach'),
 (287828,'poached',' p|po|oa|ac|ch|he|ed|d','poac','PXT','oach','ache','poached'),
 (287829,'poacher',' p|po|oa|ac|ch|he|er|r','poac','PXR','oach','ache','poacher'),
 (287830,'poachers',' p|po|oa|ac|ch|he|er|rs|s','poac','PXRS','oach','cher','poachers'),
 (287831,'poaches',' p|po|oa|ac|ch|he|es|s','poac','PXS','oach','ache','poaches'),
 (287832,'poaching',' p|po|oa|ac|ch|hi|in|ng|g','poac','PXNK','oach','chin','poaching'),
 (287833,'Poales',' P|Po|oa|al|le|es|s','Poal','PLS','oale','oale','Poales'),
 (287834,'Poaqueira',' P|Po|oa|aq|qu|ue|ei|ir|ra|a','Poaq','PKR','oaqu','ueir','Poaqueira'),
 (287835,'Poaqueira sericea',' P|Po|oa|aq|qu|ue|ei|ir|ra|a | s|se|er|ri|ic|ce|ea|a','Poaq','PKRSRS','oaqu','rice','Poaqueira'),
 (287836,'POAs',' P|PO|OA|As|s','POAs','PS','OAs','POAs','POAs'),
 (287837,'pobilukast',' p|po|ob|bi|il|lu|uk|ka|as|st|t','pobi','PBLKST','obil','ukas','pobilukast'),
 (287838,'poblacion',' p|po|ob|bl|la|ac|ci|io|on|n','pobl','PBLSN','obla','acio','poblacion');
INSERT INTO `m_spelling_dictionary` VALUES  (287839,'pochard',' p|po|oc|ch|ha|ar|rd|d','poch','PXRT','ocha','char','pochard'),
 (287840,'pochards',' p|po|oc|ch|ha|ar|rd|ds|s','poch','PXRTS','ocha','hard','pochards'),
 (287841,'poche',' p|po|oc|ch|he|e','poch','PX','oche','poch','poche'),
 (287842,'poches',' p|po|oc|ch|he|es|s','poch','PXS','oche','oche','poches'),
 (287843,'pock',' p|po|oc|ck|k','pock','PK','ock','pock','pock'),
 (287844,'pock forming unit',' p|po|oc|ck|k | f|fo|or|rm|mi|in|ng|g | u|un|ni|it|t','pock','PKFRMNKNT','ock',' uni','pock formi'),
 (287845,'pock forming units',' p|po|oc|ck|k | f|fo|or|rm|mi|in|ng|g | u|un|ni|it|ts|s','pock','PKFRMNKNTS','ock','unit','pock formi'),
 (287846,'pock-forming unit',' p|po|oc|ck|k-|-f|fo|or|rm|mi|in|ng|g | u|un|ni|it|t','pock','PKFRMNKNT','ock-',' uni','pock-formi'),
 (287847,'pock-forming units',' p|po|oc|ck|k-|-f|fo|or|rm|mi|in|ng|g | u|un|ni|it|ts|s','pock','PKFRMNKNTS','ock-','unit','pock-formi'),
 (287848,'pock-mark',' p|po|oc|ck|k-|-m|ma|ar|rk|k','pock','PKMRK','ock-','-mar','pock-mark'),
 (287849,'pock-marked',' p|po|oc|ck|k-|-m|ma|ar|rk|ke|ed|d','pock','PKMRKT','ock-','arke','pock-marke');
INSERT INTO `m_spelling_dictionary` VALUES  (287850,'pock-marks',' p|po|oc|ck|k-|-m|ma|ar|rk|ks|s','pock','PKMRKS','ock-','mark','pock-marks'),
 (287851,'pocked',' p|po|oc|ck|ke|ed|d','pock','PKT','ocke','ocke','pocked'),
 (287852,'pocket',' p|po|oc|ck|ke|et|t','pock','PKT','ocke','ocke','pocket'),
 (287853,'pocket gopher',' p|po|oc|ck|ke|et|t | g|go|op|ph|he|er|r','pock','PKTKFR','ocke','ophe','pocket gop'),
 (287854,'pocket gophers',' p|po|oc|ck|ke|et|t | g|go|op|ph|he|er|rs|s','pock','PKTKFRS','ocke','pher','pocket gop'),
 (287855,'pocket money',' p|po|oc|ck|ke|et|t | m|mo|on|ne|ey|y','pock','PKTMN','ocke','mone','pocket mon'),
 (287856,'pocket mouse',' p|po|oc|ck|ke|et|t | m|mo|ou|us|se|e','pock','PKTMS','ocke','mous','pocket mou'),
 (287857,'pocket-knife',' p|po|oc|ck|ke|et|t-|-k|kn|ni|if|fe|e','pock','PKTKNF','ocke','knif','pocket-kni'),
 (287858,'pocket-money',' p|po|oc|ck|ke|et|t-|-m|mo|on|ne|ey|y','pock','PKTMN','ocke','mone','pocket-mon'),
 (287859,'pocketbook',' p|po|oc|ck|ke|et|tb|bo|oo|ok|k','pock','PKTBK','ocke','tboo','pocketbook'),
 (287860,'pocketbooks',' p|po|oc|ck|ke|et|tb|bo|oo|ok|ks|s','pock','PKTBKS','ocke','book','pocketbook');
INSERT INTO `m_spelling_dictionary` VALUES  (287861,'pocketed',' p|po|oc|ck|ke|et|te|ed|d','pock','PKTT','ocke','kete','pocketed'),
 (287862,'pocketed calculi',' p|po|oc|ck|ke|et|te|ed|d | c|ca|al|lc|cu|ul|li|i','pock','PKTTKLKL','ocke','lcul','pocketed c'),
 (287863,'pocketed calculus',' p|po|oc|ck|ke|et|te|ed|d | c|ca|al|lc|cu|ul|lu|us|s','pock','PKTTKLKLS','ocke','culu','pocketed c'),
 (287864,'pocketful',' p|po|oc|ck|ke|et|tf|fu|ul|l','pock','PKTFL','ocke','etfu','pocketful'),
 (287865,'pocketfuls',' p|po|oc|ck|ke|et|tf|fu|ul|ls|s','pock','PKTFLS','ocke','tful','pocketfuls'),
 (287866,'pocketing',' p|po|oc|ck|ke|et|ti|in|ng|g','pock','PKTNK','ocke','etin','pocketing'),
 (287867,'pocketknife',' p|po|oc|ck|ke|et|tk|kn|ni|if|fe|e','pock','PKTKNF','ocke','knif','pocketknif'),
 (287868,'pockets',' p|po|oc|ck|ke|et|ts|s','pock','PKTS','ocke','cket','pockets'),
 (287869,'pockmark',' p|po|oc|ck|km|ma|ar|rk|k','pock','PKMRK','ockm','kmar','pockmark'),
 (287870,'pockmarked',' p|po|oc|ck|km|ma|ar|rk|ke|ed|d','pock','PKMRKT','ockm','arke','pockmarked'),
 (287871,'pockmarks',' p|po|oc|ck|km|ma|ar|rk|ks|s','pock','PKMRKS','ockm','mark','pockmarks');
INSERT INTO `m_spelling_dictionary` VALUES  (287872,'pocks',' p|po|oc|ck|ks|s','pock','PKS','ocks','pock','pocks'),
 (287873,'Poco Grande',' P|Po|oc|co|o | G|Gr|ra|an|nd|de|e','Poco','PKKRNT','oco','rand','Poco Grand'),
 (287874,'Poculum',' P|Po|oc|cu|ul|lu|um|m','Pocu','PKLM','ocul','culu','Poculum'),
 (287875,'Poculum henningsianum',' P|Po|oc|cu|ul|lu|um|m | h|he|en|nn|ni|in|ng|gs|si|ia|an|nu|um|m','Pocu','PKLMHNNKXNM','ocul','ianu','Poculum he'),
 (287876,'Poculum sydowianum',' P|Po|oc|cu|ul|lu|um|m | s|sy|yd|do|ow|wi|ia|an|nu|um|m','Pocu','PKLMSTWNM','ocul','ianu','Poculum sy'),
 (287877,'pod',' p|po|od|d','pod','PT','od','pod','pod'),
 (287878,'podagra',' p|po|od|da|ag|gr|ra|a','poda','PTKR','odag','dagr','podagra'),
 (287879,'podagral',' p|po|od|da|ag|gr|ra|al|l','poda','PTKRL','odag','agra','podagral'),
 (287880,'podagric',' p|po|od|da|ag|gr|ri|ic|c','poda','PTKRK','odag','agri','podagric'),
 (287881,'podagrous',' p|po|od|da|ag|gr|ro|ou|us|s','poda','PTKRS','odag','grou','podagrous'),
 (287882,'podalgia',' p|po|od|da|al|lg|gi|ia|a','poda','PTLJ','odal','algi','podalgia');
INSERT INTO `m_spelling_dictionary` VALUES  (287883,'podalic',' p|po|od|da|al|li|ic|c','poda','PTLK','odal','dali','podalic'),
 (287884,'Podalyria calyptrata',' P|Po|od|da|al|ly|yr|ri|ia|a | c|ca|al|ly|yp|pt|tr|ra|at|ta|a','Poda','PTLRKLPTRT','odal','trat','Podalyria'),
 (287885,'podangium',' p|po|od|da|an|ng|gi|iu|um|m','poda','PTNJM','odan','ngiu','podangium'),
 (287886,'Podangium alboraceum',' P|Po|od|da|an|ng|gi|iu|um|m | a|al|lb|bo|or|ra|ac|ce|eu|um|m','Poda','PTNJMLBRSM','odan','aceu','Podangium'),
 (287887,'Podarcis',' P|Po|od|da|ar|rc|ci|is|s','Poda','PTRSS','odar','arci','Podarcis'),
 (287888,'Podarcis sicula',' P|Po|od|da|ar|rc|ci|is|s | s|si|ic|cu|ul|la|a','Poda','PTRSSSKL','odar','icul','Podarcis s'),
 (287889,'Podargidae',' P|Po|od|da|ar|rg|gi|id|da|ae|e','Poda','PTRJT','odar','gida','Podargidae'),
 (287890,'Podargus',' P|Po|od|da|ar|rg|gu|us|s','Poda','PTRKS','odar','argu','Podargus'),
 (287891,'Podargus strigoides',' P|Po|od|da|ar|rg|gu|us|s | s|st|tr|ri|ig|go|oi|id|de|es|s','Poda','PTRKSSTRKTS','odar','oide','Podargus s'),
 (287892,'Podargus strigoides plumiferus',' P|Po|od|da|ar|rg|gu|us|s | s|st|tr|ri|ig|go|oi|id|de|es|s | p|pl|lu|um|mi|if|fe|er|ru|us|s','Poda','PTRKSSTRKTSPLMFRS','odar','feru','Podargus s');
INSERT INTO `m_spelling_dictionary` VALUES  (287893,'podarthritides',' p|po|od|da|ar|rt|th|hr|ri|it|ti|id|de|es|s','poda','PTR0RTTS','odar','tide','podarthrit'),
 (287894,'podarthritis',' p|po|od|da|ar|rt|th|hr|ri|it|ti|is|s','poda','PTR0RTS','odar','riti','podarthrit'),
 (287895,'podded',' p|po|od|dd|de|ed|d','podd','PTT','odde','odde','podded'),
 (287896,'podding',' p|po|od|dd|di|in|ng|g','podd','PTNK','oddi','ddin','podding'),
 (287897,'podedema',' p|po|od|de|ed|de|em|ma|a','pode','PTTM','oded','edem','podedema'),
 (287898,'podencephali',' p|po|od|de|en|nc|ce|ep|ph|ha|al|li|i','pode','PTNSFL','oden','phal','podencepha'),
 (287899,'podencephalus',' p|po|od|de|en|nc|ce|ep|ph|ha|al|lu|us|s','pode','PTNSFLS','oden','halu','podencepha'),
 (287900,'podencephaluses',' p|po|od|de|en|nc|ce|ep|ph|ha|al|lu|us|se|es|s','pode','PTNSFLSS','oden','luse','podencepha'),
 (287901,'podetia',' p|po|od|de|et|ti|ia|a','pode','PTX','odet','deti','podetia'),
 (287902,'podetium',' p|po|od|de|et|ti|iu|um|m','pode','PTTM','odet','etiu','podetium'),
 (287903,'podgier',' p|po|od|dg|gi|ie|er|r','podg','PJR','odgi','dgie','podgier');
INSERT INTO `m_spelling_dictionary` VALUES  (287904,'podgiest',' p|po|od|dg|gi|ie|es|st|t','podg','PJST','odgi','gies','podgiest'),
 (287905,'podgy',' p|po|od|dg|gy|y','podg','PJ','odgy','podg','podgy'),
 (287906,'podia',' p|po|od|di|ia|a','podi','PT','odia','podi','podia'),
 (287907,'podiatric',' p|po|od|di|ia|at|tr|ri|ic|c','podi','PTTRK','odia','atri','podiatric'),
 (287908,'podiatrist',' p|po|od|di|ia|at|tr|ri|is|st|t','podi','PTTRST','odia','tris','podiatrist'),
 (287909,'podiatrists',' p|po|od|di|ia|at|tr|ri|is|st|ts|s','podi','PTTRSTS','odia','rist','podiatrist'),
 (287910,'podiatry',' p|po|od|di|ia|at|tr|ry|y','podi','PTTR','odia','iatr','podiatry'),
 (287911,'Podiceps',' P|Po|od|di|ic|ce|ep|ps|s','Podi','PTSPS','odic','icep','Podiceps'),
 (287912,'Podiceps auritus',' P|Po|od|di|ic|ce|ep|ps|s | a|au|ur|ri|it|tu|us|s','Podi','PTSPSRTS','odic','ritu','Podiceps a'),
 (287913,'Podiceps cristatus',' P|Po|od|di|ic|ce|ep|ps|s | c|cr|ri|is|st|ta|at|tu|us|s','Podi','PTSPSKRSTTS','odic','tatu','Podiceps c'),
 (287914,'Podiceps grisegena',' P|Po|od|di|ic|ce|ep|ps|s | g|gr|ri|is|se|eg|ge|en|na|a','Podi','PTSPSKRSJN','odic','egen','Podiceps g');
INSERT INTO `m_spelling_dictionary` VALUES  (287915,'Podiceps nigricollis',' P|Po|od|di|ic|ce|ep|ps|s | n|ni|ig|gr|ri|ic|co|ol|ll|li|is|s','Podi','PTSPSNKRKLS','odic','olli','Podiceps n'),
 (287916,'Podicipedidae',' P|Po|od|di|ic|ci|ip|pe|ed|di|id|da|ae|e','Podi','PTSPTT','odic','dida','Podicipedi'),
 (287917,'podiform',' p|po|od|di|if|fo|or|rm|m','podi','PTFRM','odif','ifor','podiform'),
 (287918,'Podilymbus podiceps',' P|Po|od|di|il|ly|ym|mb|bu|us|s | p|po|od|di|ic|ce|ep|ps|s','Podi','PTLMSPTSPS','odil','icep','Podilymbus'),
 (287919,'podium',' p|po|od|di|iu|um|m','podi','PTM','odiu','odiu','podium'),
 (287920,'podoandin',' p|po|od|do|oa|an|nd|di|in|n','podo','PTNTN','odoa','andi','podoandin'),
 (287921,'podocalyxin',' p|po|od|do|oc|ca|al|ly|yx|xi|in|n','podo','PTKLKSN','odoc','lyxi','podocalyxi'),
 (287922,'Podocarpaceae',' P|Po|od|do|oc|ca|ar|rp|pa|ac|ce|ea|ae|e','Podo','PTKRPS','odoc','acea','Podocarpac'),
 (287923,'podocarpic',' p|po|od|do|oc|ca|ar|rp|pi|ic|c','podo','PTKRPK','odoc','arpi','podocarpic'),
 (287924,'podocarpic acid',' p|po|od|do|oc|ca|ar|rp|pi|ic|c | a|ac|ci|id|d','podo','PTKRPKST','odoc',' aci','podocarpic');
INSERT INTO `m_spelling_dictionary` VALUES  (287925,'Podocarpus',' P|Po|od|do|oc|ca|ar|rp|pu|us|s','Podo','PTKRPS','odoc','arpu','Podocarpus'),
 (287926,'Podocarpus gracilior',' P|Po|od|do|oc|ca|ar|rp|pu|us|s | g|gr|ra|ac|ci|il|li|io|or|r','Podo','PTKRPSKRSLR','odoc','ilio','Podocarpus'),
 (287927,'Podocarpus imbricatus',' P|Po|od|do|oc|ca|ar|rp|pu|us|s | i|im|mb|br|ri|ic|ca|at|tu|us|s','Podo','PTKRPSMRKTS','odoc','catu','Podocarpus'),
 (287928,'Podocarpus macrophyllus',' P|Po|od|do|oc|ca|ar|rp|pu|us|s | m|ma|ac|cr|ro|op|ph|hy|yl|ll|lu|us|s','Podo','PTKRPSMKRFLS','odoc','yllu','Podocarpus'),
 (287929,'Podocarpus nagi',' P|Po|od|do|oc|ca|ar|rp|pu|us|s | n|na|ag|gi|i','Podo','PTKRPSNJ','odoc',' nag','Podocarpus'),
 (287930,'Podocarpus nakaii',' P|Po|od|do|oc|ca|ar|rp|pu|us|s | n|na|ak|ka|ai|ii|i','Podo','PTKRPSNK','odoc','akai','Podocarpus'),
 (287931,'Podocarpus neriifolius',' P|Po|od|do|oc|ca|ar|rp|pu|us|s | n|ne|er|ri|ii|if|fo|ol|li|iu|us|s','Podo','PTKRPSNRFLS','odoc','oliu','Podocarpus'),
 (287932,'Podocarpus polystachyus',' P|Po|od|do|oc|ca|ar|rp|pu|us|s | p|po|ol|ly|ys|st|ta|ac|ch|hy|yu|us|s','Podo','PTKRPSPLSTXYS','odoc','chyu','Podocarpus');
INSERT INTO `m_spelling_dictionary` VALUES  (287933,'Podocarpus totara',' P|Po|od|do|oc|ca|ar|rp|pu|us|s | t|to|ot|ta|ar|ra|a','Podo','PTKRPSTTR','odoc','otar','Podocarpus'),
 (287934,'Podocnemis',' P|Po|od|do|oc|cn|ne|em|mi|is|s','Podo','PTKNMS','odoc','nemi','Podocnemis'),
 (287935,'Podocnemis expansa',' P|Po|od|do|oc|cn|ne|em|mi|is|s | e|ex|xp|pa|an|ns|sa|a','Podo','PTKNMSKSPNS','odoc','pans','Podocnemis'),
 (287936,'Podocnemis unifilis',' P|Po|od|do|oc|cn|ne|em|mi|is|s | u|un|ni|if|fi|il|li|is|s','Podo','PTKNMSNFLS','odoc','fili','Podocnemis'),
 (287937,'Podocoryna',' P|Po|od|do|oc|co|or|ry|yn|na|a','Podo','PTKRN','odoc','oryn','Podocoryna'),
 (287938,'Podocoryna carnea',' P|Po|od|do|oc|co|or|ry|yn|na|a | c|ca|ar|rn|ne|ea|a','Podo','PTKRNKRN','odoc','arne','Podocoryna'),
 (287939,'Podocotyle',' P|Po|od|do|oc|co|ot|ty|yl|le|e','Podo','PTKTL','odoc','otyl','Podocotyle'),
 (287940,'Podocotyle reflexa',' P|Po|od|do|oc|co|ot|ty|yl|le|e | r|re|ef|fl|le|ex|xa|a','Podo','PTKTLRFLKS','odoc','flex','Podocotyle'),
 (287941,'podocyte',' p|po|od|do|oc|cy|yt|te|e','podo','PTST','odoc','ocyt','podocyte');
INSERT INTO `m_spelling_dictionary` VALUES  (287942,'podocytes',' p|po|od|do|oc|cy|yt|te|es|s','podo','PTSTS','odoc','cyte','podocytes'),
 (287943,'pododerm',' p|po|od|do|od|de|er|rm|m','podo','PTTRM','odod','oder','pododerm'),
 (287944,'pododermatitides',' p|po|od|do|od|de|er|rm|ma|at|ti|it|ti|id|de|es|s','podo','PTTRMTTTS','odod','tide','pododermat'),
 (287945,'pododermatitis',' p|po|od|do|od|de|er|rm|ma|at|ti|it|ti|is|s','podo','PTTRMTTS','odod','titi','pododermat'),
 (287946,'pododermatitis aseptica diffusa',' p|po|od|do|od|de|er|rm|ma|at|ti|it|ti|is|s | a|as|se|ep|pt|ti|ic|ca|a | d|di|if|ff|fu|us|sa|a','podo','PTTRMTTSSPTKTFS','odod','ffus','pododermat'),
 (287947,'pododermatitis circumscripta',' p|po|od|do|od|de|er|rm|ma|at|ti|it|ti|is|s | c|ci|ir|rc|cu|um|ms|sc|cr|ri|ip|pt|ta|a','podo','PTTRMTTSSRKMSKRPT','odod','ript','pododermat'),
 (287948,'podofilox',' p|po|od|do|of|fi|il|lo|ox|x','podo','PTFLKS','odof','filo','podofilox'),
 (287949,'Podolepis',' P|Po|od|do|ol|le|ep|pi|is|s','Podo','PTLPS','odol','lepi','Podolepis'),
 (287950,'Podolepis arachnoidea',' P|Po|od|do|ol|le|ep|pi|is|s | a|ar|ra|ac|ch|hn|no|oi|id|de|ea|a','Podo','PTLPSRXNT','odol','oide','Podolepis');
INSERT INTO `m_spelling_dictionary` VALUES  (287951,'Podolepis canescens',' P|Po|od|do|ol|le|ep|pi|is|s | c|ca|an|ne|es|sc|ce|en|ns|s','Podo','PTLPSKNSNS','odol','scen','Podolepis'),
 (287952,'Podolepis capillaris',' P|Po|od|do|ol|le|ep|pi|is|s | c|ca|ap|pi|il|ll|la|ar|ri|is|s','Podo','PTLPSKPLRS','odol','lari','Podolepis'),
 (287953,'Podolepis davisiana',' P|Po|od|do|ol|le|ep|pi|is|s | d|da|av|vi|is|si|ia|an|na|a','Podo','PTLPSTFXN','odol','sian','Podolepis'),
 (287954,'Podolepis georgei',' P|Po|od|do|ol|le|ep|pi|is|s | g|ge|eo|or|rg|ge|ei|i','Podo','PTLPSJRJ','odol','orge','Podolepis'),
 (287955,'Podolepis gracilis',' P|Po|od|do|ol|le|ep|pi|is|s | g|gr|ra|ac|ci|il|li|is|s','Podo','PTLPSKRSLS','odol','cili','Podolepis'),
 (287956,'Podolepis hieracioides',' P|Po|od|do|ol|le|ep|pi|is|s | h|hi|ie|er|ra|ac|ci|io|oi|id|de|es|s','Podo','PTLPSHRSTS','odol','oide','Podolepis'),
 (287957,'Podolepis jaceoides',' P|Po|od|do|ol|le|ep|pi|is|s | j|ja|ac|ce|eo|oi|id|de|es|s','Podo','PTLPSJSTS','odol','oide','Podolepis'),
 (287958,'Podolepis kendallii',' P|Po|od|do|ol|le|ep|pi|is|s | k|ke|en|nd|da|al|ll|li|ii|i','Podo','PTLPSKNTL','odol','alli','Podolepis');
INSERT INTO `m_spelling_dictionary` VALUES  (287959,'Podolepis lessonii',' P|Po|od|do|ol|le|ep|pi|is|s | l|le|es|ss|so|on|ni|ii|i','Podo','PTLPSLSN','odol','soni','Podolepis'),
 (287960,'Podolepis longipedata',' P|Po|od|do|ol|le|ep|pi|is|s | l|lo|on|ng|gi|ip|pe|ed|da|at|ta|a','Podo','PTLPSLNJPTT','odol','edat','Podolepis'),
 (287961,'Podolepis microcephala',' P|Po|od|do|ol|le|ep|pi|is|s | m|mi|ic|cr|ro|oc|ce|ep|ph|ha|al|la|a','Podo','PTLPSMKRSFL','odol','phal','Podolepis'),
 (287962,'Podolepis monticola',' P|Po|od|do|ol|le|ep|pi|is|s | m|mo|on|nt|ti|ic|co|ol|la|a','Podo','PTLPSMNTKL','odol','icol','Podolepis'),
 (287963,'Podolepis muelleri',' P|Po|od|do|ol|le|ep|pi|is|s | m|mu|ue|el|ll|le|er|ri|i','Podo','PTLPSMLR','odol','ller','Podolepis'),
 (287964,'Podolepis neglecta',' P|Po|od|do|ol|le|ep|pi|is|s | n|ne|eg|gl|le|ec|ct|ta|a','Podo','PTLPSNKLKT','odol','lect','Podolepis'),
 (287965,'Podolepis robusta',' P|Po|od|do|ol|le|ep|pi|is|s | r|ro|ob|bu|us|st|ta|a','Podo','PTLPSRBST','odol','bust','Podolepis'),
 (287966,'Podolepis rugata',' P|Po|od|do|ol|le|ep|pi|is|s | r|ru|ug|ga|at|ta|a','Podo','PTLPSRKT','odol','ugat','Podolepis');
INSERT INTO `m_spelling_dictionary` VALUES  (287967,'Podolepis tepperi',' P|Po|od|do|ol|le|ep|pi|is|s | t|te|ep|pp|pe|er|ri|i','Podo','PTLPSTPR','odol','pper','Podolepis'),
 (287968,'podophyllic',' p|po|od|do|op|ph|hy|yl|ll|li|ic|c','podo','PTFLK','odop','ylli','podophylli'),
 (287969,'podophyllin',' p|po|od|do|op|ph|hy|yl|ll|li|in|n','podo','PTFLN','odop','ylli','podophylli'),
 (287970,'podophyllotoxin',' p|po|od|do|op|ph|hy|yl|ll|lo|ot|to|ox|xi|in|n','podo','PTFLTKSN','odop','toxi','podophyllo'),
 (287971,'podophyllous',' p|po|od|do|op|ph|hy|yl|ll|lo|ou|us|s','podo','PTFLS','odop','llou','podophyllo'),
 (287972,'podophyllum',' p|po|od|do|op|ph|hy|yl|ll|lu|um|m','podo','PTFLM','odop','yllu','podophyllu'),
 (287973,'Podophyllum emodi',' P|Po|od|do|op|ph|hy|yl|ll|lu|um|m | e|em|mo|od|di|i','Podo','PTFLMMT','odop','emod','Podophyllu'),
 (287974,'Podophyllum hexandrum',' P|Po|od|do|op|ph|hy|yl|ll|lu|um|m | h|he|ex|xa|an|nd|dr|ru|um|m','Podo','PTFLMHKSNTRM','odop','ndru','Podophyllu'),
 (287975,'Podophyllum peltatum',' P|Po|od|do|op|ph|hy|yl|ll|lu|um|m | p|pe|el|lt|ta|at|tu|um|m','Podo','PTFLMPLTTM','odop','tatu','Podophyllu'),
 (287976,'Podophyllum pleianthum',' P|Po|od|do|op|ph|hy|yl|ll|lu|um|m | p|pl|le|ei|ia|an|nt|th|hu|um|m','Podo','PTFLMPLN0M','odop','nthu','Podophyllu');
INSERT INTO `m_spelling_dictionary` VALUES  (287977,'podophyllum resin',' p|po|od|do|op|ph|hy|yl|ll|lu|um|m | r|re|es|si|in|n','podo','PTFLMRSN','odop','resi','podophyllu'),
 (287978,'Podosphaera',' P|Po|od|do|os|sp|ph|ha|ae|er|ra|a','Podo','PTSFR','odos','haer','Podosphaer'),
 (287979,'Podosphaera cercidiphylli',' P|Po|od|do|os|sp|ph|ha|ae|er|ra|a | c|ce|er|rc|ci|id|di|ip|ph|hy|yl|ll|li|i','Podo','PTSFRSRSTFL','odos','hyll','Podosphaer'),
 (287980,'Podosphaera clandestina',' P|Po|od|do|os|sp|ph|ha|ae|er|ra|a | c|cl|la|an|nd|de|es|st|ti|in|na|a','Podo','PTSFRKLNTSTN','odos','stin','Podosphaer'),
 (287981,'Podosphaera fuliginea',' P|Po|od|do|os|sp|ph|ha|ae|er|ra|a | f|fu|ul|li|ig|gi|in|ne|ea|a','Podo','PTSFRFLJN','odos','gine','Podosphaer'),
 (287982,'Podosphaera fusca',' P|Po|od|do|os|sp|ph|ha|ae|er|ra|a | f|fu|us|sc|ca|a','Podo','PTSFRFSK','odos','fusc','Podosphaer'),
 (287983,'Podosphaera leucotricha',' P|Po|od|do|os|sp|ph|ha|ae|er|ra|a | l|le|eu|uc|co|ot|tr|ri|ic|ch|ha|a','Podo','PTSFRLKTRX','odos','rich','Podosphaer'),
 (287984,'Podosphaera longiseta',' P|Po|od|do|os|sp|ph|ha|ae|er|ra|a | l|lo|on|ng|gi|is|se|et|ta|a','Podo','PTSFRLNJST','odos','iset','Podosphaer');
INSERT INTO `m_spelling_dictionary` VALUES  (287985,'Podosphaera tridactyla',' P|Po|od|do|os|sp|ph|ha|ae|er|ra|a | t|tr|ri|id|da|ac|ct|ty|yl|la|a','Podo','PTSFRTRTKTL','odos','ctyl','Podosphaer'),
 (287986,'Podosphaera xanthii',' P|Po|od|do|os|sp|ph|ha|ae|er|ra|a | x|xa|an|nt|th|hi|ii|i','Podo','PTSFRKSN0','odos','nthi','Podosphaer'),
 (287987,'Podospora',' P|Po|od|do|os|sp|po|or|ra|a','Podo','PTSPR','odos','spor','Podospora'),
 (287988,'Podospora anserina',' P|Po|od|do|os|sp|po|or|ra|a | a|an|ns|se|er|ri|in|na|a','Podo','PTSPRNSRN','odos','erin','Podospora'),
 (287989,'Podostemaceae',' P|Po|od|do|os|st|te|em|ma|ac|ce|ea|ae|e','Podo','PTSTMS','odos','acea','Podostemac'),
 (287990,'Podostemum ceratophyllum',' P|Po|od|do|os|st|te|em|mu|um|m | c|ce|er|ra|at|to|op|ph|hy|yl|ll|lu|um|m','Podo','PTSTMMSRTFLM','odos','yllu','Podostemum'),
 (287991,'podotrochilitides',' p|po|od|do|ot|tr|ro|oc|ch|hi|il|li|it|ti|id|de|es|s','podo','PTTRXLTTS','odot','tide','podotrochi'),
 (287992,'podotrochilitis',' p|po|od|do|ot|tr|ro|oc|ch|hi|il|li|it|ti|is|s','podo','PTTRXLTS','odot','liti','podotrochi'),
 (287993,'podotrochlosis',' p|po|od|do|ot|tr|ro|oc|ch|hl|lo|os|si|is|s','podo','PTTRXLSS','odot','losi','podotrochl');
INSERT INTO `m_spelling_dictionary` VALUES  (287994,'Podoviridae',' P|Po|od|do|ov|vi|ir|ri|id|da|ae|e','Podo','PTFRT','odov','rida','Podovirida'),
 (287995,'pods',' p|po|od|ds|s','pods','PTS','ods','pods','pods'),
 (287996,'podsol',' p|po|od|ds|so|ol|l','pods','PTSL','odso','odso','podsol'),
 (287997,'podsols',' p|po|od|ds|so|ol|ls|s','pods','PTSLS','odso','dsol','podsols'),
 (287998,'Podura',' P|Po|od|du|ur|ra|a','Podu','PTR','odur','odur','Podura'),
 (287999,'Podura aquatica',' P|Po|od|du|ur|ra|a | a|aq|qu|ua|at|ti|ic|ca|a','Podu','PTRKTK','odur','atic','Podura aqu'),
 (288000,'Poduridae',' P|Po|od|du|ur|ri|id|da|ae|e','Podu','PTRT','odur','rida','Poduridae'),
 (288001,'podzol',' p|po|od|dz|zo|ol|l','podz','PTSL','odzo','odzo','podzol'),
 (288002,'podzolic',' p|po|od|dz|zo|ol|li|ic|c','podz','PTSLK','odzo','zoli','podzolic'),
 (288003,'podzols',' p|po|od|dz|zo|ol|ls|s','podz','PTSLS','odzo','dzol','podzols'),
 (288004,'Poe',' P|Po|oe|e','Poe','P','oe','Poe','Poe'),
 (288005,'POE conjugated pyridoxalated haemoglobin',' P|PO|OE|E | c|co|on|nj|ju|ug|ga|at|te|ed|d | p|py|yr|ri|id|do|ox|xa|al|la|at|te|ed|d | h|ha|ae|em|mo|og|gl|lo|ob|bi|in|n','POE','PKNJKTTPRTKSLTTHMKLBN','OE c','lobi','POE conjug'),
 (288006,'POE conjugated pyridoxalated hemoglobin',' P|PO|OE|E | c|co|on|nj|ju|ug|ga|at|te|ed|d | p|py|yr|ri|id|do|ox|xa|al|la|at|te|ed|d | h|he|em|mo|og|gl|lo|ob|bi|in|n','POE','PKNJKTTPRTKSLTTHMKLBN','OE c','lobi','POE conjug');
INSERT INTO `m_spelling_dictionary` VALUES  (288007,'POEA',' P|PO|OE|EA|A','POEA','P','OEA','POEA','POEA'),
 (288008,'Poeae',' P|Po|oe|ea|ae|e','Poea','P','oeae','Poea','Poeae'),
 (288009,'Poecile atricapillus',' P|Po|oe|ec|ci|il|le|e | a|at|tr|ri|ic|ca|ap|pi|il|ll|lu|us|s','Poec','PSLTRKPLS','oeci','illu','Poecile at'),
 (288010,'Poecilia',' P|Po|oe|ec|ci|il|li|ia|a','Poec','PSL','oeci','cili','Poecilia'),
 (288011,'Poecilia caucana',' P|Po|oe|ec|ci|il|li|ia|a | c|ca|au|uc|ca|an|na|a','Poec','PSLKKN','oeci','ucan','Poecilia c'),
 (288012,'Poecilia formosa',' P|Po|oe|ec|ci|il|li|ia|a | f|fo|or|rm|mo|os|sa|a','Poec','PSLFRMS','oeci','rmos','Poecilia f'),
 (288013,'Poecilia latipinna',' P|Po|oe|ec|ci|il|li|ia|a | l|la|at|ti|ip|pi|in|nn|na|a','Poec','PSLLTPN','oeci','pinn','Poecilia l'),
 (288014,'Poecilia mexicana',' P|Po|oe|ec|ci|il|li|ia|a | m|me|ex|xi|ic|ca|an|na|a','Poec','PSLMKSKN','oeci','ican','Poecilia m'),
 (288015,'Poecilia perugiae',' P|Po|oe|ec|ci|il|li|ia|a | p|pe|er|ru|ug|gi|ia|ae|e','Poec','PSLPRJ','oeci','ugia','Poecilia p'),
 (288016,'Poecilia reticulata',' P|Po|oe|ec|ci|il|li|ia|a | r|re|et|ti|ic|cu|ul|la|at|ta|a','Poec','PSLRTKLT','oeci','ulat','Poecilia r');
INSERT INTO `m_spelling_dictionary` VALUES  (288017,'Poecilia sphenops',' P|Po|oe|ec|ci|il|li|ia|a | s|sp|ph|he|en|no|op|ps|s','Poec','PSLSFNPS','oeci','enop','Poecilia s'),
 (288018,'Poecilia velifera albino',' P|Po|oe|ec|ci|il|li|ia|a | v|ve|el|li|if|fe|er|ra|a | a|al|lb|bi|in|no|o','Poec','PSLFLFRLBN','oeci','lbin','Poecilia v'),
 (288019,'Poeciliidae',' P|Po|oe|ec|ci|il|li|ii|id|da|ae|e','Poec','PSLT','oeci','iida','Poeciliida'),
 (288020,'Poeciliopsis',' P|Po|oe|ec|ci|il|li|io|op|ps|si|is|s','Poec','PSLPSS','oeci','opsi','Poeciliops'),
 (288021,'Poeciliopsis gracilis',' P|Po|oe|ec|ci|il|li|io|op|ps|si|is|s | g|gr|ra|ac|ci|il|li|is|s','Poec','PSLPSSKRSLS','oeci','cili','Poeciliops'),
 (288022,'Poeciliopsis lucida',' P|Po|oe|ec|ci|il|li|io|op|ps|si|is|s | l|lu|uc|ci|id|da|a','Poec','PSLPSSLST','oeci','ucid','Poeciliops'),
 (288023,'Poeciliopsis monacha',' P|Po|oe|ec|ci|il|li|io|op|ps|si|is|s | m|mo|on|na|ac|ch|ha|a','Poec','PSLPSSMNX','oeci','nach','Poeciliops'),
 (288024,'Poeciliopsis monacha-lucida',' P|Po|oe|ec|ci|il|li|io|op|ps|si|is|s | m|mo|on|na|ac|ch|ha|a-|-l|lu|uc|ci|id|da|a','Poec','PSLPSSMNXLST','oeci','ucid','Poeciliops'),
 (288025,'Poeciliopsis monacha-occidentalis',' P|Po|oe|ec|ci|il|li|io|op|ps|si|is|s | m|mo|on|na|ac|ch|ha|a-|-o|oc|cc|ci|id|de|en|nt|ta|al|li|is|s','Poec','PSLPSSMNXKSTNTLS','oeci','tali','Poeciliops');
INSERT INTO `m_spelling_dictionary` VALUES  (288026,'Poeciliopsis occidentalis',' P|Po|oe|ec|ci|il|li|io|op|ps|si|is|s | o|oc|cc|ci|id|de|en|nt|ta|al|li|is|s','Poec','PSLPSSKSTNTLS','oeci','tali','Poeciliops'),
 (288027,'Poeciliopsis viriosa',' P|Po|oe|ec|ci|il|li|io|op|ps|si|is|s | v|vi|ir|ri|io|os|sa|a','Poec','PSLPSSFRS','oeci','rios','Poeciliops'),
 (288028,'Poecillastra',' P|Po|oe|ec|ci|il|ll|la|as|st|tr|ra|a','Poec','PSLSTR','oeci','astr','Poecillast'),
 (288029,'Poecillastra compressa',' P|Po|oe|ec|ci|il|ll|la|as|st|tr|ra|a | c|co|om|mp|pr|re|es|ss|sa|a','Poec','PSLSTRKMPRS','oeci','ress','Poecillast'),
 (288030,'Poecillastra sollasi',' P|Po|oe|ec|ci|il|ll|la|as|st|tr|ra|a | s|so|ol|ll|la|as|si|i','Poec','PSLSTRSLS','oeci','llas','Poecillast'),
 (288031,'poem',' p|po|oe|em|m','poem','PM','oem','poem','poem'),
 (288032,'poems',' p|po|oe|em|ms|s','poem','PMS','oems','poem','poems'),
 (288033,'POEMS syndrome',' P|PO|OE|EM|MS|S | s|sy|yn|nd|dr|ro|om|me|e','POEM','PMSSNTRM','OEMS','drom','POEMS synd'),
 (288034,'POEMS syndromes',' P|PO|OE|EM|MS|S | s|sy|yn|nd|dr|ro|om|me|es|s','POEM','PMSSNTRMS','OEMS','rome','POEMS synd');
INSERT INTO `m_spelling_dictionary` VALUES  (288035,'poenology',' p|po|oe|en|no|ol|lo|og|gy|y','poen','PNLJ','oeno','olog','poenology'),
 (288036,'Poephila',' P|Po|oe|ep|ph|hi|il|la|a','Poep','PFL','oeph','phil','Poephila'),
 (288037,'Poephila acuticaudada',' P|Po|oe|ep|ph|hi|il|la|a | a|ac|cu|ut|ti|ic|ca|au|ud|da|ad|da|a','Poep','PFLKTKTT','oeph','udad','Poephila a'),
 (288038,'Poephila gouldiae',' P|Po|oe|ep|ph|hi|il|la|a | g|go|ou|ul|ld|di|ia|ae|e','Poep','PFLKLT','oeph','ldia','Poephila g'),
 (288039,'Poephila gouldiae gouldiae',' P|Po|oe|ep|ph|hi|il|la|a | g|go|ou|ul|ld|di|ia|ae|e | g|go|ou|ul|ld|di|ia|ae|e','Poep','PFLKLTKLT','oeph','ldia','Poephila g'),
 (288040,'Poephila guttata',' P|Po|oe|ep|ph|hi|il|la|a | g|gu|ut|tt|ta|at|ta|a','Poep','PFLKTT','oeph','ttat','Poephila g'),
 (288041,'Poes',' P|Po|oe|es|s','Poes','PS','oes','Poes','Poes'),
 (288042,'poesie',' p|po|oe|es|si|ie|e','poes','PS','oesi','oesi','poesie'),
 (288043,'poesies',' p|po|oe|es|si|ie|es|s','poes','PSS','oesi','esie','poesies'),
 (288044,'poesy',' p|po|oe|es|sy|y','poes','PS','oesy','poes','poesy');
INSERT INTO `m_spelling_dictionary` VALUES  (288045,'poet',' p|po|oe|et|t','poet','PT','oet','poet','poet'),
 (288046,'poetess',' p|po|oe|et|te|es|ss|s','poet','PTS','oete','etes','poetess'),
 (288047,'poetesses',' p|po|oe|et|te|es|ss|se|es|s','poet','PTSS','oete','esse','poetesses'),
 (288048,'poetic',' p|po|oe|et|ti|ic|c','poet','PTK','oeti','oeti','poetic'),
 (288049,'poetical',' p|po|oe|et|ti|ic|ca|al|l','poet','PTKL','oeti','tica','poetical'),
 (288050,'poetry',' p|po|oe|et|tr|ry|y','poet','PTR','oetr','oetr','poetry'),
 (288051,'poetry therapies',' p|po|oe|et|tr|ry|y | t|th|he|er|ra|ap|pi|ie|es|s','poet','PTR0RPS','oetr','apie','poetry the'),
 (288052,'poetry therapy',' p|po|oe|et|tr|ry|y | t|th|he|er|ra|ap|py|y','poet','PTR0RP','oetr','erap','poetry the'),
 (288053,'poets',' p|po|oe|et|ts|s','poet','PTS','oets','poet','poets'),
 (288054,'Pogona',' P|Po|og|go|on|na|a','Pogo','PKN','ogon','ogon','Pogona'),
 (288055,'Pogona barbata',' P|Po|og|go|on|na|a | b|ba|ar|rb|ba|at|ta|a','Pogo','PKNBRBT','ogon','rbat','Pogona bar'),
 (288056,'Pogonatum',' P|Po|og|go|on|na|at|tu|um|m','Pogo','PKNTM','ogon','natu','Pogonatum');
INSERT INTO `m_spelling_dictionary` VALUES  (288057,'Pogonatum contortum',' P|Po|og|go|on|na|at|tu|um|m | c|co|on|nt|to|or|rt|tu|um|m','Pogo','PKNTMKNTRTM','ogon','ortu','Pogonatum'),
 (288058,'Pogonatum urnigerum',' P|Po|og|go|on|na|at|tu|um|m | u|ur|rn|ni|ig|ge|er|ru|um|m','Pogo','PKNTMRNJRM','ogon','geru','Pogonatum'),
 (288059,'Pogonia',' P|Po|og|go|on|ni|ia|a','Pogo','PKN','ogon','goni','Pogonia'),
 (288060,'Pogonia japonica',' P|Po|og|go|on|ni|ia|a | j|ja|ap|po|on|ni|ic|ca|a','Pogo','PKNJPNK','ogon','onic','Pogonia ja'),
 (288061,'Pogonia minor',' P|Po|og|go|on|ni|ia|a | m|mi|in|no|or|r','Pogo','PKNMNR','ogon','mino','Pogonia mi'),
 (288062,'Pogonia ophioglossoides',' P|Po|og|go|on|ni|ia|a | o|op|ph|hi|io|og|gl|lo|os|ss|so|oi|id|de|es|s','Pogo','PKNFKLSTS','ogon','oide','Pogonia op'),
 (288063,'pogoniasis',' p|po|og|go|on|ni|ia|as|si|is|s','pogo','PKNSS','ogon','iasi','pogoniasis'),
 (288064,'pogonion',' p|po|og|go|on|ni|io|on|n','pogo','PKNN','ogon','onio','pogonion'),
 (288065,'Pogonomyrmex',' P|Po|og|go|on|no|om|my|yr|rm|me|ex|x','Pogo','PKNMRMKS','ogon','yrme','Pogonomyrm'),
 (288066,'Pogonomyrmex badius',' P|Po|og|go|on|no|om|my|yr|rm|me|ex|x | b|ba|ad|di|iu|us|s','Pogo','PKNMRMKSBTS','ogon','adiu','Pogonomyrm');
INSERT INTO `m_spelling_dictionary` VALUES  (288067,'Pogonomyrmex barbatus',' P|Po|og|go|on|no|om|my|yr|rm|me|ex|x | b|ba|ar|rb|ba|at|tu|us|s','Pogo','PKNMRMKSBRBTS','ogon','batu','Pogonomyrm'),
 (288068,'Pogonomyrmex californicus',' P|Po|og|go|on|no|om|my|yr|rm|me|ex|x | c|ca|al|li|if|fo|or|rn|ni|ic|cu|us|s','Pogo','PKNMRMKSKLFRNKS','ogon','nicu','Pogonomyrm'),
 (288069,'Pogonomyrmex occidentalis',' P|Po|og|go|on|no|om|my|yr|rm|me|ex|x | o|oc|cc|ci|id|de|en|nt|ta|al|li|is|s','Pogo','PKNMRMKSKSTNTLS','ogon','tali','Pogonomyrm'),
 (288070,'Pogonoperca punctata',' P|Po|og|go|on|no|op|pe|er|rc|ca|a | p|pu|un|nc|ct|ta|at|ta|a','Pogo','PKNPRKPNKTT','ogon','ctat','Pogonoperc'),
 (288071,'Pogonopus',' P|Po|og|go|on|no|op|pu|us|s','Pogo','PKNPS','ogon','nopu','Pogonopus'),
 (288072,'Pogonopus speciosus',' P|Po|og|go|on|no|op|pu|us|s | s|sp|pe|ec|ci|io|os|su|us|s','Pogo','PKNPSSPSSS','ogon','iosu','Pogonopus'),
 (288073,'pogonotomies',' p|po|og|go|on|no|ot|to|om|mi|ie|es|s','pogo','PKNTMS','ogon','omie','pogonotomi'),
 (288074,'pogonotomy',' p|po|og|go|on|no|ot|to|om|my|y','pogo','PKNTM','ogon','otom','pogonotomy');
INSERT INTO `m_spelling_dictionary` VALUES  (288075,'Pogostemon',' P|Po|og|go|os|st|te|em|mo|on|n','Pogo','PKSTMN','ogos','temo','Pogostemon'),
 (288076,'Pogostemon cablin',' P|Po|og|go|os|st|te|em|mo|on|n | c|ca|ab|bl|li|in|n','Pogo','PKSTMNKBLN','ogos','abli','Pogostemon'),
 (288077,'Pogostemon patchouly',' P|Po|og|go|os|st|te|em|mo|on|n | p|pa|at|tc|ch|ho|ou|ul|ly|y','Pogo','PKSTMNPTXL','ogos','houl','Pogostemon'),
 (288078,'poi',' p|po|oi|i','poi','P','oi','poi','poi'),
 (288079,'Poiana',' P|Po|oi|ia|an|na|a','Poia','PN','oian','oian','Poiana'),
 (288080,'Poiana richardsoni',' P|Po|oi|ia|an|na|a | r|ri|ic|ch|ha|ar|rd|ds|so|on|ni|i','Poia','PNRXRTSN','oian','dson','Poiana ric'),
 (288081,'poignancy',' p|po|oi|ig|gn|na|an|nc|cy|y','poig','PKNNS','oign','nanc','poignancy'),
 (288082,'poignant',' p|po|oi|ig|gn|na|an|nt|t','poig','PKNNT','oign','gnan','poignant'),
 (288083,'poikiloblast',' p|po|oi|ik|ki|il|lo|ob|bl|la|as|st|t','poik','PKLBLST','oiki','blas','poikilobla'),
 (288084,'poikiloblastic',' p|po|oi|ik|ki|il|lo|ob|bl|la|as|st|ti|ic|c','poik','PKLBLSTK','oiki','asti','poikilobla'),
 (288085,'poikiloblasts',' p|po|oi|ik|ki|il|lo|ob|bl|la|as|st|ts|s','poik','PKLBLSTS','oiki','last','poikilobla');
INSERT INTO `m_spelling_dictionary` VALUES  (288086,'poikilocyte',' p|po|oi|ik|ki|il|lo|oc|cy|yt|te|e','poik','PKLST','oiki','ocyt','poikilocyt'),
 (288087,'poikilocytes',' p|po|oi|ik|ki|il|lo|oc|cy|yt|te|es|s','poik','PKLSTS','oiki','cyte','poikilocyt'),
 (288088,'poikilocythemia',' p|po|oi|ik|ki|il|lo|oc|cy|yt|th|he|em|mi|ia|a','poik','PKLS0M','oiki','hemi','poikilocyt'),
 (288089,'poikilocytoses',' p|po|oi|ik|ki|il|lo|oc|cy|yt|to|os|se|es|s','poik','PKLSTSS','oiki','tose','poikilocyt'),
 (288090,'poikilocytosis',' p|po|oi|ik|ki|il|lo|oc|cy|yt|to|os|si|is|s','poik','PKLSTSS','oiki','tosi','poikilocyt'),
 (288091,'poikiloderma',' p|po|oi|ik|ki|il|lo|od|de|er|rm|ma|a','poik','PKLTRM','oiki','derm','poikiloder'),
 (288092,'poikiloderma atrophicans vasculare',' p|po|oi|ik|ki|il|lo|od|de|er|rm|ma|a | a|at|tr|ro|op|ph|hi|ic|ca|an|ns|s | v|va|as|sc|cu|ul|la|ar|re|e','poik','PKLTRMTRFKNSFSKLR','oiki','ular','poikiloder'),
 (288093,'poikiloderma congenitale',' p|po|oi|ik|ki|il|lo|od|de|er|rm|ma|a | c|co|on|ng|ge|en|ni|it|ta|al|le|e','poik','PKLTRMKNJNTL','oiki','ital','poikiloder'),
 (288094,'poikiloderma congenitale syndrome',' p|po|oi|ik|ki|il|lo|od|de|er|rm|ma|a | c|co|on|ng|ge|en|ni|it|ta|al|le|e | s|sy|yn|nd|dr|ro|om|me|e','poik','PKLTRMKNJNTLSNTRM','oiki','drom','poikiloder');
INSERT INTO `m_spelling_dictionary` VALUES  (288095,'poikiloderma vasculare atrophicans',' p|po|oi|ik|ki|il|lo|od|de|er|rm|ma|a | v|va|as|sc|cu|ul|la|ar|re|e | a|at|tr|ro|op|ph|hi|ic|ca|an|ns|s','poik','PKLTRMFSKLRTRFKNS','oiki','ican','poikiloder'),
 (288096,'poikilodermatomyositides',' p|po|oi|ik|ki|il|lo|od|de|er|rm|ma|at|to|om|my|yo|os|si|it|ti|id|de|es|s','poik','PKLTRMTMYSTTS','oiki','tide','poikiloder'),
 (288097,'poikilodermatomyositis',' p|po|oi|ik|ki|il|lo|od|de|er|rm|ma|at|to|om|my|yo|os|si|it|ti|is|s','poik','PKLTRMTMYSTS','oiki','siti','poikiloder'),
 (288098,'poikilodermatous',' p|po|oi|ik|ki|il|lo|od|de|er|rm|ma|at|to|ou|us|s','poik','PKLTRMTS','oiki','atou','poikiloder'),
 (288099,'poikilodermic',' p|po|oi|ik|ki|il|lo|od|de|er|rm|mi|ic|c','poik','PKLTRMK','oiki','ermi','poikiloder'),
 (288100,'poikilodermic parapsoriasis',' p|po|oi|ik|ki|il|lo|od|de|er|rm|mi|ic|c | p|pa|ar|ra|ap|ps|so|or|ri|ia|as|si|is|s','poik','PKLTRMKPRPSRSS','oiki','iasi','poikiloder'),
 (288101,'poikiloploid',' p|po|oi|ik|ki|il|lo|op|pl|lo|oi|id|d','poik','PKLPLT','oiki','ploi','poikiloplo'),
 (288102,'poikilosmosis',' p|po|oi|ik|ki|il|lo|os|sm|mo|os|si|is|s','poik','PKLSMSS','oiki','mosi','poikilosmo');
INSERT INTO `m_spelling_dictionary` VALUES  (288103,'poikilosmotic',' p|po|oi|ik|ki|il|lo|os|sm|mo|ot|ti|ic|c','poik','PKLSMTK','oiki','moti','poikilosmo'),
 (288104,'poikilotherm',' p|po|oi|ik|ki|il|lo|ot|th|he|er|rm|m','poik','PKL0RM','oiki','ther','poikilothe'),
 (288105,'poikilothermal',' p|po|oi|ik|ki|il|lo|ot|th|he|er|rm|ma|al|l','poik','PKL0RML','oiki','erma','poikilothe'),
 (288106,'poikilothermia',' p|po|oi|ik|ki|il|lo|ot|th|he|er|rm|mi|ia|a','poik','PKL0RM','oiki','ermi','poikilothe'),
 (288107,'poikilothermias',' p|po|oi|ik|ki|il|lo|ot|th|he|er|rm|mi|ia|as|s','poik','PKL0RMS','oiki','rmia','poikilothe'),
 (288108,'poikilothermic',' p|po|oi|ik|ki|il|lo|ot|th|he|er|rm|mi|ic|c','poik','PKL0RMK','oiki','ermi','poikilothe'),
 (288109,'poikilothermies',' p|po|oi|ik|ki|il|lo|ot|th|he|er|rm|mi|ie|es|s','poik','PKL0RMS','oiki','rmie','poikilothe'),
 (288110,'poikilothermism',' p|po|oi|ik|ki|il|lo|ot|th|he|er|rm|mi|is|sm|m','poik','PKL0RMSM','oiki','rmis','poikilothe'),
 (288111,'poikilothermisms',' p|po|oi|ik|ki|il|lo|ot|th|he|er|rm|mi|is|sm|ms|s','poik','PKL0RMSMS','oiki','mism','poikilothe'),
 (288112,'poikilotherms',' p|po|oi|ik|ki|il|lo|ot|th|he|er|rm|ms|s','poik','PKL0RMS','oiki','herm','poikilothe');
INSERT INTO `m_spelling_dictionary` VALUES  (288113,'poikilothermy',' p|po|oi|ik|ki|il|lo|ot|th|he|er|rm|my|y','poik','PKL0RM','oiki','herm','poikilothe'),
 (288114,'poil',' p|po|oi|il|l','poil','PL','oil','poil','poil'),
 (288115,'poils',' p|po|oi|il|ls|s','poil','PLS','oils','poil','poils'),
 (288116,'Poinciana',' P|Po|oi|in|nc|ci|ia|an|na|a','Poin','PNXN','oinc','cian','Poinciana'),
 (288117,'Poinciana gilliesii',' P|Po|oi|in|nc|ci|ia|an|na|a | g|gi|il|ll|li|ie|es|si|ii|i','Poin','PNXNJLS','oinc','iesi','Poinciana'),
 (288118,'poinsettia',' p|po|oi|in|ns|se|et|tt|ti|ia|a','poin','PNST','oins','etti','poinsettia'),
 (288119,'poinsettias',' p|po|oi|in|ns|se|et|tt|ti|ia|as|s','poin','PNSTS','oins','ttia','poinsettia'),
 (288120,'point',' p|po|oi|in|nt|t','poin','PNT','oint','poin','point'),
 (288121,'point mutation',' p|po|oi|in|nt|t | m|mu|ut|ta|at|ti|io|on|n','poin','PNTMTXN','oint','atio','point muta'),
 (288122,'point mutations',' p|po|oi|in|nt|t | m|mu|ut|ta|at|ti|io|on|ns|s','poin','PNTMTXNS','oint','tion','point muta'),
 (288123,'point-and-click',' p|po|oi|in|nt|t-|-a|an|nd|d-|-c|cl|li|ic|ck|k','poin','PNTNTKLK','oint','clic','point-and-');
INSERT INTO `m_spelling_dictionary` VALUES  (288124,'point-wise',' p|po|oi|in|nt|t-|-w|wi|is|se|e','poin','PNTWS','oint','-wis','point-wise'),
 (288125,'pointed',' p|po|oi|in|nt|te|ed|d','poin','PNTT','oint','inte','pointed'),
 (288126,'pointer',' p|po|oi|in|nt|te|er|r','poin','PNTR','oint','inte','pointer'),
 (288127,'pointers',' p|po|oi|in|nt|te|er|rs|s','poin','PNTRS','oint','nter','pointers'),
 (288128,'pointier',' p|po|oi|in|nt|ti|ie|er|r','poin','PNTR','oint','ntie','pointier'),
 (288129,'pointiest',' p|po|oi|in|nt|ti|ie|es|st|t','poin','PNTST','oint','ties','pointiest'),
 (288130,'pointillism',' p|po|oi|in|nt|ti|il|ll|li|is|sm|m','poin','PNTLSM','oint','llis','pointillis'),
 (288131,'pointing',' p|po|oi|in|nt|ti|in|ng|g','poin','PNTNK','oint','ntin','pointing'),
 (288132,'pointless',' p|po|oi|in|nt|tl|le|es|ss|s','poin','PNTLS','oint','tles','pointless'),
 (288133,'pointlessness',' p|po|oi|in|nt|tl|le|es|ss|sn|ne|es|ss|s','poin','PNTLSNS','oint','snes','pointlessn'),
 (288134,'pointman',' p|po|oi|in|nt|tm|ma|an|n','poin','PNTMN','oint','ntma','pointman'),
 (288135,'points',' p|po|oi|in|nt|ts|s','poin','PNTS','oint','oint','points');
INSERT INTO `m_spelling_dictionary` VALUES  (288136,'pointwise',' p|po|oi|in|nt|tw|wi|is|se|e','poin','PNTWS','oint','twis','pointwise'),
 (288137,'pointy',' p|po|oi|in|nt|ty|y','poin','PNT','oint','oint','pointy'),
 (288138,'pois',' p|po|oi|is|s','pois','PS','ois','pois','pois'),
 (288139,'poise',' p|po|oi|is|se|e','pois','PS','oise','pois','poise'),
 (288140,'poised',' p|po|oi|is|se|ed|d','pois','PST','oise','oise','poised'),
 (288141,'poises',' p|po|oi|is|se|es|s','pois','PSS','oise','oise','poises'),
 (288142,'Poiseuille',' P|Po|oi|is|se|eu|ui|il|ll|le|e','Pois','PSL','oise','uill','Poiseuille'),
 (288143,'Poiseuille airflow',' P|Po|oi|is|se|eu|ui|il|ll|le|e | a|ai|ir|rf|fl|lo|ow|w','Pois','PSLRFL','oise','rflo','Poiseuille'),
 (288144,'Poiseuille airflows',' P|Po|oi|is|se|eu|ui|il|ll|le|e | a|ai|ir|rf|fl|lo|ow|ws|s','Pois','PSLRFLS','oise','flow','Poiseuille'),
 (288145,'Poiseuille flow',' P|Po|oi|is|se|eu|ui|il|ll|le|e | f|fl|lo|ow|w','Pois','PSLFL','oise',' flo','Poiseuille'),
 (288146,'Poiseuille flows',' P|Po|oi|is|se|eu|ui|il|ll|le|e | f|fl|lo|ow|ws|s','Pois','PSLFLS','oise','flow','Poiseuille'),
 (288147,'Poiseuilles',' P|Po|oi|is|se|eu|ui|il|ll|le|es|s','Pois','PSLS','oise','ille','Poiseuille');
INSERT INTO `m_spelling_dictionary` VALUES  (288148,'poising',' p|po|oi|is|si|in|ng|g','pois','PSNK','oisi','isin','poising'),
 (288149,'poison',' p|po|oi|is|so|on|n','pois','PSN','oiso','oiso','poison'),
 (288150,'poison black cherry',' p|po|oi|is|so|on|n | b|bl|la|ac|ck|k | c|ch|he|er|rr|ry|y','pois','PSNBLKXR','oiso','herr','poison bla'),
 (288151,'Poison Control Center',' P|Po|oi|is|so|on|n | C|Co|on|nt|tr|ro|ol|l | C|Ce|en|nt|te|er|r','Pois','PSNKNTRLSNTR','oiso','ente','Poison Con'),
 (288152,'Poison Control Centers',' P|Po|oi|is|so|on|n | C|Co|on|nt|tr|ro|ol|l | C|Ce|en|nt|te|er|rs|s','Pois','PSNKNTRLSNTRS','oiso','nter','Poison Con'),
 (288153,'poison elder',' p|po|oi|is|so|on|n | e|el|ld|de|er|r','pois','PSNLTR','oiso','elde','poison eld'),
 (288154,'poison elders',' p|po|oi|is|so|on|n | e|el|ld|de|er|rs|s','pois','PSNLTRS','oiso','lder','poison eld'),
 (288155,'poison gas',' p|po|oi|is|so|on|n | g|ga|as|s','pois','PSNKS','oiso','n ga','poison gas'),
 (288156,'poison gases',' p|po|oi|is|so|on|n | g|ga|as|se|es|s','pois','PSNKSS','oiso','gase','poison gas'),
 (288157,'poison hemlock',' p|po|oi|is|so|on|n | h|he|em|ml|lo|oc|ck|k','pois','PSNHMLK','oiso','mloc','poison hem');
INSERT INTO `m_spelling_dictionary` VALUES  (288158,'poison ivy',' p|po|oi|is|so|on|n | i|iv|vy|y','pois','PSNF','oiso','n iv','poison ivy'),
 (288159,'poison ivy dermatitides',' p|po|oi|is|so|on|n | i|iv|vy|y | d|de|er|rm|ma|at|ti|it|ti|id|de|es|s','pois','PSNFTRMTTTS','oiso','tide','poison ivy'),
 (288160,'poison ivy dermatitis',' p|po|oi|is|so|on|n | i|iv|vy|y | d|de|er|rm|ma|at|ti|it|ti|is|s','pois','PSNFTRMTTS','oiso','titi','poison ivy'),
 (288161,'poison ivy extract',' p|po|oi|is|so|on|n | i|iv|vy|y | e|ex|xt|tr|ra|ac|ct|t','pois','PSNFKSTRKT','oiso','trac','poison ivy'),
 (288162,'poison nut',' p|po|oi|is|so|on|n | n|nu|ut|t','pois','PSNNT','oiso','n nu','poison nut'),
 (288163,'poison nuts',' p|po|oi|is|so|on|n | n|nu|ut|ts|s','pois','PSNNTS','oiso',' nut','poison nut'),
 (288164,'poison oak',' p|po|oi|is|so|on|n | o|oa|ak|k','pois','PSNK','oiso','n oa','poison oak'),
 (288165,'poison oak dermatitides',' p|po|oi|is|so|on|n | o|oa|ak|k | d|de|er|rm|ma|at|ti|it|ti|id|de|es|s','pois','PSNKTRMTTTS','oiso','tide','poison oak'),
 (288166,'poison oak dermatitis',' p|po|oi|is|so|on|n | o|oa|ak|k | d|de|er|rm|ma|at|ti|it|ti|is|s','pois','PSNKTRMTTS','oiso','titi','poison oak');
INSERT INTO `m_spelling_dictionary` VALUES  (288167,'poison oak extract',' p|po|oi|is|so|on|n | o|oa|ak|k | e|ex|xt|tr|ra|ac|ct|t','pois','PSNKKSTRKT','oiso','trac','poison oak'),
 (288168,'poison oaks',' p|po|oi|is|so|on|n | o|oa|ak|ks|s','pois','PSNKS','oiso',' oak','poison oak'),
 (288169,'poison sumac',' p|po|oi|is|so|on|n | s|su|um|ma|ac|c','pois','PSNSMK','oiso','suma','poison sum'),
 (288170,'poison sumac dermatitides',' p|po|oi|is|so|on|n | s|su|um|ma|ac|c | d|de|er|rm|ma|at|ti|it|ti|id|de|es|s','pois','PSNSMKTRMTTTS','oiso','tide','poison sum'),
 (288171,'poison sumac dermatitis',' p|po|oi|is|so|on|n | s|su|um|ma|ac|c | d|de|er|rm|ma|at|ti|it|ti|is|s','pois','PSNSMKTRMTTS','oiso','titi','poison sum'),
 (288172,'poison sumach',' p|po|oi|is|so|on|n | s|su|um|ma|ac|ch|h','pois','PSNSMX','oiso','umac','poison sum'),
 (288173,'poison vine',' p|po|oi|is|so|on|n | v|vi|in|ne|e','pois','PSNFN','oiso',' vin','poison vin'),
 (288174,'poison vines',' p|po|oi|is|so|on|n | v|vi|in|ne|es|s','pois','PSNFNS','oiso','vine','poison vin'),
 (288175,'poison-gas',' p|po|oi|is|so|on|n-|-g|ga|as|s','pois','PSNKS','oiso','n-ga','poison-gas');
INSERT INTO `m_spelling_dictionary` VALUES  (288176,'poison-gases',' p|po|oi|is|so|on|n-|-g|ga|as|se|es|s','pois','PSNKSS','oiso','gase','poison-gas'),
 (288177,'poison-ivy',' p|po|oi|is|so|on|n-|-i|iv|vy|y','pois','PSNF','oiso','n-iv','poison-ivy'),
 (288178,'poison-oak',' p|po|oi|is|so|on|n-|-o|oa|ak|k','pois','PSNK','oiso','n-oa','poison-oak'),
 (288179,'poison-oaks',' p|po|oi|is|so|on|n-|-o|oa|ak|ks|s','pois','PSNKS','oiso','-oak','poison-oak'),
 (288180,'poisoned',' p|po|oi|is|so|on|ne|ed|d','pois','PSNT','oiso','sone','poisoned'),
 (288181,'poisoning',' p|po|oi|is|so|on|ni|in|ng|g','pois','PSNNK','oiso','onin','poisoning'),
 (288182,'poisonings',' p|po|oi|is|so|on|ni|in|ng|gs|s','pois','PSNNKS','oiso','ning','poisonings'),
 (288183,'poisonous',' p|po|oi|is|so|on|no|ou|us|s','pois','PSNS','oiso','onou','poisonous'),
 (288184,'poisonousness',' p|po|oi|is|so|on|no|ou|us|sn|ne|es|ss|s','pois','PSNSNS','oiso','snes','poisonousn'),
 (288185,'poisons',' p|po|oi|is|so|on|ns|s','pois','PSNS','oiso','ison','poisons'),
 (288186,'Poisson',' P|Po|oi|is|ss|so|on|n','Pois','PSN','oiss','isso','Poisson');
INSERT INTO `m_spelling_dictionary` VALUES  (288187,'Poisson distribution',' P|Po|oi|is|ss|so|on|n | d|di|is|st|tr|ri|ib|bu|ut|ti|io|on|n','Pois','PSNTSTRBXN','oiss','utio','Poisson di'),
 (288188,'Poisson distributions',' P|Po|oi|is|ss|so|on|n | d|di|is|st|tr|ri|ib|bu|ut|ti|io|on|ns|s','Pois','PSNTSTRBXNS','oiss','tion','Poisson di'),
 (288189,'Poisson-Pearson formula',' P|Po|oi|is|ss|so|on|n-|-P|Pe|ea|ar|rs|so|on|n | f|fo|or|rm|mu|ul|la|a','Pois','PSNPRSNFRML','oiss','rmul','Poisson-Pe'),
 (288190,'Poisson-Pearson formulae',' P|Po|oi|is|ss|so|on|n-|-P|Pe|ea|ar|rs|so|on|n | f|fo|or|rm|mu|ul|la|ae|e','Pois','PSNPRSNFRML','oiss','mula','Poisson-Pe'),
 (288191,'Poisson-Pearson formulas',' P|Po|oi|is|ss|so|on|n-|-P|Pe|ea|ar|rs|so|on|n | f|fo|or|rm|mu|ul|la|as|s','Pois','PSNPRSNFRMLS','oiss','mula','Poisson-Pe'),
 (288192,'Poissons',' P|Po|oi|is|ss|so|on|ns|s','Pois','PSNS','oiss','sson','Poissons'),
 (288193,'poke',' p|po|ok|ke|e','poke','PK','oke','poke','poke'),
 (288194,'poke weed',' p|po|ok|ke|e | w|we|ee|ed|d','poke','PKWT','oke',' wee','poke weed'),
 (288195,'poke weeds',' p|po|ok|ke|e | w|we|ee|ed|ds|s','poke','PKWTS','oke','weed','poke weeds');
INSERT INTO `m_spelling_dictionary` VALUES  (288196,'poke-weed',' p|po|ok|ke|e-|-w|we|ee|ed|d','poke','PKWT','oke-','-wee','poke-weed'),
 (288197,'poke-weeds',' p|po|ok|ke|e-|-w|we|ee|ed|ds|s','poke','PKWTS','oke-','weed','poke-weeds'),
 (288198,'pokeberry',' p|po|ok|ke|eb|be|er|rr|ry|y','poke','PKBR','okeb','berr','pokeberry'),
 (288199,'poked',' p|po|ok|ke|ed|d','poke','PKT','oked','poke','poked'),
 (288200,'poker',' p|po|ok|ke|er|r','poke','PKR','oker','poke','poker'),
 (288201,'poker spine',' p|po|ok|ke|er|r | s|sp|pi|in|ne|e','poke','PKRSPN','oker','spin','poker spin'),
 (288202,'poker spines',' p|po|ok|ke|er|r | s|sp|pi|in|ne|es|s','poke','PKRSPNS','oker','pine','poker spin'),
 (288203,'pokeroot',' p|po|ok|ke|er|ro|oo|ot|t','poke','PKRT','oker','eroo','pokeroot'),
 (288204,'pokers',' p|po|ok|ke|er|rs|s','poke','PKRS','oker','oker','pokers'),
 (288205,'pokes',' p|po|ok|ke|es|s','poke','PKS','okes','poke','pokes'),
 (288206,'pokeweed',' p|po|ok|ke|ew|we|ee|ed|d','poke','PKWT','okew','ewee','pokeweed'),
 (288207,'pokeweed antiviral protein',' p|po|ok|ke|ew|we|ee|ed|d | a|an|nt|ti|iv|vi|ir|ra|al|l | p|pr|ro|ot|te|ei|in|n','poke','PKWTNTFRLPRTN','okew','otei','pokeweed a');
INSERT INTO `m_spelling_dictionary` VALUES  (288208,'pokeweed antiviral proteins',' p|po|ok|ke|ew|we|ee|ed|d | a|an|nt|ti|iv|vi|ir|ra|al|l | p|pr|ro|ot|te|ei|in|ns|s','poke','PKWTNTFRLPRTNS','okew','tein','pokeweed a'),
 (288209,'pokeweed mitogen',' p|po|ok|ke|ew|we|ee|ed|d | m|mi|it|to|og|ge|en|n','poke','PKWTMTJN','okew','toge','pokeweed m'),
 (288210,'pokeweed mitogens',' p|po|ok|ke|ew|we|ee|ed|d | m|mi|it|to|og|ge|en|ns|s','poke','PKWTMTJNS','okew','ogen','pokeweed m'),
 (288211,'pokeweeds',' p|po|ok|ke|ew|we|ee|ed|ds|s','poke','PKWTS','okew','weed','pokeweeds'),
 (288212,'pokier',' p|po|ok|ki|ie|er|r','poki','PKR','okie','okie','pokier'),
 (288213,'pokiest',' p|po|ok|ki|ie|es|st|t','poki','PKST','okie','kies','pokiest'),
 (288214,'pokiness',' p|po|ok|ki|in|ne|es|ss|s','poki','PKNS','okin','ines','pokiness'),
 (288215,'poking',' p|po|ok|ki|in|ng|g','poki','PKNK','okin','okin','poking'),
 (288216,'poky',' p|po|ok|ky|y','poky','PK','oky','poky','poky'),
 (288217,'pol',' p|po|ol|l','pol','PL','ol','pol','pol'),
 (288218,'pol\'s','','','',NULL,NULL,'');
INSERT INTO `m_spelling_dictionary` VALUES  (288219,'Poland',' P|Po|ol|la|an|nd|d','Pola','PLNT','olan','olan','Poland'),
 (288220,'Poland\'s anomaly','','','',NULL,NULL,''),
 (288221,'Poland\'s syndrome','','','',NULL,NULL,''),
 (288222,'Polanisia',' P|Po|ol|la|an|ni|is|si|ia|a','Pola','PLNX','olan','nisi','Polanisia'),
 (288223,'Polanisia dodecandra',' P|Po|ol|la|an|ni|is|si|ia|a | d|do|od|de|ec|ca|an|nd|dr|ra|a','Pola','PLNXTTKNTR','olan','andr','Polanisia'),
 (288224,'polaprezinc',' p|po|ol|la|ap|pr|re|ez|zi|in|nc|c','pola','PLPRSNK','olap','ezin','polaprezin'),
 (288225,'polar',' p|po|ol|la|ar|r','pola','PLR','olar','pola','polar'),
 (288226,'polar anaemia',' p|po|ol|la|ar|r | a|an|na|ae|em|mi|ia|a','pola','PLRNM','olar','aemi','polar anae'),
 (288227,'polar anemia',' p|po|ol|la|ar|r | a|an|ne|em|mi|ia|a','pola','PLRNM','olar','nemi','polar anem'),
 (288228,'polar bear',' p|po|ol|la|ar|r | b|be|ea|ar|r','pola','PLRBR','olar',' bea','polar bear'),
 (288229,'polar bears',' p|po|ol|la|ar|r | b|be|ea|ar|rs|s','pola','PLRBRS','olar','bear','polar bear'),
 (288230,'polar sea bacteria',' p|po|ol|la|ar|r | s|se|ea|a | b|ba|ac|ct|te|er|ri|ia|a','pola','PLRSBKTR','olar','teri','polar sea');
INSERT INTO `m_spelling_dictionary` VALUES  (288231,'polar sea bacterium',' p|po|ol|la|ar|r | s|se|ea|a | b|ba|ac|ct|te|er|ri|iu|um|m','pola','PLRSBKTRM','olar','eriu','polar sea'),
 (288232,'polar staining',' p|po|ol|la|ar|r | s|st|ta|ai|in|ni|in|ng|g','pola','PLRSTNNK','olar','inin','polar stai'),
 (288233,'polar sulci',' p|po|ol|la|ar|r | s|su|ul|lc|ci|i','pola','PLRSLS','olar','sulc','polar sulc'),
 (288234,'polar sulcus',' p|po|ol|la|ar|r | s|su|ul|lc|cu|us|s','pola','PLRSLKS','olar','ulcu','polar sulc'),
 (288235,'Polaramine',' P|Po|ol|la|ar|ra|am|mi|in|ne|e','Pola','PLRMN','olar','amin','Polaramine'),
 (288236,'polarcardiographies',' p|po|ol|la|ar|rc|ca|ar|rd|di|io|og|gr|ra|ap|ph|hi|ie|es|s','pola','PLRKRTKRFS','olar','phie','polarcardi'),
 (288237,'polarcardiography',' p|po|ol|la|ar|rc|ca|ar|rd|di|io|og|gr|ra|ap|ph|hy|y','pola','PLRKRTKRF','olar','raph','polarcardi'),
 (288238,'polarimeter',' p|po|ol|la|ar|ri|im|me|et|te|er|r','pola','PLRMTR','olar','mete','polarimete'),
 (288239,'polarimeters',' p|po|ol|la|ar|ri|im|me|et|te|er|rs|s','pola','PLRMTRS','olar','eter','polarimete'),
 (288240,'polarimetric',' p|po|ol|la|ar|ri|im|me|et|tr|ri|ic|c','pola','PLRMTRK','olar','etri','polarimetr');
INSERT INTO `m_spelling_dictionary` VALUES  (288241,'polarimetries',' p|po|ol|la|ar|ri|im|me|et|tr|ri|ie|es|s','pola','PLRMTRS','olar','trie','polarimetr'),
 (288242,'polarimetry',' p|po|ol|la|ar|ri|im|me|et|tr|ry|y','pola','PLRMTR','olar','metr','polarimetr'),
 (288243,'polarisabilities',' p|po|ol|la|ar|ri|is|sa|ab|bi|il|li|it|ti|ie|es|s','pola','PLRSBLTS','olar','itie','polarisabi'),
 (288244,'polarisability',' p|po|ol|la|ar|ri|is|sa|ab|bi|il|li|it|ty|y','pola','PLRSBLT','olar','ilit','polarisabi'),
 (288245,'polarisable',' p|po|ol|la|ar|ri|is|sa|ab|bl|le|e','pola','PLRSBL','olar','sabl','polarisabl'),
 (288246,'polarisable continuum model',' p|po|ol|la|ar|ri|is|sa|ab|bl|le|e | c|co|on|nt|ti|in|nu|uu|um|m | m|mo|od|de|el|l','pola','PLRSBLKNTNMMTL','olar','mode','polarisabl'),
 (288247,'polarisable continuum models',' p|po|ol|la|ar|ri|is|sa|ab|bl|le|e | c|co|on|nt|ti|in|nu|uu|um|m | m|mo|od|de|el|ls|s','pola','PLRSBLKNTNMMTLS','olar','odel','polarisabl'),
 (288248,'polarisation',' p|po|ol|la|ar|ri|is|sa|at|ti|io|on|n','pola','PLRSXN','olar','atio','polarisati'),
 (288249,'polarisations',' p|po|ol|la|ar|ri|is|sa|at|ti|io|on|ns|s','pola','PLRSXNS','olar','tion','polarisati');
INSERT INTO `m_spelling_dictionary` VALUES  (288250,'polariscope',' p|po|ol|la|ar|ri|is|sc|co|op|pe|e','pola','PLRSKP','olar','scop','polariscop'),
 (288251,'polariscopes',' p|po|ol|la|ar|ri|is|sc|co|op|pe|es|s','pola','PLRSKPS','olar','cope','polariscop'),
 (288252,'polariscopic',' p|po|ol|la|ar|ri|is|sc|co|op|pi|ic|c','pola','PLRSKPK','olar','copi','polariscop'),
 (288253,'polariscopy',' p|po|ol|la|ar|ri|is|sc|co|op|py|y','pola','PLRSKP','olar','scop','polariscop'),
 (288254,'polarise',' p|po|ol|la|ar|ri|is|se|e','pola','PLRS','olar','aris','polarise'),
 (288255,'polarised',' p|po|ol|la|ar|ri|is|se|ed|d','pola','PLRST','olar','rise','polarised'),
 (288256,'polariser',' p|po|ol|la|ar|ri|is|se|er|r','pola','PLRSR','olar','rise','polariser'),
 (288257,'polarisers',' p|po|ol|la|ar|ri|is|se|er|rs|s','pola','PLRSRS','olar','iser','polarisers'),
 (288258,'polarises',' p|po|ol|la|ar|ri|is|se|es|s','pola','PLRSS','olar','rise','polarises'),
 (288259,'polarising',' p|po|ol|la|ar|ri|is|si|in|ng|g','pola','PLRSNK','olar','isin','polarising'),
 (288260,'polarities',' p|po|ol|la|ar|ri|it|ti|ie|es|s','pola','PLRTS','olar','itie','polarities');
INSERT INTO `m_spelling_dictionary` VALUES  (288261,'polarity',' p|po|ol|la|ar|ri|it|ty|y','pola','PLRT','olar','arit','polarity'),
 (288262,'polarizabilities',' p|po|ol|la|ar|ri|iz|za|ab|bi|il|li|it|ti|ie|es|s','pola','PLRSBLTS','olar','itie','polarizabi'),
 (288263,'polarizability',' p|po|ol|la|ar|ri|iz|za|ab|bi|il|li|it|ty|y','pola','PLRSBLT','olar','ilit','polarizabi'),
 (288264,'polarizable',' p|po|ol|la|ar|ri|iz|za|ab|bl|le|e','pola','PLRSBL','olar','zabl','polarizabl'),
 (288265,'polarizable continuum model',' p|po|ol|la|ar|ri|iz|za|ab|bl|le|e | c|co|on|nt|ti|in|nu|uu|um|m | m|mo|od|de|el|l','pola','PLRSBLKNTNMMTL','olar','mode','polarizabl'),
 (288266,'polarizable continuum models',' p|po|ol|la|ar|ri|iz|za|ab|bl|le|e | c|co|on|nt|ti|in|nu|uu|um|m | m|mo|od|de|el|ls|s','pola','PLRSBLKNTNMMTLS','olar','odel','polarizabl'),
 (288267,'polarization',' p|po|ol|la|ar|ri|iz|za|at|ti|io|on|n','pola','PLRSXN','olar','atio','polarizati'),
 (288268,'polarizations',' p|po|ol|la|ar|ri|iz|za|at|ti|io|on|ns|s','pola','PLRSXNS','olar','tion','polarizati'),
 (288269,'polarize',' p|po|ol|la|ar|ri|iz|ze|e','pola','PLRS','olar','ariz','polarize');
INSERT INTO `m_spelling_dictionary` VALUES  (288270,'polarized',' p|po|ol|la|ar|ri|iz|ze|ed|d','pola','PLRST','olar','rize','polarized'),
 (288271,'polarized light',' p|po|ol|la|ar|ri|iz|ze|ed|d | l|li|ig|gh|ht|t','pola','PLRSTLFT','olar','ligh','polarized'),
 (288272,'polarizer',' p|po|ol|la|ar|ri|iz|ze|er|r','pola','PLRSR','olar','rize','polarizer'),
 (288273,'polarizers',' p|po|ol|la|ar|ri|iz|ze|er|rs|s','pola','PLRSRS','olar','izer','polarizers'),
 (288274,'polarizes',' p|po|ol|la|ar|ri|iz|ze|es|s','pola','PLRSS','olar','rize','polarizes'),
 (288275,'polarizing',' p|po|ol|la|ar|ri|iz|zi|in|ng|g','pola','PLRSNK','olar','izin','polarizing'),
 (288276,'polarly',' p|po|ol|la|ar|rl|ly|y','pola','PLRL','olar','larl','polarly'),
 (288277,'polarogram',' p|po|ol|la|ar|ro|og|gr|ra|am|m','pola','PLRKRM','olar','ogra','polarogram'),
 (288278,'polarograms',' p|po|ol|la|ar|ro|og|gr|ra|am|ms|s','pola','PLRKRMS','olar','gram','polarogram'),
 (288279,'polarographic',' p|po|ol|la|ar|ro|og|gr|ra|ap|ph|hi|ic|c','pola','PLRKRFK','olar','aphi','polarograp'),
 (288280,'polarographically',' p|po|ol|la|ar|ro|og|gr|ra|ap|ph|hi|ic|ca|al|ll|ly|y','pola','PLRKRFKL','olar','call','polarograp');
INSERT INTO `m_spelling_dictionary` VALUES  (288281,'polarography',' p|po|ol|la|ar|ro|og|gr|ra|ap|ph|hy|y','pola','PLRKRF','olar','raph','polarograp'),
 (288282,'Polaroid',' P|Po|ol|la|ar|ro|oi|id|d','Pola','PLRT','olar','aroi','Polaroid'),
 (288283,'Polaroids',' P|Po|ol|la|ar|ro|oi|id|ds|s','Pola','PLRTS','olar','roid','Polaroids'),
 (288284,'polaron',' p|po|ol|la|ar|ro|on|n','pola','PLRN','olar','laro','polaron'),
 (288285,'polarons',' p|po|ol|la|ar|ro|on|ns|s','pola','PLRNS','olar','aron','polarons'),
 (288286,'polcartolone',' p|po|ol|lc|ca|ar|rt|to|ol|lo|on|ne|e','polc','PLKRTLN','olca','olon','polcartolo'),
 (288287,'polcortolon',' p|po|ol|lc|co|or|rt|to|ol|lo|on|n','polc','PLKRTLN','olco','tolo','polcortolo'),
 (288288,'poldine',' p|po|ol|ld|di|in|ne|e','pold','PLTN','oldi','ldin','poldine'),
 (288289,'poldine methyl sulfate',' p|po|ol|ld|di|in|ne|e | m|me|et|th|hy|yl|l | s|su|ul|lf|fa|at|te|e','pold','PLTNM0LSLFT','oldi','lfat','poldine me'),
 (288290,'poldine methyl sulphate',' p|po|ol|ld|di|in|ne|e | m|me|et|th|hy|yl|l | s|su|ul|lp|ph|ha|at|te|e','pold','PLTNM0LSLFT','oldi','phat','poldine me'),
 (288291,'poldine methylsulfate',' p|po|ol|ld|di|in|ne|e | m|me|et|th|hy|yl|ls|su|ul|lf|fa|at|te|e','pold','PLTNM0LSLFT','oldi','lfat','poldine me');
INSERT INTO `m_spelling_dictionary` VALUES  (288292,'poldine methylsulphate',' p|po|ol|ld|di|in|ne|e | m|me|et|th|hy|yl|ls|su|ul|lp|ph|ha|at|te|e','pold','PLTNM0LSLFT','oldi','phat','poldine me'),
 (288293,'poldines',' p|po|ol|ld|di|in|ne|es|s','pold','PLTNS','oldi','dine','poldines'),
 (288294,'Pole',' P|Po|ol|le|e','Pole','PL','ole','Pole','Pole'),
 (288295,'pole vault',' p|po|ol|le|e | v|va|au|ul|lt|t','pole','PLFLT','ole','vaul','pole vault'),
 (288296,'pole vaulted',' p|po|ol|le|e | v|va|au|ul|lt|te|ed|d','pole','PLFLTT','ole','ulte','pole vault'),
 (288297,'pole vaulting',' p|po|ol|le|e | v|va|au|ul|lt|ti|in|ng|g','pole','PLFLTNK','ole','ltin','pole vault'),
 (288298,'pole vaults',' p|po|ol|le|e | v|va|au|ul|lt|ts|s','pole','PLFLTS','ole','ault','pole vault'),
 (288299,'pole-ax',' p|po|ol|le|e-|-a|ax|x','pole','PLKS','ole-','le-a','pole-ax'),
 (288300,'pole-axe',' p|po|ol|le|e-|-a|ax|xe|e','pole','PLKS','ole-','e-ax','pole-axe'),
 (288301,'pole-axed',' p|po|ol|le|e-|-a|ax|xe|ed|d','pole','PLKST','ole-','-axe','pole-axed'),
 (288302,'pole-axes',' p|po|ol|le|e-|-a|ax|xe|es|s','pole','PLKSS','ole-','-axe','pole-axes');
INSERT INTO `m_spelling_dictionary` VALUES  (288303,'pole-axing',' p|po|ol|le|e-|-a|ax|xi|in|ng|g','pole','PLKSNK','ole-','axin','pole-axing'),
 (288304,'pole-vault',' p|po|ol|le|e-|-v|va|au|ul|lt|t','pole','PLFLT','ole-','vaul','pole-vault'),
 (288305,'pole-vaulted',' p|po|ol|le|e-|-v|va|au|ul|lt|te|ed|d','pole','PLFLTT','ole-','ulte','pole-vault'),
 (288306,'pole-vaulting',' p|po|ol|le|e-|-v|va|au|ul|lt|ti|in|ng|g','pole','PLFLTNK','ole-','ltin','pole-vault'),
 (288307,'pole-vaults',' p|po|ol|le|e-|-v|va|au|ul|lt|ts|s','pole','PLFLTS','ole-','ault','pole-vault'),
 (288308,'poleax',' p|po|ol|le|ea|ax|x','pole','PLKS','olea','olea','poleax'),
 (288309,'poleaxe',' p|po|ol|le|ea|ax|xe|e','pole','PLKS','olea','leax','poleaxe'),
 (288310,'poleaxed',' p|po|ol|le|ea|ax|xe|ed|d','pole','PLKST','olea','eaxe','poleaxed'),
 (288311,'poleaxes',' p|po|ol|le|ea|ax|xe|es|s','pole','PLKSS','olea','eaxe','poleaxes'),
 (288312,'poleaxing',' p|po|ol|le|ea|ax|xi|in|ng|g','pole','PLKSNK','olea','axin','poleaxing'),
 (288313,'polecat',' p|po|ol|le|ec|ca|at|t','pole','PLKT','olec','leca','polecat');
INSERT INTO `m_spelling_dictionary` VALUES  (288314,'polecats',' p|po|ol|le|ec|ca|at|ts|s','pole','PLKTS','olec','ecat','polecats'),
 (288315,'polemic',' p|po|ol|le|em|mi|ic|c','pole','PLMK','olem','lemi','polemic'),
 (288316,'polemical',' p|po|ol|le|em|mi|ic|ca|al|l','pole','PLMKL','olem','mica','polemical'),
 (288317,'polemics',' p|po|ol|le|em|mi|ic|cs|s','pole','PLMKS','olem','emic','polemics'),
 (288318,'polemology',' p|po|ol|le|em|mo|ol|lo|og|gy|y','pole','PLMLJ','olem','olog','polemology'),
 (288319,'Polemoniaceae',' P|Po|ol|le|em|mo|on|ni|ia|ac|ce|ea|ae|e','Pole','PLMNS','olem','acea','Polemoniac'),
 (288320,'Polemonium',' P|Po|ol|le|em|mo|on|ni|iu|um|m','Pole','PLMNM','olem','oniu','Polemonium'),
 (288321,'Polemonium californicum',' P|Po|ol|le|em|mo|on|ni|iu|um|m | c|ca|al|li|if|fo|or|rn|ni|ic|cu|um|m','Pole','PLMNMKLFRNKM','olem','nicu','Polemonium'),
 (288322,'Polemonium coeruleum',' P|Po|ol|le|em|mo|on|ni|iu|um|m | c|co|oe|er|ru|ul|le|eu|um|m','Pole','PLMNMKRLM','olem','uleu','Polemonium'),
 (288323,'Polemonium foliosissimum',' P|Po|ol|le|em|mo|on|ni|iu|um|m | f|fo|ol|li|io|os|si|is|ss|si|im|mu|um|m','Pole','PLMNMFLSSMM','olem','simu','Polemonium');
INSERT INTO `m_spelling_dictionary` VALUES  (288324,'Polemonium pauciflorum',' P|Po|ol|le|em|mo|on|ni|iu|um|m | p|pa|au|uc|ci|if|fl|lo|or|ru|um|m','Pole','PLMNMPSFLRM','olem','loru','Polemonium'),
 (288325,'Polemonium pulcherrimum',' P|Po|ol|le|em|mo|on|ni|iu|um|m | p|pu|ul|lc|ch|he|er|rr|ri|im|mu|um|m','Pole','PLMNMPLXRMM','olem','rimu','Polemonium'),
 (288326,'Polemonium reptans',' P|Po|ol|le|em|mo|on|ni|iu|um|m | r|re|ep|pt|ta|an|ns|s','Pole','PLMNMRPTNS','olem','ptan','Polemonium'),
 (288327,'Polemonium viscosum',' P|Po|ol|le|em|mo|on|ni|iu|um|m | v|vi|is|sc|co|os|su|um|m','Pole','PLMNMFSKSM','olem','cosu','Polemonium'),
 (288328,'Polenske number',' P|Po|ol|le|en|ns|sk|ke|e | n|nu|um|mb|be|er|r','Pole','PLNSKNMR','olen','umbe','Polenske n'),
 (288329,'Polenske numbers',' P|Po|ol|le|en|ns|sk|ke|e | n|nu|um|mb|be|er|rs|s','Pole','PLNSKNMRS','olen','mber','Polenske n'),
 (288330,'poleo',' p|po|ol|le|eo|o','pole','PL','oleo','pole','poleo'),
 (288331,'Poles',' P|Po|ol|le|es|s','Pole','PLS','oles','Pole','Poles'),
 (288332,'poleward',' p|po|ol|le|ew|wa|ar|rd|d','pole','PLWRT','olew','ewar','poleward');
INSERT INTO `m_spelling_dictionary` VALUES  (288333,'Polfa',' P|Po|ol|lf|fa|a','Polf','PLF','olfa','Polf','Polfa'),
 (288334,'polfos',' p|po|ol|lf|fo|os|s','polf','PLFS','olfo','olfo','polfos'),
 (288335,'polgel',' p|po|ol|lg|ge|el|l','polg','PLJL','olge','olge','polgel'),
 (288336,'poli',' p|po|ol|li|i','poli','PL','oli','poli','poli'),
 (288337,'Polianthes',' P|Po|ol|li|ia|an|nt|th|he|es|s','Poli','PLN0S','olia','nthe','Polianthes'),
 (288338,'Polianthes tuberosa',' P|Po|ol|li|ia|an|nt|th|he|es|s | t|tu|ub|be|er|ro|os|sa|a','Poli','PLN0STBRS','olia','eros','Polianthes'),
 (288339,'police',' p|po|ol|li|ic|ce|e','poli','PLS','olic','olic','police'),
 (288340,'police chief',' p|po|ol|li|ic|ce|e | c|ch|hi|ie|ef|f','poli','PLSXF','olic','chie','police chi'),
 (288341,'police chiefs',' p|po|ol|li|ic|ce|e | c|ch|hi|ie|ef|fs|s','poli','PLSXFS','olic','hief','police chi'),
 (288342,'police constable',' p|po|ol|li|ic|ce|e | c|co|on|ns|st|ta|ab|bl|le|e','poli','PLSKNSTBL','olic','tabl','police con'),
 (288343,'police constables',' p|po|ol|li|ic|ce|e | c|co|on|ns|st|ta|ab|bl|le|es|s','poli','PLSKNSTBLS','olic','able','police con');
INSERT INTO `m_spelling_dictionary` VALUES  (288344,'police cruiser',' p|po|ol|li|ic|ce|e | c|cr|ru|ui|is|se|er|r','poli','PLSKRSR','olic','uise','police cru'),
 (288345,'police cruisers',' p|po|ol|li|ic|ce|e | c|cr|ru|ui|is|se|er|rs|s','poli','PLSKRSRS','olic','iser','police cru'),
 (288346,'police officer',' p|po|ol|li|ic|ce|e | o|of|ff|fi|ic|ce|er|r','poli','PLSFSR','olic','fice','police off'),
 (288347,'police officers',' p|po|ol|li|ic|ce|e | o|of|ff|fi|ic|ce|er|rs|s','poli','PLSFSRS','olic','icer','police off'),
 (288348,'police state',' p|po|ol|li|ic|ce|e | s|st|ta|at|te|e','poli','PLSSTT','olic','stat','police sta'),
 (288349,'police states',' p|po|ol|li|ic|ce|e | s|st|ta|at|te|es|s','poli','PLSSTTS','olic','tate','police sta'),
 (288350,'police station',' p|po|ol|li|ic|ce|e | s|st|ta|at|ti|io|on|n','poli','PLSSTXN','olic','atio','police sta'),
 (288351,'police stations',' p|po|ol|li|ic|ce|e | s|st|ta|at|ti|io|on|ns|s','poli','PLSSTXNS','olic','tion','police sta'),
 (288352,'policed',' p|po|ol|li|ic|ce|ed|d','poli','PLST','olic','lice','policed'),
 (288353,'policeman',' p|po|ol|li|ic|ce|em|ma|an|n','poli','PLSMN','olic','cema','policeman');
INSERT INTO `m_spelling_dictionary` VALUES  (288354,'policeman\'s disease','','','',NULL,NULL,''),
 (288355,'policeman\'s diseases','','','',NULL,NULL,''),
 (288356,'policeman\'s heel','','','',NULL,NULL,''),
 (288357,'policeman\'s heels','','','',NULL,NULL,''),
 (288358,'polices',' p|po|ol|li|ic|ce|es|s','poli','PLSS','olic','lice','polices'),
 (288359,'policewoman',' p|po|ol|li|ic|ce|ew|wo|om|ma|an|n','poli','PLSWMN','olic','woma','policewoma'),
 (288360,'policies',' p|po|ol|li|ic|ci|ie|es|s','poli','PLSS','olic','icie','policies'),
 (288361,'policing',' p|po|ol|li|ic|ci|in|ng|g','poli','PLSNK','olic','icin','policing'),
 (288362,'policlinic',' p|po|ol|li|ic|cl|li|in|ni|ic|c','poli','PLKLNK','olic','lini','policlinic'),
 (288363,'policlinics',' p|po|ol|li|ic|cl|li|in|ni|ic|cs|s','poli','PLKLNKS','olic','inic','policlinic'),
 (288364,'policosanol',' p|po|ol|li|ic|co|os|sa|an|no|ol|l','poli','PLKSNL','olic','sano','policosano'),
 (288365,'policy',' p|po|ol|li|ic|cy|y','poli','PLS','olic','olic','policy'),
 (288366,'policy holder',' p|po|ol|li|ic|cy|y | h|ho|ol|ld|de|er|r','poli','PLSHLTR','olic','olde','policy hol');
INSERT INTO `m_spelling_dictionary` VALUES  (288367,'policy holders',' p|po|ol|li|ic|cy|y | h|ho|ol|ld|de|er|rs|s','poli','PLSHLTRS','olic','lder','policy hol'),
 (288368,'policy maker',' p|po|ol|li|ic|cy|y | m|ma|ak|ke|er|r','poli','PLSMKR','olic','make','policy mak'),
 (288369,'policy makers',' p|po|ol|li|ic|cy|y | m|ma|ak|ke|er|rs|s','poli','PLSMKRS','olic','aker','policy mak'),
 (288370,'policy-holder',' p|po|ol|li|ic|cy|y-|-h|ho|ol|ld|de|er|r','poli','PLSHLTR','olic','olde','policy-hol'),
 (288371,'policy-holders',' p|po|ol|li|ic|cy|y-|-h|ho|ol|ld|de|er|rs|s','poli','PLSHLTRS','olic','lder','policy-hol'),
 (288372,'policy-maker',' p|po|ol|li|ic|cy|y-|-m|ma|ak|ke|er|r','poli','PLSMKR','olic','make','policy-mak'),
 (288373,'policy-makers',' p|po|ol|li|ic|cy|y-|-m|ma|ak|ke|er|rs|s','poli','PLSMKRS','olic','aker','policy-mak'),
 (288374,'policy-making',' p|po|ol|li|ic|cy|y-|-m|ma|ak|ki|in|ng|g','poli','PLSMKNK','olic','akin','policy-mak'),
 (288375,'policyholder',' p|po|ol|li|ic|cy|yh|ho|ol|ld|de|er|r','poli','PLSHLTR','olic','olde','policyhold'),
 (288376,'policyholders',' p|po|ol|li|ic|cy|yh|ho|ol|ld|de|er|rs|s','poli','PLSHLTRS','olic','lder','policyhold');
INSERT INTO `m_spelling_dictionary` VALUES  (288377,'policymaker',' p|po|ol|li|ic|cy|ym|ma|ak|ke|er|r','poli','PLSMKR','olic','make','policymake'),
 (288378,'policymakers',' p|po|ol|li|ic|cy|ym|ma|ak|ke|er|rs|s','poli','PLSMKRS','olic','aker','policymake'),
 (288379,'policymaking',' p|po|ol|li|ic|cy|ym|ma|ak|ki|in|ng|g','poli','PLSMKNK','olic','akin','policymaki'),
 (288380,'polidasol',' p|po|ol|li|id|da|as|so|ol|l','poli','PLTSL','olid','daso','polidasol'),
 (288381,'polidocanol',' p|po|ol|li|id|do|oc|ca|an|no|ol|l','poli','PLTKNL','olid','cano','polidocano'),
 (288382,'poliencephalitides',' p|po|ol|li|ie|en|nc|ce|ep|ph|ha|al|li|it|ti|id|de|es|s','poli','PLNSFLTTS','olie','tide','polienceph'),
 (288383,'poliencephalitis',' p|po|ol|li|ie|en|nc|ce|ep|ph|ha|al|li|it|ti|is|s','poli','PLNSFLTS','olie','liti','polienceph'),
 (288384,'poliencephalomyelitides',' p|po|ol|li|ie|en|nc|ce|ep|ph|ha|al|lo|om|my|ye|el|li|it|ti|id|de|es|s','poli','PLNSFLMYLTTS','olie','tide','polienceph'),
 (288385,'poliencephalomyelitis',' p|po|ol|li|ie|en|nc|ce|ep|ph|ha|al|lo|om|my|ye|el|li|it|ti|is|s','poli','PLNSFLMYLTS','olie','liti','polienceph'),
 (288386,'polies',' p|po|ol|li|ie|es|s','poli','PLS','olie','olie','polies');
INSERT INTO `m_spelling_dictionary` VALUES  (288387,'polifepan',' p|po|ol|li|if|fe|ep|pa|an|n','poli','PLFPN','olif','fepa','polifepan'),
 (288388,'polifeprosan',' p|po|ol|li|if|fe|ep|pr|ro|os|sa|an|n','poli','PLFPRSN','olif','rosa','polifepros'),
 (288389,'poligeenan',' p|po|ol|li|ig|ge|ee|en|na|an|n','poli','PLJNN','olig','eena','poligeenan'),
 (288390,'poliglusam',' p|po|ol|li|ig|gl|lu|us|sa|am|m','poli','PLKLSM','olig','lusa','poliglusam'),
 (288391,'Poliklinik',' P|Po|ol|li|ik|kl|li|in|ni|ik|k','Poli','PLKLNK','olik','lini','Poliklinik'),
 (288392,'polio',' p|po|ol|li|io|o','poli','PL','olio','poli','polio'),
 (288393,'polio encephalitides',' p|po|ol|li|io|o | e|en|nc|ce|ep|ph|ha|al|li|it|ti|id|de|es|s','poli','PLNSFLTTS','olio','tide','polio ence'),
 (288394,'polio encephalitis',' p|po|ol|li|io|o | e|en|nc|ce|ep|ph|ha|al|li|it|ti|is|s','poli','PLNSFLTS','olio','liti','polio ence'),
 (288395,'polio vaccine',' p|po|ol|li|io|o | v|va|ac|cc|ci|in|ne|e','poli','PLFKSN','olio','ccin','polio vacc'),
 (288396,'polio vaccines',' p|po|ol|li|io|o | v|va|ac|cc|ci|in|ne|es|s','poli','PLFKSNS','olio','cine','polio vacc');
INSERT INTO `m_spelling_dictionary` VALUES  (288397,'polio virus',' p|po|ol|li|io|o | v|vi|ir|ru|us|s','poli','PLFRS','olio','viru','polio viru'),
 (288398,'polio viruses',' p|po|ol|li|io|o | v|vi|ir|ru|us|se|es|s','poli','PLFRSS','olio','ruse','polio viru'),
 (288399,'poliocidal',' p|po|ol|li|io|oc|ci|id|da|al|l','poli','PLSTL','olio','cida','poliocidal'),
 (288400,'polioclastic',' p|po|ol|li|io|oc|cl|la|as|st|ti|ic|c','poli','PLKLSTK','olio','asti','polioclast'),
 (288401,'poliodystrophia',' p|po|ol|li|io|od|dy|ys|st|tr|ro|op|ph|hi|ia|a','poli','PLTSTRF','olio','ophi','poliodystr'),
 (288402,'poliodystrophia cerebri',' p|po|ol|li|io|od|dy|ys|st|tr|ro|op|ph|hi|ia|a | c|ce|er|re|eb|br|ri|i','poli','PLTSTRFSRBR','olio','rebr','poliodystr'),
 (288403,'poliodystrophy',' p|po|ol|li|io|od|dy|ys|st|tr|ro|op|ph|hy|y','poli','PLTSTRF','olio','roph','poliodystr'),
 (288404,'polioencephalitides',' p|po|ol|li|io|oe|en|nc|ce|ep|ph|ha|al|li|it|ti|id|de|es|s','poli','PLNSFLTTS','olio','tide','polioencep'),
 (288405,'polioencephalitis',' p|po|ol|li|io|oe|en|nc|ce|ep|ph|ha|al|li|it|ti|is|s','poli','PLNSFLTS','olio','liti','polioencep');
INSERT INTO `m_spelling_dictionary` VALUES  (288406,'polioencephalomalacia',' p|po|ol|li|io|oe|en|nc|ce|ep|ph|ha|al|lo|om|ma|al|la|ac|ci|ia|a','poli','PLNSFLMLX','olio','laci','polioencep'),
 (288407,'polioencephalomeningomyelitides',' p|po|ol|li|io|oe|en|nc|ce|ep|ph|ha|al|lo|om|me|en|ni|in|ng|go|om|my|ye|el|li|it|ti|id|de|es|s','poli','PLNSFLMNNKMYLTTS','olio','tide','polioencep'),
 (288408,'polioencephalomeningomyelitis',' p|po|ol|li|io|oe|en|nc|ce|ep|ph|ha|al|lo|om|me|en|ni|in|ng|go|om|my|ye|el|li|it|ti|is|s','poli','PLNSFLMNNKMYLTS','olio','liti','polioencep'),
 (288409,'polioencephalomyelitides',' p|po|ol|li|io|oe|en|nc|ce|ep|ph|ha|al|lo|om|my|ye|el|li|it|ti|id|de|es|s','poli','PLNSFLMYLTTS','olio','tide','polioencep'),
 (288410,'polioencephalomyelitis',' p|po|ol|li|io|oe|en|nc|ce|ep|ph|ha|al|lo|om|my|ye|el|li|it|ti|is|s','poli','PLNSFLMYLTS','olio','liti','polioencep'),
 (288411,'polioencephalopathies',' p|po|ol|li|io|oe|en|nc|ce|ep|ph|ha|al|lo|op|pa|at|th|hi|ie|es|s','poli','PLNSFLP0S','olio','thie','polioencep'),
 (288412,'polioencephalopathy',' p|po|ol|li|io|oe|en|nc|ce|ep|ph|ha|al|lo|op|pa|at|th|hy|y','poli','PLNSFLP0','olio','path','polioencep');
INSERT INTO `m_spelling_dictionary` VALUES  (288413,'polioencephalotropic',' p|po|ol|li|io|oe|en|nc|ce|ep|ph|ha|al|lo|ot|tr|ro|op|pi|ic|c','poli','PLNSFLTRPK','olio','ropi','polioencep'),
 (288414,'poliomyelencephalitides',' p|po|ol|li|io|om|my|ye|el|le|en|nc|ce|ep|ph|ha|al|li|it|ti|id|de|es|s','poli','PLMYLNSFLTTS','olio','tide','poliomyele'),
 (288415,'poliomyelencephalitis',' p|po|ol|li|io|om|my|ye|el|le|en|nc|ce|ep|ph|ha|al|li|it|ti|is|s','poli','PLMYLNSFLTS','olio','liti','poliomyele'),
 (288416,'poliomyelitic',' p|po|ol|li|io|om|my|ye|el|li|it|ti|ic|c','poli','PLMYLTK','olio','liti','poliomyeli'),
 (288417,'poliomyeliticidal',' p|po|ol|li|io|om|my|ye|el|li|it|ti|ic|ci|id|da|al|l','poli','PLMYLTSTL','olio','cida','poliomyeli'),
 (288418,'poliomyelitides',' p|po|ol|li|io|om|my|ye|el|li|it|ti|id|de|es|s','poli','PLMYLTTS','olio','tide','poliomyeli'),
 (288419,'poliomyelitis',' p|po|ol|li|io|om|my|ye|el|li|it|ti|is|s','poli','PLMYLTS','olio','liti','poliomyeli'),
 (288420,'poliomyelitis vaccine',' p|po|ol|li|io|om|my|ye|el|li|it|ti|is|s | v|va|ac|cc|ci|in|ne|e','poli','PLMYLTSFKSN','olio','ccin','poliomyeli'),
 (288421,'poliomyelitis vaccines',' p|po|ol|li|io|om|my|ye|el|li|it|ti|is|s | v|va|ac|cc|ci|in|ne|es|s','poli','PLMYLTSFKSNS','olio','cine','poliomyeli');
INSERT INTO `m_spelling_dictionary` VALUES  (288422,'poliomyelitis virus',' p|po|ol|li|io|om|my|ye|el|li|it|ti|is|s | v|vi|ir|ru|us|s','poli','PLMYLTSFRS','olio','viru','poliomyeli'),
 (288423,'poliomyelitis viruses',' p|po|ol|li|io|om|my|ye|el|li|it|ti|is|s | v|vi|ir|ru|us|se|es|s','poli','PLMYLTSFRSS','olio','ruse','poliomyeli'),
 (288424,'poliomyeloencephalitides',' p|po|ol|li|io|om|my|ye|el|lo|oe|en|nc|ce|ep|ph|ha|al|li|it|ti|id|de|es|s','poli','PLMYLNSFLTTS','olio','tide','poliomyelo'),
 (288425,'poliomyeloencephalitis',' p|po|ol|li|io|om|my|ye|el|lo|oe|en|nc|ce|ep|ph|ha|al|li|it|ti|is|s','poli','PLMYLNSFLTS','olio','liti','poliomyelo'),
 (288426,'poliomyelomalacia',' p|po|ol|li|io|om|my|ye|el|lo|om|ma|al|la|ac|ci|ia|a','poli','PLMYLMLX','olio','laci','poliomyelo'),
 (288427,'Polioptila',' P|Po|ol|li|io|op|pt|ti|il|la|a','Poli','PLPTL','olio','ptil','Polioptila'),
 (288428,'Polioptila albiloris',' P|Po|ol|li|io|op|pt|ti|il|la|a | a|al|lb|bi|il|lo|or|ri|is|s','Poli','PLPTLLBLRS','olio','lori','Polioptila'),
 (288429,'Polioptila california',' P|Po|ol|li|io|op|pt|ti|il|la|a | c|ca|al|li|if|fo|or|rn|ni|ia|a','Poli','PLPTLKLFRN','olio','orni','Polioptila');
INSERT INTO `m_spelling_dictionary` VALUES  (288430,'Polioptila melanura',' P|Po|ol|li|io|op|pt|ti|il|la|a | m|me|el|la|an|nu|ur|ra|a','Poli','PLPTLMLNR','olio','anur','Polioptila'),
 (288431,'Polioptila nigriceps',' P|Po|ol|li|io|op|pt|ti|il|la|a | n|ni|ig|gr|ri|ic|ce|ep|ps|s','Poli','PLPTLNKRSPS','olio','icep','Polioptila'),
 (288432,'polios',' p|po|ol|li|io|os|s','poli','PLS','olio','olio','polios'),
 (288433,'polioses',' p|po|ol|li|io|os|se|es|s','poli','PLSS','olio','iose','polioses'),
 (288434,'poliosis',' p|po|ol|li|io|os|si|is|s','poli','PLSS','olio','iosi','poliosis'),
 (288435,'poliosis circumscripta',' p|po|ol|li|io|os|si|is|s | c|ci|ir|rc|cu|um|ms|sc|cr|ri|ip|pt|ta|a','poli','PLSSSRKMSKRPT','olio','ript','poliosis c'),
 (288436,'Poliothyrsis sinensis',' P|Po|ol|li|io|ot|th|hy|yr|rs|si|is|s | s|si|in|ne|en|ns|si|is|s','Poli','PL0RSSSNNSS','olio','ensi','Poliothyrs'),
 (288437,'poliovaccine',' p|po|ol|li|io|ov|va|ac|cc|ci|in|ne|e','poli','PLFKSN','olio','ccin','poliovacci'),
 (288438,'poliovaccines',' p|po|ol|li|io|ov|va|ac|cc|ci|in|ne|es|s','poli','PLFKSNS','olio','cine','poliovacci');
INSERT INTO `m_spelling_dictionary` VALUES  (288439,'poliovirus',' p|po|ol|li|io|ov|vi|ir|ru|us|s','poli','PLFRS','olio','viru','poliovirus'),
 (288440,'poliovirus vaccine',' p|po|ol|li|io|ov|vi|ir|ru|us|s | v|va|ac|cc|ci|in|ne|e','poli','PLFRSFKSN','olio','ccin','poliovirus'),
 (288441,'poliovirus vaccines',' p|po|ol|li|io|ov|vi|ir|ru|us|s | v|va|ac|cc|ci|in|ne|es|s','poli','PLFRSFKSNS','olio','cine','poliovirus'),
 (288442,'polioviruses',' p|po|ol|li|io|ov|vi|ir|ru|us|se|es|s','poli','PLFRSS','olio','ruse','poliovirus'),
 (288443,'Polish',' P|Po|ol|li|is|sh|h','Poli','PLX','olis','olis','Polish'),
 (288444,'polishability',' p|po|ol|li|is|sh|ha|ab|bi|il|li|it|ty|y','poli','PLXBLT','olis','ilit','polishabil'),
 (288445,'polishable',' p|po|ol|li|is|sh|ha|ab|bl|le|e','poli','PLXBL','olis','habl','polishable'),
 (288446,'polished',' p|po|ol|li|is|sh|he|ed|d','poli','PLXT','olis','ishe','polished'),
 (288447,'polisher',' p|po|ol|li|is|sh|he|er|r','poli','PLXR','olis','ishe','polisher'),
 (288448,'polishers',' p|po|ol|li|is|sh|he|er|rs|s','poli','PLXRS','olis','sher','polishers'),
 (288449,'polishes',' p|po|ol|li|is|sh|he|es|s','poli','PLXS','olis','ishe','polishes');
INSERT INTO `m_spelling_dictionary` VALUES  (288450,'polishing',' p|po|ol|li|is|sh|hi|in|ng|g','poli','PLXNK','olis','shin','polishing'),
 (288451,'Polistes',' P|Po|ol|li|is|st|te|es|s','Poli','PLSTS','olis','iste','Polistes'),
 (288452,'Polistes annularis',' P|Po|ol|li|is|st|te|es|s | a|an|nn|nu|ul|la|ar|ri|is|s','Poli','PLSTSNLRS','olis','lari','Polistes a'),
 (288453,'Polistes apachus',' P|Po|ol|li|is|st|te|es|s | a|ap|pa|ac|ch|hu|us|s','Poli','PLSTSPXS','olis','achu','Polistes a'),
 (288454,'Polistes atrimandibularis',' P|Po|ol|li|is|st|te|es|s | a|at|tr|ri|im|ma|an|nd|di|ib|bu|ul|la|ar|ri|is|s','Poli','PLSTSTRMNTBLRS','olis','lari','Polistes a'),
 (288455,'Polistes aurifer',' P|Po|ol|li|is|st|te|es|s | a|au|ur|ri|if|fe|er|r','Poli','PLSTSRFR','olis','rife','Polistes a'),
 (288456,'Polistes bellicosus',' P|Po|ol|li|is|st|te|es|s | b|be|el|ll|li|ic|co|os|su|us|s','Poli','PLSTSBLKSS','olis','cosu','Polistes b'),
 (288457,'Polistes biglumis',' P|Po|ol|li|is|st|te|es|s | b|bi|ig|gl|lu|um|mi|is|s','Poli','PLSTSBKLMS','olis','lumi','Polistes b'),
 (288458,'Polistes buyssoni',' P|Po|ol|li|is|st|te|es|s | b|bu|uy|ys|ss|so|on|ni|i','Poli','PLSTSBSN','olis','sson','Polistes b');
INSERT INTO `m_spelling_dictionary` VALUES  (288459,'Polistes canadensis',' P|Po|ol|li|is|st|te|es|s | c|ca|an|na|ad|de|en|ns|si|is|s','Poli','PLSTSKNTNSS','olis','ensi','Polistes c'),
 (288460,'Polistes carnifex',' P|Po|ol|li|is|st|te|es|s | c|ca|ar|rn|ni|if|fe|ex|x','Poli','PLSTSKRNFKS','olis','nife','Polistes c'),
 (288461,'Polistes carolina',' P|Po|ol|li|is|st|te|es|s | c|ca|ar|ro|ol|li|in|na|a','Poli','PLSTSKRLN','olis','olin','Polistes c'),
 (288462,'Polistes cavapyta',' P|Po|ol|li|is|st|te|es|s | c|ca|av|va|ap|py|yt|ta|a','Poli','PLSTSKFPT','olis','apyt','Polistes c'),
 (288463,'Polistes cinerascens',' P|Po|ol|li|is|st|te|es|s | c|ci|in|ne|er|ra|as|sc|ce|en|ns|s','Poli','PLSTSSNRSNS','olis','scen','Polistes c'),
 (288464,'Polistes crinitus',' P|Po|ol|li|is|st|te|es|s | c|cr|ri|in|ni|it|tu|us|s','Poli','PLSTSKRNTS','olis','nitu','Polistes c'),
 (288465,'Polistes dominulus',' P|Po|ol|li|is|st|te|es|s | d|do|om|mi|in|nu|ul|lu|us|s','Poli','PLSTSTMNLS','olis','nulu','Polistes d'),
 (288466,'Polistes dorsalis',' P|Po|ol|li|is|st|te|es|s | d|do|or|rs|sa|al|li|is|s','Poli','PLSTSTRSLS','olis','sali','Polistes d'),
 (288467,'Polistes exclamans',' P|Po|ol|li|is|st|te|es|s | e|ex|xc|cl|la|am|ma|an|ns|s','Poli','PLSTSKSKLMNS','olis','aman','Polistes e');
INSERT INTO `m_spelling_dictionary` VALUES  (288468,'Polistes flavus',' P|Po|ol|li|is|st|te|es|s | f|fl|la|av|vu|us|s','Poli','PLSTSFLFS','olis','lavu','Polistes f'),
 (288469,'Polistes fuscatus',' P|Po|ol|li|is|st|te|es|s | f|fu|us|sc|ca|at|tu|us|s','Poli','PLSTSFSKTS','olis','catu','Polistes f'),
 (288470,'Polistes gallicus',' P|Po|ol|li|is|st|te|es|s | g|ga|al|ll|li|ic|cu|us|s','Poli','PLSTSKLKS','olis','licu','Polistes g'),
 (288471,'Polistes humilis',' P|Po|ol|li|is|st|te|es|s | h|hu|um|mi|il|li|is|s','Poli','PLSTSHMLS','olis','mili','Polistes h'),
 (288472,'Polistes jadwigae',' P|Po|ol|li|is|st|te|es|s | j|ja|ad|dw|wi|ig|ga|ae|e','Poli','PLSTSJTWK','olis','wiga','Polistes j'),
 (288473,'Polistes japonicus',' P|Po|ol|li|is|st|te|es|s | j|ja|ap|po|on|ni|ic|cu|us|s','Poli','PLSTSJPNKS','olis','nicu','Polistes j'),
 (288474,'Polistes lanio',' P|Po|ol|li|is|st|te|es|s | l|la|an|ni|io|o','Poli','PLSTSLN','olis','lani','Polistes l'),
 (288475,'Polistes major',' P|Po|ol|li|is|st|te|es|s | m|ma|aj|jo|or|r','Poli','PLSTSMJR','olis','majo','Polistes m'),
 (288476,'Polistes marginalis',' P|Po|ol|li|is|st|te|es|s | m|ma|ar|rg|gi|in|na|al|li|is|s','Poli','PLSTSMRJNLS','olis','nali','Polistes m');
INSERT INTO `m_spelling_dictionary` VALUES  (288477,'polistes mastoparan',' p|po|ol|li|is|st|te|es|s | m|ma|as|st|to|op|pa|ar|ra|an|n','poli','PLSTSMSTPRN','olis','para','polistes m'),
 (288478,'Polistes metricus',' P|Po|ol|li|is|st|te|es|s | m|me|et|tr|ri|ic|cu|us|s','Poli','PLSTSMTRKS','olis','ricu','Polistes m'),
 (288479,'Polistes nimpha',' P|Po|ol|li|is|st|te|es|s | n|ni|im|mp|ph|ha|a','Poli','PLSTSNMF','olis','imph','Polistes n'),
 (288480,'Polistes nimphus',' P|Po|ol|li|is|st|te|es|s | n|ni|im|mp|ph|hu|us|s','Poli','PLSTSNMFS','olis','mphu','Polistes n'),
 (288481,'Polistes pacificus',' P|Po|ol|li|is|st|te|es|s | p|pa|ac|ci|if|fi|ic|cu|us|s','Poli','PLSTSPSFKS','olis','ficu','Polistes p'),
 (288482,'Polistes rothneyi',' P|Po|ol|li|is|st|te|es|s | r|ro|ot|th|hn|ne|ey|yi|i','Poli','PLSTSR0NY','olis','hney','Polistes r'),
 (288483,'Polistes saggittarius',' P|Po|ol|li|is|st|te|es|s | s|sa|ag|gg|gi|it|tt|ta|ar|ri|iu|us|s','Poli','PLSTSSKTRS','olis','ariu','Polistes s'),
 (288484,'Polistes semenowi',' P|Po|ol|li|is|st|te|es|s | s|se|em|me|en|no|ow|wi|i','Poli','PLSTSSMNW','olis','enow','Polistes s'),
 (288485,'Polistes simillimus',' P|Po|ol|li|is|st|te|es|s | s|si|im|mi|il|ll|li|im|mu|us|s','Poli','PLSTSSMLMS','olis','limu','Polistes s');
INSERT INTO `m_spelling_dictionary` VALUES  (288486,'Polistes snelleni',' P|Po|ol|li|is|st|te|es|s | s|sn|ne|el|ll|le|en|ni|i','Poli','PLSTSSNLN','olis','llen','Polistes s'),
 (288487,'Polistes stigma',' P|Po|ol|li|is|st|te|es|s | s|st|ti|ig|gm|ma|a','Poli','PLSTSSTKM','olis','tigm','Polistes s'),
 (288488,'Polistes sulcifer',' P|Po|ol|li|is|st|te|es|s | s|su|ul|lc|ci|if|fe|er|r','Poli','PLSTSSLSFR','olis','cife','Polistes s'),
 (288489,'Polistes tenebricosus',' P|Po|ol|li|is|st|te|es|s | t|te|en|ne|eb|br|ri|ic|co|os|su|us|s','Poli','PLSTSTNBRKSS','olis','cosu','Polistes t'),
[truncated: 29,269,097 more chars]
