# Supplementary material for: A UMLS-based spell checker for natural language processing in vaccine safety
Source: BMC Med Inform Decis Mak. 2007 Feb 12;7:3. doi: 10.1186/1472-6947-7-3 (PMC1805499; doi:10.1186/1472-6947-7-3)
Supplement: Additional file 12 — OWL application directory. Sets up directory for storing OWL (Ontology Web Language) files [file 1472-6947-7-3-S12.gz]

Archive with 2 entries (1 files):
- owl
- owl/130.14.88.18_powl-0.8_AdverseEvent.owl
