# Supplementary material for: A UMLS-based spell checker for natural language processing in vaccine safety
Source: BMC Med Inform Decis Mak. 2007 Feb 12;7:3. doi: 10.1186/1472-6947-7-3 (PMC1805499; doi:10.1186/1472-6947-7-3)
Supplement: Additional file 12 — OWL application directory. Sets up directory for storing OWL (Ontology Web Language) files [file 1472-6947-7-3-S12.gz › owl/130.14.88.18_powl-0.8_AdverseEvent.owl]

<?xml version="1.0" encoding="UTF-8" ?>
<rdf:RDF
   xmlns:rdf="http://www.w3.org/1999/02/22-rdf-syntax-ns#"
   xmlns:rdfs="http://www.w3.org/2000/01/rdf-schema#"
   xmlns:ns1="http://www.w3.org/2002/07/owl#"
   xmlns:ns2="">

<ns1:Class rdf:about="AEIntussusception">
   <rdfs:subClassOf rdf:resource="Adverse_Event"/>
</ns1:Class>

<ns1:Class rdf:about="AELocalReactions">
   <rdfs:subClassOf rdf:resource="Adverse_Event"/>
</ns1:Class>

<ns1:Class rdf:about="AESeizure">
   <rdfs:subClassOf rdf:resource="Adverse_Event"/>
</ns1:Class>

<ns1:Ontology rdf:about="AdverseEvent"/>

<ns1:Class rdf:about="Adverse_Event"/>

<ns1:Class rdf:about="Bacteria">
   <rdfs:subClassOf rdf:resource="Microorganism"/>
</ns1:Class>

<ns1:Class rdf:about="BacterialVaccineAVA">
   <rdfs:subClassOf rdf:resource="BacterialVaccine"/>
</ns1:Class>

<ns1:Class rdf:about="BacterialVaccineBCG">
   <rdfs:subClassOf rdf:resource="BacterialVaccine"/>
</ns1:Class>

<ns1:Class rdf:about="BacterialVaccineCholera">
   <rdfs:subClassOf rdf:resource="BacterialVaccine"/>
</ns1:Class>

<ns1:Class rdf:about="BacterialVaccineDTAPHIB">
   <rdfs:subClassOf rdf:resource="BacterialVaccine"/>
</ns1:Class>

<ns1:Class rdf:about="BacterialVaccineDTAP">
   <rdfs:subClassOf rdf:resource="BacterialVaccine"/>
</ns1:Class>

<ns1:Class rdf:about="BacterialVaccineDTOX">
   <rdfs:subClassOf rdf:resource="BacterialVaccine"/>
</ns1:Class>

<ns1:Class rdf:about="BacterialVaccineDTPHITB">
   <rdfs:subClassOf rdf:resource="BacterialVaccine"/>
</ns1:Class>

<ns1:Class rdf:about="BacterialVaccineDTPH">
   <rdfs:subClassOf rdf:resource="BacterialVaccine"/>
</ns1:Class>

<ns1:Class rdf:about="BacterialVaccineDTPed">
   <rdfs:subClassOf rdf:resource="BacterialVaccine"/>
</ns1:Class>

<ns1:Class rdf:about="BacterialVaccineDTP">
   <rdfs:subClassOf rdf:resource="BacterialVaccine"/>
</ns1:Class>

<ns1:Class rdf:about="BacterialVaccineDaptacel1">
   <rdfs:subClassOf rdf:resource="BacterialVaccine"/>
</ns1:Class>

<ns1:Class rdf:about="BacterialVaccineDaptacel2">
   <rdfs:subClassOf rdf:resource="BacterialVaccine"/>
</ns1:Class>

<ns1:Class rdf:about="BacterialVaccineHBPV">
   <rdfs:subClassOf rdf:resource="BacterialVaccine"/>
</ns1:Class>

<ns1:Class rdf:about="BacterialVaccineHDCV">
   <rdfs:subClassOf rdf:resource="BacterialViralVaccine"/>
</ns1:Class>

<ns1:Class rdf:about="BacterialVaccineHIBV">
   <rdfs:subClassOf rdf:resource="BacterialVaccine"/>
</ns1:Class>

<ns1:Class rdf:about="BacterialVaccineHITBHBOC">
   <rdfs:subClassOf rdf:resource="BacterialVaccine"/>
</ns1:Class>

<ns1:Class rdf:about="BacterialVaccineHITBPRPD">
   <rdfs:subClassOf rdf:resource="BacterialVaccine"/>
</ns1:Class>

<ns1:Class rdf:about="BacterialVaccineHITBPRPOMP">
   <rdfs:subClassOf rdf:resource="BacterialVaccine"/>
</ns1:Class>

<ns1:Class rdf:about="BacterialVaccineHITBPRPT">
   <rdfs:subClassOf rdf:resource="BacterialVaccine"/>
</ns1:Class>

<ns1:Class rdf:about="BacterialVaccineHITB">
   <rdfs:comment><![CDATA[Haemophilus Influenza Type B]]></rdfs:comment>
   <rdfs:subClassOf rdf:resource="BacterialVaccine"/>
</ns1:Class>

<ns1:Class rdf:about="BacterialVaccineLeprosy">
   <rdfs:subClassOf rdf:resource="BacterialVaccine"/>
</ns1:Class>

<ns1:Class rdf:about="BacterialVaccineLyme">
   <rdfs:subClassOf rdf:resource="BacterialVaccine"/>
</ns1:Class>

<ns1:Class rdf:about="BacterialVaccineMeni1">
   <rdfs:subClassOf rdf:resource="BacterialVaccine"/>
</ns1:Class>

<ns1:Class rdf:about="BacterialVaccineMeni2">
   <rdfs:subClassOf rdf:resource="BacterialVaccine"/>
</ns1:Class>

<ns1:Class rdf:about="BacterialVaccineMeni3">
   <rdfs:comment><![CDATA[meningococcal vaccine, polysaccharide]]></rdfs:comment>
   <rdfs:subClassOf rdf:resource="BacterialVaccine"/>
</ns1:Class>

<ns1:Class rdf:about="BacterialVaccinePPV">
   <rdfs:subClassOf rdf:resource="BacterialVaccine"/>
</ns1:Class>

<ns1:Class rdf:about="BacterialVaccinePTV">
   <rdfs:comment><![CDATA[Pertussis Vaccine]]></rdfs:comment>
   <rdfs:subClassOf rdf:resource="BacterialVaccine"/>
</ns1:Class>

<ns1:Class rdf:about="BacterialVaccinePVNOS">
   <rdfs:comment><![CDATA[Pneumococcal Vaccine, NOS]]></rdfs:comment>
   <rdfs:subClassOf rdf:resource="BacterialVaccine"/>
</ns1:Class>

<ns1:Class rdf:about="BacterialVaccinePVPS">
   <rdfs:comment><![CDATA[Pneumococcal vaccine, polysaccharide]]></rdfs:comment>
   <rdfs:subClassOf rdf:resource="BacterialVaccine"/>
</ns1:Class>

<ns1:Class rdf:about="BacterialVaccinePlague">
   <rdfs:subClassOf rdf:resource="BacterialVaccine"/>
</ns1:Class>

<ns1:Class rdf:about="BacterialVaccineQFever">
   <rdfs:subClassOf rdf:resource="BacterialVaccine"/>
</ns1:Class>

<ns1:Class rdf:about="BacterialVaccineRFever">
   <rdfs:subClassOf rdf:resource="BacterialVaccine"/>
</ns1:Class>

<ns1:Class rdf:about="BacterialVaccineTD">
   <rdfs:subClassOf rdf:resource="BacterialVaccine"/>
</ns1:Class>

<ns1:Class rdf:about="BacterialVaccineTTOX">
   <rdfs:subClassOf rdf:resource="BacterialVaccine"/>
</ns1:Class>

<ns1:Class rdf:about="BacterialVaccineTularemia">
   <rdfs:subClassOf rdf:resource="BacterialVaccine"/>
</ns1:Class>

<ns1:Class rdf:about="BacterialVaccineTyph2">
   <rdfs:comment><![CDATA[Typhoid vaccine, live oral]]></rdfs:comment>
   <rdfs:subClassOf rdf:resource="BacterialVaccine"/>
</ns1:Class>

<ns1:Class rdf:about="BacterialVaccineTyph3">
   <rdfs:comment><![CDATA[Acetone killed]]></rdfs:comment>
   <rdfs:subClassOf rdf:resource="BacterialVaccine"/>
</ns1:Class>

<ns1:Class rdf:about="BacterialVaccineTyph4">
   <rdfs:comment><![CDATA[US Military]]></rdfs:comment>
   <rdfs:subClassOf rdf:resource="BacterialVaccine"/>
</ns1:Class>

<ns1:Class rdf:about="BacterialVaccineTyphNOS">
   <rdfs:subClassOf rdf:resource="BacterialVaccine"/>
</ns1:Class>

<ns1:Class rdf:about="BacterialVaccineTyph">
   <rdfs:subClassOf rdf:resource="BacterialVaccine"/>
</ns1:Class>

<rdf:Description rdf:about="BacterialVaccine">
   <hasOrganism rdf:resource="Bacteria"/>
</rdf:Description>

<ns1:Class rdf:about="BacterialVaccine">
   <rdfs:subClassOf rdf:resource="Vaccine"/>
   <immunizesAgainst rdf:resource="Bacteria"/>
</ns1:Class>

<ns1:Class rdf:about="BacterialViralVaccineDPP">
   <rdfs:subClassOf rdf:resource="BacterialViralVaccine"/>
</ns1:Class>

<ns1:Class rdf:about="BacterialViralVaccineDaptacel">
   <rdfs:subClassOf rdf:resource="BacterialViralVaccine"/>
</ns1:Class>

<ns1:Class rdf:about="BacterialViralVaccineHIBHepB">
   <rdfs:subClassOf rdf:resource="BacterialViralVaccine"/>
</ns1:Class>

<ns1:Class rdf:about="BacterialViralVaccine">
   <rdfs:subClassOf rdf:resource="Vaccine"/>
</ns1:Class>

<ns1:Class rdf:about="COSTART">
   <rdfs:subClassOf rdf:resource="ControlledVocabulary"/>
</ns1:Class>

<rdf:Description rdf:about="CaseDefinition">
   <WorksOn rdf:resource=""/>
</rdf:Description>

<ns1:Class rdf:about="CaseDefinition"/>

<ns1:Class rdf:about="ClinicalConcept"/>

<rdf:Description rdf:about="ControlledVocabulary">
   <hasCode rdf:datatype="http://www.w3.org/2001/XMLSchema#string"><![CDATA[]]></hasCode>
   <hasName rdf:datatype="http://www.w3.org/2001/XMLSchema#string"><![CDATA[]]></hasName>
</rdf:Description>

<ns1:Class rdf:about="ControlledVocabulary"/>

<ns1:Class rdf:about="DataCollectionGuidelines"/>

<ns1:Class rdf:about="DrugRoute"/>

<rdf:Description rdf:about="Drug">
   <hasConceptID rdf:datatype="http://www.w3.org/2001/XMLSchema#string"><![CDATA[]]></hasConceptID>
   <hasDrugAbbreviation rdf:datatype="http://www.w3.org/2001/XMLSchema#string"><![CDATA[]]></hasDrugAbbreviation>
   <hasDrugDescription rdf:datatype="http://www.w3.org/2001/XMLSchema#string"><![CDATA[]]></hasDrugDescription>
   <hasName rdf:datatype="http://www.w3.org/2001/XMLSchema#string"><![CDATA[]]></hasName>
</rdf:Description>

<ns1:Class rdf:about="Drug"/>

<ns1:Class rdf:about="ICD9CM">
   <rdfs:subClassOf rdf:resource="ControlledVocabulary"/>
</ns1:Class>

<ns1:Class rdf:about="Immunization"/>

<ns1:Class rdf:about="Intervention"/>

<ns1:Class rdf:about="LevelDiagnosticCertainty"/>

<ns1:Class rdf:about="LevelOne">
   <rdfs:subClassOf rdf:resource="LevelDiagnosticCertainty"/>
</ns1:Class>

<ns1:Class rdf:about="LevelThree">
   <rdfs:subClassOf rdf:resource="LevelDiagnosticCertainty"/>
</ns1:Class>

<ns1:Class rdf:about="LevelTwo">
   <rdfs:subClassOf rdf:resource="LevelDiagnosticCertainty"/>
</ns1:Class>

<ns1:Class rdf:about="MEDDRA">
   <rdfs:subClassOf rdf:resource="ControlledVocabulary"/>
</ns1:Class>

<ns1:Class rdf:about="Manifestation"/>

<ns1:Class rdf:about="Manufacturer"/>

<ns1:Class rdf:about="Measurement"/>

<ns1:Class rdf:about="Microorganism"/>

<ns1:Class rdf:about="Organization"/>

<ns1:Class rdf:about="Person"/>

<ns1:Class rdf:about="RXNORM">
   <rdfs:subClassOf rdf:resource="ControlledVocabulary"/>
</ns1:Class>

<ns1:Class rdf:about="RevisionHistory"/>

<ns1:Class rdf:about="SNOMED">
   <rdfs:subClassOf rdf:resource="ControlledVocabulary"/>
</ns1:Class>

<ns1:Class rdf:about="StandardsDevelopmentOrganization"/>

<ns1:Class rdf:about="Temperature">
   <rdfs:subClassOf rdf:resource="Measurement"/>
</ns1:Class>

<ns1:Class rdf:about="VaccineType">
   <rdfs:comment><![CDATA[Live attenuated, inactivated, etc.]]></rdfs:comment>
</ns1:Class>

<ns1:Class rdf:about="Vaccinee">
   <rdfs:subClassOf rdf:resource="Person"/>
</ns1:Class>

<rdf:Description rdf:about="Vaccine">
   <rdf:subClassOf rdf:resource="Drug"/>
</rdf:Description>

<ns1:Class rdf:about="Vaccine">
   <rdfs:subClassOf rdf:resource="Drug"/>
</ns1:Class>

<rdf:Description rdf:about="ViralVaccine">
   <hasOrganism rdf:resource="Virus"/>
</rdf:Description>

<ns1:Class rdf:about="ViralVaccine">
   <rdfs:subClassOf rdf:resource="Vaccine"/>
   <immunizesAgainst rdf:resource="Virus"/>
</ns1:Class>

<ns1:Class rdf:about="Virus">
   <rdfs:subClassOf rdf:resource="Microorganism"/>
</ns1:Class>

<ns1:Class rdf:about="WHO-ART">
   <rdfs:subClassOf rdf:resource="ControlledVocabulary"/>
</ns1:Class>

<ns1:Class rdf:about="WorkingGroupMember">
   <rdfs:subClassOf rdf:resource="Person"/>
</ns1:Class>

<ns1:Class rdf:about="WorkingGroup">
   <rdfs:subClassOf rdf:resource="Organization"/>
</ns1:Class>

<rdf:Description rdf:nodeID="bN42e64c86a6f6310">
   <rdf:first rdf:resource="CaseDefinition"/>
   <rdf:rest rdf:nodeID="bN42e64c86a6f6311"/>
</rdf:Description>

<rdf:Description rdf:nodeID="bN42e64c86a6f6311">
   <rdf:first rdf:resource="ClinicalConcept"/>
   <rdf:rest rdf:resource="http://www.w3.org/1999/02/22-rdf-syntax-ns#nil"/>
</rdf:Description>

<ns1:Class rdf:nodeID="bN42e64c86a6f631">
   <ns1:unionOf rdf:nodeID="bN42e64c86a6f632"/>
</ns1:Class>

<rdf:Description rdf:nodeID="bN42e64c86a6f632">
   <rdf:first rdf:resource="Adverse_Event"/>
   <rdf:rest rdf:nodeID="bN42e64c86a6f633"/>
</rdf:Description>

<rdf:Description rdf:nodeID="bN42e64c86a6f633">
   <rdf:first rdf:resource="Person"/>
   <rdf:rest rdf:nodeID="bN42e64c86a6f634"/>
</rdf:Description>

<rdf:Description rdf:nodeID="bN42e64c86a6f634">
   <rdf:first rdf:resource="Organization"/>
   <rdf:rest rdf:nodeID="bN42e64c86a6f635"/>
</rdf:Description>

<rdf:Description rdf:nodeID="bN42e64c86a6f635">
   <rdf:first rdf:resource="Microorganism"/>
   <rdf:rest rdf:nodeID="bN42e64c86a6f636"/>
</rdf:Description>

<rdf:Description rdf:nodeID="bN42e64c86a6f636">
   <rdf:first rdf:resource="Manufacturer"/>
   <rdf:rest rdf:nodeID="bN42e64c86a6f637"/>
</rdf:Description>

<rdf:Description rdf:nodeID="bN42e64c86a6f637">
   <rdf:first rdf:resource="Manifestation"/>
   <rdf:rest rdf:nodeID="bN42e64c86a6f638"/>
</rdf:Description>

<rdf:Description rdf:nodeID="bN42e64c86a6f638">
   <rdf:first rdf:resource="Drug"/>
   <rdf:rest rdf:nodeID="bN42e64c86a6f639"/>
</rdf:Description>

<rdf:Description rdf:nodeID="bN42e64c86a6f639">
   <rdf:first rdf:resource="ControlledVocabulary"/>
   <rdf:rest rdf:nodeID="bN42e64c86a6f6310"/>
</rdf:Description>

<rdf:Property rdf:about="hasBrandName"/>

<ns1:DatatypeProperty rdf:about="hasBrandName">
   <rdfs:domain rdf:resource="Drug"/>
   <rdfs:range rdf:resource="http://www.w3.org/2001/XMLSchema#string"/>
</ns1:DatatypeProperty>

<rdf:Property rdf:about="hasCode"/>

<ns1:DatatypeProperty rdf:about="hasCode"/>

<ns1:TransitiveProperty rdf:about="hasCode">
   <rdfs:domain rdf:resource="ControlledVocabulary"/>
   <rdfs:range rdf:resource="http://www.w3.org/2001/XMLSchema#string"/>
</ns1:TransitiveProperty>

<rdf:Property rdf:about="hasConceptID"/>

<ns1:DatatypeProperty rdf:about="hasConceptID">
   <rdfs:domain rdf:resource="ClinicalConcept"/>
   <rdfs:range rdf:resource="http://www.w3.org/2001/XMLSchema#string"/>
</ns1:DatatypeProperty>

<rdf:Property rdf:about="hasDrugAbbreviation"/>

<ns1:DatatypeProperty rdf:about="hasDrugAbbreviation"/>

<ns1:TransitiveProperty rdf:about="hasDrugAbbreviation">
   <rdfs:domain rdf:resource="Drug"/>
   <rdfs:range rdf:resource="http://www.w3.org/2001/XMLSchema#string"/>
</ns1:TransitiveProperty>

<rdf:Property rdf:about="hasDrugDescription"/>

<ns1:DatatypeProperty rdf:about="hasDrugDescription"/>

<ns1:TransitiveProperty rdf:about="hasDrugDescription">
   <rdfs:domain rdf:resource="Drug"/>
   <rdfs:range rdf:resource="http://www.w3.org/2001/XMLSchema#string"/>
</ns1:TransitiveProperty>

<rdf:Property rdf:about="hasDrugManufacturer"/>

<ns1:DatatypeProperty rdf:about="hasDrugManufacturer"/>

<ns1:TransitiveProperty rdf:about="hasDrugManufacturer">
   <rdfs:domain rdf:resource="Drug"/>
   <rdfs:range rdf:resource="http://www.w3.org/2001/XMLSchema#string"/>
</ns1:TransitiveProperty>

<rdf:Property rdf:about="hasDrugRoute"/>

<ns1:DatatypeProperty rdf:about="hasDrugRoute"/>

<ns1:TransitiveProperty rdf:about="hasDrugRoute">
   <rdfs:domain rdf:resource="Drug"/>
</ns1:TransitiveProperty>

<rdf:Property rdf:about="hasGenericName"/>

<ns1:DatatypeProperty rdf:about="hasGenericName">
   <rdfs:domain rdf:resource="Drug"/>
   <rdfs:range rdf:resource="http://www.w3.org/2001/XMLSchema#string"/>
</ns1:DatatypeProperty>

<rdf:Property rdf:about="hasName"/>

<ns1:AnnotationProperty rdf:about="hasName"/>

<ns1:DatatypeProperty rdf:about="hasName">
   <rdfs:domain rdf:nodeID="bN42e64c86a6f631"/>
   <rdfs:range rdf:resource="http://www.w3.org/2001/XMLSchema#string"/>
</ns1:DatatypeProperty>

<rdf:Property rdf:about="hasOrganism"/>

<ns1:DatatypeProperty rdf:about="hasOrganism">
   <rdfs:domain rdf:resource="Vaccine"/>
   <rdfs:range rdf:resource="http://www.w3.org/2002/07/owl#Class"/>
   <ns1:sameAs rdf:resource="immunizesAgainst"/>
</ns1:DatatypeProperty>

<rdf:Property rdf:about="hasVaccineDoses"/>

<ns1:DatatypeProperty rdf:about="hasVaccineDoses"/>

<ns1:TransitiveProperty rdf:about="hasVaccineDoses">
   <rdfs:domain rdf:resource="Vaccine"/>
   <rdfs:range rdf:resource="http://www.w3.org/2001/XMLSchema#integer"/>
</ns1:TransitiveProperty>

<rdf:Property rdf:about="hasVaccineType"/>

<ns1:DatatypeProperty rdf:about="hasVaccineType"/>

<ns1:TransitiveProperty rdf:about="hasVaccineType">
   <rdfs:domain rdf:resource="Vaccine"/>
   <rdfs:range rdf:resource="http://www.w3.org/2002/07/owl#Class"/>
</ns1:TransitiveProperty>

<rdf:Property rdf:about="immunizesAgainst"/>

<ns1:DatatypeProperty rdf:about="immunizesAgainst"/>

<ns1:TransitiveProperty rdf:about="immunizesAgainst">
   <rdfs:domain rdf:resource="Vaccine"/>
   <rdfs:range rdf:resource="http://www.w3.org/2002/07/owl#Class"/>
</ns1:TransitiveProperty>

<rdf:Property rdf:about="manifestationName"/>

<ns1:DatatypeProperty rdf:about="manifestationName">
   <rdfs:domain rdf:resource="Manifestation"/>
   <rdfs:range rdf:resource="http://www.w3.org/2001/XMLSchema#string"/>
</ns1:DatatypeProperty>

<rdf:Property rdf:about="organizationName"/>

<ns1:DatatypeProperty rdf:about="organizationName">
   <rdfs:domain rdf:resource="Organization"/>
   <rdfs:range rdf:resource="http://www.w3.org/2001/XMLSchema#string"/>
</ns1:DatatypeProperty>

<rdf:Property rdf:about="revisionhistoryDate"/>

<ns1:DatatypeProperty rdf:about="revisionhistoryDate">
   <rdfs:domain rdf:resource="RevisionHistory"/>
   <rdfs:range rdf:resource="http://www.w3.org/2001/XMLSchema#dateTime"/>
</ns1:DatatypeProperty>

<rdf:Property rdf:about="vaccineeDOB"/>

<ns1:DatatypeProperty rdf:about="vaccineeDOB">
   <rdfs:domain rdf:resource="Vaccinee"/>
   <rdfs:range rdf:resource="http://www.w3.org/2001/XMLSchema#date"/>
</ns1:DatatypeProperty>

</rdf:RDF>
