# Supplementary material for: A UMLS-based spell checker for natural language processing in vaccine safety
Source: BMC Med Inform Decis Mak. 2007 Feb 12;7:3. doi: 10.1186/1472-6947-7-3 (PMC1805499; doi:10.1186/1472-6947-7-3)
Supplement: Additional file 13 — RAP application directory. Sets up directory for RAP (RDF application for PHP) source code [file 1472-6947-7-3-S13.gz]

Archive with 1,134 entries (1,012 files):
- rap
- rap/api
- rap/api/CVS
- rap/api/CVS/Entries
- rap/api/CVS/Repository
- rap/api/CVS/Root
- rap/api/dataset
- rap/api/dataset/CVS
- rap/api/dataset/CVS/Entries
- rap/api/dataset/CVS/Repository
- rap/api/dataset/CVS/Root
- rap/api/dataset/Dataset.php
- rap/api/dataset/DatasetDb.php
- rap/api/dataset/DatasetMem.php
- rap/api/dataset/DatasetP.php
- rap/api/dataset/IteratorAllGraphsDb.php
- rap/api/dataset/IteratorAllGraphsMem.php
- rap/api/dataset/IteratorFindQuadsDb.php
- rap/api/dataset/IteratorFindQuadsMem.php
- rap/api/dataset/NamedGraphDb.php
- rap/api/dataset/NamedGraphMem.php
- rap/api/dataset/Quad.php
- rap/api/infModel
- rap/api/infModel/CVS
- rap/api/infModel/CVS/Entries
- rap/api/infModel/CVS/Repository
- rap/api/infModel/CVS/Root
- rap/api/infModel/InfModel.php
- rap/api/infModel/InfModelB.php
- rap/api/infModel/InfModelF.php
- rap/api/infModel/InfModelP.php
- rap/api/infModel/InfRule.php
- rap/api/infModel/InfStatement.php
- rap/api/model
- rap/api/model/CVS
- rap/api/model/CVS/Entries
- rap/api/model/CVS/Repository
- rap/api/model/CVS/Root
- rap/api/model/Blanknode.php
- rap/api/model/DBase.php
- rap/api/model/DbModel.php
- rap/api/model/DbStore.php
- rap/api/model/Literal.php
- rap/api/model/MemModel.php
- rap/api/model/Model.php
- rap/api/model/ModelFactory.php
- rap/api/model/ModelP.php
- rap/api/model/Node.php
- rap/api/model/Resource.php
- rap/api/model/Statement.php
- rap/api/ontModel
- rap/api/ontModel/CVS
- rap/api/ontModel/CVS/Entries
- rap/api/ontModel/CVS/Repository
- rap/api/ontModel/CVS/Root
- rap/api/ontModel/Individual.php
- rap/api/ontModel/OntClass.php
- rap/api/ontModel/OntModel.php
- rap/api/ontModel/OntModelP.php
- rap/api/ontModel/OntProperty.php
- rap/api/ontModel/OntResource.php
- rap/api/ontModel/OntVocabulary.php
- rap/api/ontModel/OWLVocabulary.php
- rap/api/ontModel/RdfsVocabulary.php
- rap/api/rdql
- rap/api/rdql/CVS
- rap/api/rdql/CVS/Entries
- rap/api/rdql/CVS/Repository
- rap/api/rdql/CVS/Root
- rap/api/rdql/RDQL.php
- rap/api/rdql/RdqlDbEngine.php
- rap/api/rdql/RdqlEngine.php
- rap/api/rdql/RdqlMemEngine.php
- rap/api/rdql/RdqlParser.php
- rap/api/rdql/RdqlResultIterator.php
- rap/api/resModel
- rap/api/resModel/CVS
- rap/api/resModel/CVS/Entries
- rap/api/resModel/CVS/Repository
- rap/api/resModel/CVS/Root
- rap/api/resModel/ResAlt.php
- rap/api/resModel/ResBag.php
- rap/api/resModel/ResContainer.php
- rap/api/resModel/ResIterator.php
- rap/api/resModel/ResList.php
- rap/api/resModel/ResLiteral.php
- rap/api/resModel/ResModel.php
- rap/api/resModel/ResModelP.php
- rap/api/resModel/ResProperty.php
- rap/api/resModel/ResResource.php
- rap/api/resModel/ResSeq.php
- rap/api/syntax
- rap/api/syntax/CVS
- rap/api/syntax/CVS/Entries
- rap/api/syntax/CVS/Repository
- rap/api/syntax/CVS/Root
- rap/api/syntax/GRDDLParser.php
- rap/api/syntax/N3Parser.php
- rap/api/syntax/N3Serializer.php
- rap/api/syntax/NTripleSerializer.php
- rap/api/syntax/RdfParser.php
- rap/api/syntax/RdfSerializer.php
- rap/api/syntax/SyntaxGRDDL.php
- rap/api/syntax/SyntaxN3.php
- rap/api/syntax/SyntaxRDF.php
- rap/api/syntax/TriXParser.php
- rap/api/syntax/TriXSerializer.php
- rap/api/util
- rap/api/util/adodb
- rap/api/util/adodb/contrib
- rap/api/util/adodb/contrib/CVS
- rap/api/util/adodb/contrib/CVS/Entries
- rap/api/util/adodb/contrib/CVS/Repository
- rap/api/util/adodb/contrib/CVS/Root
- rap/api/util/adodb/contrib/toxmlrpc.inc.php
- rap/api/util/adodb/cute_icons_for_site
- rap/api/util/adodb/cute_icons_for_site/CVS
- rap/api/util/adodb/cute_icons_for_site/CVS/Entries
- rap/api/util/adodb/cute_icons_for_site/CVS/Repository
- rap/api/util/adodb/cute_icons_for_site/CVS/Root
- rap/api/util/adodb/cute_icons_for_site/adodb.gif
- rap/api/util/adodb/cute_icons_for_site/adodb2.gif
- rap/api/util/adodb/CVS
- rap/api/util/adodb/CVS/Entries
- rap/api/util/adodb/CVS/Repository
- rap/api/util/adodb/CVS/Root
- rap/api/util/adodb/datadict
- rap/api/util/adodb/datadict/CVS
- rap/api/util/adodb/datadict/CVS/Entries
- rap/api/util/adodb/datadict/CVS/Repository
- rap/api/util/adodb/datadict/CVS/Root
- rap/api/util/adodb/datadict/datadict-access.inc.php
- rap/api/util/adodb/datadict/datadict-db2.inc.php
- rap/api/util/adodb/datadict/datadict-firebird.inc.php
- rap/api/util/adodb/datadict/datadict-generic.inc.php
- rap/api/util/adodb/datadict/datadict-ibase.inc.php
- rap/api/util/adodb/datadict/datadict-informix.inc.php
- rap/api/util/adodb/datadict/datadict-mssql.inc.php
- rap/api/util/adodb/datadict/datadict-mysql.inc.php
- rap/api/util/adodb/datadict/datadict-oci8.inc.php
- rap/api/util/adodb/datadict/datadict-postgres.inc.php
- rap/api/util/adodb/datadict/datadict-sybase.inc.php
- rap/api/util/adodb/docs
- rap/api/util/adodb/docs/CVS
- rap/api/util/adodb/docs/CVS/Entries
- rap/api/util/adodb/docs/CVS/Repository
- rap/api/util/adodb/docs/CVS/Root
- rap/api/util/adodb/docs/docs-adodb.htm
- rap/api/util/adodb/docs/docs-datadict.htm
- rap/api/util/adodb/docs/docs-perf.htm
- rap/api/util/adodb/docs/docs-session.htm
- rap/api/util/adodb/docs/old-changelog.htm
- rap/api/util/adodb/docs/readme.htm
- rap/api/util/adodb/docs/tips_portable_sql.htm
- rap/api/util/adodb/docs/tute.htm
- rap/api/util/adodb/drivers
- rap/api/util/adodb/drivers/CVS
- rap/api/util/adodb/drivers/CVS/Entries
- rap/api/util/adodb/drivers/CVS/Repository
- rap/api/util/adodb/drivers/CVS/Root
- rap/api/util/adodb/drivers/adodb-csv.inc.php
- rap/api/util/adodb/drivers/adodb-oci8po.inc.php
- rap/api/util/adodb/drivers/adodb-db2.inc.php
- rap/api/util/adodb/drivers/adodb-fbsql.inc.php
- rap/api/util/adodb/drivers/adodb-firebird.inc.php
- rap/api/util/adodb/drivers/adodb-ibase.inc.php
- rap/api/util/adodb/drivers/adodb-informix.inc.php
- rap/api/util/adodb/drivers/adodb-informix72.inc.php
- rap/api/util/adodb/drivers/adodb-ldap.inc.php
- rap/api/util/adodb/drivers/adodb-mssql.inc.php
- rap/api/util/adodb/drivers/adodb-mssqlpo.inc.php
- rap/api/util/adodb/drivers/adodb-mysql.inc.php
- rap/api/util/adodb/drivers/adodb-mysqli.inc.php
- rap/api/util/adodb/drivers/adodb-mysqlt.inc.php
- rap/api/util/adodb/drivers/adodb-netezza.inc.php
- rap/api/util/adodb/drivers/adodb-oci8.inc.php
- rap/api/util/adodb/drivers/adodb-oci805.inc.php
- rap/api/util/adodb/drivers/adodb-odbc.inc.php
- rap/api/util/adodb/drivers/adodb-odbc_mssql.inc.php
- rap/api/util/adodb/drivers/adodb-odbc_oracle.inc.php
- rap/api/util/adodb/drivers/adodb-odbtp.inc.php
- rap/api/util/adodb/drivers/adodb-odbtp_unicode.inc.php
- rap/api/util/adodb/drivers/adodb-oracle.inc.php
- rap/api/util/adodb/drivers/adodb-pdo.inc.php
- rap/api/util/adodb/drivers/adodb-postgres.inc.php
- rap/api/util/adodb/drivers/adodb-postgres64.inc.php
- rap/api/util/adodb/drivers/adodb-postgres7.inc.php
- rap/api/util/adodb/drivers/adodb-proxy.inc.php
- rap/api/util/adodb/drivers/adodb-sapdb.inc.php
- rap/api/util/adodb/drivers/adodb-sqlanywhere.inc.php
- rap/api/util/adodb/drivers/adodb-sqlite.inc.php
- rap/api/util/adodb/drivers/adodb-sqlitepo.inc.php
- rap/api/util/adodb/drivers/adodb-sybase.inc.php
- rap/api/util/adodb/drivers/adodb-vfp.inc.php
- rap/api/util/adodb/drivers/adodb-access.inc.php
- rap/api/util/adodb/drivers/adodb-ado.inc.php
- rap/api/util/adodb/drivers/adodb-ado_access.inc.php
- rap/api/util/adodb/drivers/adodb-ado_mssql.inc.php
- rap/api/util/adodb/drivers/adodb-borland_ibase.inc.php
- rap/api/util/adodb/lang
- rap/api/util/adodb/lang/CVS
- rap/api/util/adodb/lang/CVS/Entries
- rap/api/util/adodb/lang/CVS/Repository
- rap/api/util/adodb/lang/CVS/Root
- rap/api/util/adodb/lang/adodb-bg.inc.php
- rap/api/util/adodb/lang/adodb-bgutf8.inc.php
- rap/api/util/adodb/lang/adodb-ca.inc.php
- rap/api/util/adodb/lang/adodb-cn.inc.php
- rap/api/util/adodb/lang/adodb-cz.inc.php
- rap/api/util/adodb/lang/adodb-de.inc.php
- rap/api/util/adodb/lang/adodb-en.inc.php
- rap/api/util/adodb/lang/adodb-es.inc.php
- rap/api/util/adodb/lang/adodb-fr.inc.php
- rap/api/util/adodb/lang/adodb-it.inc.php
- rap/api/util/adodb/lang/adodb-nl.inc.php
- rap/api/util/adodb/lang/adodb-pl.inc.php
- rap/api/util/adodb/lang/adodb-pt-br.inc.php
- rap/api/util/adodb/lang/adodb-ro.inc.php
- rap/api/util/adodb/lang/adodb-ru1251.inc.php
- rap/api/util/adodb/lang/adodb-sv.inc.php
- rap/api/util/adodb/pear
- rap/api/util/adodb/pear/Auth
- rap/api/util/adodb/pear/Auth/Container
- rap/api/util/adodb/pear/Auth/Container/CVS
- rap/api/util/adodb/pear/Auth/Container/CVS/Entries
- rap/api/util/adodb/pear/Auth/Container/CVS/Repository
- rap/api/util/adodb/pear/Auth/Container/CVS/Root
- rap/api/util/adodb/pear/Auth/Container/ADOdb.php
- rap/api/util/adodb/pear/Auth/CVS
- rap/api/util/adodb/pear/Auth/CVS/Entries
- rap/api/util/adodb/pear/Auth/CVS/Repository
- rap/api/util/adodb/pear/Auth/CVS/Root
- rap/api/util/adodb/pear/CVS
- rap/api/util/adodb/pear/CVS/Entries
- rap/api/util/adodb/pear/CVS/Repository
- rap/api/util/adodb/pear/CVS/Root
- rap/api/util/adodb/pear/readme.Auth.txt
- rap/api/util/adodb/perf
- rap/api/util/adodb/perf/CVS
- rap/api/util/adodb/perf/CVS/Entries
- rap/api/util/adodb/perf/CVS/Repository
- rap/api/util/adodb/perf/CVS/Root
- rap/api/util/adodb/perf/perf-db2.inc.php
- rap/api/util/adodb/perf/perf-informix.inc.php
- rap/api/util/adodb/perf/perf-mssql.inc.php
- rap/api/util/adodb/perf/perf-mysql.inc.php
- rap/api/util/adodb/perf/perf-oci8.inc.php
- rap/api/util/adodb/perf/perf-postgres.inc.php
- rap/api/util/adodb/session
- rap/api/util/adodb/session/CVS
- rap/api/util/adodb/session/CVS/Entries
- rap/api/util/adodb/session/CVS/Repository
- rap/api/util/adodb/session/CVS/Root
- rap/api/util/adodb/session/old
- rap/api/util/adodb/session/old/CVS
- rap/api/util/adodb/session/old/CVS/Entries
- rap/api/util/adodb/session/old/CVS/Repository
- rap/api/util/adodb/session/old/CVS/Root
- rap/api/util/adodb/session/old/adodb-cryptsession.php
- rap/api/util/adodb/session/old/adodb-session-clob.php
- rap/api/util/adodb/session/old/adodb-session.php
- rap/api/util/adodb/session/old/crypt.inc.php
- rap/api/util/adodb/session/adodb-compress-bzip2.php
- rap/api/util/adodb/session/adodb-compress-gzip.php
- rap/api/util/adodb/session/adodb-cryptsession.php
- rap/api/util/adodb/session/adodb-encrypt-mcrypt.php
- rap/api/util/adodb/session/adodb-encrypt-md5.php
- rap/api/util/adodb/session/adodb-encrypt-secret.php
- rap/api/util/adodb/session/adodb-sess.txt
- rap/api/util/adodb/session/adodb-session-clob.php
- rap/api/util/adodb/session/adodb-session.php
- rap/api/util/adodb/session/adodb-sessions.mysql.sql
- rap/api/util/adodb/session/adodb-sessions.oracle.clob.sql
- rap/api/util/adodb/session/adodb-sessions.oracle.sql
- rap/api/util/adodb/session/crypt.inc.php
- rap/api/util/adodb/tests
- rap/api/util/adodb/tests/CVS
- rap/api/util/adodb/tests/CVS/Entries
- rap/api/util/adodb/tests/CVS/Repository
- rap/api/util/adodb/tests/CVS/Root
- rap/api/util/adodb/tests/test5.php
- rap/api/util/adodb/tests/benchmark.php
- rap/api/util/adodb/tests/client.php
- rap/api/util/adodb/tests/pdo.php
- rap/api/util/adodb/tests/test-datadict.php
- rap/api/util/adodb/tests/test-perf.php
- rap/api/util/adodb/tests/test-pgblob.php
- rap/api/util/adodb/tests/test-php5.php
- rap/api/util/adodb/tests/test-xmlschema.php
- rap/api/util/adodb/tests/test.php
- rap/api/util/adodb/tests/test2.php
- rap/api/util/adodb/tests/test3.php
- rap/api/util/adodb/tests/test4.php
- rap/api/util/adodb/tests/testcache.php
- rap/api/util/adodb/tests/testdatabases.inc.php
- rap/api/util/adodb/tests/testgenid.php
- rap/api/util/adodb/tests/testmssql.php
- rap/api/util/adodb/tests/testoci8.php
- rap/api/util/adodb/tests/testoci8cursor.php
- rap/api/util/adodb/tests/testpaging.php
[truncated: 834 more entries]
