# Supplementary material for: A UMLS-based spell checker for natural language processing in vaccine safety
Source: BMC Med Inform Decis Mak. 2007 Feb 12;7:3. doi: 10.1186/1472-6947-7-3 (PMC1805499; doi:10.1186/1472-6947-7-3)
Supplement: Additional file 13 — RAP application directory. Sets up directory for RAP (RDF application for PHP) source code [file 1472-6947-7-3-S13.gz › rap/api/CVS/Entries]

D/dataset////
D/infModel////
D/model////
D/namedGraph////
D/ontModel////
D/rdql////
D/resModel////
D/syntax////
D/util////
D/vocabulary////
/RdfAPI.php/1.18/Fri Dec 17 08:10:42 2004//
/constants.php/1.43/Mon Jul 04 13:35:38 2005//
