# Supplementary material for: A UMLS-based spell checker for natural language processing in vaccine safety
Source: BMC Med Inform Decis Mak. 2007 Feb 12;7:3. doi: 10.1186/1472-6947-7-3 (PMC1805499; doi:10.1186/1472-6947-7-3)
Supplement: Additional file 13 — RAP application directory. Sets up directory for RAP (RDF application for PHP) source code [file 1472-6947-7-3-S13.gz › rap/api/dataset/CVS/Entries]

/Dataset.php/1.2/Wed Jul 06 14:24:10 2005/-ko/
/DatasetDb.php/1.2/Thu Jul 07 11:38:12 2005/-ko/
/DatasetMem.php/1.2/Thu Jul 07 12:49:05 2005/-ko/
/DatasetP.php/1.2/Wed Jul 06 13:58:52 2005/-ko/
/IteratorAllGraphsDb.php/1.2/Wed Jul 06 14:04:26 2005/-ko/
/IteratorAllGraphsMem.php/1.2/Wed Jul 06 14:03:38 2005/-ko/
/IteratorFindQuadsDb.php/1.2/Thu Jul 07 10:22:48 2005/-ko/
/IteratorFindQuadsMem.php/1.2/Thu Jul 07 10:23:36 2005/-ko/
/NamedGraphDb.php/1.2/Wed Jul 06 14:02:12 2005/-ko/
/NamedGraphMem.php/1.2/Mon Jul 04 14:46:40 2005/-ko/
/Quad.php/1.2/Wed Jul 06 14:01:32 2005/-ko/
