# Supplementary material for: A UMLS-based spell checker for natural language processing in vaccine safety
Source: BMC Med Inform Decis Mak. 2007 Feb 12;7:3. doi: 10.1186/1472-6947-7-3 (PMC1805499; doi:10.1186/1472-6947-7-3)
Supplement: Additional file 13 — RAP application directory. Sets up directory for RAP (RDF application for PHP) source code [file 1472-6947-7-3-S13.gz › rap/api/dataset/Dataset.php]

<?php
// ----------------------------------------------------------------------------------
// Class: Dataset
// ----------------------------------------------------------------------------------

/**
* Dataset implementation.
* Superclass of datasetMem and datasetDb which contains shared functionality.
*
* <BR><BR>History:<UL>
* <LI>05-02-2005                : First version of this class.</LI>
*
* @version  V0.9
* @author Daniel Westphal (http://www.d-westphal.de)
* @author Chris Bizer <chris@bizer.de>
*
* @package 	dataset
* @access	public
**/

class Dataset
{
	/**
    * Load a Dataset from File
    *
    * @param string 
	* @access	public
    */	
	function loadFromFile($file)
	{
		$parser= new TriXParser(&$this);
		$parser->parseFile($file);	
	}
	
	/**
    * Load a Datset from a string
    *
    * @param string 
	* @access	public
    */
	function loadFromString($string)
	{
		$parser= new TriXParser(&$this);
		$parser->parseString($string);		
	}
	
	/**
    * Serialize the Dataset to File
    *
    * @param  string
	* @access	public
    */	
	function serializeToFile($fileName)
	{
		$serializer= new TriXSerializer(&$this);
		$serializer->serializeToFile($fileName);	
	}
	
	/**
    * Serialize the Dataset to string
    *
    * @return string 
	* @access	public
    */
	function serializeToString()
	{
		$serializer= new TriXSerializer(&$this);
		return $serializer->serializeToString();		
	}
}
?>
