# Supplementary material for: A UMLS-based spell checker for natural language processing in vaccine safety
Source: BMC Med Inform Decis Mak. 2007 Feb 12;7:3. doi: 10.1186/1472-6947-7-3 (PMC1805499; doi:10.1186/1472-6947-7-3)
Supplement: Additional file 13 — RAP application directory. Sets up directory for RAP (RDF application for PHP) source code [file 1472-6947-7-3-S13.gz › rap/api/dataset/DatasetP.php]

<?PHP
// ----------------------------------------------------------------------------------
// dataset Package
// ----------------------------------------------------------------------------------
//
// Description               : dataset package
//
// History:
// 05-02-2005                : Initial version.
//
// Author: Daniel Westphal	<http://www.d-westphal.de>
//
// ----------------------------------------------------------------------------------

// Include ResModel classes
require( RDFAPI_INCLUDE_DIR . 'dataset/Dataset.php');
require( RDFAPI_INCLUDE_DIR . 'dataset/DatasetMem.php');
require( RDFAPI_INCLUDE_DIR . 'dataset/DatasetDb.php');
require( RDFAPI_INCLUDE_DIR . 'dataset/NamedGraphMem.php');
require( RDFAPI_INCLUDE_DIR . 'dataset/NamedGraphDb.php');
require( RDFAPI_INCLUDE_DIR . 'dataset/IteratorAllGraphsMem.php');
require( RDFAPI_INCLUDE_DIR . 'dataset/IteratorAllGraphsDb.php');
require( RDFAPI_INCLUDE_DIR . 'dataset/Quad.php');
require( RDFAPI_INCLUDE_DIR . 'dataset/IteratorFindQuadsMem.php');
require( RDFAPI_INCLUDE_DIR . 'dataset/IteratorFindQuadsDb.php');
require( RDFAPI_INCLUDE_DIR . 'syntax/TriXParser.php');
require( RDFAPI_INCLUDE_DIR . 'syntax/TriXSerializer.php');
?>
