# Supplementary material for: A UMLS-based spell checker for natural language processing in vaccine safety
Source: BMC Med Inform Decis Mak. 2007 Feb 12;7:3. doi: 10.1186/1472-6947-7-3 (PMC1805499; doi:10.1186/1472-6947-7-3)
Supplement: Additional file 13 — RAP application directory. Sets up directory for RAP (RDF application for PHP) source code [file 1472-6947-7-3-S13.gz › rap/api/dataset/IteratorFindQuadsMem.php]

<?php 
/**
* ----------------------------------------------------------------------------------
* Class: IteratorFindQuadsMem
* ----------------------------------------------------------------------------------
*
* @package 	dataset
*/


/**
* Implementation of a quad iterator.
*
* This Iterator should be used like:
* for($iterator = $dataset->findInNamedGraphs(null,null,null,null); $iterator->valid(); $iterator->next()) 
* {
*	$currentQuad=$it->current();
* };
*
* <BR><BR>History:
* <LI>05-11-2005                : First version of this class.</LI>
*
* @version  V0.9.1
* @author Daniel Westphal (http://d-westphal.de)
*
*
* @package 	dataset
* @access	public
**/
class IteratorFindQuadsMem
{
	/**
	* key value in the current graph
	* @var	 dataset
	* @access	private
	*/
	var $graphKey;
	
	/**
	* boolean value, if the results should be returned as triples
	* @var		boolean
	* @access	private
	*/
	var $returnAsTriples;
	
	/**
	* The current position
	* @var		integer
	* @access	private
	*/
	var $key;
	
	/**
	* If the current resource is valid
	* @var		boolean
	* @access	private
	*/
	var $valid;
	
	/**
	* The current NamedGraph
	* @var  NamedGraph
	* @access	private
	*/
	var $current;
	
	/**
	* The graphName Resource to search for
	* @var string 
	* @access	private
	*/	
	var $findGraphName;
	
	/**
	* The subject Resource to search for
	* @var string 
	* @access	private
	*/	
	var $findSubject;
	
	/**
	* The predicate Resource to search for
	* @var string 
	* @access	private
	*/	
	var $findPredicate;
	
	/**
	* The object Resource to search for
	* @var string 
	* @access	private
	*/	
	var $findObject;
	
	/**
	* Iterator over all graphs of the RDF dataset
	* @var string 
	* @access	private
	*/	
	var $graphIterator;
	
	
	/**
    * Constructor.
    *
	* $subject, $predicate, and $object are used like find().
	* $getSPO supports the strings 's', 'p', and 'o' to return
	* either the subject, predicate, or object of the result statements.
	* 
    *
    * @param Resource
    * @param Resource
    * @param Resource
    * @param dataset
    * @param Boolean
	* @access	public
    */
	function IteratorFindQuadsMem($subject,$predicate,$object,&$graphIterator, $returnAsTriples=false)
	{
		$this->findSubject=$subject;
		$this->findPredicate=$predicate;
		$this->findObject=$object;
		$this->graphIterator=&$graphIterator;
		$this->rewind();
		$this->returnAsTriples=$returnAsTriples;
	}
	
	/**
    * Resets iterator list to start
    *
	* @access	public
    */
	function rewind()
	{
		$this->graphIterator->rewind();
		$this->key = -1;
		$this->graphKey=-1;
		$this->next();
	}
	
	/**
    * Says if there are additional items left in the list
    *
    * @return	boolean
	* @access	public
    */
	function valid()
	{
		return $this->valid;
	}
	
	/**
    * Moves Iterator to the next item in the list
    *
	* @access	public
    */
	function next()
	{
		if($this->graphIterator->valid()===false)
		{
			$this->valid=false;
			return;	
		}
	
		$currentGraph=&$this->graphIterator->current();
		$this->current= $currentGraph->findFirstMatchingStatement($this->findSubject,$this->findPredicate,$this->findObject,++$this->graphKey);
		if($this->current==null)
		{
			do 
			{
				$this->graphIterator->next();
				if($this->graphIterator->valid()===false)
				{
					$this->valid=false;
					return;	
				}
				$currentGraph=&$this->graphIterator->current();
				$this->graphKey=-1;
				$this->current= $currentGraph->findFirstMatchingStatement($this->findSubject,$this->findPredicate,$this->findObject,++$this->graphKey);	
		
			} while ($this->current==null);
		}
		$this->key++;
		$this->valid=true;
	}
	
	/**
    * Returns the current item
    *
    * @return	mixed
	* @access	public
    */
	function current()
	{
		if($this->returnAsTriples) return $this->current;
		
		$currentGraph=&$this->graphIterator->current();
		return new Quad(new Resource($currentGraph->getGraphName()),$this->current->getSubject(),$this->current->getPredicate(),$this->current->getObject());
	}
	
	/**
    * Returns the key of the current item
    *
    * @return	integer
	* @access	public
    */
	function key()
	{
		return $this->key;
	}
}
?>
