# Supplementary material for: A UMLS-based spell checker for natural language processing in vaccine safety
Source: BMC Med Inform Decis Mak. 2007 Feb 12;7:3. doi: 10.1186/1472-6947-7-3 (PMC1805499; doi:10.1186/1472-6947-7-3)
Supplement: Additional file 13 — RAP application directory. Sets up directory for RAP (RDF application for PHP) source code [file 1472-6947-7-3-S13.gz › rap/api/infModel/CVS/Entries]

/InfModel.php/1.4/Fri Dec 17 08:10:42 2004//
/InfModelB.php/1.4/Fri Dec 17 08:10:42 2004//
/InfModelF.php/1.4/Fri Dec 17 08:10:42 2004//
/InfModelP.php/1.4/Fri Jun 24 07:15:04 2005//
/InfRule.php/1.4/Fri Dec 17 08:10:42 2004//
/InfStatement.php/1.4/Fri Dec 17 08:10:42 2004//
