# Supplementary material for: A UMLS-based spell checker for natural language processing in vaccine safety
Source: BMC Med Inform Decis Mak. 2007 Feb 12;7:3. doi: 10.1186/1472-6947-7-3 (PMC1805499; doi:10.1186/1472-6947-7-3)
Supplement: Additional file 13 — RAP application directory. Sets up directory for RAP (RDF application for PHP) source code [file 1472-6947-7-3-S13.gz › rap/api/infModel/InfStatement.php]

<?php
// ----------------------------------------------------------------------------------
// Class: InfStatement
// ----------------------------------------------------------------------------------

/**
 * An RDF statement which was entailed by a inference rule.
 * See Statement Class for further information. 
 *  
 * <BR><BR>History:<UL>
 * <LI>09-07-2004                : First version of this class.</LI>
 * 
 * @author Daniel Westphal <mail at d-westphal dot de>
 * @version  V0.9.1
 * @package infModel
 */
class InfStatement extends Statement  {
	
}
	
?>
