# Supplementary material for: A UMLS-based spell checker for natural language processing in vaccine safety
Source: BMC Med Inform Decis Mak. 2007 Feb 12;7:3. doi: 10.1186/1472-6947-7-3 (PMC1805499; doi:10.1186/1472-6947-7-3)
Supplement: Additional file 13 — RAP application directory. Sets up directory for RAP (RDF application for PHP) source code [file 1472-6947-7-3-S13.gz › rap/api/model/CVS/Entries]

/Blanknode.php/1.11/Fri Dec 17 08:10:42 2004//
/DBase.php/1.3/Mon Aug 23 15:23:08 2004//
/DbModel.php/1.15/Fri Jul 01 10:11:40 2005//
/DbStore.php/1.20/Mon Jul 04 15:42:00 2005//
/Literal.php/1.13/Fri Dec 17 08:10:42 2004//
/MemModel.php/1.27/Mon Jul 04 14:35:44 2005//
/Model.php/1.31/Wed May 11 14:22:50 2005//
/ModelFactory.php/1.6/Thu Jul 07 09:37:46 2005//
/ModelP.php/1.6/Mon Oct 18 14:57:26 2004//
/Node.php/1.9/Fri Dec 17 08:10:42 2004//
/Resource.php/1.15/Fri Dec 17 08:10:42 2004//
/Statement.php/1.13/Fri Dec 17 08:10:42 2004//
