# Supplementary material for: A UMLS-based spell checker for natural language processing in vaccine safety
Source: BMC Med Inform Decis Mak. 2007 Feb 12;7:3. doi: 10.1186/1472-6947-7-3 (PMC1805499; doi:10.1186/1472-6947-7-3)
Supplement: Additional file 13 — RAP application directory. Sets up directory for RAP (RDF application for PHP) source code [file 1472-6947-7-3-S13.gz › rap/api/model/DBase.php]

<?PHP
// ----------------------------------------------------------------------------------
// DBase
// ----------------------------------------------------------------------------------
//
// Description               : DBase package
//
// History:
// 08-21-2004                : Initial version.
//
// Author: Tobias Gau�	<tobias.gauss@web.de>
//
// ----------------------------------------------------------------------------------

// Include DBase class
require_once( RDFAPI_INCLUDE_DIR . 'model/DbModel.php' );
// include adodb classes
require_once(RDFAPI_INCLUDE_DIR .'util/adodb/adodb.inc.php');
?>
