# Supplementary material for: A UMLS-based spell checker for natural language processing in vaccine safety
Source: BMC Med Inform Decis Mak. 2007 Feb 12;7:3. doi: 10.1186/1472-6947-7-3 (PMC1805499; doi:10.1186/1472-6947-7-3)
Supplement: Additional file 13 — RAP application directory. Sets up directory for RAP (RDF application for PHP) source code [file 1472-6947-7-3-S13.gz › rap/api/model/DbModel.php]

<?php

// ----------------------------------------------------------------------------------
// Class: DbModel
// ----------------------------------------------------------------------------------

/**
* This class provides methods for manipulating DbModels from DbStore.
* A DbModel is an RDF Model, which is persistently stored in a relational database.
* This Class uses ADOdb Library for PHP V3.60 (http://php.weblogs.com/ADODB).
*
* <BR><BR>History:<UL>
* <LI>12-06-2004                 : improved namespace handling added (tobias.gauss@web.de)</LI>
* <LI>10-07-2004				 : Function findFirstMatchingStatement() added paramter $offset
*                                 to set an search offset
* <LI>16-08-2004				 : Function getUniqueResourceURI() has been made faster,</LI>
* 								   addWithoutDuplicates() added</LI>
* <LI>05-24-2004				 : Bug in _getNodeFlag() fixed (auer@informatik.uni-leipzig.de)</LI>
* <LI>03-29-2004				 : Function addModel() fixed, saveAs() added</LI>
* <LI>11-13-2003		 		 : Functions load,saveAs moved to class model
* <LI>11-12-2003		 		 : Function rdqlQueryAsIterator() added.</LI>
* <LI>06-17-2003                : First version of this class</LI>
*
* @version  V0.9.1
* @author   Radoslaw Oldakowski <radol@gmx.de>
*
* @package model
* @access	public
*/


class DbModel extends Model{

	/**
	* Database connection object
	*
	* @var     object ADOConnection
	* @access	private
	*/
	var $dbConn;

	/**
	* Unique model URI.
	* Used to identify the DbModel.
	*
	* @var     string
	* @access	private
	*/
	var $modelURI;


	/**
	* Database internal modelID.
	* Used to avoid JOINs.
	*
	* @var     string
	* @access	private
	*/
	var $modelID;


	/**
	* Constructor
	* Do not call this directly.
	* Use the method getModel,getNewModel or putModel of the Class DbStore instead.
	*
	* @param   object ADOConnection  &$dbConnection
	* @param   string   $modelURI
	* @param   string   $modelID
	* @param   string   $baseURI
	* @access	public
	*/
	function DbModel(&$dbConnection, $modelURI, $modelID, $baseURI=NULL) {

		$this->dbConn =& $dbConnection;
		$this->modelURI = $modelURI;
		$this->modelID = $modelID;
		$this->baseURI = $this->_checkBaseURI($baseURI);
	}


	/**
	* Set a base URI for the DbModel.
	* Affects creating of new resources and serialization syntax.
	*
	* @param	string	$uri
	* @throws  SqlError
	* @access	public
	*/
	function setBaseURI($uri) {

		$this->baseURI = $this->_checkBaseURI($uri);

		$rs = $this->dbConn->execute("UPDATE models SET baseURI='" .$this->baseURI ."'
                                 WHERE modelID=" .$this->modelID);
		if (!$rs)
		$this->dbConn->errorMsg();
	}


	/**
	* Return the number of statements in this DbModel
	*
	* @return	integer
	* @access	public
	*/
	function size() {

		$count =& $this->dbConn->getOne('SELECT COUNT(modelID) FROM statements
                                    WHERE modelID = ' .$this->modelID);
		return $count;
	}


	/**
	* Check if this DbModel is empty
	*
	* @return	boolean
	* @access	public
	*/
	function isEmpty() {

		if ($this->size() == 0)
		return TRUE;
		return FALSE;
	}


	/**
	* Add a new triple to this DbModel.
	*
	* @param	object Statement	&$statement
	* @throws	PhpError
	* @throws  SqlError
	* @access	public
	*/
	function add(&$statement) {

		if (!is_a($statement, 'Statement')) {
			$errmsg = RDFAPI_ERROR . '(class: DbModel; method: add): Statement expected.';
			trigger_error($errmsg, E_USER_ERROR);
		}

		if (!$this->contains($statement)) {

			$subject_is = $this->_getNodeFlag($statement->subject());
			$sql = "INSERT INTO statements VALUES
                    (" .$this->modelID .","
			."'" .$statement->getLabelSubject() ."',"
			."'" .$statement->getLabelPredicate() ."',";

			if (is_a($statement->object(), 'Literal')) {
				$quotedLiteral = $this->dbConn->qstr($statement->obj->getLabel());
				$sql .=        $quotedLiteral .","
				."'" .$statement->obj->getLanguage() ."',"
				."'" .$statement->obj->getDatatype() ."',"
				."'" .$subject_is ."',"
				."'l')";
			}else{
				$object_is = $this->_getNodeFlag($statement->object());
				$sql .=   "'" .$statement->obj->getLabel() ."',"
				."'',"
				."'',"
				."'" .$subject_is ."',"
				."'" .$object_is ."')";
			}
			$rs =& $this->dbConn->execute($sql);
			if (!$rs)
			$this->dbConn->errorMsg();
		}
	}


	/**
	* Alias for the method add()
	*
	* @param	object Statement	&$statement
	* @throws	PhpError
	* @throws  SqlError
	* @access	public
	*/
	function addWithoutDuplicates(&$statement) {

		$this->add($statement);
	}


	/**
	* Remove the given triple from this DbModel.
	*
	* @param	object Statement	&$statement
	* @throws	PhpError
	* @throws  SqlError
	* @access	public
	*/
	function remove(&$statement) {

		if (!is_a($statement, 'Statement')) {
			$errmsg = RDFAPI_ERROR . '(class: DbModel; method: remove): Statement expected.';
			trigger_error($errmsg, E_USER_ERROR);
		}

		$sql = 'DELETE FROM statements
           WHERE modelID=' .$this->modelID;
		$sql .= $this->_createDynSqlPart_SPO ($statement->subj, $statement->pred, $statement->obj);

		$rs =& $this->dbConn->execute($sql);
		if (!$rs)
		$this->dbConn->errorMsg();
	}


	/**
	* Short dump of the DbModel.
	*
	* @return	string
	* @access	public
	*/
	function toString() {

		return 'DbModel[modelURI=' .$this->modelURI .'; baseURI=' .$this->getBaseURI() .';  size=' .$this->size() .']';
	}


	/**
	* Dump of the DbModel including all triples.
	*
	* @return	string
	* @access	public
	*/
	function toStringIncludingTriples() {

		$memModel =& $this->getMemModel();
		return $memModel->toStringIncludingTriples();
	}


	/**
	* Create a MemModel containing all the triples of the current DbModel
	*
	* @return object MemModel
	* @access public
	*/
	function & getMemModel() {

		$recordSet = $this->_getRecordSet($this);
		return $this->_convertRecordSetToMemModel($recordSet);
	}


	/**
	* Write the RDF serialization of the _DbModel as HTML.
	*
	* @access	public
	*/
	function writeAsHtml() {

		$memModel =& $this->getMemModel();
		$memModel->writeAsHtml();
	}


	/**
	* Write the RDF serialization of the DbModel as HTML table.
	*
	* @access	public
	*/
	function writeAsHtmlTable() {
		include_once(RDFAPI_INCLUDE_DIR.PACKAGE_UTILITY);
		$memModel =& $this->getMemModel();
		RDFUtil::writeHTMLTable($memModel);
	}


	/**
	* Write the RDF serialization of the DbModel to string
	*
	* @return	string
	* @access	public
	*/
	function writeRdfToString() {

		$memModel =& $this->getMemModel();
		return $memModel->writeRdfToString();
	}


	/**
	* Saves the RDF,N3 or N-Triple serialization of the DbModel to a file.
	* You can decide to which format the model should be serialized by using a
	* corresponding suffix-string as $type parameter. If no $type parameter
	* is placed this method will serialize the model to XML/RDF format.
	* Returns FALSE if the DbModel couldn't be saved to the file.
	*
	* @access	public
	* @param 	string 	$filename
	* @param 	string 	$type
	* @throw     PhpError
	* @return	boolean
	*/
	function saveAs($filename, $type ='rdf') {

		$memModel = $this->getMemModel();
		$memModel->saveAs($filename, $type);

	}


	/**
	* Check if the DbModel contains the given statement
	*
	* @param object Statement  &$statement
	* @return	boolean
	* @access	public
	*/
	function contains(&$statement) {

		$sql = 'SELECT modelID FROM statements
           WHERE modelID = ' .$this->modelID;
		$sql .= $this->_createDynSqlPart_SPO($statement->subj, $statement->pred, $statement->obj);

		$res =& $this->dbConn->getOne($sql);

		if (!$res)
		return FALSE;
		return TRUE;
	}


	/**
	* Determine if all of the statements in the given model are also contained in this DbModel.
	*
	* @param	object Model	&$model
	* @return	boolean
	* @access	public
	*/
	function containsAll(&$model) {

		if (is_a($model, 'MemModel')) {

			foreach($model->triples as $statement)
			if(!$this->contains($statement))
			return FALSE;
			return TRUE;
		}

		elseif (is_a($model, 'DbModel')) {

			$recordSet =& $this->_getRecordSet($model);
			while (!$recordSet->EOF) {
				if (!$this->_containsRow($recordSet->fields))
				return FALSE;
				$recordSet->moveNext();
			}
			return TRUE;
		}

		$errmsg = RDFAPI_ERROR . '(class: DbModel; method: containsAll): Model expected.';
		trigger_error($errmsg, E_USER_ERROR);
	}


	/**
	* Determine if any of the statements in the given model are also contained in this DbModel.
	*
	* @param	object Model	&$model
	* @return	boolean
	* @access	public
	*/
	function containsAny(&$model) {

		if (is_a($model, 'MemModel')) {

			foreach($model->triples as $statement)
			if($this->contains($statement))
			return TRUE;
			return FALSE;
		}

		elseif (is_a($model, 'DbModel')) {

			$recordSet =& $this->_getRecordSet($model);
			while (!$recordSet->EOF) {
				if ($this->_containsRow($recordSet->fields))
				return TRUE;
				$recordSet->moveNext();
			}
			return FALSE;
		}

		$errmsg = RDFAPI_ERROR . '(class: DbModel; method: containsAny): Model expected.';
		trigger_error($errmsg, E_USER_ERROR);
	}


	/**
	* General method to search for triples in the DbModel.
	* NULL input for any parameter will match anything.
	* Example:  $result = $m->find( NULL, NULL, $node );
	*           Finds all triples with $node as object.
	*
	* @param	object Resource	$subject
	* @param	object Resource	$predicate
	* @param	object Node	$object
	* @return	object MemModel
	* @throws	PhpError
	* @throws  SqlError
	* @access	public
	*/
	function find($subject, $predicate, $object) {

		if ((!is_a($subject, 'Resource') && $subject != NULL) ||
		(!is_a($predicate, 'Resource') && $predicate != NULL) ||
		(!is_a($object, 'Node') && $object != NULL)) {

			$errmsg = RDFAPI_ERROR . '(class: DbModel; method: find): Parameters must be subclasses of Node or NULL';
			trigger_error($errmsg, E_USER_ERROR);
		}

		// static part of the sql statement
		$sql = 'SELECT subject, predicate, object, l_language, l_datatype, subject_is, object_is
           FROM statements
           WHERE modelID = ' .$this->modelID;

		// dynamic part of the sql statement
		$sql .= $this->_createDynSqlPart_SPO($subject, $predicate, $object);

		// execute the query
		$recordSet =& $this->dbConn->execute($sql);

		if (!$recordSet)
		echo $this->dbConn->errorMsg();

		// write the recordSet into memory Model
		else
		return $this->_convertRecordSetToMemModel($recordSet);
	}


	/**
	* Method to search for triples using Perl-style regular expressions.
	* NULL input for any parameter will match anything.
	* Example:  $result = $m->find_regex( NULL, NULL, $regex );
	*           Finds all triples where the label of the object node matches
	the regular expression.
	* Return an empty MemModel if nothing is found.
	* !!!!!!!!!!!!!!!!!!!!!!!!!!!!!!!!!!!!!!!!!!!!!!!!!!!!!!!!!!!!!!!!!!!!!!
	* WARNING: Mhis method loads a DbModel into memory and performs the search
	*          on a MemModel, which can be slow with large models.
	* !!!!!!!!!!!!!!!!!!!!!!!!!!!!!!!!!!!!!!!!!!!!!!!!!!!!!!!!!!!!!!!!!!!!!!
	*
	* @param	string	$subject_regex
	* @param	string	$predicate_regex
	* @param	string	$object_regex
	* @return	object MemModel
	* @throws	PhpError
	* @throws  SqlError
	* @access	public
	*/
	function findRegex($subject_regex, $predicate_regex, $object_regex) {

		$mm =& $this->getMemModel();

		return $mm->findRegex($subject_regex, $predicate_regex, $object_regex);
	}


	/**
	* Return all tripels of a certain vocabulary.
	* $vocabulary is the namespace of the vocabulary inluding a # : / char at the end.
	* e.g. http://www.w3.org/2000/01/rdf-schema#
	* Return an empty model if nothing is found.
	*
	* @param	string	$vocabulary
	* @return	object MemModel
	* @throws	PhpError
	* @throws  SqlError
	* @access	public
	*/
	function findVocabulary($vocabulary) {

		$sql = "SELECT subject, predicate, object, l_language, l_datatype, subject_is, object_is
           FROM statements
           WHERE modelID = " .$this->modelID ."
           AND predicate LIKE '" .$vocabulary ."%'";

		$recordSet =& $this->dbConn->execute($sql);

		if (!$recordSet)
		echo $this->dbConn->errorMsg();

		// write the recordSet into memory Model
		else
		return $this->_convertRecordSetToMemModel($recordSet);
	}


	/**
	* Search for triples and return the first matching statement.
	* NULL input for any parameter will match anything.
	* Return an NULL if nothing is found.
	* You can set an search offset with $offset.
	*
	* @param	object Resource	$subject
	* @param	object Resource	$predicate
	* @param	object Node	$object
	* @param	integer	$offset
	* @return	object Statement
	* @throws  PhpError
	* @throws  SqlError
	* @access	public
	*/
	function findFirstMatchingStatement($subject, $predicate, $object, $offset = -1) {

		if ((!is_a($subject, 'Resource') && $subject != NULL) ||
		(!is_a($predicate, 'Resource') && $predicate != NULL) ||
		(!is_a($object, 'Node') && $object != NULL)) {

			$errmsg = RDFAPI_ERROR . '(class: DbModel; method: find): Parameters must be subclasses of Node or NULL';
			trigger_error($errmsg, E_USER_ERROR);
		}

		// static part of the sql statement
		$sql = 'SELECT subject, predicate, object, l_language, l_datatype, subject_is, object_is
           FROM statements
           WHERE modelID = ' .$this->modelID;

		// dynamic part of the sql statement
		$sql .= $this->_createDynSqlPart_SPO($subject, $predicate, $object);

		// execute the query
		$recordSet =& $this->dbConn->selectLimit($sql,1,($offset));

		if (!$recordSet)
		echo $this->dbConn->errorMsg();
		else {
			if (!$recordSet->fields)
			return NULL;
			else {
				$memModel = $this->_convertRecordSetToMemModel($recordSet);
				return $memModel->triples[0];
			}
		}
	}


	/**
	* Search for triples and return the number of matches.
	* NULL input for any parameter will match anything.
	*
	* @param	object Resource	$subject
	* @param	object Resource	$predicate
	* @param	object Node  	$object
	* @return	integer
	* @throws	PhpError
	* @throws  SqlError
	* @access	public
	*/
	function findCount($subject, $predicate, $object) {

		if ((!is_a($subject, 'Resource') && $subject != NULL) ||
		(!is_a($predicate, 'Resource') && $predicate != NULL) ||
		(!is_a($object, 'Node') && $object != NULL)) {

			$errmsg = RDFAPI_ERROR . '(class: DbModel; method: find): Parameters must be subclasses of Node or NULL';
			trigger_error($errmsg, E_USER_ERROR);
		}

		// static part of the sql statement
		$sql = 'SELECT COUNT(*)
           FROM statements
           WHERE modelID = ' .$this->modelID;

		// dynamic part of the sql statement
		$sql .= $this->_createDynSqlPart_SPO($subject, $predicate, $object);

		// execute the query
		$recordSet =& $this->dbConn->execute($sql);

		if (!$recordSet)
		echo $this->dbConn->errorMsg();
		else
		return $recordSet->fields[0];
	}


	/**
	* Perform an RDQL query on this DbModel.
	* This method returns an associative array of variable bindings.
	* The values of the query variables can either be RAP's objects (instances of Node)
	* if $returnNodes set to TRUE, or their string serialization.
	*
	* @access	public
	* @param string $queryString
	* @param boolean $returnNodes
	* @return  array   [][?VARNAME] = object Node  (if $returnNodes = TRUE)
	*      OR  array   [][?VARNAME] = string
	*
	*/
	function rdqlQuery($queryString, $returnNodes = TRUE) {
		require_once(RDFAPI_INCLUDE_DIR.PACKAGE_RDQL);
		$parser = new RdqlParser();
		$parsedQuery =& $parser->parseQuery($queryString);

		// this method can only query this DbModel
		// if another model was specified in the from clause throw an error
		if (isset($parsedQuery['sources'][0]))
		if($parsedQuery['sources'][0] != $this->modelURI) {
			$errmsg = RDFAPI_ERROR . '(class: DbModel; method: rdqlQuery):';
			$errmsg .= ' this method can only query this DbModel';
			trigger_error($errmsg, E_USER_ERROR);
		}

		$engine = new RdqlDbEngine();
		$res =& $engine->queryModel($this, $parsedQuery, $returnNodes);

		return $res;
	}


	/**
	* Perform an RDQL query on this DBModel.
	* This method returns an RdqlResultIterator of variable bindings.
	* The values of the query variables can either be RAP's objects (instances of Node)
	* if $returnNodes set to TRUE, or their string serialization.
	*
	* @access	public
	* @param string $queryString
	* @param boolean $returnNodes
	* @return  object RdqlResultIterator = with values as object Node  (if $returnNodes = TRUE)
	*      OR  object RdqlResultIterator = with values as strings if (if $returnNodes = FALSE)
	*
	*/
	function rdqlQueryAsIterator($queryString, $returnNodes = TRUE) {
		require_once(RDFAPI_INCLUDE_DIR.PACKAGE_RDQL);
		return new RdqlResultIterator($this->rdqlQuery($queryString, $returnNodes));
	}

	/**
	* General method to replace nodes of a DbModel.
	* NULL input for any parameter will match nothing.
	* Example:  $m->replace($resource, NULL, $node, $replacement);
	*           Replaces all $node objects beeing subject or object in
	*           any triple of the model with the $replacement node.
	* Throw an error in case of a paramter mismatch.
	*
	* @param	object Resource	$subject
	* @param	object Resource	$predicate
	* @param	object Node	$object
	* @param	object Node	$replacement
	* @throws	PhpError
	* @throws  SqlError
	* @access	public
	*/
	function replace($subject, $predicate, $object, $replacement) {

		// check the correctness of the passed parameters
		if ( ((!is_a($subject, 'Resource') && $subject != NULL) ||
		(!is_a($predicate, 'Resource') && $predicate != NULL) ||
		(!is_a($object, 'Node') && $object != NULL)) ||
		(($subject != NULL && is_a($replacement, 'Literal')) ||
		($predicate != NULL && (is_a($replacement, 'Literal') ||
		is_a($replacement, 'BlankNode')))) )
		{
			$errmsg = RDFAPI_ERROR . '(class: DbModel; method: find): Parameter mismatch';
			trigger_error($errmsg, E_USER_ERROR);
		}

		if (!(!$subject && !$predicate && !$object)) {

			// create an update sql statement
			$comma = '';
			$sql = 'UPDATE statements
             SET ';
			if ($subject) {
				$sql .= " subject ='" .$replacement->getLabel() ."', "
				." subject_is='" .$this->_getNodeFlag($replacement) ."' ";
				$comma = ',';
			}
			if ($predicate) {
				$sql .= $comma ." predicate='" .$replacement->getLabel() ."' ";
				$comma = ',';
			}
			if ($object) {
				$quotedObject = $this->dbConn->qstr($replacement->getLabel());
				$sql .= $comma .' object=' .$quotedObject
				.", object_is='" .$this->_getNodeFlag($replacement) ."' ";
				if (is_a($replacement, 'Literal')) {
					$sql .= ", l_language='" .$replacement->getLanguage() ."' "
					.", l_datatype='" .$replacement->getDataType() ."' ";
				}
			}
			$sql .= 'WHERE modelID = ' .$this->modelID;
			$sql .= $this->_createDynSqlPart_SPO($subject, $predicate, $object);

			// execute the query
			$rs =& $this->dbConn->execute($sql);

			if (!$rs)
			echo $this->dbConn->errorMsg();
		}
	}


	/**
	* Check if two models are equal.
	* Two models are equal if and only if the two RDF graphs they represent are isomorphic.
	*
	* Warning: This method doesn't work correct with models where the same blank node has different
	* identifiers in the two models. We will correct this in a future version.
	*
	* @param	object	model &$that
	* @return	boolean
	* @throws  PhpError
	* @access	public
	*/

	function equals(&$that)  {

		if (!is_a($that, 'Model')) {
			$errmsg = RDFAPI_ERROR . '(class: DbModel; method: equals): Model expected.';
			trigger_error($errmsg, E_USER_ERROR);
		}

		if ($this->size() != $that->size())
		return FALSE;

		if (!$this->containsAll($that))
		return FALSE;
		return TRUE;
	}


	/**
	* Return a new MemModel that is the set-union the model with another model.
	*
	* The result of taking the set-union of two or more RDF graphs (i.e. sets of triples)
	* is another graph, which we will call the merge of the graphs.
	* Each of the original graphs is a subgraph of the merged graph. Notice that when forming
	* a merged graph, two occurrences of a given uriref or literal as nodes in two different
	* graphs become a single node in the union graph (since by definition they are the same
	* uriref or literal) but blank nodes are not 'merged' in this way; and arcs are of course
	* never merged. In particular, this means that every blank node in a merged graph can be
	* identified as coming from one particular graph in the original set of graphs.
	*
	* Notice that one does not, in general, obtain the merge of a set of graphs by concatenating
	* their corresponding N-triples documents and constructing the graph described by the merged
	* document, since if some of the documents use the same node identifiers, the merged document
	* will describe a graph in which some of the blank nodes have been 'accidentally' merged.
	* To merge Ntriples documents it is necessary to check if the same nodeID is used in two or
	* more documents, and to replace it with a distinct nodeID in each of them, before merging the
	* documents. (Not implemented yet !!!!!!!!!!!)
	*
	* @param	object Model	$model
	* @return	object MemModel
	* @throws PhpError
	* @access	public
	*
	*/
	function & unite(&$model)  {

		if (!is_a($model, 'Model')) {
			$errmsg = RDFAPI_ERROR . '(class: DbModel; method: unite): Model expected.';
			trigger_error($errmsg, E_USER_ERROR);
		}

		if (is_a($model, 'MemModel')) {

			$thisModel =& $this->getMemModel();
			return $thisModel->unite($model);
		}

		elseif (is_a($model, 'DbModel')) {

			$thisModel =& $this->getMemModel();
			$thatModel =& $model->getMemModel();
			return $thisModel->unite($thatModel);
		}
	}


	/**
	* Return a new MemModel that is the subtraction of another model from this DbModel.
	*
	* @param	object Model	$model
	* @return	object MemModel
	* @throws PhpError
	* @access	public
	*/

	function & subtract(&$model)  {

		if (!is_a($model, 'Model')) {
			$errmsg = RDFAPI_ERROR . '(class: DbModel; method: subtract): Model expected.';
			trigger_error($errmsg, E_USER_ERROR);
		}

		if (is_a($model, 'MemModel')) {

			$thisModel =& $this->getMemModel();
			return $thisModel->subtract($model);
		}

		elseif (is_a($model, 'DbModel')) {

			$thisModel =& $this->getMemModel();
			$thatModel =& $model->getMemModel();
			return $thisModel->subtract($thatModel);
		}
	}


	/**
	* Return a new MemModel containing all the statements which are in both
	* this model and the given model.
	*
	* @param	object Model	$model
	* @return	object MemModel
	* @throws  PhpError
	* @access	public
	*/
	function & intersect(&$model)  {

		if (is_a($model, 'MemModel')) {

			$thisModel =& $this->getMemModel();
			return $thisModel->intersect($model);
		}

		elseif (is_a($model, 'DbModel')) {

			$thisModel =& $this->getMemModel();
			$thatModel =& $model->getMemModel();
			return $thisModel->intersect($thatModel);
		}

		$errmsg = RDFAPI_ERROR . '(class: DbModel; method: intersect: Model expected.';
		trigger_error($errmsg, E_USER_ERROR);
	}


	/**
	* Add the given model to this DbModel.
	* This function monitors for SQL errors, and will commit if no errors have occured,
	* otherwise it will rollback.
	* If any statement of the model to be added to this model contains a blankNode
	* with an identifier already existing in this model, a new blankNode is generated.
	*
	* @param	object Model	$model
	* @throw  PhpError
	* @access	public
	*/
	function addModel(&$model)  {

		if (!is_a($model, 'Model')) {
			$errmsg = RDFAPI_ERROR . '(class: DbModel; method: addModel): Model expected.';
			trigger_error($errmsg, E_USER_ERROR);
		}

		$blankNodes_tmp = array();

		if (is_a($model, 'MemModel')) {

			$this->dbConn->startTrans();
			foreach ($model->triples as $statement)
			$this->_addStatementFromAnotherModel($statement, $blankNodes_tmp);
			$this->addParsedNamespaces($model->getParsedNamespaces());

			$this->dbConn->completeTrans();
		}

		elseif (is_a($model, 'DbModel')) {

			$this->dbConn->startTrans();
			$memModel =& $model->getMemModel();
			foreach($memModel->triples as $statement)
			$this->_addStatementFromAnotherModel($statement, $blankNodes_tmp);
			$this->addParsedNamespaces($model->getParsedNamespaces());
			$this->dbConn->completeTrans();
		}
	}


	/**
	* Reify the DbModel.
	* Return a new MemModel that contains the reifications of all statements of this DbModel.
	*
	* @return	object	MemModel
	* @access	public
	*/
	function & reify() {

		$memModel =& $this->getMemModel();
		return $memModel->reify();
	}

	/**
	* Remove this DbModel from database and clean up.
	* This function monitors for SQL errors, and will commit if no errors have occured,
	* otherwise it will rollback.
	*
	* @throws  SqlError
	* @access	public
	*/
	function delete() {

		$this->dbConn->startTrans();
		$this->dbConn->execute('DELETE FROM models
                                  WHERE modelID=' .$this->modelID);
		$this->dbConn->execute('DELETE FROM statements
                                  WHERE modelID=' .$this->modelID);

		if (!$this->dbConn->completeTrans())
		echo $this->dbConn->errorMsg();
		else
		$this->close();
	}


	/**
	* Close this DbModel
	*
	* @access	public
	*/
	function close() {

		unset($this);
	}


	// =============================================================================
	// **************************** private methods ********************************
	// =============================================================================


	/**
	* If the URI doesn't end with # : or /, then a # is added to the URI.
	* Used at setting the baseURI of this DbModel.
	*
	* @param   string  $uri
	* @return  string
	* @access	private
	*/
	function _checkBaseURI($uri)  {

		if ($uri != NULL) {
			$c = substr($uri, strlen($uri)-1 ,1);
			if (!($c=='#' || $c==':' || $c=='/' || $c=="\\"))
			$uri .= '#';
		}
		return $uri;
	}


	/**'
	* Return the flag of the Node object.
	* r - Resource, b - BlankNode, l - Literal
	*
	* @param   object Node $object
	* @return  string
	* @access	private
	*/
	function _getNodeFlag($object)  {

		return is_a($object,'BlankNode')?'b':(is_a($object,'Resource')?'r':'l');
	}


	/**
	* Convert an ADORecordSet to a memory Model.
	*
	* Every successful database query returns an ADORecordSet object which is actually
	* a cursor that holds the current row in the array fields[].
	* !!!!!!!!!!!!!!!!!!!!!!!!!!!!!!!!!!!!!!!!!!!!!!!!!!!!!!!!!!!!!!!!!!!!!!!
	* !!! This method can only be applied to a RecordSet with array fields[]
	* !!! containing a representation of the database table: statements,
	* !!! with an index corresponding to following table columns:
	* !!! [0] - subject, [1] - predicate, [2] - object, [3] - l_language,
	* !!! [4] - l_datatype, [5] - subject_is, [6] - object_is
	* !!!!!!!!!!!!!!!!!!!!!!!!!!!!!!!!!!!!!!!!!!!!!!!!!!!!!!!!!!!!!!!!!!!!!!!
	*
	* @param   object  ADORecordSet
	* @return  object  MemModel
	* @access	private
	*/
	function _convertRecordSetToMemModel(&$recordSet)  {

		$res = new MemModel($this->baseURI);
		while (!$recordSet->EOF) {

			// subject
			if ($recordSet->fields[5] == 'r')
			$sub = new Resource($recordSet->fields[0]);
			else
			$sub = new BlankNode($recordSet->fields[0]);

			// predicate
			$pred = new Resource($recordSet->fields[1]);

			// object
			if ($recordSet->fields[6] == 'r')
			$obj = new Resource($recordSet->fields[2]);
			elseif ($recordSet->fields[6] == 'b')
			$obj = new BlankNode($recordSet->fields[2]);
			else {
				$obj = new Literal($recordSet->fields[2], $recordSet->fields[3]);
				if ($recordSet->fields[4])
				$obj->setDatatype($recordSet->fields[4]);
			}

			$statement = new Statement($sub, $pred, $obj);
			$res->add($statement);

			$recordSet->moveNext();
		}
		$res->addParsedNamespaces($this->getParsedNamespaces());
		return $res;
	}


	/**
	* Create the dynamic part of an sql statement selecting triples with the
	* given parameters ($subject, $predicate, $object).
	*
	* @param	object Resource	$subject
	* @param	object Resource	$predicate
	* @param	object Node	$object
	* @return  string
	* @access	private
	*/
	function _createDynSqlPart_SPO($subject, $predicate, $object) {

		// conditions derived from the parameters passed to the function
		
		$subject_is=is_a($subject,'BlankNode')?'b':(is_a($subject,'Resource')?'r':'l');
		$sql='';
		if ($subject != NULL)
		$sql .= " AND subject='" .$subject->getLabel() ."'
                AND subject_is='" .$subject_is ."'";
		if ($predicate != NULL)
		$sql .= " AND predicate='" .$predicate->getLabel() ."'";
		if ($object != NULL) {
			$object_is = is_a($object,'BlankNode')?'b':(is_a($object,'Resource')?'r':'l');
			if (is_a($object, 'Resource'))
			$sql .= " AND object='" .$object->getLabel() ."'
                   AND object_is ='" .$object_is ."'";
			else  {
				$quotedLiteral = $this->dbConn->qstr($object->getLabel());
				$sql .= " AND object=" .$quotedLiteral ."
                   AND l_language='" .$object->getLanguage() ."'
                   AND l_datatype='" .$object->getDataType() ."'
                   AND object_is ='" .$object_is ."'";
			}
		}
		return $sql;
	}


	/**
	* Get an ADORecordSet with array fields[] containing a representation of
	* the given DbModel stored in the table: statements, with an index corresponding
	* to following table columns:
	* [0] - subject, [1] - predicate, [2] - object, [3] - l_language,
	* [4] - l_datatype, [5] - subject_is, [6] - object_is
	* (This method operates on data from a DbModel without loading it into a memory model
	*  in order to save resources and improve speed).
	*
	* @param	object DbModel	$DbModel
	* @return  object ADORecordSet
	* @access	private
	*/
	function _getRecordSet (&$dbModel) {

		$sql = 'SELECT subject, predicate, object, l_language, l_datatype, subject_is, object_is
           FROM statements
           WHERE modelID = ' .$dbModel->modelID;

		return $recordSet =& $this->dbConn->execute($sql);
	}


	/**
	* Check if this DbModel contains the given row from the array fields[] of an ADORecordSet
	* The array index corresponds to following table columns:
	* [0] - subject, [1] - predicate, [2] - object, [3] - l_language,
	* [4] - l_datatype, [5] - subject_is, [6] - object_is
	*
	* @param   array  $row
	* @return  boolean
	* @access	private
	*/
	function _containsRow ($row) {

		$quotedObject = $this->dbConn->qstr($row[2]);
		$sql = "SELECT modelID FROM statements
           WHERE modelID = " .$this->modelID ."
           AND subject ='" .$row[0] ."'
           AND predicate ='" .$row[1] ."'
           AND object =" .$quotedObject ."
           AND l_language='" .$row[3] ."'
           AND l_datatype='" .$row[4] ."'
           AND subject_is='" .$row[5] ."'
           AND object_is='" .$row[6] ."'";

		$res =& $this->dbConn->getOne($sql);

		if (!$res)
		return FALSE;
		return TRUE;
	}


	/**
	* Returns the models namespaces.
	*
	* @author   Tobias Gau� <tobias.gauss@web.de>
	* @access   public
	* @return   Array
	*/
	function getParsedNamespaces(){
		$sql = "SELECT * FROM namespaces
           WHERE modelID = " .$this->modelID;
		$temp=false;
		$res = $this->dbConn->execute($sql);
		if($res){
			while (!$res->EOF) {
				$temp[$res->fields[1]]=$res->fields[2];
				$res->moveNext();
			}
		}
		return $temp;
	}


	/**
	* Adds the namespaces to the model. This method is called by 
	* the parser. !!!! addParsedNamespaces() not overwrites manual
	* added namespaces in the model !!!!
	*
	* @author   Tobias Gau� <tobias.gauss@web.de>
	* @access   public
	* @param    Array $newNs
	*/
	function addParsedNamespaces($newNs){
		if($newNs)	
		foreach($newNs as $namespace => $prefix){
			$this->addNamespace($prefix, $namespace);
		}
	}


	/**
	* Adds a namespace and prefix to the model.
	*
	* @author   Tobias Gau� <tobias.gauss@web.de>
	* @access   public
	* @param    String $prefix, String $nmsp
	*/
	function addNamespace($prefix,$nmsp){

		if($nmsp != '' && $prefix !=''){
			if($this->_checkNamespace($nmsp)){
				$sql = "UPDATE namespaces SET prefix='".$prefix."' WHERE
				modelID=".$this->modelID." AND namespace='".$nmsp."'";
			}else{
				$sql = "INSERT INTO namespaces VALUES
                    (" .$this->modelID .","
				."'" .$nmsp ."',"
				."'" .$prefix."')";
			}

			$rs =& $this->dbConn->execute($sql);
			if (!$rs)
			$this->dbConn->errorMsg();
		}
	}

	/**
	* checks if a namespace is already in the model.
	*
	* @author   Tobias Gau� <tobias.gauss@web.de>
	* @access   private
	* @param    Array $newNs
	*/
	function _checkNamespace($nmsp){
		$res = true;
		$sql = "SELECT * FROM namespaces
          	 WHERE modelID = " .$this->modelID." AND 
			namespace='".$nmsp."'" ;
		$rs =& $this->dbConn->execute($sql);
		if (!$rs){
			$this->dbConn->errorMsg();
		}else{
			if($rs->fields == false)
			$res = false;
		}
		return $res;


	}


	/**
	* removes a single namespace from the model
	*
	* @author   Tobias Gau� <tobias.gauss@web.de>
	* @access   public
	* @param    String $nmsp
	*/
	function removeNamespace($nmsp){

		$sql = 'DELETE FROM namespaces
           WHERE modelID=' .$this->modelID." AND namespace='".$nmsp."'";

		$rs =& $this->dbConn->execute($sql);
		if (!$rs)
		$this->dbConn->errorMsg();
	}


	/**
	* Add the given row from the array fields[] of an ADORecordSet to this DbModel
	* The array index corresponds to following table columns:
	* [0] - subject, [1] - predicate, [2] - object, [3] - l_language,
	* [4] - l_datatype, [5] - subject_is, [6] - object_is
	*
	* @param   array  $row
	* @throws  SqlError
	* @access	private
	*
	function _insertRow ($row) {

	$quotedObject = $this->dbConn->qstr($row[2]);
	$sql = "INSERT INTO statements VALUES
	(" .$this->modelID .","
	."'" .$row[0] ."',"
	."'" .$row[1] ."',"
	.""  .$quotedObject .","
	."'" .$row[3] ."',"
	."'" .$row[4] ."',"
	."'" .$row[5] ."',"
	."'" .$row[6] ."')";

	$rs =& $this->dbConn->execute($sql);
	if (!$rs)
	$this->dbConn->errorMsg();
	}
	*/

} // end: Class DbModel
?>
