# Supplementary material for: A UMLS-based spell checker for natural language processing in vaccine safety
Source: BMC Med Inform Decis Mak. 2007 Feb 12;7:3. doi: 10.1186/1472-6947-7-3 (PMC1805499; doi:10.1186/1472-6947-7-3)
Supplement: Additional file 13 — RAP application directory. Sets up directory for RAP (RDF application for PHP) source code [file 1472-6947-7-3-S13.gz › rap/api/model/Literal.php]

<?php

// ----------------------------------------------------------------------------------
// Class: Literal
// ----------------------------------------------------------------------------------

/**
 * An RDF literal.
 * The literal supports the xml:lang and rdf:datatype property.
 * For XML datatypes see: http://www.w3.org/TR/xmlschema-2/
 * 
 * <BR><BR>History:<UL>
 * <LI>11-08-2003				 : Method setLanguage() added</LI>
 * <LI>12-04-2002				 : Datatype support added ($dtype, getDatatype,
 * 								   toString, setDatatype, equals)</LI>
 * <LI>09-10-2002                : First version of this class.</LI>
 *
 * @version  V0.9.1
 * @author Chris Bizer <chris@bizer.de>
 * @author Daniel Westphal <dawe@gmx.de>
 *
 * @package model
 * @access	public
 *
 */
 class Literal extends Node {

	/**
	* Label of the literal
	* @var		string
	* @access	private
	*/	
    var $label;
   /**
	* Language of the literal
	* @var		string
	* @access	private
	*/	
    var $lang; 

   /**
	* Datatype of the literal
	* @var		string
	* @access	private
	*/	
    var $dtype; 


   /**
    * Constructor
    *
    * @param	string	$str			label of the literal
    * @param 	string $language		optional language identifier
    *
    */
	function Literal($str, $language = NULL) {
		$this->dtype = NULL;
	    $this->label = $str;
    
		if ($language != NULL) {
			$this->lang = $language;
		} else {
			$this->lang = NULL;
		}


	}
  
  /**
   * Returns the string value of the literal.
   *
   * @access	public
   * @return	string value of the literal
   */
  function getLabel() {

    return $this->label;
  }

  /**
   * Returns the language of the literal.
   *
   * @access	public 
   * @return	string language of the literal
   */
  function getLanguage() {

    return $this->lang;
  }

  /**
   * Sets the language of the literal.
   *
   * @access	public 
   * @param	    string $lang
   */
  function setLanguage($lang) {

    $this->lang = $lang;
  }  
  
  /**
   * Returns the datatype of the literal.
   *
   * @access	public 
   * @return	string datatype of the literal
   */
  function getDatatype() {

    return $this->dtype;
  }

  /**
   * Sets the datatype of the literal.
   * Instead of datatype URI, you can also use an datatype shortcuts like STRING or INTEGER.
   * The array $short_datatype with the possible shortcuts is definded in ../constants.php
   *
   * @access	public 
   * @param		string URI of XML datatype or datatype shortcut
   * 
   */
  function setDatatype($datatype) {
	GLOBAL $short_datatype;
	if  (stristr($datatype,DATATYPE_SHORTCUT_PREFIX))  {
		$this->dtype = $short_datatype[substr($datatype,strlen(DATATYPE_SHORTCUT_PREFIX)) ];} 
	else	
	    $this->dtype = $datatype;
  }

  /**
   * Checks if ihe literal equals another literal.
   * Two literals are equal, if they have the same label and they
   * have the same language/datatype or both have no language/datatype property set. 
   *
   * @access	public 
   * @param		object	literal $that
   * @return	boolean 
   */  
  function equals ($that) {
    
	if (($that == NULL) or !(is_a($that, 'Literal'))) {
	  return false;
    }

	if ( ($this->label == $that->getLabel()) && ( ( ($this->lang == $that->getLanguage()) ||
	   ($this->lang == NULL && $that->getLanguage() == NULL) )  &&

	   (
	   ($this->dtype == $that->getDatatype() ||
	   ($this->dtype == NULL && $that->getDatatype() == NULL)) ) ) ) 
	     { 
			return true;
	     }  

    return false;
  }

  /**
   * Dumps literal.
   *
   * @access	public 
   * @return	string 
   */  
  function toString() {
	$dump = 'Literal("' . $this->label .'"';
	if ($this->lang != NULL)
		$dump .= ', lang="' . $this->lang .'"';
	if ($this->dtype != NULL)
		$dump .= ', datatype="' . $this->dtype .'"';
	$dump .= ')';    
    return $dump;
  }
  

} // end: Literal

?>
