# Supplementary material for: A UMLS-based spell checker for natural language processing in vaccine safety
Source: BMC Med Inform Decis Mak. 2007 Feb 12;7:3. doi: 10.1186/1472-6947-7-3 (PMC1805499; doi:10.1186/1472-6947-7-3)
Supplement: Additional file 13 — RAP application directory. Sets up directory for RAP (RDF application for PHP) source code [file 1472-6947-7-3-S13.gz › rap/api/model/Node.php]

<?php

// ----------------------------------------------------------------------------------
// Class: Node
// ----------------------------------------------------------------------------------

/**
 * An abstract RDF node. 
 * Can either be resource, literal or blank node. 
 * Node is used in some comparisons like is_a($obj, "Node"), 
 * meaning is $obj a resource, blank node or literal.
 * 
 * <BR><BR>History:<UL>
 * <li>09-10-2002                : First version of this class.</li>
 * </UL>
 * 
 * @version  V0.9.1
 * @author Chris Bizer <chris@bizer.de>
 *
 * @todo nothing
 * @package model
 * @abstract
 *
 */
 class Node extends Object {
 } // end:RDFNode


?>
