# Supplementary material for: A UMLS-based spell checker for natural language processing in vaccine safety
Source: BMC Med Inform Decis Mak. 2007 Feb 12;7:3. doi: 10.1186/1472-6947-7-3 (PMC1805499; doi:10.1186/1472-6947-7-3)
Supplement: Additional file 13 — RAP application directory. Sets up directory for RAP (RDF application for PHP) source code [file 1472-6947-7-3-S13.gz › rap/api/ontModel/CVS/Entries]

/Individual.php/1.3/Fri Dec 17 08:10:42 2004//
/OWLVocabulary.php/1.2/Fri Dec 17 08:10:44 2004//
/OntClass.php/1.3/Fri Dec 17 08:10:44 2004//
/OntModel.php/1.6/Mon Jan 17 09:18:00 2005//
/OntModelP.php/1.2/Mon Oct 18 14:55:20 2004//
/OntProperty.php/1.3/Fri Dec 17 08:10:44 2004//
/OntResource.php/1.4/Fri Dec 17 08:10:44 2004//
/OntVocabulary.php/1.3/Fri Dec 17 08:10:44 2004//
/RdfsVocabulary.php/1.3/Fri Dec 17 08:10:44 2004//
