# Supplementary material for: A UMLS-based spell checker for natural language processing in vaccine safety
Source: BMC Med Inform Decis Mak. 2007 Feb 12;7:3. doi: 10.1186/1472-6947-7-3 (PMC1805499; doi:10.1186/1472-6947-7-3)
Supplement: Additional file 13 — RAP application directory. Sets up directory for RAP (RDF application for PHP) source code [file 1472-6947-7-3-S13.gz › rap/api/ontModel/Individual.php]

<?PHP
/**
* ----------------------------------------------------------------------------------
* Class: Individual
* ----------------------------------------------------------------------------------
*
* @package 	ontModel
*/


/**
* Interface that encapsulates an individual in an ontology, sometimes referred
* to as a fact or assertion.
* In order to be recognised as an individual, rather than a generic resource, 
* at least one rdf:type statement, referring to a known class, must be present 
* in the model.
*
* <BR><BR>History:
* <LI>10-05-2004                : First version of this class.</LI>
*
* @version  V0.9.1
* @author Daniel Westphal <mail at d-westphal dot de>
*
*
* @package 	ontModel
* @access	public
**/	

class Individual extends OntResource   
{
	
	/**
    * Constructor
	* You can supply a uri
    *
    * @param string $uri 
	* @access	public
    */		
	function Individual($uri = null)
	{
		parent::OntResource($uri);
	}
} 
?>
