# Supplementary material for: A UMLS-based spell checker for natural language processing in vaccine safety
Source: BMC Med Inform Decis Mak. 2007 Feb 12;7:3. doi: 10.1186/1472-6947-7-3 (PMC1805499; doi:10.1186/1472-6947-7-3)
Supplement: Additional file 13 — RAP application directory. Sets up directory for RAP (RDF application for PHP) source code [file 1472-6947-7-3-S13.gz › rap/api/ontModel/OntModelP.php]

<?PHP
/**
* ----------------------------------------------------------------------------------
* OntModel Package
* ----------------------------------------------------------------------------------
*
* Description               : OntModel package
*
* History:
* 10-04-2004                : Initial version.
*
* Author: Daniel Westphal	<mail at d-westphal dot de>
* @package ontModel
* ----------------------------------------------------------------------------------
*/
// Include OntModel classes
include_once( RDFAPI_INCLUDE_DIR . PACKAGE_RESMODEL);
require_once( RDFAPI_INCLUDE_DIR . 'ontModel/OntVocabulary.php');
require_once( RDFAPI_INCLUDE_DIR . 'ontModel/RdfsVocabulary.php');
require_once( RDFAPI_INCLUDE_DIR . 'ontModel/OntModel.php');
require_once( RDFAPI_INCLUDE_DIR . 'ontModel/OntResource.php');
require_once( RDFAPI_INCLUDE_DIR . 'ontModel/OntProperty.php');
require_once( RDFAPI_INCLUDE_DIR . 'ontModel/OntClass.php');
require_once( RDFAPI_INCLUDE_DIR . 'ontModel/Individual.php');

?>
