# Supplementary material for: A UMLS-based spell checker for natural language processing in vaccine safety
Source: BMC Med Inform Decis Mak. 2007 Feb 12;7:3. doi: 10.1186/1472-6947-7-3 (PMC1805499; doi:10.1186/1472-6947-7-3)
Supplement: Additional file 13 — RAP application directory. Sets up directory for RAP (RDF application for PHP) source code [file 1472-6947-7-3-S13.gz › rap/api/ontModel/OntVocabulary.php]

<?PHP
/**
* ----------------------------------------------------------------------------------
* Class: OntVocabulary
* ----------------------------------------------------------------------------------
*
* @package 	ontModel
*/

/**
* Base Class that encapsulates the elements of a general vocabulary 
* corresponding to a particular ontology language. The intent is that, 
* using a given vocabulary, a given RDF model can be processed as an 
* ontology description, without binding knowledge of the vocabulary 
* into this Class
*
* <BR><BR>History:
* <LI>10-07-2004                : First version of this class.</LI>
*
* @version  V0.9.1
* @author Daniel Westphal <mail at d-westphal dot de>
*
*
* @package 	ontModel
* @access	public
**/
class OntVocabulary
{
	
}
?>
