# Supplementary material for: A UMLS-based spell checker for natural language processing in vaccine safety
Source: BMC Med Inform Decis Mak. 2007 Feb 12;7:3. doi: 10.1186/1472-6947-7-3 (PMC1805499; doi:10.1186/1472-6947-7-3)
Supplement: Additional file 13 — RAP application directory. Sets up directory for RAP (RDF application for PHP) source code [file 1472-6947-7-3-S13.gz › rap/api/rdql/CVS/Entries]

/RDQL.php/1.2/Mon Aug 23 12:19:56 2004//
/RdqlDbEngine.php/1.11/Fri Dec 17 08:10:44 2004//
/RdqlEngine.php/1.11/Fri Dec 17 08:10:44 2004//
/RdqlMemEngine.php/1.12/Fri Dec 17 08:10:44 2004//
/RdqlParser.php/1.9/Fri Dec 17 08:10:44 2004//
/RdqlResultIterator.php/1.10/Fri Dec 17 08:10:44 2004//
