# Supplementary material for: A UMLS-based spell checker for natural language processing in vaccine safety
Source: BMC Med Inform Decis Mak. 2007 Feb 12;7:3. doi: 10.1186/1472-6947-7-3 (PMC1805499; doi:10.1186/1472-6947-7-3)
Supplement: Additional file 13 — RAP application directory. Sets up directory for RAP (RDF application for PHP) source code [file 1472-6947-7-3-S13.gz › rap/api/rdql/RDQL.php]

<?PHP
// ----------------------------------------------------------------------------------
// RDQL
// ----------------------------------------------------------------------------------
//
// Description               : Rdql package
// ----------------------------------------------------------------------------------


// include RDQL classes
require_once( RDFAPI_INCLUDE_DIR . 'rdql/RdqlParser.php' );
require_once( RDFAPI_INCLUDE_DIR . 'rdql/RdqlEngine.php' );
require_once( RDFAPI_INCLUDE_DIR . 'rdql/RdqlDbEngine.php' );
require_once( RDFAPI_INCLUDE_DIR . 'rdql/RdqlMemEngine.php' );
require_once( RDFAPI_INCLUDE_DIR . 'rdql/RdqlResultIterator.php' );

?>
