# Supplementary material for: A UMLS-based spell checker for natural language processing in vaccine safety
Source: BMC Med Inform Decis Mak. 2007 Feb 12;7:3. doi: 10.1186/1472-6947-7-3 (PMC1805499; doi:10.1186/1472-6947-7-3)
Supplement: Additional file 13 — RAP application directory. Sets up directory for RAP (RDF application for PHP) source code [file 1472-6947-7-3-S13.gz › rap/api/rdql/RdqlMemEngine.php]

<?php

// ----------------------------------------------------------------------------------
// Class: RdqlMemEngine
// ----------------------------------------------------------------------------------

/**
 * This class performes as RDQL query on a MemModel.
 *
 * Provided an rdql query parsed into an array of php variables and constraints
 * at first the engine searches for tuples matching all patterns from the WHERE clause
 * of the given RDQL query. Then the query result set is filtered with evaluated
 * boolean expressions from the AND clause of the given RDQL query.
 *
 *
 * <BR><BR>History:<UL>
 * <LI>09-08-2004				 : findTriplesMatchingPattern() rewritten to only use the $model->find() 
 *								   function for accessing the model. Changed the method of comparing literals to literals->equals
 *						 		   according to actual specification
 * <LI>05-12-2004				 : Bug in the handling of empty Literals fixed.</LI>
 * <LI>03-17-2004				 : Function findTuplesMatchingOnePattern()
 *								   pass-by-reference bug fixed</LI> 
 * <LI>08-29-2003                : Function filterTuples(): some bugs fixed:
 *                                 - strEqExpr with NE operator
 *                                 - regExExpr combined with other expr. and negation (!)
 *                                   e.g. !(?x ~~ "/sth/" && ?x > 5)
 * <LI>07-27-2003                : First version of this class</LI>
 *
 * @version  V0.9.1
 * @author   Radoslaw Oldakowski <radol@gmx.de>
 *
 * @package rdql
 * @access public
 */

Class RdqlMemEngine extends RdqlEngine {


/**
 * Parsed query variables and constraints.
 *
 * @var     array   ['selectVars'][] = ?VARNAME
 *                  ['sources'][] = URI
 *                  ['patterns'][]['subject']['value'] = VARorURI
 *                                ['predicate']['value'] = VARorURI
 *                                ['object']['value'] = VARorURIorLiterl
 *                                          ['is_literal'] = boolean
 *                                          ['l_lang'] = string
 *                                          ['l_dtype'] = string
 *                  ['filters'][]['string'] = string
 *                               ['evalFilterStr'] = string
 *                               ['reqexEqExprs'][]['var'] = ?VARNAME
 *                                                 ['operator'] = (eq | ne)
 *                                                 ['regex'] = string
 *                               ['strEqExprs'][]['var'] = ?VARNAME
 *                                               ['operator'] = (eq | ne)
 *                                               ['value'] = string
 *                                               ['value_type'] = ('variable' | 'URI' | 'Literal')
 *                                               ['value_lang'] = string
 *                                               ['value_dtype'] = string
 *                               ['numExpr']['vars'][] = ?VARNAME
 *                         ( [] stands for an integer index - 0..N )
 * @access	private
 */
 var $parsedQuery;


 /**
 * Perform an RDQL Query on the given MemModel.
 *
 * @param   object  MemModel &$memModel
 * @param   array   &$parsedQuery  (the same format as $this->parsedQuery)
 * @param   boolean $returnNodes
 * @return  array   [][?VARNAME] = object Node  (if $returnNodes = TRUE)
 *      OR  array   [][?VARNAME] = string
 *
 * @access  public
 */
 function & queryModel(&$memModel, &$parsedQuery, $returnNodes = TRUE) {

   $this->parsedQuery = $parsedQuery;

   // find tuples matching all patterns
   $res = $this->findTuplesMatchingAllPatterns($memModel);

   // filter tuples
   if (isset($parsedQuery['filters']))
      $res = $this->filterTuples($res);

   // select variables to be returned
   $res = $this->selectVariables($res);

   if(!$returnNodes)
     return $this->toString($res);

   return $res;
 }
 

 /**
 * Find triples matching all patterns of an RDQL query and return an array
 * with variables from all patterns and their corresponding values.
 * The variable values returned are instances of object Node.
 *
 * @param   object  MemModel  &$memModel
 * @return  array   [][?VARNAME] = object Node
 *
 * @access  private
 */
 function findTuplesMatchingAllPatterns(&$memModel) {

   $resultSet = $this->findTuplesMatchingOnePattern($memModel, $this->parsedQuery['patterns'][0]);
   for ($i=1; $i<count($this->parsedQuery['patterns']); $i++) {
       $rs = $this->findTuplesMatchingOnePattern($memModel, $this->parsedQuery['patterns'][$i]);
       $resultSet = $this->joinTuples($resultSet, $rs);
   }
   return $resultSet;
 }


/**
 * Find tuples matching one pattern and return an array with pattern
 * variables and their corresponding values (instances of object Node).
 *
 * @param   object  MemModel &$memModel
 * @param   array  &$pattern ['subject']['value'] = VARorURI
 *                           ['predicate']['value'] = VARorURI
 *                           ['object']['value'] = VARorURIorLiterl
 *                                     ['is_literal'] = boolean
 *                                     ['l_lang'] = string
 *                                     ['l_dtype'] = string
 * @return  array   [][?VARNAME] = object Node
 *
 * @access  private
 */
 function findTuplesMatchingOnePattern(&$memModel, &$pattern) {

   $resultSet = array();
   $i = 0;
   // parameters to be passed to the method findTriplesMatchingPattern
   foreach ($pattern as $key => $v) {     
     if ($v['value'] && $v['value']{0} == '?') {
        if ($key == 'object') {
            $param['object']['is_a'] = 'ANY';
            $param['object']['string'] = 'ANY';
            $param['object']['lang'] = NULL;
            $param['object']['dtype'] = NULL;
        } else         	
     		$param[$key] = 'ANY';
        $var[$i]['key'] = $key;
        $var[$i++]['val'] = $v['value'];
     }else
        if (isset($v['is_literal'])) {
          $param[$key]['is_a'] = 'Literal';
          $param[$key]['string'] = $v['value'];
          $param[$key]['lang'] = $v['l_lang'];
          $param[$key]['dtype'] = $v['l_dtype'];
        }else{
          if ($key == 'object') {
             $param[$key]['is_a'] = 'Resource';
             $param[$key]['string'] = $v['value'];
             $param[$key]['lang'] = NULL;
             $param[$key]['dtype'] = NULL;
          }else
            $param[$key] = $v['value'];
        }
   }
   
   // find pattern internal bindings e.g. (?x, ?z, ?x)
   $intBindings = NULL;
   for ($i=0; $i<count($var); $i++)
       foreach($var as $n => $v)
         if ($i != $n && $var[$i]['val'] == $v['val'])
            $intBindings[] = $var[$i]['key'];

   // find triples of the $memModel matching $pattern
   $resModel = $this->findTriplesMatchingPattern($memModel, $param['subject'],
                                                            $param['predicate'],
                                                            $param['object']['is_a'],
                                                            $param['object']['string'],
                                                            $param['object']['lang'],
                                                            $param['object']['dtype'],
                                                 $intBindings);

   // set values of the pattern variables to be returned
   if ($pattern['subject']['value']{0} == '?') {
      $n = 0;
      foreach ($resModel->triples as $triple)
        $resultSet[$n++][$pattern['subject']['value']] = $triple->subj;
   }
   if ($pattern['predicate']['value']{0} == '?') {
      $n = 0;
      foreach ($resModel->triples as $triple)
        $resultSet[$n++][$pattern['predicate']['value']] = $triple->pred;
   }
   if ($pattern['object']['value'] && $pattern['object']['value']{0} == '?') {
      $n = 0;
      foreach ($resModel->triples as $triple)
        $resultSet[$n++][$pattern['object']['value']] = $triple->obj;
   }
   return $resultSet;
 }


/**
 * Search in $memModel for triples matching one pattern from the WHERE clause.
 * 'ANY' input for $subjLabel..$objLabel, $obj_is will match anything.
 * NULL input for $objDtype will only match obj->dtype = NULL
 * NULL input for $objLanguage will match obj->lang = NULL or anything if a
 * literal is datatyped (except for XMLLiterals and plain literals)
 * This method also checks internal bindings if provided.
 *
 * @param   object MemModel $memModel
 * @param   string $subjLabel
 * @param   string $predLabel
 * @param   string $objLabel
 * @param   string $obj_is
 * @param   string $objLanguage
 * @param   string $objDtype
 * @param   array  $intBindings [] = string
 * @return  object MemModel
 * @access	private
 */
 function findTriplesMatchingPattern(&$memModel, $subjLabel, $predLabel, $obj_is,
                                      $objLabel, $objLang, $objDtype, &$intBindings) {

   $res = new MemModel();

   if($memModel->isEmpty())
    return $res;

   if ($subjLabel=='ANY')
   {
       $subj=NULL;
   } else
   {
       $subj=new Resource($subjLabel);
   };
   if ($predLabel=='ANY')
   {
       $pred=NULL;
   } else
   {
       $pred=new Resource($predLabel);
   }; 
            
   if ($objLabel=='ANY')
   {
       $obj=NULL;
   } else
   {
       if ($obj_is == 'Literal')
       {
           $obj=new Literal($objLabel);
           $obj->setDatatype($objDtype);
           $obj->setLanguage($objLang);
       } else {
           $obj=new Resource($objLabel);
       }
   };
   
   $res=$memModel->find($subj,$pred,$obj);

     if ($intBindings)
              foreach ($res->triples as $triple)
        {
            if (!$this->_checkIntBindings($triple, $intBindings))
            {
                  $res->remove($triple);
            }
        }

  return $res;
}

 
/**
 * Perform an SQL-like inner join on two resultSets.
 *
 * @param   array   &$finalRes [][?VARNAME] = object Node
 * @param   array   &$res      [][?VARNAME] = object Node
 * @return  array              [][?VARNAME] = object Node
 *
 * @access  private
 */
 function joinTuples(&$finalRes, &$res) {

   if (count($finalRes) == 0 || count($res) == 0)
      return array();

   // find joint variables and new variables to be added to $finalRes
   $jointVars = array();
   $newVars = array();
   foreach ($res[0] as $varname => $node) {
     if (array_key_exists($varname, $finalRes[0]))
        $jointVars[] = $varname;
     else
        $newVars[] = $varname;
   }

   // eliminate rows of $finalRes in which the values of $jointVars do not have
   // a corresponding row in $res.
   foreach ($finalRes as $n => $fRes) {
     foreach ($res as $i => $r) {
       $ok = TRUE;
       foreach ($jointVars as $j_varname)
         if ($r[$j_varname] != $fRes[$j_varname]) {
            $ok = FALSE;
            break;
         }
       if ($ok)
          break;
     }
     if (!$ok)
        unset($finalRes[$n]);
   }

   // join $res and $finalRes
   $joinedRes = array();
   foreach ($res as $i => $r) {
     foreach ($finalRes as $n => $fRes) {
       $ok = TRUE;
       foreach ($jointVars as $j_varname)
         if ($r[$j_varname] != $fRes[$j_varname]) {
            $ok = FALSE;
            break;
         }
       if ($ok) {
          $joinedRow = $finalRes[$n];
          foreach($newVars as $n_varname)
            $joinedRow[$n_varname] = $r[$n_varname];
          $joinedRes[] = $joinedRow;
       }
     }
   }
   
   return $joinedRes;
 }
 

/**
 * Filter the result-set of query variables by evaluating each filter from the
 * AND clause of the RDQL query.
 *
 * @param   array  &$finalRes  [][?VARNAME] = object Node
 * @return  array  [][?VARNAME] = object Node
 * @access	private
 */
 function filterTuples(&$finalRes) {

   foreach ($this->parsedQuery['filters'] as $filter) {

      foreach ($finalRes as $n => $fRes) {
        $evalFilterStr = $filter['evalFilterStr'];

        // evaluate regex equality expressions of each filter
        foreach ($filter['regexEqExprs'] as $i => $expr) {

          preg_match($expr['regex'], $fRes[$expr['var']]->getLabel(), $match);
          $op = substr($expr['operator'], 0,1);
          if (($op != '!' && !isset($match[0])) || ($op == '!' && isset($match[0])))
             $evalFilterStr = str_replace("##RegEx_$i##", 'FALSE', $evalFilterStr);
          else
             $evalFilterStr = str_replace("##RegEx_$i##", 'TRUE', $evalFilterStr);

        }

        // evaluate string equality expressions
        foreach ($filter['strEqExprs'] as $i => $expr) {

          $exprBoolVal = 'FALSE';
          
          switch ($expr['value_type']) {

            case 'variable':
                 if (($fRes[$expr['var']] == $fRes[$expr['value']] && $expr['operator'] == 'eq') ||
                     ($fRes[$expr['var']] != $fRes[$expr['value']] && $expr['operator'] == 'ne'))
                    $exprBoolVal = 'TRUE';
                 break;
                 
            case 'URI':

                 if (is_a($fRes[$expr['var']], 'Literal')) {
                    if ($expr['operator'] == 'ne')
                       $exprBoolVal = 'TRUE';
                    break;
                 }

                 if (($fRes[$expr['var']]->getLabel() == $expr['value'] && $expr['operator'] == 'eq') ||
                     ($fRes[$expr['var']]->getLabel() != $expr['value'] && $expr['operator'] == 'ne'))
                    $exprBoolVal = 'TRUE';
                 break;
                 
            case 'Literal':

                 if (!is_a($fRes[$expr['var']], 'Literal')) {
                    if ($expr['operator'] == 'ne')
                       $exprBoolVal = 'TRUE';
                    break;
                 }

                 $filterLiteral= new Literal($expr['value'],$expr['value_lang']);
                 $filterLiteral->setDatatype($expr['value_dtype']);
                 
                $equal=$fRes[$expr['var']]->equals($filterLiteral);
/*                 if ($fRes[$expr['var']]->getLabel() == $expr['value'] &&
                     $fRes[$expr['var']]->getDatatype() == $expr['value_dtype']) {
                     
                    $equal = TRUE;
                     
                    // Lang tags only differentiate literals in rdf:XMLLiterals and plain literals.
                    // Therefore if a literal is datatyped ignore the language tag.
                    if ((($expr['value_dtype'] == NULL) ||
                         ($expr['value_dtype'] == 'http://www.w3.org/1999/02/22-rdf-syntax-ns#XMLLiteral') ||
                         ($expr['value_dtype'] == 'http://www.w3.org/2001/XMLSchema#string')) &&
                        (($fRes[$expr['var']]->getLanguage() != $expr['value_lang'])))
                        
                        $equal = FALSE;
                 }else
                    $equal = FALSE;
     */               
                 if (($equal && $expr['operator'] == 'eq') ||
                     (!$equal && $expr['operator'] == 'ne'))
                    $exprBoolVal = 'TRUE';
                 else
                    $exprBoolVal = 'FALSE';

          }
          $evalFilterStr = str_replace("##strEqExpr_$i##", $exprBoolVal, $evalFilterStr);
       }

        // evaluate numerical expressions
        foreach ($filter['numExprVars'] as $varName) {
          $varValue = "'" .$fRes[$varName]->getLabel() ."'";
          $evalFilterStr = str_replace($varName, $varValue, $evalFilterStr);
        }

        eval("\$filterBoolVal = $evalFilterStr; \$eval_filter_ok = TRUE;");
        if (!isset($eval_filter_ok))
           trigger_error(RDQL_AND_ERR ."'" .htmlspecialchars($filter['string']) ."'", E_USER_ERROR);

        if (!$filterBoolVal)
           unset($finalRes[$n]);
      }
   }

   return $finalRes;
 }


/**
 * Remove all conditional variables from the result-set and leave only variables
 * specified in the SELECT clause of the RDQL query.
 *
 * @param   array  &$finalRes  [][?VARNAME] = object Node
 * @return  array  [][?VARNAME] = object Node
 * @access	private
 */
 function selectVariables(&$finalRes) {

   // if nothing has been found return only one row of $finalRes
   // with select variables having empty values
   if (count($finalRes) == 0) {
      foreach ($this->parsedQuery['selectVars'] as $selectVar)
         $finalRes[0][$selectVar] = NULL;
      return $finalRes;
   }
   
   // return only selectVars in the same order as given in the RDQL query
   // and reindex $finalRes.
   $n = 0;
   foreach($finalRes as $key => $val) {
     foreach ($this->parsedQuery['selectVars'] as $selectVar)
       $resultSet[$n][$selectVar] = $val[$selectVar];
     unset($finalRes[$key]);
     ++$n;
   }

   return $resultSet;
 }


/**
 * Convert the variable values of $finalRes from objects to their string serialization.
 *
 * @param   array  &$finalRes  [][?VARNAME] = object Node
 * @return  array  [][?VARNAME] = string
 * @access	private
 */
 function toString(&$finalRes) {

   foreach ($finalRes as $n => $tuple)
     foreach ($tuple as $varname => $node) {
       if (is_a($node, 'Resource'))
          $res[$n][$varname] = '<' .$node->getLabel() .'>';
       elseif (is_a($node, 'Literal')) {
          $res[$n][$varname] = '"' .$node->getLabel() .'"';
          if ($node->getLanguage())
             $res[$n][$varname] .= ' (xml:lang="' .$node->getLanguage() .'")';
          if ($node->getDatatype())
             $res[$n][$varname] .= ' (rdf:datatype="' .$node->getDatatype() .'")';
       }else
          $res[$n][$varname] = $node;
     }
   return $res;
 }


/**
 * Check if the given triple meets pattern internal bindings
 * e.g. (?x, ?z, ?x) ==> statement subject must be identical with the statement object
 *
 * @param   object statement &$triple
 * @param   array  &$intBindings [] = string
 * @return  boolean
 * @access	private
 */
 function _checkIntBindings (&$triple, &$intBindings) {

   if (in_array('subject', $intBindings)) {
      if (in_array('predicate', $intBindings))
         if ($triple->subj != $triple->pred)
            return FALSE;
      if (in_array('object', $intBindings)) {
         if (is_a($triple->obj, 'Literal'))
            return FALSE;
         elseif ($triple->subj != $triple->obj)
            return FALSE;
      }
      return TRUE;
   }
   if (in_array('predicate', $intBindings)) {
      if (is_a($triple->obj, 'Literal'))
         return FALSE;
      elseif ($triple->pred != $triple->obj)
             return FALSE;
      return TRUE;
   }
 }


/**
 * Check if the lang and dtype of the passed object Literal are equal $lang and $dtype
 * !!! Language only differentiates literals in rdf:XMLLiterals and plain literals (xsd:string).
 * !!! Therefore if a literal is datatyped ignore the language.
 *
 * @param  object  Literal $literal
 * @param  string  $dtype1
 * @param  string  $dtype2
 * @return boolean
 * @access private
 */
 function _equalsLangDtype ($literal, $lang, $dtype) {

   if ($dtype == $literal->getDatatype()) {
      if (($dtype == NULL ||
           $dtype == 'http://www.w3.org/2001/XMLSchema#string' ||
           $dtype == 'http://www.w3.org/1999/02/22-rdf-syntax-ns#XMLLiteral') &&
          ($lang != $literal->getLanguage()))
         return FALSE;
      return TRUE;
   }
   return FALSE;
 }
 
 
} // end: Class RdqlMemEngine

?>
