# Supplementary material for: A UMLS-based spell checker for natural language processing in vaccine safety
Source: BMC Med Inform Decis Mak. 2007 Feb 12;7:3. doi: 10.1186/1472-6947-7-3 (PMC1805499; doi:10.1186/1472-6947-7-3)
Supplement: Additional file 13 — RAP application directory. Sets up directory for RAP (RDF application for PHP) source code [file 1472-6947-7-3-S13.gz › rap/api/rdql/RdqlParser.php]

<?php

// ----------------------------------------------------------------------------------
// Class: RdqlParser
// ----------------------------------------------------------------------------------

/**
 * This class contains methods for parsing an Rdql query string into PHP variables.
 * The output of the RdqlParser is an array with variables and constraints
 * of each query clause (Select, From, Where, And, Using).
 * To perform an RDQL query this array has to be passed to the RdqlEngine.
 *
 * <BR><BR>History:<UL>
 * <LI>05-12-2004				 : Support for unquoted QNames added. 
 *								   However, backward compatibility is provided, that means, 
 *								   both prefix:local_name and <prefix:local_name> are allowed.
 *								   In the case of unquoted QNames, the parser now also checks 
 *								   if a prefix is defined in the USING clause.
 *								   changes: - the stracture of the class variable $parsedQuery
 *										    - methods: parseFrom(), parseExpressions(), replaceNamespacePrefixes(),
 *											  _validateVarUri(), _validateVarUriLiteral(), _validateUri(),  
 *											  _validateLiteral(), _validatePrefix()
 *								   methods added: _validateQName(), _validateNCName(), _replaceNamespacePrefix()
 *								 : Bug in the handling of empty Literals fixed.</LI>
 * <LI>07-27-2003                : First release of this class</LI>
 *
 * @version  V0.9.1
 * @author   Radoslaw Oldakowski <radol@gmx.de>
 *
 * @package rdql
 * @access public
 */


Class RdqlParser extends Object{

/**
 * Parsed query variables and constraints.
 * { } are only used within the parser class and are not returned as parsed query.
 * ( [] stands for an integer index - 0..N )  
 *
 * @var     array   ['selectVars'][] = ?VARNAME
 *                  ['sources'][]{['value']} = URI | QName
 *								 {['is_qname'] = boolean}
 *                  ['patterns'][]['subject']['value'] = VARorURI
 *											{['is_qname'] = boolean}
 *                                ['predicate']['value'] = VARorURI
 *											  {['is_qname'] = boolean}
 *                                ['object']['value'] = VARorURIorLiterl
 *							     		   {['is_qname'] = boolean} 
 *                                          ['is_literal'] = boolean
 *                                          ['l_lang'] = string
 *                                          ['l_dtype'] = string
 *                                         {['l_dtype_is_qname'] = boolean}
 *                  ['filters'][]['string'] = string
 *                               ['evalFilterStr'] = string
 *                               ['reqexEqExprs'][]['var'] = ?VARNAME
 *                                                 ['operator'] = (eq | ne)
 *                                                 ['regex'] = string
 *                               ['strEqExprs'][]['var'] = ?VARNAME
 *                                               ['operator'] = (eq | ne)
 *                                               ['value'] = string
 *                                               ['value_type'] = ('variable' | 'URI' | 'QName' | 'Literal')
 *                                               ['value_lang'] = string
 *                                               ['value_dtype'] = string
 *                                              {['value_dtype_is_qname'] = boolean}
 *                               ['numExpr']['vars'][] = ?VARNAME
 *                 {['ns'][PREFIX] = NAMESPACE}    
 * @access	private
 */
 var $parsedQuery;


/**
 * Query string divided into a sequence of tokens.
 * A token is either: ' ' or "\n" or "\r" or "\t" or ',' or '(' or ')'
 * or a string containing any characters except from the above.
 *
 * @var     array
 * @access	private
 */
 var $tokens;


/**
 * Parse the given RDQL query string and return an array with query variables and constraints.
 *
 * @param   string  $queryString
 * @return  array   $this->parsedQuery
 * @access	public
 */
 function & parseQuery($queryString) {

   $cleanQueryString = $this->removeComments($queryString);
   $this->tokenize($cleanQueryString);
   $this->startParsing();
   if ($this->parsedQuery['selectVars'][0] == '*')
      $this->parsedQuery['selectVars'] = $this->findAllQueryVariables();
   else
      $this->_checkSelectVars();
   $this->replaceNamespacePrefixes();

   return $this->parsedQuery;
 }


/**
 *  Remove comments from the passed query string.
 *
 *  @param  string  $query
 *  @return string
 *  @throws PHPError
 *  @access private
 */
 function removeComments($query) {
 
   $last = strlen($query)-1;
   $query .= ' ';
   $clean = '';
   for ($i=0; $i<=$last; $i++) {
     // don't search for comments inside a 'literal'@lang^^dtype or "literal"@lang^^dtype
     if ($query{$i} == "'" || $query{$i} == '"') {
        $quotMark = $query{$i};
        do
          $clean .= $query{$i++};
        while($i < $last && $query{$i} != $quotMark);
        $clean .= $query{$i};
        // language
        if ($query{$i+1} == '@') {
           do{
             if ($query{$i+1} == '^' && $query{$i+2} == '^')
                break;
             $clean .= $query{++$i};
           }while ($i < $last && $query{$i} != ' '  && $query{$i} != "\t"
                              && $query{$i} != "\n" && $query{$i} != "\r");
        }
        // datatype
        if ($query{$i+1} == '^' && $query{$i+2} == '^') {
            do
              $clean .= $query{++$i};
            while ($i < $last && $query{$i} != ' '  && $query{$i} != "\t"
                             && $query{$i} != "\n" && $query{$i} != "\r" );
        }
     // don't search for comments inside an <URI> either
     }elseif ($query{$i} == '<') {
        do{
           $clean .= $query{$i++};
        }while($i < $last && $query{$i} != '>');
        $clean .= $query{$i};
     }elseif ($query{$i} == '/') {
        // clear: // comment
        if ($i < $last && $query{$i+1} == '/') {
            while($i < $last && $query{$i} != "\n" && $query{$i} != "\r")
              ++$i;
            $clean .= ' ';
        // clear: /*comment*/
        }elseif ($i < $last-2 && $query{$i+1} == '*') {
            $i += 2;
            while($i < $last  && ($query{$i} != '*' || $query{$i+1} != '/'))
              ++$i;
            if ($i >= $last && ($query{$last-1} != '*' || $query{$last} != '/'))
               trigger_error(RDQL_SYN_ERR .": unterminated comment - '*/' missing", E_USER_ERROR);
            ++$i;
        }else
          $clean .= $query{$i};
     }else
        $clean .= $query{$i};
   }
   return $clean;
 }


/**
 * Divide the query string into tokens.
 * A token is either: ' ' or "\n" or "\r" or '\t' or ',' or '(' or ')'
 * or a string containing any character except from the above.
 *
 * @param   string  $queryString
 * @access	private
 */
 function tokenize($queryString) {

   $queryString = trim($queryString, " \r\n\t");
   $specialChars = array (" ", "\t", "\r", "\n", ",", "(", ")");
   $len = strlen($queryString);
   $this->tokens[0]='';
   $n = 0;

   for ($i=0; $i<$len; ++$i) {
       if (!in_array($queryString{$i}, $specialChars))
          $this->tokens[$n] .= $queryString{$i};
       else {
          if ($this->tokens[$n] != '')
             ++$n;
          $this->tokens[$n] = $queryString{$i};
          $this->tokens[++$n] = '';
       }
   }
 }


/**
 * Start parsing of the tokenized query string.
 *
 * @access private
 */
 function startParsing() {

   $this->parseSelect();
 }


/**
 * Parse the SELECT clause of an Rdql query.
 * When the parsing of the SELECT clause is finished, this method will call
 * a suitable method to parse the subsequent clause.
 *
 * @throws	PhpError
 * @access	private
 */
  function parseSelect() {

   $this->_clearWhiteSpaces();

   // Check if the queryString contains a "SELECT" token
   if (strcasecmp('SELECT', current($this->tokens)))
      trigger_error(RDQL_SEL_ERR  ."'" .current($this->tokens)
                                  ."' - SELECT keyword expected", E_USER_ERROR);
   unset($this->tokens[key($this->tokens)]);
   $this->_clearWhiteSpaces();

   // Parse SELECT *
   if (current($this->tokens) == '*') {
      unset($this->tokens[key($this->tokens)]);
      $this->parsedQuery['selectVars'][0] = '*';
      $this->_clearWhiteSpaces();
      if (strcasecmp('FROM', current($this->tokens))
          && strcasecmp('SOURCE', current($this->tokens))
          && strcasecmp('WHERE', current($this->tokens)))
        trigger_error(RDQL_SYN_ERR .": '" .htmlspecialchars(current($this->tokens))
                               ."' - SOURCE or WHERE clause expected", E_USER_ERROR);
   }

   // Parse SELECT ?Var (, ?Var)*
   $commaExpected = FALSE;
   $comma = FALSE;
   while (current($this->tokens) != NULL) {
     $k = key($this->tokens);
     $token = $this->tokens[$k];

     switch ($token) {
        case ',': if (!$commaExpected)
                     trigger_error(RDQL_SEL_ERR ." ',' - unexpected comma", E_USER_ERROR);
                  $comma = TRUE;
                  $commaExpected = FALSE;
                  break;
        case '(':
        case ')': trigger_error(RDQL_SEL_ERR ." '$token' - illegal input", E_USER_ERROR);
                  break;
        default :
                  if (!strcasecmp('FROM', $token) || !strcasecmp('SOURCE', $token)) {
                     if ($comma)
                        trigger_error(RDQL_SEL_ERR ." ',' - unexpected comma", E_USER_ERROR);
                     unset($this->tokens[$k]);
                     return $this->parseFrom();
                  }elseif (!strcasecmp('WHERE', $token) && !$comma) {
                     if ($comma)
                        trigger_error(RDQL_SEL_ERR ." ',' - unexpected comma", E_USER_ERROR);
                     unset($this->tokens[$k]);
                     return $this->parseWhere();
                  }
                  if ($token{0} == '?') {
                     $this->parsedQuery['selectVars'][] = $this->_validateVar($token, RDQL_SEL_ERR);
                     $commaExpected = TRUE;
                     $comma = FALSE;
                  }else
                     trigger_error(RDQL_SEL_ERR ." '$token' - '?' missing", E_USER_ERROR);
     }
     unset($this->tokens[$k]);
     $this->_clearWhiteSpaces();
   }
   trigger_error(RDQL_SYN_ERR . ': WHERE clause missing', E_USER_ERROR);
 }


/**
 * Parse the FROM/SOURCES clause of an Rdql query
 * When the parsing of this clause is finished, parseWhere() will be called.
 *
 * @throws	PhpError
 * @access	private
 */
 function parseFrom() {

   $comma = FALSE;
   $commaExpected = FALSE;
   $i = -1;
   while (current($this->tokens) != NULL) {

      $this->_clearWhiteSpaces();
      if (!strcasecmp('WHERE', current($this->tokens)) && count($this->parsedQuery['sources']) != 0) {
         if ($comma)
            trigger_error(RDQL_SEL_ERR ." ',' - unexpected comma", E_USER_ERROR);
         unset($this->tokens[key($this->tokens)]);
         return $this->parseWhere();
      }
      if (current($this->tokens) == ',') {
         if ($commaExpected) {
            $comma = TRUE;
            $commaExpected = FALSE;
            unset($this->tokens[key($this->tokens)]);
         }else
            trigger_error(RDQL_SRC_ERR ."',' - unecpected comma", E_USER_ERROR);
      }else{
        $token = current($this->tokens);
        $this->parsedQuery['sources'][++$i]['value'] = $this->_validateURI($token, RDQL_SRC_ERR);
        if ($token{0} != '<')
        	$this->parsedQuery['sources'][$i]['is_qname'] = TRUE;
        $commaExpected = TRUE;
        $comma = FALSE;
      }
   }
   trigger_error(RDQL_SYN_ERR .': WHERE clause missing', E_USER_ERROR);
 }


/**'
 * Parse the WHERE clause of an Rdql query.
 * When the parsing of the WHERE clause is finished, this method will call
 * a suitable method to parse the subsequent clause if provided.
 *
 * @throws	PhpError
 * @access	private
 */
 function parseWhere() {

   $comma = FALSE;
   $commaExpected = FALSE;
   $i=0;

   do {
     $this->_clearWhiteSpaces();
     if (!strcasecmp('AND', current($this->tokens))
         && count($this->parsedQuery['patterns']) != 0){
        if ($comma)
            trigger_error(RDQL_WHR_ERR ." ',' - unexpected comma", E_USER_ERROR);
        unset($this->tokens[key($this->tokens)]);
        return $this->parseAnd();
     }elseif (!strcasecmp('USING', current($this->tokens))
              && count($this->parsedQuery['patterns']) != 0) {
        if ($comma)
            trigger_error(RDQL_WHR_ERR ." ',' - unexpected comma", E_USER_ERROR);
        unset($this->tokens[key($this->tokens)]);
        return $this->parseUsing();
     }

     if (current($this->tokens) == ',') {
        $comma = TRUE;
        $this->_checkComma($commaExpected, RDQL_WHR_ERR);

     }else{

        if (current($this->tokens) != '(')
           trigger_error(RDQL_WHR_ERR ."'" .current($this->tokens)
                                      ."' - '(' expected", E_USER_ERROR);
        unset($this->tokens[key($this->tokens)]);
        $this->_clearWhiteSpaces();

        $this->parsedQuery['patterns'][$i]['subject'] = $this->_validateVarUri(current($this->tokens));
        $this->_checkComma(TRUE, RDQL_WHR_ERR);
        $this->parsedQuery['patterns'][$i]['predicate'] = $this->_validateVarUri(current($this->tokens));
        $this->_checkComma(TRUE, RDQL_WHR_ERR);
        $this->parsedQuery['patterns'][$i++]['object'] = $this->_validateVarUriLiteral(current($this->tokens));
        $this->_clearWhiteSpaces();

       if (current($this->tokens) != ')')
          trigger_error(RDQL_WHR_ERR ."'" .current($this->tokens) ."' - ')' expected", E_USER_ERROR);
       unset($this->tokens[key($this->tokens)]);
       $this->_clearWhiteSpaces();
       $commaExpected = TRUE;
       $comma = FALSE;
     }
   }while(current($this->tokens) != NULL);

   if ($comma)
      trigger_error(RDQL_WHR_ERR ." ',' - unexpected comma", E_USER_ERROR);
 }


/**
 * Parse the AND clause of an Rdql query
 *
 * @throws	PhpError
 * @access	private
 * @toDo clear comments
 */
 function parseAnd() {

   $this->_clearWhiteSpaces();
   $n = 0;
   $filterStr = '';

   while(current($this->tokens) != NULL) {
     $k = key($this->tokens);
     $token = $this->tokens[$k];

     if (!strcasecmp('USING', $token)) {
        $this->parseFilter($n, $filterStr);
        unset($this->tokens[$k]);
        return $this->parseUsing();
     }elseif ($token == ',') {
        $this->parseFilter($n, $filterStr);
        $filterStr = '';
        $token = '';
        ++$n;
     }
     $filterStr .= $token;
     unset($this->tokens[$k]);
   }
   $this->parseFilter($n, $filterStr);
 }
 
 
/**
 * Parse the USING clause of an Rdql query
 *
 * @throws	PhpError
 * @access	private
 */
 function parseUsing() {

  $commaExpected = FALSE;
  $comma = FALSE;

  do {
    $this->_clearWhiteSpaces();
    if (current($this->tokens) == ',') {
        $comma = TRUE;
        $this->_checkComma($commaExpected, RDQL_USG_ERR);
    }else{
       $prefix = $this->_validatePrefix(current($this->tokens));
       $this->_clearWhiteSpaces();

       if (strcasecmp('FOR', current($this->tokens)))
          trigger_error(RDQL_USG_ERR ." keyword: 'FOR' missing in the namespace declaration: '", E_USER_ERROR);
       unset($this->tokens[key($this->tokens)]);
       $this->_clearWhiteSpaces();

       $this->parsedQuery['ns'][$prefix] = $this->_validateUri(current($this->tokens), RDQL_USG_ERR);
       $this->_clearWhiteSpaces();
       $commaExpected = TRUE;
       $comma = FALSE;
    }
  }while(current($this->tokens) != NULL);

  if ($comma)
      trigger_error(RDQL_WHR_ERR ." ',' - unexpected comma", E_USER_ERROR);
 }


/**
 * Check if a filter from the AND clause contains an equal number of '(' and ')'
 * and parse filter expressions.
 *
 * @param   integer $n
 * @param   string  $filter
 * @throws  PHPError
 * @access	private
 */
 function parseFilter($n, $filter) {

   if ($filter == NULL)
      trigger_error(RDQL_AND_ERR ." ',' - unexpected comma", E_USER_ERROR);
   $paren = substr_count($filter, '(') - substr_count($filter, ')');
   if ($paren != 0) {
      if ($paren > 0)
         $errorMsg = "'" .htmlspecialchars($filter) ."' - ')' missing ";
      elseif ($paren < 0)
         $errorMsg = "'" .htmlspecialchars($filter) ."' - too many ')' ";
      trigger_error(RDQL_AND_ERR .$errorMsg, E_USER_ERROR);
   }

   $this->parsedQuery['filters'][$n] = $this->parseExpressions($filter);
 }


/**
 * Parse expressions inside the passed filter:
 * 1)  regex equality expressions:    ?var [~~ | =~ | !~ ] REG_EX
 * 2a) string equality expressions:   ?var  [eq | ne] "literal"@lang^^dtype.
 * 2b) string equality expressions:   ?var [eq | ne] <URI> or ?var [eq | ne] prefix:local_name
 * 3)  numerical expressions: e.q.    (?var1 - ?var2)*4 >= 20
 *
 * In cases 1-2 parse each expression of the given filter into an array of variables.
 * For each parsed expression put a place holder (e.g. ##RegEx_1##) into the filterStr.
 * The RDQLengine will then replace each place holder with the outcomming boolean value
 * of the corresponding expression.
 * The remaining filterStr contains only numerical expressions and place holders.
 *
 * @param   string  $filteStr
 * @return  array   ['string'] = string
 *                  ['evalFilterStr'] = string
 *                  ['reqexEqExprs'][]['var'] = ?VARNAME
 *                                    ['operator'] = (eq | ne)
 *                                    ['regex'] = string
 *                  ['strEqExprs'][]['var'] = ?VARNAME
 *                                 ['operator'] = (eq | ne)
 *                                 ['value'] = string
 *                                 ['value_type'] = ('variable' | 'URI' | 'QName'| 'Literal')
 *                                 ['value_lang'] = string
 *                                 ['value_dtype'] = string
 *								   ['value_dtype_is_qname'] = boolean
 *                  ['numExpr']['vars'][] = ?VARNAME
 * @access	private
 */
 function parseExpressions($filterStr) {

   $parsedFilter['string'] = $filterStr;
   $parsedFilter['regexEqExprs'] = array();
   $parsedFilter['strEqExprs'] = array();
   $parsedFilter['numExprVars'] = array();

   // parse regex string equality expressions, e.g. ?x ~~ !//foo.com/r!i
   $reg_ex  = "/(\?[a-zA-Z0-9_]+)\s+([~!=]~)\s+(['|\"])?([^\s'\"]+)(['|\"])?/";
   preg_match_all($reg_ex, $filterStr, $eqExprs);
   foreach ($eqExprs[0] as $i => $eqExpr) {
     $this->_checkRegExQuotation($filterStr, $eqExprs[3][$i], $eqExprs[5][$i]);
     $parsedFilter['regexEqExprs'][$i]['var'] = $this->_isDefined($eqExprs[1][$i]);
     $parsedFilter['regexEqExprs'][$i]['operator'] = $eqExprs[2][$i];
     $parsedFilter['regexEqExprs'][$i]['regex'] = $eqExprs[4][$i];

     $filterStr = str_replace($eqExpr, " ##RegEx_$i## ", $filterStr);
   }

   // parse ?var  [eq | ne] "literal"@lang^^dtype
   $reg_ex  = "/(\?[a-zA-Z0-9_]+)\s+(eq|ne)\s+(\'[^\']*\'|\"[^\"]*\")";
   $reg_ex .= "(@[a-zA-Z]+)?(\^{2}\S+:?\S+)?/i";
   preg_match_all($reg_ex, $filterStr, $eqExprs);
   foreach ($eqExprs[0] as $i => $eqExpr) {
     $parsedFilter['strEqExprs'][$i]['var'] = $this->_isDefined($eqExprs[1][$i]);#
     $parsedFilter['strEqExprs'][$i]['operator'] = strtolower($eqExprs[2][$i]);
     $parsedFilter['strEqExprs'][$i]['value'] = trim($eqExprs[3][$i],"'\"");
     $parsedFilter['strEqExprs'][$i]['value_type'] = 'Literal';
     $parsedFilter['strEqExprs'][$i]['value_lang'] = substr($eqExprs[4][$i], 1);     
     $dtype = substr($eqExprs[5][$i], 2);
     if ($dtype) {
        $parsedFilter['strEqExprs'][$i]['value_dtype'] = $this->_validateUri($dtype, RDQL_AND_ERR);
        if ($dtype{0} != '<')
	       $parsedFilter['strEqExprs'][$i]['value_dtype_is_qname'] = TRUE; 	 
     }else 
        $parsedFilter['strEqExprs'][$i]['value_dtype'] = '';

     $filterStr = str_replace($eqExprs[0][$i], " ##strEqExpr_$i## ", $filterStr);
   }
   
   // parse ?var [eq | ne] ?var
   $ii = count($parsedFilter['strEqExprs']);
   $reg_ex  = "/(\?[a-zA-Z0-9_]+)\s+(eq|ne)\s+(\?[a-zA-Z0-9_]+)/i";
   preg_match_all($reg_ex, $filterStr, $eqExprs);
   foreach ($eqExprs[0] as $i => $eqExpr) {
     $parsedFilter['strEqExprs'][$ii]['var'] = $this->_isDefined($eqExprs[1][$i]);
     $parsedFilter['strEqExprs'][$ii]['operator'] = strtolower($eqExprs[2][$i]);
     $parsedFilter['strEqExprs'][$ii]['value'] = $this->_isDefined($eqExprs[3][$i]);
     $parsedFilter['strEqExprs'][$ii]['value_type'] = 'variable';

     $filterStr = str_replace($eqExprs[0][$i], " ##strEqExpr_$ii## ", $filterStr);
     $ii++;
   }

   // parse ?var [eq | ne] <URI> or ?var [eq | ne] prefix:local_name
   $reg_ex  = "/(\?[a-zA-Z0-9_]+)\s+(eq|ne)\s+((<\S+>)|(\S+:\S*))/i";
   preg_match_all($reg_ex, $filterStr, $eqExprs);
   foreach ($eqExprs[0] as $i => $eqExpr) {
     $parsedFilter['strEqExprs'][$ii]['var'] = $this->_isDefined($eqExprs[1][$i]);
     $parsedFilter['strEqExprs'][$ii]['operator'] = strtolower($eqExprs[2][$i]);
     if ($eqExprs[4][$i]) {
     	$parsedFilter['strEqExprs'][$ii]['value'] = trim($eqExprs[4][$i], "<>");
     	$parsedFilter['strEqExprs'][$ii]['value_type'] = 'URI';
     }else if($eqExprs[5][$i]){
     	$this->_validateQName($eqExprs[5][$i], RDQL_AND_ERR);
     	$parsedFilter['strEqExprs'][$ii]['value'] = $eqExprs[5][$i];
     	$parsedFilter['strEqExprs'][$ii]['value_type'] = 'QName';
     }

     $filterStr = str_replace($eqExprs[0][$i], " ##strEqExpr_$ii## ", $filterStr);
     $ii++;
   }  
   
   $parsedFilter['evalFilterStr'] = $filterStr;

   // all that is left are numerical expressions and place holders for the above expressions
   preg_match_all("/\?[a-zA-Z0-9_]+/", $filterStr, $vars);
   foreach ($vars[0] as $var) {
     $parsedFilter['numExprVars'][] = $this->_isDefined($var);
   }

   return $parsedFilter;
 }


/**
 * Find all query variables used in the WHERE clause.
 *
 * @return  array [] = ?VARNAME
 * @access	private
 */
 function findAllQueryVariables() {

   $vars = array();
   foreach ($this->parsedQuery['patterns'] as $pattern) {
     $count = 0;
     foreach ($pattern as $v) {
       if ($v['value'] && $v['value']{0} == '?') {
          ++$count;
          if (!in_array($v['value'], $vars))
             $vars[] = $v['value'];
       }
     }
     if (!$count)
        trigger_error(RDQL_WHR_ERR .'pattern contains no variables', E_USER_ERROR);
   }

   return $vars;
 }


/**
 * Replace all namespace prefixes in the pattern and constraint clause of an rdql query
 * with the namespaces declared in the USING clause and default namespaces.
 *
 * @access	private
 */
 function replaceNamespacePrefixes() {

   global $default_prefixes;

   if (!isset($this->parsedQuery['ns']))
      $this->parsedQuery['ns'] = array();

   // add default namespaces
   // if in an rdql query a reserved prefix (e.g. rdf: rdfs:) is used
   // it will be overridden by the default namespace defined in constants.php
   $this->parsedQuery['ns'] = array_merge($this->parsedQuery['ns'], $default_prefixes);

   // replace namespace prefixes in the FROM clause
   if (isset($this->parsedQuery['sources']))
   	  foreach ($this->parsedQuery['sources'] as $n => $source) {
   	  	if (isset($source['is_qname']))
   	  	   $this->parsedQuery['sources'][$n] = $this->_replaceNamespacePrefix($source['value'], RDQL_SRC_ERR);
   	  	else {
   	  	   foreach ($this->parsedQuery['ns'] as $prefix => $uri) 
   	  	     $source['value'] = eregi_replace("$prefix:", $uri, $source['value']);   	  	   	  	   	  	     
   	  	   $this->parsedQuery['sources'][$n] = $source['value'];
   	  	}   	  	   
   	  	   
   	  }
   
   // replace namespace prefixes in the where clause
   foreach ($this->parsedQuery['patterns'] as $n => $pattern) {
     foreach ($pattern as $key => $v)
       if ($v['value'] && $v['value']{0} != '?') {
       	  if (isset($v['is_qname'])) {      	  	       	  	
          	 $this->parsedQuery['patterns'][$n][$key]['value']
          	 	= $this->_replaceNamespacePrefix($v['value'], RDQL_WHR_ERR);
          	 unset($this->parsedQuery['patterns'][$n][$key]['is_qname']);	 
       	  } else { // is quoted URI (== <URI>) or Literal          	
              if (isset($this->parsedQuery['patterns'][$n][$key]['is_literal'])) {
              	 if (isset($this->parsedQuery['patterns'][$n][$key]['l_dtype_is_qname'])) {   
          	 		$this->parsedQuery['patterns'][$n][$key]['l_dtype']
          	 			= $this->_replaceNamespacePrefix($v['l_dtype'], RDQL_WHR_ERR);          	 			
          	 		unset($this->parsedQuery['patterns'][$n][$key]['l_dtype_is_qname']);	
              	 }else {
              	   foreach ($this->parsedQuery['ns'] as $prefix => $uri)
                     $this->parsedQuery['patterns'][$n][$key]['l_dtype']
                       = eregi_replace("$prefix:", $uri, $this->parsedQuery['patterns'][$n][$key]['l_dtype']);
              	 }     
       	      }else {
                 foreach ($this->parsedQuery['ns'] as $prefix => $uri)
               	   $this->parsedQuery['patterns'][$n][$key]['value']
                     = eregi_replace("$prefix:", $uri, $this->parsedQuery['patterns'][$n][$key]['value']);
              }
       	  }
       }
   }

   // replace prefixes in the constraint clause
   if (isset($this->parsedQuery['filters']))
      foreach ($this->parsedQuery['filters'] as $n => $filter)
        foreach ($filter['strEqExprs'] as $i => $expr) {
          if ($expr['value_type'] == 'QName') {         	
          	 $this->parsedQuery['filters'][$n]['strEqExprs'][$i]['value']
          	 	= $this->_replaceNamespacePrefix($expr['value'], RDQL_AND_ERR);        	 	
			 $this->parsedQuery['filters'][$n]['strEqExprs'][$i]['value_type'] = 'URI';          	 	 	
          }
          if ($expr['value_type'] == 'URI')
             foreach ($this->parsedQuery['ns'] as $prefix => $uri)
               $this->parsedQuery['filters'][$n]['strEqExprs'][$i]['value']
                 = eregi_replace("$prefix:", $uri,
                    $this->parsedQuery['filters'][$n]['strEqExprs'][$i]['value']);
          elseif ($expr['value_type'] == 'Literal') {
          	 if (isset($expr['value_dtype_is_qname'])) {
          	 	$this->parsedQuery['filters'][$n]['strEqExprs'][$i]['value_dtype']
          	 	   = $this->_replaceNamespacePrefix($expr['value_dtype'], RDQL_AND_ERR);          	 	   
          	 	unset($this->parsedQuery['filters'][$n]['strEqExprs'][$i]['value_dtype_is_qname']);		
          	 } else {
               foreach ($this->parsedQuery['ns'] as $prefix => $uri)
                 $this->parsedQuery['filters'][$n]['strEqExprs'][$i]['value_dtype']
                   = eregi_replace("$prefix:", $uri,
                      $this->parsedQuery['filters'][$n]['strEqExprs'][$i]['value_dtype']);
          	 }
          }
        }

   unset($this->parsedQuery['ns']);
 }


// =============================================================================
// *************************** helper functions ********************************
// =============================================================================


/**
 * Remove whitespace-tokens from the array $this->tokens
 *
 * @access	private
 */
 function _clearWhiteSpaces() {

   while (current($this->tokens) == ' '  ||
          current($this->tokens) == "\n" ||
          current($this->tokens) == "\t" ||
          current($this->tokens) == "\r")

      unset($this->tokens[key($this->tokens)]);
 }


/**
 * Check if the query string of the given clause contains an undesired ','.
 * If a comma was correctly placed then remove it and clear all whitespaces.
 *
 * @param   string  $commaExpected
 * @param   string  $clause_error
 * @throws  PHPError
 * @access  private
 */
 function _checkComma($commaExpected, $clause_error) {

   $this->_clearWhiteSpaces();
   if (current($this->tokens) == ',') {
      if (!$commaExpected)
         trigger_error($clause_error ."',' - unexpected comma", E_USER_ERROR);
      else {
         unset($this->tokens[key($this->tokens)]);
         $this->_checkComma(FALSE, $clause_error);
      }
   }
 }
 

/**
 * Check if the given token is either a variable (?var) or the first token of an URI (<URI>).
 * In case of an URI this function returns the whole URI string.
 *
 * @param   string  $token
 * @return  array ['value'] = string
 * @throws  PHPError
 * @access	private
 */
 function _validateVarUri($token) {
 	
   if ($token{0} == '?') {
      $token_res['value'] = $this->_validateVar($token, RDQL_WHR_ERR);
   } else {
   	  $token_res['value'] = $this->_validateUri($token, RDQL_WHR_ERR);
   	  if ($token{0} != '<')
   	  	$token_res['is_qname'] = TRUE;   	  
   }           
   return $token_res;
 }


/**
 * Check if the given token is either a variable (?var) or the first token
 * of either an URI (<URI>) or a literal ("Literal").
 * In case of a literal return an array with literal properties (value, language, datatype).
 * In case of a variable or an URI return only ['value'] = string.
 *
 * @param   string  $token
 * @return  array ['value'] = string
 *				  ['is_qname'] = boolean
 *                ['is_literal'] = boolean
 *                ['l_lang'] = string
 *                ['l_dtype'] = string
 * @throws  PHPError
 * @access	private
 */
 function _validateVarUriLiteral($token) {
 
   if ($token{0} == '?')
      $statement_object['value'] = $this->_validateVar($token, RDQL_WHR_ERR);   
   elseif ($token{0} == "'" || $token{0} == '"')
      $statement_object = $this->_validateLiteral($token);
   elseif ($token{0} == '<')
      $statement_object['value'] = $this->_validateUri($token, RDQL_WHR_ERR);      
   elseif (ereg(':', $token)) {
   	  $statement_object['value'] = $this->_validateUri($token, RDQL_WHR_ERR);
   	  $statement_object['is_qname'] = TRUE;
   }else
   	  trigger_error(RDQL_WHR_ERR ." '$token' - ?Variable, &lt;URI&gt;, QName, or \"LITERAL\" expected", E_USER_ERROR);   
   return $statement_object;      
 }
 

/**
 * Check if the given token is a valid variable name (?var).
 *
 * @param   string  $token
 * @param   string  $clause_error
 * @return  string
 * @throws  PHPError
 * @access	private
 */
 function _validateVar($token, $clause_error) {

   preg_match("/\?[a-zA-Z0-9_]+/", $token, $match);
   if (!isset($match[0]) || $match[0] != $token)
      trigger_error($clause_error ."'" .htmlspecialchars($token)
                    ."' - variable name contains illegal characters", E_USER_ERROR);
   unset($this->tokens[key($this->tokens)]);
   return $token;
 }


/**
 * Check if $token is the first token of a valid URI (<URI>) and return the whole URI string
 *
 * @param   string  $token
 * @param   string  $clause_error
 * @return  string
 * @throws  PHPError
 * @access	private
 */
 function _validateUri($token, $clause_error) {

   if ($token{0} != '<') {
      if (strpos($token, ':') && $this->_validateQName($token, $clause_error)) {
      	unset($this->tokens[key($this->tokens)]);
      	return rtrim($token, ':');
      }
      $errmsg = $clause_error .'\'' .htmlspecialchars($token) .'\' ';
      if ($clause_error == RDQL_WHR_ERR)
         $errmsg .= "- ?Variable or &lt;URI&gt; or QName expected";
      else
         $errmsg .= "- &lt;URI&gt; or QName expected";
      trigger_error($errmsg, E_USER_ERROR);
   }else{
      $token_res = $token;
      while($token{strlen($token)-1} != '>' && $token != NULL) {
        if ($token == '(' || $token == ')' || $token == ',' ||
            $token == ' ' || $token == "\n" || $token == "\r") {
           trigger_error($clause_error .'\'' .htmlspecialchars($token_res)
                          ."' - illegal input: '$token' - '>' missing", E_USER_ERROR);
        }
        unset($this->tokens[key($this->tokens)]);
        $token = current($this->tokens);
        $token_res .= $token;
      }
      if ($token == NULL)
         trigger_error($clause_error .'\'' .htmlspecialchars($token_res) ."' - '>' missing", E_USER_ERROR);
      unset($this->tokens[key($this->tokens)]);
      return trim($token_res, '<>');
   }
 }


/**
 * Check if $token is the first token of a valid literal ("LITERAL") and
 * return an array with literal properties (value, language, datatype).
 *
 * @param   string  $token
 * @return  array   ['value'] = string
 *                  ['is_literal'] = boolean
 *                  ['l_lang'] = string
 *                  ['l_dtype'] = string
 *					['l_dtype_is_qname'] = boolean
 * @throws  PHPError
 * @access	private
 */
 function _validateLiteral($token) {

   $quotation_mark = $token{0};
   $statement_object = array ('value' => '',
                              'is_literal' => TRUE,
                              'l_lang' => '',
                              'l_dtype' => '');
   $this->tokens[key($this->tokens)] = substr($token,1);

   $return = FALSE;
   foreach ($this->tokens as $k => $token) {

     if ($token != NULL && $token{strlen($token)-1} == $quotation_mark) {
         $token = rtrim($token, $quotation_mark);
         $return = TRUE;

      // parse @language(^^datatype)?
     }elseif (strpos($token, $quotation_mark .'@') || substr($token, 0, 2)  == $quotation_mark .'@') {
        $lang = substr($token, strpos($token, $quotation_mark .'@')+2);
        if (strpos($lang, '^^') || substr($lang, 0,2) == '^^') {
           $dtype = substr($lang, strpos($lang, '^^')+2);
           if (!$dtype)
              trigger_error(RDQL_WHR_ERR .$quotation_mark .$statement_object['value']
                                         .$token  ." - datatype expected" ,E_USER_ERROR);
                                         
		   $statement_object['l_dtype'] = $this->_validateUri($dtype, RDQL_WHR_ERR);
		   if ($dtype{0} != '<')
		      $statement_object['l_dtype_is_qname'] = TRUE;		      
        
           $lang = substr($lang, 0, strpos($lang, '^^'));
        }
        if (!$lang)
           trigger_error(RDQL_WHR_ERR .$quotation_mark .$statement_object['value']
                                      .$token ." - language expected" ,E_USER_ERROR);
        $statement_object['l_lang'] = $lang;
        $token = substr($token, 0, strpos($token, $quotation_mark .'@'));
        $return = TRUE;

     // parse ^^datatype
     }elseif (strpos($token, $quotation_mark .'^^') || substr($token, 0, 3)  == $quotation_mark .'^^') {
        $dtype = substr($token, strpos($token, $quotation_mark .'^^')+3);
        if (!$dtype)
           trigger_error(RDQL_WHR_ERR .$quotation_mark .$statement_object['value']
                                      .$token  ." - datatype expected" ,E_USER_ERROR);       

        $statement_object['l_dtype'] = $this->_validateUri($dtype, RDQL_WHR_ERR);
		if ($dtype{0} != '<')
		   $statement_object['l_dtype_is_qname'] = TRUE;		   

        $token = substr($token, 0, strpos($token, $quotation_mark .'^^'));
        $return = TRUE;
     }elseif (strpos($token, $quotation_mark))
        trigger_error(RDQL_WHR_ERR ."'$token' - illegal input", E_USER_ERROR);
     $statement_object['value'] .= $token;
     unset($this->tokens[$k]);
     if ($return)
        return $statement_object;
   }
   trigger_error(RDQL_WHR_ERR ."quotation end mark: $quotation_mark missing", E_USER_ERROR);
 }

 
/**
 * Check if the given token is a valid QName. 
 *
 * @param   string  $token
 * @param   string  $clause_error
 * @return  boolean
 * @throws  PHPError
 * @access	private
 */
function _validateQName($token, $clause_error) {
 
  $parts = explode(':', $token);
  if (count($parts) > 2)
  	trigger_error($clause_error ."illegal QName: '$token'", E_USER_ERROR);
  if (!$this->_validateNCName($parts[0]))
  	trigger_error($clause_error ."illegal prefix in QName: '$token'", E_USER_ERROR);
  if ($parts[1] && !$this->_validateNCName($parts[1]))
  	trigger_error($clause_error ."illegal local part in QName: '$token'", E_USER_ERROR);
  	
  return TRUE;
}


/**
 * Check if the given token is a valid NCName. 
 *
 * @param   string  $token
 * @return  boolean
 * @access	private
 */ 
function _validateNCName($token) {
	
  preg_match("/[a-zA-Z_]+[a-zA-Z_0-9.\-]*/", $token, $match);
  if (isset($match[0]) && $match[0] == $token)
  	return TRUE;
  return FALSE;	
}


/**
 * Check if the given token is a valid namespace prefix.
 *
 * @param   string  $token
 * @return  string
 * @throws  PHPError
 * @access	private
 */
 function _validatePrefix($token) {

   if (!$this->_validateNCName($token))
      trigger_error(RDQL_USG_ERR ."'" .htmlspecialchars($token)
                                 ."' - illegal input, namespace prefix expected", E_USER_ERROR);
   unset($this->tokens[key($this->tokens)]);
   return $token;
 }

/**
 * Replace a prefix in a given QName and return a full URI.
 *
 * @param   string  $qName
 * @param   string  $clasue_error
 * @return  string
 * @throws  PHPError
 * @access	private
 */ 
 function _replaceNamespacePrefix($qName, $clause_error) {

   $qName_parts = explode(':', $qName);
   if (!array_key_exists($qName_parts[0], $this->parsedQuery['ns']))
      trigger_error($clause_error .'undefined prefix: \'' .$qName_parts[0] .'\' in: \'' .$qName .'\'', E_USER_ERROR);
   return $this->parsedQuery['ns'][$qName_parts[0]] .$qName_parts[1];
 } 
          	 	
          	 	
/**
 * Check if all variables from the SELECT clause are defined in the WHERE clause
 *
 * @access private
 */
 function _checkSelectVars() {

   foreach ($this->parsedQuery['selectVars'] as $var)
     $this->_isDefined($var);
 }


/**
 * Check if the given variable is defined in the WHERE clause.
 *
 * @param $var string
 * @return     string
 * @throws PHPError
 * @access private
 */
 function _isDefined($var) {

   $allQueryVars = $this->findAllQueryVariables();

   if (!in_array($var, $allQueryVars))
      trigger_error(RDQL_SYN_ERR .": '$var' - variable must be defined in the WHERE clause", E_USER_ERROR);
   return $var;
 }


/**
 * Throw an error if the regular expression from the AND clause is not quoted.
 *
 * @param  string $filterString
 * @param  string $lQuotMark
 * @param  string $rQuotMark
 * @throws PHPError
 * @access private
 */
 function _checkRegExQuotation($filterString, $lQuotMark, $rQuotMark) {

   if (!$lQuotMark)
      trigger_error(RDQL_AND_ERR ."'$filterString' - regular expressions must be quoted", E_USER_ERROR);

   if ($lQuotMark != $rQuotMark)
      trigger_error(RDQL_AND_ERR ."'$filterString' - quotation end mark in the regular expression missing", E_USER_ERROR);
 }

} // end: Class RdqlParser

?>
