# Supplementary material for: A UMLS-based spell checker for natural language processing in vaccine safety
Source: BMC Med Inform Decis Mak. 2007 Feb 12;7:3. doi: 10.1186/1472-6947-7-3 (PMC1805499; doi:10.1186/1472-6947-7-3)
Supplement: Additional file 13 — RAP application directory. Sets up directory for RAP (RDF application for PHP) source code [file 1472-6947-7-3-S13.gz › rap/api/resModel/CVS/Entries]

/ResAlt.php/1.4/Fri Dec 17 08:10:44 2004//
/ResBag.php/1.4/Fri Dec 17 08:10:44 2004//
/ResContainer.php/1.5/Fri Dec 17 08:10:44 2004//
/ResIterator.php/1.4/Fri Jun 24 07:15:10 2005//
/ResList.php/1.5/Fri Dec 17 08:10:44 2004//
/ResLiteral.php/1.3/Fri Dec 17 08:10:44 2004//
/ResModel.php/1.10/Mon Jan 17 09:13:28 2005//
/ResModelP.php/1.3/Thu Oct 07 16:12:48 2004//
/ResProperty.php/1.4/Fri Dec 17 08:10:44 2004//
/ResResource.php/1.5/Fri Dec 17 08:10:44 2004//
/ResSeq.php/1.6/Fri Jun 24 07:15:10 2005//
