# Supplementary material for: A UMLS-based spell checker for natural language processing in vaccine safety
Source: BMC Med Inform Decis Mak. 2007 Feb 12;7:3. doi: 10.1186/1472-6947-7-3 (PMC1805499; doi:10.1186/1472-6947-7-3)
Supplement: Additional file 13 — RAP application directory. Sets up directory for RAP (RDF application for PHP) source code [file 1472-6947-7-3-S13.gz › rap/api/resModel/ResModelP.php]

<?PHP
// ----------------------------------------------------------------------------------
// ResModel Package
// ----------------------------------------------------------------------------------
//
// Description               : ResModel package
//
// History:
// 09-16-2004                : Initial version.
//
// Author: Daniel Westphal	<mail at d-westphal dot de>
//
// ----------------------------------------------------------------------------------

// Include ResModel classes
require_once( RDFAPI_INCLUDE_DIR . 'resModel/ResModel.php');
require_once( RDFAPI_INCLUDE_DIR . 'resModel/ResResource.php');
require_once( RDFAPI_INCLUDE_DIR . 'resModel/ResContainer.php');
require_once( RDFAPI_INCLUDE_DIR . 'resModel/ResAlt.php');
require_once( RDFAPI_INCLUDE_DIR . 'resModel/ResBag.php');
require_once( RDFAPI_INCLUDE_DIR . 'resModel/ResLiteral.php');
require_once( RDFAPI_INCLUDE_DIR . 'resModel/ResProperty.php');
require_once( RDFAPI_INCLUDE_DIR . 'resModel/ResSeq.php');
require_once( RDFAPI_INCLUDE_DIR . 'resModel/ResIterator.php');
require_once( RDFAPI_INCLUDE_DIR . 'resModel/ResList.php');

?>
