# Supplementary material for: A UMLS-based spell checker for natural language processing in vaccine safety
Source: BMC Med Inform Decis Mak. 2007 Feb 12;7:3. doi: 10.1186/1472-6947-7-3 (PMC1805499; doi:10.1186/1472-6947-7-3)
Supplement: Additional file 13 — RAP application directory. Sets up directory for RAP (RDF application for PHP) source code [file 1472-6947-7-3-S13.gz › rap/api/resModel/ResProperty.php]

<?PHP
// ----------------------------------------------------------------------------------
// Class: ResProperty
// ----------------------------------------------------------------------------------

/**
* An RDF Property.
*
* <BR><BR>History:<UL>
* <LI>09-10-2004                : First version of this class.</LI>
*
* @version  V0.9.1
* @author Daniel Westphal <mail at d-westphal dot de>
*
*
* @package resModel
* @access	public
**/
class ResProperty extends ResResource  
{
	
	/**
    * Constructor
	* You can supply a URI
    *
    * @param string $uri 
	* @access	public
    */	
	function ResProperty($uri)
	{
		parent::ResResource($uri);
	}
} 
?>
