# Supplementary material for: A UMLS-based spell checker for natural language processing in vaccine safety
Source: BMC Med Inform Decis Mak. 2007 Feb 12;7:3. doi: 10.1186/1472-6947-7-3 (PMC1805499; doi:10.1186/1472-6947-7-3)
Supplement: Additional file 13 — RAP application directory. Sets up directory for RAP (RDF application for PHP) source code [file 1472-6947-7-3-S13.gz › rap/api/syntax/CVS/Entries]

/GRDDLParser.php/1.3/Fri Dec 17 08:10:44 2004//
/N3Parser.php/1.22/Fri Jun 24 07:15:10 2005//
/N3Serializer.php/1.15/Fri Dec 17 08:10:44 2004//
/NTripleSerializer.php/1.11/Fri Dec 17 08:10:44 2004//
/RdfParser.php/1.24/Fri Dec 17 08:10:44 2004//
/RdfSerializer.php/1.28/Fri Dec 17 08:10:44 2004//
/SyntaxGRDDL.php/1.3/Fri Dec 17 08:23:58 2004//
/SyntaxN3.php/1.3/Mon Aug 23 15:23:08 2004//
/SyntaxRDF.php/1.3/Mon Aug 23 15:23:08 2004//
/TriXParser.php/1.2/Tue Jul 05 08:49:52 2005/-ko/
/TriXSerializer.php/1.2/Tue Jul 05 08:10:14 2005/-ko/
