# Supplementary material for: A UMLS-based spell checker for natural language processing in vaccine safety
Source: BMC Med Inform Decis Mak. 2007 Feb 12;7:3. doi: 10.1186/1472-6947-7-3 (PMC1805499; doi:10.1186/1472-6947-7-3)
Supplement: Additional file 13 — RAP application directory. Sets up directory for RAP (RDF application for PHP) source code [file 1472-6947-7-3-S13.gz › rap/api/syntax/N3Parser.php]

<?php

// ----------------------------------------------------------------------------------
// Class: N3Parser
// ----------------------------------------------------------------------------------


/**
 * PHP Notation3 Parser 
 * 
 * This parser can parse a subset of n3, reporting triples to a callback function 
 * or constructing a RAP Model ( http://www.wiwiss.fu-berlin.de/suhl/bizer/rdfapi )
 * 
 * Supported N3 features: 
 * <ul>
 *   <li>Standard things, repeated triples ( ; and , ), blank nodes using [ ], self-reference ('<>')</li>
 *   <li>@prefix mappings</li>
 *   <li>= maps to owl#sameAs</li>
 *   <li>a maps to rdf-syntax-ns#type</li>
 *   <li>Literal datytype- and xmlLanguageTag support 
 * </ul>
 * Un-supported N3 Features include: 
 * <ul>
 *   <li>Reification using { }</li>
 *   <li>. and ^ operators for tree traversal</li>
 *   <li>Any log operators, like log:forAll etc.</li>
 * </ul>
 *
 * This parser is based on n3.py from Epp released 2nd March, 2002. 
 * by Sean B. Palmer 
 * ( http://infomesh.net/2002/eep/20020302-013802/n3.py )
 * 
 * This parser is released under the GNU GPL license.
 * ( http://www.gnu.org/licenses/gpl.txt ) 
 * 
 * <b>History:</b>
 * <ul>
 * <LI>04-05-2005 toke() function improved by Hannes Gassert hannes.gassert@deri.org </LI>
 * <LI>03-25-2005 N3 list processing added by Hannes Gassert hannes.gassert@deri.org</LI>
 * <LI>12-06-2004 improved namespace handling added (tobias.gauss@web.de)</LI>
 * <LI>08-10-2004 Function for converting strings to its unicode NFC form. Benjamin Nowack <bnowack@appmosphere.com></LI>
 * <LI>10-05-2004 Fixed bug with trailing space on qnames and space before ] parsin bug
 * <LI>11-27-2003 fixed problems with whithespaces at the end of bNodes</li>
 * <LI>11-18-2003 Changed xml:language regex for supporting lang-tags like en-uk.</li>
 * <li>11-07-2003 Added "setFixBnodes" function. Sets, if Bnodes should be renamed to the BNODE_PREFIX constant.</li>
 * <li>10-27-2003 fixed problems in generateModel(), changed regEx for Literals.</li>
 * <li>10-24-2003 Added support for Literals with rdf:DataType and xml:Language Tags. URI-Self-Reference with '<>' is supported.</li>
 * <li>08-01-2003 Made compatible with new v6 MemModel.</li>
 * <li>07-31-2003 Function generateModel() added.</li>
 * <li>07-16-2003 Fixed bug with anon nodes alone on a line.</li> 
 * <li>06-08-2003 Initial version converted from n3.py.</li>
 * </ul>
 *
 *
 * @author Sean B. Palmer <sean@mysterylights.com>, Gunnar AA. Grimnes <ggrimnes@csd.abdn.ac.uk>, Daniel Westphal <mail@d-westphal.de>
 * @version V0.9.1
 * @package syntax
 * @access public
 **/

class N3Parser extends Object {


  /* ==================== Variables ==================== */

  var $Tokens;
  var $bNode;
  var $RDF_NS, $DAML_NS, $OWL_NS;
  var $debug;
  var $parseError;
  var $parsedNamespaces = array();

  /* ==================== Public Methods ==================== */

  /** 
   * Constructor 
   * @access public
   **/
  function N3Parser() { 
    //Regular expressions:
     $Name = '[A-Za-z0-9_@\.]+[^\.,;\[\] ]*';
     $URI = '<[^> ]*>';
     $bNode = '_:'.$Name;
     $Univar = '\?'.$Name;
     $QName = '(?:[A-Za-z][A-Za-z0-9_@\.]*)?:'.$Name;
     $Literal = '"(\\\"|[^"])*"'; # '"(?:\\"|[^"])*"'
//   $Literal = '"[^"\\\\]*(?:\\.\\[^"\\]*)*"'; # '"(?:\\"|[^"])*"'
     $LangTag = '@[A-Za-z\-]*[^ \^\.\;\,]';
     $Datatype = '(\^\^)[^ ,\.;)]+';
     $Datatype_URI = '(\^\^)'.$URI;  
     //     $LLiteral = '"""[^"\\\\]*(?:(?:.|"(?!""))[^"\\\\]*)*"""';
     $LLiteral = '"""[^"\\\\]*(?:(?:\\\\.|"(?!""))[^"\\\\]*)*"""';
     //          '"""[^"\\]*(?:(?:\\.|"(?!""))[^"\\]*)*"""'
     $Comment = '# .*$';
     $Prefix = '(?:[A-Za-z][A-Za-z0-9_]*)?:';
     $PrefixDecl = '@prefix';
     $WS = '[ \t]';
     $this->RDF_NS = 'http://www.w3.org/1999/02/22-rdf-syntax-ns#'; # for 'a' keyword
     $this->DAML_NS = 'http://www.daml.org/2001/03/daml+oil#'; # for '=' keyword
     $this->OWL_NS = 'http://www.w3.org/2002/07/owl#';

     //     $t = array( $LLiteral, $URI); //, $Literal, $PrefixDecl, $QName, $bNode, $Prefix,     
     //	    $Univar, 'a', '{', '}', '\(', '\)', '\[', '\]', ',', ';', '\.', $WS, $Comment);
     $t = array( $Datatype_URI,$Datatype,$LLiteral, $URI, $Literal, $PrefixDecl, $QName, $bNode, $Prefix, $Univar, 'a','=', '{', '}', '\(', '\)', '\[', '\]', ',', ';', '\.', $WS, $Comment,$LangTag);
     $this->Tokens="/(".join($t,"|").")/m";

     $this->bNode=0;
     $this->debug=0;
     $this->bNodeMap = array();
     $this->FixBnodes = FIX_BLANKNODES;
     $this->parseError=false;
  }
  

  /** 
   * Sets, if BlankNode labels should be replaced by the generic label from the constants.php file  
   * default is "false" -> the used label in n3 is parsed to the model
   * @param boolean
   * @access public 
   **/
  function setFixBnodes($set) {

  	if (($set===true) OR ($set===false)) $this->FixBnodes = $set;
  }
  
  
  /** 
   * This parses a N3 string and prints out the triples 
   * @param string $s
   * @access public 
   **/
  function parse($s) {
    //   """Get a string, tokenize, create list, convert to Eep store."""
    $stat=$this->n3tolist($s);
    foreach ( $stat as $t) { 

      if (count($t)>3) {           
        $object=$t[2];

        for ($i = 3; $i < 5; $i++){
          if ($t[$i][0]=='@')$object.=$t[$i];
          if (substr($t[$i],0,2)=='^^')$object.=$t[$i];                            
        };
      } else {$object=$t[2];};
         
      print '('.$t[0].', '.$t[1].', '.$object.")\n";

    }
    //   return [[eep.Article(t[0]), eep.Article(t[1]), eep.Article(t[2])] 
    //              for t in n3tolist(s)]
  }

  
  /** 
   * This parses a N3 string and calls func($subject, $predicate, $object) with each trioke
   * @param string $s
   * @param string $func
   * @access public 
   **/
  function uparse($s,$func) {
    //   """Get a string, tokenize, create list, convert to Eep store."""
    $stat=$this->n3tolist($s);
    foreach ( $stat as $t) { 

    	if (count($t)>3) {           
        $object=$t[2];

        for ($i = 3; $i < 5; $i++){
          if ($t[$i][0]=='@')$object.=$t[$i];
          if (substr($t[$i],0,2)=='^^')$object.=$t[$i];                            
        };
      } else {$object=$t[2];};
    	//    print "(".$t[0].", ".$t[1].", ".$t[2].")";
      
      $func($t[0],$t[1],$object);
    }
    //   return [[eep.Article(t[0]), eep.Article(t[1]), eep.Article(t[2])] 
    //              for t in n3tolist(s)]
  }


  /** 
   * This parses a N3 string and returns a memmodel 
   * @param string $s
   * @access public 
   * @return object Model
   **/

  function parse2model($s,$model = false) {
	if($model == false){
	    $m=new MemModel();
	}else{
		$m=$model;
	}
    //   """Get a string, tokenize, create list, convert to Eep store."""
    $stat=$this->n3tolist($s);

    foreach ( $stat as $t) { 
      $s=$this->toRDFNode($t[0],$t);
      $p=$this->toRDFNode($t[1],$t);
      $o=$this->toRDFNode($t[2],$t);
      	
       $new_statement= new Statement($s,$p,$o);     

      $m->add($new_statement);
      //    print "(".$t[0].", ".$t[1].", ".$t[2].")";
    }
    //   return [[eep.Article(t[0]), eep.Article(t[1]), eep.Article(t[2])] 
    //              for t in n3tolist(s)]
    
    $m->addParsedNamespaces($this->parsedNamespaces);
    return $m;
  }

/**
 * Generate a new MemModel from an URI or file.
 *
 * @access	public
 * @param $path
 * @throws PhpError
 * @return object MemModel
 */
  function & generateModel($path,$dummy=false,$model=false) {

    $handle = fopen($path,'r') or die("N3 Parser: Could not open File: '$path' - Stopped parsing.");
	$done=false;
	$input="";
	while(!$done)
	{
	  $input .= fread( $handle, 512 );
	  $done = feof($handle);
	  
	}; 

  
    fclose($handle);

    return $this->parse2model($input,$model);
  }
  
  
  /* ==================== Private Methods from here ==================== */

  //  General list processing functions

/**
 * Returns FALSE if argument is a whitespace character
 * @access private
 * @param string $s
 **/
  function isWS($s) { 
    return !preg_match('/^(#.*|\s*)$/', $s);
  }


  /** 
   * Returns true if the string is not a comment
   * @access private
   * @param string $s
   * @returns boolean
   **/
  function notComment($s) {
    if ($s=="") return false; 
    $N3Comment = '^[ \t]*\#';
  
    if (ereg($N3Comment,$s)) return false;
    else return true;
  }

  /**
   * Removes all whitespace tokens from list
   * @access private 
   * @param array $list
   **/
  function filterWs($list) {
    //    var_dump($list);
    //  """Filter whitespace from a list."""

    return array_filter($list, array($this,"isWS"));
  }
  
/**
* converts a string to its unicode NFC form (e.g. \uHHHH or \UHHHHHHHH).
* 
* @param String $str
* @return String 
* @access private
*
*/
function str2unicode_nfc($str=""){
	$result="";
	/* try to detect encoding */
	$tmp=str_replace("?", "", $str);
	if(strpos(utf8_decode($tmp), "?")===false){
		$str=utf8_decode($str);
	}
	for($i=0,$i_max=strlen($str);$i<$i_max;$i++){
		$nr=0;/* unicode dec nr */
		/* char */
		$char=$str[$i];
		/* utf8 binary */
		$utf8_char=utf8_encode($char);
		$bytes=strlen($utf8_char);
		if($bytes==1){
			/* 0####### (0-127) */
			$nr=ord($utf8_char);
		}
		elseif($bytes==2){
			/* 110##### 10###### = 192+x 128+x */
			$nr=((ord($utf8_char[0])-192)*64) + (ord($utf8_char[1])-128);
		}
		elseif($bytes==3){
			/* 1110#### 10###### 10###### = 224+x 128+x 128+x */
			$nr=((ord($utf8_char[0])-224)*4096) + ((ord($utf8_char[1])-128)*64) + (ord($utf8_char[2])-128);
		}
		elseif($bytes==4){
			/* 1111#### 10###### 10###### 10###### = 240+x 128+x 128+x 128+x */
			$nr=((ord($utf8_char[0])-240)*262144) + ((ord($utf8_char[1])-128)*4096) + ((ord($utf8_char[2])-128)*64) + (ord($utf8_char[3])-128);
		}
		/* result (see http://www.w3.org/TR/rdf-testcases/#ntrip_strings) */
		if($nr<9){/* #x0-#x8 (0-8) */
			$result.="\\u".sprintf("%04X",$nr);
		}
		elseif($nr==9){/* #x9 (9) */
			$result.='\t';
		}
		elseif($nr==10){/* #xA (10) */
			$result.='\n';
		}
		elseif($nr<13){/* #xB-#xC (11-12) */
			$result.="\\u".sprintf("%04X",$nr);
		}
		elseif($nr==13){/* #xD (13) */
			$result.='\t';
		}
		elseif($nr<32){/* #xE-#x1F (14-31) */
			$result.="\\u".sprintf("%04X",$nr);
		}
		elseif($nr<34){/* #x20-#x21 (32-33) */
			$result.=$char;
		}
		elseif($nr==34){/* #x22 (34) */
			$result.='\"';
		}
		elseif($nr<92){/* #x23-#x5B (35-91) */
			$result.=$char;
		}
		elseif($nr==92){/* #x5C (92) */
			$result.='\\';
		}
		elseif($nr<127){/* #x5D-#x7E (93-126) */
			$result.=$char;
		}
		elseif($nr<65536){/* #x7F-#xFFFF (128-65535) */
			$result.="\\u".sprintf("%04X",$nr);
		}
		elseif($nr<1114112){/* #x10000-#x10FFFF (65536-1114111) */
			$result.="\\U".sprintf("%08X",$nr);
		}
		else{
			/* other chars are not defined => ignore */
		}
	}
	return $result;
}

  

  /**
   * Gets a slice of an array. 
   * Returns the wanted slice, as well as the remainder of the array.
   * e.g. getSpan(['p', 'q', 'r'], 1, 2) gives (['q'], ['p', 'r'])
   * @return array
   * @access private
   * @param array $list
   * @param integer $start
   * @param integer $end
   **/
  function getSpan($list, $start, $end) {
    
    $pre=array_slice($list, 0, $start);
    $post=array_slice($list, $end);

    return array(array_slice($list, $start,$end-$start),$this->array_concat($pre,$post));
  }


  /** 
   * Concatenates two arrays 
   * @param array $a
   * @param array $b
   * @returns array
   * @access private
   **/
  function array_concat($a, $b) { 
    array_splice($a,count($a),0,$b);
    return $a;
  }

  /**
   * Returns an array with all indexes where item appears in list
   * @param array $list 
   * @param string $item
   * @returns array
   * @access private 
   **/
  function posns($list, $item) { 
    $res=array(); 
    $i=0;
    foreach ( $list as $k=>$v) {     
      if ($v === $item ) $res[]=$i;
      $i++;
    }
    $res[]=$i;
    return $res;
  }


  /* More N3 specific functions */

  /** 
   * Returns a list of tokens
   * @param string $s
   * @returns array
   * @access private
   **/
  function toke($s) {

    //    print "$s\n";
    //   """Notation3 tokenizer. Takes in a string, returns a raw token list."""
    if (strlen($s) == 0) die('Document has no content!');

    $s=str_replace("\r\n","\n",$s);
    $s=str_replace("\r","\n",$s);


    //$lines=explode("\n",$s);

    //$reallines=array_filter($lines, array($this, "notComment"));
    //    print "LINES: ".join($reallines, " ")." :LINES\n";
    //array_walk($reallines, array($this, "trimLine"));
    //$res=array();

    //    foreach ($reallines as $l) {    
    //preg_match_all($this->Tokens, $l, $newres);
    //$res=$this->array_concat($res,$newres[0]);
    //}

    $res=array();
    preg_match_all($this->Tokens, $s, $newres);

    $res=$this->array_concat($res, array_map('trim', $newres[0]));
  
    return $res;
  }
 
  /** 
   * Returns a list with the elements between start and end as one quoted string
   * e.g. listify(["a","b","c","d"],1,2) => ["a","b c", "d"]
   * @param array $list
   * @param integer $start
   * @param integer $end
   * @returns array
   * @access private
   **/
  function listify($list, $start, $end) {

    //Re-form a list, merge elements start->end into one quoted element
    //Start and end are offsets...

    $l=$end-$start;

    $s=array_slice($list, 0, $start);
    $m=array_slice($list, $start,$l);
    $e=array_slice($list, $end);
  
    //  array_push($s,"\"".join($m," ")."\"");
    array_push($s,$m);
  
    return $this->array_concat($s,$e);
  }

  /**
   * Returns an array with prefixes=>namespace mappings
   * @param array $list 
   * @access private 
   * @returns array
   **/
  function getPrefixes($list) {

    $prefixes=array();
    $ns=1;
    $name=2;
    foreach ($list as $l) { 
      if ($l=='@prefix') { 
	//   while '@prefix' in list {
      
	$pos=current($list);
	//pos = list.index('@prefix')
	$r = $this->getSpan($list, $pos, ($pos+4)); # processes the prefix tokens
	$binding=$r[0];
	$list=$r[1];
	$prefixes[$binding[$ns]] = substr($binding[$name],1,-1);
	$this->parsedNamespaces[substr($binding[$name],1,-1)] = substr($binding[$ns],0,-1);
      }
    }
 
	if (count($prefixes)<1) $list= array_slice($list,0);
	
    return array($prefixes, $list);
  }

  /**
   * Callback function for replacing "a" elements with the right RDF uri.
   * @param string $l
   * @access private
   **/
  function replace_a_type(&$l,$p) {
    if ($l=='a') $l='<'.$this->RDF_NS.'type>';
  }

  /**
   * Callback function for replacing "=" elements with the right DAML+OIL uri.
   * @param string $l
   * @access private
   **/
  function replace_equal(&$l,$p) {
    if ($l=='=') $l='<'.$this->OWL_NS.'sameAs>';
  }

  /**
   * Callback function for replacing "this" elements with the right RDF uri.
   * @param string $l
   * @access private
   **/
  function replace_this($l,$p) {
    if ($l=='this') $l='<urn:urn-n:this>';
  }

  /**
   * Applies stuff :) 
   * Expands namespace prefixes etc. 
   * @param array $prefixes
   * @param array $list
   * @returns $list
   * @access private
   **/
  function applyStuff($prefixes, $list) {

    array_walk($list, array($this, 'replace_a_type'));
    array_walk($list, array($this, 'replace_equal'));
    array_walk($list, array($this, 'replace_this'));

    for ($i=0;$i<count($list);$i++) { 
      //   for i in range(len(list)) {
//      if (!strstr('<_"?.;,{}[]()',$list[$i]{0})) {


// if a <> resource occours, change it to the parsed filename or local URI + timestamp

	    if ($list[$i]=='<>') {
    		if (!isset($path)) { 
				if (!isset($_SERVER['SERVER_ADDR'])) $_SERVER['SERVER_ADDR']='localhost';
				if (!isset($_SERVER['REQUEST_URI'])) $_SERVER['REQUEST_URI']='/rdfapi-php';
    			$list[$i]='<http://'.$_SERVER['SERVER_ADDR'].$_SERVER['REQUEST_URI'].'#generate_timestamp_'.time().'>';
    			
    	  }else {$list[$i]='<'.$path.'>';};
    	};		


		if ((!strstr('<_"?.;,{}[]()@',$list[$i]{0}))AND (substr($list[$i],0,3)!='^^<')) {
	  $_r= explode(":",$list[$i]);


	$ns=$_r[0].':';
	$name=$_r[1];
  
	if (isset($prefixes[$ns])) $list[$i] = '<'.$prefixes[$ns].$name.'>';
	else if (isset($prefixes[substr($ns,2)])) $list[$i] = '^^'.$prefixes[substr($ns,2)].$name.''; 
  else {
  #die('Prefix not declared:'.$ns);
  	$this->parseError=true;
	trigger_error('Prefix not declared: '.$ns, E_USER_ERROR);
	break;
	
	
  }
  
      } else {       
	if ($list[$i]{0} == '"') {  // Congratulations - it's a literal!
	  if (substr($list[$i],0,3) == '"""') {
	    if (substr($list[$i],-3,3) == '"""') { // A big literal...
	      $lit = substr($list[$i],3,-3);	     
	      //	      print "++$lit++";
	      $lit=str_replace('\n', '\\n',$lit);

	      $lit=ereg_replace("[^\\]\"", "\\\"", $lit);

	      $list[$i] = '"'.$lit.'"';
	    }
	    else { die ('Incorrect string formatting: '.substr($list[$i],-3,3)); }
	  } else {
	    if (strstr($list[$i],"\n")) die('Newline in literal: '+$list[$i]);
	  }
	}
      }
    
      if (substr($list[$i],0,2)=='^^') {
        if ($list[$i][2]!='<'){$list[$i]='^^<'.substr($list[$i],2).'>';};
      };

    
    }


    return $list;
  }

  /** 
   * Returns an array of triples extracted from the list of n3 tokens
   * @param array $list
   * @returns array 
   * @access private
   **/
  function getStatements($list) {


    $statements = array();

    while (in_array('.', $list)) {
      //  for($i=0;$i<count($list); $i++) {
      //    if ($list[$i]==".") {
      //   while '.' in list {
      $pos=array_search('.',$list);

      $r=$this->getSpan($list, 0, $pos+1);    

      $statement=$r[0];
      $list = $r[1];

      array_pop($statement);
      $statements[]=$statement;
    }

    return $statements;
  }
  
  /** 
   * Gets a list of triples with same subject
   * e.g. :Gunnar :firstname "Gunnar" ; :lastname "Grimnes.
   * @param array $list
   * @returns array
   * @acces private
   **/
  function getPovs($list) {
    $povs = array();
    while (in_array(';', $list)) {
      $r=$this->posns($list,';');
      $pos=array_slice($r,0,2);
      $r = $this->getSpan($list, $pos[0], $pos[1]);
      $pov=$r[0];
      $list=$r[1];

      $povs[]=array_slice($pov,1);
    }

    return array($list, $povs);
  }

  /** 
   * Gets a list of triples with same predicate
   * e.g. :Gunnar :likes "Cheese", "Wine". 
   * @access private
   * @param array $list
   * @returns array
   **/
  function getObjs($list) {


    $objs = array();
    while (in_array(",",$list)) {
      $pos=array_search(",",$list);
      //  for($i=0;$i<count($list); $i++) {
      //    if ($list[$i]==",") {
      //   while ',' in list {


      $get_array_fields=2;
      if (isset ($list[$pos+2])) { 
      	if (@$list[$pos+2][0]=='@') $get_array_fields++;
        if (@$list[$pos+2][0]=='^') $get_array_fields++;
      };
      if (isset ($list[$pos+3])) { if (@$list[$pos+3][0]=='^') $get_array_fields++;};


      $r=$this->getSpan($list, $pos, ($pos+$get_array_fields));

      $obj=$r[0];
      if (!isset($obj[2])) $obj[2]=' ';
      if (!isset($obj[3])) $obj[3]=' ';
      
      $list=$r[1];

     
      $objs[]=$obj;
 

    }
  
    return array($list, $objs);
  }

  /**
   * Does the real work, returns a list of subject, predicate, object triples. 
   * @param array $list
   * @returns array
   * @access private
   **/
  function statementize($list) {

    if (count($list) == 1 && preg_match("/_".BNODE_PREFIX."[0-9]+_/",$list[0])) { 
	if ($this->debug) print "Ignored bNode exists statement. $list\n";
	return array(); 
    }

    
    
    if (count($list) == 3) return array($list);
    if (count($list) < 3) die("Error: statement too short!");

    //Get all ; 
    $r=$this->getPovs($list);
    $spo=$r[0];
    $po=$r[1];
    $all=array();


    //      (spo, po), all = getPovs(list), []
    $subject = $spo[0];
    foreach ($po as $pop) {
      //  for pop in po {
      $r=$this->getObjs($pop);

      $myPo=$r[0];
      $obj=$r[1];
      //myPo, obj = getObjs(pop)

      if (!isset($myPo[2])) $myPo[2]=' ';
      if (!isset($myPo[3])) $myPo[3]=' ';
 
    
      $predicate = $myPo[0];
      $all[]=array($subject,$predicate,$myPo[1],$myPo[2],$myPo[3]);
      //    all.append([subject, predicate, myPo[1]])

       

      foreach ($obj as $o) $all[]=array($subject,$predicate, $o[1],$o[2],$o[3]);
      //         for x in obj: all.append([subject, predicate, x])

    }


    $r = $this->getObjs($spo);
    $spo=$r[0];

    $objs=$r[1];

    //spo, objs = getObjs(spo)
    $subject=$spo[0];
    $predicate=$spo[1];

    
    if(!isset($spo[3])) $spo[3]=' ';     
    if(!isset($spo[4])) $spo[4]=' ';     
      
    $all[]=array($subject, $predicate, $spo[2],$spo[3],$spo[4]);

    foreach ($objs as $obj) $all[]=array($subject, $predicate, $obj[1],$obj[2],$obj[3]);

    return $all;
  }

  /**
   * Makes lists of elements in list into a seperate array element.
   * e.g. doLists(["a","b","[","c","]","d"], "[","]")=> ["a","b", ["c"], "d"]
   * @param array $list
   * @param string $schar
   * @param string $echar
   * @returns array
   * @access private 
   **/
  function doLists($list, $schar, $echar) {

    while (in_array($schar, $list)) {
      //   while schar in list {
      $ndict=array();
      $nestingLevel=0;
      $biggest=0;
      for ($i=0;$i<count($list);$i++) {
	if ($list[$i] == $schar) {
	  $nestingLevel += 1;
	  if (!in_array($nestingLevel, array_keys($ndict))) {
	    $ndict[$nestingLevel] = array(array($i));
	  } else { 
	    $ndict[$nestingLevel][]=array($i);
	  }
	}
	if ($list[$i] == $echar) {
	  if (!in_array($nestingLevel, array_keys($ndict))) {
	    $ndict[$nestingLevel]=array(array($i));
	  } else { 
            $ndict[$nestingLevel][count($ndict[$nestingLevel])-1][]=$i;
            $nestingLevel-= 1;
# elif type(list[i]) == type([]) {
#    list[i] = doLists(list[i], schar, echar)
	  }
	}
      }
      foreach (array_keys($ndict) as $key) 
	if ($key > $biggest)  $biggest = $key;

      $tol = $ndict[$biggest][0];
      $list = $this->listify($list, $tol[0], ($tol[1]+1));
    }
    return $list;
  }

  /** 
   * Apply doLists for all different types of list. 
   * @param array
   * @returns array
   * @access private
   **/
  function listStuff($list) {
# y, z = zip(['[', ']'], ['{', '}'], ['(', ')'])
# return map(doLists, [list, list, list], y, z).pop()
    $list = $this->doLists($list, '[', ']');
    $list = $this->doLists($list, '{', '}');
    return $this->doLists($list, '(', ')');
  }

  /**
   * Generates a new node id. 
   * @access private
   * @returns string
   **/
  function bnodeID() {
  
    $this->bNode++;
    return "_".BNODE_PREFIX.$this->bNode."_";
  }

  /** 
   * This makes bNodes out of variables like _:a etc.
   * @access private
   * @param array $list
   * @returns array
   **/
  function fixAnon($list) {
//    $map=array();
    for($i=0;$i<count($list);$i++) {
      $l=$list[$i];
      if (substr($l,0,2)=="_:") {
	  if (!isset($this->bNodeMap[$l])) {
	  $a=$this->bnodeID();
	  $this->bNodeMap[$l]=$a;
	} else $a=$this->bNodeMap[$l];
	$list[$i]=$a;
      }
    }
    return $list;
  }

  /**
   * This makes [ ] lists into bnodes. 
   * @access private
   * @param array $list
   * @return array 
   **/
  function expandLists($list) {

    for($i=0;$i<count($list);$i++) {
      if (is_array($list[$i])) {
	if ( $list[$i][0]=='[' ) {
	  $bnode=$this->bnodeID();
	  $prop=$list[$i];
	  $list[$i]=$bnode;
	  $list[]=$bnode;
	  $list=$this->array_concat($list, array_slice($prop,1,-1));
	  $list[]='.';
	}elseif($list[$i][0]=='(') {

	    $rdfNil = '<'. RDF_NAMESPACE_URI . RDF_NIL .'>';
	    $rdfFirst = '<'. RDF_NAMESPACE_URI . RDF_FIRST .'>';
	    $rdfRest = '<'. RDF_NAMESPACE_URI . RDF_REST .'>';

	    // local copy of list without "(" and ")"
	    $t_list = array_slice($list[$i], 1, -1);

	    //prepare bnodes
	    $fromBnode = $this->bnodeID();
	    $toBnode = $this->bnodeID();

	    //link first bnode into graph
	    $list[$i] = $fromBnode;

	    $count = count($t_list);

	    //loop through list, convert to RDF linked list
	    for ($idx = 0; $idx < $count; $idx++){

	        // set rdf:first
	        $list[] = $fromBnode;
	        $list[] = $rdfFirst;
	        $list[] = $t_list[$idx];
	        $list[] = '.';

	        // set rdf:rest (nil or next bnode)
	        if ($idx == $count - 1) {
	            $list[] = $fromBnode;
	            $list[] = $rdfRest;
	            $list[] = $rdfNil;
	            $list[] = '.';
	        }
	        else {
	            $list[] = $fromBnode;
	            $list[] = $rdfRest;
	            $list[] = $toBnode;
	            $list[] = '.';

	            $fromBnode = $toBnode;
	            $toBnode = $this->bnodeID();
	        }
	    }
	}
	else {
	    die('Only [ ] and () lists are supported!');
	}
    }

    
    }
    return $list;
  }

  /** 
   * Main work-horse function. This converts a N3 string to a list of statements 
   * @param string $s
   * @returns array
   * @access private 
   **/
  function n3tolist($s) {

    //   """Convert an N3 string into a list of triples as strings."""
    $result = array();

   $t = $this->filterWs($this->toke($s)); # tokenize the stream, and filter whitespace tokens

    if ($this->debug) {
      print "Filter WS:\n";
      var_dump($t);
    }
    $r=$this->getPrefixes($t); # get the prefix directives, and add to a dict
    $prefixes=$r[0];
    $t=$r[1];
    if ($this->debug) {
      print "Prefixes:\n";
      var_dump($prefixes);
      print "***\n";
      var_dump($t);
    }
    $t=$this->applyStuff($prefixes, $t);#apply prefixes, keywords, and string formatting 
    if ($this->debug) {
      print "Stuff applied:\n";
      var_dump($t);
    }

    $t=$this->fixAnon($t); # fix _:a anons
    if ($this->debug) {
      print "Fix anon:\n";
      var_dump($t);
    }
    
    $t = $this->listStuff($t); # apply list stuff: todo
    if ($this->debug) {
      print "Lists done:\n";
      var_dump($t);
    }
    $t=$this->expandLists($t);
    if ($this->debug) {
      print "Lists applied:\n";
      var_dump($t);
    }
    $t = $this->getStatements($t); # get all of the "statements" from the stream

    foreach ($t as $stat) {
      $stats=$this->statementize($stat);
 
      foreach ($stats as $y) {
	$result[]=$y;
      }
    }
    //   for x in [statementize(stat) for stat in t] {
    //      for y in x: result.append(y)
    return $result;
  }

  /** 
   * Constructs a RAP RDFNode from URI/Literal/Bnode
   * @access private
   * @param string $s
   * @returns object RDFNode
   **/
  function toRDFNode($s,$state) {
	$ins=substr($s,1,-1);
    if ($s{0}=="\"") {
      $lang=NULL;
	


      if (count($state)>3) {           


        for ($i = 3; $i < count($state); $i++){
          if ($state[$i][0]=='@')$lang=substr($state[3],1);
          if (substr($state[$i],0,2)=='^^'){
            
            $dtype=substr($state[$i],2);
            if ($dtype[0]=='<') $dtype= substr($dtype,1,-1);
            
          };
          
        };
      };
      
    
     if(UNIC_RDF){
      	$ins=$this->str2unicode_nfc($ins);
      }
      $new_Literal=new Literal($ins,$lang);
      if (isset($dtype)) $new_Literal->setDatatype($dtype);     
      return  $new_Literal;        
    };

	if (strstr($s,'_'.BNODE_PREFIX)) { 
		if (($this->FixBnodes) OR (!array_search($s,$this->bNodeMap))) {
			return new BlankNode($ins);
		} else {return new BlankNode(trim(substr(array_search($s,$this->bNodeMap),2)));
		};
	}
    
    return new Resource($ins); 
  }


  
  
} //end: N3Parser

?>
