# Supplementary material for: A UMLS-based spell checker for natural language processing in vaccine safety
Source: BMC Med Inform Decis Mak. 2007 Feb 12;7:3. doi: 10.1186/1472-6947-7-3 (PMC1805499; doi:10.1186/1472-6947-7-3)
Supplement: Additional file 13 — RAP application directory. Sets up directory for RAP (RDF application for PHP) source code [file 1472-6947-7-3-S13.gz › rap/api/syntax/RdfSerializer.php]

<?php


// ----------------------------------------------------------------------------------
// Class: RdfSerializer
// ----------------------------------------------------------------------------------

/**
* An RDF seralizer.
* Seralizes models to RDF syntax. It supports the xml:base, xml:lang, rdf:datatype and
* rdf:nodeID directive.
* You can choose between different output syntaxes by using the configuration methods
* or changing the configuration default values in constants.php.
* This class is based on the java class edu.unika.aifb.rdf.api.syntax.RDFSerializer by Boris Motik.
*
* <BR><BR>History:<UL>
* <LI>12-14-2004                 : bug in function serialize() fixed by S�ren Auer(auer@informatik.uni-leipzig.de) </LI>
* <LI>12-06-2004                 : improved namespace handling added (tobias.gauss@web.de)</LI>
* <LI>01-06-2004				 : Empty model bug fixed.</LI>
* <LI>03-25-2004				 : Bug in saveAs() fixed by inkel(inkel-php@f14web.com.ar)</LI>
* <LI>03-21-2004				 : Support for xml default namespace added
*								   Methods changed: serialize(), writeNamespaceDeclarations(), getElementText()</LI>
* <LI>11-17-2003                : Support for XMLLiterals added.</LI>
* <LI>07-27-2003                : Functions addapted to the new class tree (MemModel extends Model)</LI>
* <LI>07-24-2003                : Bug in writeAbsoluteResourceReference() fixed by Paul Cowles(paul@semaview.com) </LI>
* <LI>02-21-2003                : saveAs method added.</LI>
* <LI>02-12-2003                : rdf:type and bNode reference bug fixed.</LI>
* <LI>01-15-2003                : pass-by-reference bug fixed.</LI>
* <LI>01-10-2003                : rdf:datatype and $useAttributes bug fixed.</LI>
* <LI>12-04-2002                : Added support for rdf:datatype (writeContentStatements())</LI>
* <LI>12-04-2002                : Added rdf:nodeID attribute for blank nodes (writeSubjectURI, writeResourceReference)</LI>
* <LI>10-03-2002                : Bug in collectNamespaces() fixed.</LI>
* <LI>09-15-2002                : First version of this class.</LI>
* </UL>
*
* @version  V0.9.1
* @author Chris Bizer <chris@bizer.de>, Boris Motik <motik@fzi.de>, Daniel Westphal <dawe@gmx.de>, Leandro Mariano Lopez <llopez@xinergiaargentina.com>
*
* @package syntax
* @access  public
*
*/
class RdfSerializer extends Object {

	// configuration
	var $use_entities;
	var $use_attributes;
	var $sort_model;
	var $rdf_qnames;
	var $use_xml_declaration;

	// properties
	var  $m_defaultNamespaces  = array();
	var  $m_namespaces = array();
	var  $m_nextAutomaticPrefixIndex;
	var  $m_out;
	var  $m_baseURI;
	var  $m_statements = array();
	var  $m_currentSubject;
	var  $m_rdfIDElementText;
	var  $m_rdfAboutElementText;
	var  $m_rdfResourceElementText;
	var  $m_groupTypeStatement;
	var  $m_attributeStatements = array();
	var  $m_contentStatements = array();
	var  $rdf_qname_prefix;

	/**
	* Constructor
	*
	* @access   public
	*/
	function RdfSerializer() {

		// default serializer configuration
		$this->use_entities = SER_USE_ENTITIES;
		$this->use_attributes = SER_USE_ATTRIBUTES;
		$this->sort_model = SER_SORT_MODEL;
		$this->rdf_qnames = SER_RDF_QNAMES;
		$this->use_xml_declaration = SER_XML_DECLARATION;

		global $default_prefixes;
		foreach($default_prefixes as $key => $value){
			$this->addNamespacePrefix($key,$value);
		}

		require_once(RDFAPI_INCLUDE_DIR.PACKAGE_UTILITY);
	}

	/**
	* Serializer congiguration: Sort Model
	* Flag if the serializer should sort the model by subject before serializing.
	* TRUE makes the RDF code more compact.
	* TRUE is default. Default can be changed in constants.php.
	*
	* @param     boolean
	* @access    public
	*/
	function configSortModel($bool) {
		$this->sort_model = $bool;
	}

	/**
	* Serializer congiguration: Use Entities
	* Flag if the serializer should use entities for URIs.
	* TRUE makes the RDF code more compact.
	* FALSE is default. Default can be changed in constants.php.
	*
	* @param     boolean
	* @access    public
	*/
	function configUseEntities($bool) {
		$this->use_entities = $bool;
	}

	/**
	* Serializer congiguration: Use Attributes
	* Flag if the serializer should serialize triples as XML attributes where possible.
	* TRUE makes the RDF code more compact.
	* FALSE is default. Default can be changed in constants.php.
	*
	* @param     boolean
	* @access    public
	*/
	function configUseAttributes($bool) {
		$this->use_attributes = $bool;
	}

	/**
	* Serializer congiguration: Use Qnames
	* Flag if the serializer should use qualified names for RDF reserved words.
	* TRUE makes the RDF code more compact.
	* TRUE is default. Default can be changed in constants.php.
	*
	* @param     boolean
	* @access    public
	*/
	function configUseQnames($bool) {
		$this->rdf_qnames = $bool;
	}

	/**
	* Serializer congiguration: Use XML Declaration
	* Flag if the serializer should start documents with the xml declaration
	* <?xml version="1.0" encoding="UTF-8" ?>.
	* TRUE is default. Default can be changed in constants.php.
	*
	* @param             boolean
	* @access    public
	*/
	function configUseXmlDeclaration($bool) {
		$this->use_xml_declaration = $bool;
	}


	/**
	* Adds a new prefix/namespace combination.
	*
	* @param     String $prefix
	* @param     String $namespace
	* @access    public
	*/
	function addNamespacePrefix($prefix, $namespace) {
		$this->m_defaultNamespaces[$prefix] = $namespace;
	}

	/**
	* Serializes a model to RDF syntax.
	* RDF syntax can be changed by config_use_attributes($boolean), config_use_entities($boolean),
	* config_sort_model($boolean).
	* NOTE: There is only one default namespace allowed within an XML document.
	*       Therefore if SER_RDF_QNAMES in constants.php is set to FALSE and you pass
	*       another $xml_default_namespace as parameter, the model will be serialized
	*       as if SER_RDF_QNAMES were set to TRUE.
	*
	* @param     object MemModel $model
	* @param     String $encoding
	* @return    string
	* @access    public
	*/
	function & serialize(&$model, $xml_default_namespace = NULL, $encoding = DEFAULT_ENCODING) {

		if ($xml_default_namespace) {

			if ($xml_default_namespace == RDF_NAMESPACE_URI) {
				$this->rdf_qnames = FALSE;
				unset($this->m_defaultNamespaces[RDF_NAMESPACE_PREFIX]);
			}
			elseif ($xml_default_namespace == RDF_SCHEMA_URI) {
				unset($this->m_defaultNamespaces[RDF_SCHEMA_PREFIX]);
			}
			elseif (!SER_RDF_QNAMES)
			$this->rdf_qnames = TRUE;

			$this->addNamespacePrefix(NULL, $xml_default_namespace);
		}

		//copy parsed namespaces
		$nsps = array();
		$nsps = $model->getParsedNamespaces();
		foreach($this->m_defaultNamespaces as $prefix => $namespace){
			if(!isset ($nsps[$namespace]))
			$nsps[$namespace] = $prefix;
		}

		// define rdf prefix (qname or not)
		if ($this->rdf_qnames){
			if(isset($nsps[RDF_NAMESPACE_URI])){
				$this->rdf_qname_prefix = $nsps[RDF_NAMESPACE_URI].':';
			}else{
				$this->rdf_qname_prefix = RDF_NAMESPACE_PREFIX . ':';
			}

		}else{
			$this->rdf_qname_prefix = '';
		}
		// check if model is empty
		if ($model->size() == 0) return "<". $this->rdf_qname_prefix . RDF_RDF ." xmlns:rdf='".RDF_NAMESPACE_URI."' />";

		foreach($nsps as $ns => $pre){
			$this->m_namespaces[$pre] = $ns;
		}


		// set base URI
		if ($model->getBaseURI()==NULL)
		$this->m_baseURI="opaque:uri";
		else
		$this->m_baseURI=$model->getBaseURI();


		if ($this->sort_model) {
			// sort the array of statements

			foreach($model->triples as $key => $statement) {
				$stmkey = $statement->subj->getURI() .
				$statement->pred->getURI() .
				(is_a($statement->obj,'Literal')?'"'.$statement->obj->getLabel().'"@'.$statement->obj->getLanguage().'^^'.$statement->obj->getDatatype():$statement->obj->getURI());
				$this->m_statements[$stmkey] = $statement;
			}
			ksort($this->m_statements);

			/*
			// Sort using the PHP usort() function. Slower :-(
			$this->m_statements = $model->triples;
			usort($this->m_statements, "statementsorter");
			*/
		} else {
			$this->m_statements = $model->triples;
		}
		// collects namespaces
		$this->m_nextAutomaticPrefixIndex=0;
		$this->collectNamespaces($model);

		// start writing the contents
		$this->m_out="";
		if ($this->use_xml_declaration)
		$this->m_out .= '<?xml version="1.0" encoding="' . $encoding . '" ?>' . LINEFEED;
		if (!HIDE_ADVERTISE)
		$this->m_out.="<!-- Generated by RdfSerializer.php from RDF RAP.".LINEFEED."# http://www.wiwiss.fu-berlin.de/suhl/bizer/rdfapi/index.html !-->".LINEFEED.LINEFEED ;

		// write entitie declarations
		if($this->use_entities) {
			$this->m_out .= '<!DOCTYPE ' . $this->rdf_qname_prefix .
			RDF_RDF.' [' . LINEFEED;
			$this->writeEntityDeclarations();
			$this->m_out .= LINEFEED . ']>' . LINEFEED;
		}

		// start the RDF text
		$this->m_out .= '<' . $this->rdf_qname_prefix . RDF_RDF;

		// write the xml:base
		if ($model->getBaseURI() != NULL)
		$this->m_out .= LINEFEED. INDENTATION .'xml:base="'.$model->getBaseURI().'"';

		// write namespaces declarations
		$this->writeNamespaceDeclarations();
		$this->m_out .='>'. LINEFEED;

		// write triples
		$this->writeDescriptions();

		$this->m_out .= LINEFEED;
		$this->m_out .='</' . $this->rdf_qname_prefix . RDF_RDF .'>';

		$this->m_namespaces=null;
		$this->m_statements=null;
		$this->m_currentSubject=null;
		$this->m_groupTypeStatement=null;
		$this->m_attributeStatements=null;
		$this->m_contentStatements=null;
		$this->m_rdfResourceElementText=null;

		return $this->m_out;
	}

	/**
	* Serializes a model and saves it into a file.
	* Returns FALSE if the model couldn't be saved to the file.
	*
	* @param     object MemModel $model
	* @param     String $encoding
	* @return    boolean
	* @access    public
	*/
	function  saveAs(&$model, $filename, $encoding = DEFAULT_ENCODING) {
		// serialize model
		$RDF = $this->serialize($model, NULL, $encoding);

		//write serialized model to file
		$file_handle = @fopen($filename, 'w');
		if ($file_handle) {
			fwrite($file_handle, $RDF);
			fclose($file_handle);
			return TRUE;
		} else {
			return FALSE;
		};
	}

	/**
	* @access   private
	*/
	function writeEntityDeclarations() {
		foreach($this->m_namespaces as $prefix => $namespace) {
			$this->m_out .= INDENTATION . '<!ENTITY '. $prefix . " '" . $namespace ."'>".LINEFEED;
		}
	}

	/**
	* @access   private
	*/
	function writeNamespaceDeclarations() {
		foreach($this->m_namespaces as $prefix => $namespace) {

			if ($prefix == RDF_NAMESPACE_PREFIX && !$this->rdf_qnames) {

				if($this->use_entities) {
					$this->m_out .= LINEFEED . INDENTATION .XML_NAMESPACE_DECLARATION_PREFIX .
					'="&' . $prefix . ';"';
				} else {
					$this->m_out .= LINEFEED . INDENTATION .XML_NAMESPACE_DECLARATION_PREFIX .
					'="' . $namespace . '"';
				}
			} else {
				if ($prefix == NULL)
				$colon_prefix = $prefix;
				else
				$colon_prefix = ":" .$prefix;

				if($this->use_entities) {
					$this->m_out .= LINEFEED . INDENTATION .XML_NAMESPACE_DECLARATION_PREFIX
					.$colon_prefix .'="&' . $prefix . ';"';
				} else {
					$this->m_out .= LINEFEED . INDENTATION .XML_NAMESPACE_DECLARATION_PREFIX
					.$colon_prefix .'="' . $namespace . '"';
				}
			}
		}
	}

	/**
	* @access   private
	*/
	function writeDescriptions()  {

		$this->m_groupTypeStatement = NULL;
		$this->m_attributeStatements = array();
		$this->m_contentStatements = array();
		$this->m_currentSubject = NULL;

		foreach($this->m_statements as $key => $statement) {
			$subject = $statement->getSubject();
			$predicate = $statement->getPredicate();
			$object = $statement->getobject();

			// write Group and update current subject if nessesary
			if ($this->m_currentSubject==NULL || !$this->m_currentSubject->equals($subject)) {
				$this->writeGroup();
				$this->m_currentSubject=$subject;
			}

			// classify the statement
			if (($predicate->getURI() == RDF_NAMESPACE_URI.RDF_TYPE) && is_a($object, 'Resource')) {
				if ($this->m_groupTypeStatement)
				$this->writeGroup();
				$this->m_groupTypeStatement = $statement;
			}
			elseif ($this->canAbbreviateValue($object) &&
			$this->use_attributes &&
			$this->checkForDoubleAttributes($predicate))
			{
				if (is_a($object, 'Literal')) {
					if ($object->getDatatype() == NULL) {
						$this->m_attributeStatements[] = $statement;
					} else {
						$this->m_contentStatements[] = $statement;
					}
				} else {
					$this->m_attributeStatements[] = $statement;
				}
			} else {
				$this->m_contentStatements[] = $statement;
			}
		}
		$this->writeGroup();
	}

	/**
	* @access   private
	*/
	function writeGroup() {
		if ($this->m_currentSubject==NULL || ($this->m_groupTypeStatement==NULL && (count($this->m_attributeStatements)==0) && (count($this->m_contentStatements)==0)))
		return;
		if ($this->m_groupTypeStatement!=NULL)
		$outerElementName=$this->getElementText($this->m_groupTypeStatement->obj->getURI());
		else
		$outerElementName = $this->rdf_qname_prefix . RDF_DESCRIPTION;
		$this->m_out .= LINEFEED . '<';
		$this->m_out .= $outerElementName;

		$this->m_out .= ' ';


		$this->writeSubjectURI($this->m_currentSubject);

		// attribute Statements
		if ($this->use_attributes)
		$this->writeAttributeStatements();

		if (count($this->m_contentStatements)==0)
		$this->m_out .= '/>' . LINEFEED;
		else {
			$this->m_out .= '>' . LINEFEED;

			// content statements
			$this->writeContentStatements();

			$this->m_out .= '</';
			$this->m_out .= $outerElementName;
			$this->m_out .= '>'. LINEFEED;
		}
		$this->m_groupTypeStatement = NULL;
		$this->m_attributeStatements = array();
		$this->m_contentStatements = array();
	}

	/**
	* @param object Node $predicate
	* @access   private
	*/
	function checkForDoubleAttributes($predicate) {
		foreach($this->m_attributeStatements as $key => $statement) {
			if ($statement->pred->equals($predicate))
			return FALSE;
		}
		return TRUE;
	}

	/**
	* @param STRING $uri
	* @access   private
	*/
	function relativizeURI($uri) {
		$uri_namespace = RDFUtil::guessNamespace($uri);
		if ($uri_namespace == $this->m_baseURI) {
			return RDFUtil::guessName($uri);
		} else {
			return $uri;
		}
	}

	/**
	* @param object Node $subject_node
	*
	* @access   private
	*/

	function writeSubjectURI($subject_node) {
		$currentSubjectURI = $subject_node->getURI();
		$relativizedURI = $this->relativizeURI($currentSubjectURI);

		// if submitted subject ist a blank node, use rdf:nodeID
		if (is_a($this->m_currentSubject, 'BlankNode')) {
			$this->m_out .= $this->rdf_qname_prefix . RDF_NODEID;
			$this->m_out .= '="';
			$this->m_out .= $relativizedURI;
		} else {


			if (!($relativizedURI == $currentSubjectURI)) {
				$this->m_out .= $this->rdf_qname_prefix . RDF_ID;
				$this->m_out .= '="';
				$this->m_out .= $relativizedURI;
			} else {
				$this->m_out .= $this->rdf_qname_prefix . RDF_ABOUT;
				$this->m_out .= '="';
				$this->writeAbsoluteResourceReference($relativizedURI);
			};
		};
		$this->m_out .= '"';
	}

	/**
	* @access   private
	*/
	function writeAttributeStatements() {
		foreach($this->m_attributeStatements as $key => $statement) {
			$this->m_out .= LINEFEED;
			$this->m_out .= INDENTATION;
			$this->m_out .= $this->getElementText($statement->pred->getURI());
			$this->m_out .= '=';
			$value=$statement->obj->getLabel();
			$quote=$this->getValueQuoteType($value);
			$this->m_out .= $quote;
			$this->m_out .= $value;
			$this->m_out .= $quote;
		}
	}

	/**
	* @access   private
	*/
	function writeContentStatements()  {
		foreach($this->m_contentStatements as $key => $statement) {
			$this->m_out .= INDENTATION;
			$this->m_out .= '<';
			$predicateElementText=$this->getElementText($statement->pred->getURI());
			$this->m_out .= $predicateElementText;

			if (is_a($statement->obj, 'Resource')) {
				$this->writeResourceReference($statement->obj);
				$this->m_out .= '/>' . LINEFEED;
			} else {
				if(is_a($statement->obj, 'Literal')) {
					if ($statement->obj->getDatatype()!= NULL)
					if ($statement->obj->getDatatype()== RDF_NAMESPACE_URI . RDF_XMLLITERAL) {
						$this->m_out .= ' ' . RDF_NAMESPACE_PREFIX . ':' . RDF_PARSE_TYPE . '="' . RDF_PARSE_TYPE_LITERAL . '"';
					} else {
						$this->m_out .= ' ' . RDF_NAMESPACE_PREFIX . ':' . RDF_DATATYPE . '="' . $statement->obj->getDatatype() . '"';
					}
					if ($statement->obj->getLanguage()!= NULL)
					$this->m_out .= ' ' . XML_NAMESPACE_PREFIX . ':' . XML_LANG . '="' . $statement->obj->getLanguage() . '"';
				};
				$this->m_out .= '>';
				if ($statement->obj->getDatatype()== RDF_NAMESPACE_URI . RDF_XMLLITERAL) {
					$this->m_out .= $statement->obj->getLabel();
				} else {
					$this->writeTextValue($statement->obj->getLabel());
				}
				$this->m_out .= '</';
				$this->m_out .= $predicateElementText;
				$this->m_out .= '>' . LINEFEED;
			}
		}
	}

	/**
	* @param Object $object_node
	* @access   private
	*/
	function writeResourceReference($object_node)  {
		$rebaseURI = $object_node->getURI();
		$this->m_out .= ' ';
		if (is_a($object_node, 'BlankNode')) {
			$this->m_out .= $this->rdf_qname_prefix . RDF_NODEID;
		} else {
			$this->m_out .= $this->rdf_qname_prefix . RDF_RESOURCE;
		};

		$this->m_out .= '="';
		$relativizedURI = $this->relativizeURI($rebaseURI);
		if (!($relativizedURI == $rebaseURI))
		if (!is_a($object_node, 'BlankNode'))
		$this->m_out .= '#' . $relativizedURI;
		else
		$this->m_out .=  $relativizedURI;
		else
		$this->writeAbsoluteResourceReference($rebaseURI);
		$this->m_out .= '"';
	}


	/**
	* @param String $rebaseURI
	* @access   private
	*/
	function writeAbsoluteResourceReference($rebaseURI) {
		$namespace=RDFUtil::guessNamespace($rebaseURI);
		$localName=RDFUtil::guessName($rebaseURI);
		$text=$rebaseURI;
		if ($namespace!='' and $this->use_entities) {
			$prefix= array_search($namespace, $this->m_namespaces);
			$text='&'.$prefix.';'.$localName;
		} else $text = RDFUtil::escapeValue($text);
		$this->m_out .= $text;
	}

	/**
	* @param STRING $textValue
	* @access   private
	*/
	function writeTextValue($textValue) {
		if ($this->getValueQuoteType($textValue)==USE_CDATA)
		$this->writeEscapedCDATA($textValue);
		else
		$this->m_out .= $textValue;
	}

	/**
	* @param STRING $textValue
	* @access   private
	*/
	function writeEscapedCDATA($textValue) {
		$this->m_out .= '<![CDATA[' . $textValue . ']]>';
	}

	/**
	* @param STRING $textValue
	* @access   private
	*/
	function getValueQuoteType($textValue) {
		$quote=USE_ANY_QUOTE;
		$hasBreaks=FALSE;
		$whiteSpaceOnly=TRUE;
		for ($i=0; $i<strlen($textValue); $i++) {
			$c=$textValue{$i};
			if ($c=='<' || $c=='>' || $c=='&')
			return USE_CDATA;
			if ($c==LINEFEED)
			$hasBreaks=TRUE;
			if ($c=='"' || $c=="\'") {
				if ($quote==USE_ANY_QUOTE)
				$quote=($c=='"') ? "\'" : "\"";
				elseif ($c==$quote)
				return USE_CDATA;
			}
			if (!($c == ' '))
			$whiteSpaceOnly = FALSE;
		}
		if ($whiteSpaceOnly || $hasBreaks)
		return USE_CDATA;
		return $quote==USE_ANY_QUOTE ? '"' : $quote;
	}

	/**
	* @param object Node $node
	* @access   private
	*/
	function canAbbreviateValue($node) {
		if (is_a($node, 'Literal')) {
			$value= $node->getLabel();
			if (strlen($value)<MAX_ALLOWED_ABBREVIATED_LENGTH) {
				$c=$this->getValueQuoteType($value);
				return $c=='"' || $c=='\'';
			}
		}
		return FALSE;
	}

	/**
	* @param STRING $elementName
	* @access   private
	*/
	function getElementText($elementName)  {
		$namespace=RDFUtil::guessNamespace($elementName);
		$localName=RDFUtil::guessName($elementName);
		if ($namespace=="")
		return $localName;
		$prefix=array_search($namespace, $this->m_namespaces);

		if ($prefix===FALSE) {
			$errmsg = RDFAPI_ERROR . "(class: Serializer; method: getElementText): Prefix for element '" . $elementName . "' cannot be found.";
			trigger_error($errmsg, E_USER_ERROR);
		}
		switch ($prefix) {
			case RDF_NAMESPACE_PREFIX:
			return $this->rdf_qname_prefix . $localName;
			case NULL:
			return $localName;
			default:
			return $prefix. ":" .$localName;
		}
	}

	/**
	* @param object MemModel $model
	* @access   private
	*/
	function collectNamespaces($model)  {
		foreach($model->triples as $key => $value) {

			if ($this->use_entities) {
				$this->collectNamespace($value->getSubject());
				if(!is_a($value->getObject(), 'Literal'))
				$this->collectNamespace($value->getObject());

			} else {

				if  ($value->pred->getURI() == RDF_NAMESPACE_URI.RDF_TYPE)
				$this->collectNamespace($value->getObject());
				elseif
				(($value->pred->getURI() == RDF_NAMESPACE_URI.RDFS_SUBCLASSOF) ||
				($value->pred->getURI() == RDF_NAMESPACE_URI.RDFS_SUBPROPERTYOF)) {
					$this->collectNamespace($value->getSubject());
					$this->collectNamespace($value->getObject());
				}
			}

			$this->collectNamespace($value->getPredicate());

		}
	}

	/**
	* @param object Resource $resource
	* @access   private
	*/
	function collectNamespace($resource)  {

		$namespace=RDFUtil::getNamespace($resource);
		if (!in_array($namespace, $this->m_namespaces)&&$namespace!='') {
			$prefix = array_search( $namespace, $this->m_defaultNamespaces);
			if ($prefix===FALSE)
			$prefix=$this->getNextNamespacePrefix();
			$this->m_namespaces[$prefix] = $namespace;
		}
	}

	/**
	* @access   private
	*/
	function getNextNamespacePrefix() {
		$this->m_nextAutomaticPrefixIndex++;
		return GENERAL_PREFIX_BASE . $this->m_nextAutomaticPrefixIndex;
	}

}
?>
