# Supplementary material for: A UMLS-based spell checker for natural language processing in vaccine safety
Source: BMC Med Inform Decis Mak. 2007 Feb 12;7:3. doi: 10.1186/1472-6947-7-3 (PMC1805499; doi:10.1186/1472-6947-7-3)
Supplement: Additional file 13 — RAP application directory. Sets up directory for RAP (RDF application for PHP) source code [file 1472-6947-7-3-S13.gz › rap/api/util/adodb/CVS/Entries]

D/contrib////
D/cute_icons_for_site////
D/datadict////
D/docs////
D/drivers////
D/lang////
D/pear////
D/perf////
D/session////
D/tests////
D/xsl////
/adodb-csvlib.inc.php/1.2/Mon Sep 06 14:23:20 2004//
/adodb-datadict.inc.php/1.2/Mon Sep 06 14:23:20 2004//
/adodb-error.inc.php/1.2/Mon Sep 06 14:23:20 2004//
/adodb-errorhandler.inc.php/1.2/Mon Sep 06 14:23:20 2004//
/adodb-errorpear.inc.php/1.2/Mon Sep 06 14:23:20 2004//
/adodb-exceptions.inc.php/1.2/Mon Sep 06 14:23:20 2004//
/adodb-iterator.inc.php/1.2/Mon Sep 06 14:23:20 2004//
/adodb-lib.inc.php/1.2/Mon Sep 06 14:23:20 2004//
/adodb-pager.inc.php/1.2/Mon Sep 06 14:23:20 2004//
/adodb-pear.inc.php/1.2/Mon Sep 06 14:23:20 2004//
/adodb-perf.inc.php/1.2/Mon Sep 06 14:23:20 2004//
/adodb-php4.inc.php/1.2/Mon Sep 06 14:23:20 2004//
/adodb-time.inc.php/1.2/Mon Sep 06 14:23:20 2004//
/adodb-time.zip/1.2/Mon Sep 06 14:23:20 2004/-kb/
/adodb-xmlschema.inc.php/1.3/Thu Jul 07 18:02:30 2005//
/adodb.inc.php/1.2/Mon Sep 06 14:23:20 2004//
/license.txt/1.2/Mon Sep 06 14:23:20 2004//
/pivottable.inc.php/1.2/Mon Sep 06 14:23:20 2004//
/readme.txt/1.2/Mon Sep 06 14:23:20 2004//
/rsfilter.inc.php/1.2/Mon Sep 06 14:23:20 2004//
/server.php/1.2/Mon Sep 06 14:23:20 2004//
/toexport.inc.php/1.2/Mon Sep 06 14:23:20 2004//
/tohtml.inc.php/1.2/Mon Sep 06 14:23:20 2004//
/xmlschema.dtd/1.2/Mon Sep 06 14:23:20 2004//
