# Supplementary material for: A UMLS-based spell checker for natural language processing in vaccine safety
Source: BMC Med Inform Decis Mak. 2007 Feb 12;7:3. doi: 10.1186/1472-6947-7-3 (PMC1805499; doi:10.1186/1472-6947-7-3)
Supplement: Additional file 13 — RAP application directory. Sets up directory for RAP (RDF application for PHP) source code [file 1472-6947-7-3-S13.gz › rap/api/util/adodb/datadict/CVS/Entries]

/datadict-access.inc.php/1.2/Mon Sep 06 14:23:20 2004//
/datadict-db2.inc.php/1.2/Mon Sep 06 14:23:20 2004//
/datadict-firebird.inc.php/1.2/Mon Sep 06 14:23:20 2004//
/datadict-generic.inc.php/1.2/Mon Sep 06 14:23:20 2004//
/datadict-ibase.inc.php/1.2/Mon Sep 06 14:23:20 2004//
/datadict-informix.inc.php/1.2/Mon Sep 06 14:23:20 2004//
/datadict-mssql.inc.php/1.2/Mon Sep 06 14:23:20 2004//
/datadict-mysql.inc.php/1.2/Mon Sep 06 14:23:20 2004//
/datadict-oci8.inc.php/1.2/Mon Sep 06 14:23:20 2004//
/datadict-postgres.inc.php/1.2/Mon Sep 06 14:23:20 2004//
/datadict-sybase.inc.php/1.2/Mon Sep 06 14:23:20 2004//
