# Supplementary material for: A UMLS-based spell checker for natural language processing in vaccine safety
Source: BMC Med Inform Decis Mak. 2007 Feb 12;7:3. doi: 10.1186/1472-6947-7-3 (PMC1805499; doi:10.1186/1472-6947-7-3)
Supplement: Additional file 13 — RAP application directory. Sets up directory for RAP (RDF application for PHP) source code [file 1472-6947-7-3-S13.gz › rap/api/util/adodb/datadict/datadict-mysql.inc.php]

<?php

/**
  V4.52 10 Aug 2004  (c) 2000-2004 John Lim (jlim@natsoft.com.my). All rights reserved.
  Released under both BSD license and Lesser GPL library license. 
  Whenever there is any discrepancy between the two licenses, 
  the BSD license will take precedence.
	
  Set tabs to 4 for best viewing.
 
*/

// security - hide paths
if (!defined('ADODB_DIR')) die();

class ADODB2_mysql extends ADODB_DataDict {
	var $databaseType = 'mysql';
	var $alterCol = ' MODIFY COLUMN';
	var $alterTableAddIndex = true;
	var $dropTable = 'DROP TABLE IF EXISTS %s'; // requires mysql 3.22 or later
	
	var $dropIndex = 'DROP INDEX %s ON %s';
	
	function MetaType($t,$len=-1,$fieldobj=false)
	{
		if (is_object($t)) {
			$fieldobj = $t;
			$t = $fieldobj->type;
			$len = $fieldobj->max_length;
		}
		
		$len = -1; // mysql max_length is not accurate
		switch (strtoupper($t)) {
		case 'STRING': 
		case 'CHAR':
		case 'VARCHAR': 
		case 'TINYBLOB': 
		case 'TINYTEXT': 
		case 'ENUM': 
		case 'SET':
			if ($len <= $this->blobSize) return 'C';
			
		case 'TEXT':
		case 'LONGTEXT': 
		case 'MEDIUMTEXT':
			return 'X';
			
		// php_mysql extension always returns 'blob' even if 'text'
		// so we have to check whether binary...
		case 'IMAGE':
		case 'LONGBLOB': 
		case 'BLOB':
		case 'MEDIUMBLOB':
			return !empty($fieldobj->binary) ? 'B' : 'X';
			
		case 'YEAR':
		case 'DATE': return 'D';
		
		case 'TIME':
		case 'DATETIME':
		case 'TIMESTAMP': return 'T';
		
		case 'FLOAT':
		case 'DOUBLE':
			return 'F';
			
		case 'INT': 
		case 'INTEGER': return (!empty($fieldobj->primary_key)) ? 'R' : 'I';
		case 'TINYINT': return (!empty($fieldobj->primary_key)) ? 'R' : 'I1';
		case 'SMALLINT': return (!empty($fieldobj->primary_key)) ? 'R' : 'I2';
		case 'MEDIUMINT': return (!empty($fieldobj->primary_key)) ? 'R' : 'I4';
		case 'BIGINT':  return (!empty($fieldobj->primary_key)) ? 'R' : 'I8';
		default: return 'N';
		}
	}

	function ActualType($meta)
	{
		switch(strtoupper($meta)) {
		case 'C': return 'VARCHAR';
		case 'XL':
		case 'X': return 'LONGTEXT';
		
		case 'C2': return 'VARCHAR';
		case 'X2': return 'LONGTEXT';
		
		case 'B': return 'LONGBLOB';
			
		case 'D': return 'DATE';
		case 'T': return 'DATETIME';
		case 'L': return 'TINYINT';
		
		case 'R':
		case 'I': return 'INTEGER';
		case 'I1': return 'TINYINT';
		case 'I2': return 'SMALLINT';
		case 'I4': return 'MEDIUMINT';
		case 'I8': return 'BIGINT';
		
		case 'F': return 'DOUBLE';
		case 'N': return 'NUMERIC';
		default:
			return $meta;
		}
	}
	
	// return string must begin with space
	function _CreateSuffix($fname,$ftype,$fnotnull,$fdefault,$fautoinc,$fconstraint,$funsigned)
	{	
		$suffix = '';
		if ($funsigned) $suffix .= ' UNSIGNED';
		if ($fnotnull) $suffix .= ' NOT NULL';
		if (strlen($fdefault)) $suffix .= " DEFAULT $fdefault";
		if ($fautoinc) $suffix .= ' AUTO_INCREMENT';
		if ($fconstraint) $suffix .= ' '.$fconstraint;
		return $suffix;
	}
	
	/*
	CREATE [TEMPORARY] TABLE [IF NOT EXISTS] tbl_name [(create_definition,...)]
		[table_options] [select_statement]
		create_definition:
		col_name type [NOT NULL | NULL] [DEFAULT default_value] [AUTO_INCREMENT]
		[PRIMARY KEY] [reference_definition]
		or PRIMARY KEY (index_col_name,...)
		or KEY [index_name] (index_col_name,...)
		or INDEX [index_name] (index_col_name,...)
		or UNIQUE [INDEX] [index_name] (index_col_name,...)
		or FULLTEXT [INDEX] [index_name] (index_col_name,...)
		or [CONSTRAINT symbol] FOREIGN KEY [index_name] (index_col_name,...)
		[reference_definition]
		or CHECK (expr)
	*/
	
	/*
	CREATE [UNIQUE|FULLTEXT] INDEX index_name
		ON tbl_name (col_name[(length)],... )
	*/
	
	function _IndexSQL($idxname, $tabname, $flds, $idxoptions)
	{
		$sql = array();
		
		if ( isset($idxoptions['REPLACE']) || isset($idxoptions['DROP']) ) {
			if ($this->alterTableAddIndex) $sql[] = "ALTER TABLE $tabname DROP INDEX $idxname";
			else $sql[] = sprintf($this->dropIndex, $idxname, $tabname);

			if ( isset($idxoptions['DROP']) )
				return $sql;
		}
		
		if ( empty ($flds) ) {
			return $sql;
		}
		
		if (isset($idxoptions['FULLTEXT'])) {
			$unique = ' FULLTEXT';
		} elseif (isset($idxoptions['UNIQUE'])) {
			$unique = ' UNIQUE';
		} else {
			$unique = '';
		}
		
		if ( is_array($flds) ) $flds = implode(', ',$flds);
		
		if ($this->alterTableAddIndex) $s = "ALTER TABLE $tabname ADD $unique INDEX $idxname ";
		else $s = 'CREATE' . $unique . ' INDEX ' . $idxname . ' ON ' . $tabname;
		
		$s .= ' (' . $flds . ')';
		
		if ( isset($idxoptions[$this->upperName]) )
			$s .= $idxoptions[$this->upperName];
		
		$sql[] = $s;
		
		return $sql;
	}
}
?>
