# Supplementary material for: A UMLS-based spell checker for natural language processing in vaccine safety
Source: BMC Med Inform Decis Mak. 2007 Feb 12;7:3. doi: 10.1186/1472-6947-7-3 (PMC1805499; doi:10.1186/1472-6947-7-3)
Supplement: Additional file 13 — RAP application directory. Sets up directory for RAP (RDF application for PHP) source code [file 1472-6947-7-3-S13.gz › rap/api/util/adodb/docs/CVS/Entries]

/docs-adodb.htm/1.2/Mon Sep 06 14:23:20 2004//
/docs-datadict.htm/1.2/Mon Sep 06 14:23:20 2004//
/docs-perf.htm/1.2/Mon Sep 06 14:23:20 2004//
/docs-session.htm/1.2/Mon Sep 06 14:23:20 2004//
/old-changelog.htm/1.2/Mon Sep 06 14:23:20 2004//
/readme.htm/1.2/Mon Sep 06 14:23:20 2004//
/tips_portable_sql.htm/1.2/Mon Sep 06 14:23:20 2004//
/tute.htm/1.2/Mon Sep 06 14:23:20 2004//
