# Supplementary material for: A UMLS-based spell checker for natural language processing in vaccine safety
Source: BMC Med Inform Decis Mak. 2007 Feb 12;7:3. doi: 10.1186/1472-6947-7-3 (PMC1805499; doi:10.1186/1472-6947-7-3)
Supplement: Additional file 13 — RAP application directory. Sets up directory for RAP (RDF application for PHP) source code [file 1472-6947-7-3-S13.gz › rap/api/util/adodb/drivers/CVS/Entries]

/adodb-access.inc.php/1.2/Mon Sep 06 14:23:20 2004//
/adodb-ado.inc.php/1.2/Mon Sep 06 14:23:20 2004//
/adodb-ado_access.inc.php/1.2/Mon Sep 06 14:23:20 2004//
/adodb-ado_mssql.inc.php/1.2/Mon Sep 06 14:23:20 2004//
/adodb-borland_ibase.inc.php/1.2/Mon Sep 06 14:23:20 2004//
/adodb-csv.inc.php/1.2/Mon Sep 06 14:23:20 2004//
/adodb-db2.inc.php/1.2/Mon Sep 06 14:23:20 2004//
/adodb-fbsql.inc.php/1.2/Mon Sep 06 14:23:20 2004//
/adodb-firebird.inc.php/1.2/Mon Sep 06 14:23:20 2004//
/adodb-ibase.inc.php/1.2/Mon Sep 06 14:23:20 2004//
/adodb-informix.inc.php/1.2/Mon Sep 06 14:23:20 2004//
/adodb-informix72.inc.php/1.2/Mon Sep 06 14:23:20 2004//
/adodb-ldap.inc.php/1.2/Mon Sep 06 14:23:20 2004//
/adodb-mssql.inc.php/1.2/Mon Sep 06 14:23:20 2004//
/adodb-mssqlpo.inc.php/1.2/Mon Sep 06 14:23:20 2004//
/adodb-mysql.inc.php/1.2/Mon Sep 06 14:23:20 2004//
/adodb-mysqli.inc.php/1.2/Mon Sep 06 14:23:20 2004//
/adodb-mysqlt.inc.php/1.2/Mon Sep 06 14:23:20 2004//
/adodb-netezza.inc.php/1.2/Mon Sep 06 14:23:20 2004//
/adodb-oci8.inc.php/1.2/Mon Sep 06 14:23:20 2004//
/adodb-oci805.inc.php/1.2/Mon Sep 06 14:23:20 2004//
/adodb-oci8po.inc.php/1.2/Mon Sep 06 14:23:20 2004//
/adodb-odbc.inc.php/1.2/Mon Sep 06 14:23:20 2004//
/adodb-odbc_mssql.inc.php/1.2/Mon Sep 06 14:23:20 2004//
/adodb-odbc_oracle.inc.php/1.2/Mon Sep 06 14:23:20 2004//
/adodb-odbtp.inc.php/1.2/Mon Sep 06 14:23:20 2004//
/adodb-odbtp_unicode.inc.php/1.2/Mon Sep 06 14:23:20 2004//
/adodb-oracle.inc.php/1.2/Mon Sep 06 14:23:20 2004//
/adodb-pdo.inc.php/1.2/Mon Sep 06 14:23:20 2004//
/adodb-postgres.inc.php/1.2/Mon Sep 06 14:23:20 2004//
/adodb-postgres64.inc.php/1.2/Mon Sep 06 14:23:20 2004//
/adodb-postgres7.inc.php/1.2/Mon Sep 06 14:23:20 2004//
/adodb-proxy.inc.php/1.2/Mon Sep 06 14:23:20 2004//
/adodb-sapdb.inc.php/1.2/Mon Sep 06 14:23:20 2004//
/adodb-sqlanywhere.inc.php/1.2/Mon Sep 06 14:23:20 2004//
/adodb-sqlite.inc.php/1.2/Mon Sep 06 14:23:20 2004//
/adodb-sqlitepo.inc.php/1.2/Mon Sep 06 14:23:20 2004//
/adodb-sybase.inc.php/1.2/Mon Sep 06 14:23:20 2004//
/adodb-vfp.inc.php/1.2/Mon Sep 06 14:23:20 2004//
