# Supplementary material for: A UMLS-based spell checker for natural language processing in vaccine safety
Source: BMC Med Inform Decis Mak. 2007 Feb 12;7:3. doi: 10.1186/1472-6947-7-3 (PMC1805499; doi:10.1186/1472-6947-7-3)
Supplement: Additional file 13 — RAP application directory. Sets up directory for RAP (RDF application for PHP) source code [file 1472-6947-7-3-S13.gz › rap/api/util/adodb/drivers/adodb-csv.inc.php]

<?php
/*
V4.52 10 Aug 2004  (c) 2000-2004 John Lim (jlim@natsoft.com.my). All rights reserved.
  Released under both BSD license and Lesser GPL library license. 
  Whenever there is any discrepancy between the two licenses, 
  the BSD license will take precedence.
  Set tabs to 4.
  
  Currently unsupported: MetaDatabases, MetaTables and MetaColumns, and also inputarr in Execute.
  Native types have been converted to MetaTypes.
  Transactions not supported yet.
*/ 

// security - hide paths
if (!defined('ADODB_DIR')) die();

if (! defined("_ADODB_CSV_LAYER")) {
 define("_ADODB_CSV_LAYER", 1 );

include_once(ADODB_DIR.'/adodb-csvlib.inc.php');
 
class ADODB_csv extends ADOConnection {
	var $databaseType = 'csv';
	var $databaseProvider = 'csv';
	var $hasInsertID = true;
	var $hasAffectedRows = true;	
	var $fmtTimeStamp = "'Y-m-d H:i:s'";
	var $_affectedrows=0;
	var $_insertid=0;
	var $_url;
	var $replaceQuote = "''"; // string to use to replace quotes
	var $hasTransactions = false;
	var $_errorNo = false;
	
	function ADODB_csv() 
	{		
	}
	
	function _insertid()
	{
			return $this->_insertid;
	}
	
	function _affectedrows()
	{
			return $this->_affectedrows;
	}
  
  	function &MetaDatabases()
	{
		return false;
	}

	
	// returns true or false
	function _connect($argHostname, $argUsername, $argPassword, $argDatabasename)
	{
		if (strtolower(substr($argHostname,0,7)) !== 'http://') return false;
		$this->_url = $argHostname;
		return true;	
	}
	
	// returns true or false
	function _pconnect($argHostname, $argUsername, $argPassword, $argDatabasename)
	{
		if (strtolower(substr($argHostname,0,7)) !== 'http://') return false;
		$this->_url = $argHostname;
		return true;
	}
	
 	function &MetaColumns($table) 
	{
		return false;
	}
		
		
	// parameters use PostgreSQL convention, not MySQL
	function &SelectLimit($sql,$nrows=-1,$offset=-1)
	{
	global $ADODB_FETCH_MODE;
	
		$url = $this->_url.'?sql='.urlencode($sql)."&nrows=$nrows&fetch=".
			(($this->fetchMode !== false)?$this->fetchMode : $ADODB_FETCH_MODE).
			"&offset=$offset";
		$err = false;
		$rs = csv2rs($url,$err,false);
		
		if ($this->debug) print "$url<br><i>$err</i><br>";

		$at = strpos($err,'::::');
		if ($at === false) {
			$this->_errorMsg = $err;
			$this->_errorNo = (integer)$err;
		} else {
			$this->_errorMsg = substr($err,$at+4,1024);
			$this->_errorNo = -9999;
		}
		if ($this->_errorNo) 
			if ($fn = $this->raiseErrorFn) {
				$fn($this->databaseType,'EXECUTE',$this->ErrorNo(),$this->ErrorMsg(),$sql,'');
			}
			
		if (is_object($rs)) {	
		
			$rs->databaseType='csv';		
			$rs->fetchMode = ($this->fetchMode !== false) ?  $this->fetchMode : $ADODB_FETCH_MODE;
			$rs->connection = &$this;
		}
		return $rs;
	}
	
	// returns queryID or false
	function &_Execute($sql,$inputarr=false)
	{
	global $ADODB_FETCH_MODE;
	
		if (!$this->_bindInputArray && $inputarr) {
			$sqlarr = explode('?',$sql);
			$sql = '';
			$i = 0;
			foreach($inputarr as $v) {

				$sql .= $sqlarr[$i];
				if (gettype($v) == 'string')
					$sql .= $this->qstr($v);
				else if ($v === null)
					$sql .= 'NULL';
				else
					$sql .= $v;
				$i += 1;
	
			}
			$sql .= $sqlarr[$i];
			if ($i+1 != sizeof($sqlarr))	
				print "Input Array does not match ?: ".htmlspecialchars($sql);
			$inputarr = false;
		}
		
		$url =  $this->_url.'?sql='.urlencode($sql)."&fetch=".
			(($this->fetchMode !== false)?$this->fetchMode : $ADODB_FETCH_MODE);
		$err = false;
		
		
		$rs = csv2rs($url,$err,false);
		if ($this->debug) print urldecode($url)."<br><i>$err</i><br>";
		$at = strpos($err,'::::');
		if ($at === false) {		
			$this->_errorMsg = $err;
			$this->_errorNo = (integer)$err;
		} else {
			$this->_errorMsg = substr($err,$at+4,1024);
			$this->_errorNo = -9999;
		}
		
		if ($this->_errorNo) 
			if ($fn = $this->raiseErrorFn) {
				$fn($this->databaseType,'EXECUTE',$this->ErrorNo(),$this->ErrorMsg(),$sql,$inputarr);
			}
		if (is_object($rs)) {
			$rs->fetchMode = ($this->fetchMode !== false) ?  $this->fetchMode : $ADODB_FETCH_MODE;
			
			$this->_affectedrows = $rs->affectedrows;
			$this->_insertid = $rs->insertid;
			$rs->databaseType='csv';
			$rs->connection = &$this;
		}
		return $rs;
	}

	/*	Returns: the last error message from previous database operation	*/	
	function ErrorMsg() 
	{
			return $this->_errorMsg;
	}
	
	/*	Returns: the last error number from previous database operation	*/	
	function ErrorNo() 
	{
		return $this->_errorNo;
	}
	
	// returns true or false
	function _close()
	{
		return true;
	}
} // class

class ADORecordset_csv extends ADORecordset {
	function ADORecordset_csv($id,$mode=false)
	{
		$this->ADORecordset($id,$mode);
	}
	
	function _close()
	{
		return true;
	}
}

} // define
	
?>
