# Supplementary material for: A UMLS-based spell checker for natural language processing in vaccine safety
Source: BMC Med Inform Decis Mak. 2007 Feb 12;7:3. doi: 10.1186/1472-6947-7-3 (PMC1805499; doi:10.1186/1472-6947-7-3)
Supplement: Additional file 13 — RAP application directory. Sets up directory for RAP (RDF application for PHP) source code [file 1472-6947-7-3-S13.gz › rap/api/util/adodb/drivers/adodb-oci8po.inc.php]

<?php
/*
V4.52 10 Aug 2004  (c) 2000-2004 John Lim. All rights reserved.
  Released under both BSD license and Lesser GPL library license. 
  Whenever there is any discrepancy between the two licenses, 
  the BSD license will take precedence.

  Latest version is available at http://adodb.sourceforge.net
  
  Portable version of oci8 driver, to make it more similar to other database drivers.
  The main differences are

   1. that the OCI_ASSOC names are in lowercase instead of uppercase.
   2. bind variables are mapped using ? instead of :<bindvar>

   Should some emulation of RecordCount() be implemented?
  
*/

// security - hide paths
if (!defined('ADODB_DIR')) die();

include_once(ADODB_DIR.'/drivers/adodb-oci8.inc.php');

class ADODB_oci8po extends ADODB_oci8 {
	var $databaseType = 'oci8po';
	var $dataProvider = 'oci8';
	var $metaColumnsSQL = "select lower(cname),coltype,width, SCALE, PRECISION, NULLS, DEFAULTVAL from col where tname='%s' order by colno"; //changed by smondino@users.sourceforge. net
	var $metaTablesSQL = "select lower(table_name),table_type from cat where table_type in ('TABLE','VIEW')";
	
	function ADODB_oci8po()
	{
		$this->_hasOCIFetchStatement = ADODB_PHPVER >= 0x4200;
		# oci8po does not support adodb extension: adodb_movenext()
	}
	
	function Param($name)
	{
		return '?';
	}
	
	function Prepare($sql,$cursor=false)
	{
		$sqlarr = explode('?',$sql);
		$sql = $sqlarr[0];
		for ($i = 1, $max = sizeof($sqlarr); $i < $max; $i++) {
			$sql .=  ':'.($i-1) . $sqlarr[$i];
		} 
		return ADODB_oci8::Prepare($sql,$cursor);
	}
	
	// emulate handling of parameters ? ?, replacing with :bind0 :bind1
	function _query($sql,$inputarr)
	{
		if (is_array($inputarr)) {
			$i = 0;
			if (is_array($sql)) {
				foreach($inputarr as $v) {
					$arr['bind'.$i++] = $v;
				} 
			} else {
				$sqlarr = explode('?',$sql);
				$sql = $sqlarr[0];
				foreach($inputarr as $k => $v) {
					$sql .=  ":$k" . $sqlarr[++$i];
				}
			}
		}
		return ADODB_oci8::_query($sql,$inputarr);
	}
}

/*--------------------------------------------------------------------------------------
		 Class Name: Recordset
--------------------------------------------------------------------------------------*/

class ADORecordset_oci8po extends ADORecordset_oci8 {

	var $databaseType = 'oci8po';
	
	function ADORecordset_oci8po($queryID,$mode=false)
	{
		$this->ADORecordset_oci8($queryID,$mode);
	}

	function Fields($colname)
	{
		if ($this->fetchMode & OCI_ASSOC) return $this->fields[$colname];
		
		if (!$this->bind) {
			$this->bind = array();
			for ($i=0; $i < $this->_numOfFields; $i++) {
				$o = $this->FetchField($i);
				$this->bind[strtoupper($o->name)] = $i;
			}
		}
		 return $this->fields[$this->bind[strtoupper($colname)]];
	}
	
	// lowercase field names...
	function &_FetchField($fieldOffset = -1)
	{
		 $fld = new ADOFieldObject;
 		 $fieldOffset += 1;
		 $fld->name = strtolower(OCIcolumnname($this->_queryID, $fieldOffset));
		 $fld->type = OCIcolumntype($this->_queryID, $fieldOffset);
		 $fld->max_length = OCIcolumnsize($this->_queryID, $fieldOffset);
		 if ($fld->type == 'NUMBER') {
		 	//$p = OCIColumnPrecision($this->_queryID, $fieldOffset);
			$sc = OCIColumnScale($this->_queryID, $fieldOffset);
			if ($sc == 0) $fld->type = 'INT';
		 }
		 return $fld;
	}
	/*
	function MoveNext()
	{
		if (@OCIfetchinto($this->_queryID,$this->fields,$this->fetchMode)) {
			$this->_currentRow += 1;
			return true;
		}
		if (!$this->EOF) {
			$this->_currentRow += 1;
			$this->EOF = true;
		}
		return false;
	}*/

	// 10% speedup to move MoveNext to child class
	function MoveNext() 
	{
		if(@OCIfetchinto($this->_queryID,$this->fields,$this->fetchMode)) {
		global $ADODB_ANSI_PADDING_OFF;
			$this->_currentRow++;
			
			if ($this->fetchMode & OCI_ASSOC) $this->_updatefields();
			if (!empty($ADODB_ANSI_PADDING_OFF)) {
				foreach($this->fields as $k => $v) {
					if (is_string($v)) $this->fields[$k] = rtrim($v);
				}
			}
			return true;
		}
		if (!$this->EOF) {
			$this->EOF = true;
			$this->_currentRow++;
		}
		return false;
	}	
	
	/* Optimize SelectLimit() by using OCIFetch() instead of OCIFetchInto() */
	function &GetArrayLimit($nrows,$offset=-1) 
	{
		if ($offset <= 0) return $this->GetArray($nrows);
		for ($i=1; $i < $offset; $i++) 
			if (!@OCIFetch($this->_queryID)) return array();
			
		if (!@OCIfetchinto($this->_queryID,$this->fields,$this->fetchMode)) return array();
		if ($this->fetchMode & OCI_ASSOC) $this->_updatefields();
		$results = array();
		$cnt = 0;
		while (!$this->EOF && $nrows != $cnt) {
			$results[$cnt++] = $this->fields;
			$this->MoveNext();
		}
		
		return $results;
	}

	// Create associative array
	function _updatefields()
	{
		if (ADODB_ASSOC_CASE == 2) return; // native
	
		$arr = array();
		$lowercase = (ADODB_ASSOC_CASE == 0);
		
		foreach($this->fields as $k => $v) {
			if (is_integer($k)) $arr[$k] = $v;
			else {
				if ($lowercase)
					$arr[strtolower($k)] = $v;
				else
					$arr[strtoupper($k)] = $v;
			}
		}
		$this->fields = $arr;
	}
	
	function _fetch() 
	{
		$ret = @OCIfetchinto($this->_queryID,$this->fields,$this->fetchMode);
		if ($ret) {
		global $ADODB_ANSI_PADDING_OFF;
	
				if ($this->fetchMode & OCI_ASSOC) $this->_updatefields();
				if (!empty($ADODB_ANSI_PADDING_OFF)) {
					foreach($this->fields as $k => $v) {
						if (is_string($v)) $this->fields[$k] = rtrim($v);
					}
				}
		}
		return $ret;
	}
	
}


?>
