# Supplementary material for: A UMLS-based spell checker for natural language processing in vaccine safety
Source: BMC Med Inform Decis Mak. 2007 Feb 12;7:3. doi: 10.1186/1472-6947-7-3 (PMC1805499; doi:10.1186/1472-6947-7-3)
Supplement: Additional file 13 — RAP application directory. Sets up directory for RAP (RDF application for PHP) source code [file 1472-6947-7-3-S13.gz › rap/api/util/adodb/drivers/adodb-fbsql.inc.php]

<?php
/*
 @version V4.50 6 July 2004 (c) 2000-2004 John Lim (jlim@natsoft.com.my). All rights reserved.
 Released under both BSD license and Lesser GPL library license. 
  Whenever there is any discrepancy between the two licenses, 
  the BSD license will take precedence. 
 Contribution by Frank M. Kromann <frank@frontbase.com>. 
  Set tabs to 8.
*/ 

// security - hide paths
if (!defined('ADODB_DIR')) die();

if (! defined("_ADODB_FBSQL_LAYER")) {
 define("_ADODB_FBSQL_LAYER", 1 );

class ADODB_fbsql extends ADOConnection {
	var $databaseType = 'fbsql';
	var $hasInsertID = true;
	var $hasAffectedRows = true;	
	var $metaTablesSQL = "SHOW TABLES";	
	var $metaColumnsSQL = "SHOW COLUMNS FROM %s";
	var $fmtTimeStamp = "'Y-m-d H:i:s'";
	var $hasLimit = false;
	
	function ADODB_fbsql() 
	{			
	}
	
	function _insertid()
	{
			return fbsql_insert_id($this->_connectionID);
	}
	
	function _affectedrows()
	{
			return fbsql_affected_rows($this->_connectionID);
	}
  
  	function &MetaDatabases()
	{
		$qid = fbsql_list_dbs($this->_connectionID);
		$arr = array();
		$i = 0;
		$max = fbsql_num_rows($qid);
		while ($i < $max) {
			$arr[] = fbsql_tablename($qid,$i);
			$i += 1;
		}
		return $arr;
	}

	// returns concatenated string
	function Concat()
	{
		$s = "";
		$arr = func_get_args();
		$first = true;

		$s = implode(',',$arr);
		if (sizeof($arr) > 0) return "CONCAT($s)";
		else return '';
	}
	
	// returns true or false
	function _connect($argHostname, $argUsername, $argPassword, $argDatabasename)
	{
		$this->_connectionID = fbsql_connect($argHostname,$argUsername,$argPassword);
		if ($this->_connectionID === false) return false;
		if ($argDatabasename) return $this->SelectDB($argDatabasename);
		return true;	
	}
	
	// returns true or false
	function _pconnect($argHostname, $argUsername, $argPassword, $argDatabasename)
	{
		$this->_connectionID = fbsql_pconnect($argHostname,$argUsername,$argPassword);
		if ($this->_connectionID === false) return false;
		if ($argDatabasename) return $this->SelectDB($argDatabasename);
		return true;	
	}
	
 	function &MetaColumns($table) 
	{
		if ($this->metaColumnsSQL) {
			
			$rs = $this->Execute(sprintf($this->metaColumnsSQL,$table));
			
			if ($rs === false) return false;
			
			$retarr = array();
			while (!$rs->EOF){
				$fld = new ADOFieldObject();
				$fld->name = $rs->fields[0];
				$fld->type = $rs->fields[1];
					
				// split type into type(length):
				if (preg_match("/^(.+)\((\d+)\)$/", $fld->type, $query_array)) {
					$fld->type = $query_array[1];
					$fld->max_length = $query_array[2];
				} else {
					$fld->max_length = -1;
				}
				$fld->not_null = ($rs->fields[2] != 'YES');
				$fld->primary_key = ($rs->fields[3] == 'PRI');
				$fld->auto_increment = (strpos($rs->fields[5], 'auto_increment') !== false);
				$fld->binary = (strpos($fld->type,'blob') !== false);
				
				$retarr[strtoupper($fld->name)] = $fld;	
				$rs->MoveNext();
			}
			$rs->Close();
			return $retarr;	
		}
		return false;
	}
		
	// returns true or false
	function SelectDB($dbName) 
	{
		$this->databaseName = $dbName;
		if ($this->_connectionID) {
			return @fbsql_select_db($dbName,$this->_connectionID);		
		}
		else return false;	
	}
	
	
	// returns queryID or false
	function _query($sql,$inputarr)
	{
		return fbsql_query("$sql;",$this->_connectionID);
	}

	/*	Returns: the last error message from previous database operation	*/	
	function ErrorMsg() 
	{
		$this->_errorMsg = @fbsql_error($this->_connectionID);
			return $this->_errorMsg;
	}
	
	/*	Returns: the last error number from previous database operation	*/	
	function ErrorNo() 
	{
		return @fbsql_errno($this->_connectionID);
	}
	
	// returns true or false
	function _close()
	{
		return @fbsql_close($this->_connectionID);
	}
		
}
	
/*--------------------------------------------------------------------------------------
	 Class Name: Recordset
--------------------------------------------------------------------------------------*/

class ADORecordSet_fbsql extends ADORecordSet{	
	
	var $databaseType = "fbsql";
	var $canSeek = true;
	
	function ADORecordSet_fbsql($queryID,$mode=false) 
	{
		if (!$mode) { 
			global $ADODB_FETCH_MODE;
			$mode = $ADODB_FETCH_MODE;
		}
		switch ($mode) {
		case ADODB_FETCH_NUM: $this->fetchMode = FBSQL_NUM; break;
		default:
		case ADODB_FETCH_BOTH: $this->fetchMode = FBSQL_BOTH; break;
		case ADODB_FETCH_ASSOC: $this->fetchMode = FBSQL_ASSOC; break;
		}
		return $this->ADORecordSet($queryID);
	}
	
	function _initrs()
	{
	GLOBAL $ADODB_COUNTRECS;
		$this->_numOfRows = ($ADODB_COUNTRECS) ? @fbsql_num_rows($this->_queryID):-1;
		$this->_numOfFields = @fbsql_num_fields($this->_queryID);
	}
	


	function &FetchField($fieldOffset = -1) {
		if ($fieldOffset != -1) {
			$o =  @fbsql_fetch_field($this->_queryID, $fieldOffset);
			//$o->max_length = -1; // fbsql returns the max length less spaces -- so it is unrealiable
			$f = @fbsql_field_flags($this->_queryID,$fieldOffset);
			$o->binary = (strpos($f,'binary')!== false);
		}
		else if ($fieldOffset == -1) {	/*	The $fieldOffset argument is not provided thus its -1 	*/
			$o = @fbsql_fetch_field($this->_queryID);// fbsql returns the max length less spaces -- so it is unrealiable
			//$o->max_length = -1;
		}
		
		return $o;
	}
		
	function _seek($row)
	{
		return @fbsql_data_seek($this->_queryID,$row);
	}
	
	function _fetch($ignore_fields=false)
	{
		$this->fields = @fbsql_fetch_array($this->_queryID,$this->fetchMode);
		return ($this->fields == true);
	}
	
	function _close() {
		return @fbsql_free_result($this->_queryID);		
	}
	
	function MetaType($t,$len=-1,$fieldobj=false)
	{
		if (is_object($t)) {
			$fieldobj = $t;
			$t = $fieldobj->type;
			$len = $fieldobj->max_length;
		}
		$len = -1; // fbsql max_length is not accurate
		switch (strtoupper($t)) {
		case 'CHARACTER':
		case 'CHARACTER VARYING': 
		case 'BLOB': 
		case 'CLOB': 
		case 'BIT': 
		case 'BIT VARYING': 
			if ($len <= $this->blobSize) return 'C';
			
		// so we have to check whether binary...
		case 'IMAGE':
		case 'LONGBLOB': 
		case 'BLOB':
		case 'MEDIUMBLOB':
			return !empty($fieldobj->binary) ? 'B' : 'X';
			
		case 'DATE': return 'D';
		
		case 'TIME':
		case 'TIME WITH TIME ZONE':
		case 'TIMESTAMP': 
		case 'TIMESTAMP WITH TIME ZONE': return 'T';
		
		case 'PRIMARY_KEY':
			return 'R';
		case 'INTEGER':
		case 'SMALLINT': 
		case 'BOOLEAN':
			
			if (!empty($fieldobj->primary_key)) return 'R';
			else return 'I';
		
		default: return 'N';
		}
	}

} //class
} // defined
?>
