# Supplementary material for: A UMLS-based spell checker for natural language processing in vaccine safety
Source: BMC Med Inform Decis Mak. 2007 Feb 12;7:3. doi: 10.1186/1472-6947-7-3 (PMC1805499; doi:10.1186/1472-6947-7-3)
Supplement: Additional file 13 — RAP application directory. Sets up directory for RAP (RDF application for PHP) source code [file 1472-6947-7-3-S13.gz › rap/api/util/adodb/drivers/adodb-informix.inc.php]

<?php
/**
* @version V4.50 6 July 2004 (c) 2000-2004 John Lim (jlim@natsoft.com.my). All rights reserved.
* Released under both BSD license and Lesser GPL library license.
* Whenever there is any discrepancy between the two licenses,
* the BSD license will take precedence.
*
* Set tabs to 4 for best viewing.
*
* Latest version is available at http://php.weblogs.com
*
* Informix 9 driver that supports SELECT FIRST
*
*/

// security - hide paths
if (!defined('ADODB_DIR')) die();

include_once(ADODB_DIR.'/drivers/adodb-informix72.inc.php');

class ADODB_informix extends ADODB_informix72 {
	var $databaseType = "informix";
	var $hasTop = 'FIRST';
	var $ansiOuter = true;
}

class ADORecordset_informix extends ADORecordset_informix72 {
	var $databaseType = "informix";
	function ADORecordset_informix($id,$mode=false)
	{
		$this->ADORecordset_informix72($id,$mode);
	}
}
?>
