# Supplementary material for: A UMLS-based spell checker for natural language processing in vaccine safety
Source: BMC Med Inform Decis Mak. 2007 Feb 12;7:3. doi: 10.1186/1472-6947-7-3 (PMC1805499; doi:10.1186/1472-6947-7-3)
Supplement: Additional file 13 — RAP application directory. Sets up directory for RAP (RDF application for PHP) source code [file 1472-6947-7-3-S13.gz › rap/api/util/adodb/drivers/adodb-mssql.inc.php]

<?php
/* 
V4.52 10 Aug 2004  (c) 2000-2004 John Lim (jlim@natsoft.com.my). All rights reserved.
  Released under both BSD license and Lesser GPL library license. 
  Whenever there is any discrepancy between the two licenses, 
  the BSD license will take precedence. 
Set tabs to 4 for best viewing.
  
  Latest version is available at http://adodb.sourceforge.net
  
  Native mssql driver. Requires mssql client. Works on Windows. 
  To configure for Unix, see 
   	http://phpbuilder.com/columns/alberto20000919.php3
	
*/

// security - hide paths
if (!defined('ADODB_DIR')) die();

//----------------------------------------------------------------
// MSSQL returns dates with the format Oct 13 2002 or 13 Oct 2002
// and this causes tons of problems because localized versions of 
// MSSQL will return the dates in dmy or  mdy order; and also the 
// month strings depends on what language has been configured. The 
// following two variables allow you to control the localization
// settings - Ugh.
//
// MORE LOCALIZATION INFO
// ----------------------
// To configure datetime, look for and modify sqlcommn.loc, 
//  	typically found in c:\mssql\install
// Also read :
//	 http://support.microsoft.com/default.aspx?scid=kb;EN-US;q220918
// Alternatively use:
// 	   CONVERT(char(12),datecol,120)
//----------------------------------------------------------------


// has datetime converstion to YYYY-MM-DD format, and also mssql_fetch_assoc
if (ADODB_PHPVER >= 0x4300) {
// docs say 4.2.0, but testing shows only since 4.3.0 does it work!
	ini_set('mssql.datetimeconvert',0); 
} else {
global $ADODB_mssql_mths;		// array, months must be upper-case


	$ADODB_mssql_date_order = 'mdy'; 
	$ADODB_mssql_mths = array(
		'JAN'=>1,'FEB'=>2,'MAR'=>3,'APR'=>4,'MAY'=>5,'JUN'=>6,
		'JUL'=>7,'AUG'=>8,'SEP'=>9,'OCT'=>10,'NOV'=>11,'DEC'=>12);
}

//---------------------------------------------------------------------------
// Call this to autoset $ADODB_mssql_date_order at the beginning of your code,
// just after you connect to the database. Supports mdy and dmy only.
// Not required for PHP 4.2.0 and above.
function AutoDetect_MSSQL_Date_Order($conn)
{
global $ADODB_mssql_date_order;
	$adate = $conn->GetOne('select getdate()');
	if ($adate) {
		$anum = (int) $adate;
		if ($anum > 0) {
			if ($anum > 31) {
				//ADOConnection::outp( "MSSQL: YYYY-MM-DD date format not supported currently");
			} else
				$ADODB_mssql_date_order = 'dmy';
		} else
			$ADODB_mssql_date_order = 'mdy';
	}
}

class ADODB_mssql extends ADOConnection {
	var $databaseType = "mssql";	
	var $dataProvider = "mssql";
	var $replaceQuote = "''"; // string to use to replace quotes
	var $fmtDate = "'Y-m-d'";
	var $fmtTimeStamp = "'Y-m-d h:i:sA'";
	var $hasInsertID = true;
	var $substr = "substring";
	var $length = 'len';
	var $hasAffectedRows = true;
	var $metaDatabasesSQL = "select name from sysdatabases where name <> 'master'";
	var $metaTablesSQL="select name,case when type='U' then 'T' else 'V' end from sysobjects where (type='U' or type='V') and (name not in ('sysallocations','syscolumns','syscomments','sysdepends','sysfilegroups','sysfiles','sysfiles1','sysforeignkeys','sysfulltextcatalogs','sysindexes','sysindexkeys','sysmembers','sysobjects','syspermissions','sysprotects','sysreferences','systypes','sysusers','sysalternates','sysconstraints','syssegments','REFERENTIAL_CONSTRAINTS','CHECK_CONSTRAINTS','CONSTRAINT_TABLE_USAGE','CONSTRAINT_COLUMN_USAGE','VIEWS','VIEW_TABLE_USAGE','VIEW_COLUMN_USAGE','SCHEMATA','TABLES','TABLE_CONSTRAINTS','TABLE_PRIVILEGES','COLUMNS','COLUMN_DOMAIN_USAGE','COLUMN_PRIVILEGES','DOMAINS','DOMAIN_CONSTRAINTS','KEY_COLUMN_USAGE','dtproperties'))";
	var $metaColumnsSQL = # xtype==61 is datetime
"select c.name,t.name,c.length,
	(case when c.xusertype=61 then 0 else c.xprec end),
	(case when c.xusertype=61 then 0 else c.xscale end) 
	from syscolumns c join systypes t on t.xusertype=c.xusertype join sysobjects o on o.id=c.id where o.name='%s'";
	var $hasTop = 'top';		// support mssql SELECT TOP 10 * FROM TABLE
	var $hasGenID = true;
	var $sysDate = 'convert(datetime,convert(char,GetDate(),102),102)';
	var $sysTimeStamp = 'GetDate()';
	var $_has_mssql_init;
	var $maxParameterLen = 4000;
	var $arrayClass = 'ADORecordSet_array_mssql';
	var $uniqueSort = true;
	var $leftOuter = '*=';
	var $rightOuter = '=*';
	var $ansiOuter = true; // for mssql7 or later
	var $poorAffectedRows = true;
	var $identitySQL = 'select @@IDENTITY'; // 'select SCOPE_IDENTITY'; # for mssql 2000
	var $uniqueOrderBy = true;
	var $_bindInputArray = true;
	
	
	function ADODB_mssql() 
	{		
		$this->_has_mssql_init = (strnatcmp(PHP_VERSION,'4.1.0')>=0);
	}

	function ServerInfo()
	{
	global $ADODB_FETCH_MODE;
	
		$stmt = $this->PrepareSP('sp_server_info');
		$val = 2;
		if ($this->fetchMode === false) {
			$savem = $ADODB_FETCH_MODE;
			$ADODB_FETCH_MODE = ADODB_FETCH_NUM;
		} else 
			$savem = $this->SetFetchMode(ADODB_FETCH_NUM);
		
		
		$this->Parameter($stmt,$val,'attribute_id');
		$row = $this->GetRow($stmt);
		
		//$row = $this->GetRow("execute sp_server_info 2");
		
		if ($this->fetchMode === false) {
			$ADODB_FETCH_MODE = $savem;
		} else
			$this->SetFetchMode($savem);
		
		$arr['description'] = $row[2];
		$arr['version'] = ADOConnection::_findvers($arr['description']);
		return $arr;
	}
	
	function IfNull( $field, $ifNull ) 
	{
		return " ISNULL($field, $ifNull) "; // if MS SQL Server
	}
	
	function _insertid()
	{
	// SCOPE_IDENTITY()
	// Returns the last IDENTITY value inserted into an IDENTITY column in 
	// the same scope. A scope is a module -- a stored procedure, trigger, 
	// function, or batch. Thus, two statements are in the same scope if 
	// they are in the same stored procedure, function, or batch.
			return $this->GetOne($this->identitySQL);
	}

	function _affectedrows()
	{
		return $this->GetOne('select @@rowcount');
	}

	var $_dropSeqSQL = "drop table %s";
	
	function CreateSequence($seq='adodbseq',$start=1)
	{
		$start -= 1;
		$this->Execute("create table $seq (id float(53))");
		$ok = $this->Execute("insert into $seq with (tablock,holdlock) values($start)");
		if (!$ok) {
				$this->Execute('ROLLBACK TRANSACTION adodbseq');
				return false;
		}
		$this->Execute('COMMIT TRANSACTION adodbseq'); 
		return true;
	}

	function GenID($seq='adodbseq',$start=1)
	{
		//$this->debug=1;
		$this->Execute('BEGIN TRANSACTION adodbseq');
		$ok = $this->Execute("update $seq with (tablock,holdlock) set id = id + 1");
		if (!$ok) {
			$this->Execute("create table $seq (id float(53))");
			$ok = $this->Execute("insert into $seq with (tablock,holdlock) values($start)");
			if (!$ok) {
				$this->Execute('ROLLBACK TRANSACTION adodbseq');
				return false;
			}
			$this->Execute('COMMIT TRANSACTION adodbseq'); 
			return $start;
		}
		$num = $this->GetOne("select id from $seq");
		$this->Execute('COMMIT TRANSACTION adodbseq'); 
		return $num;
		
		// in old implementation, pre 1.90, we returned GUID...
		//return $this->GetOne("SELECT CONVERT(varchar(255), NEWID()) AS 'Char'");
	}
	

	function &SelectLimit($sql,$nrows=-1,$offset=-1, $inputarr=false,$secs2cache=0)
	{
		if ($nrows > 0 && $offset <= 0) {
			$sql = preg_replace(
				'/(^\s*select\s+(distinctrow|distinct)?)/i','\\1 '.$this->hasTop." $nrows ",$sql);
			$rs =& $this->Execute($sql,$inputarr);
		} else
			$rs =& ADOConnection::SelectLimit($sql,$nrows,$offset,$inputarr,$secs2cache);
	
		return $rs;
	}
	
	
	// Format date column in sql string given an input format that understands Y M D
	function SQLDate($fmt, $col=false)
	{	
		if (!$col) $col = $this->sysTimeStamp;
		$s = '';
		
		$len = strlen($fmt);
		for ($i=0; $i < $len; $i++) {
			if ($s) $s .= '+';
			$ch = $fmt[$i];
			switch($ch) {
			case 'Y':
			case 'y':
				$s .= "datename(yyyy,$col)";
				break;
			case 'M':
				$s .= "convert(char(3),$col,0)";
				break;
			case 'm':
				$s .= "replace(str(month($col),2),' ','0')";
				break;
			case 'Q':
			case 'q':
				$s .= "datename(quarter,$col)";
				break;
			case 'D':
			case 'd':
				$s .= "replace(str(day($col),2),' ','0')";
				break;
			case 'h':
				$s .= "substring(convert(char(14),$col,0),13,2)";
				break;
			
			case 'H':
				$s .= "replace(str(datepart(hh,$col),2),' ','0')";
				break;
				
			case 'i':
				$s .= "replace(str(datepart(mi,$col),2),' ','0')";
				break;
			case 's':
				$s .= "replace(str(datepart(ss,$col),2),' ','0')";
				break;
			case 'a':
			case 'A':
				$s .= "substring(convert(char(19),$col,0),18,2)";
				break;
				
			default:
				if ($ch == '\\') {
					$i++;
					$ch = substr($fmt,$i,1);
				}
				$s .= $this->qstr($ch);
				break;
			}
		}
		return $s;
	}

	
	function BeginTrans()
	{
		if ($this->transOff) return true; 
		$this->transCnt += 1;
	   	$this->Execute('BEGIN TRAN');
	   	return true;
	}
		
	function CommitTrans($ok=true) 
	{ 
		if ($this->transOff) return true; 
		if (!$ok) return $this->RollbackTrans();
		if ($this->transCnt) $this->transCnt -= 1;
		$this->Execute('COMMIT TRAN');
		return true;
	}
	function RollbackTrans()
	{
		if ($this->transOff) return true; 
		if ($this->transCnt) $this->transCnt -= 1;
		$this->Execute('ROLLBACK TRAN');
		return true;
	}
	
	/*
		Usage:
		
		$this->BeginTrans();
		$this->RowLock('table1,table2','table1.id=33 and table2.id=table1.id'); # lock row 33 for both tables
		
		# some operation on both tables table1 and table2
		
		$this->CommitTrans();
		
		See http://www.swynk.com/friends/achigrik/SQL70Locks.asp
	*/
	function RowLock($tables,$where) 
	{
		if (!$this->transCnt) $this->BeginTrans();
		return $this->GetOne("select top 1 null as ignore from $tables with (ROWLOCK,HOLDLOCK) where $where");
	}
	
	function MetaForeignKeys($table, $owner=false, $upper=false)
	{
	global $ADODB_FETCH_MODE;
	
		$save = $ADODB_FETCH_MODE;
		$ADODB_FETCH_MODE = ADODB_FETCH_NUM;
		$table = $this->qstr(strtoupper($table));
		
		$sql = 
"select object_name(constid) as constraint_name,
	col_name(fkeyid, fkey) as column_name,
	object_name(rkeyid) as referenced_table_name,
   	col_name(rkeyid, rkey) as referenced_column_name
from sysforeignkeys
where upper(object_name(fkeyid)) = $table
order by constraint_name, referenced_table_name, keyno";
		
		$constraints =& $this->GetArray($sql);
		
		$ADODB_FETCH_MODE = $save;
		
		$arr = false;
		foreach($constraints as $constr) {
			//print_r($constr);
			$arr[$constr[0]][$constr[2]][] = $constr[1].'='.$constr[3]; 
		}
		if (!$arr) return false;
		
		$arr2 = false;
		
		foreach($arr as $k => $v) {
			foreach($v as $a => $b) {
				if ($upper) $a = strtoupper($a);
				$arr2[$a] = $b;
			}
		}
		return $arr2;
	}

	//From: Fernando Moreira <FMoreira@imediata.pt>
	function MetaDatabases() 
	{ 
		if(@mssql_select_db("master")) { 
				 $qry=$this->metaDatabasesSQL; 
				 if($rs=@mssql_query($qry)){ 
						 $tmpAr=$ar=array(); 
						 while($tmpAr=@mssql_fetch_row($rs)) 
								 $ar[]=$tmpAr[0]; 
						@mssql_select_db($this->databaseName); 
						 if(sizeof($ar)) 
								 return($ar); 
						 else 
								 return(false); 
				 } else { 
						 @mssql_select_db($this->databaseName); 
						 return(false); 
				 } 
		 } 
		 return(false); 
	} 

	// "Stein-Aksel Basma" <basma@accelero.no>
	// tested with MSSQL 2000
	function &MetaPrimaryKeys($table)
	{
	global $ADODB_FETCH_MODE;
	
		$schema = '';
		$this->_findschema($table,$schema);
		if (!$schema) $schema = $this->database;
		if ($schema) $schema = "and k.table_catalog like '$schema%'"; 

		$sql = "select distinct k.column_name,ordinal_position from information_schema.key_column_usage k,
		information_schema.table_constraints tc 
		where tc.constraint_name = k.constraint_name and tc.constraint_type =
		'PRIMARY KEY' and k.table_name = '$table' $schema order by ordinal_position ";
		
		$savem = $ADODB_FETCH_MODE;
		$ADODB_FETCH_MODE = ADODB_FETCH_NUM;
		$a = $this->GetCol($sql);
		$ADODB_FETCH_MODE = $savem;
		
		if ($a && sizeof($a)>0) return $a;
		return false;	  
	}

	
	function &MetaTables($ttype=false,$showSchema=false,$mask=false) 
	{
		if ($mask) {
			$save = $this->metaTablesSQL;
			$mask = $this->qstr(($mask));
			$this->metaTablesSQL .= " AND name like $mask";
		}
		$ret =& ADOConnection::MetaTables($ttype,$showSchema);
		
		if ($mask) {
			$this->metaTablesSQL = $save;
		}
		return $ret;
	}
 
	function SelectDB($dbName) 
	{
		$this->databaseName = $dbName;
		if ($this->_connectionID) {
			return @mssql_select_db($dbName);		
		}
		else return false;	
	}
	
	function ErrorMsg() 
	{
		if (empty($this->_errorMsg)){
			$this->_errorMsg = mssql_get_last_message();
		}
		return $this->_errorMsg;
	}
	
	function ErrorNo() 
	{
		if ($this->_logsql && $this->_errorCode !== false) return $this->_errorCode;
		if (empty($this->_errorMsg)) {
			$this->_errorMsg = mssql_get_last_message();
		}
		$id = @mssql_query("select @@ERROR",$this->_connectionID);
		if (!$id) return false;
		$arr = mssql_fetch_array($id);
		@mssql_free_result($id);
		if (is_array($arr)) return $arr[0];
	   else return -1;
	}
	
	// returns true or false
	function _connect($argHostname, $argUsername, $argPassword, $argDatabasename)
	{
		if (!function_exists('mssql_pconnect')) return null;
		$this->_connectionID = mssql_connect($argHostname,$argUsername,$argPassword);
		if ($this->_connectionID === false) return false;
		if ($argDatabasename) return $this->SelectDB($argDatabasename);
		return true;	
	}
	
	
	// returns true or false
	function _pconnect($argHostname, $argUsername, $argPassword, $argDatabasename)
	{
		if (!function_exists('mssql_pconnect')) return null;
		$this->_connectionID = mssql_pconnect($argHostname,$argUsername,$argPassword);
		if ($this->_connectionID === false) return false;
		
		// persistent connections can forget to rollback on crash, so we do it here.
		if ($this->autoRollback) {
			$cnt = $this->GetOne('select @@TRANCOUNT');
			while (--$cnt >= 0) $this->Execute('ROLLBACK TRAN'); 
		}
		if ($argDatabasename) return $this->SelectDB($argDatabasename);
		return true;	
	}
	
	function Prepare($sql)
	{
		$sqlarr = explode('?',$sql);
		if (sizeof($sqlarr) <= 1) return $sql;
		$sql2 = $sqlarr[0];
		for ($i = 1, $max = sizeof($sqlarr); $i < $max; $i++) {
			$sql2 .=  '@P'.($i-1) . $sqlarr[$i];
		} 
		return array($sql,$this->qstr($sql2),$max);
	}
	
	function PrepareSP($sql)
	{
		if (!$this->_has_mssql_init) {
			ADOConnection::outp( "PrepareSP: mssql_init only available since PHP 4.1.0");
			return $sql;
		}
		$stmt = mssql_init($sql,$this->_connectionID);
		if (!$stmt)  return $sql;
		return array($sql,$stmt);
	}
	
	/* 
	Usage:
		$stmt = $db->PrepareSP('SP_RUNSOMETHING'); -- takes 2 params, @myid and @group
		
		# note that the parameter does not have @ in front!
		$db->Parameter($stmt,$id,'myid');
		$db->Parameter($stmt,$group,'group',false,64);
		$db->Execute($stmt);
		
		@param $stmt Statement returned by Prepare() or PrepareSP().
		@param $var PHP variable to bind to. Can set to null (for isNull support).
		@param $name Name of stored procedure variable name to bind to.
		@param [$isOutput] Indicates direction of parameter 0/false=IN  1=OUT  2= IN/OUT. This is ignored in oci8.
		@param [$maxLen] Holds an maximum length of the variable.
		@param [$type] The data type of $var. Legal values depend on driver.
		
		See mssql_bind documentation at php.net.
	*/
	function Parameter(&$stmt, &$var, $name, $isOutput=false, $maxLen=4000, $type=false)
	{
		if (!$this->_has_mssql_init) {
			ADOConnection::outp( "Parameter: mssql_bind only available since PHP 4.1.0");
			return $sql;
		}

		$isNull = is_null($var); // php 4.0.4 and above...
			
		if ($type === false) 
			switch(gettype($var)) {
			default:
			case 'string': $type = SQLCHAR; break;
			case 'double': $type = SQLFLT8; break;
			case 'integer': $type = SQLINT4; break;
			case 'boolean': $type = SQLINT1; break; # SQLBIT not supported in 4.1.0
			}
		
		if  ($this->debug) {
			$prefix = ($isOutput) ? 'Out' : 'In';
			$ztype = (empty($type)) ? 'false' : $type;
			ADOConnection::outp( "{$prefix}Parameter(\$stmt, \$php_var='$var', \$name='$name', \$maxLen=$maxLen, \$type=$ztype);");
		}
		/*
			See http://phplens.com/lens/lensforum/msgs.php?id=7231
			
			RETVAL is HARD CODED into php_mssql extension:
			The return value (a long integer value) is treated like a special OUTPUT parameter, 
			called "RETVAL" (without the @). See the example at mssql_execute to 
			see how it works. - type: one of this new supported PHP constants. 
				SQLTEXT, SQLVARCHAR,SQLCHAR, SQLINT1,SQLINT2, SQLINT4, SQLBIT,SQLFLT8 
		*/
		if ($name !== 'RETVAL') $name = '@'.$name;
		return mssql_bind($stmt[1], $name, $var, $type, $isOutput, $isNull, $maxLen);
	}
	
	/* 
		Unfortunately, it appears that mssql cannot handle varbinary > 255 chars
		So all your blobs must be of type "image".
		
		Remember to set in php.ini the following...
		
		; Valid range 0 - 2147483647. Default = 4096. 
		mssql.textlimit = 0 ; zero to pass through 

		; Valid range 0 - 2147483647. Default = 4096. 
		mssql.textsize = 0 ; zero to pass through 
	*/
	function UpdateBlob($table,$column,$val,$where,$blobtype='BLOB')
	{
	
		if (strtoupper($blobtype) == 'CLOB') {
			$sql = "UPDATE $table SET $column='" . $val . "' WHERE $where";
			return $this->Execute($sql) != false;
		}
		$sql = "UPDATE $table SET $column=0x".bin2hex($val)." WHERE $where";
		return $this->Execute($sql) != false;
	}
	
	// returns query ID if successful, otherwise false
	function _query($sql,$inputarr)
	{
		$this->_errorMsg = false;
		if (is_array($inputarr)) {
			
			# bind input params with sp_executesql: 
			# see http://www.quest-pipelines.com/newsletter-v3/0402_F.htm
			# works only with sql server 7 and newer
			if (!is_array($sql)) $sql = $this->Prepare($sql);
			$params = '';
			$decl = '';
			$i = 0;
			foreach($inputarr as $v) {
				if ($decl) {
					$decl .= ', ';
					$params .= ', ';
				}	
				if (is_string($v)) {
					$len = strlen($v);
					if ($len == 0) $len = 1;
					
					if ($len > 4000 ) {
						// NVARCHAR is max 4000 chars. Let's use NTEXT
						$decl .= "@P$i NTEXT";
					} else {
						$decl .= "@P$i NVARCHAR($len)";
					}

					$params .= "@P$i=N". (strncmp($v,"'",1)==0? $v : $this->qstr($v));
				} else if (is_integer($v)) {
					$decl .= "@P$i INT";
					$params .= "@P$i=".$v;
				} else if (is_float($v)) {
					$decl .= "@P$i FLOAT";
					$params .= "@P$i=".$v;
				} else if (is_bool($v)) {
					$decl .= "@P$i INT"; # Used INT just in case BIT in not supported on the user's MSSQL version. It will cast appropriately.
					$params .= "@P$i=".(($v)?'1':'0'); # True == 1 in MSSQL BIT fields and acceptable for storing logical true in an int field
				} else {
					$decl .= "@P$i CHAR"; # Used char because a type is required even when the value is to be NULL.
					$params .= "@P$i=NULL";
					}
				$i += 1;
			}
			$decl = $this->qstr($decl);
			if ($this->debug) ADOConnection::outp("<font size=-1>sp_executesql N{$sql[1]},N$decl,$params</font>");
			$rez = mssql_query("sp_executesql N{$sql[1]},N$decl,$params");
			
		} else if (is_array($sql)) {
			# PrepareSP()
			$rez = mssql_execute($sql[1]);
			
		} else {
			$rez = mssql_query($sql,$this->_connectionID);
		}
		return $rez;
	}
	
	// returns true or false
	function _close()
	{ 
		if ($this->transCnt) $this->RollbackTrans();
		$rez = @mssql_close($this->_connectionID);
		$this->_connectionID = false;
		return $rez;
	}
	
	// mssql uses a default date like Dec 30 2000 12:00AM
	function UnixDate($v)
	{
		return ADORecordSet_array_mssql::UnixDate($v);
	}
	
	function UnixTimeStamp($v)
	{
		return ADORecordSet_array_mssql::UnixTimeStamp($v);
	}	
}
	
/*--------------------------------------------------------------------------------------
	 Class Name: Recordset
--------------------------------------------------------------------------------------*/

class ADORecordset_mssql extends ADORecordSet {	

	var $databaseType = "mssql";
	var $canSeek = true;
	var $hasFetchAssoc; // see http://phplens.com/lens/lensforum/msgs.php?id=6083
	// _mths works only in non-localised system
	
	function ADORecordset_mssql($id,$mode=false)
	{
		// freedts check...
		$this->hasFetchAssoc = function_exists('mssql_fetch_assoc');

		if ($mode === false) { 
			global $ADODB_FETCH_MODE;
			$mode = $ADODB_FETCH_MODE;
		}
		$this->fetchMode = $mode;
		return $this->ADORecordSet($id,$mode);
	}
	
	
	function _initrs()
	{
	GLOBAL $ADODB_COUNTRECS;	
		$this->_numOfRows = ($ADODB_COUNTRECS)? @mssql_num_rows($this->_queryID):-1;
		$this->_numOfFields = @mssql_num_fields($this->_queryID);
	}
	

	//Contributed by "Sven Axelsson" <sven.axelsson@bokochwebb.se>
	// get next resultset - requires PHP 4.0.5 or later
	function NextRecordSet()
	{
		if (!mssql_next_result($this->_queryID)) return false;
		$this->_inited = false;
		$this->bind = false;
		$this->_currentRow = -1;
		$this->Init();
		return true;
	}

	/* Use associative array to get fields array */
	function Fields($colname)
	{
		if ($this->fetchMode != ADODB_FETCH_NUM) return $this->fields[$colname];
		if (!$this->bind) {
			$this->bind = array();
			for ($i=0; $i < $this->_numOfFields; $i++) {
				$o = $this->FetchField($i);
				$this->bind[strtoupper($o->name)] = $i;
			}
		}
		
		 return $this->fields[$this->bind[strtoupper($colname)]];
	}
	
	/*	Returns: an object containing field information. 
		Get column information in the Recordset object. fetchField() can be used in order to obtain information about
		fields in a certain query result. If the field offset isn't specified, the next field that wasn't yet retrieved by
		fetchField() is retrieved.	*/

	function FetchField($fieldOffset = -1) 
	{
		if ($fieldOffset != -1) {
			return @mssql_fetch_field($this->_queryID, $fieldOffset);
		}
		else if ($fieldOffset == -1) {	/*	The $fieldOffset argument is not provided thus its -1 	*/
			return @mssql_fetch_field($this->_queryID);
		}
		return null;
	}
	
	function _seek($row) 
	{
		return @mssql_data_seek($this->_queryID, $row);
	}

	// speedup
	function MoveNext() 
	{
		if ($this->EOF) return false;
		
		$this->_currentRow++;
		
		if ($this->fetchMode & ADODB_FETCH_ASSOC) {
			if ($this->fetchMode & ADODB_FETCH_NUM) {
				//ADODB_FETCH_BOTH mode
				$this->fields = @mssql_fetch_array($this->_queryID);
			}
			else {
				if ($this->hasFetchAssoc) {// only for PHP 4.2.0 or later
					 $this->fields = @mssql_fetch_assoc($this->_queryID);
				} else {
					$flds = @mssql_fetch_array($this->_queryID);
					if (is_array($flds)) {
						$fassoc = array();
						foreach($flds as $k => $v) {
							if (is_numeric($k)) continue;
							$fassoc[$k] = $v;
						}
						$this->fields = $fassoc;
					} else
						$this->fields = false;
				}
			}
			
			if (is_array($this->fields)) {
				if (ADODB_ASSOC_CASE == 0) {
					foreach($this->fields as $k=>$v) {
						$this->fields[strtolower($k)] = $v;
					}
				} else if (ADODB_ASSOC_CASE == 1) {
					foreach($this->fields as $k=>$v) {
						$this->fields[strtoupper($k)] = $v;
					}
				}
			}
		} else {
			$this->fields = @mssql_fetch_row($this->_queryID);
		}
		if ($this->fields) return true;
		$this->EOF = true;
		
		return false;
	}

	
	// INSERT UPDATE DELETE returns false even if no error occurs in 4.0.4
	// also the date format has been changed from YYYY-mm-dd to dd MMM YYYY in 4.0.4. Idiot!
	function _fetch($ignore_fields=false) 
	{
		if ($this->fetchMode & ADODB_FETCH_ASSOC) {
			if ($this->fetchMode & ADODB_FETCH_NUM) {
				//ADODB_FETCH_BOTH mode
				$this->fields = @mssql_fetch_array($this->_queryID);
			} else {
				if ($this->hasFetchAssoc) // only for PHP 4.2.0 or later
					$this->fields = @mssql_fetch_assoc($this->_queryID);
				else {
					$this->fields = @mssql_fetch_array($this->_queryID);
					if (@is_array($$this->fields)) {
						$fassoc = array();
						foreach($$this->fields as $k => $v) {
							if (is_integer($k)) continue;
							$fassoc[$k] = $v;
						}
						$this->fields = $fassoc;
					}
				}
			}
			
			if (!$this->fields) {
			} else if (ADODB_ASSOC_CASE == 0) {
				foreach($this->fields as $k=>$v) {
					$this->fields[strtolower($k)] = $v;
				}
			} else if (ADODB_ASSOC_CASE == 1) {
				foreach($this->fields as $k=>$v) {
					$this->fields[strtoupper($k)] = $v;
				}
			}
		} else {
			$this->fields = @mssql_fetch_row($this->_queryID);
		}
		return $this->fields;
	}
	
	/*	close() only needs to be called if you are worried about using too much memory while your script
		is running. All associated result memory for the specified result identifier will automatically be freed.	*/

	function _close() 
	{
		$rez = mssql_free_result($this->_queryID);	
		$this->_queryID = false;
		return $rez;
	}
	// mssql uses a default date like Dec 30 2000 12:00AM
	function UnixDate($v)
	{
		return ADORecordSet_array_mssql::UnixDate($v);
	}
	
	function UnixTimeStamp($v)
	{
		return ADORecordSet_array_mssql::UnixTimeStamp($v);
	}
	
}


class ADORecordSet_array_mssql extends ADORecordSet_array {
	function ADORecordSet_array_mssql($id=-1,$mode=false) 
	{
		$this->ADORecordSet_array($id,$mode);
	}
	
		// mssql uses a default date like Dec 30 2000 12:00AM
	function UnixDate($v)
	{
	
		if (is_numeric(substr($v,0,1)) && ADODB_PHPVER >= 0x4200) return parent::UnixDate($v);
		
	global $ADODB_mssql_mths,$ADODB_mssql_date_order;
	
		//Dec 30 2000 12:00AM 
		if ($ADODB_mssql_date_order == 'dmy') {
			if (!preg_match( "|^([0-9]{1,2})[-/\. ]+([A-Za-z]{3})[-/\. ]+([0-9]{4})|" ,$v, $rr)) {
				return parent::UnixDate($v);
			}
			if ($rr[3] <= TIMESTAMP_FIRST_YEAR) return 0;
			
			$theday = $rr[1];
			$themth =  substr(strtoupper($rr[2]),0,3);
		} else {
			if (!preg_match( "|^([A-Za-z]{3})[-/\. ]+([0-9]{1,2})[-/\. ]+([0-9]{4})|" ,$v, $rr)) {
				return parent::UnixDate($v);
			}
			if ($rr[3] <= TIMESTAMP_FIRST_YEAR) return 0;
			
			$theday = $rr[2];
			$themth = substr(strtoupper($rr[1]),0,3);
		}
		$themth = $ADODB_mssql_mths[$themth];
		if ($themth <= 0) return false;
		// h-m-s-MM-DD-YY
		return  mktime(0,0,0,$themth,$theday,$rr[3]);
	}
	
	function UnixTimeStamp($v)
	{
	
		if (is_numeric(substr($v,0,1)) && ADODB_PHPVER >= 0x4200) return parent::UnixTimeStamp($v);
		
	global $ADODB_mssql_mths,$ADODB_mssql_date_order;
	
		//Dec 30 2000 12:00AM
		 if ($ADODB_mssql_date_order == 'dmy') {
			 if (!preg_match( "|^([0-9]{1,2})[-/\. ]+([A-Za-z]{3})[-/\. ]+([0-9]{4}) +([0-9]{1,2}):([0-9]{1,2}) *([apAP]{0,1})|"
			,$v, $rr)) return parent::UnixTimeStamp($v);
			if ($rr[3] <= TIMESTAMP_FIRST_YEAR) return 0;
		
			$theday = $rr[1];
			$themth =  substr(strtoupper($rr[2]),0,3);
		} else {
			if (!preg_match( "|^([A-Za-z]{3})[-/\. ]+([0-9]{1,2})[-/\. ]+([0-9]{4}) +([0-9]{1,2}):([0-9]{1,2}) *([apAP]{0,1})|"
			,$v, $rr)) return parent::UnixTimeStamp($v);
			if ($rr[3] <= TIMESTAMP_FIRST_YEAR) return 0;
		
			$theday = $rr[2];
			$themth = substr(strtoupper($rr[1]),0,3);
		}
		
		$themth = $ADODB_mssql_mths[$themth];
		if ($themth <= 0) return false;
		
		switch (strtoupper($rr[6])) {
		case 'P':
			if ($rr[4]<12) $rr[4] += 12;
			break;
		case 'A':
			if ($rr[4]==12) $rr[4] = 0;
			break;
		default:
			break;
		}
		// h-m-s-MM-DD-YY
		return  mktime($rr[4],$rr[5],0,$themth,$theday,$rr[3]);
	}
}

/*
Code Example 1:

select 	object_name(constid) as constraint_name,
       	object_name(fkeyid) as table_name, 
        col_name(fkeyid, fkey) as column_name,
	object_name(rkeyid) as referenced_table_name,
   	col_name(rkeyid, rkey) as referenced_column_name
from sysforeignkeys
where object_name(fkeyid) = x
order by constraint_name, table_name, referenced_table_name,  keyno

Code Example 2:
select 	constraint_name,
	column_name,
	ordinal_position
from information_schema.key_column_usage
where constraint_catalog = db_name()
and table_name = x
order by constraint_name, ordinal_position

http://www.databasejournal.com/scripts/article.php/1440551
*/

?>
