# Supplementary material for: A UMLS-based spell checker for natural language processing in vaccine safety
Source: BMC Med Inform Decis Mak. 2007 Feb 12;7:3. doi: 10.1186/1472-6947-7-3 (PMC1805499; doi:10.1186/1472-6947-7-3)
Supplement: Additional file 13 — RAP application directory. Sets up directory for RAP (RDF application for PHP) source code [file 1472-6947-7-3-S13.gz › rap/api/util/adodb/drivers/adodb-mysql.inc.php]

<?php
/*
V4.52 10 Aug 2004  (c) 2000-2004 John Lim (jlim@natsoft.com.my). All rights reserved.
  Released under both BSD license and Lesser GPL library license. 
  Whenever there is any discrepancy between the two licenses, 
  the BSD license will take precedence.
  Set tabs to 8.
  
  MySQL code that does not support transactions. Use mysqlt if you need transactions.
  Requires mysql client. Works on Windows and Unix.
  
 28 Feb 2001: MetaColumns bug fix - suggested by  Freek Dijkstra (phpeverywhere@macfreek.com)
*/ 

// security - hide paths
if (!defined('ADODB_DIR')) die();

if (! defined("_ADODB_MYSQL_LAYER")) {
 define("_ADODB_MYSQL_LAYER", 1 );

class ADODB_mysql extends ADOConnection {
	var $databaseType = 'mysql';
	var $dataProvider = 'mysql';
	var $hasInsertID = true;
	var $hasAffectedRows = true;	
	var $metaTablesSQL = "SHOW TABLES";	
	var $metaColumnsSQL = "SHOW COLUMNS FROM %s";
	var $fmtTimeStamp = "'Y-m-d H:i:s'";
	var $hasLimit = true;
	var $hasMoveFirst = true;
	var $hasGenID = true;
	var $isoDates = true; // accepts dates in ISO format
	var $sysDate = 'CURDATE()';
	var $sysTimeStamp = 'NOW()';
	var $hasTransactions = false;
	var $forceNewConnect = false;
	var $poorAffectedRows = true;
	var $clientFlags = 0;
	var $substr = "substring";
	var $nameQuote = '`';		/// string to use to quote identifiers and names
	
	function ADODB_mysql() 
	{			
		if (defined('ADODB_EXTENSION')) $this->rsPrefix .= 'ext_';
	}
	
	function ServerInfo()
	{
		$arr['description'] = ADOConnection::GetOne("select version()");
		$arr['version'] = ADOConnection::_findvers($arr['description']);
		return $arr;
	}
	
	function IfNull( $field, $ifNull ) 
	{
		return " IFNULL($field, $ifNull) "; // if MySQL
	}
	
	function &MetaTables($ttype=false,$showSchema=false,$mask=false) 
	{	
		$save = $this->metaTablesSQL;
		if ($showSchema && is_string($showSchema)) {
			$this->metaTablesSQL .= " from $showSchema";
		}
		
		if ($mask) {
			$mask = $this->qstr($mask);
			$this->metaTablesSQL .= " like $mask";
		}
		$ret =& ADOConnection::MetaTables($ttype,$showSchema);
		
		$this->metaTablesSQL = $save;
		return $ret;
	}
	
	
	function &MetaIndexes ($table, $primary = FALSE, $owner=false)
	{
        // save old fetch mode
        global $ADODB_FETCH_MODE;
        
        $save = $ADODB_FETCH_MODE;
        $ADODB_FETCH_MODE = ADODB_FETCH_NUM;
        if ($this->fetchMode !== FALSE) {
               $savem = $this->SetFetchMode(FALSE);
        }
        
        // get index details
        $rs = $this->Execute(sprintf('SHOW INDEX FROM %s',$table));
        
        // restore fetchmode
        if (isset($savem)) {
                $this->SetFetchMode($savem);
        }
        $ADODB_FETCH_MODE = $save;
        
        if (!is_object($rs)) {
                return FALSE;
        }
        
        $indexes = array ();
        
        // parse index data into array
        while ($row = $rs->FetchRow()) {
                if ($primary == FALSE AND $row[2] == 'PRIMARY') {
                        continue;
                }
                
                if (!isset($indexes[$row[2]])) {
                        $indexes[$row[2]] = array(
                                'unique' => ($row[1] == 0),
                                'columns' => array()
                        );
                }
                
                $indexes[$row[2]]['columns'][$row[3] - 1] = $row[4];
        }
        
        // sort columns by order in the index
        foreach ( array_keys ($indexes) as $index )
        {
                ksort ($indexes[$index]['columns']);
        }
        
        return $indexes;
	}

	
	// if magic quotes disabled, use mysql_real_escape_string()
	function qstr($s,$magic_quotes=false)
	{
		if (!$magic_quotes) {
		
			if (ADODB_PHPVER >= 0x4300) {
				if (is_resource($this->_connectionID))
					return "'".mysql_real_escape_string($s,$this->_connectionID)."'";
			}
			if ($this->replaceQuote[0] == '\\'){
				$s = adodb_str_replace(array('\\',"\0"),array('\\\\',"\\\0"),$s);
			}
			return  "'".str_replace("'",$this->replaceQuote,$s)."'"; 
		}
		
		// undo magic quotes for "
		$s = str_replace('\\"','"',$s);
		return "'$s'";
	}
	
	function _insertid()
	{
		return mysql_insert_id($this->_connectionID);
	}
	
	function GetOne($sql,$inputarr=false)
	{
		if (strncasecmp($sql,'sele',4) == 0) {
			$rs =& $this->SelectLimit($sql,1,-1,$inputarr);
			if ($rs) {
				$rs->Close();
				if ($rs->EOF) return false;
				return reset($rs->fields);
			}
		} else {
			return ADOConnection::GetOne($sql,$inputarr);
		}
		return false;
	}
	
	function BeginTrans()
	{
		if ($this->debug) ADOConnection::outp("Transactions not supported in 'mysql' driver. Use 'mysqlt' or 'mysqli' driver");
	}
	
	function _affectedrows()
	{
			return mysql_affected_rows($this->_connectionID);
	}
  
 	// See http://www.mysql.com/doc/M/i/Miscellaneous_functions.html
	// Reference on Last_Insert_ID on the recommended way to simulate sequences
 	var $_genIDSQL = "update %s set id=LAST_INSERT_ID(id+1);";
	var $_genSeqSQL = "create table %s (id int not null)";
	var $_genSeq2SQL = "insert into %s values (%s)";
	var $_dropSeqSQL = "drop table %s";
	
	function CreateSequence($seqname='adodbseq',$startID=1)
	{
		if (empty($this->_genSeqSQL)) return false;
		$u = strtoupper($seqname);
		
		$ok = $this->Execute(sprintf($this->_genSeqSQL,$seqname));
		if (!$ok) return false;
		return $this->Execute(sprintf($this->_genSeq2SQL,$seqname,$startID-1));
	}
	

	function GenID($seqname='adodbseq',$startID=1)
	{
		// post-nuke sets hasGenID to false
		if (!$this->hasGenID) return false;
		
		$savelog = $this->_logsql;
		$this->_logsql = false;
		$getnext = sprintf($this->_genIDSQL,$seqname);
		$holdtransOK = $this->_transOK; // save the current status
		$rs = @$this->Execute($getnext);
		if (!$rs) {
			if ($holdtransOK) $this->_transOK = true; //if the status was ok before reset
			$u = strtoupper($seqname);
			$this->Execute(sprintf($this->_genSeqSQL,$seqname));
			$this->Execute(sprintf($this->_genSeq2SQL,$seqname,$startID-1));
			$rs = $this->Execute($getnext);
		}
		$this->genID = mysql_insert_id($this->_connectionID);
		
		if ($rs) $rs->Close();
		
		$this->_logsql = $savelog;
		return $this->genID;
	}
	
  	function &MetaDatabases()
	{
		$qid = mysql_list_dbs($this->_connectionID);
		$arr = array();
		$i = 0;
		$max = mysql_num_rows($qid);
		while ($i < $max) {
			$db = mysql_tablename($qid,$i);
			if ($db != 'mysql') $arr[] = $db;
			$i += 1;
		}
		return $arr;
	}
	
		
	// Format date column in sql string given an input format that understands Y M D
	function SQLDate($fmt, $col=false)
	{	
		if (!$col) $col = $this->sysTimeStamp;
		$s = 'DATE_FORMAT('.$col.",'";
		$concat = false;
		$len = strlen($fmt);
		for ($i=0; $i < $len; $i++) {
			$ch = $fmt[$i];
			switch($ch) {
				
			default:
				if ($ch == '\\') {
					$i++;
					$ch = substr($fmt,$i,1);
				}
				/** FALL THROUGH */
			case '-':
			case '/':
				$s .= $ch;
				break;
				
			case 'Y':
			case 'y':
				$s .= '%Y';
				break;
			case 'M':
				$s .= '%b';
				break;
				
			case 'm':
				$s .= '%m';
				break;
			case 'D':
			case 'd':
				$s .= '%d';
				break;
			
			case 'Q':
			case 'q':
				$s .= "'),Quarter($col)";
				
				if ($len > $i+1) $s .= ",DATE_FORMAT($col,'";
				else $s .= ",('";
				$concat = true;
				break;
			
			case 'H': 
				$s .= '%H';
				break;
				
			case 'h':
				$s .= '%I';
				break;
				
			case 'i':
				$s .= '%i';
				break;
				
			case 's':
				$s .= '%s';
				break;
				
			case 'a':
			case 'A':
				$s .= '%p';
				break;
				

			}
		}
		$s.="')";
		if ($concat) $s = "CONCAT($s)";
		return $s;
	}
	

	// returns concatenated string
	// much easier to run "mysqld --ansi" or "mysqld --sql-mode=PIPES_AS_CONCAT" and use || operator
	function Concat()
	{
		$s = "";
		$arr = func_get_args();
		
		// suggestion by andrew005@mnogo.ru
		$s = implode(',',$arr); 
		if (strlen($s) > 0) return "CONCAT($s)";
		else return '';
	}
	
	function OffsetDate($dayFraction,$date=false)
	{		
		if (!$date) $date = $this->sysDate;
		return "from_unixtime(unix_timestamp($date)+($dayFraction)*24*3600)";
	}
	
	// returns true or false
	function _connect($argHostname, $argUsername, $argPassword, $argDatabasename)
	{
		if (ADODB_PHPVER >= 0x4300)
			$this->_connectionID = mysql_connect($argHostname,$argUsername,$argPassword,
												$this->forceNewConnect,$this->clientFlags);
		else if (ADODB_PHPVER >= 0x4200)
			$this->_connectionID = mysql_connect($argHostname,$argUsername,$argPassword,
												$this->forceNewConnect);
		else
			$this->_connectionID = mysql_connect($argHostname,$argUsername,$argPassword);
	
		if ($this->_connectionID === false) return false;
		if ($argDatabasename) return $this->SelectDB($argDatabasename);
		return true;	
	}
	
	// returns true or false
	function _pconnect($argHostname, $argUsername, $argPassword, $argDatabasename)
	{
		if (ADODB_PHPVER >= 0x4300)
			$this->_connectionID = mysql_pconnect($argHostname,$argUsername,$argPassword,$this->clientFlags);
		else
			$this->_connectionID = mysql_pconnect($argHostname,$argUsername,$argPassword);
		if ($this->_connectionID === false) return false;
		if ($this->autoRollback) $this->RollbackTrans();
		if ($argDatabasename) return $this->SelectDB($argDatabasename);
		return true;	
	}
	
	function _nconnect($argHostname, $argUsername, $argPassword, $argDatabasename)
	{
		$this->forceNewConnect = true;
		return $this->_connect($argHostname, $argUsername, $argPassword, $argDatabasename);
	}
	
 	function &MetaColumns($table) 
	{
	
		if ($this->metaColumnsSQL) {
		global $ADODB_FETCH_MODE;
		
			$save = $ADODB_FETCH_MODE;
			$ADODB_FETCH_MODE = ADODB_FETCH_NUM;
			if ($this->fetchMode !== false) $savem = $this->SetFetchMode(false);
			
			$rs = $this->Execute(sprintf($this->metaColumnsSQL,$table));
			
			if (isset($savem)) $this->SetFetchMode($savem);
			$ADODB_FETCH_MODE = $save;
			
			if ($rs === false) return false;
			
			$retarr = array();
			while (!$rs->EOF){
				$fld = new ADOFieldObject();
				$fld->name = $rs->fields[0];
				$type = $rs->fields[1];
				
				
				// split type into type(length):
				$fld->scale = null;
				if (strpos($type,',') && preg_match("/^(.+)\((\d+),(\d+)/", $type, $query_array)) {
					$fld->type = $query_array[1];
					$fld->max_length = is_numeric($query_array[2]) ? $query_array[2] : -1;
					$fld->scale = is_numeric($query_array[3]) ? $query_array[3] : -1;
				} elseif (preg_match("/^(.+)\((\d+)/", $type, $query_array)) {
					$fld->type = $query_array[1];
					$fld->max_length = is_numeric($query_array[2]) ? $query_array[2] : -1;
				} else {
					$fld->max_length = -1;
					$fld->type = $type;
				}
				/*
				// split type into type(length):
				if (preg_match("/^(.+)\((\d+)/", $type, $query_array)) {
					$fld->type = $query_array[1];
					$fld->max_length = is_numeric($query_array[2]) ? $query_array[2] : -1;
				} else {
					$fld->max_length = -1;
					$fld->type = $type;
				}*/
				$fld->not_null = ($rs->fields[2] != 'YES');
				$fld->primary_key = ($rs->fields[3] == 'PRI');
				$fld->auto_increment = (strpos($rs->fields[5], 'auto_increment') !== false);
				$fld->binary = (strpos($fld->type,'blob') !== false);
				
				if (!$fld->binary) {
					$d = $rs->fields[4];
					if ($d != "" && $d != "NULL") {
						$fld->has_default = true;
						$fld->default_value = $d;
					} else {
						$fld->has_default = false;
					}
				}
				if ($save == ADODB_FETCH_NUM) $retarr[] = $fld;	
				else $retarr[strtoupper($fld->name)] = $fld;
				$rs->MoveNext();
			}
			$rs->Close();
			return $retarr;	
		}
		return false;
	}
		
	// returns true or false
	function SelectDB($dbName) 
	{
		$this->databaseName = $dbName;
		if ($this->_connectionID) {
			return @mysql_select_db($dbName,$this->_connectionID);		
		}
		else return false;	
	}
	
	// parameters use PostgreSQL convention, not MySQL
	function &SelectLimit($sql,$nrows=-1,$offset=-1,$inputarr=false,$secs=0)
	{
		$offsetStr =($offset>=0) ? "$offset," : '';
		// jason judge, see http://phplens.com/lens/lensforum/msgs.php?id=9220
		if ($nrows < 0) $nrows = '18446744073709551615'; 
		
		if ($secs)
			$rs =& $this->CacheExecute($secs,$sql." LIMIT $offsetStr$nrows",$inputarr);
		else
			$rs =& $this->Execute($sql." LIMIT $offsetStr$nrows",$inputarr);
		return $rs;
	}
	
	// returns queryID or false
	function _query($sql,$inputarr)
	{
	//global $ADODB_COUNTRECS;
		//if($ADODB_COUNTRECS) 
		return mysql_query($sql,$this->_connectionID);
		//else return @mysql_unbuffered_query($sql,$this->_connectionID); // requires PHP >= 4.0.6
	}

	/*	Returns: the last error message from previous database operation	*/	
	function ErrorMsg() 
	{
	
		if ($this->_logsql) return $this->_errorMsg;
		if (empty($this->_connectionID)) $this->_errorMsg = @mysql_error();
		else $this->_errorMsg = @mysql_error($this->_connectionID);
		return $this->_errorMsg;
	}
	
	/*	Returns: the last error number from previous database operation	*/	
	function ErrorNo() 
	{
		if ($this->_logsql) return $this->_errorCode;
		if (empty($this->_connectionID))  return @mysql_errno();
		else return @mysql_errno($this->_connectionID);
	}
	
	// returns true or false
	function _close()
	{
		@mysql_close($this->_connectionID);
		$this->_connectionID = false;
	}

	
	/*
	* Maximum size of C field
	*/
	function CharMax()
	{
		return 255; 
	}
	
	/*
	* Maximum size of X field
	*/
	function TextMax()
	{
		return 4294967295; 
	}
	
}
	
/*--------------------------------------------------------------------------------------
	 Class Name: Recordset
--------------------------------------------------------------------------------------*/


class ADORecordSet_mysql extends ADORecordSet{	
	
	var $databaseType = "mysql";
	var $canSeek = true;
	
	function ADORecordSet_mysql($queryID,$mode=false) 
	{
		if ($mode === false) { 
			global $ADODB_FETCH_MODE;
			$mode = $ADODB_FETCH_MODE;
		}
		switch ($mode)
		{
		case ADODB_FETCH_NUM: $this->fetchMode = MYSQL_NUM; break;
		case ADODB_FETCH_ASSOC:$this->fetchMode = MYSQL_ASSOC; break;
		default:
		case ADODB_FETCH_DEFAULT:
		case ADODB_FETCH_BOTH:$this->fetchMode = MYSQL_BOTH; break;
		}
	
		$this->ADORecordSet($queryID);	
	}
	
	function _initrs()
	{
	//GLOBAL $ADODB_COUNTRECS;
	//	$this->_numOfRows = ($ADODB_COUNTRECS) ? @mysql_num_rows($this->_queryID):-1;
		$this->_numOfRows = @mysql_num_rows($this->_queryID);
		$this->_numOfFields = @mysql_num_fields($this->_queryID);
	}
	
	function &FetchField($fieldOffset = -1) 
	{	
		if ($fieldOffset != -1) {
			$o = @mysql_fetch_field($this->_queryID, $fieldOffset);
			$f = @mysql_field_flags($this->_queryID,$fieldOffset);
			$o->max_length = @mysql_field_len($this->_queryID,$fieldOffset); // suggested by: Jim Nicholson (jnich@att.com)
			//$o->max_length = -1; // mysql returns the max length less spaces -- so it is unrealiable
			$o->binary = (strpos($f,'binary')!== false);
		}
		else if ($fieldOffset == -1) {	/*	The $fieldOffset argument is not provided thus its -1 	*/
			$o = @mysql_fetch_field($this->_queryID);
			$o->max_length = @mysql_field_len($this->_queryID); // suggested by: Jim Nicholson (jnich@att.com)
			//$o->max_length = -1; // mysql returns the max length less spaces -- so it is unrealiable
		}
			
		return $o;
	}

	function &GetRowAssoc($upper=true)
	{
		if ($this->fetchMode == MYSQL_ASSOC && !$upper) return $this->fields;
		$row =& ADORecordSet::GetRowAssoc($upper);
		return $row;
	}
	
	/* Use associative array to get fields array */
	function Fields($colname)
	{	
		// added @ by "Michael William Miller" <mille562@pilot.msu.edu>
		if ($this->fetchMode != MYSQL_NUM) return @$this->fields[$colname];
		
		if (!$this->bind) {
			$this->bind = array();
			for ($i=0; $i < $this->_numOfFields; $i++) {
				$o = $this->FetchField($i);
				$this->bind[strtoupper($o->name)] = $i;
			}
		}
		 return $this->fields[$this->bind[strtoupper($colname)]];
	}
	
	function _seek($row)
	{
		if ($this->_numOfRows == 0) return false;
		return @mysql_data_seek($this->_queryID,$row);
	}
	
	function MoveNext()
	{
		//return adodb_movenext($this);
		//if (defined('ADODB_EXTENSION')) return adodb_movenext($this);
		if (@$this->fields =& mysql_fetch_array($this->_queryID,$this->fetchMode)) {
			$this->_currentRow += 1;
			return true;
		}
		if (!$this->EOF) {
			$this->_currentRow += 1;
			$this->EOF = true;
		}
		return false;
	}
	
	function _fetch()
	{
		$this->fields =  @mysql_fetch_array($this->_queryID,$this->fetchMode);
		return is_array($this->fields);
	}
	
	function _close() {
		@mysql_free_result($this->_queryID);	
		$this->_queryID = false;	
	}
	
	function MetaType($t,$len=-1,$fieldobj=false)
	{
		if (is_object($t)) {
			$fieldobj = $t;
			$t = $fieldobj->type;
			$len = $fieldobj->max_length;
		}
		
		$len = -1; // mysql max_length is not accurate
		switch (strtoupper($t)) {
		case 'STRING': 
		case 'CHAR':
		case 'VARCHAR': 
		case 'TINYBLOB': 
		case 'TINYTEXT': 
		case 'ENUM': 
		case 'SET': 
			if ($len <= $this->blobSize) return 'C';
			
		case 'TEXT':
		case 'LONGTEXT': 
		case 'MEDIUMTEXT':
			return 'X';
			
		// php_mysql extension always returns 'blob' even if 'text'
		// so we have to check whether binary...
		case 'IMAGE':
		case 'LONGBLOB': 
		case 'BLOB':
		case 'MEDIUMBLOB':
			return !empty($fieldobj->binary) ? 'B' : 'X';
			
		case 'YEAR':
		case 'DATE': return 'D';
		
		case 'TIME':
		case 'DATETIME':
		case 'TIMESTAMP': return 'T';
		
		case 'INT': 
		case 'INTEGER':
		case 'BIGINT':
		case 'TINYINT':
		case 'MEDIUMINT':
		case 'SMALLINT': 
			
			if (!empty($fieldobj->primary_key)) return 'R';
			else return 'I';
		
		default: return 'N';
		}
	}

}

class ADORecordSet_ext_mysql extends ADORecordSet_mysql {	
	function ADORecordSet_ext_mysql($queryID,$mode=false) 
	{
		if ($mode === false) { 
			global $ADODB_FETCH_MODE;
			$mode = $ADODB_FETCH_MODE;
		}
		switch ($mode)
		{
		case ADODB_FETCH_NUM: $this->fetchMode = MYSQL_NUM; break;
		case ADODB_FETCH_ASSOC:$this->fetchMode = MYSQL_ASSOC; break;
		default:
		case ADODB_FETCH_DEFAULT:
		case ADODB_FETCH_BOTH:$this->fetchMode = MYSQL_BOTH; break;
		}
	
		$this->ADORecordSet($queryID);	
	}
	
	function MoveNext()
	{
		return adodb_movenext($this);
	}
}


}
?>
