# Supplementary material for: A UMLS-based spell checker for natural language processing in vaccine safety
Source: BMC Med Inform Decis Mak. 2007 Feb 12;7:3. doi: 10.1186/1472-6947-7-3 (PMC1805499; doi:10.1186/1472-6947-7-3)
Supplement: Additional file 13 — RAP application directory. Sets up directory for RAP (RDF application for PHP) source code [file 1472-6947-7-3-S13.gz › rap/api/util/adodb/drivers/adodb-oci8.inc.php]

<?php
/*

  version V4.50 6 July 2004 (c) 2000-2004 John Lim. All rights reserved.

  Released under both BSD license and Lesser GPL library license. 
  Whenever there is any discrepancy between the two licenses, 
  the BSD license will take precedence.

  Latest version is available at http://adodb.sourceforge.net
  
  Code contributed by George Fourlanos <fou@infomap.gr>
  
  13 Nov 2000 jlim - removed all ora_* references.
*/

// security - hide paths
if (!defined('ADODB_DIR')) die();

/*
NLS_Date_Format
Allows you to use a date format other than the Oracle Lite default. When a literal
character string appears where a date value is expected, the Oracle Lite database
tests the string to see if it matches the formats of Oracle, SQL-92, or the value
specified for this parameter in the POLITE.INI file. Setting this parameter also
defines the default format used in the TO_CHAR or TO_DATE functions when no
other format string is supplied.

For Oracle the default is dd-mon-yy or dd-mon-yyyy, and for SQL-92 the default is
yy-mm-dd or yyyy-mm-dd.

Using 'RR' in the format forces two-digit years less than or equal to 49 to be
interpreted as years in the 21st century (2000�2049), and years over 50 as years in
the 20th century (1950�1999). Setting the RR format as the default for all two-digit
year entries allows you to become year-2000 compliant. For example:
NLS_DATE_FORMAT='RR-MM-DD'

You can also modify the date format using the ALTER SESSION command. 
*/

# define the LOB descriptor type for the given type
# returns false if no LOB descriptor
function oci_lob_desc($type) {
	switch ($type) {
		case OCI_B_BFILE: $result = OCI_D_FILE; break;
		case OCI_B_CFILEE: $result = OCI_D_FILE; break;
		case OCI_B_CLOB: $result = OCI_D_LOB; break;
		case OCI_B_BLOB: $result = OCI_D_LOB; break;
		case OCI_B_ROWID: $result = OCI_D_ROWID; break;
		default: $result = false; break;
	}
	return $result;
}

class ADODB_oci8 extends ADOConnection {
	var $databaseType = 'oci8';
	var $dataProvider = 'oci8';
	var $replaceQuote = "''"; // string to use to replace quotes
	var $concat_operator='||';
	var $sysDate = "TRUNC(SYSDATE)";
	var $sysTimeStamp = 'SYSDATE';
	var $metaDatabasesSQL = "SELECT USERNAME FROM ALL_USERS WHERE USERNAME NOT IN ('SYS','SYSTEM','DBSNMP','OUTLN') ORDER BY 1";
	var $_stmt;
	var $_commit = OCI_COMMIT_ON_SUCCESS;
	var $_initdate = true; // init date to YYYY-MM-DD
	var $metaTablesSQL = "select table_name,table_type from cat where table_type in ('TABLE','VIEW')";
	var $metaColumnsSQL = "select cname,coltype,width, SCALE, PRECISION, NULLS, DEFAULTVAL from col where tname='%s' order by colno"; //changed by smondino@users.sourceforge. net
	var $_bindInputArray = true;
	var $hasGenID = true;
	var $_genIDSQL = "SELECT (%s.nextval) FROM DUAL";
	var $_genSeqSQL = "CREATE SEQUENCE %s START WITH %s";
	var $_dropSeqSQL = "DROP SEQUENCE %s";
	var $hasAffectedRows = true;
	var $random = "abs(mod(DBMS_RANDOM.RANDOM,10000001)/10000000)";
	var $noNullStrings = false;
	var $connectSID = false;
	var $_bind = false;
	var $_hasOCIFetchStatement = false;
	var $_getarray = false; // currently not working
	var $leftOuter = '';  // oracle wierdness, $col = $value (+) for LEFT OUTER, $col (+)= $value for RIGHT OUTER
	var $session_sharing_force_blob = false; // alter session on updateblob if set to true 
	var $firstrows = true; // enable first rows optimization on SelectLimit()
	var $selectOffsetAlg1 = 100; // when to use 1st algorithm of selectlimit.
	var $NLS_DATE_FORMAT = 'YYYY-MM-DD';  // To include time, use 'RRRR-MM-DD HH24:MI:SS'
 	var $useDBDateFormatForTextInput=false;
	var $datetime = false; // MetaType('DATE') returns 'D' (datetime==false) or 'T' (datetime == true)
	var $_refLOBs = array();
	
	// var $ansiOuter = true; // if oracle9
    
	function ADODB_oci8() 
	{
		$this->_hasOCIFetchStatement = ADODB_PHPVER >= 0x4200;
		if (defined('ADODB_EXTENSION')) $this->rsPrefix .= 'ext_';
	}
	
	/*  Function &MetaColumns($table) added by smondino@users.sourceforge.net*/
	function &MetaColumns($table) 
	{
	global $ADODB_FETCH_MODE;
	
		$save = $ADODB_FETCH_MODE;
		$ADODB_FETCH_MODE = ADODB_FETCH_NUM;
		if ($this->fetchMode !== false) $savem = $this->SetFetchMode(false);
		
		$rs = $this->Execute(sprintf($this->metaColumnsSQL,strtoupper($table)));
		
		if (isset($savem)) $this->SetFetchMode($savem);
		$ADODB_FETCH_MODE = $save;
		if (!$rs) return false;
		$retarr = array();
		while (!$rs->EOF) { //print_r($rs->fields);
			$fld = new ADOFieldObject();
	   		$fld->name = $rs->fields[0];
	   		$fld->type = $rs->fields[1];
	   		$fld->max_length = $rs->fields[2];
			$fld->scale = $rs->fields[3];
			if ($rs->fields[1] == 'NUMBER' && $rs->fields[3] == 0) {
				$fld->type ='INT';
	     		$fld->max_length = $rs->fields[4];
	    	}	
		   	$fld->not_null = (strncmp($rs->fields[5], 'NOT',3) === 0);
			$fld->binary = (strpos($fld->type,'BLOB') !== false);
			$fld->default_value = $rs->fields[6];
			
			if ($ADODB_FETCH_MODE == ADODB_FETCH_NUM) $retarr[] = $fld;	
			else $retarr[strtoupper($fld->name)] = $fld;
			$rs->MoveNext();
		}
		$rs->Close();
		return $retarr;
	}
	
	function Time()
	{
		$rs =& $this->Execute("select TO_CHAR($this->sysTimeStamp,'YYYY-MM-DD HH24:MI:SS') from dual");
		if ($rs && !$rs->EOF) return $this->UnixTimeStamp(reset($rs->fields));
		
		return false;
	}
 
/*

  Multiple modes of connection are supported:
  
  a. Local Database
    $conn->Connect(false,'scott','tiger');
  
  b. From tnsnames.ora
    $conn->Connect(false,'scott','tiger',$tnsname); 
    $conn->Connect($tnsname,'scott','tiger'); 
  
  c. Server + service name
    $conn->Connect($serveraddress,'scott,'tiger',$service_name);
  
  d. Server + SID
  	$conn->connectSID = true;
	$conn->Connect($serveraddress,'scott,'tiger',$SID);


Example TNSName:
---------------
NATSOFT.DOMAIN =
  (DESCRIPTION =
	(ADDRESS_LIST =
	  (ADDRESS = (PROTOCOL = TCP)(HOST = kermit)(PORT = 1523))
	)
	(CONNECT_DATA =
	  (SERVICE_NAME = natsoft.domain)
	)
  )
  
  There are 3 connection modes, 0 = non-persistent, 1 = persistent, 2 = force new connection
	
*/
	function _connect($argHostname, $argUsername, $argPassword, $argDatabasename,$mode=0)
	{
		if (!function_exists('OCIPLogon')) return null;
		
		
        $this->_errorMsg = false;
		$this->_errorCode = false;
		
		if($argHostname) { // added by Jorma Tuomainen <jorma.tuomainen@ppoy.fi>
			if (empty($argDatabasename)) $argDatabasename = $argHostname;
			else {
				if(strpos($argHostname,":")) {
					$argHostinfo=explode(":",$argHostname);
				   	$argHostname=$argHostinfo[0];
					$argHostport=$argHostinfo[1];
			 	} else {
					$argHostport="1521";
	   			}
				
				if ($this->connectSID) {
					$argDatabasename="(DESCRIPTION=(ADDRESS=(PROTOCOL=TCP)(HOST=".$argHostname
					.")(PORT=$argHostport))(CONNECT_DATA=(SID=$argDatabasename)))";
				} else
					$argDatabasename="(DESCRIPTION=(ADDRESS=(PROTOCOL=TCP)(HOST=".$argHostname
					.")(PORT=$argHostport))(CONNECT_DATA=(SERVICE_NAME=$argDatabasename)))";
			}
		}
				
 		//if ($argHostname) print "<p>Connect: 1st argument should be left blank for $this->databaseType</p>";
		if ($mode==1) {
			$this->_connectionID = OCIPLogon($argUsername,$argPassword, $argDatabasename);
			if ($this->_connectionID && $this->autoRollback)  OCIrollback($this->_connectionID);
		} else if ($mode==2) {
			$this->_connectionID = OCINLogon($argUsername,$argPassword, $argDatabasename);
		} else {
			$this->_connectionID = OCILogon($argUsername,$argPassword, $argDatabasename);
		}
		if ($this->_connectionID === false) return false;
		if ($this->_initdate) {
			$this->Execute("ALTER SESSION SET NLS_DATE_FORMAT='".$this->NLS_DATE_FORMAT."'");
		}
		
		// looks like: 
		// Oracle8i Enterprise Edition Release 8.1.7.0.0 - Production With the Partitioning option JServer Release 8.1.7.0.0 - Production
		// $vers = OCIServerVersion($this->_connectionID);
		// if (strpos($vers,'8i') !== false) $this->ansiOuter = true;
		return true;
   	}
	
	function ServerInfo()
	{
		$arr['compat'] = $this->GetOne('select value from sys.database_compatible_level');
		$arr['description'] = @OCIServerVersion($this->_connectionID);
		$arr['version'] = ADOConnection::_findvers($arr['description']);
		return $arr;
	}
		// returns true or false
	function _pconnect($argHostname, $argUsername, $argPassword, $argDatabasename)
	{
		return $this->_connect($argHostname, $argUsername, $argPassword, $argDatabasename,1);
	}
	
	// returns true or false
	function _nconnect($argHostname, $argUsername, $argPassword, $argDatabasename)
	{
		return $this->_connect($argHostname, $argUsername, $argPassword, $argDatabasename,2);
	}
	
	function _affectedrows()
	{
		if (is_resource($this->_stmt)) return @OCIRowCount($this->_stmt);
		return 0;
	}
	
	function IfNull( $field, $ifNull ) 
	{
		return " NVL($field, $ifNull) "; // if Oracle
	}
	
	// format and return date string in database date format
	function DBDate($d)
	{
		if (empty($d) && $d !== 0) return 'null';
		
		if (is_string($d)) $d = ADORecordSet::UnixDate($d);
		return "TO_DATE(".adodb_date($this->fmtDate,$d).",'".$this->NLS_DATE_FORMAT."')";
	}

	
	// format and return date string in database timestamp format
	function DBTimeStamp($ts)
	{
		if (empty($ts) && $ts !== 0) return 'null';
		if (is_string($ts)) $ts = ADORecordSet::UnixTimeStamp($ts);
		return 'TO_DATE('.adodb_date($this->fmtTimeStamp,$ts).",'RRRR-MM-DD, HH:MI:SS AM')";
	}
	
	function RowLock($tables,$where) 
	{
		if ($this->autoCommit) $this->BeginTrans();
		return $this->GetOne("select 1 as ignore from $tables where $where for update");
	}
	
	function &MetaTables($ttype=false,$showSchema=false,$mask=false) 
	{
		if ($mask) {
			$save = $this->metaTablesSQL;
			$mask = $this->qstr(strtoupper($mask));
			$this->metaTablesSQL .= " AND table_name like $mask";
		}
		$ret =& ADOConnection::MetaTables($ttype,$showSchema);
		
		if ($mask) {
			$this->metaTablesSQL = $save;
		}
		return $ret;
	}
	
	function BeginTrans()
	{	
		if ($this->transOff) return true;
		$this->transCnt += 1;
		$this->autoCommit = false;
		$this->_commit = OCI_DEFAULT;
		return true;
	}
	
	function CommitTrans($ok=true) 
	{ 
		if ($this->transOff) return true;
		if (!$ok) return $this->RollbackTrans();
		
		if ($this->transCnt) $this->transCnt -= 1;
		$ret = OCIcommit($this->_connectionID);
		$this->_commit = OCI_COMMIT_ON_SUCCESS;
		$this->autoCommit = true;
		return $ret;
	}
	
	function RollbackTrans()
	{
		if ($this->transOff) return true;
		if ($this->transCnt) $this->transCnt -= 1;
		$ret = OCIrollback($this->_connectionID);
		$this->_commit = OCI_COMMIT_ON_SUCCESS;
		$this->autoCommit = true;
		return $ret;
	}
	
	
	function SelectDB($dbName) 
	{
		return false;
	}

	function ErrorMsg() 
	{
		if ($this->_errorMsg !== false) return $this->_errorMsg;

		if (is_resource($this->_stmt)) $arr = @OCIerror($this->_stmt);
		if (empty($arr)) {
			$arr = @OCIerror($this->_connectionID);
			if ($arr === false) $arr = @OCIError();
			if ($arr === false) return '';
		}
		$this->_errorMsg = $arr['message'];
		$this->_errorCode = $arr['code'];
		return $this->_errorMsg;
	}

	function ErrorNo() 
	{
		if ($this->_errorCode !== false) return $this->_errorCode;
		
		if (is_resource($this->_stmt)) $arr = @OCIError($this->_stmt);
		if (empty($arr)) {
			$arr = @OCIError($this->_connectionID);
			if ($arr == false) $arr = @OCIError();
			if ($arr == false) return '';
		}
		
		$this->_errorMsg = $arr['message'];
		$this->_errorCode = $arr['code'];
		
		return $arr['code'];
	}
	
	// Format date column in sql string given an input format that understands Y M D
	function SQLDate($fmt, $col=false)
	{	
		if (!$col) $col = $this->sysTimeStamp;
		$s = 'TO_CHAR('.$col.",'";
		
		$len = strlen($fmt);
		for ($i=0; $i < $len; $i++) {
			$ch = $fmt[$i];
			switch($ch) {
			case 'Y':
			case 'y':
				$s .= 'YYYY';
				break;
			case 'Q':
			case 'q':
				$s .= 'Q';
				break;
				
			case 'M':
				$s .= 'Mon';
				break;
				
			case 'm':
				$s .= 'MM';
				break;
			case 'D':
			case 'd':
				$s .= 'DD';
				break;
			
			case 'H':
				$s.= 'HH24';
				break;
				
			case 'h':
				$s .= 'HH';
				break;
				
			case 'i':
				$s .= 'MI';
				break;
			
			case 's':
				$s .= 'SS';
				break;
			
			case 'a':
			case 'A':
				$s .= 'AM';
				break;
				
			default:
			// handle escape characters...
				if ($ch == '\\') {
					$i++;
					$ch = substr($fmt,$i,1);
				}
				if (strpos('-/.:;, ',$ch) !== false) $s .= $ch;
				else $s .= '"'.$ch.'"';
				
			}
		}
		return $s. "')";
	}
	
	
	/*
	This algorithm makes use of
	
	a. FIRST_ROWS hint
	The FIRST_ROWS hint explicitly chooses the approach to optimize response time, 
	that is, minimum resource usage to return the first row. Results will be returned 
	as soon as they are identified. 

	b. Uses rownum tricks to obtain only the required rows from a given offset.
	 As this uses complicated sql statements, we only use this if the $offset >= 100. 
	 This idea by Tomas V V Cox.
	 
	 This implementation does not appear to work with oracle 8.0.5 or earlier. Comment
	 out this function then, and the slower SelectLimit() in the base class will be used.
	*/
	function &SelectLimit($sql,$nrows=-1,$offset=-1, $inputarr=false,$secs2cache=0)
	{
		// seems that oracle only supports 1 hint comment in 8i
		if ($this->firstrows) {
			if (strpos($sql,'/*+') !== false)
				$sql = str_replace('/*+ ','/*+FIRST_ROWS ',$sql);
			else
				$sql = preg_replace('/^[ \t\n]*select/i','SELECT /*+FIRST_ROWS*/',$sql);
		}
		
		if ($offset < $this->selectOffsetAlg1) {
			if ($nrows > 0) {	
				if ($offset > 0) $nrows += $offset;
				//$inputarr['adodb_rownum'] = $nrows;
				if ($this->databaseType == 'oci8po') {
					$sql = "select * from ($sql) where rownum <= ?";
				} else {
					$sql = "select * from ($sql) where rownum <= :adodb_offset";
				} 
				$inputarr['adodb_offset'] = $nrows;
				$nrows = -1;
			}
			// note that $nrows = 0 still has to work ==> no rows returned

			$rs =& ADOConnection::SelectLimit($sql,$nrows,$offset,$inputarr,$secs2cache);
			return $rs;
			
		} else {
			 // Algorithm by Tomas V V Cox, from PEAR DB oci8.php
			
			 // Let Oracle return the name of the columns
			 $q_fields = "SELECT * FROM ($sql) WHERE NULL = NULL";
			 if (!$stmt = OCIParse($this->_connectionID, $q_fields)) {
				 return false;
			 }
			 
			 if (is_array($inputarr)) {
			 	foreach($inputarr as $k => $v) {
					if (is_array($v)) {
						if (sizeof($v) == 2) // suggested by g.giunta@libero.
							OCIBindByName($stmt,":$k",$inputarr[$k][0],$v[1]);
						else
							OCIBindByName($stmt,":$k",$inputarr[$k][0],$v[1],$v[2]);
					} else {
						$len = -1;
						if ($v === ' ') $len = 1;
						if (isset($bindarr)) {	// is prepared sql, so no need to ocibindbyname again
							$bindarr[$k] = $v;
						} else { 				// dynamic sql, so rebind every time
							OCIBindByName($stmt,":$k",$inputarr[$k],$len);
						}
					}
				}
			}
			
			 if (!OCIExecute($stmt, OCI_DEFAULT)) {
				 OCIFreeStatement($stmt); 
				 return false;
			 }
			 
			 $ncols = OCINumCols($stmt);
			 for ( $i = 1; $i <= $ncols; $i++ ) {
				 $cols[] = '"'.OCIColumnName($stmt, $i).'"';
			 }
			 $result = false;
			
			 OCIFreeStatement($stmt); 
			 $fields = implode(',', $cols);
			 $nrows += $offset;
			 $offset += 1; // in Oracle rownum starts at 1
			
			if ($this->databaseType == 'oci8po') {
					 $sql = "SELECT $fields FROM".
					  "(SELECT rownum as adodb_rownum, $fields FROM".
					  " ($sql) WHERE rownum <= ?".
					  ") WHERE adodb_rownum >= ?";
				} else {
					 $sql = "SELECT $fields FROM".
					  "(SELECT rownum as adodb_rownum, $fields FROM".
					  " ($sql) WHERE rownum <= :adodb_nrows".
					  ") WHERE adodb_rownum >= :adodb_offset";
				} 
				$inputarr['adodb_nrows'] = $nrows;
				$inputarr['adodb_offset'] = $offset;
				
			if ($secs2cache>0) $rs =& $this->CacheExecute($secs2cache, $sql,$inputarr);
			else $rs =& $this->Execute($sql,$inputarr);
			return $rs;
		}
	
	}
	
	/**
	* Usage:
	* Store BLOBs and CLOBs
	*
	* Example: to store $var in a blob
	*
	*	$conn->Execute('insert into TABLE (id,ablob) values(12,empty_blob())');
	*	$conn->UpdateBlob('TABLE', 'ablob', $varHoldingBlob, 'ID=12', 'BLOB');
	*	
	*	$blobtype supports 'BLOB' and 'CLOB', but you need to change to 'empty_clob()'.
	*
	*  to get length of LOB:
	*  	select DBMS_LOB.GETLENGTH(ablob) from TABLE
	*
	* If you are using CURSOR_SHARING = force, it appears this will case a segfault
	* under oracle 8.1.7.0. Run:
	*	 $db->Execute('ALTER SESSION SET CURSOR_SHARING=EXACT');
	* before UpdateBlob() then...
	*/

	function UpdateBlob($table,$column,$val,$where,$blobtype='BLOB')
	{
		
		//if (strlen($val) < 4000) return $this->Execute("UPDATE $table SET $column=:blob WHERE $where",array('blob'=>$val)) != false;
		
		switch(strtoupper($blobtype)) {
		default: ADOConnection::outp("<b>UpdateBlob</b>: Unknown blobtype=$blobtype"); return false;
		case 'BLOB': $type = OCI_B_BLOB; break;
		case 'CLOB': $type = OCI_B_CLOB; break;
		}
		
		if ($this->databaseType == 'oci8po') 
			$sql = "UPDATE $table set $column=EMPTY_{$blobtype}() WHERE $where RETURNING $column INTO ?";
		else 
			$sql = "UPDATE $table set $column=EMPTY_{$blobtype}() WHERE $where RETURNING $column INTO :blob";
		
		$desc = OCINewDescriptor($this->_connectionID, OCI_D_LOB);
		$arr['blob'] = array($desc,-1,$type);
		if ($this->session_sharing_force_blob) $this->Execute('ALTER SESSION SET CURSOR_SHARING=EXACT');
		$commit = $this->autoCommit;
		if ($commit) $this->BeginTrans();
		$rs = $this->Execute($sql,$arr);
		if ($rez = !empty($rs)) $desc->save($val);
		$desc->free();
		if ($commit) $this->CommitTrans();
		if ($this->session_sharing_force_blob) $this->Execute('ALTER SESSION SET CURSOR_SHARING=FORCE');
		
		if ($rez) $rs->Close();
		return $rez;
	}
	
	/**
	* Usage:  store file pointed to by $var in a blob
	*/
	function UpdateBlobFile($table,$column,$val,$where,$blobtype='BLOB')
	{
		switch(strtoupper($blobtype)) {
		default: ADOConnection::outp( "<b>UpdateBlob</b>: Unknown blobtype=$blobtype"); return false;
		case 'BLOB': $type = OCI_B_BLOB; break;
		case 'CLOB': $type = OCI_B_CLOB; break;
		}
		
		if ($this->databaseType == 'oci8po') 
			$sql = "UPDATE $table set $column=EMPTY_{$blobtype}() WHERE $where RETURNING $column INTO ?";
		else 
			$sql = "UPDATE $table set $column=EMPTY_{$blobtype}() WHERE $where RETURNING $column INTO :blob";
		
		$desc = OCINewDescriptor($this->_connectionID, OCI_D_LOB);
		$arr['blob'] = array($desc,-1,$type);
		
		$this->BeginTrans();
		$rs = ADODB_oci8::Execute($sql,$arr);
		if ($rez = !empty($rs)) $desc->savefile($val);
		$desc->free();
		$this->CommitTrans();
		
		if ($rez) $rs->Close();
		return $rez;
	}

	
	/*
		Example of usage:
		
		$stmt = $this->Prepare('insert into emp (empno, ename) values (:empno, :ename)');
	*/
	function Prepare($sql,$cursor=false)
	{
	static $BINDNUM = 0;
	
		$stmt = OCIParse($this->_connectionID,$sql);

		if (!$stmt) return false;

		$BINDNUM += 1;
		
		$sttype = @OCIStatementType($stmt);
		if ($sttype == 'BEGIN' || $sttype == 'DECLARE') {
			return array($sql,$stmt,0,$BINDNUM, ($cursor) ? OCINewCursor($this->_connectionID) : false);
		} 
		
		return array($sql,$stmt,0,$BINDNUM);
	}
	
	/*
		Call an oracle stored procedure and return a cursor variable. 
		Convert the cursor variable into a recordset. 
		Concept by Robert Tuttle robert@ud.com
		
		Example:
			Note: we return a cursor variable in :RS2
			$rs = $db->ExecuteCursor("BEGIN adodb.open_tab(:RS2); END;",'RS2');
			
			$rs = $db->ExecuteCursor(
				"BEGIN :RS2 = adodb.getdata(:VAR1); END;", 
				'RS2',
				array('VAR1' => 'Mr Bean'));
			
	*/
	function &ExecuteCursor($sql,$cursorName='rs',$params=false)
	{
		$stmt = ADODB_oci8::Prepare($sql,true); # true to allocate OCINewCursor
			
		if (is_array($stmt) && sizeof($stmt) >= 5) {
			$this->Parameter($stmt, $ignoreCur, $cursorName, false, -1, OCI_B_CURSOR);
			if ($params) {
				foreach($params as $k => $v) {
					$this->Parameter($stmt,$params[$k], $k);
				}
			}
		}
		return $this->Execute($stmt);
	}
	
	/*
		Bind a variable -- very, very fast for executing repeated statements in oracle. 
		Better than using
			for ($i = 0; $i < $max; $i++) {	
				$p1 = ?; $p2 = ?; $p3 = ?;
				$this->Execute("insert into table (col0, col1, col2) values (:0, :1, :2)", 
					array($p1,$p2,$p3));
			}
		
		Usage:
			$stmt = $DB->Prepare("insert into table (col0, col1, col2) values (:0, :1, :2)");
			$DB->Bind($stmt, $p1);
			$DB->Bind($stmt, $p2);
			$DB->Bind($stmt, $p3);
			for ($i = 0; $i < $max; $i++) {	
				$p1 = ?; $p2 = ?; $p3 = ?;
				$DB->Execute($stmt);
			}
			
		Some timings:		
			** Test table has 3 cols, and 1 index. Test to insert 1000 records
			Time 0.6081s (1644.60 inserts/sec) with direct OCIParse/OCIExecute
			Time 0.6341s (1577.16 inserts/sec) with ADOdb Prepare/Bind/Execute
			Time 1.5533s ( 643.77 inserts/sec) with pure SQL using Execute
			
		Now if PHP only had batch/bulk updating like Java or PL/SQL...
	
		Note that the order of parameters differs from OCIBindByName,
		because we default the names to :0, :1, :2
	*/
	function Bind(&$stmt,&$var,$size=4000,$type=false,$name=false,$isOutput=false)
	{
		
		if (!is_array($stmt)) return false;
        
        if (($type == OCI_B_CURSOR) && sizeof($stmt) >= 5) { 
            return OCIBindByName($stmt[1],":".$name,$stmt[4],$size,$type);
        }
        
		if ($name == false) {
			if ($type !== false) $rez = OCIBindByName($stmt[1],":".$stmt[2],$var,$size,$type);
			else $rez = OCIBindByName($stmt[1],":".$stmt[2],$var,$size); // +1 byte for null terminator
			$stmt[2] += 1;
		} else if (oci_lob_desc($type)) {
			if ($this->debug) {
				ADOConnection::outp("<b>Bind</b>: name = $name");
			}
            //we have to create a new Descriptor here
			$numlob = count($this -> _refLOBs);
        	$this -> _refLOBs[$numlob]['LOB'] = OCINewDescriptor($this->_connectionID, oci_lob_desc($type));
			$this -> _refLOBs[$numlob]['TYPE'] = $isOutput;
			
			$tmp = &$this -> _refLOBs[$numlob]['LOB'];
	        $rez = OCIBindByName($stmt[1], ":".$name, $tmp, -1, $type);
			if ($this->debug) {
				ADOConnection::outp("<b>Bind</b>: descriptor has been allocated, var binded");
			}
			
			// if type is input then write data to lob now
			if ($isOutput == false) {
				$var = $this -> BlobEncode($var);
				$tmp -> WriteTemporary($var);
				if ($this->debug) {
					ADOConnection::outp("<b>Bind</b>: LOB has been written to temp");
				}
			} else {
				$this -> _refLOBs[$numlob]['VAR'] = &$var;
			}
			$rez = $tmp;
		} else {
			if ($this->debug) 
				ADOConnection::outp("<b>Bind</b>: name = $name");
			
			if ($type !== false) $rez = OCIBindByName($stmt[1],":".$name,$var,$size,$type);
			else $rez = OCIBindByName($stmt[1],":".$name,$var,$size); // +1 byte for null terminator
		}
		
		return $rez;
	}
	
	function Param($name,$type=false)
	{
		return ':'.$name;
	}
	
	/* 
	Usage:
		$stmt = $db->Prepare('select * from table where id =:myid and group=:group');
		$db->Parameter($stmt,$id,'myid');
		$db->Parameter($stmt,$group,'group');
		$db->Execute($stmt);
		
		@param $stmt Statement returned by Prepare() or PrepareSP().
		@param $var PHP variable to bind to
		@param $name Name of stored procedure variable name to bind to.
		@param [$isOutput] Indicates direction of parameter 0/false=IN  1=OUT  2= IN/OUT. This is ignored in oci8.
		@param [$maxLen] Holds an maximum length of the variable.
		@param [$type] The data type of $var. Legal values depend on driver.
		
		See OCIBindByName documentation at php.net.
	*/
	function Parameter(&$stmt,&$var,$name,$isOutput=false,$maxLen=4000,$type=false)
	{
			if  ($this->debug) {
				$prefix = ($isOutput) ? 'Out' : 'In';
				$ztype = (empty($type)) ? 'false' : $type;
				ADOConnection::outp( "{$prefix}Parameter(\$stmt, \$php_var='$var', \$name='$name', \$maxLen=$maxLen, \$type=$ztype);");
			}
			return $this->Bind($stmt,$var,$maxLen,$type,$name,$isOutput);
	}
	
	/*
	returns query ID if successful, otherwise false
	this version supports:
	
	   1. $db->execute('select * from table');
	   
	   2. $db->prepare('insert into table (a,b,c) values (:0,:1,:2)');
		  $db->execute($prepared_statement, array(1,2,3));
		  
	   3. $db->execute('insert into table (a,b,c) values (:a,:b,:c)',array('a'=>1,'b'=>2,'c'=>3));
	   
	   4. $db->prepare('insert into table (a,b,c) values (:0,:1,:2)');
		  $db->$bind($stmt,1); $db->bind($stmt,2); $db->bind($stmt,3); 
		  $db->execute($stmt);
	*/ 
	function _query($sql,$inputarr)
	{
		
		if (is_array($sql)) { // is prepared sql
			$stmt = $sql[1];
			
			// we try to bind to permanent array, so that OCIBindByName is persistent
			// and carried out once only - note that max array element size is 4000 chars
			if (is_array($inputarr)) {
				$bindpos = $sql[3];
				if (isset($this->_bind[$bindpos])) {
				// all tied up already
					$bindarr = &$this->_bind[$bindpos];
				} else {
				// one statement to bind them all
					$bindarr = array();
					foreach($inputarr as $k => $v) {
						$bindarr[$k] = $v;
						OCIBindByName($stmt,":$k",$bindarr[$k],4000);
					}
					$this->_bind[$bindpos] = &$bindarr;
				}
			}
		} else {
			$stmt=OCIParse($this->_connectionID,$sql);
		}
			
		$this->_stmt = $stmt;
		if (!$stmt) return false;
	
		if (defined('ADODB_PREFETCH_ROWS')) @OCISetPrefetch($stmt,ADODB_PREFETCH_ROWS);
			
		if (is_array($inputarr)) {
			foreach($inputarr as $k => $v) {
				if (is_array($v)) {
					if (sizeof($v) == 2) // suggested by g.giunta@libero.
						OCIBindByName($stmt,":$k",$inputarr[$k][0],$v[1]);
					else
						OCIBindByName($stmt,":$k",$inputarr[$k][0],$v[1],$v[2]);
					
					if ($this->debug==99) echo "name=:$k",' var='.$inputarr[$k][0],' len='.$v[1],' type='.$v[2],'<br>';
				} else {
					$len = -1;
					if ($v === ' ') $len = 1;
					if (isset($bindarr)) {	// is prepared sql, so no need to ocibindbyname again
						$bindarr[$k] = $v;
					} else { 				// dynamic sql, so rebind every time
						OCIBindByName($stmt,":$k",$inputarr[$k],$len);
					}
				}
			}
		}
		
        $this->_errorMsg = false;
		$this->_errorCode = false;
		if (OCIExecute($stmt,$this->_commit)) {
//OCIInternalDebug(1);			
			if (count($this -> _refLOBs) > 0) {
		
				foreach ($this -> _refLOBs as $key => $value) {
					if ($this -> _refLOBs[$key]['TYPE'] == true) {
						$tmp = $this -> _refLOBs[$key]['LOB'] -> load();
						if ($this -> debug) {
							ADOConnection::outp("<b>OUT LOB</b>: LOB has been loaded. <br>");
						}
						//$_GLOBALS[$this -> _refLOBs[$key]['VAR']] = $tmp;
						$this -> _refLOBs[$key]['VAR'] = $tmp;
					}
					$this -> _refLOBs[$key]['LOB'] -> free();
					unset($this -> _refLOBs[$key]);
				}
			}
		
            switch (@OCIStatementType($stmt)) {
                case "SELECT":
					return $stmt;
				
				case 'DECLARE':
                case "BEGIN":
                    if (is_array($sql) && !empty($sql[4])) {
						$cursor = $sql[4];
						if (is_resource($cursor)) {
							$ok = OCIExecute($cursor);	
	                        return $cursor;
						}
						return $stmt;
                    } else {
						if (is_resource($stmt)) {
							OCIFreeStatement($stmt);
							return true;
						}
                        return $stmt;
                    }
                    break;
                default :
					// ociclose -- no because it could be used in a LOB?
                    return true;
            }
		}
		return false;
	}
	
	// returns true or false
	function _close()
	{
		if (!$this->_connectionID) return;
		
		if (!$this->autoCommit) OCIRollback($this->_connectionID);
		if (count($this -> _refLOBs) > 0) {
			foreach ($this -> _refLOBs as $key => $value) {
				$this -> _refLOBs[$key] -> free();
				unset($this -> _refLOBs[$key]);
			}
		}
		OCILogoff($this->_connectionID);
		
		$this->_stmt = false;
		$this->_connectionID = false;
	}
	
	function MetaPrimaryKeys($table, $owner=false,$internalKey=false)
	{
		if ($internalKey) return array('ROWID');
		
	// tested with oracle 8.1.7
		$table = strtoupper($table);
		if ($owner) {
			$owner_clause = "AND ((a.OWNER = b.OWNER) AND (a.OWNER = UPPER('$owner')))";
			$ptab = 'ALL_';
		} else {
			$owner_clause = '';
			$ptab = 'USER_';
		}
		$sql = "
SELECT /*+ RULE */ distinct b.column_name
   FROM {$ptab}CONSTRAINTS a
	  , {$ptab}CONS_COLUMNS b
  WHERE ( UPPER(b.table_name) = ('$table'))
	AND (UPPER(a.table_name) = ('$table') and a.constraint_type = 'P')
	$owner_clause
	AND (a.constraint_name = b.constraint_name)";

 		$rs = $this->Execute($sql);
		if ($rs && !$rs->EOF) {
			$arr =& $rs->GetArray();
			$a = array();
			foreach($arr as $v) {
				$a[] = reset($v);
			}
			return $a;
		}
		else return false;
	}
	
	// http://gis.mit.edu/classes/11.521/sqlnotes/referential_integrity.html
	function MetaForeignKeys($table, $owner=false)
	{
	global $ADODB_FETCH_MODE;
	
		$save = $ADODB_FETCH_MODE;
		$ADODB_FETCH_MODE = ADODB_FETCH_NUM;
		$table = $this->qstr(strtoupper($table));
		if (!$owner) {
			$owner = $this->user;
			$tabp = 'user_';
		} else
			$tabp = 'all_';
			
		$owner = ' and owner='.$this->qstr(strtoupper($owner));
		
		$sql = 
"select constraint_name,r_owner,r_constraint_name 
	from {$tabp}constraints
	where constraint_type = 'R' and table_name = $table $owner";
		
		$constraints =& $this->GetArray($sql);
		$arr = false;
		foreach($constraints as $constr) {
			$cons = $this->qstr($constr[0]);
			$rowner = $this->qstr($constr[1]);
			$rcons = $this->qstr($constr[2]);
			$cols = $this->GetArray("select column_name from {$tabp}cons_columns where constraint_name=$cons $owner order by position");
			$tabcol = $this->GetArray("select table_name,column_name from {$tabp}cons_columns where owner=$rowner and constraint_name=$rcons order by position");
			
			if ($cols && $tabcol) 
				for ($i=0, $max=sizeof($cols); $i < $max; $i++) {
					$arr[$tabcol[$i][0]] = $cols[$i][0].'='.$tabcol[$i][1];
				}
		}
		$ADODB_FETCH_MODE = $save;
		
		return $arr;
	}

	
	function CharMax()
	{
		return 4000;
	}
	
	function TextMax()
	{
		return 4000;
	}
	
	/**
	 * Quotes a string.
	 * An example is  $db->qstr("Don't bother",magic_quotes_runtime());
	 * 
	 * @param s			the string to quote
	 * @param [magic_quotes]	if $s is GET/POST var, set to get_magic_quotes_gpc().
	 *				This undoes the stupidity of magic quotes for GPC.
	 *
	 * @return  quoted string to be sent back to database
	 */
	function qstr($s,$magic_quotes=false)
	{	
	$nofixquotes=false;
	
		if ($this->noNullStrings && strlen($s)==0)$s = ' ';
		if (!$magic_quotes) {	
			if ($this->replaceQuote[0] == '\\'){
				$s = str_replace('\\','\\\\',$s);
			}
			return  "'".str_replace("'",$this->replaceQuote,$s)."'";
		}
		
		// undo magic quotes for "
		$s = str_replace('\\"','"',$s);
		
		$s = str_replace('\\\\','\\',$s);
		return "'".str_replace("\\'",$this->replaceQuote,$s)."'";
		
	}
	
}

/*--------------------------------------------------------------------------------------
		 Class Name: Recordset
--------------------------------------------------------------------------------------*/

class ADORecordset_oci8 extends ADORecordSet {

	var $databaseType = 'oci8';
	var $bind=false;
	var $_fieldobjs;
	//var $_arr = false;
		
	function ADORecordset_oci8($queryID,$mode=false)
	{
		if ($mode === false) { 
			global $ADODB_FETCH_MODE;
			$mode = $ADODB_FETCH_MODE;
		}
		switch ($mode)
		{
		default:
		case ADODB_FETCH_NUM: $this->fetchMode = OCI_NUM+OCI_RETURN_NULLS+OCI_RETURN_LOBS; break;
		case ADODB_FETCH_ASSOC:$this->fetchMode = OCI_ASSOC+OCI_RETURN_NULLS+OCI_RETURN_LOBS; break;
		case ADODB_FETCH_DEFAULT:
		case ADODB_FETCH_BOTH:$this->fetchMode = OCI_NUM+OCI_ASSOC+OCI_RETURN_NULLS+OCI_RETURN_LOBS; break;
		}

		$this->_queryID = $queryID;
	}


	function Init()
	{
		if ($this->_inited) return;
		
		$this->_inited = true;
		if ($this->_queryID) {
			
			$this->_currentRow = 0;
			@$this->_initrs();
			$this->EOF = !$this->_fetch();
			
			/*
			// based on idea by Gaetano Giunta to detect unusual oracle errors
			// see http://phplens.com/lens/lensforum/msgs.php?id=6771
			$err = OCIError($this->_queryID);
			if ($err && $this->connection->debug) ADOConnection::outp($err);
			*/
			
			if (!is_array($this->fields)) {
				$this->_numOfRows = 0;
				$this->fields = array();
			}
		} else {
			$this->fields = array();
			$this->_numOfRows = 0;
			$this->_numOfFields = 0;
			$this->EOF = true;
		}
	}
	
	function _initrs()
	{
		$this->_numOfRows = -1;
		$this->_numOfFields = OCInumcols($this->_queryID);
		if ($this->_numOfFields>0) {
			$this->_fieldobjs = array();
			$max = $this->_numOfFields;
			for ($i=0;$i<$max; $i++) $this->_fieldobjs[] = $this->_FetchField($i);
		}
	}

	  /*		Returns: an object containing field information.
			  Get column information in the Recordset object. fetchField() can be used in order to obtain information about
			  fields in a certain query result. If the field offset isn't specified, the next field that wasn't yet retrieved by
			  fetchField() is retrieved.		*/

	function &_FetchField($fieldOffset = -1)
	{
		$fld = new ADOFieldObject;
		$fieldOffset += 1;
		$fld->name =OCIcolumnname($this->_queryID, $fieldOffset);
		$fld->type = OCIcolumntype($this->_queryID, $fieldOffset);
		$fld->max_length = OCIcolumnsize($this->_queryID, $fieldOffset);
	 	if ($fld->type == 'NUMBER') {
	 		$p = OCIColumnPrecision($this->_queryID, $fieldOffset);
			$sc = OCIColumnScale($this->_queryID, $fieldOffset);
			if ($p != 0 && $sc == 0) $fld->type = 'INT';
			//echo " $this->name ($p.$sc) ";
	 	}
		return $fld;
	}
	
	/* For some reason, OCIcolumnname fails when called after _initrs() so we cache it */
	function &FetchField($fieldOffset = -1)
	{
		return $this->_fieldobjs[$fieldOffset];
	}
	
	
	/*
	// 10% speedup to move MoveNext to child class
	function _MoveNext() 
	{
	//global $ADODB_EXTENSION;if ($ADODB_EXTENSION) return @adodb_movenext($this);
		
		if ($this->EOF) return false;
		
		$this->_currentRow++;
		if(@OCIfetchinto($this->_queryID,$this->fields,$this->fetchMode))
			return true;
		$this->EOF = true;
		
		return false;
	}	*/
	
	
	function MoveNext()
	{
		if (@OCIfetchinto($this->_queryID,$this->fields,$this->fetchMode)) {
			$this->_currentRow += 1;
			return true;
		}
		if (!$this->EOF) {
			$this->_currentRow += 1;
			$this->EOF = true;
		}
		return false;
	}
	
	
	/* Optimize SelectLimit() by using OCIFetch() instead of OCIFetchInto() */
	function &GetArrayLimit($nrows,$offset=-1) 
	{
		if ($offset <= 0) {
			$arr =& $this->GetArray($nrows);
			return $arr;
		}
		for ($i=1; $i < $offset; $i++) 
			if (!@OCIFetch($this->_queryID)) return array();
			
		if (!@OCIfetchinto($this->_queryID,$this->fields,$this->fetchMode)) return array();
		$results = array();
		$cnt = 0;
		while (!$this->EOF && $nrows != $cnt) {
			$results[$cnt++] = $this->fields;
			$this->MoveNext();
		}
		
		return $results;
	}

	
	/* Use associative array to get fields array */
	function Fields($colname)
	{
		if (!$this->bind) {
			$this->bind = array();
			for ($i=0; $i < $this->_numOfFields; $i++) {
				$o = $this->FetchField($i);
				$this->bind[strtoupper($o->name)] = $i;
			}
		}
		
		 return $this->fields[$this->bind[strtoupper($colname)]];
	}
	


	function _seek($row)
	{
		return false;
	}

	function _fetch() 
	{
		return @OCIfetchinto($this->_queryID,$this->fields,$this->fetchMode);
	}

	/*		close() only needs to be called if you are worried about using too much memory while your script
			is running. All associated result memory for the specified result identifier will automatically be freed.		*/

	function _close() 
	{
		if ($this->connection->_stmt === $this->_queryID) $this->connection->_stmt = false;
		OCIFreeStatement($this->_queryID);
 		$this->_queryID = false;
		
	}

	function MetaType($t,$len=-1)
	{
		if (is_object($t)) {
			$fieldobj = $t;
			$t = $fieldobj->type;
			$len = $fieldobj->max_length;
		}
		switch (strtoupper($t)) {
	 	case 'VARCHAR':
	 	case 'VARCHAR2':
		case 'CHAR':
		case 'VARBINARY':
		case 'BINARY':
		case 'NCHAR':
		case 'NVARCHAR':
		case 'NVARCHAR2':
				 if (isset($this) && $len <= $this->blobSize) return 'C';
		
		case 'NCLOB':
		case 'LONG':
		case 'LONG VARCHAR':
		case 'CLOB':
		return 'X';
		
		case 'LONG RAW':
		case 'LONG VARBINARY':
		case 'BLOB':
			return 'B';
		
		case 'DATE': 
			return  ($this->connection->datetime) ? 'T' : 'D';
		
		
		case 'TIMESTAMP': return 'T';
		
		case 'INT': 
		case 'SMALLINT':
		case 'INTEGER': 
			return 'I';
			
		default: return 'N';
		}
	}
}

class ADORecordSet_ext_oci8 extends ADORecordSet_oci8 {	
	function ADORecordSet_ext_oci8($queryID,$mode=false) 
	{
		if ($mode === false) { 
			global $ADODB_FETCH_MODE;
			$mode = $ADODB_FETCH_MODE;
		}
		switch ($mode)
		{
		default:
		case ADODB_FETCH_NUM: $this->fetchMode = OCI_NUM+OCI_RETURN_NULLS+OCI_RETURN_LOBS; break;
		case ADODB_FETCH_ASSOC:$this->fetchMode = OCI_ASSOC+OCI_RETURN_NULLS+OCI_RETURN_LOBS; break;
		case ADODB_FETCH_DEFAULT:
		case ADODB_FETCH_BOTH:$this->fetchMode = OCI_NUM+OCI_ASSOC+OCI_RETURN_NULLS+OCI_RETURN_LOBS; break;
		}

		$this->_queryID = $queryID;
	}
	
	function MoveNext()
	{
		return adodb_movenext($this);
	}
}
?>
