# Supplementary material for: A UMLS-based spell checker for natural language processing in vaccine safety
Source: BMC Med Inform Decis Mak. 2007 Feb 12;7:3. doi: 10.1186/1472-6947-7-3 (PMC1805499; doi:10.1186/1472-6947-7-3)
Supplement: Additional file 13 — RAP application directory. Sets up directory for RAP (RDF application for PHP) source code [file 1472-6947-7-3-S13.gz › rap/api/util/adodb/drivers/adodb-odbc.inc.php]

<?php
/* 
V4.52 10 Aug 2004  (c) 2000-2004 John Lim (jlim#natsoft.com.my). All rights reserved.
  Released under both BSD license and Lesser GPL library license. 
  Whenever there is any discrepancy between the two licenses, 
  the BSD license will take precedence. 
Set tabs to 4 for best viewing.
  
  Latest version is available at http://adodb.sourceforge.net
  
  Requires ODBC. Works on Windows and Unix.
*/
// security - hide paths
if (!defined('ADODB_DIR')) die();

  define("_ADODB_ODBC_LAYER", 2 );
	 
/*--------------------------------------------------------------------------------------
--------------------------------------------------------------------------------------*/


class ADODB_odbc extends ADOConnection {
	var $databaseType = "odbc";	
	var $fmtDate = "'Y-m-d'";
	var $fmtTimeStamp = "'Y-m-d, h:i:sA'";
	var $replaceQuote = "''"; // string to use to replace quotes
	var $dataProvider = "odbc";
	var $hasAffectedRows = true;
	var $binmode = ODBC_BINMODE_RETURN;
	var $useFetchArray = false; // setting this to true will make array elements in FETCH_ASSOC mode case-sensitive
								// breaking backward-compat
	//var $longreadlen = 8000; // default number of chars to return for a Blob/Long field
	var $_bindInputArray = false;	
	var $curmode = SQL_CUR_USE_DRIVER; // See sqlext.h, SQL_CUR_DEFAULT == SQL_CUR_USE_DRIVER == 2L
	var $_genSeqSQL = "create table %s (id integer)";
	var $_autocommit = true;
	var $_haserrorfunctions = true;
	var $_has_stupid_odbc_fetch_api_change = true;
	var $_lastAffectedRows = 0;
	var $uCaseTables = true; // for meta* functions, uppercase table names
	
	function ADODB_odbc() 
	{ 	
		$this->_haserrorfunctions = ADODB_PHPVER >= 0x4050;
		$this->_has_stupid_odbc_fetch_api_change = ADODB_PHPVER >= 0x4200;
	}
	
	function ServerInfo()
	{
	
		if (!empty($this->host) && ADODB_PHPVER >= 0x4300) {
			$dsn = strtoupper($this->host);
			$first = true;
			$found = false;
			
			if (!function_exists('odbc_data_source')) return false;
			
			while(true) {
				
				$rez = @odbc_data_source($this->_connectionID,
					$first ? SQL_FETCH_FIRST : SQL_FETCH_NEXT);
				$first = false;
				if (!is_array($rez)) break;
				if (strtoupper($rez['server']) == $dsn) {
					$found = true;
					break;
				}
			} 
			if (!$found) return ADOConnection::ServerInfo();
			if (!isset($rez['version'])) $rez['version'] = '';
			return $rez;
		} else {
			return ADOConnection::ServerInfo();
		}
	}

	
	function CreateSequence($seqname='adodbseq',$start=1)
	{
		if (empty($this->_genSeqSQL)) return false;
		$ok = $this->Execute(sprintf($this->_genSeqSQL,$seqname));
		if (!$ok) return false;
		$start -= 1;
		return $this->Execute("insert into $seqname values($start)");
	}
	
	var $_dropSeqSQL = 'drop table %s';
	function DropSequence($seqname)
	{
		if (empty($this->_dropSeqSQL)) return false;
		return $this->Execute(sprintf($this->_dropSeqSQL,$seqname));
	}
	
	/*
		This algorithm is not very efficient, but works even if table locking
		is not available.
		
		Will return false if unable to generate an ID after $MAXLOOPS attempts.
	*/
	function GenID($seq='adodbseq',$start=1)
	{	
		// if you have to modify the parameter below, your database is overloaded,
		// or you need to implement generation of id's yourself!
		$MAXLOOPS = 100;
		//$this->debug=1;
		while (--$MAXLOOPS>=0) {
			$num = $this->GetOne("select id from $seq");
			if ($num === false) {
				$this->Execute(sprintf($this->_genSeqSQL ,$seq));	
				$start -= 1;
				$num = '0';
				$ok = $this->Execute("insert into $seq values($start)");
				if (!$ok) return false;
			} 
			$this->Execute("update $seq set id=id+1 where id=$num");
			
			if ($this->affected_rows() > 0) {
				$num += 1;
				$this->genID = $num;
				return $num;
			}
		}
		if ($fn = $this->raiseErrorFn) {
			$fn($this->databaseType,'GENID',-32000,"Unable to generate unique id after $MAXLOOPS attempts",$seq,$num);
		}
		return false;
	}


	function ErrorMsg()
	{
		if ($this->_haserrorfunctions) {
			if ($this->_errorMsg !== false) return $this->_errorMsg;
			if (empty($this->_connectionID)) return @odbc_errormsg();
			return @odbc_errormsg($this->_connectionID);
		} else return ADOConnection::ErrorMsg();
	}
	
	function ErrorNo()
	{
		
		if ($this->_haserrorfunctions) {
			if ($this->_errorCode !== false) {
				// bug in 4.0.6, error number can be corrupted string (should be 6 digits)
				return (strlen($this->_errorCode)<=2) ? 0 : $this->_errorCode;
			}

			if (empty($this->_connectionID)) $e = @odbc_error(); 
			else $e = @odbc_error($this->_connectionID);
			
			 // bug in 4.0.6, error number can be corrupted string (should be 6 digits)
			 // so we check and patch
			if (strlen($e)<=2) return 0;
			return $e;
		} else return ADOConnection::ErrorNo();
	}
	
	
	// returns true or false
	function _connect($argDSN, $argUsername, $argPassword, $argDatabasename)
	{
	global $php_errormsg;
		
		if (!function_exists('odbc_connect')) return null;
		
		if ($this->debug && $argDatabasename && $this->databaseType != 'vfp') {
			ADOConnection::outp("For odbc Connect(), $argDatabasename is not used. Place dsn in 1st parameter.");
		}
		if (isset($php_errormsg)) $php_errormsg = '';
		if ($this->curmode === false) $this->_connectionID = odbc_connect($argDSN,$argUsername,$argPassword);
		else $this->_connectionID = odbc_connect($argDSN,$argUsername,$argPassword,$this->curmode);
		$this->_errorMsg = isset($php_errormsg) ? $php_errormsg : '';
		if (isset($this->connectStmt)) $this->Execute($this->connectStmt);
		
		//if ($this->_connectionID) odbc_autocommit($this->_connectionID,true);
		return $this->_connectionID != false;
	}
	
	// returns true or false
	function _pconnect($argDSN, $argUsername, $argPassword, $argDatabasename)
	{
	global $php_errormsg;
	
		if (!function_exists('odbc_connect')) return null;
		
		if (isset($php_errormsg)) $php_errormsg = '';
		$this->_errorMsg = isset($php_errormsg) ? $php_errormsg : '';
		if ($this->debug && $argDatabasename) {
			ADOConnection::outp("For odbc PConnect(), $argDatabasename is not used. Place dsn in 1st parameter.");
		}
	//	print "dsn=$argDSN u=$argUsername p=$argPassword<br>"; flush();
		if ($this->curmode === false) $this->_connectionID = odbc_connect($argDSN,$argUsername,$argPassword);
		else $this->_connectionID = odbc_pconnect($argDSN,$argUsername,$argPassword,$this->curmode);
		
		$this->_errorMsg = isset($php_errormsg) ? $php_errormsg : '';
		if ($this->_connectionID && $this->autoRollback) @odbc_rollback($this->_connectionID);
		if (isset($this->connectStmt)) $this->Execute($this->connectStmt);
		
		return $this->_connectionID != false;
	}

	function BeginTrans()
	{	
		if (!$this->hasTransactions) return false;
		if ($this->transOff) return true; 
		$this->transCnt += 1;
		$this->_autocommit = false;
		return odbc_autocommit($this->_connectionID,false);
	}
	
	function CommitTrans($ok=true) 
	{ 
		if ($this->transOff) return true; 
		if (!$ok) return $this->RollbackTrans();
		if ($this->transCnt) $this->transCnt -= 1;
		$this->_autocommit = true;
		$ret = odbc_commit($this->_connectionID);
		odbc_autocommit($this->_connectionID,true);
		return $ret;
	}
	
	function RollbackTrans()
	{
		if ($this->transOff) return true; 
		if ($this->transCnt) $this->transCnt -= 1;
		$this->_autocommit = true;
		$ret = odbc_rollback($this->_connectionID);
		odbc_autocommit($this->_connectionID,true);
		return $ret;
	}
	
	function MetaPrimaryKeys($table)
	{
	global $ADODB_FETCH_MODE;
	
		if ($this->uCaseTables) $table = strtoupper($table);
		$schema = '';
		$this->_findschema($table,$schema);

		$savem = $ADODB_FETCH_MODE;
		$ADODB_FETCH_MODE = ADODB_FETCH_NUM;
		$qid = @odbc_primarykeys($this->_connectionID,'',$schema,$table);
		
		if (!$qid) {
			$ADODB_FETCH_MODE = $savem;
			return false;
		}
		$rs = new ADORecordSet_odbc($qid);
		$ADODB_FETCH_MODE = $savem;
		
		if (!$rs) return false;
		$rs->_has_stupid_odbc_fetch_api_change = $this->_has_stupid_odbc_fetch_api_change;
		
		$arr =& $rs->GetArray();
		$rs->Close();
		//print_r($arr);
		$arr2 = array();
		for ($i=0; $i < sizeof($arr); $i++) {
			if ($arr[$i][3]) $arr2[] = $arr[$i][3];
		}
		return $arr2;
	}
	
	
	
	function &MetaTables($ttype=false)
	{
	global $ADODB_FETCH_MODE;
	
		$savem = $ADODB_FETCH_MODE;
		$ADODB_FETCH_MODE = ADODB_FETCH_NUM;
		$qid = odbc_tables($this->_connectionID);
		
		$rs = new ADORecordSet_odbc($qid);
		
		$ADODB_FETCH_MODE = $savem;
		if (!$rs) return false;
		
		$rs->_has_stupid_odbc_fetch_api_change = $this->_has_stupid_odbc_fetch_api_change;
		
		$arr =& $rs->GetArray();
		//print_r($arr);
		
		$rs->Close();
		$arr2 = array();
		
		if ($ttype) {
			$isview = strncmp($ttype,'V',1) === 0;
		}
		for ($i=0; $i < sizeof($arr); $i++) {
			if (!$arr[$i][2]) continue;
			$type = $arr[$i][3];
			if ($ttype) { 
				if ($isview) {
					if (strncmp($type,'V',1) === 0) $arr2[] = $arr[$i][2];
				} else if (strncmp($type,'SYS',3) !== 0) $arr2[] = $arr[$i][2];
			} else if (strncmp($type,'SYS',3) !== 0) $arr2[] = $arr[$i][2];
		}
		return $arr2;
	}
	
/*
/ SQL data type codes /
#define	SQL_UNKNOWN_TYPE	0
#define SQL_CHAR			1
#define SQL_NUMERIC		 2
#define SQL_DECIMAL		 3
#define SQL_INTEGER		 4
#define SQL_SMALLINT		5
#define SQL_FLOAT		   6
#define SQL_REAL			7
#define SQL_DOUBLE		  8
#if (ODBCVER >= 0x0300)
#define SQL_DATETIME		9
#endif
#define SQL_VARCHAR		12

/ One-parameter shortcuts for date/time data types /
#if (ODBCVER >= 0x0300)
#define SQL_TYPE_DATE	  91
#define SQL_TYPE_TIME	  92
#define SQL_TYPE_TIMESTAMP 93

#define SQL_UNICODE                             (-95)
#define SQL_UNICODE_VARCHAR                     (-96)
#define SQL_UNICODE_LONGVARCHAR                 (-97)
*/
	function ODBCTypes($t)
	{
		switch ((integer)$t) {
		case 1:	
		case 12:
		case 0:
		case -95:
		case -96:
			return 'C';
		case -97:
		case -1: //text
			return 'X';
		case -4: //image
			return 'B';
				
		case 91:
		case 11:
			return 'D';
			
		case 92:
		case 93:
		case 9:	return 'T';
		case 4:
		case 5:
		case -6:
			return 'I';
			
		case -11: // uniqidentifier
			return 'R';
		case -7: //bit
			return 'L';
		
		default:
			return 'N';
		}
	}
	
	function &MetaColumns($table)
	{
	global $ADODB_FETCH_MODE;
	
		if ($this->uCaseTables) $table = strtoupper($table);
		$schema = '';
		$this->_findschema($table,$schema);
		
		$savem = $ADODB_FETCH_MODE;
		$ADODB_FETCH_MODE = ADODB_FETCH_NUM;
	
		/*if (false) { // after testing, confirmed that the following does not work becoz of a bug
			$qid2 = odbc_tables($this->_connectionID);
			$rs = new ADORecordSet_odbc($qid2);		
			$ADODB_FETCH_MODE = $savem;
			if (!$rs) return false;
			$rs->_has_stupid_odbc_fetch_api_change = $this->_has_stupid_odbc_fetch_api_change;
			$rs->_fetch();
			
			while (!$rs->EOF) {
				if ($table == strtoupper($rs->fields[2])) {
					$q = $rs->fields[0];
					$o = $rs->fields[1];
					break;
				}
				$rs->MoveNext();
			}
			$rs->Close();
			
			$qid = odbc_columns($this->_connectionID,$q,$o,strtoupper($table),'%');
		} */
		
		switch ($this->databaseType) {
		case 'access':
		case 'vfp':
			$qid = odbc_columns($this->_connectionID);#,'%','',strtoupper($table),'%');
			break;
		
		
		case 'db2':
            $colname = "%";
            $qid = odbc_columns($this->_connectionID, "", $schema, $table, $colname);
            break;
			
		default:
			$qid = @odbc_columns($this->_connectionID,'%','%',strtoupper($table),'%');
			if (empty($qid)) $qid = odbc_columns($this->_connectionID);
			break;
		}
		if (empty($qid)) return false;
		
		$rs = new ADORecordSet_odbc($qid);
		$ADODB_FETCH_MODE = $savem;
		
		if (!$rs) return false;
		
		$rs->_has_stupid_odbc_fetch_api_change = $this->_has_stupid_odbc_fetch_api_change;
		$rs->_fetch();
		$retarr = array();
		
		/*
		$rs->fields indices
		0 TABLE_QUALIFIER
		1 TABLE_SCHEM
		2 TABLE_NAME
		3 COLUMN_NAME
		4 DATA_TYPE
		5 TYPE_NAME
		6 PRECISION
		7 LENGTH
		8 SCALE
		9 RADIX
		10 NULLABLE
		11 REMARKS
		*/
		while (!$rs->EOF) {
			//adodb_pr($rs->fields);
			if (strtoupper($rs->fields[2]) == $table && (!$schema || strtoupper($rs->fields[1]) == $schema)) {
				$fld = new ADOFieldObject();
				$fld->name = $rs->fields[3];
				$fld->type = $this->ODBCTypes($rs->fields[4]);
				
				// ref: http://msdn.microsoft.com/library/default.asp?url=/archive/en-us/dnaraccgen/html/msdn_odk.asp
				// access uses precision to store length for char/varchar
				if ($fld->type == 'C' or $fld->type == 'X') {
					if ($this->databaseType == 'access') 
						$fld->max_length = $rs->fields[6];
					else if ($rs->fields[4] <= -95) // UNICODE
						$fld->max_length = $rs->fields[7]/2;
					else
						$fld->max_length = $rs->fields[7];
				} else 
					$fld->max_length = $rs->fields[7];
				$fld->not_null = !empty($rs->fields[10]);
				$fld->scale = $rs->fields[8];
				$retarr[strtoupper($fld->name)] = $fld;	
			} else if (sizeof($retarr)>0)
				break;
			$rs->MoveNext();
		}
		$rs->Close(); //-- crashes 4.03pl1 -- why?
		
		return $retarr;
	}
	
	function Prepare($sql)
	{
		if (! $this->_bindInputArray) return $sql; // no binding
		$stmt = odbc_prepare($this->_connectionID,$sql);
		if (!$stmt) {
			// we don't know whether odbc driver is parsing prepared stmts, so just return sql
			return $sql;
		}
		return array($sql,$stmt,false);
	}

	/* returns queryID or false */
	function _query($sql,$inputarr=false) 
	{
	GLOBAL $php_errormsg;
		if (isset($php_errormsg)) $php_errormsg = '';
		$this->_error = '';
		
		if ($inputarr) {
			if (is_array($sql)) {
				$stmtid = $sql[1];
			} else {
				$stmtid = odbc_prepare($this->_connectionID,$sql);
	
				if ($stmtid == false) {
					$this->_errorMsg = isset($php_errormsg) ? $php_errormsg : '';
					return false;
				}
			}
			
			if (! odbc_execute($stmtid,$inputarr)) {
				//@odbc_free_result($stmtid);
				if ($this->_haserrorfunctions) {
					$this->_errorMsg = odbc_errormsg();
					$this->_errorCode = odbc_error();
				}
				return false;
			}
		
		} else if (is_array($sql)) {
			$stmtid = $sql[1];
			if (!odbc_execute($stmtid)) {
				//@odbc_free_result($stmtid);
				if ($this->_haserrorfunctions) {
					$this->_errorMsg = odbc_errormsg();
					$this->_errorCode = odbc_error();
				}
				return false;
			}
		} else
			$stmtid = odbc_exec($this->_connectionID,$sql);
		
		$this->_lastAffectedRows = 0;
		if ($stmtid) {
			if (@odbc_num_fields($stmtid) == 0) {
				$this->_lastAffectedRows = odbc_num_rows($stmtid);
				$stmtid = true;
			} else {
				$this->_lastAffectedRows = 0;
				odbc_binmode($stmtid,$this->binmode);
				odbc_longreadlen($stmtid,$this->maxblobsize);
			}
			
			if ($this->_haserrorfunctions) {
				$this->_errorMsg = '';
				$this->_errorCode = 0;
			} else
				$this->_errorMsg = isset($php_errormsg) ? $php_errormsg : '';
		} else {
			if ($this->_haserrorfunctions) {
				$this->_errorMsg = odbc_errormsg();
				$this->_errorCode = odbc_error();
			} else
				$this->_errorMsg = isset($php_errormsg) ? $php_errormsg : '';
		}
		return $stmtid;
	}

	/*
		Insert a null into the blob field of the table first.
		Then use UpdateBlob to store the blob.
		
		Usage:
		 
		$conn->Execute('INSERT INTO blobtable (id, blobcol) VALUES (1, null)');
		$conn->UpdateBlob('blobtable','blobcol',$blob,'id=1');
	*/
	function UpdateBlob($table,$column,$val,$where,$blobtype='BLOB')
	{
		return $this->Execute("UPDATE $table SET $column=? WHERE $where",array($val)) != false;
	}
	
	// returns true or false
	function _close()
	{
		$ret = @odbc_close($this->_connectionID);
		$this->_connectionID = false;
		return $ret;
	}

	function _affectedrows()
	{
		return $this->_lastAffectedRows;
	}
	
}
	
/*--------------------------------------------------------------------------------------
	 Class Name: Recordset
--------------------------------------------------------------------------------------*/

class ADORecordSet_odbc extends ADORecordSet {	
	
	var $bind = false;
	var $databaseType = "odbc";		
	var $dataProvider = "odbc";
	var $useFetchArray;
	var $_has_stupid_odbc_fetch_api_change;
	
	function ADORecordSet_odbc($id,$mode=false)
	{
		if ($mode === false) {  
			global $ADODB_FETCH_MODE;
			$mode = $ADODB_FETCH_MODE;
		}
		$this->fetchMode = $mode;
		
		$this->_queryID = $id;
		
		// the following is required for mysql odbc driver in 4.3.1 -- why?
		$this->EOF = false;
		$this->_currentRow = -1;
		//$this->ADORecordSet($id);
	}


	// returns the field object
	function &FetchField($fieldOffset = -1) 
	{
		
		$off=$fieldOffset+1; // offsets begin at 1
		
		$o= new ADOFieldObject();
		$o->name = @odbc_field_name($this->_queryID,$off);
		$o->type = @odbc_field_type($this->_queryID,$off);
		$o->max_length = @odbc_field_len($this->_queryID,$off);
		if (ADODB_ASSOC_CASE == 0) $o->name = strtolower($o->name);
		else if (ADODB_ASSOC_CASE == 1) $o->name = strtoupper($o->name);
		return $o;
	}
	
	/* Use associative array to get fields array */
	function Fields($colname)
	{
		if ($this->fetchMode & ADODB_FETCH_ASSOC) return $this->fields[$colname];
		if (!$this->bind) {
			$this->bind = array();
			for ($i=0; $i < $this->_numOfFields; $i++) {
				$o = $this->FetchField($i);
				$this->bind[strtoupper($o->name)] = $i;
			}
		}

		 return $this->fields[$this->bind[strtoupper($colname)]];
	}
	
		
	function _initrs()
	{
	global $ADODB_COUNTRECS;
		$this->_numOfRows = ($ADODB_COUNTRECS) ? @odbc_num_rows($this->_queryID) : -1;
		$this->_numOfFields = @odbc_num_fields($this->_queryID);
		// some silly drivers such as db2 as/400 and intersystems cache return _numOfRows = 0
		if ($this->_numOfRows == 0) $this->_numOfRows = -1;
		//$this->useFetchArray = $this->connection->useFetchArray;
		$this->_has_stupid_odbc_fetch_api_change = ADODB_PHPVER >= 0x4200;
	}	
	
	function _seek($row)
	{
		return false;
	}
	
	// speed up SelectLimit() by switching to ADODB_FETCH_NUM as ADODB_FETCH_ASSOC is emulated
	function &GetArrayLimit($nrows,$offset=-1) 
	{
		if ($offset <= 0) {
			$rs =& $this->GetArray($nrows);
			return $rs;
		}
		$savem = $this->fetchMode;
		$this->fetchMode = ADODB_FETCH_NUM;
		$this->Move($offset);
		$this->fetchMode = $savem;
		
		if ($this->fetchMode & ADODB_FETCH_ASSOC) {
			$this->fields =& $this->GetRowAssoc(ADODB_ASSOC_CASE);
		}
		
		$results = array();
		$cnt = 0;
		while (!$this->EOF && $nrows != $cnt) {
			$results[$cnt++] = $this->fields;
			$this->MoveNext();
		}
		
		return $results;
	}
	
	
	function MoveNext() 
	{
		if ($this->_numOfRows != 0 && !$this->EOF) {		
			$this->_currentRow++;
			$row = 0;
			if ($this->_has_stupid_odbc_fetch_api_change)
				$rez = @odbc_fetch_into($this->_queryID,$this->fields);
			else 
				$rez = @odbc_fetch_into($this->_queryID,$row,$this->fields);
			if ($rez) {
				if ($this->fetchMode & ADODB_FETCH_ASSOC) {
					$this->fields =& $this->GetRowAssoc(ADODB_ASSOC_CASE);
				}
				return true;
			}
		}
		$this->fields = false;
		$this->EOF = true;
		return false;
	}	
	
	function _fetch()
	{
		$row = 0;
		if ($this->_has_stupid_odbc_fetch_api_change)
			$rez = @odbc_fetch_into($this->_queryID,$this->fields,$row);
		else 
			$rez = @odbc_fetch_into($this->_queryID,$row,$this->fields);
		
		if ($rez) {
			if ($this->fetchMode & ADODB_FETCH_ASSOC) {
				$this->fields =& $this->GetRowAssoc(ADODB_ASSOC_CASE);
			}
			return true;
		}
		$this->fields = false;
		return false;
	}
	
	function _close() 
	{
		return @odbc_free_result($this->_queryID);		
	}

}

?>
