# Supplementary material for: A UMLS-based spell checker for natural language processing in vaccine safety
Source: BMC Med Inform Decis Mak. 2007 Feb 12;7:3. doi: 10.1186/1472-6947-7-3 (PMC1805499; doi:10.1186/1472-6947-7-3)
Supplement: Additional file 13 — RAP application directory. Sets up directory for RAP (RDF application for PHP) source code [file 1472-6947-7-3-S13.gz › rap/api/util/adodb/drivers/adodb-odbc_mssql.inc.php]

<?php
/* 
V4.52 10 Aug 2004  (c) 2000-2004 John Lim (jlim@natsoft.com.my). All rights reserved.
  Released under both BSD license and Lesser GPL library license. 
  Whenever there is any discrepancy between the two licenses, 
  the BSD license will take precedence. 
Set tabs to 4 for best viewing.
  
  Latest version is available at http://adodb.sourceforge.net
  
  MSSQL support via ODBC. Requires ODBC. Works on Windows and Unix. 
  For Unix configuration, see http://phpbuilder.com/columns/alberto20000919.php3
*/

// security - hide paths
if (!defined('ADODB_DIR')) die();

if (!defined('_ADODB_ODBC_LAYER')) {
	include(ADODB_DIR."/drivers/adodb-odbc.inc.php");
}

 
class  ADODB_odbc_mssql extends ADODB_odbc {	
	var $databaseType = 'odbc_mssql';
	var $fmtDate = "'Y-m-d'";
	var $fmtTimeStamp = "'Y-m-d h:i:sA'";
	var $_bindInputArray = true;
	var $metaTablesSQL="select name,case when type='U' then 'T' else 'V' end from sysobjects where (type='U' or type='V') and (name not in ('sysallocations','syscolumns','syscomments','sysdepends','sysfilegroups','sysfiles','sysfiles1','sysforeignkeys','sysfulltextcatalogs','sysindexes','sysindexkeys','sysmembers','sysobjects','syspermissions','sysprotects','sysreferences','systypes','sysusers','sysalternates','sysconstraints','syssegments','REFERENTIAL_CONSTRAINTS','CHECK_CONSTRAINTS','CONSTRAINT_TABLE_USAGE','CONSTRAINT_COLUMN_USAGE','VIEWS','VIEW_TABLE_USAGE','VIEW_COLUMN_USAGE','SCHEMATA','TABLES','TABLE_CONSTRAINTS','TABLE_PRIVILEGES','COLUMNS','COLUMN_DOMAIN_USAGE','COLUMN_PRIVILEGES','DOMAINS','DOMAIN_CONSTRAINTS','KEY_COLUMN_USAGE'))";
	var $metaColumnsSQL = "select c.name,t.name,c.length from syscolumns c join systypes t on t.xusertype=c.xusertype join sysobjects o on o.id=c.id where o.name='%s'";
	var $hasTop = 'top';		// support mssql/interbase SELECT TOP 10 * FROM TABLE
	var $sysDate = 'GetDate()';
	var $sysTimeStamp = 'GetDate()';
	var $leftOuter = '*=';
	var $rightOuter = '=*';
	var $substr = 'substring';
	var $length = 'len';
	var $ansiOuter = true; // for mssql7 or later
	var $identitySQL = 'select @@IDENTITY'; // 'select SCOPE_IDENTITY'; # for mssql 2000
	var $hasInsertID = true;
	var $connectStmt = 'SET CONCAT_NULL_YIELDS_NULL OFF'; # When SET CONCAT_NULL_YIELDS_NULL is ON, 
														  # concatenating a null value with a string yields a NULL result
	
	function ADODB_odbc_mssql()
	{
		$this->ADODB_odbc();
		$this->curmode = SQL_CUR_USE_ODBC;	
	}

	// crashes php...
	function ServerInfo()
	{
	global $ADODB_FETCH_MODE;
		$save = $ADODB_FETCH_MODE;
		$ADODB_FETCH_MODE = ADODB_FETCH_NUM;
		$row = $this->GetRow("execute sp_server_info 2");
		$ADODB_FETCH_MODE = $save;
		if (!is_array($row)) return false;
		$arr['description'] = $row[2];
		$arr['version'] = ADOConnection::_findvers($arr['description']);
		return $arr;
	}

	function IfNull( $field, $ifNull ) 
	{
		return " ISNULL($field, $ifNull) "; // if MS SQL Server
	}
	
	function _insertid()
	{
	// SCOPE_IDENTITY()
	// Returns the last IDENTITY value inserted into an IDENTITY column in 
	// the same scope. A scope is a module -- a stored procedure, trigger, 
	// function, or batch. Thus, two statements are in the same scope if 
	// they are in the same stored procedure, function, or batch.
			return $this->GetOne($this->identitySQL);
	}
	
	
	function MetaForeignKeys($table, $owner=false, $upper=false)
	{
	global $ADODB_FETCH_MODE;
	
		$save = $ADODB_FETCH_MODE;
		$ADODB_FETCH_MODE = ADODB_FETCH_NUM;
		$table = $this->qstr(strtoupper($table));
		
		$sql = 
"select object_name(constid) as constraint_name,
	col_name(fkeyid, fkey) as column_name,
	object_name(rkeyid) as referenced_table_name,
   	col_name(rkeyid, rkey) as referenced_column_name
from sysforeignkeys
where upper(object_name(fkeyid)) = $table
order by constraint_name, referenced_table_name, keyno";
		
		$constraints =& $this->GetArray($sql);
		
		$ADODB_FETCH_MODE = $save;
		
		$arr = false;
		foreach($constraints as $constr) {
			//print_r($constr);
			$arr[$constr[0]][$constr[2]][] = $constr[1].'='.$constr[3]; 
		}
		if (!$arr) return false;
		
		$arr2 = false;
		
		foreach($arr as $k => $v) {
			foreach($v as $a => $b) {
				if ($upper) $a = strtoupper($a);
				$arr2[$a] = $b;
			}
		}
		return $arr2;
	}
	
	function &MetaTables($ttype=false,$showSchema=false,$mask=false) 
	{
		if ($mask) {$this->debug=1;
			$save = $this->metaTablesSQL;
			$mask = $this->qstr($mask);
			$this->metaTablesSQL .= " AND name like $mask";
		}
		$ret =& ADOConnection::MetaTables($ttype,$showSchema);
		
		if ($mask) {
			$this->metaTablesSQL = $save;
		}
		return $ret;
	}
	
	function &MetaColumns($table)
	{
		return ADOConnection::MetaColumns($table);
	}
	
	function _query($sql,$inputarr)
	{
		if (is_string($sql)) $sql = str_replace('||','+',$sql);
		return ADODB_odbc::_query($sql,$inputarr);
	}
	
	// "Stein-Aksel Basma" <basma@accelero.no>
	// tested with MSSQL 2000
	function &MetaPrimaryKeys($table)
	{
	global $ADODB_FETCH_MODE;
	
		$schema = '';
		$this->_findschema($table,$schema);
		//if (!$schema) $schema = $this->database;
		if ($schema) $schema = "and k.table_catalog like '$schema%'"; 
	
		$sql = "select distinct k.column_name,ordinal_position from information_schema.key_column_usage k,
		information_schema.table_constraints tc 
		where tc.constraint_name = k.constraint_name and tc.constraint_type =
		'PRIMARY KEY' and k.table_name = '$table' $schema order by ordinal_position ";
		
		$savem = $ADODB_FETCH_MODE;
		$ADODB_FETCH_MODE = ADODB_FETCH_ASSOC;
		$a = $this->GetCol($sql);
		$ADODB_FETCH_MODE = $savem;
		
		if ($a && sizeof($a)>0) return $a;
		return false;	  
	}
	
	function &SelectLimit($sql,$nrows=-1,$offset=-1, $inputarr=false,$secs2cache=0)
	{
		if ($nrows > 0 && $offset <= 0) {
			$sql = preg_replace(
				'/(^\s*select\s+(distinctrow|distinct)?)/i','\\1 '.$this->hasTop." $nrows ",$sql);
			$rs =& $this->Execute($sql,$inputarr);
		} else
			$rs =& ADOConnection::SelectLimit($sql,$nrows,$offset,$inputarr,$secs2cache);
			
		return $rs;
	}
	
	// Format date column in sql string given an input format that understands Y M D
	function SQLDate($fmt, $col=false)
	{	
		if (!$col) $col = $this->sysTimeStamp;
		$s = '';
		
		$len = strlen($fmt);
		for ($i=0; $i < $len; $i++) {
			if ($s) $s .= '+';
			$ch = $fmt[$i];
			switch($ch) {
			case 'Y':
			case 'y':
				$s .= "datename(yyyy,$col)";
				break;
			case 'M':
				$s .= "convert(char(3),$col,0)";
				break;
			case 'm':
				$s .= "replace(str(month($col),2),' ','0')";
				break;
			case 'Q':
			case 'q':
				$s .= "datename(quarter,$col)";
				break;
			case 'D':
			case 'd':
				$s .= "replace(str(day($col),2),' ','0')";
				break;
			case 'h':
				$s .= "substring(convert(char(14),$col,0),13,2)";
				break;
			
			case 'H':
				$s .= "replace(str(datepart(hh,$col),2),' ','0')";
				break;
				
			case 'i':
				$s .= "replace(str(datepart(mi,$col),2),' ','0')";
				break;
			case 's':
				$s .= "replace(str(datepart(ss,$col),2),' ','0')";
				break;
			case 'a':
			case 'A':
				$s .= "substring(convert(char(19),$col,0),18,2)";
				break;
				
			default:
				if ($ch == '\\') {
					$i++;
					$ch = substr($fmt,$i,1);
				}
				$s .= $this->qstr($ch);
				break;
			}
		}
		return $s;
	}

} 
 
class  ADORecordSet_odbc_mssql extends ADORecordSet_odbc {	
	
	var $databaseType = 'odbc_mssql';
	
	function ADORecordSet_odbc_mssql($id,$mode=false)
	{
		return $this->ADORecordSet_odbc($id,$mode);
	}	
}
?>
