# Supplementary material for: A UMLS-based spell checker for natural language processing in vaccine safety
Source: BMC Med Inform Decis Mak. 2007 Feb 12;7:3. doi: 10.1186/1472-6947-7-3 (PMC1805499; doi:10.1186/1472-6947-7-3)
Supplement: Additional file 13 — RAP application directory. Sets up directory for RAP (RDF application for PHP) source code [file 1472-6947-7-3-S13.gz › rap/api/util/adodb/drivers/adodb-sapdb.inc.php]

<?php
/* 
V4.52 10 Aug 2004  (c) 2000-2004 John Lim (jlim@natsoft.com.my). All rights reserved.
  Released under both BSD license and Lesser GPL library license. 
  Whenever there is any discrepancy between the two licenses, 
  the BSD license will take precedence. 
Set tabs to 4 for best viewing.
  
  Latest version is available at http://adodb.sourceforge.net
  
  SAPDB data driver. Requires ODBC.

*/

// security - hide paths
if (!defined('ADODB_DIR')) die();

if (!defined('_ADODB_ODBC_LAYER')) {
	include(ADODB_DIR."/drivers/adodb-odbc.inc.php");
}
if (!defined('ADODB_SAPDB')){
define('ADODB_SAPDB',1);

class ADODB_SAPDB extends ADODB_odbc {
	var $databaseType = "sapdb";	
	var $concat_operator = '||';
	var $sysDate = 'DATE';
	var $sysTimeStamp = 'TIMESTAMP';
	var $fmtDate = "\\D\\A\\T\\E('Y-m-d')";	/// used by DBDate() as the default date format used by the database
	var $fmtTimeStamp = "\\T\\I\\M\\E\\S\\T\\A\\M\\P('Y-m-d','H:i:s')"; /// used by DBTimeStamp as the default timestamp fmt.
	
	function ADODB_SAPDB()
	{
		//if (strncmp(PHP_OS,'WIN',3) === 0) $this->curmode = SQL_CUR_USE_ODBC;
		$this->ADODB_odbc();
	}
	
	/*
		SelectLimit implementation problems:
	
	 	The following will return random 10 rows as order by performed after "WHERE rowno<10"
	 	which is not ideal...
		
	  		select * from table where rowno < 10 order by 1
	  
	  	This means that we have to use the adoconnection base class SelectLimit when
	  	there is an "order by".
		
		See http://listserv.sap.com/pipermail/sapdb.general/2002-January/010405.html
	 */
	
};
 

class  ADORecordSet_sapdb extends ADORecordSet_odbc {	
	
	var $databaseType = "sapdb";		
	
	function ADORecordSet_sapdb($id,$mode=false)
	{
		$this->ADORecordSet_odbc($id,$mode);
	}
}

} //define
?>
