# Supplementary material for: A UMLS-based spell checker for natural language processing in vaccine safety
Source: BMC Med Inform Decis Mak. 2007 Feb 12;7:3. doi: 10.1186/1472-6947-7-3 (PMC1805499; doi:10.1186/1472-6947-7-3)
Supplement: Additional file 13 — RAP application directory. Sets up directory for RAP (RDF application for PHP) source code [file 1472-6947-7-3-S13.gz › rap/api/util/adodb/drivers/adodb-vfp.inc.php]

<?php
/* 
V4.52 10 Aug 2004  (c) 2000-2004 John Lim (jlim@natsoft.com.my). All rights reserved.
  Released under both BSD license and Lesser GPL library license. 
  Whenever there is any discrepancy between the two licenses, 
  the BSD license will take precedence. 
Set tabs to 4 for best viewing.
  
  Latest version is available at http://adodb.sourceforge.net
  
  Microsoft Visual FoxPro data driver. Requires ODBC. Works only on MS Windows.
*/

// security - hide paths
if (!defined('ADODB_DIR')) die();

if (!defined('_ADODB_ODBC_LAYER')) {
	include(ADODB_DIR."/drivers/adodb-odbc.inc.php");
}
if (!defined('ADODB_VFP')){
define('ADODB_VFP',1);
class ADODB_vfp extends ADODB_odbc {
	var $databaseType = "vfp";	
	var $fmtDate = "{^Y-m-d}";
	var $fmtTimeStamp = "{^Y-m-d, h:i:sA}";
	var $replaceQuote = "'+chr(39)+'" ;
	var $true = '.T.';
	var $false = '.F.';
	var $hasTop = 'top';		// support mssql SELECT TOP 10 * FROM TABLE
	var $_bindInputArray = false; // strangely enough, setting to true does not work reliably
	var $sysTimeStamp = 'datetime()';
	var $sysDate = 'date()';
	var $ansiOuter = true;
	var $hasTransactions = false;
	var $curmode = SQL_CUR_USE_ODBC ; // See sqlext.h, SQL_CUR_DEFAULT == SQL_CUR_USE_DRIVER == 2L
	
	function ADODB_vfp()
	{
		$this->ADODB_odbc();
	}
	
	function Time()
	{
		return time();
	}
	
	function BeginTrans() { return false;}
	
	// quote string to be sent back to database
	function qstr($s,$nofixquotes=false)
	{
		if (!$nofixquotes) return  "'".str_replace("\r\n","'+chr(13)+'",str_replace("'",$this->replaceQuote,$s))."'";
		return "'".$s."'";
	}

	
	// TOP requires ORDER BY for VFP
	function &SelectLimit($sql,$nrows=-1,$offset=-1, $inputarr=false,$secs2cache=0)
	{
		$this->hasTop = preg_match('/ORDER[ \t\r\n]+BY/is',$sql) ? 'top' : false;
		return ADOConnection::SelectLimit($sql,$nrows,$offset,$inputarr,$secs2cache);
	}
	


};
 

class  ADORecordSet_vfp extends ADORecordSet_odbc {	
	
	var $databaseType = "vfp";		

	
	function ADORecordSet_vfp($id,$mode=false)
	{
		return $this->ADORecordSet_odbc($id,$mode);
	}

	function MetaType($t,$len=-1)
	{
		if (is_object($t)) {
			$fieldobj = $t;
			$t = $fieldobj->type;
			$len = $fieldobj->max_length;
		}
		switch (strtoupper($t)) {
		case 'C':
			if ($len <= $this->blobSize) return 'C';
		case 'M':
			return 'X';
			 
		case 'D': return 'D';
		
		case 'T': return 'T';
		
		case 'L': return 'L';
		
		case 'I': return 'I';
		
		default: return 'N';
		}
	}
}

} //define
?>
