# Supplementary material for: A UMLS-based spell checker for natural language processing in vaccine safety
Source: BMC Med Inform Decis Mak. 2007 Feb 12;7:3. doi: 10.1186/1472-6947-7-3 (PMC1805499; doi:10.1186/1472-6947-7-3)
Supplement: Additional file 13 — RAP application directory. Sets up directory for RAP (RDF application for PHP) source code [file 1472-6947-7-3-S13.gz › rap/api/util/adodb/drivers/adodb-access.inc.php]

<?php
/* 
V4.52 10 Aug 2004  (c) 2000-2004 John Lim (jlim@natsoft.com.my). All rights reserved.
  Released under both BSD license and Lesser GPL library license. 
  Whenever there is any discrepancy between the two licenses, 
  the BSD license will take precedence. See License.txt. 
  Set tabs to 4 for best viewing.
  
  Latest version is available at http://adodb.sourceforge.net
  
  Microsoft Access data driver. Requires ODBC. Works only on MS Windows.
*/
if (!defined('_ADODB_ODBC_LAYER')) {
	if (!defined('ADODB_DIR')) die();
	
	include(ADODB_DIR."/drivers/adodb-odbc.inc.php");
}
 if (!defined('_ADODB_ACCESS')) {
 	define('_ADODB_ACCESS',1);

class  ADODB_access extends ADODB_odbc {	
	var $databaseType = 'access';
	var $hasTop = 'top';		// support mssql SELECT TOP 10 * FROM TABLE
	var $fmtDate = "#Y-m-d#";
	var $fmtTimeStamp = "#Y-m-d h:i:sA#"; // note not comma
	var $_bindInputArray = false; // strangely enough, setting to true does not work reliably
	var $sysDate = "FORMAT(NOW,'yyyy-mm-dd')";
	var $sysTimeStamp = 'NOW';
	var $hasTransactions = false;
	
	function ADODB_access()
	{
	global $ADODB_EXTENSION;
	
		$ADODB_EXTENSION = false;
		$this->ADODB_odbc();
	}
	
	function Time()
	{
		return time();
	}
	
	function BeginTrans() { return false;}
	
	function IfNull( $field, $ifNull ) 
	{
		return " IIF(IsNull($field), $ifNull, $field) "; // if Access
	}
/*
	function &MetaTables()
	{
	global $ADODB_FETCH_MODE;
	
		$savem = $ADODB_FETCH_MODE;
		$ADODB_FETCH_MODE = ADODB_FETCH_NUM;
		$qid = odbc_tables($this->_connectionID);
		$rs = new ADORecordSet_odbc($qid);
		$ADODB_FETCH_MODE = $savem;
		if (!$rs) return false;
		
		$rs->_has_stupid_odbc_fetch_api_change = $this->_has_stupid_odbc_fetch_api_change;
		
		$arr = &$rs->GetArray();
		//print_pre($arr);
		$arr2 = array();
		for ($i=0; $i < sizeof($arr); $i++) {
			if ($arr[$i][2] && $arr[$i][3] != 'SYSTEM TABLE')
				$arr2[] = $arr[$i][2];
		}
		return $arr2;
	}*/
}

 
class  ADORecordSet_access extends ADORecordSet_odbc {	
	
	var $databaseType = "access";		
	
	function ADORecordSet_access($id,$mode=false)
	{
		return $this->ADORecordSet_odbc($id,$mode);
	}
}// class
} 
?>
