# Supplementary material for: A UMLS-based spell checker for natural language processing in vaccine safety
Source: BMC Med Inform Decis Mak. 2007 Feb 12;7:3. doi: 10.1186/1472-6947-7-3 (PMC1805499; doi:10.1186/1472-6947-7-3)
Supplement: Additional file 13 — RAP application directory. Sets up directory for RAP (RDF application for PHP) source code [file 1472-6947-7-3-S13.gz › rap/api/util/adodb/drivers/adodb-ado.inc.php]

<?php
/* 
V4.52 10 Aug 2004  (c) 2000-2004 John Lim (jlim@natsoft.com.my). All rights reserved.
  Released under both BSD license and Lesser GPL library license. 
  Whenever there is any discrepancy between the two licenses, 
  the BSD license will take precedence. 
Set tabs to 4 for best viewing.
  
  Latest version is available at http://adodb.sourceforge.net
  
	Microsoft ADO data driver. Requires ADO. Works only on MS Windows.
*/

// security - hide paths
if (!defined('ADODB_DIR')) die();
	
define("_ADODB_ADO_LAYER", 1 );
/*--------------------------------------------------------------------------------------
--------------------------------------------------------------------------------------*/

	
class ADODB_ado extends ADOConnection {
	var $databaseType = "ado";	
	var $_bindInputArray = false;
	var $fmtDate = "'Y-m-d'";
	var $fmtTimeStamp = "'Y-m-d, h:i:sA'";
	var $replaceQuote = "''"; // string to use to replace quotes
	var $dataProvider = "ado";	
	var $hasAffectedRows = true;
	var $adoParameterType = 201; // 201 = long varchar, 203=long wide varchar, 205 = long varbinary
	var $_affectedRows = false;
	var $_thisTransactions;
	var $_cursor_type = 3; // 3=adOpenStatic,0=adOpenForwardOnly,1=adOpenKeyset,2=adOpenDynamic
	var $_cursor_location = 3; // 2=adUseServer, 3 = adUseClient;
	var $_lock_type = -1;
	var $_execute_option = -1;
	var $poorAffectedRows = true; 
	var $charPage;
		
	function ADODB_ado() 
	{ 	
		$this->_affectedRows = new VARIANT;
	}

	function ServerInfo()
	{
		if (!empty($this->_connectionID)) $desc = $this->_connectionID->provider;
		return array('description' => $desc, 'version' => '');
	}
	
	function _affectedrows()
	{
		if (PHP_VERSION >= 5) return $this->_affectedRows;
		
		return $this->_affectedRows->value;
	}
	
	// you can also pass a connection string like this:
	//
	// $DB->Connect('USER ID=sa;PASSWORD=pwd;SERVER=mangrove;DATABASE=ai',false,false,'SQLOLEDB');
	function _connect($argHostname, $argUsername, $argPassword, $argProvider= 'MSDASQL')
	{
		$u = 'UID';
		$p = 'PWD';
	
		if (!empty($this->charPage))
			$dbc = new COM('ADODB.Connection',null,$this->charPage);
		else
			$dbc = new COM('ADODB.Connection');
			
		if (! $dbc) return false;

		/* special support if provider is mssql or access */
		if ($argProvider=='mssql') {
			$u = 'User Id';  //User parameter name for OLEDB
			$p = 'Password'; 
			$argProvider = "SQLOLEDB"; // SQL Server Provider
			
			// not yet
			//if ($argDatabasename) $argHostname .= ";Initial Catalog=$argDatabasename";
			
			//use trusted conection for SQL if username not specified
			if (!$argUsername) $argHostname .= ";Trusted_Connection=Yes";
		} else if ($argProvider=='access')
			$argProvider = "Microsoft.Jet.OLEDB.4.0"; // Microsoft Jet Provider
		
		if ($argProvider) $dbc->Provider = $argProvider;	
		
		if ($argUsername) $argHostname .= ";$u=$argUsername";
		if ($argPassword)$argHostname .= ";$p=$argPassword";
		
		if ($this->debug) ADOConnection::outp( "Host=".$argHostname."<BR>\n version=$dbc->version");
		// @ added below for php 4.0.1 and earlier
		@$dbc->Open((string) $argHostname);
		
		$this->_connectionID = $dbc;
		
		$dbc->CursorLocation = $this->_cursor_location;
		return  $dbc->State > 0;
	}
	
	// returns true or false
	function _pconnect($argHostname, $argUsername, $argPassword, $argProvider='MSDASQL')
	{
		return $this->_connect($argHostname,$argUsername,$argPassword,$argProvider);
	}	
	
/*
	adSchemaCatalogs	= 1,
	adSchemaCharacterSets	= 2,
	adSchemaCollations	= 3,
	adSchemaColumns	= 4,
	adSchemaCheckConstraints	= 5,
	adSchemaConstraintColumnUsage	= 6,
	adSchemaConstraintTableUsage	= 7,
	adSchemaKeyColumnUsage	= 8,
	adSchemaReferentialContraints	= 9,
	adSchemaTableConstraints	= 10,
	adSchemaColumnsDomainUsage	= 11,
	adSchemaIndexes	= 12,
	adSchemaColumnPrivileges	= 13,
	adSchemaTablePrivileges	= 14,
	adSchemaUsagePrivileges	= 15,
	adSchemaProcedures	= 16,
	adSchemaSchemata	= 17,
	adSchemaSQLLanguages	= 18,
	adSchemaStatistics	= 19,
	adSchemaTables	= 20,
	adSchemaTranslations	= 21,
	adSchemaProviderTypes	= 22,
	adSchemaViews	= 23,
	adSchemaViewColumnUsage	= 24,
	adSchemaViewTableUsage	= 25,
	adSchemaProcedureParameters	= 26,
	adSchemaForeignKeys	= 27,
	adSchemaPrimaryKeys	= 28,
	adSchemaProcedureColumns	= 29,
	adSchemaDBInfoKeywords	= 30,
	adSchemaDBInfoLiterals	= 31,
	adSchemaCubes	= 32,
	adSchemaDimensions	= 33,
	adSchemaHierarchies	= 34,
	adSchemaLevels	= 35,
	adSchemaMeasures	= 36,
	adSchemaProperties	= 37,
	adSchemaMembers	= 38

*/
	
	function &MetaTables()
	{
		$arr= array();
		$dbc = $this->_connectionID;
		
		$adors=@$dbc->OpenSchema(20);//tables
		if ($adors){
			$f = $adors->Fields(2);//table/view name
			$t = $adors->Fields(3);//table type
			while (!$adors->EOF){
				$tt=substr($t->value,0,6);
				if ($tt!='SYSTEM' && $tt !='ACCESS')
					$arr[]=$f->value;
				//print $f->value . ' ' . $t->value.'<br>';
				$adors->MoveNext();
			}
			$adors->Close();
		}
		
		return $arr;
	}
	
	function &MetaColumns($table)
	{
		$table = strtoupper($table);
		$arr= array();
		$dbc = $this->_connectionID;
		
		$adors=@$dbc->OpenSchema(4);//tables
	
		if ($adors){
			$t = $adors->Fields(2);//table/view name
			while (!$adors->EOF){
				
				
				if (strtoupper($t->Value) == $table) {
				
					$fld = new ADOFieldObject();
					$c = $adors->Fields(3);
					$fld->name = $c->Value;
					$fld->type = 'CHAR'; // cannot discover type in ADO!
					$fld->max_length = -1;
					$arr[strtoupper($fld->name)]=$fld;
				}
		
				$adors->MoveNext();
			}
			$adors->Close();
		}
		
		return $arr;
	}
	


	
	/* returns queryID or false */
	function &_query($sql,$inputarr=false) 
	{
		
		$dbc = $this->_connectionID;
		
	//	return rs	
		if ($inputarr) {
			
			if (!empty($this->charPage))
				$oCmd = new COM('ADODB.Command',null,$this->charPage);
			else
				$oCmd = new COM('ADODB.Command');
			$oCmd->ActiveConnection = $dbc;
			$oCmd->CommandText = $sql;
			$oCmd->CommandType = 1;

			foreach($inputarr as $val) {
				// name, type, direction 1 = input, len,
				$this->adoParameterType = 130;
				$p = $oCmd->CreateParameter('name',$this->adoParameterType,1,strlen($val),$val);
				//print $p->Type.' '.$p->value;
				$oCmd->Parameters->Append($p);
			}
			$p = false;
			$rs = $oCmd->Execute();
			$e = $dbc->Errors;
			if ($dbc->Errors->Count > 0) return false;
			return $rs;
		}
		
		$rs = @$dbc->Execute($sql,$this->_affectedRows, $this->_execute_option);
		/*
			$rs =  new COM('ADODB.Recordset');
			if ($rs) {
				$rs->Open ($sql, $dbc, $this->_cursor_type,$this->_lock_type, $this->_execute_option);							
			}
		*/
		if ($dbc->Errors->Count > 0) return false;
		if (! $rs) return false;
		
		if ($rs->State == 0) return true; // 0 = adStateClosed means no records returned
		return $rs;
	}

	
	function BeginTrans() 
	{ 
		if ($this->transOff) return true;
		
		if (isset($this->_thisTransactions))
			if (!$this->_thisTransactions) return false;
		else {
			$o = $this->_connectionID->Properties("Transaction DDL");
			$this->_thisTransactions = $o ? true : false;
			if (!$o) return false;
		}
		@$this->_connectionID->BeginTrans();
		$this->transCnt += 1;
		return true;
	}
	function CommitTrans($ok=true) 
	{ 
		if (!$ok) return $this->RollbackTrans();
		if ($this->transOff) return true;
		
		@$this->_connectionID->CommitTrans();
		if ($this->transCnt) @$this->transCnt -= 1;
		return true;
	}
	function RollbackTrans() {
		if ($this->transOff) return true;
		@$this->_connectionID->RollbackTrans();
		if ($this->transCnt) @$this->transCnt -= 1;
		return true;
	}
	
	/*	Returns: the last error message from previous database operation	*/	

	function ErrorMsg() 
	{
		$errc = $this->_connectionID->Errors;
		if ($errc->Count == 0) return '';
		$err = $errc->Item($errc->Count-1);
		return $err->Description;
	}
	
	function ErrorNo() 
	{
		$errc = $this->_connectionID->Errors;
		if ($errc->Count == 0) return 0;
		$err = $errc->Item($errc->Count-1);
		return $err->NativeError;
	}

	// returns true or false
	function _close()
	{
		if ($this->_connectionID) $this->_connectionID->Close();
		$this->_connectionID = false;
		return true;
	}
	
	
}
	
/*--------------------------------------------------------------------------------------
	 Class Name: Recordset
--------------------------------------------------------------------------------------*/

class ADORecordSet_ado extends ADORecordSet {	
	
	var $bind = false;
	var $databaseType = "ado";	
	var $dataProvider = "ado";	
	var $_tarr = false; // caches the types
	var $_flds; // and field objects
	var $canSeek = true;
  	var $hideErrors = true;
		  
	function ADORecordSet_ado($id,$mode=false)
	{
		if ($mode === false) { 
			global $ADODB_FETCH_MODE;
			$mode = $ADODB_FETCH_MODE;
		}
		$this->fetchMode = $mode;
		return $this->ADORecordSet($id,$mode);
	}


	// returns the field object
	function FetchField($fieldOffset = -1) {
		$off=$fieldOffset+1; // offsets begin at 1
		
		$o= new ADOFieldObject();
		$rs = $this->_queryID;
		$f = $rs->Fields($fieldOffset);
		$o->name = $f->Name;
		$t = $f->Type;
		$o->type = $this->MetaType($t);
		$o->max_length = $f->DefinedSize;
		$o->ado_type = $t;
		

		//print "off=$off name=$o->name type=$o->type len=$o->max_length<br>";
		return $o;
	}
	
	/* Use associative array to get fields array */
	function Fields($colname)
	{
		if ($this->fetchMode & ADODB_FETCH_ASSOC) return $this->fields[$colname];
		if (!$this->bind) {
			$this->bind = array();
			for ($i=0; $i < $this->_numOfFields; $i++) {
				$o = $this->FetchField($i);
				$this->bind[strtoupper($o->name)] = $i;
			}
		}
		
		 return $this->fields[$this->bind[strtoupper($colname)]];
	}

		
	function _initrs()
	{
		$rs = $this->_queryID;
		$this->_numOfRows = $rs->RecordCount;
		
		$f = $rs->Fields;
		$this->_numOfFields = $f->Count;
	}
	
	
	 // should only be used to move forward as we normally use forward-only cursors
	function _seek($row)
	{
	   $rs = $this->_queryID; 
		// absoluteposition doesn't work -- my maths is wrong ?
		//	$rs->AbsolutePosition->$row-2;
		//	return true;
		if ($this->_currentRow > $row) return false;
		@$rs->Move((integer)$row - $this->_currentRow-1); //adBookmarkFirst
		return true;
	}
	
/*
	OLEDB types
	
	 enum DBTYPEENUM
	{	DBTYPE_EMPTY	= 0,
	DBTYPE_NULL	= 1,
	DBTYPE_I2	= 2,
	DBTYPE_I4	= 3,
	DBTYPE_R4	= 4,
	DBTYPE_R8	= 5,
	DBTYPE_CY	= 6,
	DBTYPE_DATE	= 7,
	DBTYPE_BSTR	= 8,
	DBTYPE_IDISPATCH	= 9,
	DBTYPE_ERROR	= 10,
	DBTYPE_BOOL	= 11,
	DBTYPE_VARIANT	= 12,
	DBTYPE_IUNKNOWN	= 13,
	DBTYPE_DECIMAL	= 14,
	DBTYPE_UI1	= 17,
	DBTYPE_ARRAY	= 0x2000,
	DBTYPE_BYREF	= 0x4000,
	DBTYPE_I1	= 16,
	DBTYPE_UI2	= 18,
	DBTYPE_UI4	= 19,
	DBTYPE_I8	= 20,
	DBTYPE_UI8	= 21,
	DBTYPE_GUID	= 72,
	DBTYPE_VECTOR	= 0x1000,
	DBTYPE_RESERVED	= 0x8000,
	DBTYPE_BYTES	= 128,
	DBTYPE_STR	= 129,
	DBTYPE_WSTR	= 130,
	DBTYPE_NUMERIC	= 131,
	DBTYPE_UDT	= 132,
	DBTYPE_DBDATE	= 133,
	DBTYPE_DBTIME	= 134,
	DBTYPE_DBTIMESTAMP	= 135
	
	ADO Types
	
   	adEmpty	= 0,
	adTinyInt	= 16,
	adSmallInt	= 2,
	adInteger	= 3,
	adBigInt	= 20,
	adUnsignedTinyInt	= 17,
	adUnsignedSmallInt	= 18,
	adUnsignedInt	= 19,
	adUnsignedBigInt	= 21,
	adSingle	= 4,
	adDouble	= 5,
	adCurrency	= 6,
	adDecimal	= 14,
	adNumeric	= 131,
	adBoolean	= 11,
	adError	= 10,
	adUserDefined	= 132,
	adVariant	= 12,
	adIDispatch	= 9,
	adIUnknown	= 13,	
	adGUID	= 72,
	adDate	= 7,
	adDBDate	= 133,
	adDBTime	= 134,
	adDBTimeStamp	= 135,
	adBSTR	= 8,
	adChar	= 129,
	adVarChar	= 200,
	adLongVarChar	= 201,
	adWChar	= 130,
	adVarWChar	= 202,
	adLongVarWChar	= 203,
	adBinary	= 128,
	adVarBinary	= 204,
	adLongVarBinary	= 205,
	adChapter	= 136,
	adFileTime	= 64,
	adDBFileTime	= 137,
	adPropVariant	= 138,
	adVarNumeric	= 139
*/
	function MetaType($t,$len=-1,$fieldobj=false)
	{
		if (is_object($t)) {
			$fieldobj = $t;
			$t = $fieldobj->type;
			$len = $fieldobj->max_length;
		}
		
		if (!is_numeric($t)) return $t;
		
		switch ($t) {
		case 0:
		case 12: // variant
		case 8: // bstr
		case 129: //char
		case 130: //wc
		case 200: // varc
		case 202:// varWC
		case 128: // bin
		case 204: // varBin
		case 72: // guid
			if ($len <= $this->blobSize) return 'C';
		
		case 201:
		case 203:
			return 'X';
		case 128:
		case 204:
		case 205:
			 return 'B';
		case 7:
		case 133: return 'D';
		
		case 134:
		case 135: return 'T';
		
		case 11: return 'L';
		
		case 16://	adTinyInt	= 16,
		case 2://adSmallInt	= 2,
		case 3://adInteger	= 3,
		case 4://adBigInt	= 20,
		case 17://adUnsignedTinyInt	= 17,
		case 18://adUnsignedSmallInt	= 18,
		case 19://adUnsignedInt	= 19,
		case 20://adUnsignedBigInt	= 21,
			return 'I';
		default: return 'N';
		}
	}
	
	// time stamp not supported yet
	function _fetch()
	{	
		$rs = $this->_queryID;
		if (!$rs or $rs->EOF) {
			$this->fields = false;
			return false;
		}
		$this->fields = array();
	
		if (!$this->_tarr) {
			$tarr = array();
			$flds = array();
			for ($i=0,$max = $this->_numOfFields; $i < $max; $i++) {
				$f = $rs->Fields($i);
				$flds[] = $f;
				$tarr[] = $f->Type;
			}
			// bind types and flds only once
			$this->_tarr = $tarr; 
			$this->_flds = $flds;
		}
		$t = reset($this->_tarr);
		$f = reset($this->_flds);
		
		if ($this->hideErrors)  $olde = error_reporting(E_ERROR|E_CORE_ERROR);// sometimes $f->value be null
		for ($i=0,$max = $this->_numOfFields; $i < $max; $i++) {
			//echo "<p>",$t,' ';var_dump($f->value); echo '</p>';
			switch($t) {
			case 135: // timestamp
				if (!strlen((string)$f->value)) $this->fields[] = false;
				else {
					if (!is_numeric($f->value)) $val = variant_date_to_timestamp($f->value);
					else $val = $f->value;
					$this->fields[] = adodb_date('Y-m-d H:i:s',$val);
				}
				break;			
			case 133:// A date value (yyyymmdd) 
				if ($val = $f->value) {
					$this->fields[] = substr($val,0,4).'-'.substr($val,4,2).'-'.substr($val,6,2);
				} else
					$this->fields[] = false;
				break;
			case 7: // adDate
				if (!strlen((string)$f->value)) $this->fields[] = false;
				else {
					if (!is_numeric($f->value)) $val = variant_date_to_timestamp($f->value);
					else $val = $f->value;
					
					if (($val % 86400) == 0) $this->fields[] = adodb_date('Y-m-d',$val);
					else $this->fields[] = adodb_date('Y-m-d H:i:s',$val);
				}
				break;
			case 1: // null
				$this->fields[] = false;
				break;
			case 6: // currency is not supported properly;
				ADOConnection::outp( '<b>'.$f->Name.': currency type not supported by PHP</b>');
				$this->fields[] = (float) $f->value;
				break;
			default:
				$this->fields[] = $f->value; 
				break;
			}
			//print " $f->value $t, ";
			$f = next($this->_flds);
			$t = next($this->_tarr);
		} // for
		if ($this->hideErrors) error_reporting($olde);
		@$rs->MoveNext(); // @ needed for some versions of PHP!
		
		if ($this->fetchMode & ADODB_FETCH_ASSOC) {
			$this->fields = &$this->GetRowAssoc(ADODB_ASSOC_CASE);
		}
		return true;
	}
	
		function NextRecordSet()
		{
			$rs = $this->_queryID;
			$this->_queryID = $rs->NextRecordSet();
			//$this->_queryID = $this->_QueryId->NextRecordSet();
			if ($this->_queryID == null) return false;
			
			$this->_currentRow = -1;
			$this->_currentPage = -1;
			$this->bind = false;
			$this->fields = false;
			$this->_flds = false;
			$this->_tarr = false;
			
			$this->_inited = false;
			$this->Init();
			return true;
		}

	function _close() {
		$this->_flds = false;
		@$this->_queryID->Close();// by Pete Dishman (peterd@telephonetics.co.uk)
		$this->_queryID = false;	
	}

}

?>
