# Supplementary material for: A UMLS-based spell checker for natural language processing in vaccine safety
Source: BMC Med Inform Decis Mak. 2007 Feb 12;7:3. doi: 10.1186/1472-6947-7-3 (PMC1805499; doi:10.1186/1472-6947-7-3)
Supplement: Additional file 13 — RAP application directory. Sets up directory for RAP (RDF application for PHP) source code [file 1472-6947-7-3-S13.gz › rap/api/util/adodb/drivers/adodb-ado_access.inc.php]

<?php
/* 
V4.52 10 Aug 2004  (c) 2000-2004 John Lim (jlim@natsoft.com.my). All rights reserved.
Released under both BSD license and Lesser GPL library license. 
Whenever there is any discrepancy between the two licenses, 
the BSD license will take precedence. See License.txt. 
Set tabs to 4 for best viewing.
  
  Latest version is available at http://adodb.sourceforge.net
  
	Microsoft Access ADO data driver. Requires ADO and ODBC. Works only on MS Windows.
*/

// security - hide paths
if (!defined('ADODB_DIR')) die();

if (!defined('_ADODB_ADO_LAYER')) {
	include(ADODB_DIR."/drivers/adodb-ado.inc.php");
}

class  ADODB_ado_access extends ADODB_ado {	
	var $databaseType = 'ado_access';
	var $hasTop = 'top';		// support mssql SELECT TOP 10 * FROM TABLE
	var $fmtDate = "#Y-m-d#";
	var $fmtTimeStamp = "#Y-m-d h:i:sA#";// note no comma
	var $sysDate = "FORMAT(NOW,'yyyy-mm-dd')";
	var $sysTimeStamp = 'NOW';
	var $hasTransactions = false;
	
	function ADODB_ado_access()
	{
		$this->ADODB_ado();
	}
	
	function BeginTrans() { return false;}

}

 
class  ADORecordSet_ado_access extends ADORecordSet_ado {	
	
	var $databaseType = "ado_access";		
	
	function ADORecordSet_ado_access($id,$mode=false)
	{
		return $this->ADORecordSet_ado($id,$mode);
	}
}
?>
