# Supplementary material for: A UMLS-based spell checker for natural language processing in vaccine safety
Source: BMC Med Inform Decis Mak. 2007 Feb 12;7:3. doi: 10.1186/1472-6947-7-3 (PMC1805499; doi:10.1186/1472-6947-7-3)
Supplement: Additional file 13 — RAP application directory. Sets up directory for RAP (RDF application for PHP) source code [file 1472-6947-7-3-S13.gz › rap/api/util/adodb/drivers/adodb-ado_mssql.inc.php]

<?php
/* 
V4.52 10 Aug 2004  (c) 2000-2004 John Lim (jlim@natsoft.com.my). All rights reserved.
  Released under both BSD license and Lesser GPL library license. 
  Whenever there is any discrepancy between the two licenses, 
  the BSD license will take precedence. 
Set tabs to 4 for best viewing.
  
  Latest version is available at http://adodb.sourceforge.net
  
  Microsoft SQL Server ADO data driver. Requires ADO and MSSQL client. 
  Works only on MS Windows.
  
  It is normally better to use the mssql driver directly because it is much faster. 
  This file is only a technology demonstration and for test purposes.
*/

// security - hide paths
if (!defined('ADODB_DIR')) die();

if (!defined('_ADODB_ADO_LAYER')) {
	include(ADODB_DIR."/drivers/adodb-ado.inc.php");
}


class  ADODB_ado_mssql extends ADODB_ado {        
	var $databaseType = 'ado_mssql';
	var $hasTop = 'top';
	var $hasInsertID = true;
	var $sysDate = 'convert(datetime,convert(char,GetDate(),102),102)';
	var $sysTimeStamp = 'GetDate()';
	var $leftOuter = '*=';
	var $rightOuter = '=*';
	var $ansiOuter = true; // for mssql7 or later
	var $substr = "substring";
	var $length = 'len';
	
	//var $_inTransaction = 1; // always open recordsets, so no transaction problems.
	
	function ADODB_ado_mssql()
	{
	        $this->ADODB_ado();
	}
	
	function _insertid()
	{
	        return $this->GetOne('select @@identity');
	}
	
	function _affectedrows()
	{
	        return $this->GetOne('select @@rowcount');
	}
	
	function MetaColumns($table)
	{
	        $table = strtoupper($table);
	        $arr= array();
	        $dbc = $this->_connectionID;
	        
	        $osoptions = array();
	        $osoptions[0] = null;
	        $osoptions[1] = null;
	        $osoptions[2] = $table;
	        $osoptions[3] = null;
	        
	        $adors=@$dbc->OpenSchema(4, $osoptions);//tables
	
	        if ($adors){
	                while (!$adors->EOF){
	                        $fld = new ADOFieldObject();
	                        $c = $adors->Fields(3);
	                        $fld->name = $c->Value;
	                        $fld->type = 'CHAR'; // cannot discover type in ADO!
	                        $fld->max_length = -1;
	                        $arr[strtoupper($fld->name)]=$fld;
	        
	                        $adors->MoveNext();
	                }
	                $adors->Close();
	        }
	        
	        return $arr;
	}
	}
	
	class  ADORecordSet_ado_mssql extends ADORecordSet_ado {        
	
	var $databaseType = 'ado_mssql';
	
	function ADORecordSet_ado_mssql($id,$mode=false)
	{
	        return $this->ADORecordSet_ado($id,$mode);
	}
}
?>
