# Supplementary material for: A UMLS-based spell checker for natural language processing in vaccine safety
Source: BMC Med Inform Decis Mak. 2007 Feb 12;7:3. doi: 10.1186/1472-6947-7-3 (PMC1805499; doi:10.1186/1472-6947-7-3)
Supplement: Additional file 13 — RAP application directory. Sets up directory for RAP (RDF application for PHP) source code [file 1472-6947-7-3-S13.gz › rap/api/util/adodb/lang/CVS/Entries]

/adodb-bg.inc.php/1.2/Mon Sep 06 14:23:20 2004//
/adodb-bgutf8.inc.php/1.2/Mon Sep 06 14:23:20 2004//
/adodb-ca.inc.php/1.2/Mon Sep 06 14:23:20 2004//
/adodb-cn.inc.php/1.2/Mon Sep 06 14:23:20 2004//
/adodb-cz.inc.php/1.2/Mon Sep 06 14:23:20 2004//
/adodb-de.inc.php/1.2/Mon Sep 06 14:23:20 2004//
/adodb-en.inc.php/1.2/Mon Sep 06 14:23:20 2004//
/adodb-es.inc.php/1.2/Mon Sep 06 14:23:20 2004//
/adodb-fr.inc.php/1.2/Mon Sep 06 14:23:20 2004//
/adodb-it.inc.php/1.2/Mon Sep 06 14:23:20 2004//
/adodb-nl.inc.php/1.2/Mon Sep 06 14:23:20 2004//
/adodb-pl.inc.php/1.2/Mon Sep 06 14:23:20 2004//
/adodb-pt-br.inc.php/1.2/Mon Sep 06 14:23:20 2004//
/adodb-ro.inc.php/1.2/Mon Sep 06 14:23:20 2004//
/adodb-ru1251.inc.php/1.2/Mon Sep 06 14:23:20 2004//
/adodb-sv.inc.php/1.2/Mon Sep 06 14:23:20 2004//
