# Supplementary material for: A UMLS-based spell checker for natural language processing in vaccine safety
Source: BMC Med Inform Decis Mak. 2007 Feb 12;7:3. doi: 10.1186/1472-6947-7-3 (PMC1805499; doi:10.1186/1472-6947-7-3)
Supplement: Additional file 13 — RAP application directory. Sets up directory for RAP (RDF application for PHP) source code [file 1472-6947-7-3-S13.gz › rap/api/util/adodb/lang/adodb-bg.inc.php]

<?php
/*
	Bulgarian language, v1.0, 25.03.2004, encoding by Windows-1251 charset
	contributed by Valentin Sheiretsky <valio#valio.eu.org>
*/

$ADODB_LANG_ARRAY = array (
			'LANG'                      => 'bg',
            DB_ERROR                    => 'íåèçâåñòíà ãðåøêà',
            DB_ERROR_ALREADY_EXISTS     => 'âå÷å ñúùåñòâóâà',
            DB_ERROR_CANNOT_CREATE      => 'íå ìîæå äà áúäå ñúçäàäåíà',
            DB_ERROR_CANNOT_DELETE      => 'íå ìîæå äà áúäå èçòðèòà',
            DB_ERROR_CANNOT_DROP        => 'íå ìîæå äà áúäå óíèùîæåíà',
            DB_ERROR_CONSTRAINT         => 'íàðóøåíî óñëîâèå',
            DB_ERROR_DIVZERO            => 'äåëåíèå íà íóëà',
            DB_ERROR_INVALID            => 'íåïðàâèëíî',
            DB_ERROR_INVALID_DATE       => 'íåêîðåêòíà äàòà èëè ÷àñ',
            DB_ERROR_INVALID_NUMBER     => 'íåâàëèäåí íîìåð',
            DB_ERROR_MISMATCH           => 'ïîãðåøíà óïîòðåáà',
            DB_ERROR_NODBSELECTED       => 'íå å èçáðàíà áàçà äàííè',
            DB_ERROR_NOSUCHFIELD        => 'íåñúùåñòâóâàùî ïîëå',
            DB_ERROR_NOSUCHTABLE        => 'íåñúùåñòâóâàùà òàáëèöà',
            DB_ERROR_NOT_CAPABLE        => 'DB backend not capable',
            DB_ERROR_NOT_FOUND          => 'íå å íàìåðåíà',
            DB_ERROR_NOT_LOCKED         => 'íå å çàêëþ÷åíà',
            DB_ERROR_SYNTAX             => 'ãðåøåí ñèíòàêñèñ',
            DB_ERROR_UNSUPPORTED        => 'íå ñå ïîääúðæà',
            DB_ERROR_VALUE_COUNT_ON_ROW => 'íåêîðåêòåí áðîé êîëîíè â ðåäà',
            DB_ERROR_INVALID_DSN        => 'íåâàëèäåí DSN',
            DB_ERROR_CONNECT_FAILED     => 'âðúçêàòà íå ìîæå äà áúäå îñúùåñòâåíà',
            0	                        => 'íÿìà ãðåøêè', // DB_OK
            DB_ERROR_NEED_MORE_DATA     => 'ïðåäîñòàâåíèòå äàííè ñà íåäîñòàòú÷íè',
            DB_ERROR_EXTENSION_NOT_FOUND=> 'ðàçøèðåíèåòî íå å íàìåðåíî',
            DB_ERROR_NOSUCHDB           => 'íåñúùåñòâóâàùà áàçà äàííè',
            DB_ERROR_ACCESS_VIOLATION   => 'íÿìàòå äîñòàòú÷íî ïðàâà'
);
?>
		
