# Supplementary material for: A UMLS-based spell checker for natural language processing in vaccine safety
Source: BMC Med Inform Decis Mak. 2007 Feb 12;7:3. doi: 10.1186/1472-6947-7-3 (PMC1805499; doi:10.1186/1472-6947-7-3)
Supplement: Additional file 13 — RAP application directory. Sets up directory for RAP (RDF application for PHP) source code [file 1472-6947-7-3-S13.gz › rap/api/util/adodb/lang/adodb-bgutf8.inc.php]

<?php
/*
	Bulgarian language, v1.0, 25.03.2004, encoding by UTF-8 charset
	contributed by Valentin Sheiretsky <valio#valio.eu.org>
*/

$ADODB_LANG_ARRAY = array (
            'LANG'                      => 'bgutf8',
            DB_ERROR                    => 'неизвестна грешка',
            DB_ERROR_ALREADY_EXISTS     => 'вече съществува',
            DB_ERROR_CANNOT_CREATE      => 'не може да бъде създадена',
            DB_ERROR_CANNOT_DELETE      => 'не може да бъде изтрита',
            DB_ERROR_CANNOT_DROP        => 'не може да бъде унищожена',
            DB_ERROR_CONSTRAINT         => 'нарушено условие',
            DB_ERROR_DIVZERO            => 'деление на нула',
            DB_ERROR_INVALID            => 'неправилно',
            DB_ERROR_INVALID_DATE       => 'некоректна дата или час',
            DB_ERROR_INVALID_NUMBER     => 'невалиден номер',
            DB_ERROR_MISMATCH           => 'погрешна употреба',
            DB_ERROR_NODBSELECTED       => 'не е избрана база данни',
            DB_ERROR_NOSUCHFIELD        => 'несъществуващо поле',
            DB_ERROR_NOSUCHTABLE        => 'несъществуваща таблица',
            DB_ERROR_NOT_CAPABLE        => 'DB backend not capable',
            DB_ERROR_NOT_FOUND          => 'не е намерена',
            DB_ERROR_NOT_LOCKED         => 'не е заключена',
            DB_ERROR_SYNTAX             => 'грешен синтаксис',
            DB_ERROR_UNSUPPORTED        => 'не се поддържа',
            DB_ERROR_VALUE_COUNT_ON_ROW => 'некоректен брой колони в реда',
            DB_ERROR_INVALID_DSN        => 'невалиден DSN',
            DB_ERROR_CONNECT_FAILED     => 'връзката не може да бъде осъществена',
            0	                        => 'няма грешки', // DB_OK
            DB_ERROR_NEED_MORE_DATA     => 'предоставените данни са недостатъчни',
            DB_ERROR_EXTENSION_NOT_FOUND=> 'разширението не е намерено',
            DB_ERROR_NOSUCHDB           => 'несъществуваща база данни',
            DB_ERROR_ACCESS_VIOLATION   => 'нямате достатъчно права'
);
?>
		
