# Supplementary material for: A UMLS-based spell checker for natural language processing in vaccine safety
Source: BMC Med Inform Decis Mak. 2007 Feb 12;7:3. doi: 10.1186/1472-6947-7-3 (PMC1805499; doi:10.1186/1472-6947-7-3)
Supplement: Additional file 13 — RAP application directory. Sets up directory for RAP (RDF application for PHP) source code [file 1472-6947-7-3-S13.gz › rap/api/util/adodb/lang/adodb-ca.inc.php]

<?php
// Catalan language
// contributed by "Josep Lladonosa" jlladono#pie.xtec.es
$ADODB_LANG_ARRAY = array (
			'LANG'                      => 'ca',
            DB_ERROR                    => 'error desconegut',
            DB_ERROR_ALREADY_EXISTS     => 'ja existeix',
            DB_ERROR_CANNOT_CREATE      => 'no es pot crear',
            DB_ERROR_CANNOT_DELETE      => 'no es pot esborrar',
            DB_ERROR_CANNOT_DROP        => 'no es pot eliminar',
            DB_ERROR_CONSTRAINT         => 'violació de constraint',
            DB_ERROR_DIVZERO            => 'divisió per zero',
            DB_ERROR_INVALID            => 'no és vàlid',
            DB_ERROR_INVALID_DATE       => 'la data o l\'hora no són vàlides',
            DB_ERROR_INVALID_NUMBER     => 'el nombre no és vàlid',
            DB_ERROR_MISMATCH           => 'no hi ha coincidència',
            DB_ERROR_NODBSELECTED       => 'cap base de dades seleccionada',
            DB_ERROR_NOSUCHFIELD        => 'camp inexistent',
            DB_ERROR_NOSUCHTABLE        => 'taula inexistent',
            DB_ERROR_NOT_CAPABLE        => 'l\'execució secundària de DB no pot',
            DB_ERROR_NOT_FOUND          => 'no trobat',
            DB_ERROR_NOT_LOCKED         => 'no blocat',
            DB_ERROR_SYNTAX             => 'error de sintaxi',
            DB_ERROR_UNSUPPORTED        => 'no suportat',
            DB_ERROR_VALUE_COUNT_ON_ROW => 'el nombre de columnes no coincideix amb el nombre de valors en la fila',
            DB_ERROR_INVALID_DSN        => 'el DSN no és vàlid',
            DB_ERROR_CONNECT_FAILED     => 'connexió fallida',
            0	                       => 'cap error', // DB_OK
            DB_ERROR_NEED_MORE_DATA     => 'les dades subministrades són insuficients',
            DB_ERROR_EXTENSION_NOT_FOUND=> 'extensió no trobada',
            DB_ERROR_NOSUCHDB           => 'base de dades inexistent',
            DB_ERROR_ACCESS_VIOLATION   => 'permisos insuficients'
);
?>
		
