# Supplementary material for: A UMLS-based spell checker for natural language processing in vaccine safety
Source: BMC Med Inform Decis Mak. 2007 Feb 12;7:3. doi: 10.1186/1472-6947-7-3 (PMC1805499; doi:10.1186/1472-6947-7-3)
Supplement: Additional file 13 — RAP application directory. Sets up directory for RAP (RDF application for PHP) source code [file 1472-6947-7-3-S13.gz › rap/api/util/adodb/lang/adodb-cn.inc.php]

<?php
// Chinese language file contributed by "Cuiyan (cysoft)" cysoft#php.net.
// Encode by GB2312
// Simplified Chinese
$ADODB_LANG_ARRAY = array (
			'LANG'                      => 'cn',
            DB_ERROR                    => 'Î´Öª´íÎó',
            DB_ERROR_ALREADY_EXISTS     => 'ÒÑ¾­´æÔÚ',
            DB_ERROR_CANNOT_CREATE      => '²»ÄÜ´´½¨',
            DB_ERROR_CANNOT_DELETE      => '²»ÄÜÉ¾³ý',
            DB_ERROR_CANNOT_DROP        => '²»ÄÜ¶ªÆú',
            DB_ERROR_CONSTRAINT         => 'Ô¼ÊøÏÞÖÆ',
            DB_ERROR_DIVZERO            => '±»0³ý',
            DB_ERROR_INVALID            => 'ÎÞÐ§',
            DB_ERROR_INVALID_DATE       => 'ÎÞÐ§µÄÈÕÆÚ»òÕßÊ±¼ä',
            DB_ERROR_INVALID_NUMBER     => 'ÎÞÐ§µÄÊý×Ö',
            DB_ERROR_MISMATCH           => '²»Æ¥Åä',
            DB_ERROR_NODBSELECTED       => 'Ã»ÓÐÊý¾Ý¿â±»Ñ¡Ôñ',
            DB_ERROR_NOSUCHFIELD        => 'Ã»ÓÐÏàÓ¦µÄ×Ö¶Î',
            DB_ERROR_NOSUCHTABLE        => 'Ã»ÓÐÏàÓ¦µÄ±í',
            DB_ERROR_NOT_CAPABLE        => 'Êý¾Ý¿âºóÌ¨²»¼æÈÝ',
            DB_ERROR_NOT_FOUND          => 'Ã»ÓÐ·¢ÏÖ',
            DB_ERROR_NOT_LOCKED         => 'Ã»ÓÐ±»Ëø¶¨',
            DB_ERROR_SYNTAX             => 'Óï·¨´íÎó',
            DB_ERROR_UNSUPPORTED        => '²»Ö§³Ö',
            DB_ERROR_VALUE_COUNT_ON_ROW => 'ÔÚÐÐÉÏÀÛ¼ÆÖµ',
            DB_ERROR_INVALID_DSN        => 'ÎÞÐ§µÄÊý¾ÝÔ´ (DSN)',
            DB_ERROR_CONNECT_FAILED     => 'Á¬½ÓÊ§°Ü',
            0	                       => 'Ã»ÓÐ´íÎó', // DB_OK
            DB_ERROR_NEED_MORE_DATA     => 'Ìá¹©µÄÊý¾Ý²»ÄÜ·ûºÏÒªÇó',
            DB_ERROR_EXTENSION_NOT_FOUND=> 'À©Õ¹Ã»ÓÐ±»·¢ÏÖ',
            DB_ERROR_NOSUCHDB           => 'Ã»ÓÐÏàÓ¦µÄÊý¾Ý¿â',
            DB_ERROR_ACCESS_VIOLATION   => 'Ã»ÓÐºÏÊÊµÄÈ¨ÏÞ'
);
?>
