# Supplementary material for: A UMLS-based spell checker for natural language processing in vaccine safety
Source: BMC Med Inform Decis Mak. 2007 Feb 12;7:3. doi: 10.1186/1472-6947-7-3 (PMC1805499; doi:10.1186/1472-6947-7-3)
Supplement: Additional file 13 — RAP application directory. Sets up directory for RAP (RDF application for PHP) source code [file 1472-6947-7-3-S13.gz › rap/api/util/adodb/lang/adodb-de.inc.php]

<?php
// contributed by "Heinz Hombergs" <opn@hhombergs.de>
$ADODB_LANG_ARRAY = array (
			'LANG'                      => 'de',
			DB_ERROR                    => 'Unbekannter Fehler',
            DB_ERROR_ALREADY_EXISTS     => 'existiert bereits',
            DB_ERROR_CANNOT_CREATE      => 'kann nicht erstellen',
            DB_ERROR_CANNOT_DELETE      => 'kann nicht l&ouml;schen',
            DB_ERROR_CANNOT_DROP        => 'Tabelle oder Index konnte nicht gel&ouml;scht werden',
            DB_ERROR_CONSTRAINT         => 'Constraint Verletzung',
            DB_ERROR_DIVZERO            => 'Division durch Null',
            DB_ERROR_INVALID            => 'ung&uml;ltig',
            DB_ERROR_INVALID_DATE       => 'ung&uml;ltiges Datum oder Zeit',
            DB_ERROR_INVALID_NUMBER     => 'ung&uml;ltige Zahl',
            DB_ERROR_MISMATCH           => 'Unvertr&auml;glichkeit',
            DB_ERROR_NODBSELECTED       => 'keine Dantebank ausgew&auml;hlt',
            DB_ERROR_NOSUCHFIELD        => 'Feld nicht vorhanden',
            DB_ERROR_NOSUCHTABLE        => 'Tabelle nicht vorhanden',
            DB_ERROR_NOT_CAPABLE        => 'Funktion nicht installiert',
            DB_ERROR_NOT_FOUND          => 'nicht gefunden',
            DB_ERROR_NOT_LOCKED         => 'nicht gesperrt',
            DB_ERROR_SYNTAX             => 'Syntaxfehler',
            DB_ERROR_UNSUPPORTED        => 'nicht Unterst&uml;tzt',
            DB_ERROR_VALUE_COUNT_ON_ROW => 'Anzahl der zur&uml;ckgelieferten Felder entspricht nicht der Anzahl der Felder in der Abfrage',
            DB_ERROR_INVALID_DSN        => 'ung&uml;ltiger DSN',
            DB_ERROR_CONNECT_FAILED     => 'Verbindung konnte nicht hergestellt werden',
            0	                       => 'kein Fehler', // DB_OK
            DB_ERROR_NEED_MORE_DATA     => 'Nicht gen&uml;gend Daten geliefert',
            DB_ERROR_EXTENSION_NOT_FOUND=> 'erweiterung nicht gefunden',
            DB_ERROR_NOSUCHDB           => 'keine Datenbank',
            DB_ERROR_ACCESS_VIOLATION   => 'ungen&uml;gende Rechte'
);
?>
