# Supplementary material for: A UMLS-based spell checker for natural language processing in vaccine safety
Source: BMC Med Inform Decis Mak. 2007 Feb 12;7:3. doi: 10.1186/1472-6947-7-3 (PMC1805499; doi:10.1186/1472-6947-7-3)
Supplement: Additional file 13 — RAP application directory. Sets up directory for RAP (RDF application for PHP) source code [file 1472-6947-7-3-S13.gz › rap/api/util/adodb/lang/adodb-es.inc.php]

<?php
// contributed by "Horacio Degiorgi" <horaciod@codigophp.com>
$ADODB_LANG_ARRAY = array (
			'LANG'                      => 'es',
            DB_ERROR                    => 'error desconocido',
            DB_ERROR_ALREADY_EXISTS     => 'ya existe',
            DB_ERROR_CANNOT_CREATE      => 'imposible crear',
            DB_ERROR_CANNOT_DELETE      => 'imposible borrar',
            DB_ERROR_CANNOT_DROP        => 'imposible hacer drop',
            DB_ERROR_CONSTRAINT         => 'violacion de constraint',
            DB_ERROR_DIVZERO            => 'division por cero',
            DB_ERROR_INVALID            => 'invalido',
            DB_ERROR_INVALID_DATE       => 'fecha u hora invalida',
            DB_ERROR_INVALID_NUMBER     => 'numero invalido',
            DB_ERROR_MISMATCH           => 'error',
            DB_ERROR_NODBSELECTED       => 'no hay base de datos seleccionada',
            DB_ERROR_NOSUCHFIELD        => 'campo invalido',
            DB_ERROR_NOSUCHTABLE        => 'tabla no existe',
            DB_ERROR_NOT_CAPABLE        => 'capacidad invalida para esta DB',
            DB_ERROR_NOT_FOUND          => 'no encontrado',
            DB_ERROR_NOT_LOCKED         => 'no bloqueado',
            DB_ERROR_SYNTAX             => 'error de sintaxis',
            DB_ERROR_UNSUPPORTED        => 'no soportado',
            DB_ERROR_VALUE_COUNT_ON_ROW => 'la cantidad de columnas no corresponden a la cantidad de valores',
            DB_ERROR_INVALID_DSN
        => 'DSN invalido',
            DB_ERROR_CONNECT_FAILED     => 'fallo la conexion',
            0	                       => 'sin error', // DB_OK
            DB_ERROR_NEED_MORE_DATA     => 'insuficientes datos',
            DB_ERROR_EXTENSION_NOT_FOUND=> 'extension no encontrada',
            DB_ERROR_NOSUCHDB           => 'base de datos no encontrada',
            DB_ERROR_ACCESS_VIOLATION   => 'permisos insuficientes'
);
?>
