# Supplementary material for: A UMLS-based spell checker for natural language processing in vaccine safety
Source: BMC Med Inform Decis Mak. 2007 Feb 12;7:3. doi: 10.1186/1472-6947-7-3 (PMC1805499; doi:10.1186/1472-6947-7-3)
Supplement: Additional file 13 — RAP application directory. Sets up directory for RAP (RDF application for PHP) source code [file 1472-6947-7-3-S13.gz › rap/api/util/adodb/lang/adodb-fr.inc.php]

<?php

$ADODB_LANG_ARRAY = array (
	'LANG'                      => 'fr',
	DB_ERROR                    => 'erreur inconnue',
	DB_ERROR_ALREADY_EXISTS     => 'existe d&eacute;j&agrave;',
	DB_ERROR_CANNOT_CREATE      => 'cr&eacute;tion impossible',
	DB_ERROR_CANNOT_DELETE      => 'effacement impossible',
	DB_ERROR_CANNOT_DROP        => 'suppression impossible',
	DB_ERROR_CONSTRAINT         => 'violation de contrainte',
	DB_ERROR_DIVZERO            => 'division par z&eacute;ro',
	DB_ERROR_INVALID            => 'invalide',
	DB_ERROR_INVALID_DATE       => 'date ou heure invalide',
	DB_ERROR_INVALID_NUMBER     => 'nombre invalide',
	DB_ERROR_MISMATCH           => 'erreur de concordance',
	DB_ERROR_NODBSELECTED       => 'pas de base de donn&eacute;ess&eacute;lectionn&eacute;e',
	DB_ERROR_NOSUCHFIELD        => 'nom de colonne invalide',
	DB_ERROR_NOSUCHTABLE        => 'table ou vue inexistante',
	DB_ERROR_NOT_CAPABLE        => 'fonction optionnelle non install&eacute;e',
	DB_ERROR_NOT_FOUND          => 'pas trouv&eacute;',
	DB_ERROR_NOT_LOCKED         => 'non verrouill&eacute;',
	DB_ERROR_SYNTAX             => 'erreur de syntaxe',
	DB_ERROR_UNSUPPORTED        => 'non support&eacute;',
	DB_ERROR_VALUE_COUNT_ON_ROW => 'valeur ins&eacute;r&eacute;e trop grande pour colonne',
	DB_ERROR_INVALID_DSN        => 'DSN invalide',
	DB_ERROR_CONNECT_FAILED     => '&eacute;chec &agrave; la connexion',
	0                        => "pas d'erreur", // DB_OK
	DB_ERROR_NEED_MORE_DATA     => 'donn&eacute;es fournies insuffisantes',
	DB_ERROR_EXTENSION_NOT_FOUND=> 'extension non trouv&eacute;e',
	DB_ERROR_NOSUCHDB           => 'base de donn&eacute;es inconnue',
	DB_ERROR_ACCESS_VIOLATION   => 'droits insuffisants'
);
?>
