# Supplementary material for: A UMLS-based spell checker for natural language processing in vaccine safety
Source: BMC Med Inform Decis Mak. 2007 Feb 12;7:3. doi: 10.1186/1472-6947-7-3 (PMC1805499; doi:10.1186/1472-6947-7-3)
Supplement: Additional file 13 — RAP application directory. Sets up directory for RAP (RDF application for PHP) source code [file 1472-6947-7-3-S13.gz › rap/api/util/adodb/lang/adodb-nl.inc.php]

<?php
// Translated by Pim Koeman (pim#wittenborg-university.com)
$ADODB_LANG_ARRAY = array (
			'LANG'                      => 'nl',
            DB_ERROR                    => 'onbekende fout',
            DB_ERROR_ALREADY_EXISTS     => 'bestaat al',
            DB_ERROR_CANNOT_CREATE      => 'kan niet aanmaken',
            DB_ERROR_CANNOT_DELETE      => 'kan niet wissen',
            DB_ERROR_CANNOT_DROP        => 'kan niet verwijderen',
            DB_ERROR_CONSTRAINT         => 'constraint overtreding',
            DB_ERROR_DIVZERO            => 'poging tot delen door nul',
            DB_ERROR_INVALID            => 'ongeldig',
            DB_ERROR_INVALID_DATE       => 'ongeldige datum of tijd',
            DB_ERROR_INVALID_NUMBER     => 'ongeldig nummer',
            DB_ERROR_MISMATCH           => 'is incorrect',
            DB_ERROR_NODBSELECTED       => 'geen database geselecteerd',
            DB_ERROR_NOSUCHFIELD        => 'onbekend veld',
            DB_ERROR_NOSUCHTABLE        => 'onbekende tabel',
            DB_ERROR_NOT_CAPABLE        => 'database systeem is niet tot uitvoer in staat',
            DB_ERROR_NOT_FOUND          => 'niet gevonden',
            DB_ERROR_NOT_LOCKED         => 'niet vergrendeld',
            DB_ERROR_SYNTAX             => 'syntaxis fout',
            DB_ERROR_UNSUPPORTED        => 'niet ondersteund',
            DB_ERROR_VALUE_COUNT_ON_ROW => 'waarde telling op rij',
            DB_ERROR_INVALID_DSN        => 'ongeldige DSN',
            DB_ERROR_CONNECT_FAILED     => 'connectie mislukt',
            0	                       => 'geen fout', // DB_OK
            DB_ERROR_NEED_MORE_DATA     => 'onvoldoende data gegeven',
            DB_ERROR_EXTENSION_NOT_FOUND=> 'extensie niet gevonden',
            DB_ERROR_NOSUCHDB           => 'onbekende database',
            DB_ERROR_ACCESS_VIOLATION   => 'onvoldoende rechten'
);
?>
