# Supplementary material for: A UMLS-based spell checker for natural language processing in vaccine safety
Source: BMC Med Inform Decis Mak. 2007 Feb 12;7:3. doi: 10.1186/1472-6947-7-3 (PMC1805499; doi:10.1186/1472-6947-7-3)
Supplement: Additional file 13 — RAP application directory. Sets up directory for RAP (RDF application for PHP) source code [file 1472-6947-7-3-S13.gz › rap/api/util/adodb/lang/adodb-pl.inc.php]

<?php

// Contributed by Grzegorz Pacan <gp#dione.cc>

$ADODB_LANG_ARRAY = array (
			'LANG'                      => 'pl',
            DB_ERROR                    => 'niezidentyfikowany b³±d',
            DB_ERROR_ALREADY_EXISTS     => 'ju¿ istniej±',
            DB_ERROR_CANNOT_CREATE      => 'nie mo¿na stworzyæ',
            DB_ERROR_CANNOT_DELETE      => 'nie mo¿na usun±æ',
            DB_ERROR_CANNOT_DROP        => 'nie mo¿na porzuciæ',
            DB_ERROR_CONSTRAINT         => 'pogwa³cenie uprawnieñ',
            DB_ERROR_DIVZERO            => 'dzielenie przez zero',
            DB_ERROR_INVALID            => 'b³êdny',
            DB_ERROR_INVALID_DATE       => 'b³êdna godzina lub data',
            DB_ERROR_INVALID_NUMBER     => 'b³êdny numer',
            DB_ERROR_MISMATCH           => 'niedopasowanie',
            DB_ERROR_NODBSELECTED       => 'baza danych nie zosta³a wybrana',
            DB_ERROR_NOSUCHFIELD        => 'nie znaleziono pola',
            DB_ERROR_NOSUCHTABLE        => 'nie znaleziono tabeli',
            DB_ERROR_NOT_CAPABLE        => 'nie zdolny',
            DB_ERROR_NOT_FOUND          => 'nie znaleziono',
            DB_ERROR_NOT_LOCKED         => 'nie zakmniêty',
            DB_ERROR_SYNTAX             => 'b³±d sk³adni',
            DB_ERROR_UNSUPPORTED        => 'nie obs³uguje',
            DB_ERROR_VALUE_COUNT_ON_ROW => 'warto¶æ liczona w szeregu',
            DB_ERROR_INVALID_DSN        => 'b³êdny DSN',
            DB_ERROR_CONNECT_FAILED     => 'po³±czenie nie zosta³o zrealizowane',
            0	                       => 'brak b³êdów', // DB_OK
            DB_ERROR_NEED_MORE_DATA     => 'niedostateczna ilo¶æ informacji',
            DB_ERROR_EXTENSION_NOT_FOUND=> 'nie znaleziono rozszerzenia',
            DB_ERROR_NOSUCHDB           => 'nie znaleziono bazy',
            DB_ERROR_ACCESS_VIOLATION   => 'niedostateczne uprawnienia'
);
?>
		
