# Supplementary material for: A UMLS-based spell checker for natural language processing in vaccine safety
Source: BMC Med Inform Decis Mak. 2007 Feb 12;7:3. doi: 10.1186/1472-6947-7-3 (PMC1805499; doi:10.1186/1472-6947-7-3)
Supplement: Additional file 13 — RAP application directory. Sets up directory for RAP (RDF application for PHP) source code [file 1472-6947-7-3-S13.gz › rap/api/util/adodb/lang/adodb-pt-br.inc.php]

<?php
// contributed by "Levi Fukumori" levi _AT_ fukumori _DOT_ com _DOT_ br
// portugese (brazilian)
$ADODB_LANG_ARRAY = array (
			'LANG'                      => 'pt-br',
            DB_ERROR                    => 'erro desconhecido',
            DB_ERROR_ALREADY_EXISTS     => 'já existe',
            DB_ERROR_CANNOT_CREATE      => 'impossível criar',
            DB_ERROR_CANNOT_DELETE      => 'impossível excluír',
            DB_ERROR_CANNOT_DROP        => 'impossível remover',
            DB_ERROR_CONSTRAINT         => 'violação do confinamente',
            DB_ERROR_DIVZERO            => 'divisão por zero',
            DB_ERROR_INVALID            => 'inválido',
            DB_ERROR_INVALID_DATE       => 'data ou hora inválida',
            DB_ERROR_INVALID_NUMBER     => 'número inválido',
            DB_ERROR_MISMATCH           => 'erro',
            DB_ERROR_NODBSELECTED       => 'nenhum banco de dados selecionado',
            DB_ERROR_NOSUCHFIELD        => 'campo inválido',
            DB_ERROR_NOSUCHTABLE        => 'tabela inexistente',
            DB_ERROR_NOT_CAPABLE        => 'capacidade inválida para este BD',
            DB_ERROR_NOT_FOUND          => 'não encontrado',
            DB_ERROR_NOT_LOCKED         => 'não bloqueado',
            DB_ERROR_SYNTAX             => 'erro de sintaxe',
            DB_ERROR_UNSUPPORTED        => 
'não suportado',
            DB_ERROR_VALUE_COUNT_ON_ROW => 'a quantidade de colunas não corresponde ao de valores',
            DB_ERROR_INVALID_DSN        => 'DSN inválido',
            DB_ERROR_CONNECT_FAILED     => 'falha na conexão',
            0				=> 'sem erro', // DB_OK
            DB_ERROR_NEED_MORE_DATA     => 'dados insuficientes',
            DB_ERROR_EXTENSION_NOT_FOUND=> 'extensão não encontrada',
            DB_ERROR_NOSUCHDB           => 'banco de dados não encontrado',
            DB_ERROR_ACCESS_VIOLATION   => 'permissão insuficiente'
);
?>
