# Supplementary material for: A UMLS-based spell checker for natural language processing in vaccine safety
Source: BMC Med Inform Decis Mak. 2007 Feb 12;7:3. doi: 10.1186/1472-6947-7-3 (PMC1805499; doi:10.1186/1472-6947-7-3)
Supplement: Additional file 13 — RAP application directory. Sets up directory for RAP (RDF application for PHP) source code [file 1472-6947-7-3-S13.gz › rap/api/util/adodb/lang/adodb-ru1251.inc.php]

<?php

// Russian language file contributed by "Cyrill Malevanov" cyrill#malevanov.spb.ru.

$ADODB_LANG_ARRAY = array (
             'LANG'                      => 'ru1251',
            DB_ERROR                    => 'íåèçâåñòíàÿ îøèáêà',
            DB_ERROR_ALREADY_EXISTS     => 'óæå ñóùåñòâóåò',
            DB_ERROR_CANNOT_CREATE      => 'íåâîçìîæíî ñîçäàòü',
            DB_ERROR_CANNOT_DELETE      => 'íåâîçìîæíî óäàëèòü',
            DB_ERROR_CANNOT_DROP        => 'íåâîçìîæíî óäàëèòü (drop)',
            DB_ERROR_CONSTRAINT         => 'íàðóøåíèå óñëîâèé ïðîâåðêè',
            DB_ERROR_DIVZERO            => 'äåëåíèå íà 0',
            DB_ERROR_INVALID            => 'íåïðàâèëüíî',
            DB_ERROR_INVALID_DATE       => 'íåêîððåêòíàÿ äàòà èëè âðåìÿ',
            DB_ERROR_INVALID_NUMBER     => 'íåêîððåêòíîå ÷èñëî',
            DB_ERROR_MISMATCH           => 'îøèáêà',
            DB_ERROR_NODBSELECTED       => 'ÁÄ íå âûáðàíà',
            DB_ERROR_NOSUCHFIELD        => 'íå ñóùåñòâóåò ïîëå',
            DB_ERROR_NOSUCHTABLE        => 'íå ñóùåñòâóåò òàáëèöà',
            DB_ERROR_NOT_CAPABLE        => 'ÑÓÁÄ íå â ñîñòîÿíèè',
            DB_ERROR_NOT_FOUND          => 'íå íàéäåíî',
            DB_ERROR_NOT_LOCKED         => 'íå çàáëîêèðîâàíî',
            DB_ERROR_SYNTAX             => 'ñèíòàêñè÷åñêàÿ îøèáêà',
            DB_ERROR_UNSUPPORTED        => 'íå ïîääåðæèâàåòñÿ',
            DB_ERROR_VALUE_COUNT_ON_ROW => 'ñ÷åò÷èê çíà÷åíèé â ñòðîêå',
            DB_ERROR_INVALID_DSN        => 'íåïðàâèëüíàÿ DSN',
            DB_ERROR_CONNECT_FAILED     => 'ñîåäèíåíèå íåóñïåøíî',
            0                               => 'íåò îøèáêè', // DB_OK
            DB_ERROR_NEED_MORE_DATA     => 'ïðåäîñòàâëåíî íåäîñòàòî÷íî äàííûõ',
            DB_ERROR_EXTENSION_NOT_FOUND=> 'ðàñøèðåíèå íå íàéäåíî',
            DB_ERROR_NOSUCHDB           => 'íå ñóùåñòâóåò ÁÄ',
            DB_ERROR_ACCESS_VIOLATION   => 'íåäîñòàòî÷íî ïðàâ äîñòóïà'
);
?>
