# Supplementary material for: A UMLS-based spell checker for natural language processing in vaccine safety
Source: BMC Med Inform Decis Mak. 2007 Feb 12;7:3. doi: 10.1186/1472-6947-7-3 (PMC1805499; doi:10.1186/1472-6947-7-3)
Supplement: Additional file 13 — RAP application directory. Sets up directory for RAP (RDF application for PHP) source code [file 1472-6947-7-3-S13.gz › rap/api/util/adodb/lang/adodb-sv.inc.php]

<?php
// Christian Tiberg" christian@commsoft.nu
$ADODB_LANG_ARRAY = array (
			'LANG'                      => 'en',
            DB_ERROR                    => 'Okänt fel',
            DB_ERROR_ALREADY_EXISTS     => 'finns redan',
            DB_ERROR_CANNOT_CREATE      => 'kan inte skapa',
            DB_ERROR_CANNOT_DELETE      => 'kan inte ta bort',
            DB_ERROR_CANNOT_DROP        => 'kan inte släppa',
            DB_ERROR_CONSTRAINT         => 'begränsning kränkt',
            DB_ERROR_DIVZERO            => 'division med noll',
            DB_ERROR_INVALID            => 'ogiltig',
            DB_ERROR_INVALID_DATE       => 'ogiltigt datum eller tid',
            DB_ERROR_INVALID_NUMBER     => 'ogiltigt tal',
            DB_ERROR_MISMATCH           => 'felaktig matchning',
            DB_ERROR_NODBSELECTED       => 'ingen databas vald',
            DB_ERROR_NOSUCHFIELD        => 'inget sådant fält',
            DB_ERROR_NOSUCHTABLE        => 'ingen sådan tabell',
            DB_ERROR_NOT_CAPABLE        => 'DB backend klarar det inte',
            DB_ERROR_NOT_FOUND          => 'finns inte',
            DB_ERROR_NOT_LOCKED         => 'inte låst',
            DB_ERROR_SYNTAX             => 'syntaxfel',
            DB_ERROR_UNSUPPORTED        => 'stöds ej',
            DB_ERROR_VALUE_COUNT_ON_ROW => 'värde räknat på rad',
            DB_ERROR_INVALID_DSN        => 'ogiltig DSN',
            DB_ERROR_CONNECT_FAILED     => 'anslutning misslyckades',
            0	                       => 'inget fel', // DB_OK
            DB_ERROR_NEED_MORE_DATA     => 'otillräckligt med data angivet',
            DB_ERROR_EXTENSION_NOT_FOUND=> 'utökning hittades ej',
            DB_ERROR_NOSUCHDB           => 'ingen sådan databas',
            DB_ERROR_ACCESS_VIOLATION   => 'otillräckliga rättigheter'
);
?>
