# Supplementary material for: A UMLS-based spell checker for natural language processing in vaccine safety
Source: BMC Med Inform Decis Mak. 2007 Feb 12;7:3. doi: 10.1186/1472-6947-7-3 (PMC1805499; doi:10.1186/1472-6947-7-3)
Supplement: Additional file 13 — RAP application directory. Sets up directory for RAP (RDF application for PHP) source code [file 1472-6947-7-3-S13.gz › rap/api/util/adodb/pear/readme.Auth.txt]

From: Rich Tango-Lowy (richtl#arscognita.com)
Date: Sat, May 29, 2004 11:20 am

OK, I hacked out an ADOdb container for PEAR-Auth. The error handling's 
a bit of a mess, but all the methods work.

Copy ADOdb.php to your pear/Auth/Container/ directory.

Use the ADOdb container exactly as you would the DB
container, but specify 'ADOdb' instead of 'DB':

$dsn = "mysql://myuser:mypass@localhost/authdb";
$a = new Auth("ADOdb", $dsn, "loginFunction");


-------------------

John Lim adds:

See http://pear.php.net/manual/en/package.authentication.php
