# Supplementary material for: A UMLS-based spell checker for natural language processing in vaccine safety
Source: BMC Med Inform Decis Mak. 2007 Feb 12;7:3. doi: 10.1186/1472-6947-7-3 (PMC1805499; doi:10.1186/1472-6947-7-3)
Supplement: Additional file 14 — Database tables – UMLS Semantic Network. Database tables have been subdivided into smaller files for uploading to BMC [file 1472-6947-7-3-S14.gz › SEMANTICNET.sql]

-- MySQL dump 10.9
--
-- Host: localhost    Database: umls
-- ------------------------------------------------------
-- Server version	4.1.11

/*!40101 SET @OLD_CHARACTER_SET_CLIENT=@@CHARACTER_SET_CLIENT */;
/*!40101 SET @OLD_CHARACTER_SET_RESULTS=@@CHARACTER_SET_RESULTS */;
/*!40101 SET @OLD_COLLATION_CONNECTION=@@COLLATION_CONNECTION */;
/*!40101 SET NAMES utf8 */;
/*!40014 SET @OLD_UNIQUE_CHECKS=@@UNIQUE_CHECKS, UNIQUE_CHECKS=0 */;
/*!40014 SET @OLD_FOREIGN_KEY_CHECKS=@@FOREIGN_KEY_CHECKS, FOREIGN_KEY_CHECKS=0 */;
/*!40101 SET @OLD_SQL_MODE=@@SQL_MODE, SQL_MODE='NO_AUTO_VALUE_ON_ZERO' */;
/*!40111 SET @OLD_SQL_NOTES=@@SQL_NOTES, SQL_NOTES=0 */;

--
-- Table structure for table `SRDEF`
--

DROP TABLE IF EXISTS `SRDEF`;
CREATE TABLE `SRDEF` (
  `RT` char(3) character set latin1 collate latin1_bin NOT NULL default '',
  `UI` varchar(4) character set latin1 collate latin1_bin NOT NULL default '',
  `STYRL` varchar(41) character set latin1 collate latin1_bin NOT NULL default '',
  `STNRTN` varchar(14) character set latin1 collate latin1_bin NOT NULL default '',
  `DEF` blob NOT NULL,
  `EX` varchar(185) character set latin1 collate latin1_bin NOT NULL default '',
  `UN` blob NOT NULL,
  `RH` char(1) character set latin1 collate latin1_bin NOT NULL default '',
  `ABR` varchar(4) character set latin1 collate latin1_bin NOT NULL default '',
  `RIN` varchar(23) character set latin1 collate latin1_bin NOT NULL default '',
  KEY `SRDEF_STYRL_X` (`STYRL`)
) ENGINE=MyISAM DEFAULT CHARSET=latin1;

--
-- Dumping data for table `SRDEF`
--


/*!40000 ALTER TABLE `SRDEF` DISABLE KEYS */;
LOCK TABLES `SRDEF` WRITE;
INSERT INTO `SRDEF` VALUES ('STY','T001','Organism','A1.1','Generally, a living individual, including all plants and animals.','Homozygote; Radiation Chimera; Transgenic Organisms','','','orgm',''),('STY','T002','Plant','A1.1.1','An organism having cellulose cell walls, growing by synthesis of inorganic substances, generally distinguished by the presence of chlorophyll, and lacking the power of locomotion.  Plant parts are included here as well.','Pollen; Potatoes; Vegetables','','','plnt',''),('STY','T003','Alga','A1.1.1.1','A chiefly aquatic plant that contains chlorophyll, but does not form embryos during development and lacks vascular tissue.','Chlorella; Laminaria; Seaweed','','','alga',''),('STY','T004','Fungus','A1.1.2','A eukaryotic organism characterized by the absence of chlorophyll and the presence of a rigid cell wall.  Included here are both slime molds and true fungi such as yeasts, molds, mildews, and mushrooms.','Aspergillus clavatus; Blastomyces; Helminthosporium; Neurospora','','','fngs',''),('STY','T005','Virus','A1.1.3','An organism consisting of a core of a single nucleic acid enclosed in a protective coat of protein.  A virus may replicate only inside a host living cell.  A virus exhibits some but not all of the usual characteristics of living things.','Coliphages; Echovirus 6, Human; Parvoviridae; Fort Morgan virus','','','virs',''),('STY','T006','Rickettsia or Chlamydia','A1.1.4','An organism intermediate in size and complexity between a virus and a bacterium, and which is parasitic within the cells of insects and ticks. Included here are all the chlamydias, also called \"PLT\" for psittacosis- lymphogranuloma venereum-trachoma.','Anaplasma; Chlamydia trachomatis; Neorickettsia risticii','','','rich',''),('STY','T007','Bacterium','A1.1.5','A small, typically one-celled, prokaryotic micro-organism.','Acetobacter; Bacillus cereus; Cytophaga; Enterobacter intermedium','','','bact',''),('STY','T008','Animal','A1.1.7','An organism with eukaryotic cells, and lacking stiff cell walls, plastids and photosynthetic pigments.','Animals, Laboratory; Animals, Newborn; Animals, Poisonous','','','anim',''),('STY','T009','Invertebrate','A1.1.7.1','An animal which has no spinal column.','Platyhelminths; Starfish; Strongylus; Wasps; Pheretima sieboldi','This type has no children in the network and is assigned to all invertebrate animals.','','invt',''),('STY','T010','Vertebrate','A1.1.7.2','An animal which has a spinal column.','','Few concepts will be assigned to this broad type.','','vtbt',''),('STY','T011','Amphibian','A1.1.7.2.1','A cold-blooded, smooth-skinned vertebrate which characteristically hatches as an aquatic larva, breathing by gills.  When mature, the amphibian breathes with lungs.','Salamandra; Urodela; Brazilian horned frog','','','amph',''),('STY','T012','Bird','A1.1.7.2.2','A vertebrate having a constant body temperature and characterized by the presence of feathers.','Serinus; Pigeons; Quail','','','bird',''),('STY','T013','Fish','A1.1.7.2.3','A cold-blooded aquatic vertebrate characterized by fins and breathing by gills.  Included here are fishes having either a bony skeleton, such as a perch, or a cartilaginous skeleton, such as a shark, or those lacking a jaw, such as a lamprey or hagfish.','Bass; Salmonidae; Trout','','','fish',''),('STY','T014','Reptile','A1.1.7.2.4','A cold-blooded vertebrate having an external covering of scales or horny plates.  Reptiles breathe by means of lungs and are generally egg-laying.','Iguanas; Lizards; Snakes; Lachesis','','','rept',''),('STY','T015','Mammal','A1.1.7.2.5','A vertebrate having a constant body temperature and characterized by the presence of hair, mammary glands and sweat glands.','Ursidae Family; Hamsters; Macropus <genus>; Macaca','','','mamm',''),('STY','T016','Human','A1.1.7.2.5.1','Modern man, the only remaining species of the Homo genus.','Hominidae; Jean Piaget','If a concept describes a human being from the point of view of occupational, family, social status, etc., then a type from the \'Group\' hierarchy will be assigned instead.','','humn',''),('STY','T017','Anatomical Structure','A1.2','A normal or pathological part of the anatomy or structural organization of an organism.','','Few concepts will be assigned to this broad type.','Y','anst',''),('STY','T018','Embryonic Structure','A1.2.1','An anatomical structure that exists only before the organism is fully formed; in mammals, for example, a structure that exists only prior to the birth of the organism.  This structure may be normal or abnormal.','Blastoderm; Fetal Heart; Neural Crest','','','emst',''),('STY','T019','Congenital Abnormality','A1.2.2.1','An abnormal structure, or one that is abnormal in size or location, present at birth or evolving over time as a result of a defect in embryogenesis.','Cleft Palate; Gastroschisis; Acrosyndactyly of the fingers','If the congenital abnormality involves multiple defects then the type \'Disease or Syndrome\' will also be assigned.','','cgab',''),('STY','T020','Acquired Abnormality','A1.2.2.2','An abnormal structure, or one that is abnormal in size or location, found in or deriving from a previously normal structure.  Acquired abnormalities are distinguished from diseases even though they may result in pathological functioning (e.g., \"hernias incarcerate\").','Hemorrhoids; Hernia, Femoral; Varicose Veins; Abscess of prostate','','','acab',''),('STY','T021','Fully Formed Anatomical Structure','A1.2.3','An anatomical structure in a fully formed organism; in mammals, for example, a structure in the body after the birth of the organism.','','Few concepts will be assigned to this broad type.','','ffas',''),('STY','T022','Body System','A2.1.4.1','A complex of anatomical structures that performs a common function.','Limbic System; Renin-Angiotensin System; Reticuloendothelial System; Skeletal system','','','bdsy',''),('STY','T023','Body Part, Organ, or Organ Component','A1.2.3.1','A collection of cells and tissues which are localized to a specific area or combine and carry out one or more specialized functions of an organism.  This ranges from gross structures to small components of complex organs.  These structures are relatively localized in comparison to tissues.','Femur; Kidney Glomerulus; Pulmonary Artery; Articular cartilage of distal tibia','When assigning this type, consider whether \'Body Location or Region\' might be the correct choice.','','bpoc',''),('STY','T024','Tissue','A1.2.3.2','An aggregation of similarly specialized cells and the associated intercellular substance.  Tissues are relatively non-localized in comparison to body parts, organs or organ components.','Basophilic muscle fibers; Cartilage; Endothelium; Epidermis','','','tisu',''),('STY','T025','Cell','A1.2.3.3','The fundamental structural and functional unit of living organisms.','Dendritic Cells; Erythrocytes; Histiocytes','','','cell',''),('STY','T026','Cell Component','A1.2.3.4','A part of a cell or the intercellular matrix, generally visible by light microscopy.','Golgi Apparatus; Microsomes; Organelles','','','celc',''),('STY','T028','Gene or Genome','A1.2.3.5','A specific sequence, or in the case of the genome the complete sequence, of nucleotides along a molecule of DNA or RNA (in the case of some viruses) which represent the functional units of heredity.','Genes, Structural; Genome, Human; c-Ha-ras Genes','','','gngm',''),('STY','T029','Body Location or Region','A2.1.5.2','An area, subdivision, or region of the body demarcated for the purpose of topographical description.','Forehead; Base of left lung; Anterior chest wall; Lateral surface of thumb; Lower anterior segment of dental arch','When assigning this type, consider whether \'Body Part, Organ, or Organ Component\' might be the correct choice.','Y','blor',''),('STY','T030','Body Space or Junction','A2.1.5.1','An area enclosed or surrounded by body parts or organs or the place where two anatomical structures meet or connect.','Knee Joint; Peritoneal Cavity; Synapses; Canal of Hering; Held\'s space','','Y','bsoj',''),('STY','T031','Body Substance','A1.4.2','Extracellular material, or mixtures of cells and extracellular material, produced, excreted, or accreted by the body.  Included here are substances such as saliva, dental enamel, sweat, and gastric acid.','Amniotic Fluid; Saliva; Bronchial washings','','Y','bdsu',''),('STY','T032','Organism Attribute','A2.3','A property of the organism or its major parts.','Ambidexterity; Body Weight; Eye Color','','Y','orga',''),('STY','T033','Finding','A2.2','That which is discovered by direct observation or measurement of an organism attribute or condition, including the clinical history of the patient. The history of the presence of a disease is a \'Finding\' and is distinguished from the disease itself.','Birth History; Downward displacement of diaphragm; Decreased capillary fragility; Absent tendon reflex','Only in rare circumstances will findings be double-typed with either \'Pathologic Function\' or \'Anatomical Abnormality\'.  Most findings will be assigned the types \'Laboratory or Test Result\' or \'Sign or Symptom\'.  Only those findings that relate to patient history or to the determination of a state will be assigned the type \'Finding\'.','','fndg',''),('STY','T034','Laboratory or Test Result','A2.2.1','The outcome of a specific test to measure an attribute or to determine the presence, absence, or degree of a condition.','Forced Expiratory Volume; Abnormal skin pH; Blood carbon monoxide level; Serum sodium level','Laboratory or test results are considered inherently quantitative and, thus, are not assigned the additional type \'Quantitative Concept\'.','','lbtr',''),('STY','T037','Injury or Poisoning','B2.3','A traumatic wound, injury, or poisoning caused by an external agent or force.','Abdominal Injuries; Accidental Falls; Carbon Monoxide Poisoning; Frostbite; Snake Bites','An `Injury or Poisoning\' is distinguished from a \'Disease or Syndrome\' that may be a result of prolonged exposure to toxic materials.','','inpo',''),('STY','T038','Biologic Function','B2.2.1','A state, activity or process of the body or one of its systems or parts.','','Few concepts will be assigned to this broad type.','Y','biof',''),('STY','T039','Physiologic Function','B2.2.1.1','A normal process, activity, or state of the body.','','','','phsf',''),('STY','T040','Organism Function','B2.2.1.1.1','A physiologic function of the organism as a whole, of multiple organ systems, or of multiple organs or tissues.','Breeding; Hibernation; Homeostasis; High altitude acclimation','','','orgf',''),('STY','T041','Mental Process','B2.2.1.1.1.1','A physiologic function involving the mind or cognitive processing.','Anger; Auditory Fatigue; Avoidance Learning; Cognition','','','menp',''),('STY','T042','Organ or Tissue Function','B2.2.1.1.2','A physiologic function of a particular organ, organ system, or tissue.','Osteogenesis; Renal Circulation; Tooth Calcification','','','ortf',''),('STY','T043','Cell Function','B2.2.1.1.3','A physiologic function inherent to cells or cell components.','Cell Cycle; Cell Division; Erythrocyte Aggregation; Phagocytosis','','','celf',''),('STY','T044','Molecular Function','B2.2.1.1.4','A physiologic function occurring at the molecular level.','Binding, Competitive; Electron Transport; Glycolysis','','','moft',''),('STY','T045','Genetic Function','B2.2.1.1.4.1','Functions of or related to the maintenance, translation or expression of the genetic material.','Amino Acid Activation; Early Gene Transcription; Gene Amplification; RNA Splicing','','','genf',''),('STY','T046','Pathologic Function','B2.2.1.2','A disordered process, activity, or state of the organism as a whole, of a body system or systems, or of multiple organs or tissues.  Included here are normal responses to a negative stimulus as well as patholologic conditions or states that are less specific than a disease.  Pathologic functions frequently have systemic effects.','Inflammation; Leukopenia; Shock; Abnormal general body function','If the process is specific, for example to a site or substance, then \'Disease or Syndrome\' will be assigned and not \'Pathologic Function\'.  For example, \"cerebral anoxia\", \"brain edema\", and \"milk hypersensitivity\" will all be assigned to \'Disease or Syndrome\' only.','','patf',''),('STY','T047','Disease or Syndrome','B2.2.1.2.1','A condition which alters or interferes with a normal process, state, or activity of an organism.  It is usually characterized by the abnormal functioning of one or more of the host\'s systems, parts, or organs.  Included here is a complex of symptoms descriptive of a disorder.','Diabetes Mellitus; Dumping Syndrome; Malabsorption Syndromes; Nephrotic Syndrome','Any specific disease or syndrome that is modified by such modifiers as \"acute\", \"prolonged\", etc.  will also be assigned to this type.  If an anatomic abnormality has a pathologic manifestation, then it will be given this type as well as a type from the \'Anatomical Abnormality\' hierarchy, e.g., \"Diabetic Cataract\" will be double-typed for this reason.','','dsyn',''),('STY','T048','Mental or Behavioral Dysfunction','B2.2.1.2.1.1','A clinically significant dysfunction whose major manifestation is behavioral or psychological.  These dysfunctions may have identified or presumed biological etiologies or manifestations.','Agoraphobia; Cyclothymic Disorder; Hallucinations; Memory Disorders','','','mobd',''),('STY','T049','Cell or Molecular Dysfunction','B2.2.1.2.2','A pathologic function inherent to cells, parts of cells, or molecules.','DNA Damage; Wallerian Degeneration; Atypical squamous metaplasia','This is not intended to be a repository for diseases whose molecular basis has been established.','','comd',''),('STY','T050','Experimental Model of Disease','B2.2.1.2.3','A representation in a non-human organism of a human disease for the purpose of research into its mechanism or treatment.','Alloxan Diabetes; Carcinoma, Ehrlich Tumor; Melanoma, Experimental','','','emod',''),('STY','T051','Event','B','A broad type for grouping activities, processes and states.','','Few concepts will be assigned to this broad type.','','evnt',''),('STY','T052','Activity','B1','An operation or series of operations that an organism or machine carries out or participates in.','Expeditions; Information Distribution; Social Planning; Return Migration','Few concepts will be assigned to this broad type.  Wherever possible, one of the more specific types from this hierarchy will be chosen.  For concepts assigned to this type, the focus of interest is on the activity.  When the focus of interest is the individual or group that is carrying out the activity, then a type from the \'Behavior\' hierarchy will be chosen.  In general, concepts will not receive a type from both the \'Activity\' and the \'Behavior\' hierarchies.','','acty',''),('STY','T053','Behavior','B1.1','Any of the psycho-social activities of humans or animals that can be observed directly by others or can be made systematically observable by the use of special strategies.','','Few concepts will be assigned to this broad type.  For concepts assigned to the \'Behavior\' hierarchy, the focus of interest is on the individual or group that is carrying out the activity.  When the activity is of paramount interest, then a type from the \'Activity\' hierarchy will be chosen.  In general, concepts will not receive a type from both the \'Behavior\' and the \'Activity\' hierarchies.','Y','bhvr',''),('STY','T054','Social Behavior','B1.1.1','Behavior that is a direct result or function of the interaction of humans or animals with their fellows.  This includes behavior that may be considered anti-social.','Acculturation; Communication; Infanticide; Interpersonal Relations; Social Conformity','\'Social Behavior\' requires the direct participation of others and is, thus, distinguished from \'Individual Behavior\' which is carried out by an individual, though others may be present.','','socb',''),('STY','T055','Individual Behavior','B1.1.2','Behavior exhibited by a human or an animal that is not a direct result of interaction with other members of the species, but which may have an effect on others.','Assertiveness; Fingersucking; Risk-Taking; Self Disclosure','\'Individual Behavior\' is carried out by an individual, though others may be present, and is, thus, distinguished from \'Social Behavior\' which requires the direct participation of others.','','inbe',''),('STY','T056','Daily or Recreational Activity','B1.2','An activity carried out for recreation or exercise, or as part of daily life.','Mountaineering; Sports; Swimming; Daily shaving','','','dora',''),('STY','T057','Occupational Activity','B1.3','An activity carried out as part of an occupation or job.','Collective Bargaining; Commerce; Containment of Biohazards','','','ocac',''),('STY','T058','Health Care Activity','B1.3.1','An activity of or relating to the practice of medicine or involving the care of patients.','Ambulatory Care; Clinic Activities; Geriatric Nursing; Preventive Health Services','','','hlca',''),('STY','T059','Laboratory Procedure','B1.3.1.1','A procedure, method, or technique used to determine the composition, quantity, or concentration of a specimen, and which is carried out in a clinical laboratory.  Included here are procedures which measure the times and rates of reactions.','Blood Protein Electrophoresis; Radioimmunoassay; Atherogenic index calculation','','','lbpr',''),('STY','T060','Diagnostic Procedure','B1.3.1.2','A procedure, method, or technique used to determine the nature or identity of a disease or disorder.  This excludes procedures which are primarily carried out on specimens in a laboratory.','Heart Auscultation; X-Ray Computed Tomography; Biopsy of skin; Rhinometry, Acoustic','','','diap',''),('STY','T061','Therapeutic or Preventive Procedure','B1.3.1.3','A procedure, method, or technique designed to prevent a disease or a disorder, or to improve physical function, or used in the process of treating a disease or injury.','Cesarean Section; Hemodialysis; Vaccine Therapy','','','topp',''),('STY','T062','Research Activity','B1.3.2','An activity carried out as part of research or experimentation.','Animal Experimentation; Biomedical Research; Experimental Replication','In some cases, a concept may be assigned to both this type and the type \'Intellectual Product\'.  For example, the concept \"Comparative Study\" might be viewed as both an activity and the result, or product, of that activity.','','resa',''),('STY','T063','Molecular Biology Research Technique','B1.3.2.1','Any of the techniques used in the study of or the directed modification of the gene complement of a living organism.','Blotting, Northern; Genetic Engineering; Heterozygote Detection; Sequence Homology Determination','','','mbrt',''),('STY','T064','Governmental or Regulatory Activity','B1.3.3','An activity carried out by officially constituted governments, or an activity related to the creation or enforcement of the rules or regulations governing some field of endeavor.','Certification; Credentialing; Facility Regulation and Control; Public Assistance','','','gora',''),('STY','T065','Educational Activity','B1.3.4','An activity related to the organization and provision of education.','Academic Training; Community Health Education; Family Planning Training; Preceptorship','','','edac',''),('STY','T066','Machine Activity','B1.4','An activity carried out primarily or exclusively by machines.','Computer Simulation; Equipment Failure; Natural Language Processing; Word Processing','','','mcha',''),('STY','T067','Phenomenon or Process','B2','A process or state which occurs naturally or as a result of an activity.','Disasters; Motor Traffic Accidents; Depolymerization','','','phpr',''),('STY','T068','Human-caused Phenomenon or Process','B2.1','A phenomenon or process that is a result of the activities of human beings.','Accidents, Aviation; Baby Boom; Cultural Evolution','If the concept refers to the activity itself, rather than the result of that activity, a type from the \'Activity\' hierarchy will be assigned instead.','','hcpp',''),('STY','T069','Environmental Effect of Humans','B2.1.1','A change in the natural environment that is a result of the activities of human beings.','Acid Rain; Water Pollution; Soil Degradation','','','eehu',''),('STY','T070','Natural Phenomenon or Process','B2.2','A phenomenon or process that occurs irrespective of the activities of human beings.','Air Movements; Antibiosis; Corrosion; Lightning','','','npop',''),('STY','T071','Entity','A','A broad type for grouping physical and conceptual entities.','','Few concepts will be assigned to this broad type.','','enty',''),('STY','T072','Physical Object','A1','An object perceptible to the sense of vision or touch.','','','','phob',''),('STY','T073','Manufactured Object','A1.3','A physical object made by human beings.','Car Seats; Cooking and Eating Utensils; Bulldozer; Air freshener','','','mnob',''),('STY','T074','Medical Device','A1.3.1','A manufactured object used primarily in the diagnosis, treatment, or prevention of physiologic or anatomic disorders.','Bone Screws; Obstetrical Forceps; Oxygenators; Infusion Pumps, Multichannel','A medical device may be used for research purposes, but since its primary use is for routine medical care, it is distinguished from a \'Research Device\' which is used primarily for research purposes.','','medd',''),('STY','T075','Research Device','A1.3.2','A manufactured object used primarily in carrying out scientific research or experimentation.','Cell-Free System; Cytometers, Automated, Flow; DNA Microarrays','A research device is distinguished from a \'Medical Device\', which though it may be used for research purposes is used primarily for routine medical care.','','resd',''),('STY','T077','Conceptual Entity','A2','A broad type for grouping abstract entities or concepts.','','Few concepts will be assigned to this broad type.','','cnce',''),('STY','T078','Idea or Concept','A2.1','An abstract concept, such as a social, religious or philosophical concept.','Capitalism; Civil Rights; ethics <1>; Freedom; Spiritualism','','','idcn',''),('STY','T079','Temporal Concept','A2.1.1','A concept which pertains to time or duration.','Birth Intervals; Half-Life; Postimplantation Phase; Postoperative Period; Puerperium','If the concept refers to a phase, stage, cycle, interval, period, or rhythm, it is assigned to this type.','','tmco',''),('STY','T080','Qualitative Concept','A2.1.2','A concept which is an assessment of some quality, rather than a direct measurement.','Clinical Competence; Consumer Satisfaction; Esthetics, Dental; Health Status','','','qlco',''),('STY','T081','Quantitative Concept','A2.1.3','A concept which involves the dimensions, quantity or capacity of something using some unit of measure, or which involves the quantitative comparison of entities.','Age Distribution; Body Height; Metric System; Secretory Rate','If the concept refers to rate or distribution, the type \'Temporal Concept\' is not also assigned.','','qnco',''),('STY','T082','Spatial Concept','A2.1.5','A location, region, or space, generally having definite boundaries.','Mandibular Rest Position; Lateral; Bicoronal','','','spco',''),('STY','T083','Geographic Area','A2.1.5.4','A geographic location, generally having definite boundaries.','Americas; Arctic Regions; Baltimore; Canada; Far East','','','geoa',''),('STY','T085','Molecular Sequence','A2.1.5.3','A broad type for grouping the collected sequences of amino acids, carbohydrates, and nucleotide sequences.  Descriptions of these sequences are generally reported in the published literature and/or are deposited in and maintained by databanks such as GenBank, European Molecular Biology Laboratory (EMBL), National Biomedical Research Foundation (NBRF), or other sequence repositories.','','','','mosq',''),('STY','T086','Nucleotide Sequence','A2.1.5.3.1','The sequence of purines and pyrimidines in nucleic acids and polynucleotides.  Included here are nucleotide-rich regions, conserved sequence, and DNA transforming region.','Base Sequence; Direct Repeat; RNA Sequence; Regulatory sequence','','','nusq',''),('STY','T087','Amino Acid Sequence','A2.1.5.3.2','The sequence of amino acids as arrayed in chains, sheets, etc., within the protein molecule.  It is of fundamental importance in determining protein structure.','Signal Sequences, Peptide; arginyl-glycyl-aspartic acid; Homologous Sequences, Amino Acid','','','amas',''),('STY','T088','Carbohydrate Sequence','A2.1.5.3.3','The sequence of carbohydrates within polysaccharides, glycoproteins, and glycolipids.','Abnormal carbohydrate sequence; L-rhamnosyl-epsilon-rhodomycinone','','','crbs',''),('STY','T089','Regulation or Law','A2.4.2','An intellectual product resulting from legislative or regulatory activity.','Building Codes; Criminal Law; Health Planning Guidelines; Security Measures','','','rnlw',''),('STY','T090','Occupation or Discipline','A2.6','A vocation, academic discipline, or field of study, or a subpart of an occupation or discipline.','Aviation; Craniology; Ecology; Linguistics','If the concept refers to the individuals who have the vocation, the type \'Professional or Occupational Group\' will be assigned instead.','','ocdi',''),('STY','T091','Biomedical Occupation or Discipline','A2.6.1','A vocation, academic discipline, or field of study related to biomedicine.','Adolescent Medicine; Cellular Neurobiology; Dentistry; Dermatology; Emergency Nursing','','','bmod',''),('STY','T092','Organization','A2.7','The result of uniting for a common purpose or function.  The continued existence of an organization is not dependent on any of its members, its location, or particular facility.  Components or subparts of organizations are also included here.  Although the names of organizations are sometimes used to refer to the buildings in which they reside, they are not inherently physical in nature.','Labor Unions; United Nations; United States Environmental Protection Agency; Universities; European Economic Community','','','orgt',''),('STY','T093','Health Care Related Organization','A2.7.1','An established organization which carries out specific functions related to health care delivery or research in the life sciences.','Ambulatory Care Facilities; American Cancer Society; Health Care Coalitions; Pan American Health Organization','Concepts for health care related professional societies are assigned the type \'Professional Society\'.','','hcro',''),('STY','T094','Professional Society','A2.7.2','An organization uniting those who have a common vocation or who are involved with a common field of study.','American Medical Association; International Council of Nurses; Library Associations','','','pros',''),('STY','T095','Self-help or Relief Organization','A2.7.3','An organization whose purpose and function is to provide assistance to the needy or to offer support to those sharing similar problems.','Alcoholics Anonymous; Charities; Red Cross; Tuberculosis Societies','','','shro',''),('STY','T096','Group','A2.9','A conceptual entity referring to the classification of individuals according to certain shared characteristics.','','Few concepts will be assigned to this broad type.','','grup',''),('STY','T097','Professional or Occupational Group','A2.9.1','An individual or individuals classified according to their vocation.','Clergy; Demographers; Hospital Volunteers; Military Personnel; Physicians; Zoologist','If the concept refers to the discipline or vocation itself, rather than to the individuals who have the vocation, then the type \'Occupation or Discipline\' will be assigned instead.','','prog',''),('STY','T098','Population Group','A2.9.2','An indivdual or individuals classified according to their sex, racial origin, religion, common place of living, financial or social status, or some other cultural or behavioral attribute.','Asian Americans; Ethnic Groups; Low-Income Population; Adult Offenders','','','popg',''),('STY','T099','Family Group','A2.9.3','An individual or individuals classified according to their family relationships or relative position in the family unit.','Only Child; Siblings; Single Parent; Surrogate Mothers','','','famg',''),('STY','T100','Age Group','A2.9.4','An individual or individuals classified according to their age.','Adult; Aged, 80 and over; Infant, Premature; Adolescent','','','aggp',''),('STY','T101','Patient or Disabled Group','A2.9.5','An individual or individuals classified according to a disability, disease, condition or treatment.','Amputees; Child, Institutionalized; Chronically Ill; Mentally Ill Persons','','','podg',''),('STY','T102','Group Attribute','A2.8','A conceptual entity which refers to the frequency or distribution of certain characteristics or phenomena in certain groups.','Family Size; Group Structure; Life Expectancy; Neonatal Mortality','','','grpa',''),('STY','T103','Chemical','A1.4.1','Compounds or substances of definite molecular composition.  Chemicals are viewed from two distinct perspectives in the network, functionally and structurally.  Almost every chemical concept is assigned at least two types, generally one from the structure hierarchy and at least one from the function hierarchy.','','Few concepts will be assigned to this broad type.','','chem',''),('STY','T104','Chemical Viewed Structurally','A1.4.1.2','A chemical or chemicals viewed from the perspective of their structural characteristics.  Included here are concepts which can mean either a salt, an ion, or a compound (e.g., \"Bromates\" and \"Bromides\").','Ammonium Compounds; Cations; Siloxanes; Sulfur Compounds','Concepts are assigned to this type if they can be both organic and inorganic, e.g.  sulfur compounds.  Do not use this type if the concept has an important functional aspect, e.g., \"Mylanta Double Strength Liquid\" contains Al(OH)3, Mg(OH)2, and simethicone, but would be assigned only to \'Pharmacologic Substance\'.','','chvs',''),('STY','T109','Organic Chemical','A1.4.1.2.1','The general class of carbon-containing compounds, usually based on carbon chains or rings, and also containing hydrogen (hydrocarbons), with or without nitrogen, oxygen, or other elements in which the bonding between elements is generally covalent.','Benzene Derivatives; Busulfan; Methane; Toluene','Salts of organic chemicals (such as Calcium Acetate) would be considered organic chemicals and should not also receive the type \'Inorganic Chemical\'.','','orch',''),('STY','T110','Steroid','A1.4.1.2.1.9.1','One of a group of polycyclic, 17-carbon-atom, fused-ring compounds occurring both in natural and synthetic forms.  Included here are naturally occurring and synthetic steroids, bufanolides, cardanolides, homosteroids, norsteroids, and secosteroids.','Bufanolides; Ketosteroids; Norandrostanes; Prednisone','','','strd',''),('STY','T111','Eicosanoid','A1.4.1.2.1.9.2','An oxygenated metabolite from polyunsaturated 20 carbon fatty acids including lipoxygenase and cyclooxygenase products and their synthetic analogs. This includes the prostaglandins and thromboxanes.','8,11,14-Eicosatrienoic Acid; Alprostadil; Thromboxane A2; Rioprostil','Naturally occurring eicosanoids will also be assigned to a type from the \'Biologically Active Substance\' hierarchy.  Synthetic eicosanoids will also be assigned to the type \'Pharmacologic Substance\'.','','eico',''),('STY','T114','Nucleic Acid, Nucleoside, or Nucleotide','A1.4.1.2.1.5','A complex compound of high molecular weight occurring in living cells. These are basically of two types, ribonucleic (RNA) and deoxyribonucleic (DNA) acids.  Nucleic acids are made of nucleotides (nitrogen-containing base, a 5-carbon sugar, and one or more phosphate group) linked together by a phosphodiester bond between the 5\' and 3\' carbon atoms.  Nucleosides are compounds composed of a purine or pyrimidine base (usually adenine, cytosine, guanine, thymine, uracil) linked to either a ribose or a deoxyribose sugar.','Adenosine; Guanine Nucleotides; Nicotinamide Mononucleotide','If this type has been assigned, the type \'Organophosphorus Compound\' will not also be assigned.  Naturally occurring nucleic acids, nucleosides, or nucleotides will also be assigned a type from the \'Biologically Active Substance\' hierarchy.','','nnon',''),('STY','T115','Organophosphorus Compound','A1.4.1.2.1.6','An organic compound containing phosphorus as a constituent.  Included here are organic phosphinic, phosphonic and phosphoric acid derivatives and their thiophosphorus counterparts.  Excluded are phospholipids, sugar phosphates, phosphoproteins, nucleotides, and nucleic acids.','Diphosphonates; Phosphonoacetic Acid; Phosphoric Acid Esters; Thiamine Triphosphate','','','opco',''),('STY','T116','Amino Acid, Peptide, or Protein','A1.4.1.2.1.7','Amino acids and chains of amino acids connected by peptide linkages.','Acetylcysteine; Glycoproteins; Peptidyl-Dipeptidase A; glycylglutamine','When the concept is both an enzyme and a protein, this type and the type \'Enzyme\' will be assigned.','','aapp',''),('STY','T118','Carbohydrate','A1.4.1.2.1.8','A generic term that includes monosaccharides, oligosaccharides, and polysaccharides as well as substances derived from monosaccharides by reduction of the carbonyl group (alditols), by oxidation of one or more terminal group to carboxylic acids, or by replacement of one or more hydroxy groups by a hydrogen atom, an amino group, a thiol group or similar heteroatomic groups.  It also includes derivatives of these compounds.  Included here are sugar phosphates. Excluded are glycolipids and glycoproteins.','Deoxyglucose; Glycosides; Polysaccharides; Sepharose','Glycoproteins should only be typed as \'Amino Acid, Peptide, or Protein\'. Sugar phosphates should only be typed as \'Carbohydrate\'.  Glycolipids should only be typed as \'Lipid\'.','','carb',''),('STY','T119','Lipid','A1.4.1.2.1.9','An inclusive group of fat or fat-derived substances that are soluble in nonpolar solvents related to fatty acid esters, fatty alcohols, sterols, waxes, etc.  Included in this group are the saponifiable lipids such as glycerides (fats and oils), essential (volatile) oils, and phospholipids.','Ceroid; Glycerides; Sphingolipids','Phospholipids should not also be typed with \'Organophosphorus Compound\'. Fatty acids are composed of a chain of alkyl groups containing from 4-22 carbon atoms (usually even-numbered) and characterized by a terminal carboxyl group.','','lipd',''),('STY','T120','Chemical Viewed Functionally','A1.4.1.1','A chemical viewed from the perspective of its functional characteristics or pharmacological activities.','Aerosol Propellants; Food Additives; Soaps','A specific chemical will not be assigned here.  Groupings of chemicals viewed functionally, such as \"Aerosol Propellants\" may appropriately be assigned here. A name that is inherently functional, such as \"Food Additives\", will not also be assigned a type from the \'Chemical Viewed Structurally\' hierarchy.','','chvf',''),('STY','T121','Pharmacologic Substance','A1.4.1.1.1','A substance used in the treatment or prevention of pathologic disorders. This includes substances that occur naturally in the body and are administered therapeutically.','Antiemetics; Cardiovascular Agents; Codeine; Morphine Sulfate','If a substance is both endogenous and typically used as a drug, then this type and the type \'Biologically Active Substance\' or one of its children are assigned.  Body substances that are used therapeutically such as whole blood preparation, NOS would only receive the type \'Body Substance\'.  Substances used in the diagnosis or analysis of normal and abnormal body functions should be given the type \'Indicator, Reagent, or Diagnostic Aid\'.','','phsu',''),('STY','T122','Biomedical or Dental Material','A1.4.1.1.2','A substance used in biomedicine or dentistry predominantly for its physical, as opposed to chemical, properties.  Included here are biocompatible materials, tissue adhesives, bone cements, resins, toothpastes, etc.','Anion Exchange Resins; Bone Cements; Dental Casting Investment; Elastosil','','','bodm',''),('STY','T123','Biologically Active Substance','A1.4.1.1.3','A generally endogenous substance produced or required by an organism, of primary interest because of its role in the biologic functioning of the organism that produces it.','Enzyme Precursors; Gastric Acid; Growth Substances','If a substance is both endogenous and typically used as a drug, then this type and the type \'Pharmacologic Substance\' are assigned.','','bacs',''),('STY','T124','Neuroreactive Substance or Biogenic Amine','A1.4.1.1.3.1','An endogenous substance whose activities affect or play an important role in the functioning of the nervous system.  Included here are catecholamines, neuroregulators, neurophysins, etc.','gamma-Aminobutyric Acid; Neurotensin','Unlike many of the other types under \'Biologically Active Substance\', do not assign this type to drugs that are used on the nervous system unless the compound is endogenous.','','nsba',''),('STY','T125','Hormone','A1.4.1.1.3.2','In animals, a chemical usually secreted by an endocrine gland whose products are released into the circulating fluid.  Hormones act as chemical messengers and regulate various physiologic processes such as growth, reproduction, metabolism, etc.  They usually fall into two broad classes, steroid hormones and peptide hormones.','Glucocorticoids; Gonadotropins; Pentagastrin','Synthetic hormones that are used as drugs should receive this type and \'Pharmacologic Substance\'.  Plant hormones are assigned only to the type \'Pharmacologic Substance\'.','','horm',''),('STY','T126','Enzyme','A1.4.1.1.3.3','A complex chemical, usually a protein, that is produced by living cells and which catalyzes specific biochemical reactions.  There are six main types of enzymes: oxidoreductases, transferases, hydrolases, lyases, isomerases, and ligases.','Complement Activating Enzymes; Glucose Oxidase; leukocyte esterase','Generally when a concept is assigned to this type, it will also be assigned to the type \'Amino Acid, Peptide, or Protein\'.','','enzy',''),('STY','T127','Vitamin','A1.4.1.1.3.4','A substance, usually an organic chemical complex, present in natural products or made synthetically, which is essential in the diet of man or other higher animals.  Included here are vitamin precursors, provitamins, and vitamin supplements.','25-Hydroxyvitamin D 2; Biotin; Pantothenic Acid; Retinol <1>; Folinic acid preparation','Essential amino acids are not assigned to this type.  They will be assigned to the type \'Amino Acid, Peptide, or Protein\'.  This can be used with \'Pharmacologic Substance\' if the compound is being administered therapeutically or if the source has it classified as therapeutic (i.e., N\'ICE Sugarless Vitamin C Drops).','','vita',''),('STY','T129','Immunologic Factor','A1.4.1.1.3.5','A biologically active substance whose activities affect or play a role in the functioning of the immune system.','Antilymphocyte Globulin; Autocrine Motility Factor; Blood group antibody 754','Antigens and antibodies are assigned to this type.  Unlike most biologically active substances, some immunologic factors may be exogenous.  Vaccines should be given this type and the type \'Pharmacologic Substance\'.','','imft',''),('STY','T130','Indicator, Reagent, or Diagnostic Aid','A1.4.1.1.4','A substance primarily of interest for its use in laboratory or diagnostic tests and procedures to detect, measure, examine, or analyze other chemicals, processes, or conditions.','Congo Red; Dansyl Compounds','Radioactive imaging agents should be assigned to this type and not to the type \'Pharmacologic Substance\' unless they are also being used therapeutically.','','irda',''),('STY','T131','Hazardous or Poisonous Substance','A1.4.1.1.5','A substance of concern because of its potentially hazardous or toxic effects.  This would include most drugs of abuse, as well as agents that require special handling because of their toxicity.','Carcinogens; Paraquat; Sodium Cyanide; Crack Cocaine','Most pharmaceutical agents, although potentially harmful, are excluded here and are assigned to the type \'Pharmacologic Substance\'.  All pesticides are assigned to this type.','','hops',''),('RL','T132','physically_related_to','R1','Related by virtue of some physical attribute or characteristic.','','','','PR','physically_related_to'),('RL','T133','part_of','R1.1','Composes, with one or more other physical units, some larger whole.  This includes component of, division of, portion of, fragment of, section of, and layer of.','','','','PT','has_part'),('RL','T134','contains','R1.3','Holds or is the receptacle for fluids or other substances.  This includes is filled with, holds, and is occupied by.','','','','CT','contained_in'),('RL','T135','location_of','R2.1','The position, site, or region of an entity or the site of a process.','','','','LO','has_location'),('RL','T136','temporally_related_to','R4','Related in time by preceding, co-occuring with, or following.','','','','TR','temporally_related_to'),('RL','T137','co-occurs_with','R4.1','Occurs at the same time as, together with, or jointly.  This includes is co-incident with, is concurrent with, is contemporaneous with, accompanies, coexists with, and is concomitant with.','','','','CW','co-occurs_with'),('RL','T138','precedes','R4.2','Occurs earlier in time.  This includes antedates, comes before, is in advance of, predates, and is prior to.','','','','PC','follows'),('RL','T139','functionally_related_to','R3','Related by the carrying out of some function or activity.','','','','FR','functionally_related_to'),('RL','T140','process_of','R3.4.1','Action, function, or state of.','','','','PO','has_process'),('RL','T141','carries_out','R3.3.1','Executes a function or performs a procedure or activity.  This includes transacts, operates on, handles, and executes.','','','','CO','carried_out_by'),('RL','T142','interacts_with','R3.1.5','Acts, functions, or operates together with.','','','','IW','interacts_with'),('RL','T143','practices','R3.3.3','Performs habitually or customarily.','','','','PA','practiced_by'),('RL','T144','produces','R3.2.1','Brings forth, generates or creates.  This includes yields, secretes, emits, biosynthesizes, generates, releases, discharges, and creates.','','','','PS','produced_by'),('RL','T145','exhibits','R3.3.2','Shows or demonstrates.','','','','EX','exhibited_by'),('RL','T146','disrupts','R3.1.3','Alters or influences an already existing condition, state, or situation. Produces a negative effect on.','','','','DS','disrupted_by'),('RL','T147','causes','R3.2.2','Brings about a condition or an effect.  Implied here is that an agent, such as for example, a pharmacologic substance or an organism, has brought about the effect.  This includes induces, effects, evokes, and etiology.','','','','CA','caused_by'),('RL','T148','prevents','R3.1.6','Stops, hinders or eliminates an action or condition.','','','','PV','prevented_by'),('RL','T149','complicates','R3.1.4','Causes to become more severe or complex or results in adverse effects.','','','','CM','complicated_by'),('RL','T150','manifestation_of','R3.6','That part of a phenomenon which is directly observable or concretely or visibly expressed, or which gives evidence to the underlying process.  This includes expression of, display of, and exhibition of.','','','','MF','has_manifestation'),('RL','T151','affects','R3.1','Produces a direct effect on.  Implied here is the altering or influencing of an existing condition, state, situation, or entity.  This includes has a role in, alters, influences, predisposes, catalyzes, stimulates, regulates, depresses, impedes, enhances, contributes to, leads to, and modifies.','','','','AF','affected_by'),('RL','T152','occurs_in','R3.4','Takes place in or happens under given conditions, circumstances, or time periods, or in a given location or population.  This includes appears in, transpires, comes about, is present in, and exists in.','','','','OC','has_occurrence'),('RL','T153','manages','R3.1.1','Administers, or contributes to the care of an individual or group of individuals.','','','','MN','managed_by'),('RL','T154','treats','R3.1.2','Applies a remedy with the object of effecting a cure or managing a condition.','','','','TS','treated_by'),('RL','T155','uses','R3.5','Employs in the carrying out of some activity.  This includes applies, utilizes, employs, and avails.','','','','US','used_by'),('RL','T156','indicates','R3.7','Gives evidence for the presence at some time of an entity or process.','','','','IN','indicated_by'),('RL','T157','result_of','R3.8','The condition, product, or state occurring as a consequence, effect, or conclusion of an activity or process.  This includes product of, effect of, sequel of, outcome of, culmination of, and completion of.','','','','RO','has_result'),('RL','T158','conceptually_related_to','R5','Related by some abstract concept, thought, or idea.','','','','CR','conceptually_related_to'),('RL','T159','property_of','R5.7','Characteristic of, or quality of.','','','','PP','has_property'),('RL','T160','conceptual_part_of','R5.11','Conceptually a portion, division, or component of some larger whole.','','','','CP','has_conceptual_part'),('RL','T161','evaluation_of','R5.1','Judgment of the value or degree of some attribute or process.','','','','EV','has_evaluation'),('RL','T162','measures','R5.5','Ascertains or marks the dimensions, quantity, degree, or capacity of.','','','','MS','measured_by'),('RL','T163','diagnoses','R5.6','Distinguishes or identifies the nature or characteristics of.','','','','DI','diagnosed_by'),('RL','T164','assesses_effect_of','R5.3.1','Analyzes the influence or consequences of the function or action of.','','','','AE','assessed_for_effect_by'),('RL','T165','issue_in','R5.12','Is an issue in or a point of discussion, study, debate, or dispute.','','','','II','has_issue'),('RL','T166','associated_with','R','has a significant or salient relationship to.','','','','AW','associated_with'),('STY','T167','Substance','A1.4','A material with definite or fairly definite chemical composition.','Air <1>; Foreign Bodies; Fossils; Copper dust','','','sbst',''),('STY','T168','Food','A1.4.3','Any substance generally containing nutrients, such as carbohydrates, proteins, and fats, that can be ingested by a living organism and metabolized into energy and body tissue.  Some foods are naturally occurring, others are either partially or entirely made by humans.','Beverages; Egg Yolk; Margarine; Nuts','Food additives, food preservatives, and food dyes should be given the type \'Chemical Viewed Functionally\'; \"Diet Coke\" would be assigned this type.','','food',''),('STY','T169','Functional Concept','A2.1.4','A concept which is of interest because it pertains to the carrying out of a process or activity.','Interviewer Effect; Problem Formulation; Endogenous; Responsive','','','ftcn',''),('STY','T170','Intellectual Product','A2.4','A conceptual entity resulting from human endeavor.  Concepts assigned to this type generally refer to information created by humans for some purpose.','Decision Support Techniques; Information Systems; Literature; Population Projection','Concepts referring to theorems, models, and systems are assigned here.  In some cases, a concept may be assigned to both \'Intellectual Product\' and \'Research Activity\'.  For example, the concept \"Comparative Study\" might be viewed as both an activity and the result, or product, of that activity.','','inpr',''),('STY','T171','Language','A2.5','The system of communication used by a particular nation or people.','Afrikaans language; braille; Greek language; Adamawa language','','','lang',''),('RL','T172','consists_of','R1.2','Is structurally made up of in whole or in part of some material or matter. This includes composed of, made of, and formed of.','','','','CS','constitutes'),('RL','T173','adjacent_to','R2.2','Close to, near or abutting another physical unit with no other structure of the same kind intervening.  This includes adjoins, abuts, is contiguous to, is juxtaposed, and is close to.','','','','AD','adjacent_to'),('RL','T174','connected_to','R1.4','Directly attached to another physical unit as tendons are connected to muscles.  This includes attached to and anchored to.','','','','CN','connected_to'),('RL','T175','interconnects','R1.5','Serves to link or join together two or more other physical units.  This includes joins, links, conjoins, articulates, separates, and bridges.','','','','IC','interconnected_by'),('RL','T176','surrounds','R2.3','Establishes the boundaries for, or defines the limits of another physical structure.  This includes limits, bounds, confines, encloses, and circumscribes.','','','','SR','surrounded_by'),('RL','T177','traverses','R2.4','Crosses or extends across another physical structure or area.  This includes crosses over and crosses through.','','','','TV','traversed_by'),('RL','T178','derivative_of','R5.8','In chemistry, a substance structurally related to another or that can be made from the other substance.  This is used only for structural relationships. This does not include functional relationships such as metabolite of, by product of, nor analog of.','','','','DO','has_derivative'),('RL','T179','developmental_form_of','R5.9','An earlier stage in the individual maturation of.','','','','DF','has_developmental_form'),('RL','T180','degree_of','R5.2','The relative intensity of a process or the relative intensity or amount of a quality or attribute.','','','','DE','has_degree'),('RL','T182','measurement_of','R5.4','The dimension, quantity, or capacity determined by measuring.','','','','ME','has_measurement'),('RL','T183','method_of','R5.10','The manner and sequence of events in performing an act or procedure.','','','','MT','has_method'),('STY','T184','Sign or Symptom','A2.2.2','An observable manifestation of a disease or condition based on clinical judgment, or a manifestation of a disease or condition which is experienced by the patient and reported as a subjective observation.','Dyspnea; Nausea; Pain; Pallor; Homans\' sign','','','sosy',''),('STY','T185','Classification','A2.4.1','A term or system of terms denoting an arrangement by class or category.','Chemicals and Drugs (MeSH Category); Axis I; Gleason grade 2; C1 certainty','','','clas',''),('RL','T186','isa','H','The basic hierarchical link in the Network.  If one item \"isa\" another item then the first item is more specific in meaning than the second item.','','','','IS','inverse_isa'),('RL','T187','brings_about','R3.2','Acts on or influences an entity.','','','','BA','brought_about_by'),('RL','T188','performs','R3.3','Executes, accomplishes, or achieves an activity.','','','','PE','performed_by'),('RL','T189','spatially_related_to','R2','Related by place or region.','','','','SP','spatially_related_to'),('STY','T190','Anatomical Abnormality','A1.2.2','An abnormal structure, or one that is abnormal in size or location.','','Use this type if the abnormality in question can be either an acquired or congenital abnormality.  Neoplasms are not included here.  These are given the type \'Neoplastic Process\'.  If an anatomical abnormality has a pathologic manifestation, then it will additionally be given the type \'Disease or Syndrome\', e.g., \"Diabetic Cataract\" will be double-typed for this reason.','','anab',''),('STY','T191','Neoplastic Process','B2.2.1.2.1.2','A new and abnormal growth of tissue in which the growth is uncontrolled and progressive.  The growths may be malignant or benign.','Abdominal Neoplasms; stage IVB carcinoma of the vagina; tonsillar lymphoepithelioma','All neoplasms are assigned to this type.  Do not also assign a type from the \'Anatomical Abnormality\' hierarchy.','','neop',''),('STY','T192','Receptor','A1.4.1.1.3.6','A specific structure or site on the cell surface or within its cytoplasm that recognizes and binds with other specific molecules.  These include the proteins on the surface of an immunocompetent cell that binds with antigens, or proteins found on the surface molecules that bind with hormones or neurotransmitters and react with other molecules that respond in a specific way.','Adenosine A2 Receptor; Integrin alphaXbeta2; T-Cell Receptors alpha-Chain','','','rcpt',''),('RL','T193','analyzes','R5.3','Studies or examines using established quantitative or qualitative methods.','','','','AN','analyzed_by'),('STY','T194','Archaeon','A1.1.6','A member of one of the three domains of life, formerly called Archaebacteria under the taxon Bacteria, but now considered separate and distinct.  Archaea are characterized by: 1) the presence of characteristic tRNAs and ribosomal RNAs; 2) the absence of peptidoglycan cell walls; 3) the presence of ether-linked lipids built from branched-chain subunits; and 4) their occurrence in unusual habitats.  While archaea resemble bacteria in morphology and genomic organization, they resemble eukarya in their method of genomic replication.','Thermoproteales; Haloferax volcanii; Methanospirillum','','','arch',''),('STY','T195','Antibiotic','A1.4.1.1.1.1','A pharmacologically active compound produced by growing microorganisms which kill or inhibit growth of other microorganisms.','Antibiotics; Cephalosporins; Methicillin','','','antb',''),('STY','T196','Element, Ion, or Isotope','A1.4.1.2.3','One of the 109 presently known fundamental substances that comprise all matter at and above the atomic level.  This includes elemental metals, rare gases, and most abundant naturally occurring radioactive elements, as well as the ionic counterparts of elements (NA+, Cl-), and the less abundant isotopic forms.  This does not include organic ions such as iodoacetate to which the type \'Organic Chemical\' is assigned.','Carbon; Chromium Isotopes; Cobalt Radioisotopes; Deuterium; Radioisotopes; Uranium','Group terms such as sulfates would be assigned to the type \'Chemical Viewed Structurally\'.  Substances such as aluminum chloride would be assigned the type \'Inorganic Chemical\'.  Technetium Tc 99m Aggregated Albumin would not receive this type.','','elii',''),('STY','T197','Inorganic Chemical','A1.4.1.2.2','Chemical elements and their compounds, excluding the hydrocarbons and their derivatives (except carbides, carbonates, cyanides, cyanates and carbon disulfide).  Generally inorganic compounds contain ionic bonds.  Included here are inorganic acids and salts, alloys, alkalies, and minerals.','Carbonic Acid; Sodium Chloride; Talc','','','inch',''),('RL','T198','branch_of','R1.6','Arises from the division of.  For example, the arborization of arteries.','','','','BR','has_branch'),('RL','T199','tributary_of','R1.7','Merges with.  For example, the confluence of veins.','','','','TB','has_tributary'),('STY','T200','Clinical Drug','A1.3.3','A pharmaceutical preparation as produced by the manufacturer.  The name usually includes the substance, its strength, and the form, but may include the substance and only one of the other two items.','Zovirax Cold Sore 5% cream; sleeping pill; Acetohexamide 250 MG Oral Tablet','Do not double type with Pharmacologic Substance, Antibiotic, or other chemical semantic types.','','clnd',''),('STY','T201','Clinical Attribute','A2.3.1','An observable or measurable property or state of an organism of clinical interest.','body density; ALANINE AMINOTRANSFERASE:CATALYTIC CONCENTRATION:POINT IN TIME:SERUM/PLASMA:QUANTITATIVE:WITHOUT P-5\'-P; urine acidity','These are the attributes that are being evaluated or measured, not the results of the evaluation.','','clna',''),('RL','T202','ingredient_of','R1.8','Is a component of, as in a constituent of a preparation.','','','','IG','has_ingredient'),('STY','T203','Drug Delivery Device','A1.3.1.1','A medical device that contains a clinical drug or drugs.','Ortho-Novum 7/7/7 28 Tablets; Heparin sodium 10,000iu/0.4mL prefilled syringe; METHYLPREDNISOLONE 16MG TAB ADT-PAK,14; Benzalkonium Chloride Wipes; EPINEPHRINE 1 MG/ML Intramuscular kit','','','drdd','');
UNLOCK TABLES;
/*!40000 ALTER TABLE `SRDEF` ENABLE KEYS */;

--
-- Table structure for table `SRFIL`
--

DROP TABLE IF EXISTS `SRFIL`;
CREATE TABLE `SRFIL` (
  `FIL` varchar(7) character set latin1 collate latin1_bin NOT NULL default '',
  `DES` varchar(56) character set latin1 collate latin1_bin NOT NULL default '',
  `FMT` varchar(41) character set latin1 collate latin1_bin NOT NULL default '',
  `CLS` char(2) character set latin1 collate latin1_bin NOT NULL default '',
  `RWS` varchar(4) character set latin1 collate latin1_bin NOT NULL default '',
  `BTS` varchar(6) character set latin1 collate latin1_bin NOT NULL default ''
) ENGINE=MyISAM DEFAULT CHARSET=latin1;

--
-- Dumping data for table `SRFIL`
--


/*!40000 ALTER TABLE `SRFIL` DISABLE KEYS */;
LOCK TABLES `SRFIL` WRITE;
INSERT INTO `SRFIL` VALUES ('SRDEF','Basic information about the Semantic Types and Relations','RT,UI,STY/RL,STN/RTN,DEF,EX,UN,NH,ABR,RIN','10','189','52123'),('SRFIL','File Description','FIL,DES,FMT,CLS,RWS,BTS','6','6','435'),('SRFLD','Field Description','COL,DES,REF,FIL','4','21','683'),('SRSTRE1','Fully inherited set of Relations (UIs)','UI,UI,UI','3','6864','109824'),('SRSTRE2','Fully inherited set of Relations (Names)','STY,RL,STY','3','6864','349432'),('SRSTR','Structure of the Network','STY/RL,RL,STY/RL,LS','4','612','30898');
UNLOCK TABLES;
/*!40000 ALTER TABLE `SRFIL` ENABLE KEYS */;

--
-- Table structure for table `SRFLD`
--

DROP TABLE IF EXISTS `SRFLD`;
CREATE TABLE `SRFLD` (
  `COL` char(3) character set latin1 collate latin1_bin NOT NULL default '',
  `DES` varchar(32) character set latin1 collate latin1_bin NOT NULL default '',
  `REF` char(3) character set latin1 collate latin1_bin NOT NULL default '',
  `FIL` varchar(19) character set latin1 collate latin1_bin NOT NULL default ''
) ENGINE=MyISAM DEFAULT CHARSET=latin1;

--
-- Dumping data for table `SRFLD`
--


/*!40000 ALTER TABLE `SRFLD` DISABLE KEYS */;
LOCK TABLES `SRFLD` WRITE;
INSERT INTO `SRFLD` VALUES ('ABR','abbreviation','3.2','SRDEF'),('BTS','size in bytes','3.2','SRFIL'),('CLS','number of columns','3.2','SRFIL'),('COL','field name','3.2','SRFLD'),('DEF','definition','3.2','SRDEF'),('DES','short description','3.2','SRFLD,SRFIL'),('EX','examples','3.2','SRDEF'),('FIL','file name(s)','3.2','SRFLD,SRFIL'),('FMT','format','3.2','SRFIL'),('LS','link status','3.2','SRSTR'),('NH','non-human flag','3.2','SRDEF'),('REF','cross reference to documentation','3.2','SRFLD'),('RIN','relation inverse','3.2','SRDEF'),('RL','relation name','3.2','SRDEF,SRSTR,SRSTRE2'),('RTN','relation tree number','3.2','SRDEF'),('RT','record type','3.2','SRDEF'),('RWS','number of rows','3.2','SRFIL'),('STN','semantic type tree number','3.2','SRDEF'),('STY','semantic type name','3.2','SRDEF,SRSTR,SRSTRE2'),('UI','unique identifier','3.2','SRDEF,SRSTRE1'),('UN','usage note','3.2','SRDEF');
UNLOCK TABLES;
/*!40000 ALTER TABLE `SRFLD` ENABLE KEYS */;

--
-- Table structure for table `SRSTR`
--

DROP TABLE IF EXISTS `SRSTR`;
CREATE TABLE `SRSTR` (
  `STYRL1` varchar(41) character set latin1 collate latin1_bin NOT NULL default '',
  `RL` varchar(23) character set latin1 collate latin1_bin NOT NULL default '',
  `STYRL2` varchar(39) character set latin1 collate latin1_bin NOT NULL default '',
  `LS` char(3) character set latin1 collate latin1_bin NOT NULL default ''
) ENGINE=MyISAM DEFAULT CHARSET=latin1;

--
-- Dumping data for table `SRSTR`
--


/*!40000 ALTER TABLE `SRSTR` DISABLE KEYS */;
LOCK TABLES `SRSTR` WRITE;
INSERT INTO `SRSTR` VALUES ('Acquired Abnormality','co-occurs_with','Injury or Poisoning','D'),('Acquired Abnormality','isa','Anatomical Abnormality','D'),('Acquired Abnormality','result_of','Behavior','D'),('Activity','isa','Event','D'),('Age Group','isa','Group','D'),('Alga','isa','Plant','D'),('Amino Acid Sequence','isa','Molecular Sequence','D'),('Amino Acid Sequence','property_of','Amino Acid, Peptide, or Protein','D'),('Amino Acid Sequence','property_of','Gene or Genome','D'),('Amino Acid, Peptide, or Protein','consists_of','Amino Acid, Peptide, or Protein','D'),('Amino Acid, Peptide, or Protein','isa','Organic Chemical','D'),('Amphibian','isa','Vertebrate','D'),('Anatomical Abnormality','affects','Organism','D'),('Anatomical Abnormality','affects','Physiologic Function','D'),('Anatomical Abnormality','associated_with','Organism Attribute','D'),('Anatomical Abnormality','co-occurs_with','Anatomical Abnormality','D'),('Anatomical Abnormality','complicates','Anatomical Abnormality','D'),('Anatomical Abnormality','isa','Anatomical Structure','D'),('Anatomical Abnormality','location_of','Pathologic Function','D'),('Anatomical Abnormality','manifestation_of','Biologic Function','D'),('Anatomical Abnormality','occurs_in','Group','D'),('Anatomical Abnormality','result_of','Anatomical Abnormality','D'),('Anatomical Abnormality','result_of','Health Care Activity','D'),('Anatomical Abnormality','result_of','Phenomenon or Process','D'),('Anatomical Structure','isa','Physical Object','D'),('Anatomical Structure','location_of','Bacterium','D'),('Anatomical Structure','location_of','Fungus','D'),('Anatomical Structure','location_of','Rickettsia or Chlamydia','D'),('Anatomical Structure','location_of','Virus','D'),('Anatomical Structure','part_of','Organism','D'),('Animal','exhibits','Behavior','D'),('Animal','isa','Organism','D'),('Antibiotic','isa','Pharmacologic Substance','D'),('Archaeon','isa','Organism','D'),('Bacterium','causes','Pathologic Function','D'),('Bacterium','isa','Organism','D'),('Bacterium','location_of','Biologically Active Substance','D'),('Behavior','affects','Behavior','D'),('Behavior','affects','Mental Process','D'),('Behavior','associated_with','Geographic Area','D'),('Behavior','associated_with','Group Attribute','D'),('Behavior','associated_with','Group','D'),('Behavior','associated_with','Occupation or Discipline','D'),('Behavior','associated_with','Organism Attribute','D'),('Behavior','isa','Activity','D'),('Behavior','manifestation_of','Mental Process','D'),('Behavior','manifestation_of','Mental or Behavioral Dysfunction','D'),('Behavior','result_of','Mental Process','D'),('Biologic Function','affects','Organism','D'),('Biologic Function','isa','Natural Phenomenon or Process','D'),('Biologic Function','process_of','Organism','D'),('Biologic Function','produces','Biologically Active Substance','D'),('Biologic Function','produces','Body Substance','D'),('Biologically Active Substance','associated_with','Virus','D'),('Biologically Active Substance','complicates','Anatomical Abnormality','D'),('Biologically Active Substance','complicates','Biologic Function','D'),('Biologically Active Substance','complicates','Injury or Poisoning','D'),('Biologically Active Substance','disrupts','Embryonic Structure','D'),('Biologically Active Substance','disrupts','Fully Formed Anatomical Structure','D'),('Biologically Active Substance','disrupts','Physiologic Function','D'),('Biologically Active Substance','isa','Chemical Viewed Functionally','D'),('Biomedical Occupation or Discipline','isa','Occupation or Discipline','D'),('Biomedical or Dental Material','isa','Chemical Viewed Functionally','D'),('Bird','isa','Vertebrate','D'),('Body Location or Region','adjacent_to','Body Location or Region','D'),('Body Location or Region','adjacent_to','Body Part, Organ, or Organ Component','D'),('Body Location or Region','adjacent_to','Body Space or Junction','D'),('Body Location or Region','conceptual_part_of','Body Location or Region','DNI'),('Body Location or Region','conceptual_part_of','Body System','DNI'),('Body Location or Region','conceptual_part_of','Fully Formed Anatomical Structure','DNI'),('Body Location or Region','connected_to','Body Location or Region','D'),('Body Location or Region','isa','Spatial Concept','D'),('Body Location or Region','location_of','Anatomical Abnormality','D'),('Body Location or Region','location_of','Biologic Function','D'),('Body Location or Region','location_of','Body Location or Region','D'),('Body Location or Region','location_of','Body Part, Organ, or Organ Component','D'),('Body Location or Region','location_of','Diagnostic Procedure','D'),('Body Location or Region','location_of','Injury or Poisoning','D'),('Body Location or Region','location_of','Therapeutic or Preventive Procedure','D'),('Body Location or Region','location_of','Tissue','D'),('Body Location or Region','traverses','Body Location or Region','D'),('Body Part, Organ, or Organ Component','adjacent_to','Body Part, Organ, or Organ Component','D'),('Body Part, Organ, or Organ Component','adjacent_to','Body Space or Junction','D'),('Body Part, Organ, or Organ Component','adjacent_to','Cell','D'),('Body Part, Organ, or Organ Component','adjacent_to','Tissue','D'),('Body Part, Organ, or Organ Component','branch_of','Body Part, Organ, or Organ Component','D'),('Body Part, Organ, or Organ Component','conceptual_part_of','Body System','DNI'),('Body Part, Organ, or Organ Component','connected_to','Body Part, Organ, or Organ Component','D'),('Body Part, Organ, or Organ Component','connected_to','Body Space or Junction','D'),('Body Part, Organ, or Organ Component','connected_to','Body Substance','D'),('Body Part, Organ, or Organ Component','connected_to','Tissue','D'),('Body Part, Organ, or Organ Component','consists_of','Body Part, Organ, or Organ Component','D'),('Body Part, Organ, or Organ Component','consists_of','Body Substance','D'),('Body Part, Organ, or Organ Component','developmental_form_of','Body Part, Organ, or Organ Component','D'),('Body Part, Organ, or Organ Component','interconnects','Body Space or Junction','D'),('Body Part, Organ, or Organ Component','isa','Fully Formed Anatomical Structure','D'),('Body Part, Organ, or Organ Component','location_of','Body Location or Region','D'),('Body Part, Organ, or Organ Component','location_of','Body Space or Junction','D'),('Body Part, Organ, or Organ Component','location_of','Diagnostic Procedure','D'),('Body Part, Organ, or Organ Component','location_of','Therapeutic or Preventive Procedure','D'),('Body Part, Organ, or Organ Component','part_of','Body Part, Organ, or Organ Component','D'),('Body Part, Organ, or Organ Component','surrounds','Body Part, Organ, or Organ Component','D'),('Body Part, Organ, or Organ Component','surrounds','Tissue','D'),('Body Part, Organ, or Organ Component','traverses','Body Part, Organ, or Organ Component','D'),('Body Part, Organ, or Organ Component','tributary_of','Body Part, Organ, or Organ Component','D'),('Body Space or Junction','adjacent_to','Body Space or Junction','D'),('Body Space or Junction','conceptual_part_of','Body System','DNI'),('Body Space or Junction','conceptual_part_of','Fully Formed Anatomical Structure','DNI'),('Body Space or Junction','connected_to','Tissue','D'),('Body Space or Junction','contains','Body Part, Organ, or Organ Component','D'),('Body Space or Junction','contains','Body Substance','D'),('Body Space or Junction','contains','Tissue','D'),('Body Space or Junction','interconnects','Cell','D'),('Body Space or Junction','isa','Spatial Concept','D'),('Body Space or Junction','location_of','Anatomical Abnormality','D'),('Body Space or Junction','location_of','Biologic Function','D'),('Body Space or Junction','location_of','Body Space or Junction','D'),('Body Space or Junction','location_of','Body Substance','D'),('Body Space or Junction','location_of','Cell Component','D'),('Body Space or Junction','location_of','Diagnostic Procedure','D'),('Body Space or Junction','location_of','Injury or Poisoning','D'),('Body Space or Junction','location_of','Therapeutic or Preventive Procedure','D'),('Body Space or Junction','part_of','Body Part, Organ, or Organ Component','D'),('Body Space or Junction','surrounds','Body Space or Junction','D'),('Body Space or Junction','surrounds','Cell','D'),('Body Substance','conceptual_part_of','Body System','DNI'),('Body Substance','consists_of','Body Substance','D'),('Body Substance','consists_of','Organic Chemical','D'),('Body Substance','derivative_of','Tissue','D'),('Body Substance','isa','Substance','D'),('Body Substance','part_of','Body Part, Organ, or Organ Component','D'),('Body Substance','part_of','Body Substance','D'),('Body Substance','surrounds','Embryonic Structure','D'),('Body System','conceptual_part_of','Body System','DNI'),('Body System','conceptual_part_of','Fully Formed Anatomical Structure','DNI'),('Body System','isa','Functional Concept','D'),('Carbohydrate Sequence','isa','Molecular Sequence','D'),('Carbohydrate','isa','Organic Chemical','D'),('Cell Component','adjacent_to','Body Space or Junction','D'),('Cell Component','adjacent_to','Cell Component','D'),('Cell Component','affects','Physiologic Function','D'),('Cell Component','conceptual_part_of','Body System','DNI'),('Cell Component','isa','Fully Formed Anatomical Structure','D'),('Cell Component','location_of','Body Space or Junction','D'),('Cell Component','location_of','Diagnostic Procedure','D'),('Cell Component','location_of','Therapeutic or Preventive Procedure','D'),('Cell Component','part_of','Body Part, Organ, or Organ Component','D'),('Cell Component','part_of','Cell Component','D'),('Cell Component','part_of','Cell','D'),('Cell Component','part_of','Tissue','D'),('Cell Component','surrounds','Cell Component','D'),('Cell Function','isa','Physiologic Function','D'),('Cell or Molecular Dysfunction','isa','Pathologic Function','D'),('Cell','adjacent_to','Cell','D'),('Cell','conceptual_part_of','Body System','DNI'),('Cell','consists_of','Cell','D'),('Cell','developmental_form_of','Cell','D'),('Cell','isa','Fully Formed Anatomical Structure','D'),('Cell','location_of','Body Space or Junction','D'),('Cell','location_of','Diagnostic Procedure','D'),('Cell','location_of','Therapeutic or Preventive Procedure','D'),('Cell','part_of','Body Part, Organ, or Organ Component','D'),('Cell','part_of','Cell','D'),('Cell','part_of','Tissue','D'),('Chemical Viewed Functionally','isa','Chemical','D'),('Chemical Viewed Structurally','isa','Chemical','D'),('Chemical','affects','Natural Phenomenon or Process','D'),('Chemical','interacts_with','Chemical','D'),('Chemical','isa','Substance','D'),('Classification','isa','Intellectual Product','D'),('Clinical Attribute','isa','Organism Attribute','D'),('Clinical Drug','isa','Manufactured Object','D'),('Conceptual Entity','isa','Entity','D'),('Congenital Abnormality','isa','Anatomical Abnormality','D'),('Daily or Recreational Activity','associated_with','Anatomical Abnormality','D'),('Daily or Recreational Activity','associated_with','Injury or Poisoning','D'),('Daily or Recreational Activity','associated_with','Pathologic Function','D'),('Daily or Recreational Activity','isa','Activity','D'),('Diagnostic Procedure','affects','Patient or Disabled Group','D'),('Diagnostic Procedure','analyzes','Body Substance','D'),('Diagnostic Procedure','analyzes','Chemical','D'),('Diagnostic Procedure','assesses_effect_of','Chemical','D'),('Diagnostic Procedure','diagnoses','Anatomical Abnormality','D'),('Diagnostic Procedure','diagnoses','Injury or Poisoning','D'),('Diagnostic Procedure','diagnoses','Pathologic Function','D'),('Diagnostic Procedure','isa','Health Care Activity','D'),('Diagnostic Procedure','measures','Body Substance','D'),('Diagnostic Procedure','measures','Chemical','D'),('Diagnostic Procedure','measures','Natural Phenomenon or Process','D'),('Diagnostic Procedure','measures','Organism Attribute','D'),('Diagnostic Procedure','measures','Quantitative Concept','D'),('Diagnostic Procedure','measures','Temporal Concept','D'),('Diagnostic Procedure','method_of','Diagnostic Procedure','D'),('Diagnostic Procedure','precedes','Therapeutic or Preventive Procedure','D'),('Diagnostic Procedure','uses','Manufactured Object','D'),('Diagnostic Procedure','uses','Pharmacologic Substance','D'),('Disease or Syndrome','conceptually_related_to','Experimental Model of Disease','DNI'),('Disease or Syndrome','isa','Pathologic Function','D'),('Disease or Syndrome','produces','Tissue','D'),('Drug Delivery Device','contains','Clinical Drug','D'),('Drug Delivery Device','isa','Medical Device','D'),('Educational Activity','isa','Occupational Activity','D'),('Eicosanoid','isa','Lipid','D'),('Element, Ion, or Isotope','isa','Chemical Viewed Structurally','D'),('Embryonic Structure','contains','Body Substance','D'),('Embryonic Structure','developmental_form_of','Body Part, Organ, or Organ Component','D'),('Embryonic Structure','developmental_form_of','Cell','D'),('Embryonic Structure','developmental_form_of','Embryonic Structure','D'),('Embryonic Structure','developmental_form_of','Tissue','D'),('Embryonic Structure','interconnects','Embryonic Structure','D'),('Embryonic Structure','isa','Anatomical Structure','D'),('Embryonic Structure','location_of','Biologic Function','D'),('Embryonic Structure','part_of','Cell','D'),('Embryonic Structure','part_of','Embryonic Structure','D'),('Embryonic Structure','surrounds','Cell','D'),('Embryonic Structure','surrounds','Embryonic Structure','D'),('Entity','isa','','D'),('Entity','issue_in','Occupation or Discipline','D'),('Environmental Effect of Humans','isa','Human-caused Phenomenon or Process','D'),('Enzyme','isa','Biologically Active Substance','D'),('Event','isa','','D'),('Event','issue_in','Occupation or Discipline','D'),('Experimental Model of Disease','isa','Pathologic Function','D'),('Family Group','isa','Group','D'),('Finding','associated_with','Anatomical Abnormality','D'),('Finding','associated_with','Injury or Poisoning','D'),('Finding','associated_with','Pathologic Function','D'),('Finding','co-occurs_with','Finding','D'),('Finding','evaluation_of','Biologic Function','D'),('Finding','evaluation_of','Organism Attribute','D'),('Finding','isa','Conceptual Entity','D'),('Finding','manifestation_of','Anatomical Abnormality','D'),('Finding','manifestation_of','Biologic Function','D'),('Finding','manifestation_of','Injury or Poisoning','D'),('Fish','isa','Vertebrate','D'),('Food','affects','Biologic Function','D'),('Food','isa','Substance','D'),('Fully Formed Anatomical Structure','contains','Body Substance','D'),('Fully Formed Anatomical Structure','isa','Anatomical Structure','D'),('Fully Formed Anatomical Structure','location_of','Anatomical Abnormality','D'),('Fully Formed Anatomical Structure','location_of','Biologic Function','D'),('Fully Formed Anatomical Structure','location_of','Injury or Poisoning','D'),('Fully Formed Anatomical Structure','produces','Biologically Active Substance','D'),('Fully Formed Anatomical Structure','produces','Body Substance','D'),('Fully Formed Anatomical Structure','produces','Organic Chemical','D'),('Functional Concept','isa','Idea or Concept','D'),('Fungus','causes','Pathologic Function','D'),('Fungus','isa','Organism','D'),('Fungus','location_of','Biologically Active Substance','D'),('Gene or Genome','affects','Physiologic Function','D'),('Gene or Genome','carries_out','Molecular Function','D'),('Gene or Genome','consists_of','Gene or Genome','D'),('Gene or Genome','isa','Fully Formed Anatomical Structure','D'),('Gene or Genome','part_of','Body Part, Organ, or Organ Component','D'),('Gene or Genome','part_of','Cell Component','D'),('Gene or Genome','part_of','Cell','D'),('Gene or Genome','part_of','Tissue','D'),('Genetic Function','isa','Molecular Function','D'),('Genetic Function','produces','Cell Component','D'),('Geographic Area','associated_with','Anatomical Abnormality','D'),('Geographic Area','associated_with','Injury or Poisoning','D'),('Geographic Area','associated_with','Pathologic Function','D'),('Geographic Area','isa','Spatial Concept','D'),('Governmental or Regulatory Activity','isa','Occupational Activity','D'),('Group Attribute','isa','Conceptual Entity','D'),('Group Attribute','property_of','Group','D'),('Group','exhibits','Behavior','D'),('Group','interacts_with','Group','D'),('Group','isa','Conceptual Entity','D'),('Group','performs','Activity','D'),('Group','produces','Intellectual Product','D'),('Group','produces','Manufactured Object','D'),('Group','uses','Intellectual Product','D'),('Group','uses','Manufactured Object','D'),('Hazardous or Poisonous Substance','complicates','Anatomical Abnormality','D'),('Hazardous or Poisonous Substance','complicates','Biologic Function','D'),('Hazardous or Poisonous Substance','complicates','Injury or Poisoning','D'),('Hazardous or Poisonous Substance','disrupts','Embryonic Structure','D'),('Hazardous or Poisonous Substance','disrupts','Fully Formed Anatomical Structure','D'),('Hazardous or Poisonous Substance','disrupts','Physiologic Function','D'),('Hazardous or Poisonous Substance','isa','Chemical Viewed Functionally','D'),('Health Care Activity','affects','Biologic Function','D'),('Health Care Activity','isa','Occupational Activity','D'),('Health Care Related Organization','isa','Organization','D'),('Health Care Related Organization','manages','Patient or Disabled Group','D'),('Hormone','isa','Biologically Active Substance','D'),('Human-caused Phenomenon or Process','isa','Phenomenon or Process','D'),('Human','isa','Mammal','D'),('Idea or Concept','conceptual_part_of','Behavior','DNI'),('Idea or Concept','isa','Conceptual Entity','D'),('Idea or Concept','result_of','Mental Process','D'),('Immunologic Factor','indicates','Bacterium','D'),('Immunologic Factor','indicates','Pathologic Function','D'),('Immunologic Factor','indicates','Rickettsia or Chlamydia','D'),('Immunologic Factor','indicates','Virus','D'),('Immunologic Factor','isa','Biologically Active Substance','D'),('Indicator, Reagent, or Diagnostic Aid','isa','Chemical Viewed Functionally','D'),('Individual Behavior','associated_with','Anatomical Abnormality','D'),('Individual Behavior','associated_with','Injury or Poisoning','D'),('Individual Behavior','associated_with','Pathologic Function','D'),('Individual Behavior','conceptually_related_to','Idea or Concept','DNI'),('Individual Behavior','isa','Behavior','D'),('Individual Behavior','process_of','Social Behavior','D'),('Injury or Poisoning','associated_with','Organism Attribute','D'),('Injury or Poisoning','co-occurs_with','Injury or Poisoning','D'),('Injury or Poisoning','complicates','Anatomical Abnormality','D'),('Injury or Poisoning','complicates','Pathologic Function','D'),('Injury or Poisoning','disrupts','Embryonic Structure','D'),('Injury or Poisoning','disrupts','Fully Formed Anatomical Structure','D'),('Injury or Poisoning','disrupts','Physiologic Function','D'),('Injury or Poisoning','isa','Phenomenon or Process','D'),('Injury or Poisoning','occurs_in','Group','D'),('Injury or Poisoning','result_of','Behavior','D'),('Injury or Poisoning','result_of','Health Care Activity','D'),('Inorganic Chemical','isa','Chemical Viewed Structurally','D'),('Intellectual Product','conceptual_part_of','Diagnostic Procedure','DNI'),('Intellectual Product','conceptual_part_of','Intellectual Product','DNI'),('Intellectual Product','isa','Conceptual Entity','D'),('Invertebrate','causes','Pathologic Function','D'),('Invertebrate','isa','Animal','D'),('Laboratory Procedure','analyzes','Body Substance','D'),('Laboratory Procedure','analyzes','Chemical','D'),('Laboratory Procedure','assesses_effect_of','Chemical','D'),('Laboratory Procedure','assesses_effect_of','Natural Phenomenon or Process','D'),('Laboratory Procedure','diagnoses','Anatomical Abnormality','D'),('Laboratory Procedure','diagnoses','Injury or Poisoning','D'),('Laboratory Procedure','diagnoses','Pathologic Function','D'),('Laboratory Procedure','isa','Health Care Activity','D'),('Laboratory Procedure','measures','Body Substance','D'),('Laboratory Procedure','measures','Chemical','D'),('Laboratory Procedure','measures','Natural Phenomenon or Process','D'),('Laboratory Procedure','measures','Organism Attribute','D'),('Laboratory Procedure','measures','Quantitative Concept','D'),('Laboratory Procedure','measures','Temporal Concept','D'),('Laboratory Procedure','method_of','Diagnostic Procedure','D'),('Laboratory Procedure','method_of','Laboratory Procedure','D'),('Laboratory Procedure','method_of','Therapeutic or Preventive Procedure','D'),('Laboratory or Test Result','conceptual_part_of','Laboratory or Test Result','DNI'),('Laboratory or Test Result','indicates','Anatomical Abnormality','D'),('Laboratory or Test Result','indicates','Biologic Function','D'),('Laboratory or Test Result','indicates','Injury or Poisoning','D'),('Laboratory or Test Result','isa','Finding','D'),('Laboratory or Test Result','measurement_of','Physiologic Function','D'),('Laboratory or Test Result','measurement_of','Substance','D'),('Laboratory or Test Result','result_of','Diagnostic Procedure','D'),('Laboratory or Test Result','result_of','Laboratory Procedure','D'),('Language','isa','Conceptual Entity','D'),('Lipid','isa','Organic Chemical','D'),('Machine Activity','isa','Activity','D'),('Machine Activity','method_of','Diagnostic Procedure','D'),('Machine Activity','method_of','Laboratory Procedure','D'),('Machine Activity','method_of','Therapeutic or Preventive Procedure','D'),('Mammal','isa','Vertebrate','D'),('Manufactured Object','causes','Anatomical Abnormality','D'),('Manufactured Object','causes','Injury or Poisoning','D'),('Manufactured Object','causes','Pathologic Function','D'),('Manufactured Object','isa','Physical Object','D'),('Medical Device','isa','Manufactured Object','D'),('Medical Device','prevents','Injury or Poisoning','D'),('Medical Device','prevents','Pathologic Function','D'),('Medical Device','treats','Anatomical Abnormality','D'),('Medical Device','treats','Injury or Poisoning','D'),('Medical Device','treats','Pathologic Function','D'),('Medical Device','treats','Sign or Symptom','D'),('Mental Process','affects','Behavior','D'),('Mental Process','isa','Organism Function','D'),('Mental Process','process_of','Bacterium','B'),('Mental Process','process_of','Fungus','B'),('Mental Process','process_of','Plant','B'),('Mental Process','process_of','Rickettsia or Chlamydia','B'),('Mental Process','process_of','Virus','B'),('Mental Process','result_of','Behavior','D'),('Mental or Behavioral Dysfunction','affects','Behavior','D'),('Mental or Behavioral Dysfunction','isa','Disease or Syndrome','D'),('Mental or Behavioral Dysfunction','process_of','Bacterium','B'),('Mental or Behavioral Dysfunction','process_of','Fungus','B'),('Mental or Behavioral Dysfunction','process_of','Plant','B'),('Mental or Behavioral Dysfunction','process_of','Rickettsia or Chlamydia','B'),('Mental or Behavioral Dysfunction','process_of','Virus','B'),('Molecular Biology Research Technique','isa','Research Activity','D'),('Molecular Biology Research Technique','method_of','Diagnostic Procedure','D'),('Molecular Biology Research Technique','method_of','Therapeutic or Preventive Procedure','D'),('Molecular Function','isa','Physiologic Function','D'),('Molecular Sequence','isa','Spatial Concept','D'),('Natural Phenomenon or Process','affects','Natural Phenomenon or Process','D'),('Natural Phenomenon or Process','isa','Phenomenon or Process','D'),('Natural Phenomenon or Process','process_of','Natural Phenomenon or Process','D'),('Neoplastic Process','isa','Disease or Syndrome','D'),('Neuroreactive Substance or Biogenic Amine','isa','Biologically Active Substance','D'),('Nucleic Acid, Nucleoside, or Nucleotide','isa','Organic Chemical','D'),('Nucleotide Sequence','isa','Molecular Sequence','D'),('Nucleotide Sequence','part_of','Nucleotide Sequence','D'),('Nucleotide Sequence','property_of','Gene or Genome','D'),('Nucleotide Sequence','property_of','Nucleic Acid, Nucleoside, or Nucleotide','D'),('Occupation or Discipline','conceptual_part_of','Occupation or Discipline','DNI'),('Occupation or Discipline','isa','Conceptual Entity','D'),('Occupational Activity','associated_with','Anatomical Abnormality','D'),('Occupational Activity','associated_with','Injury or Poisoning','D'),('Occupational Activity','associated_with','Pathologic Function','D'),('Occupational Activity','isa','Activity','D'),('Occupational Activity','method_of','Occupation or Discipline','D'),('Organ or Tissue Function','conceptual_part_of','Temporal Concept','DNI'),('Organ or Tissue Function','degree_of','Organ or Tissue Function','D'),('Organ or Tissue Function','isa','Physiologic Function','D'),('Organ or Tissue Function','occurs_in','Organism Function','D'),('Organic Chemical','isa','Chemical Viewed Structurally','D'),('Organism Attribute','associated_with','Organism Attribute','D'),('Organism Attribute','degree_of','Organism Attribute','D'),('Organism Attribute','isa','Conceptual Entity','D'),('Organism Attribute','manifestation_of','Physiologic Function','D'),('Organism Attribute','measurement_of','Physiologic Function','D'),('Organism Attribute','property_of','Organism','D'),('Organism Attribute','result_of','Phenomenon or Process','D'),('Organism Function','conceptual_part_of','Temporal Concept','DNI'),('Organism Function','degree_of','Organism Function','D'),('Organism Function','isa','Physiologic Function','D'),('Organism Function','produces','Age Group','D'),('Organism Function','produces','Family Group','D'),('Organism','interacts_with','Organism','D'),('Organism','isa','Physical Object','D'),('Organization','carries_out','Occupational Activity','D'),('Organization','isa','Conceptual Entity','D'),('Organization','location_of','Occupational Activity','D'),('Organization','produces','Intellectual Product','D'),('Organophosphorus Compound','isa','Organic Chemical','D'),('Pathologic Function','associated_with','Organism Attribute','D'),('Pathologic Function','associated_with','Pathologic Function','D'),('Pathologic Function','co-occurs_with','Anatomical Abnormality','D'),('Pathologic Function','co-occurs_with','Injury or Poisoning','D'),('Pathologic Function','co-occurs_with','Pathologic Function','D'),('Pathologic Function','complicates','Anatomical Abnormality','D'),('Pathologic Function','complicates','Injury or Poisoning','D'),('Pathologic Function','complicates','Pathologic Function','D'),('Pathologic Function','degree_of','Pathologic Function','D'),('Pathologic Function','isa','Biologic Function','D'),('Pathologic Function','manifestation_of','Injury or Poisoning','D'),('Pathologic Function','manifestation_of','Pathologic Function','D'),('Pathologic Function','manifestation_of','Physiologic Function','D'),('Pathologic Function','occurs_in','Disease or Syndrome','D'),('Pathologic Function','occurs_in','Group','D'),('Pathologic Function','occurs_in','Injury or Poisoning','D'),('Pathologic Function','precedes','Pathologic Function','D'),('Pathologic Function','result_of','Behavior','D'),('Pathologic Function','result_of','Health Care Activity','D'),('Patient or Disabled Group','isa','Group','D'),('Pharmacologic Substance','complicates','Anatomical Abnormality','D'),('Pharmacologic Substance','complicates','Biologic Function','D'),('Pharmacologic Substance','complicates','Injury or Poisoning','D'),('Pharmacologic Substance','diagnoses','Pathologic Function','D'),('Pharmacologic Substance','disrupts','Embryonic Structure','D'),('Pharmacologic Substance','disrupts','Fully Formed Anatomical Structure','D'),('Pharmacologic Substance','disrupts','Physiologic Function','D'),('Pharmacologic Substance','isa','Chemical Viewed Functionally','D'),('Pharmacologic Substance','prevents','Pathologic Function','D'),('Pharmacologic Substance','treats','Anatomical Abnormality','D'),('Pharmacologic Substance','treats','Injury or Poisoning','D'),('Pharmacologic Substance','treats','Pathologic Function','D'),('Pharmacologic Substance','treats','Sign or Symptom','D'),('Phenomenon or Process','isa','Event','D'),('Phenomenon or Process','result_of','Anatomical Abnormality','D'),('Phenomenon or Process','result_of','Phenomenon or Process','D'),('Physical Object','isa','Entity','D'),('Physiologic Function','affects','Organism Attribute','D'),('Physiologic Function','co-occurs_with','Physiologic Function','D'),('Physiologic Function','isa','Biologic Function','D'),('Physiologic Function','occurs_in','Temporal Concept','D'),('Physiologic Function','precedes','Physiologic Function','D'),('Plant','isa','Organism','D'),('Plant','location_of','Biologically Active Substance','D'),('Population Group','associated_with','Anatomical Abnormality','D'),('Population Group','associated_with','Injury or Poisoning','D'),('Population Group','associated_with','Pathologic Function','D'),('Population Group','isa','Group','D'),('Professional Society','isa','Organization','D'),('Professional or Occupational Group','diagnoses','Pathologic Function','D'),('Professional or Occupational Group','isa','Group','D'),('Professional or Occupational Group','manages','Organization','D'),('Professional or Occupational Group','practices','Occupation or Discipline','D'),('Professional or Occupational Group','treats','Patient or Disabled Group','D'),('Qualitative Concept','evaluation_of','Activity','D'),('Qualitative Concept','isa','Idea or Concept','D'),('Quantitative Concept','conceptual_part_of','Therapeutic or Preventive Procedure','DNI'),('Quantitative Concept','isa','Idea or Concept','D'),('Quantitative Concept','measurement_of','Physiologic Function','D'),('Quantitative Concept','measurement_of','Spatial Concept','D'),('Receptor','isa','Biologically Active Substance','D'),('Regulation or Law','affects','Group','D'),('Regulation or Law','affects','Organization','D'),('Regulation or Law','isa','Intellectual Product','D'),('Reptile','isa','Vertebrate','D'),('Research Activity','affects','Mental Process','D'),('Research Activity','isa','Occupational Activity','D'),('Research Activity','measures','Body Substance','D'),('Research Activity','measures','Chemical','D'),('Research Activity','measures','Natural Phenomenon or Process','D'),('Research Activity','measures','Organism Attribute','D'),('Research Activity','measures','Quantitative Concept','D'),('Research Activity','measures','Temporal Concept','D'),('Research Activity','uses','Research Device','D'),('Research Device','isa','Manufactured Object','D'),('Rickettsia or Chlamydia','causes','Pathologic Function','D'),('Rickettsia or Chlamydia','isa','Organism','D'),('Rickettsia or Chlamydia','location_of','Biologically Active Substance','D'),('Self-help or Relief Organization','isa','Organization','D'),('Self-help or Relief Organization','manages','Patient or Disabled Group','D'),('Sign or Symptom','degree_of','Sign or Symptom','D'),('Sign or Symptom','diagnoses','Anatomical Abnormality','D'),('Sign or Symptom','diagnoses','Injury or Poisoning','D'),('Sign or Symptom','diagnoses','Pathologic Function','D'),('Sign or Symptom','isa','Finding','D'),('Social Behavior','conceptual_part_of','Social Behavior','DNI'),('Social Behavior','isa','Behavior','D'),('Spatial Concept','isa','Idea or Concept','D'),('Steroid','isa','Lipid','D'),('Substance','causes','Anatomical Abnormality','D'),('Substance','causes','Injury or Poisoning','D'),('Substance','causes','Pathologic Function','D'),('Substance','ingredient_of','Clinical Drug','D'),('Substance','isa','Physical Object','D'),('Temporal Concept','conceptual_part_of','Cell Function','DNI'),('Temporal Concept','conceptual_part_of','Organ or Tissue Function','DNI'),('Temporal Concept','conceptual_part_of','Organism Function','DNI'),('Temporal Concept','conceptual_part_of','Temporal Concept','DNI'),('Temporal Concept','isa','Idea or Concept','D'),('Therapeutic or Preventive Procedure','affects','Patient or Disabled Group','D'),('Therapeutic or Preventive Procedure','complicates','Biologic Function','D'),('Therapeutic or Preventive Procedure','isa','Health Care Activity','D'),('Therapeutic or Preventive Procedure','method_of','Therapeutic or Preventive Procedure','D'),('Therapeutic or Preventive Procedure','prevents','Pathologic Function','D'),('Therapeutic or Preventive Procedure','treats','Anatomical Abnormality','D'),('Therapeutic or Preventive Procedure','treats','Injury or Poisoning','D'),('Therapeutic or Preventive Procedure','treats','Pathologic Function','D'),('Therapeutic or Preventive Procedure','treats','Sign or Symptom','D'),('Therapeutic or Preventive Procedure','uses','Food','D'),('Therapeutic or Preventive Procedure','uses','Manufactured Object','D'),('Therapeutic or Preventive Procedure','uses','Pharmacologic Substance','D'),('Tissue','adjacent_to','Body Space or Junction','D'),('Tissue','adjacent_to','Tissue','D'),('Tissue','conceptual_part_of','Body System','DNI'),('Tissue','consists_of','Tissue','D'),('Tissue','developmental_form_of','Body Part, Organ, or Organ Component','D'),('Tissue','developmental_form_of','Tissue','D'),('Tissue','isa','Fully Formed Anatomical Structure','D'),('Tissue','location_of','Body Space or Junction','D'),('Tissue','location_of','Diagnostic Procedure','D'),('Tissue','location_of','Therapeutic or Preventive Procedure','D'),('Tissue','part_of','Body Part, Organ, or Organ Component','D'),('Tissue','part_of','Tissue','D'),('Tissue','surrounds','Body Space or Junction','D'),('Tissue','surrounds','Body Substance','D'),('Tissue','surrounds','Cell Component','D'),('Tissue','surrounds','Cell','D'),('Tissue','surrounds','Tissue','D'),('Vertebrate','isa','Animal','D'),('Virus','causes','Pathologic Function','D'),('Virus','isa','Organism','D'),('Virus','location_of','Biologically Active Substance','D'),('Vitamin','isa','Biologically Active Substance','D'),('adjacent_to','isa','spatially_related_to','D'),('affects','isa','functionally_related_to','D'),('analyzes','isa','conceptually_related_to','D'),('assesses_effect_of','isa','analyzes','D'),('associated_with','isa','','D'),('branch_of','isa','physically_related_to','D'),('brings_about','isa','functionally_related_to','D'),('carries_out','isa','performs','D'),('causes','isa','brings_about','D'),('co-occurs_with','isa','temporally_related_to','D'),('complicates','isa','affects','D'),('conceptual_part_of','isa','conceptually_related_to','D'),('conceptually_related_to','isa','associated_with','D'),('connected_to','isa','physically_related_to','D'),('consists_of','isa','physically_related_to','D'),('contains','isa','physically_related_to','D'),('degree_of','isa','conceptually_related_to','D'),('derivative_of','isa','conceptually_related_to','D'),('developmental_form_of','isa','conceptually_related_to','D'),('diagnoses','isa','conceptually_related_to','D'),('disrupts','isa','affects','D'),('evaluation_of','isa','conceptually_related_to','D'),('exhibits','isa','performs','D'),('functionally_related_to','isa','associated_with','D'),('indicates','isa','functionally_related_to','D'),('ingredient_of','isa','physically_related_to','D'),('interacts_with','isa','affects','D'),('interconnects','isa','physically_related_to','D'),('isa','isa','','D'),('issue_in','isa','conceptually_related_to','D'),('location_of','isa','spatially_related_to','D'),('manages','isa','affects','D'),('manifestation_of','isa','functionally_related_to','D'),('measurement_of','isa','conceptually_related_to','D'),('measures','isa','conceptually_related_to','D'),('method_of','isa','conceptually_related_to','D'),('occurs_in','isa','functionally_related_to','D'),('part_of','isa','physically_related_to','D'),('performs','isa','functionally_related_to','D'),('physically_related_to','isa','associated_with','D'),('practices','isa','performs','D'),('precedes','isa','temporally_related_to','D'),('prevents','isa','affects','D'),('process_of','isa','occurs_in','D'),('produces','isa','brings_about','D'),('property_of','isa','conceptually_related_to','D'),('result_of','isa','functionally_related_to','D'),('spatially_related_to','isa','associated_with','D'),('surrounds','isa','spatially_related_to','D'),('temporally_related_to','isa','associated_with','D'),('traverses','isa','spatially_related_to','D'),('treats','isa','affects','D'),('tributary_of','isa','physically_related_to','D'),('uses','isa','functionally_related_to','D');
UNLOCK TABLES;
/*!40000 ALTER TABLE `SRSTR` ENABLE KEYS */;

--
-- Table structure for table `SRSTRE1`
--

DROP TABLE IF EXISTS `SRSTRE1`;
CREATE TABLE `SRSTRE1` (
  `UI1` varchar(4) character set latin1 collate latin1_bin NOT NULL default '',
  `UI2` varchar(4) character set latin1 collate latin1_bin NOT NULL default '',
  `UI3` varchar(4) character set latin1 collate latin1_bin NOT NULL default ''
) ENGINE=MyISAM DEFAULT CHARSET=latin1;

--
-- Dumping data for table `SRSTRE1`
--


/*!40000 ALTER TABLE `SRSTRE1` DISABLE KEYS */;
LOCK TABLES `SRSTRE1` WRITE;
INSERT INTO `SRSTRE1` VALUES ('T001','T142','T001'),('T001','T165','T090'),('T001','T165','T091'),('T001','T186','T071'),('T001','T186','T072'),('T002','T135','T123'),('T002','T135','T124'),('T002','T135','T125'),('T002','T135','T126'),('T002','T135','T127'),('T002','T135','T129'),('T002','T135','T192'),('T002','T142','T001'),('T002','T142','T002'),('T002','T142','T003'),('T002','T142','T004'),('T002','T142','T005'),('T002','T142','T006'),('T002','T142','T007'),('T002','T142','T008'),('T002','T142','T009'),('T002','T142','T010'),('T002','T142','T011'),('T002','T142','T012'),('T002','T142','T013'),('T002','T142','T014'),('T002','T142','T015'),('T002','T142','T016'),('T002','T142','T194'),('T002','T165','T090'),('T002','T165','T091'),('T002','T186','T001'),('T002','T186','T071'),('T002','T186','T072'),('T003','T135','T123'),('T003','T135','T124'),('T003','T135','T125'),('T003','T135','T126'),('T003','T135','T127'),('T003','T135','T129'),('T003','T135','T192'),('T003','T142','T001'),('T003','T142','T003'),('T003','T142','T004'),('T003','T142','T005'),('T003','T142','T006'),('T003','T142','T007'),('T003','T142','T008'),('T003','T142','T009'),('T003','T142','T010'),('T003','T142','T011'),('T003','T142','T012'),('T003','T142','T013'),('T003','T142','T014'),('T003','T142','T015'),('T003','T142','T016'),('T003','T142','T194'),('T003','T165','T090'),('T003','T165','T091'),('T003','T186','T001'),('T003','T186','T002'),('T003','T186','T071'),('T003','T186','T072'),('T004','T135','T123'),('T004','T135','T124'),('T004','T135','T125'),('T004','T135','T126'),('T004','T135','T127'),('T004','T135','T129'),('T004','T135','T192'),('T004','T142','T001'),('T004','T142','T004'),('T004','T142','T005'),('T004','T142','T006'),('T004','T142','T007'),('T004','T142','T008'),('T004','T142','T009'),('T004','T142','T010'),('T004','T142','T011'),('T004','T142','T012'),('T004','T142','T013'),('T004','T142','T014'),('T004','T142','T015'),('T004','T142','T016'),('T004','T142','T194'),('T004','T147','T046'),('T004','T147','T047'),('T004','T147','T048'),('T004','T147','T049'),('T004','T147','T050'),('T004','T147','T191'),('T004','T165','T090'),('T004','T165','T091'),('T004','T186','T001'),('T004','T186','T071'),('T004','T186','T072'),('T005','T135','T123'),('T005','T135','T124'),('T005','T135','T125'),('T005','T135','T126'),('T005','T135','T127'),('T005','T135','T129'),('T005','T135','T192'),('T005','T142','T001'),('T005','T142','T005'),('T005','T142','T006'),('T005','T142','T007'),('T005','T142','T008'),('T005','T142','T009'),('T005','T142','T010'),('T005','T142','T011'),('T005','T142','T012'),('T005','T142','T013'),('T005','T142','T014'),('T005','T142','T015'),('T005','T142','T016'),('T005','T142','T194'),('T005','T147','T046'),('T005','T147','T047'),('T005','T147','T048'),('T005','T147','T049'),('T005','T147','T050'),('T005','T147','T191'),('T005','T165','T090'),('T005','T165','T091'),('T005','T186','T001'),('T005','T186','T071'),('T005','T186','T072'),('T006','T135','T123'),('T006','T135','T124'),('T006','T135','T125'),('T006','T135','T126'),('T006','T135','T127'),('T006','T135','T129'),('T006','T135','T192'),('T006','T142','T001'),('T006','T142','T006'),('T006','T142','T007'),('T006','T142','T008'),('T006','T142','T009'),('T006','T142','T010'),('T006','T142','T011'),('T006','T142','T012'),('T006','T142','T013'),('T006','T142','T014'),('T006','T142','T015'),('T006','T142','T016'),('T006','T142','T194'),('T006','T147','T046'),('T006','T147','T047'),('T006','T147','T048'),('T006','T147','T049'),('T006','T147','T050'),('T006','T147','T191'),('T006','T165','T090'),('T006','T165','T091'),('T006','T186','T001'),('T006','T186','T071'),('T006','T186','T072'),('T007','T135','T123'),('T007','T135','T124'),('T007','T135','T125'),('T007','T135','T126'),('T007','T135','T127'),('T007','T135','T129'),('T007','T135','T192'),('T007','T142','T001'),('T007','T142','T007'),('T007','T142','T008'),('T007','T142','T009'),('T007','T142','T010'),('T007','T142','T011'),('T007','T142','T012'),('T007','T142','T013'),('T007','T142','T014'),('T007','T142','T015'),('T007','T142','T016'),('T007','T142','T194'),('T007','T147','T046'),('T007','T147','T047'),('T007','T147','T048'),('T007','T147','T049'),('T007','T147','T050'),('T007','T147','T191'),('T007','T165','T090'),('T007','T165','T091'),('T007','T186','T001'),('T007','T186','T071'),('T007','T186','T072'),('T008','T142','T001'),('T008','T142','T008'),('T008','T142','T009'),('T008','T142','T010'),('T008','T142','T011'),('T008','T142','T012'),('T008','T142','T013'),('T008','T142','T014'),('T008','T142','T015'),('T008','T142','T016'),('T008','T142','T194'),('T008','T145','T053'),('T008','T145','T054'),('T008','T145','T055'),('T008','T165','T090'),('T008','T165','T091'),('T008','T186','T001'),('T008','T186','T071'),('T008','T186','T072'),('T009','T142','T001'),('T009','T142','T009'),('T009','T142','T010'),('T009','T142','T011'),('T009','T142','T012'),('T009','T142','T013'),('T009','T142','T014'),('T009','T142','T015'),('T009','T142','T016'),('T009','T142','T194'),('T009','T145','T053'),('T009','T145','T054'),('T009','T145','T055'),('T009','T147','T046'),('T009','T147','T047'),('T009','T147','T048'),('T009','T147','T049'),('T009','T147','T050'),('T009','T147','T191'),('T009','T165','T090'),('T009','T165','T091'),('T009','T186','T001'),('T009','T186','T008'),('T009','T186','T071'),('T009','T186','T072'),('T010','T142','T001'),('T010','T142','T010'),('T010','T142','T011'),('T010','T142','T012'),('T010','T142','T013'),('T010','T142','T014'),('T010','T142','T015'),('T010','T142','T016'),('T010','T142','T194'),('T010','T145','T053'),('T010','T145','T054'),('T010','T145','T055'),('T010','T165','T090'),('T010','T165','T091'),('T010','T186','T001'),('T010','T186','T008'),('T010','T186','T071'),('T010','T186','T072'),('T011','T142','T001'),('T011','T142','T011'),('T011','T142','T012'),('T011','T142','T013'),('T011','T142','T014'),('T011','T142','T015'),('T011','T142','T016'),('T011','T142','T194'),('T011','T145','T053'),('T011','T145','T054'),('T011','T145','T055'),('T011','T165','T090'),('T011','T165','T091'),('T011','T186','T001'),('T011','T186','T008'),('T011','T186','T010'),('T011','T186','T071'),('T011','T186','T072'),('T012','T142','T001'),('T012','T142','T012'),('T012','T142','T013'),('T012','T142','T014'),('T012','T142','T015'),('T012','T142','T016'),('T012','T142','T194'),('T012','T145','T053'),('T012','T145','T054'),('T012','T145','T055'),('T012','T165','T090'),('T012','T165','T091'),('T012','T186','T001'),('T012','T186','T008'),('T012','T186','T010'),('T012','T186','T071'),('T012','T186','T072'),('T013','T142','T001'),('T013','T142','T013'),('T013','T142','T014'),('T013','T142','T015'),('T013','T142','T016'),('T013','T142','T194'),('T013','T145','T053'),('T013','T145','T054'),('T013','T145','T055'),('T013','T165','T090'),('T013','T165','T091'),('T013','T186','T001'),('T013','T186','T008'),('T013','T186','T010'),('T013','T186','T071'),('T013','T186','T072'),('T014','T142','T001'),('T014','T142','T014'),('T014','T142','T015'),('T014','T142','T016'),('T014','T142','T194'),('T014','T145','T053'),('T014','T145','T054'),('T014','T145','T055'),('T014','T165','T090'),('T014','T165','T091'),('T014','T186','T001'),('T014','T186','T008'),('T014','T186','T010'),('T014','T186','T071'),('T014','T186','T072'),('T015','T142','T001'),('T015','T142','T015'),('T015','T142','T016'),('T015','T142','T194'),('T015','T145','T053'),('T015','T145','T054'),('T015','T145','T055'),('T015','T165','T090'),('T015','T165','T091'),('T015','T186','T001'),('T015','T186','T008'),('T015','T186','T010'),('T015','T186','T071'),('T015','T186','T072'),('T016','T142','T001'),('T016','T142','T016'),('T016','T142','T194'),('T016','T145','T053'),('T016','T145','T054'),('T016','T145','T055'),('T016','T165','T090'),('T016','T165','T091'),('T016','T186','T001'),('T016','T186','T008'),('T016','T186','T010'),('T016','T186','T015'),('T016','T186','T071'),('T016','T186','T072'),('T017','T133','T001'),('T017','T133','T002'),('T017','T133','T003'),('T017','T133','T004'),('T017','T133','T005'),('T017','T133','T006'),('T017','T133','T007'),('T017','T133','T008'),('T017','T133','T009'),('T017','T133','T010'),('T017','T133','T011'),('T017','T133','T012'),('T017','T133','T013'),('T017','T133','T014'),('T017','T133','T015'),('T017','T133','T016'),('T017','T133','T194'),('T017','T135','T004'),('T017','T135','T005'),('T017','T135','T006'),('T017','T135','T007'),('T017','T165','T090'),('T017','T165','T091'),('T017','T186','T071'),('T017','T186','T072'),('T018','T133','T001'),('T018','T133','T002'),('T018','T133','T003'),('T018','T133','T004'),('T018','T133','T005'),('T018','T133','T006'),('T018','T133','T007'),('T018','T133','T008'),('T018','T133','T009'),('T018','T133','T010'),('T018','T133','T011'),('T018','T133','T012'),('T018','T133','T013'),('T018','T133','T014'),('T018','T133','T015'),('T018','T133','T016'),('T018','T133','T018'),('T018','T133','T025'),('T018','T133','T194'),('T018','T134','T031'),('T018','T135','T004'),('T018','T135','T005'),('T018','T135','T006'),('T018','T135','T007'),('T018','T135','T038'),('T018','T135','T039'),('T018','T135','T040'),('T018','T135','T041'),('T018','T135','T042'),('T018','T135','T043'),('T018','T135','T044'),('T018','T135','T045'),('T018','T135','T046'),('T018','T135','T047'),('T018','T135','T048'),('T018','T135','T049'),('T018','T135','T050'),('T018','T135','T191'),('T018','T165','T090'),('T018','T165','T091'),('T018','T175','T018'),('T018','T176','T018'),('T018','T176','T025'),('T018','T179','T018'),('T018','T179','T023'),('T018','T179','T024'),('T018','T179','T025'),('T018','T186','T017'),('T018','T186','T071'),('T018','T186','T072'),('T019','T133','T001'),('T019','T133','T002'),('T019','T133','T003'),('T019','T133','T004'),('T019','T133','T005'),('T019','T133','T006'),('T019','T133','T007'),('T019','T133','T008'),('T019','T133','T009'),('T019','T133','T010'),('T019','T133','T011'),('T019','T133','T012'),('T019','T133','T013'),('T019','T133','T014'),('T019','T133','T015'),('T019','T133','T016'),('T019','T133','T194'),('T019','T135','T004'),('T019','T135','T005'),('T019','T135','T006'),('T019','T135','T007'),('T019','T135','T046'),('T019','T135','T047'),('T019','T135','T048'),('T019','T135','T049'),('T019','T135','T050'),('T019','T135','T191'),('T019','T137','T019'),('T019','T137','T020'),('T019','T137','T190'),('T019','T149','T019'),('T019','T149','T020'),('T019','T149','T190'),('T019','T150','T038'),('T019','T150','T039'),('T019','T150','T040'),('T019','T150','T041'),('T019','T150','T042'),('T019','T150','T043'),('T019','T150','T044'),('T019','T150','T045'),('T019','T150','T046'),('T019','T150','T047'),('T019','T150','T048'),('T019','T150','T049'),('T019','T150','T050'),('T019','T150','T191'),('T019','T151','T001'),('T019','T151','T002'),('T019','T151','T003'),('T019','T151','T004'),('T019','T151','T005'),('T019','T151','T006'),('T019','T151','T007'),('T019','T151','T008'),('T019','T151','T009'),('T019','T151','T010'),('T019','T151','T011'),('T019','T151','T012'),('T019','T151','T013'),('T019','T151','T014'),('T019','T151','T015'),('T019','T151','T016'),('T019','T151','T039'),('T019','T151','T040'),('T019','T151','T041'),('T019','T151','T042'),('T019','T151','T043'),('T019','T151','T044'),('T019','T151','T045'),('T019','T151','T194'),('T019','T152','T096'),('T019','T152','T097'),('T019','T152','T098'),('T019','T152','T099'),('T019','T152','T100'),('T019','T152','T101'),('T019','T157','T019'),('T019','T157','T020'),('T019','T157','T037'),('T019','T157','T038'),('T019','T157','T039'),('T019','T157','T040'),('T019','T157','T041'),('T019','T157','T042'),('T019','T157','T043'),('T019','T157','T044'),('T019','T157','T045'),('T019','T157','T046'),('T019','T157','T047'),('T019','T157','T048'),('T019','T157','T049'),('T019','T157','T050'),('T019','T157','T058'),('T019','T157','T059'),('T019','T157','T060'),('T019','T157','T061'),('T019','T157','T067'),('T019','T157','T068'),('T019','T157','T069'),('T019','T157','T070'),('T019','T157','T190'),('T019','T157','T191'),('T019','T165','T090'),('T019','T165','T091'),('T019','T166','T032'),('T019','T166','T201'),('T019','T186','T017'),('T019','T186','T071'),('T019','T186','T072'),('T019','T186','T190'),('T020','T133','T001'),('T020','T133','T002'),('T020','T133','T003'),('T020','T133','T004'),('T020','T133','T005'),('T020','T133','T006'),('T020','T133','T007'),('T020','T133','T008'),('T020','T133','T009'),('T020','T133','T010'),('T020','T133','T011'),('T020','T133','T012'),('T020','T133','T013'),('T020','T133','T014'),('T020','T133','T015'),('T020','T133','T016'),('T020','T133','T194'),('T020','T135','T004'),('T020','T135','T005'),('T020','T135','T006'),('T020','T135','T007'),('T020','T135','T046'),('T020','T135','T047'),('T020','T135','T048'),('T020','T135','T049'),('T020','T135','T050'),('T020','T135','T191'),('T020','T137','T020'),('T020','T137','T037'),('T020','T137','T190'),('T020','T149','T019'),('T020','T149','T020'),('T020','T149','T190'),('T020','T150','T038'),('T020','T150','T039'),('T020','T150','T040'),('T020','T150','T041'),('T020','T150','T042'),('T020','T150','T043'),('T020','T150','T044'),('T020','T150','T045'),('T020','T150','T046'),('T020','T150','T047'),('T020','T150','T048'),('T020','T150','T049'),('T020','T150','T050'),('T020','T150','T191'),('T020','T151','T001'),('T020','T151','T002'),('T020','T151','T003'),('T020','T151','T004'),('T020','T151','T005'),('T020','T151','T006'),('T020','T151','T007'),('T020','T151','T008'),('T020','T151','T009'),('T020','T151','T010'),('T020','T151','T011'),('T020','T151','T012'),('T020','T151','T013'),('T020','T151','T014'),('T020','T151','T015'),('T020','T151','T016'),('T020','T151','T039'),('T020','T151','T040'),('T020','T151','T041'),('T020','T151','T042'),('T020','T151','T043'),('T020','T151','T044'),('T020','T151','T045'),('T020','T151','T194'),('T020','T152','T096'),('T020','T152','T097'),('T020','T152','T098'),('T020','T152','T099'),('T020','T152','T100'),('T020','T152','T101'),('T020','T157','T019'),('T020','T157','T020'),('T020','T157','T037'),('T020','T157','T038'),('T020','T157','T039'),('T020','T157','T040'),('T020','T157','T041'),('T020','T157','T042'),('T020','T157','T043'),('T020','T157','T044'),('T020','T157','T045'),('T020','T157','T046'),('T020','T157','T047'),('T020','T157','T048'),('T020','T157','T049'),('T020','T157','T050'),('T020','T157','T053'),('T020','T157','T054'),('T020','T157','T055'),('T020','T157','T058'),('T020','T157','T059'),('T020','T157','T060'),('T020','T157','T061'),('T020','T157','T067'),('T020','T157','T068'),('T020','T157','T069'),('T020','T157','T070'),('T020','T157','T190'),('T020','T157','T191'),('T020','T165','T090'),('T020','T165','T091'),('T020','T166','T032'),('T020','T166','T201'),('T020','T186','T017'),('T020','T186','T071'),('T020','T186','T072'),('T020','T186','T190'),('T021','T133','T001'),('T021','T133','T002'),('T021','T133','T003'),('T021','T133','T004'),('T021','T133','T005'),('T021','T133','T006'),('T021','T133','T007'),('T021','T133','T008'),('T021','T133','T009'),('T021','T133','T010'),('T021','T133','T011'),('T021','T133','T012'),('T021','T133','T013'),('T021','T133','T014'),('T021','T133','T015'),('T021','T133','T016'),('T021','T133','T194'),('T021','T134','T031'),('T021','T135','T004'),('T021','T135','T005'),('T021','T135','T006'),('T021','T135','T007'),('T021','T135','T019'),('T021','T135','T020'),('T021','T135','T037'),('T021','T135','T038'),('T021','T135','T039'),('T021','T135','T040'),('T021','T135','T041'),('T021','T135','T042'),('T021','T135','T043'),('T021','T135','T044'),('T021','T135','T045'),('T021','T135','T046'),('T021','T135','T047'),('T021','T135','T048'),('T021','T135','T049'),('T021','T135','T050'),('T021','T135','T190'),('T021','T135','T191'),('T021','T144','T031'),('T021','T144','T109'),('T021','T144','T110'),('T021','T144','T111'),('T021','T144','T114'),('T021','T144','T115'),('T021','T144','T116'),('T021','T144','T118'),('T021','T144','T119'),('T021','T144','T123'),('T021','T144','T124'),('T021','T144','T125'),('T021','T144','T126'),('T021','T144','T127'),('T021','T144','T129'),('T021','T144','T192'),('T021','T165','T090'),('T021','T165','T091'),('T021','T186','T017'),('T021','T186','T071'),('T021','T186','T072'),('T022','T157','T041'),('T022','T160','T021'),('T022','T160','T022'),('T022','T165','T090'),('T022','T165','T091'),('T022','T186','T071'),('T022','T186','T077'),('T022','T186','T078'),('T022','T186','T169'),('T023','T133','T001'),('T023','T133','T002'),('T023','T133','T003'),('T023','T133','T004'),('T023','T133','T005'),('T023','T133','T006'),('T023','T133','T007'),('T023','T133','T008'),('T023','T133','T009'),('T023','T133','T010'),('T023','T133','T011'),('T023','T133','T012'),('T023','T133','T013'),('T023','T133','T014'),('T023','T133','T015'),('T023','T133','T016'),('T023','T133','T023'),('T023','T133','T194'),('T023','T134','T031'),('T023','T135','T004'),('T023','T135','T005'),('T023','T135','T006'),('T023','T135','T007'),('T023','T135','T019'),('T023','T135','T020'),('T023','T135','T029'),('T023','T135','T030'),('T023','T135','T037'),('T023','T135','T038'),('T023','T135','T039'),('T023','T135','T040'),('T023','T135','T041'),('T023','T135','T042'),('T023','T135','T043'),('T023','T135','T044'),('T023','T135','T045'),('T023','T135','T046'),('T023','T135','T047'),('T023','T135','T048'),('T023','T135','T049'),('T023','T135','T050'),('T023','T135','T060'),('T023','T135','T061'),('T023','T135','T190'),('T023','T135','T191'),('T023','T144','T031'),('T023','T144','T109'),('T023','T144','T110'),('T023','T144','T111'),('T023','T144','T114'),('T023','T144','T115'),('T023','T144','T116'),('T023','T144','T118'),('T023','T144','T119'),('T023','T144','T123'),('T023','T144','T124'),('T023','T144','T125'),('T023','T144','T126'),('T023','T144','T127'),('T023','T144','T129'),('T023','T144','T192'),('T023','T160','T022'),('T023','T165','T090'),('T023','T165','T091'),('T023','T172','T023'),('T023','T172','T031'),('T023','T173','T023'),('T023','T173','T024'),('T023','T173','T025'),('T023','T173','T030'),('T023','T174','T023'),('T023','T174','T024'),('T023','T174','T030'),('T023','T174','T031'),('T023','T175','T030'),('T023','T176','T023'),('T023','T176','T024'),('T023','T177','T023'),('T023','T179','T023'),('T023','T186','T017'),('T023','T186','T021'),('T023','T186','T071'),('T023','T186','T072'),('T023','T198','T023'),('T023','T199','T023'),('T024','T133','T001'),('T024','T133','T002'),('T024','T133','T003'),('T024','T133','T004'),('T024','T133','T005'),('T024','T133','T006'),('T024','T133','T007'),('T024','T133','T008'),('T024','T133','T009'),('T024','T133','T010'),('T024','T133','T011'),('T024','T133','T012'),('T024','T133','T013'),('T024','T133','T014'),('T024','T133','T015'),('T024','T133','T016'),('T024','T133','T023'),('T024','T133','T024'),('T024','T133','T194'),('T024','T134','T031'),('T024','T135','T004'),('T024','T135','T005'),('T024','T135','T006'),('T024','T135','T007'),('T024','T135','T019'),('T024','T135','T020'),('T024','T135','T030'),('T024','T135','T037'),('T024','T135','T038'),('T024','T135','T039'),('T024','T135','T040'),('T024','T135','T041'),('T024','T135','T042'),('T024','T135','T043'),('T024','T135','T044'),('T024','T135','T045'),('T024','T135','T046'),('T024','T135','T047'),('T024','T135','T048'),('T024','T135','T049'),('T024','T135','T050'),('T024','T135','T060'),('T024','T135','T061'),('T024','T135','T190'),('T024','T135','T191'),('T024','T144','T031'),('T024','T144','T109'),('T024','T144','T110'),('T024','T144','T111'),('T024','T144','T114'),('T024','T144','T115'),('T024','T144','T116'),('T024','T144','T118'),('T024','T144','T119'),('T024','T144','T123'),('T024','T144','T124'),('T024','T144','T125'),('T024','T144','T126'),('T024','T144','T127'),('T024','T144','T129'),('T024','T144','T192'),('T024','T160','T022'),('T024','T165','T090'),('T024','T165','T091'),('T024','T172','T024'),('T024','T173','T024'),('T024','T173','T030'),('T024','T176','T024'),('T024','T176','T025'),('T024','T176','T026'),('T024','T176','T030'),('T024','T176','T031'),('T024','T179','T023'),('T024','T179','T024'),('T024','T186','T017'),('T024','T186','T021'),('T024','T186','T071'),('T024','T186','T072'),('T025','T133','T001'),('T025','T133','T002'),('T025','T133','T003'),('T025','T133','T004'),('T025','T133','T005'),('T025','T133','T006'),('T025','T133','T007'),('T025','T133','T008'),('T025','T133','T009'),('T025','T133','T010'),('T025','T133','T011'),('T025','T133','T012'),('T025','T133','T013'),('T025','T133','T014'),('T025','T133','T015'),('T025','T133','T016'),('T025','T133','T023'),('T025','T133','T024'),('T025','T133','T025'),('T025','T133','T194'),('T025','T134','T031'),('T025','T135','T004'),('T025','T135','T005'),('T025','T135','T006'),('T025','T135','T007'),('T025','T135','T019'),('T025','T135','T020'),('T025','T135','T030'),('T025','T135','T037'),('T025','T135','T038'),('T025','T135','T039'),('T025','T135','T040'),('T025','T135','T041'),('T025','T135','T042'),('T025','T135','T043'),('T025','T135','T044'),('T025','T135','T045'),('T025','T135','T046'),('T025','T135','T047'),('T025','T135','T048'),('T025','T135','T049'),('T025','T135','T050'),('T025','T135','T060'),('T025','T135','T061'),('T025','T135','T190'),('T025','T135','T191'),('T025','T144','T031'),('T025','T144','T109'),('T025','T144','T110'),('T025','T144','T111'),('T025','T144','T114'),('T025','T144','T115'),('T025','T144','T116'),('T025','T144','T118'),('T025','T144','T119'),('T025','T144','T123'),('T025','T144','T124'),('T025','T144','T125'),('T025','T144','T126'),('T025','T144','T127'),('T025','T144','T129'),('T025','T144','T192'),('T025','T160','T022'),('T025','T165','T090'),('T025','T165','T091'),('T025','T172','T025'),('T025','T173','T025'),('T025','T179','T025'),('T025','T186','T017'),('T025','T186','T021'),('T025','T186','T071'),('T025','T186','T072'),('T026','T133','T001'),('T026','T133','T002'),('T026','T133','T003'),('T026','T133','T004'),('T026','T133','T005'),('T026','T133','T006'),('T026','T133','T007'),('T026','T133','T008'),('T026','T133','T009'),('T026','T133','T010'),('T026','T133','T011'),('T026','T133','T012'),('T026','T133','T013'),('T026','T133','T014'),('T026','T133','T015'),('T026','T133','T016'),('T026','T133','T023'),('T026','T133','T024'),('T026','T133','T025'),('T026','T133','T026'),('T026','T133','T194'),('T026','T134','T031'),('T026','T135','T004'),('T026','T135','T005'),('T026','T135','T006'),('T026','T135','T007'),('T026','T135','T019'),('T026','T135','T020'),('T026','T135','T030'),('T026','T135','T037'),('T026','T135','T038'),('T026','T135','T039'),('T026','T135','T040'),('T026','T135','T041'),('T026','T135','T042'),('T026','T135','T043'),('T026','T135','T044'),('T026','T135','T045'),('T026','T135','T046'),('T026','T135','T047'),('T026','T135','T048'),('T026','T135','T049'),('T026','T135','T050'),('T026','T135','T060'),('T026','T135','T061'),('T026','T135','T190'),('T026','T135','T191'),('T026','T144','T031'),('T026','T144','T109'),('T026','T144','T110'),('T026','T144','T111'),('T026','T144','T114'),('T026','T144','T115'),('T026','T144','T116'),('T026','T144','T118'),('T026','T144','T119'),('T026','T144','T123'),('T026','T144','T124'),('T026','T144','T125'),('T026','T144','T126'),('T026','T144','T127'),('T026','T144','T129'),('T026','T144','T192'),('T026','T151','T039'),('T026','T151','T040'),('T026','T151','T041'),('T026','T151','T042'),('T026','T151','T043'),('T026','T151','T044'),('T026','T151','T045'),('T026','T160','T022'),('T026','T165','T090'),('T026','T165','T091'),('T026','T173','T026'),('T026','T173','T030'),('T026','T176','T026'),('T026','T186','T017'),('T026','T186','T021'),('T026','T186','T071'),('T026','T186','T072'),('T028','T133','T001'),('T028','T133','T002'),('T028','T133','T003'),('T028','T133','T004'),('T028','T133','T005'),('T028','T133','T006'),('T028','T133','T007'),('T028','T133','T008'),('T028','T133','T009'),('T028','T133','T010'),('T028','T133','T011'),('T028','T133','T012'),('T028','T133','T013'),('T028','T133','T014'),('T028','T133','T015'),('T028','T133','T016'),('T028','T133','T023'),('T028','T133','T024'),('T028','T133','T025'),('T028','T133','T026'),('T028','T133','T194'),('T028','T134','T031'),('T028','T135','T004'),('T028','T135','T005'),('T028','T135','T006'),('T028','T135','T007'),('T028','T135','T019'),('T028','T135','T020'),('T028','T135','T037'),('T028','T135','T038'),('T028','T135','T039'),('T028','T135','T040'),('T028','T135','T041'),('T028','T135','T042'),('T028','T135','T043'),('T028','T135','T044'),('T028','T135','T045'),('T028','T135','T046'),('T028','T135','T047'),('T028','T135','T048'),('T028','T135','T049'),('T028','T135','T050'),('T028','T135','T190'),('T028','T135','T191'),('T028','T141','T044'),('T028','T141','T045'),('T028','T144','T031'),('T028','T144','T109'),('T028','T144','T110'),('T028','T144','T111'),('T028','T144','T114'),('T028','T144','T115'),('T028','T144','T116'),('T028','T144','T118'),('T028','T144','T119'),('T028','T144','T123'),('T028','T144','T124'),('T028','T144','T125'),('T028','T144','T126'),('T028','T144','T127'),('T028','T144','T129'),('T028','T144','T192'),('T028','T151','T039'),('T028','T151','T040'),('T028','T151','T041'),('T028','T151','T042'),('T028','T151','T043'),('T028','T151','T044'),('T028','T151','T045'),('T028','T165','T090'),('T028','T165','T091'),('T028','T172','T028'),('T028','T186','T017'),('T028','T186','T021'),('T028','T186','T071'),('T028','T186','T072'),('T029','T135','T019'),('T029','T135','T020'),('T029','T135','T023'),('T029','T135','T024'),('T029','T135','T029'),('T029','T135','T037'),('T029','T135','T038'),('T029','T135','T039'),('T029','T135','T040'),('T029','T135','T041'),('T029','T135','T042'),('T029','T135','T043'),('T029','T135','T044'),('T029','T135','T045'),('T029','T135','T046'),('T029','T135','T047'),('T029','T135','T048'),('T029','T135','T049'),('T029','T135','T050'),('T029','T135','T060'),('T029','T135','T061'),('T029','T135','T190'),('T029','T135','T191'),('T029','T157','T041'),('T029','T160','T021'),('T029','T160','T022'),('T029','T160','T029'),('T029','T165','T090'),('T029','T165','T091'),('T029','T173','T023'),('T029','T173','T029'),('T029','T173','T030'),('T029','T174','T029'),('T029','T177','T029'),('T029','T186','T071'),('T029','T186','T077'),('T029','T186','T078'),('T029','T186','T082'),('T030','T133','T023'),('T030','T134','T023'),('T030','T134','T024'),('T030','T134','T031'),('T030','T135','T019'),('T030','T135','T020'),('T030','T135','T026'),('T030','T135','T030'),('T030','T135','T031'),('T030','T135','T037'),('T030','T135','T038'),('T030','T135','T039'),('T030','T135','T040'),('T030','T135','T041'),('T030','T135','T042'),('T030','T135','T043'),('T030','T135','T044'),('T030','T135','T045'),('T030','T135','T046'),('T030','T135','T047'),('T030','T135','T048'),('T030','T135','T049'),('T030','T135','T050'),('T030','T135','T060'),('T030','T135','T061'),('T030','T135','T190'),('T030','T135','T191'),('T030','T157','T041'),('T030','T160','T021'),('T030','T160','T022'),('T030','T165','T090'),('T030','T165','T091'),('T030','T173','T030'),('T030','T174','T024'),('T030','T175','T025'),('T030','T176','T025'),('T030','T176','T030'),('T030','T186','T071'),('T030','T186','T077'),('T030','T186','T078'),('T030','T186','T082'),('T031','T133','T023'),('T031','T133','T031'),('T031','T147','T019'),('T031','T147','T020'),('T031','T147','T037'),('T031','T147','T046'),('T031','T147','T047'),('T031','T147','T048'),('T031','T147','T049'),('T031','T147','T050'),('T031','T147','T190'),('T031','T147','T191'),('T031','T160','T022'),('T031','T165','T090'),('T031','T165','T091'),('T031','T172','T031'),('T031','T172','T109'),('T031','T172','T110'),('T031','T172','T111'),('T031','T172','T114'),('T031','T172','T115'),('T031','T172','T116'),('T031','T172','T118'),('T031','T172','T119'),('T031','T176','T018'),('T031','T178','T024'),('T031','T186','T071'),('T031','T186','T072'),('T031','T186','T167'),('T031','T202','T200'),('T032','T150','T039'),('T032','T150','T040'),('T032','T150','T041'),('T032','T150','T042'),('T032','T150','T043'),('T032','T150','T044'),('T032','T150','T045'),('T032','T157','T037'),('T032','T157','T038'),('T032','T157','T039'),('T032','T157','T040'),('T032','T157','T041'),('T032','T157','T042'),('T032','T157','T043'),('T032','T157','T044'),('T032','T157','T045'),('T032','T157','T046'),('T032','T157','T047'),('T032','T157','T048'),('T032','T157','T049'),('T032','T157','T050'),('T032','T157','T067'),('T032','T157','T068'),('T032','T157','T069'),('T032','T157','T070'),('T032','T157','T191'),('T032','T159','T001'),('T032','T159','T002'),('T032','T159','T003'),('T032','T159','T004'),('T032','T159','T005'),('T032','T159','T006'),('T032','T159','T007'),('T032','T159','T008'),('T032','T159','T009'),('T032','T159','T010'),('T032','T159','T011'),('T032','T159','T012'),('T032','T159','T013'),('T032','T159','T014'),('T032','T159','T015'),('T032','T159','T016'),('T032','T159','T194'),('T032','T165','T090'),('T032','T165','T091'),('T032','T166','T032'),('T032','T180','T032'),('T032','T180','T201'),('T032','T182','T039'),('T032','T182','T040'),('T032','T182','T041'),('T032','T182','T042'),('T032','T182','T043'),('T032','T182','T044'),('T032','T182','T045'),('T032','T186','T071'),('T032','T186','T077'),('T033','T137','T033'),('T033','T150','T019'),('T033','T150','T020'),('T033','T150','T037'),('T033','T150','T038'),('T033','T150','T039'),('T033','T150','T040'),('T033','T150','T041'),('T033','T150','T042'),('T033','T150','T043'),('T033','T150','T044'),('T033','T150','T045'),('T033','T150','T046'),('T033','T150','T047'),('T033','T150','T048'),('T033','T150','T049'),('T033','T150','T050'),('T033','T150','T190'),('T033','T150','T191'),('T033','T161','T032'),('T033','T161','T038'),('T033','T161','T039'),('T033','T161','T040'),('T033','T161','T041'),('T033','T161','T042'),('T033','T161','T043'),('T033','T161','T044'),('T033','T161','T045'),('T033','T161','T046'),('T033','T161','T047'),('T033','T161','T048'),('T033','T161','T049'),('T033','T161','T050'),('T033','T161','T191'),('T033','T161','T201'),('T033','T165','T090'),('T033','T165','T091'),('T033','T166','T019'),('T033','T166','T020'),('T033','T166','T037'),('T033','T166','T046'),('T033','T166','T047'),('T033','T166','T048'),('T033','T166','T049'),('T033','T166','T050'),('T033','T166','T190'),('T033','T166','T191'),('T033','T186','T071'),('T033','T186','T077'),('T034','T137','T033'),('T034','T137','T034'),('T034','T137','T184'),('T034','T150','T019'),('T034','T150','T020'),('T034','T150','T037'),('T034','T150','T038'),('T034','T150','T039'),('T034','T150','T040'),('T034','T150','T041'),('T034','T150','T042'),('T034','T150','T043'),('T034','T150','T044'),('T034','T150','T045'),('T034','T150','T046'),('T034','T150','T047'),('T034','T150','T048'),('T034','T150','T049'),('T034','T150','T050'),('T034','T150','T190'),('T034','T150','T191'),('T034','T156','T019'),('T034','T156','T020'),('T034','T156','T037'),('T034','T156','T038'),('T034','T156','T039'),('T034','T156','T040'),('T034','T156','T041'),('T034','T156','T042'),('T034','T156','T043'),('T034','T156','T044'),('T034','T156','T045'),('T034','T156','T046'),('T034','T156','T047'),('T034','T156','T048'),('T034','T156','T049'),('T034','T156','T050'),('T034','T156','T190'),('T034','T156','T191'),('T034','T157','T059'),('T034','T157','T060'),('T034','T160','T034'),('T034','T161','T032'),('T034','T161','T038'),('T034','T161','T039'),('T034','T161','T040'),('T034','T161','T041'),('T034','T161','T042'),('T034','T161','T043'),('T034','T161','T044'),('T034','T161','T045'),('T034','T161','T046'),('T034','T161','T047'),('T034','T161','T048'),('T034','T161','T049'),('T034','T161','T050'),('T034','T161','T191'),('T034','T161','T201'),('T034','T165','T090'),('T034','T165','T091'),('T034','T166','T019'),('T034','T166','T020'),('T034','T166','T037'),('T034','T166','T046'),('T034','T166','T047'),('T034','T166','T048'),('T034','T166','T049'),('T034','T166','T050'),('T034','T166','T190'),('T034','T166','T191'),('T034','T182','T031'),('T034','T182','T039'),('T034','T182','T040'),('T034','T182','T041'),('T034','T182','T042'),('T034','T182','T043'),('T034','T182','T044'),('T034','T182','T045'),('T034','T182','T103'),('T034','T182','T104'),('T034','T182','T109'),('T034','T182','T110'),('T034','T182','T111'),('T034','T182','T114'),('T034','T182','T115'),('T034','T182','T116'),('T034','T182','T118'),('T034','T182','T119'),('T034','T182','T120'),('T034','T182','T121'),('T034','T182','T122'),('T034','T182','T123'),('T034','T182','T124'),('T034','T182','T125'),('T034','T182','T126'),('T034','T182','T127'),('T034','T182','T129'),('T034','T182','T130'),('T034','T182','T131'),('T034','T182','T167'),('T034','T182','T168'),('T034','T182','T192'),('T034','T182','T195'),('T034','T182','T196'),('T034','T182','T197'),('T034','T186','T033'),('T034','T186','T071'),('T034','T186','T077'),('T037','T137','T037'),('T037','T146','T018'),('T037','T146','T021'),('T037','T146','T023'),('T037','T146','T024'),('T037','T146','T025'),('T037','T146','T026'),('T037','T146','T028'),('T037','T146','T039'),('T037','T146','T040'),('T037','T146','T041'),('T037','T146','T042'),('T037','T146','T043'),('T037','T146','T044'),('T037','T146','T045'),('T037','T149','T019'),('T037','T149','T020'),('T037','T149','T046'),('T037','T149','T047'),('T037','T149','T048'),('T037','T149','T049'),('T037','T149','T050'),('T037','T149','T190'),('T037','T149','T191'),('T037','T152','T096'),('T037','T152','T097'),('T037','T152','T098'),('T037','T152','T099'),('T037','T152','T100'),('T037','T152','T101'),('T037','T157','T019'),('T037','T157','T020'),('T037','T157','T037'),('T037','T157','T038'),('T037','T157','T039'),('T037','T157','T040'),('T037','T157','T041'),('T037','T157','T042'),('T037','T157','T043'),('T037','T157','T044'),('T037','T157','T045'),('T037','T157','T046'),('T037','T157','T047'),('T037','T157','T048'),('T037','T157','T049'),('T037','T157','T050'),('T037','T157','T053'),('T037','T157','T054'),('T037','T157','T055'),('T037','T157','T058'),('T037','T157','T059'),('T037','T157','T060'),('T037','T157','T061'),('T037','T157','T067'),('T037','T157','T068'),('T037','T157','T069'),('T037','T157','T070'),('T037','T157','T190'),('T037','T157','T191'),('T037','T165','T090'),('T037','T165','T091'),('T037','T166','T032'),('T037','T166','T201'),('T037','T186','T051'),('T037','T186','T067'),('T038','T140','T001'),('T038','T140','T002'),('T038','T140','T003'),('T038','T140','T004'),('T038','T140','T005'),('T038','T140','T006'),('T038','T140','T007'),('T038','T140','T008'),('T038','T140','T009'),('T038','T140','T010'),('T038','T140','T011'),('T038','T140','T012'),('T038','T140','T013'),('T038','T140','T014'),('T038','T140','T015'),('T038','T140','T016'),('T038','T140','T038'),('T038','T140','T039'),('T038','T140','T040'),('T038','T140','T041'),('T038','T140','T042'),('T038','T140','T043'),('T038','T140','T044'),('T038','T140','T045'),('T038','T140','T046'),('T038','T140','T047'),('T038','T140','T048'),('T038','T140','T049'),('T038','T140','T050'),('T038','T140','T070'),('T038','T140','T191'),('T038','T140','T194'),('T038','T144','T031'),('T038','T144','T123'),('T038','T144','T124'),('T038','T144','T125'),('T038','T144','T126'),('T038','T144','T127'),('T038','T144','T129'),('T038','T144','T192'),('T038','T151','T001'),('T038','T151','T002'),('T038','T151','T003'),('T038','T151','T004'),('T038','T151','T005'),('T038','T151','T006'),('T038','T151','T007'),('T038','T151','T008'),('T038','T151','T009'),('T038','T151','T010'),('T038','T151','T011'),('T038','T151','T012'),('T038','T151','T013'),('T038','T151','T014'),('T038','T151','T015'),('T038','T151','T016'),('T038','T151','T038'),('T038','T151','T039'),('T038','T151','T040'),('T038','T151','T041'),('T038','T151','T042'),('T038','T151','T043'),('T038','T151','T044'),('T038','T151','T045'),('T038','T151','T046'),('T038','T151','T047'),('T038','T151','T048'),('T038','T151','T049'),('T038','T151','T050'),('T038','T151','T070'),('T038','T151','T191'),('T038','T151','T194'),('T038','T157','T019'),('T038','T157','T020'),('T038','T157','T037'),('T038','T157','T038'),('T038','T157','T039'),('T038','T157','T040'),('T038','T157','T041'),('T038','T157','T042'),('T038','T157','T043'),('T038','T157','T044'),('T038','T157','T045'),('T038','T157','T046'),('T038','T157','T047'),('T038','T157','T048'),('T038','T157','T049'),('T038','T157','T050'),('T038','T157','T067'),('T038','T157','T068'),('T038','T157','T069'),('T038','T157','T070'),('T038','T157','T190'),('T038','T157','T191'),('T038','T165','T090'),('T038','T165','T091'),('T038','T186','T051'),('T038','T186','T067'),('T038','T186','T070'),('T039','T137','T039'),('T039','T138','T039'),('T039','T138','T040'),('T039','T138','T041'),('T039','T138','T042'),('T039','T138','T043'),('T039','T138','T044'),('T039','T138','T045'),('T039','T140','T001'),('T039','T140','T002'),('T039','T140','T003'),('T039','T140','T004'),('T039','T140','T005'),('T039','T140','T006'),('T039','T140','T007'),('T039','T140','T008'),('T039','T140','T009'),('T039','T140','T010'),('T039','T140','T011'),('T039','T140','T012'),('T039','T140','T013'),('T039','T140','T014'),('T039','T140','T015'),('T039','T140','T016'),('T039','T140','T038'),('T039','T140','T039'),('T039','T140','T040'),('T039','T140','T041'),('T039','T140','T042'),('T039','T140','T043'),('T039','T140','T044'),('T039','T140','T045'),('T039','T140','T046'),('T039','T140','T047'),('T039','T140','T048'),('T039','T140','T049'),('T039','T140','T050'),('T039','T140','T070'),('T039','T140','T191'),('T039','T140','T194'),('T039','T144','T031'),('T039','T144','T123'),('T039','T144','T124'),('T039','T144','T125'),('T039','T144','T126'),('T039','T144','T127'),('T039','T144','T129'),('T039','T144','T192'),('T039','T151','T001'),('T039','T151','T002'),('T039','T151','T003'),('T039','T151','T004'),('T039','T151','T005'),('T039','T151','T006'),('T039','T151','T007'),('T039','T151','T008'),('T039','T151','T009'),('T039','T151','T010'),('T039','T151','T011'),('T039','T151','T012'),('T039','T151','T013'),('T039','T151','T014'),('T039','T151','T015'),('T039','T151','T016'),('T039','T151','T032'),('T039','T151','T038'),('T039','T151','T039'),('T039','T151','T040'),('T039','T151','T041'),('T039','T151','T042'),('T039','T151','T043'),('T039','T151','T044'),('T039','T151','T045'),('T039','T151','T046'),('T039','T151','T047'),('T039','T151','T048'),('T039','T151','T049'),('T039','T151','T050'),('T039','T151','T070'),('T039','T151','T191'),('T039','T151','T194'),('T039','T151','T201'),('T039','T152','T079'),('T039','T157','T019'),('T039','T157','T020'),('T039','T157','T037'),('T039','T157','T038'),('T039','T157','T039'),('T039','T157','T040'),('T039','T157','T041'),('T039','T157','T042'),('T039','T157','T043'),('T039','T157','T044'),('T039','T157','T045'),('T039','T157','T046'),('T039','T157','T047'),('T039','T157','T048'),('T039','T157','T049'),('T039','T157','T050'),('T039','T157','T067'),('T039','T157','T068'),('T039','T157','T069'),('T039','T157','T070'),('T039','T157','T190'),('T039','T157','T191'),('T039','T165','T090'),('T039','T165','T091'),('T039','T186','T038'),('T039','T186','T051'),('T039','T186','T067'),('T039','T186','T070'),('T040','T137','T039'),('T040','T137','T040'),('T040','T137','T041'),('T040','T137','T042'),('T040','T137','T043'),('T040','T137','T044'),('T040','T137','T045'),('T040','T138','T039'),('T040','T138','T040'),('T040','T138','T041'),('T040','T138','T042'),('T040','T138','T043'),('T040','T138','T044'),('T040','T138','T045'),('T040','T140','T001'),('T040','T140','T002'),('T040','T140','T003'),('T040','T140','T004'),('T040','T140','T005'),('T040','T140','T006'),('T040','T140','T007'),('T040','T140','T008'),('T040','T140','T009'),('T040','T140','T010'),('T040','T140','T011'),('T040','T140','T012'),('T040','T140','T013'),('T040','T140','T014'),('T040','T140','T015'),('T040','T140','T016'),('T040','T140','T038'),('T040','T140','T039'),('T040','T140','T040'),('T040','T140','T041'),('T040','T140','T042'),('T040','T140','T043'),('T040','T140','T044'),('T040','T140','T045'),('T040','T140','T046'),('T040','T140','T047'),('T040','T140','T048'),('T040','T140','T049'),('T040','T140','T050'),('T040','T140','T070'),('T040','T140','T191'),('T040','T140','T194'),('T040','T144','T031'),('T040','T144','T099'),('T040','T144','T100'),('T040','T144','T123'),('T040','T144','T124'),('T040','T144','T125'),('T040','T144','T126'),('T040','T144','T127'),('T040','T144','T129'),('T040','T144','T192'),('T040','T151','T001'),('T040','T151','T002'),('T040','T151','T003'),('T040','T151','T004'),('T040','T151','T005'),('T040','T151','T006'),('T040','T151','T007'),('T040','T151','T008'),('T040','T151','T009'),('T040','T151','T010'),('T040','T151','T011'),('T040','T151','T012'),('T040','T151','T013'),('T040','T151','T014'),('T040','T151','T015'),('T040','T151','T016'),('T040','T151','T032'),('T040','T151','T038'),('T040','T151','T039'),('T040','T151','T040'),('T040','T151','T041'),('T040','T151','T042'),('T040','T151','T043'),('T040','T151','T044'),('T040','T151','T045'),('T040','T151','T046'),('T040','T151','T047'),('T040','T151','T048'),('T040','T151','T049'),('T040','T151','T050'),('T040','T151','T070'),('T040','T151','T191'),('T040','T151','T194'),('T040','T151','T201'),('T040','T152','T079'),('T040','T157','T019'),('T040','T157','T020'),('T040','T157','T037'),('T040','T157','T038'),('T040','T157','T039'),('T040','T157','T040'),('T040','T157','T041'),('T040','T157','T042'),('T040','T157','T043'),('T040','T157','T044'),('T040','T157','T045'),('T040','T157','T046'),('T040','T157','T047'),('T040','T157','T048'),('T040','T157','T049'),('T040','T157','T050'),('T040','T157','T067'),('T040','T157','T068'),('T040','T157','T069'),('T040','T157','T070'),('T040','T157','T190'),('T040','T157','T191'),('T040','T160','T079'),('T040','T165','T090'),('T040','T165','T091'),('T040','T180','T040'),('T040','T180','T041'),('T040','T186','T038'),('T040','T186','T039'),('T040','T186','T051'),('T040','T186','T067'),('T040','T186','T070'),('T041','T137','T039'),('T041','T137','T041'),('T041','T137','T042'),('T041','T137','T043'),('T041','T137','T044'),('T041','T137','T045'),('T041','T138','T039'),('T041','T138','T040'),('T041','T138','T041'),('T041','T138','T042'),('T041','T138','T043'),('T041','T138','T044'),('T041','T138','T045'),('T041','T140','T001'),('T041','T140','T008'),('T041','T140','T009'),('T041','T140','T010'),('T041','T140','T011'),('T041','T140','T012'),('T041','T140','T013'),('T041','T140','T014'),('T041','T140','T015'),('T041','T140','T016'),('T041','T140','T038'),('T041','T140','T039'),('T041','T140','T040'),('T041','T140','T041'),('T041','T140','T042'),('T041','T140','T043'),('T041','T140','T044'),('T041','T140','T045'),('T041','T140','T046'),('T041','T140','T047'),('T041','T140','T048'),('T041','T140','T049'),('T041','T140','T050'),('T041','T140','T070'),('T041','T140','T191'),('T041','T140','T194'),('T041','T144','T031'),('T041','T144','T099'),('T041','T144','T100'),('T041','T144','T123'),('T041','T144','T124'),('T041','T144','T125'),('T041','T144','T126'),('T041','T144','T127'),('T041','T144','T129'),('T041','T144','T192'),('T041','T151','T001'),('T041','T151','T002'),('T041','T151','T003'),('T041','T151','T004'),('T041','T151','T005'),('T041','T151','T006'),('T041','T151','T007'),('T041','T151','T008'),('T041','T151','T009'),('T041','T151','T010'),('T041','T151','T011'),('T041','T151','T012'),('T041','T151','T013'),('T041','T151','T014'),('T041','T151','T015'),('T041','T151','T016'),('T041','T151','T032'),('T041','T151','T038'),('T041','T151','T039'),('T041','T151','T040'),('T041','T151','T041'),('T041','T151','T042'),('T041','T151','T043'),('T041','T151','T044'),('T041','T151','T045'),('T041','T151','T046'),('T041','T151','T047'),('T041','T151','T048'),('T041','T151','T049'),('T041','T151','T050'),('T041','T151','T053'),('T041','T151','T054'),('T041','T151','T055'),('T041','T151','T070'),('T041','T151','T191'),('T041','T151','T194'),('T041','T151','T201'),('T041','T152','T079'),('T041','T157','T019'),('T041','T157','T020'),('T041','T157','T037'),('T041','T157','T038'),('T041','T157','T039'),('T041','T157','T040'),('T041','T157','T041'),('T041','T157','T042'),('T041','T157','T043'),('T041','T157','T044'),('T041','T157','T045'),('T041','T157','T046'),('T041','T157','T047'),('T041','T157','T048'),('T041','T157','T049'),('T041','T157','T050'),('T041','T157','T053'),('T041','T157','T054'),('T041','T157','T055'),('T041','T157','T067'),('T041','T157','T068'),('T041','T157','T069'),('T041','T157','T070'),('T041','T157','T190'),('T041','T157','T191'),('T041','T165','T090'),('T041','T165','T091'),('T041','T180','T040'),('T041','T180','T041'),('T041','T186','T038'),('T041','T186','T039'),('T041','T186','T040'),('T041','T186','T051'),('T041','T186','T067'),('T041','T186','T070'),('T042','T137','T039'),('T042','T137','T042'),('T042','T137','T043'),('T042','T137','T044'),('T042','T137','T045'),('T042','T138','T039'),('T042','T138','T040'),('T042','T138','T041'),('T042','T138','T042'),('T042','T138','T043'),('T042','T138','T044'),('T042','T138','T045'),('T042','T140','T001'),('T042','T140','T002'),('T042','T140','T003'),('T042','T140','T004'),('T042','T140','T005'),('T042','T140','T006'),('T042','T140','T007'),('T042','T140','T008'),('T042','T140','T009'),('T042','T140','T010'),('T042','T140','T011'),('T042','T140','T012'),('T042','T140','T013'),('T042','T140','T014'),('T042','T140','T015'),('T042','T140','T016'),('T042','T140','T038'),('T042','T140','T039'),('T042','T140','T040'),('T042','T140','T041'),('T042','T140','T042'),('T042','T140','T043'),('T042','T140','T044'),('T042','T140','T045'),('T042','T140','T046'),('T042','T140','T047'),('T042','T140','T048'),('T042','T140','T049'),('T042','T140','T050'),('T042','T140','T070'),('T042','T140','T191'),('T042','T140','T194'),('T042','T144','T031'),('T042','T144','T123'),('T042','T144','T124'),('T042','T144','T125'),('T042','T144','T126'),('T042','T144','T127'),('T042','T144','T129'),('T042','T144','T192'),('T042','T151','T001'),('T042','T151','T002'),('T042','T151','T003'),('T042','T151','T004'),('T042','T151','T005'),('T042','T151','T006'),('T042','T151','T007'),('T042','T151','T008'),('T042','T151','T009'),('T042','T151','T010'),('T042','T151','T011'),('T042','T151','T012'),('T042','T151','T013'),('T042','T151','T014'),('T042','T151','T015'),('T042','T151','T016'),('T042','T151','T032'),('T042','T151','T038'),('T042','T151','T039'),('T042','T151','T040'),('T042','T151','T041'),('T042','T151','T042'),('T042','T151','T043'),('T042','T151','T044'),('T042','T151','T045'),('T042','T151','T046'),('T042','T151','T047'),('T042','T151','T048'),('T042','T151','T049'),('T042','T151','T050'),('T042','T151','T070'),('T042','T151','T191'),('T042','T151','T194'),('T042','T151','T201'),('T042','T152','T040'),('T042','T152','T041'),('T042','T152','T079'),('T042','T157','T019'),('T042','T157','T020'),('T042','T157','T037'),('T042','T157','T038'),('T042','T157','T039'),('T042','T157','T040'),('T042','T157','T041'),('T042','T157','T042'),('T042','T157','T043'),('T042','T157','T044'),('T042','T157','T045'),('T042','T157','T046'),('T042','T157','T047'),('T042','T157','T048'),('T042','T157','T049'),('T042','T157','T050'),('T042','T157','T067'),('T042','T157','T068'),('T042','T157','T069'),('T042','T157','T070'),('T042','T157','T190'),('T042','T157','T191'),('T042','T160','T079'),('T042','T165','T090'),('T042','T165','T091'),('T042','T180','T042'),('T042','T186','T038'),('T042','T186','T039'),('T042','T186','T051'),('T042','T186','T067'),('T042','T186','T070'),('T043','T137','T039'),('T043','T137','T043'),('T043','T137','T044'),('T043','T137','T045'),('T043','T138','T039'),('T043','T138','T040'),('T043','T138','T041'),('T043','T138','T042'),('T043','T138','T043'),('T043','T138','T044'),('T043','T138','T045'),('T043','T140','T001'),('T043','T140','T002'),('T043','T140','T003'),('T043','T140','T004'),('T043','T140','T005'),('T043','T140','T006'),('T043','T140','T007'),('T043','T140','T008'),('T043','T140','T009'),('T043','T140','T010'),('T043','T140','T011'),('T043','T140','T012'),('T043','T140','T013'),('T043','T140','T014'),('T043','T140','T015'),('T043','T140','T016'),('T043','T140','T038'),('T043','T140','T039'),('T043','T140','T040'),('T043','T140','T041'),('T043','T140','T042'),('T043','T140','T043'),('T043','T140','T044'),('T043','T140','T045'),('T043','T140','T046'),('T043','T140','T047'),('T043','T140','T048'),('T043','T140','T049'),('T043','T140','T050'),('T043','T140','T070'),('T043','T140','T191'),('T043','T140','T194'),('T043','T144','T031'),('T043','T144','T123'),('T043','T144','T124'),('T043','T144','T125'),('T043','T144','T126'),('T043','T144','T127'),('T043','T144','T129'),('T043','T144','T192'),('T043','T151','T001'),('T043','T151','T002'),('T043','T151','T003'),('T043','T151','T004'),('T043','T151','T005'),('T043','T151','T006'),('T043','T151','T007'),('T043','T151','T008'),('T043','T151','T009'),('T043','T151','T010'),('T043','T151','T011'),('T043','T151','T012'),('T043','T151','T013'),('T043','T151','T014'),('T043','T151','T015'),('T043','T151','T016'),('T043','T151','T032'),('T043','T151','T038'),('T043','T151','T039'),('T043','T151','T040'),('T043','T151','T041'),('T043','T151','T042'),('T043','T151','T043'),('T043','T151','T044'),('T043','T151','T045'),('T043','T151','T046'),('T043','T151','T047'),('T043','T151','T048'),('T043','T151','T049'),('T043','T151','T050'),('T043','T151','T070'),('T043','T151','T191'),('T043','T151','T194'),('T043','T151','T201'),('T043','T152','T079'),('T043','T157','T019'),('T043','T157','T020'),('T043','T157','T037'),('T043','T157','T038'),('T043','T157','T039'),('T043','T157','T040'),('T043','T157','T041'),('T043','T157','T042'),('T043','T157','T043'),('T043','T157','T044'),('T043','T157','T045'),('T043','T157','T046'),('T043','T157','T047'),('T043','T157','T048'),('T043','T157','T049'),('T043','T157','T050'),('T043','T157','T067'),('T043','T157','T068'),('T043','T157','T069'),('T043','T157','T070'),('T043','T157','T190'),('T043','T157','T191'),('T043','T165','T090'),('T043','T165','T091'),('T043','T186','T038'),('T043','T186','T039'),('T043','T186','T051'),('T043','T186','T067'),('T043','T186','T070'),('T044','T137','T039'),('T044','T137','T044'),('T044','T137','T045'),('T044','T138','T039'),('T044','T138','T040'),('T044','T138','T041'),('T044','T138','T042'),('T044','T138','T043'),('T044','T138','T044'),('T044','T138','T045'),('T044','T140','T001'),('T044','T140','T002'),('T044','T140','T003'),('T044','T140','T004'),('T044','T140','T005'),('T044','T140','T006'),('T044','T140','T007'),('T044','T140','T008'),('T044','T140','T009'),('T044','T140','T010'),('T044','T140','T011'),('T044','T140','T012'),('T044','T140','T013'),('T044','T140','T014'),('T044','T140','T015'),('T044','T140','T016'),('T044','T140','T038'),('T044','T140','T039'),('T044','T140','T040'),('T044','T140','T041'),('T044','T140','T042'),('T044','T140','T043'),('T044','T140','T044'),('T044','T140','T045'),('T044','T140','T046'),('T044','T140','T047'),('T044','T140','T048'),('T044','T140','T049'),('T044','T140','T050'),('T044','T140','T070'),('T044','T140','T191'),('T044','T140','T194'),('T044','T144','T031'),('T044','T144','T123'),('T044','T144','T124'),('T044','T144','T125'),('T044','T144','T126'),('T044','T144','T127'),('T044','T144','T129'),('T044','T144','T192'),('T044','T151','T001'),('T044','T151','T002'),('T044','T151','T003'),('T044','T151','T004'),('T044','T151','T005'),('T044','T151','T006'),('T044','T151','T007'),('T044','T151','T008'),('T044','T151','T009'),('T044','T151','T010'),('T044','T151','T011'),('T044','T151','T012'),('T044','T151','T013'),('T044','T151','T014'),('T044','T151','T015'),('T044','T151','T016'),('T044','T151','T032'),('T044','T151','T038'),('T044','T151','T039'),('T044','T151','T040'),('T044','T151','T041'),('T044','T151','T042'),('T044','T151','T043'),('T044','T151','T044'),('T044','T151','T045'),('T044','T151','T046'),('T044','T151','T047'),('T044','T151','T048'),('T044','T151','T049'),('T044','T151','T050'),('T044','T151','T070'),('T044','T151','T191'),('T044','T151','T194'),('T044','T151','T201'),('T044','T152','T079'),('T044','T157','T019'),('T044','T157','T020'),('T044','T157','T037'),('T044','T157','T038'),('T044','T157','T039'),('T044','T157','T040'),('T044','T157','T041'),('T044','T157','T042'),('T044','T157','T043'),('T044','T157','T044'),('T044','T157','T045'),('T044','T157','T046'),('T044','T157','T047'),('T044','T157','T048'),('T044','T157','T049'),('T044','T157','T050'),('T044','T157','T067'),('T044','T157','T068'),('T044','T157','T069'),('T044','T157','T070'),('T044','T157','T190'),('T044','T157','T191'),('T044','T165','T090'),('T044','T165','T091'),('T044','T186','T038'),('T044','T186','T039'),('T044','T186','T051'),('T044','T186','T067'),('T044','T186','T070'),('T045','T137','T039'),('T045','T137','T045'),('T045','T138','T039'),('T045','T138','T040'),('T045','T138','T041'),('T045','T138','T042'),('T045','T138','T043'),('T045','T138','T044'),('T045','T138','T045'),('T045','T140','T001'),('T045','T140','T002'),('T045','T140','T003'),('T045','T140','T004'),('T045','T140','T005'),('T045','T140','T006'),('T045','T140','T007'),('T045','T140','T008'),('T045','T140','T009'),('T045','T140','T010'),('T045','T140','T011'),('T045','T140','T012'),('T045','T140','T013'),('T045','T140','T014'),('T045','T140','T015'),('T045','T140','T016'),('T045','T140','T038'),('T045','T140','T039'),('T045','T140','T040'),('T045','T140','T041'),('T045','T140','T042'),('T045','T140','T043'),('T045','T140','T044'),('T045','T140','T045'),('T045','T140','T046'),('T045','T140','T047'),('T045','T140','T048'),('T045','T140','T049'),('T045','T140','T050'),('T045','T140','T070'),('T045','T140','T191'),('T045','T140','T194'),('T045','T144','T026'),('T045','T144','T031'),('T045','T144','T123'),('T045','T144','T124'),('T045','T144','T125'),('T045','T144','T126'),('T045','T144','T127'),('T045','T144','T129'),('T045','T144','T192'),('T045','T151','T001'),('T045','T151','T002'),('T045','T151','T003'),('T045','T151','T004'),('T045','T151','T005'),('T045','T151','T006'),('T045','T151','T007'),('T045','T151','T008'),('T045','T151','T009'),('T045','T151','T010'),('T045','T151','T011'),('T045','T151','T012'),('T045','T151','T013'),('T045','T151','T014'),('T045','T151','T015'),('T045','T151','T016'),('T045','T151','T032'),('T045','T151','T038'),('T045','T151','T039'),('T045','T151','T040'),('T045','T151','T041'),('T045','T151','T042'),('T045','T151','T043'),('T045','T151','T044'),('T045','T151','T045'),('T045','T151','T046'),('T045','T151','T047'),('T045','T151','T048'),('T045','T151','T049'),('T045','T151','T050'),('T045','T151','T070'),('T045','T151','T191'),('T045','T151','T194'),('T045','T151','T201'),('T045','T152','T079'),('T045','T157','T019'),('T045','T157','T020'),('T045','T157','T037'),('T045','T157','T038'),('T045','T157','T039'),('T045','T157','T040'),('T045','T157','T041'),('T045','T157','T042'),('T045','T157','T043'),('T045','T157','T044'),('T045','T157','T045'),('T045','T157','T046'),('T045','T157','T047'),('T045','T157','T048'),('T045','T157','T049'),('T045','T157','T050'),('T045','T157','T067'),('T045','T157','T068'),('T045','T157','T069'),('T045','T157','T070'),('T045','T157','T190'),('T045','T157','T191'),('T045','T165','T090'),('T045','T165','T091'),('T045','T186','T038'),('T045','T186','T039'),('T045','T186','T044'),('T045','T186','T051'),('T045','T186','T067'),('T045','T186','T070'),('T046','T137','T019'),('T046','T137','T020'),('T046','T137','T037'),('T046','T137','T046'),('T046','T137','T190'),('T046','T138','T046'),('T046','T138','T047'),('T046','T138','T048'),('T046','T138','T049'),('T046','T138','T050'),('T046','T138','T191'),('T046','T140','T001'),('T046','T140','T002'),('T046','T140','T003'),('T046','T140','T004'),('T046','T140','T005'),('T046','T140','T006'),('T046','T140','T007'),('T046','T140','T008'),('T046','T140','T009'),('T046','T140','T010'),('T046','T140','T011'),('T046','T140','T012'),('T046','T140','T013'),('T046','T140','T014'),('T046','T140','T015'),('T046','T140','T016'),('T046','T140','T038'),('T046','T140','T039'),('T046','T140','T040'),('T046','T140','T041'),('T046','T140','T042'),('T046','T140','T043'),('T046','T140','T044'),('T046','T140','T045'),('T046','T140','T046'),('T046','T140','T047'),('T046','T140','T048'),('T046','T140','T049'),('T046','T140','T050'),('T046','T140','T070'),('T046','T140','T191'),('T046','T140','T194'),('T046','T144','T031'),('T046','T144','T123'),('T046','T144','T124'),('T046','T144','T125'),('T046','T144','T126'),('T046','T144','T127'),('T046','T144','T129'),('T046','T144','T192'),('T046','T149','T019'),('T046','T149','T020'),('T046','T149','T037'),('T046','T149','T046'),('T046','T149','T047'),('T046','T149','T048'),('T046','T149','T049'),('T046','T149','T050'),('T046','T149','T190'),('T046','T149','T191'),('T046','T150','T037'),('T046','T150','T039'),('T046','T150','T040'),('T046','T150','T041'),('T046','T150','T042'),('T046','T150','T043'),('T046','T150','T044'),('T046','T150','T045'),('T046','T150','T046'),('T046','T150','T047'),('T046','T150','T048'),('T046','T150','T049'),('T046','T150','T050'),('T046','T150','T191'),('T046','T151','T001'),('T046','T151','T002'),('T046','T151','T003'),('T046','T151','T004'),('T046','T151','T005'),('T046','T151','T006'),('T046','T151','T007'),('T046','T151','T008'),('T046','T151','T009'),('T046','T151','T010'),('T046','T151','T011'),('T046','T151','T012'),('T046','T151','T013'),('T046','T151','T014'),('T046','T151','T015'),('T046','T151','T016'),('T046','T151','T038'),('T046','T151','T039'),('T046','T151','T040'),('T046','T151','T041'),('T046','T151','T042'),('T046','T151','T043'),('T046','T151','T044'),('T046','T151','T045'),('T046','T151','T046'),('T046','T151','T047'),('T046','T151','T048'),('T046','T151','T049'),('T046','T151','T050'),('T046','T151','T070'),('T046','T151','T191'),('T046','T151','T194'),('T046','T152','T037'),('T046','T152','T047'),('T046','T152','T048'),('T046','T152','T096'),('T046','T152','T097'),('T046','T152','T098'),('T046','T152','T099'),('T046','T152','T100'),('T046','T152','T101'),('T046','T152','T191'),('T046','T157','T019'),('T046','T157','T020'),('T046','T157','T037'),('T046','T157','T038'),('T046','T157','T039'),('T046','T157','T040'),('T046','T157','T041'),('T046','T157','T042'),('T046','T157','T043'),('T046','T157','T044'),('T046','T157','T045'),('T046','T157','T046'),('T046','T157','T047'),('T046','T157','T048'),('T046','T157','T049'),('T046','T157','T050'),('T046','T157','T053'),('T046','T157','T054'),('T046','T157','T055'),('T046','T157','T058'),('T046','T157','T059'),('T046','T157','T060'),('T046','T157','T061'),('T046','T157','T067'),('T046','T157','T068'),('T046','T157','T069'),('T046','T157','T070'),('T046','T157','T190'),('T046','T157','T191'),('T046','T165','T090'),('T046','T165','T091'),('T046','T166','T032'),('T046','T166','T046'),('T046','T166','T201'),('T046','T180','T046'),('T046','T180','T047'),('T046','T180','T048'),('T046','T180','T049'),('T046','T180','T050'),('T046','T180','T191'),('T046','T186','T038'),('T046','T186','T051'),('T046','T186','T067'),('T046','T186','T070'),('T047','T137','T019'),('T047','T137','T020'),('T047','T137','T037'),('T047','T137','T046'),('T047','T137','T047'),('T047','T137','T048'),('T047','T137','T049'),('T047','T137','T050'),('T047','T137','T190'),('T047','T137','T191'),('T047','T138','T046'),('T047','T138','T047'),('T047','T138','T048'),('T047','T138','T049'),('T047','T138','T050'),('T047','T138','T191'),('T047','T140','T001'),('T047','T140','T002'),('T047','T140','T003'),('T047','T140','T004'),('T047','T140','T005'),('T047','T140','T006'),('T047','T140','T007'),('T047','T140','T008'),('T047','T140','T009'),('T047','T140','T010'),('T047','T140','T011'),('T047','T140','T012'),('T047','T140','T013'),('T047','T140','T014'),('T047','T140','T015'),('T047','T140','T016'),('T047','T140','T038'),('T047','T140','T039'),('T047','T140','T040'),('T047','T140','T041'),('T047','T140','T042'),('T047','T140','T043'),('T047','T140','T044'),('T047','T140','T045'),('T047','T140','T046'),('T047','T140','T047'),('T047','T140','T048'),('T047','T140','T049'),('T047','T140','T050'),('T047','T140','T070'),('T047','T140','T191'),('T047','T140','T194'),('T047','T144','T024'),('T047','T144','T031'),('T047','T144','T123'),('T047','T144','T124'),('T047','T144','T125'),('T047','T144','T126'),('T047','T144','T127'),('T047','T144','T129'),('T047','T144','T192'),('T047','T149','T019'),('T047','T149','T020'),('T047','T149','T037'),('T047','T149','T046'),('T047','T149','T047'),('T047','T149','T048'),('T047','T149','T049'),('T047','T149','T050'),('T047','T149','T190'),('T047','T149','T191'),('T047','T150','T037'),('T047','T150','T039'),('T047','T150','T040'),('T047','T150','T041'),('T047','T150','T042'),('T047','T150','T043'),('T047','T150','T044'),('T047','T150','T045'),('T047','T150','T046'),('T047','T150','T047'),('T047','T150','T048'),('T047','T150','T049'),('T047','T150','T050'),('T047','T150','T191'),('T047','T151','T001'),('T047','T151','T002'),('T047','T151','T003'),('T047','T151','T004'),('T047','T151','T005'),('T047','T151','T006'),('T047','T151','T007'),('T047','T151','T008'),('T047','T151','T009'),('T047','T151','T010'),('T047','T151','T011'),('T047','T151','T012'),('T047','T151','T013'),('T047','T151','T014'),('T047','T151','T015'),('T047','T151','T016'),('T047','T151','T038'),('T047','T151','T039'),('T047','T151','T040'),('T047','T151','T041'),('T047','T151','T042'),('T047','T151','T043'),('T047','T151','T044'),('T047','T151','T045'),('T047','T151','T046'),('T047','T151','T047'),('T047','T151','T048'),('T047','T151','T049'),('T047','T151','T050'),('T047','T151','T070'),('T047','T151','T191'),('T047','T151','T194'),('T047','T152','T037'),('T047','T152','T047'),('T047','T152','T048'),('T047','T152','T096'),('T047','T152','T097'),('T047','T152','T098'),('T047','T152','T099'),('T047','T152','T100'),('T047','T152','T101'),('T047','T152','T191'),('T047','T157','T019'),('T047','T157','T020'),('T047','T157','T037'),('T047','T157','T038'),('T047','T157','T039'),('T047','T157','T040'),('T047','T157','T041'),('T047','T157','T042'),('T047','T157','T043'),('T047','T157','T044'),('T047','T157','T045'),('T047','T157','T046'),('T047','T157','T047'),('T047','T157','T048'),('T047','T157','T049'),('T047','T157','T050'),('T047','T157','T053'),('T047','T157','T054'),('T047','T157','T055'),('T047','T157','T058'),('T047','T157','T059'),('T047','T157','T060'),('T047','T157','T061'),('T047','T157','T067'),('T047','T157','T068'),('T047','T157','T069'),('T047','T157','T070'),('T047','T157','T190'),('T047','T157','T191'),('T047','T158','T050'),('T047','T165','T090'),('T047','T165','T091'),('T047','T166','T032'),('T047','T166','T046'),('T047','T166','T047'),('T047','T166','T048'),('T047','T166','T049'),('T047','T166','T050'),('T047','T166','T191'),('T047','T166','T201'),('T047','T180','T046'),('T047','T180','T047'),('T047','T180','T048'),('T047','T180','T049'),('T047','T180','T050'),('T047','T180','T191'),('T047','T186','T038'),('T047','T186','T046'),('T047','T186','T051'),('T047','T186','T067'),('T047','T186','T070'),('T048','T137','T019'),('T048','T137','T020'),('T048','T137','T037'),('T048','T137','T046'),('T048','T137','T048'),('T048','T137','T049'),('T048','T137','T050'),('T048','T137','T190'),('T048','T137','T191'),('T048','T138','T046'),('T048','T138','T047'),('T048','T138','T048'),('T048','T138','T049'),('T048','T138','T050'),('T048','T138','T191'),('T048','T140','T001'),('T048','T140','T008'),('T048','T140','T009'),('T048','T140','T010'),('T048','T140','T011'),('T048','T140','T012'),('T048','T140','T013'),('T048','T140','T014'),('T048','T140','T015'),('T048','T140','T016'),('T048','T140','T038'),('T048','T140','T039'),('T048','T140','T040'),('T048','T140','T041'),('T048','T140','T042'),('T048','T140','T043'),('T048','T140','T044'),('T048','T140','T045'),('T048','T140','T046'),('T048','T140','T047'),('T048','T140','T048'),('T048','T140','T049'),('T048','T140','T050'),('T048','T140','T070'),('T048','T140','T191'),('T048','T140','T194'),('T048','T144','T024'),('T048','T144','T031'),('T048','T144','T123'),('T048','T144','T124'),('T048','T144','T125'),('T048','T144','T126'),('T048','T144','T127'),('T048','T144','T129'),('T048','T144','T192'),('T048','T149','T019'),('T048','T149','T020'),('T048','T149','T037'),('T048','T149','T046'),('T048','T149','T047'),('T048','T149','T048'),('T048','T149','T049'),('T048','T149','T050'),('T048','T149','T190'),('T048','T149','T191'),('T048','T150','T037'),('T048','T150','T039'),('T048','T150','T040'),('T048','T150','T041'),('T048','T150','T042'),('T048','T150','T043'),('T048','T150','T044'),('T048','T150','T045'),('T048','T150','T046'),('T048','T150','T047'),('T048','T150','T048'),('T048','T150','T049'),('T048','T150','T050'),('T048','T150','T191'),('T048','T151','T001'),('T048','T151','T002'),('T048','T151','T003'),('T048','T151','T004'),('T048','T151','T005'),('T048','T151','T006'),('T048','T151','T007'),('T048','T151','T008'),('T048','T151','T009'),('T048','T151','T010'),('T048','T151','T011'),('T048','T151','T012'),('T048','T151','T013'),('T048','T151','T014'),('T048','T151','T015'),('T048','T151','T016'),('T048','T151','T038'),('T048','T151','T039'),('T048','T151','T040'),('T048','T151','T041'),('T048','T151','T042'),('T048','T151','T043'),('T048','T151','T044'),('T048','T151','T045'),('T048','T151','T046'),('T048','T151','T047'),('T048','T151','T048'),('T048','T151','T049'),('T048','T151','T050'),('T048','T151','T053'),('T048','T151','T054'),('T048','T151','T055'),('T048','T151','T070'),('T048','T151','T191'),('T048','T151','T194'),('T048','T152','T037'),('T048','T152','T047'),('T048','T152','T048'),('T048','T152','T096'),('T048','T152','T097'),('T048','T152','T098'),('T048','T152','T099'),('T048','T152','T100'),('T048','T152','T101'),('T048','T152','T191'),('T048','T157','T019'),('T048','T157','T020'),('T048','T157','T037'),('T048','T157','T038'),('T048','T157','T039'),('T048','T157','T040'),('T048','T157','T041'),('T048','T157','T042'),('T048','T157','T043'),('T048','T157','T044'),('T048','T157','T045'),('T048','T157','T046'),('T048','T157','T047'),('T048','T157','T048'),('T048','T157','T049'),('T048','T157','T050'),('T048','T157','T053'),('T048','T157','T054'),('T048','T157','T055'),('T048','T157','T058'),('T048','T157','T059'),('T048','T157','T060'),('T048','T157','T061'),('T048','T157','T067'),('T048','T157','T068'),('T048','T157','T069'),('T048','T157','T070'),('T048','T157','T190'),('T048','T157','T191'),('T048','T165','T090'),('T048','T165','T091'),('T048','T166','T032'),('T048','T166','T046'),('T048','T166','T048'),('T048','T166','T049'),('T048','T166','T050'),('T048','T166','T191'),('T048','T166','T201'),('T048','T180','T046'),('T048','T180','T047'),('T048','T180','T048'),('T048','T180','T049'),('T048','T180','T050'),('T048','T180','T191'),('T048','T186','T038'),('T048','T186','T046'),('T048','T186','T047'),('T048','T186','T051'),('T048','T186','T067'),('T048','T186','T070'),('T049','T137','T019'),('T049','T137','T020'),('T049','T137','T037'),('T049','T137','T046'),('T049','T137','T049'),('T049','T137','T050'),('T049','T137','T190'),('T049','T138','T046'),('T049','T138','T047'),('T049','T138','T048'),('T049','T138','T049'),('T049','T138','T050'),('T049','T138','T191'),('T049','T140','T001'),('T049','T140','T002'),('T049','T140','T003'),('T049','T140','T004'),('T049','T140','T005'),('T049','T140','T006'),('T049','T140','T007'),('T049','T140','T008'),('T049','T140','T009'),('T049','T140','T010'),('T049','T140','T011'),('T049','T140','T012'),('T049','T140','T013'),('T049','T140','T014'),('T049','T140','T015'),('T049','T140','T016'),('T049','T140','T038'),('T049','T140','T039'),('T049','T140','T040'),('T049','T140','T041'),('T049','T140','T042'),('T049','T140','T043'),('T049','T140','T044'),('T049','T140','T045'),('T049','T140','T046'),('T049','T140','T047'),('T049','T140','T048'),('T049','T140','T049'),('T049','T140','T050'),('T049','T140','T070'),('T049','T140','T191'),('T049','T140','T194'),('T049','T144','T031'),('T049','T144','T123'),('T049','T144','T124'),('T049','T144','T125'),('T049','T144','T126'),('T049','T144','T127'),('T049','T144','T129'),('T049','T144','T192'),('T049','T149','T019'),('T049','T149','T020'),('T049','T149','T037'),('T049','T149','T046'),('T049','T149','T047'),('T049','T149','T048'),('T049','T149','T049'),('T049','T149','T050'),('T049','T149','T190'),('T049','T149','T191'),('T049','T150','T037'),('T049','T150','T039'),('T049','T150','T040'),('T049','T150','T041'),('T049','T150','T042'),('T049','T150','T043'),('T049','T150','T044'),('T049','T150','T045'),('T049','T150','T046'),('T049','T150','T047'),('T049','T150','T048'),('T049','T150','T049'),('T049','T150','T050'),('T049','T150','T191'),('T049','T151','T001'),('T049','T151','T002'),('T049','T151','T003'),('T049','T151','T004'),('T049','T151','T005'),('T049','T151','T006'),('T049','T151','T007'),('T049','T151','T008'),('T049','T151','T009'),('T049','T151','T010'),('T049','T151','T011'),('T049','T151','T012'),('T049','T151','T013'),('T049','T151','T014'),('T049','T151','T015'),('T049','T151','T016'),('T049','T151','T038'),('T049','T151','T039'),('T049','T151','T040'),('T049','T151','T041'),('T049','T151','T042'),('T049','T151','T043'),('T049','T151','T044'),('T049','T151','T045'),('T049','T151','T046'),('T049','T151','T047'),('T049','T151','T048'),('T049','T151','T049'),('T049','T151','T050'),('T049','T151','T070'),('T049','T151','T191'),('T049','T151','T194'),('T049','T152','T037'),('T049','T152','T047'),('T049','T152','T048'),('T049','T152','T096'),('T049','T152','T097'),('T049','T152','T098'),('T049','T152','T099'),('T049','T152','T100'),('T049','T152','T101'),('T049','T152','T191'),('T049','T157','T019'),('T049','T157','T020'),('T049','T157','T037'),('T049','T157','T038'),('T049','T157','T039'),('T049','T157','T040'),('T049','T157','T041'),('T049','T157','T042'),('T049','T157','T043'),('T049','T157','T044'),('T049','T157','T045'),('T049','T157','T046'),('T049','T157','T047'),('T049','T157','T048'),('T049','T157','T049'),('T049','T157','T050'),('T049','T157','T053'),('T049','T157','T054'),('T049','T157','T055'),('T049','T157','T058'),('T049','T157','T059'),('T049','T157','T060'),('T049','T157','T061'),('T049','T157','T067'),('T049','T157','T068'),('T049','T157','T069'),('T049','T157','T070'),('T049','T157','T190'),('T049','T157','T191'),('T049','T165','T090'),('T049','T165','T091'),('T049','T166','T032'),('T049','T166','T046'),('T049','T166','T049'),('T049','T166','T050'),('T049','T166','T201'),('T049','T180','T046'),('T049','T180','T047'),('T049','T180','T048'),('T049','T180','T049'),('T049','T180','T050'),('T049','T180','T191'),('T049','T186','T038'),('T049','T186','T046'),('T049','T186','T051'),('T049','T186','T067'),('T049','T186','T070'),('T050','T137','T019'),('T050','T137','T020'),('T050','T137','T037'),('T050','T137','T046'),('T050','T137','T050'),('T050','T137','T190'),('T050','T138','T046'),('T050','T138','T047'),('T050','T138','T048'),('T050','T138','T049'),('T050','T138','T050'),('T050','T138','T191'),('T050','T140','T001'),('T050','T140','T002'),('T050','T140','T003'),('T050','T140','T004'),('T050','T140','T005'),('T050','T140','T006'),('T050','T140','T007'),('T050','T140','T008'),('T050','T140','T009'),('T050','T140','T010'),('T050','T140','T011'),('T050','T140','T012'),('T050','T140','T013'),('T050','T140','T014'),('T050','T140','T015'),('T050','T140','T016'),('T050','T140','T038'),('T050','T140','T039'),('T050','T140','T040'),('T050','T140','T041'),('T050','T140','T042'),('T050','T140','T043'),('T050','T140','T044'),('T050','T140','T045'),('T050','T140','T046'),('T050','T140','T047'),('T050','T140','T048'),('T050','T140','T049'),('T050','T140','T050'),('T050','T140','T070'),('T050','T140','T191'),('T050','T140','T194'),('T050','T144','T031'),('T050','T144','T123'),('T050','T144','T124'),('T050','T144','T125'),('T050','T144','T126'),('T050','T144','T127'),('T050','T144','T129'),('T050','T144','T192'),('T050','T149','T019'),('T050','T149','T020'),('T050','T149','T037'),('T050','T149','T046'),('T050','T149','T047'),('T050','T149','T048'),('T050','T149','T049'),('T050','T149','T050'),('T050','T149','T190'),('T050','T149','T191'),('T050','T150','T037'),('T050','T150','T039'),('T050','T150','T040'),('T050','T150','T041'),('T050','T150','T042'),('T050','T150','T043'),('T050','T150','T044'),('T050','T150','T045'),('T050','T150','T046'),('T050','T150','T047'),('T050','T150','T048'),('T050','T150','T049'),('T050','T150','T050'),('T050','T150','T191'),('T050','T151','T001'),('T050','T151','T002'),('T050','T151','T003'),('T050','T151','T004'),('T050','T151','T005'),('T050','T151','T006'),('T050','T151','T007'),('T050','T151','T008'),('T050','T151','T009'),('T050','T151','T010'),('T050','T151','T011'),('T050','T151','T012'),('T050','T151','T013'),('T050','T151','T014'),('T050','T151','T015'),('T050','T151','T016'),('T050','T151','T038'),('T050','T151','T039'),('T050','T151','T040'),('T050','T151','T041'),('T050','T151','T042'),('T050','T151','T043'),('T050','T151','T044'),('T050','T151','T045'),('T050','T151','T046'),('T050','T151','T047'),('T050','T151','T048'),('T050','T151','T049'),('T050','T151','T050'),('T050','T151','T070'),('T050','T151','T191'),('T050','T151','T194'),('T050','T152','T037'),('T050','T152','T047'),('T050','T152','T048'),('T050','T152','T096'),('T050','T152','T097'),('T050','T152','T098'),('T050','T152','T099'),('T050','T152','T100'),('T050','T152','T101'),('T050','T152','T191'),('T050','T157','T019'),('T050','T157','T020'),('T050','T157','T037'),('T050','T157','T038'),('T050','T157','T039'),('T050','T157','T040'),('T050','T157','T041'),('T050','T157','T042'),('T050','T157','T043'),('T050','T157','T044'),('T050','T157','T045'),('T050','T157','T046'),('T050','T157','T047'),('T050','T157','T048'),('T050','T157','T049'),('T050','T157','T050'),('T050','T157','T053'),('T050','T157','T054'),('T050','T157','T055'),('T050','T157','T058'),('T050','T157','T059'),('T050','T157','T060'),('T050','T157','T061'),('T050','T157','T067'),('T050','T157','T068'),('T050','T157','T069'),('T050','T157','T070'),('T050','T157','T190'),('T050','T157','T191'),('T050','T165','T090'),('T050','T165','T091'),('T050','T166','T032'),('T050','T166','T046'),('T050','T166','T050'),('T050','T166','T201'),('T050','T180','T046'),('T050','T180','T047'),('T050','T180','T048'),('T050','T180','T049'),('T050','T180','T050'),('T050','T180','T191'),('T050','T186','T038'),('T050','T186','T046'),('T050','T186','T051'),('T050','T186','T067'),('T050','T186','T070'),('T051','T165','T090'),('T051','T165','T091'),('T052','T165','T090'),('T052','T165','T091'),('T052','T186','T051'),('T053','T150','T041'),('T053','T150','T048'),('T053','T151','T041'),('T053','T151','T053'),('T053','T151','T054'),('T053','T151','T055'),('T053','T157','T041'),('T053','T165','T090'),('T053','T165','T091'),('T053','T166','T032'),('T053','T166','T083'),('T053','T166','T090'),('T053','T166','T091'),('T053','T166','T096'),('T053','T166','T097'),('T053','T166','T098'),('T053','T166','T099'),('T053','T166','T100'),('T053','T166','T101'),('T053','T166','T102'),('T053','T166','T201'),('T053','T186','T051'),('T053','T186','T052'),('T054','T150','T041'),('T054','T150','T048'),('T054','T151','T041'),('T054','T151','T053'),('T054','T151','T054'),('T054','T151','T055'),('T054','T157','T041'),('T054','T160','T054'),('T054','T165','T090'),('T054','T165','T091'),('T054','T166','T032'),('T054','T166','T083'),('T054','T166','T090'),('T054','T166','T091'),('T054','T166','T096'),('T054','T166','T097'),('T054','T166','T098'),('T054','T166','T099'),('T054','T166','T100'),('T054','T166','T101'),('T054','T166','T102'),('T054','T166','T201'),('T054','T186','T051'),('T054','T186','T052'),('T054','T186','T053'),('T055','T140','T054'),('T055','T150','T041'),('T055','T150','T048'),('T055','T151','T041'),('T055','T151','T053'),('T055','T151','T054'),('T055','T151','T055'),('T055','T157','T041'),('T055','T158','T078'),('T055','T165','T090'),('T055','T165','T091'),('T055','T166','T019'),('T055','T166','T020'),('T055','T166','T032'),('T055','T166','T037'),('T055','T166','T046'),('T055','T166','T047'),('T055','T166','T048'),('T055','T166','T049'),('T055','T166','T050'),('T055','T166','T083'),('T055','T166','T090'),('T055','T166','T091'),('T055','T166','T096'),('T055','T166','T097'),('T055','T166','T098'),('T055','T166','T099'),('T055','T166','T100'),('T055','T166','T101'),('T055','T166','T102'),('T055','T166','T190'),('T055','T166','T191'),('T055','T166','T201'),('T055','T186','T051'),('T055','T186','T052'),('T055','T186','T053'),('T056','T165','T090'),('T056','T165','T091'),('T056','T166','T019'),('T056','T166','T020'),('T056','T166','T037'),('T056','T166','T046'),('T056','T166','T047'),('T056','T166','T048'),('T056','T166','T049'),('T056','T166','T050'),('T056','T166','T190'),('T056','T166','T191'),('T056','T186','T051'),('T056','T186','T052'),('T057','T165','T090'),('T057','T165','T091'),('T057','T166','T019'),('T057','T166','T020'),('T057','T166','T037'),('T057','T166','T046'),('T057','T166','T047'),('T057','T166','T048'),('T057','T166','T049'),('T057','T166','T050'),('T057','T166','T190'),('T057','T166','T191'),('T057','T183','T090'),('T057','T183','T091'),('T057','T186','T051'),('T057','T186','T052'),('T058','T151','T038'),('T058','T151','T039'),('T058','T151','T040'),('T058','T151','T041'),('T058','T151','T042'),('T058','T151','T043'),('T058','T151','T044'),('T058','T151','T045'),('T058','T151','T046'),('T058','T151','T047'),('T058','T151','T048'),('T058','T151','T049'),('T058','T151','T050'),('T058','T151','T191'),('T058','T165','T090'),('T058','T165','T091'),('T058','T166','T019'),('T058','T166','T020'),('T058','T166','T037'),('T058','T166','T046'),('T058','T166','T047'),('T058','T166','T048'),('T058','T166','T049'),('T058','T166','T050'),('T058','T166','T190'),('T058','T166','T191'),('T058','T183','T090'),('T058','T183','T091'),('T058','T186','T051'),('T058','T186','T052'),('T058','T186','T057'),('T059','T151','T038'),('T059','T151','T039'),('T059','T151','T040'),('T059','T151','T041'),('T059','T151','T042'),('T059','T151','T043'),('T059','T151','T044'),('T059','T151','T045'),('T059','T151','T046'),('T059','T151','T047'),('T059','T151','T048'),('T059','T151','T049'),('T059','T151','T050'),('T059','T151','T191'),('T059','T162','T031'),('T059','T162','T032'),('T059','T162','T038'),('T059','T162','T039'),('T059','T162','T040'),('T059','T162','T041'),('T059','T162','T042'),('T059','T162','T043'),('T059','T162','T044'),('T059','T162','T045'),('T059','T162','T046'),('T059','T162','T047'),('T059','T162','T048'),('T059','T162','T049'),('T059','T162','T050'),('T059','T162','T070'),('T059','T162','T079'),('T059','T162','T081'),('T059','T162','T103'),('T059','T162','T104'),('T059','T162','T109'),('T059','T162','T110'),('T059','T162','T111'),('T059','T162','T114'),('T059','T162','T115'),('T059','T162','T116'),('T059','T162','T118'),('T059','T162','T119'),('T059','T162','T120'),('T059','T162','T121'),('T059','T162','T122'),('T059','T162','T123'),('T059','T162','T124'),('T059','T162','T125'),('T059','T162','T126'),('T059','T162','T127'),('T059','T162','T129'),('T059','T162','T130'),('T059','T162','T131'),('T059','T162','T191'),('T059','T162','T192'),('T059','T162','T195'),('T059','T162','T196'),('T059','T162','T197'),('T059','T162','T201'),('T059','T163','T019'),('T059','T163','T020'),('T059','T163','T037'),('T059','T163','T046'),('T059','T163','T047'),('T059','T163','T048'),('T059','T163','T049'),('T059','T163','T050'),('T059','T163','T190'),('T059','T163','T191'),('T059','T164','T038'),('T059','T164','T039'),('T059','T164','T040'),('T059','T164','T041'),('T059','T164','T042'),('T059','T164','T043'),('T059','T164','T044'),('T059','T164','T045'),('T059','T164','T046'),('T059','T164','T047'),('T059','T164','T048'),('T059','T164','T049'),('T059','T164','T050'),('T059','T164','T070'),('T059','T164','T103'),('T059','T164','T104'),('T059','T164','T109'),('T059','T164','T110'),('T059','T164','T111'),('T059','T164','T114'),('T059','T164','T115'),('T059','T164','T116'),('T059','T164','T118'),('T059','T164','T119'),('T059','T164','T120'),('T059','T164','T121'),('T059','T164','T122'),('T059','T164','T123'),('T059','T164','T124'),('T059','T164','T125'),('T059','T164','T126'),('T059','T164','T127'),('T059','T164','T129'),('T059','T164','T130'),('T059','T164','T131'),('T059','T164','T191'),('T059','T164','T192'),('T059','T164','T195'),('T059','T164','T196'),('T059','T164','T197'),('T059','T165','T090'),('T059','T165','T091'),('T059','T166','T019'),('T059','T166','T020'),('T059','T166','T037'),('T059','T166','T046'),('T059','T166','T047'),('T059','T166','T048'),('T059','T166','T049'),('T059','T166','T050'),('T059','T166','T190'),('T059','T166','T191'),('T059','T183','T059'),('T059','T183','T060'),('T059','T183','T061'),('T059','T183','T090'),('T059','T183','T091'),('T059','T186','T051'),('T059','T186','T052'),('T059','T186','T057'),('T059','T186','T058'),('T059','T193','T031'),('T059','T193','T103'),('T059','T193','T104'),('T059','T193','T109'),('T059','T193','T110'),('T059','T193','T111'),('T059','T193','T114'),('T059','T193','T115'),('T059','T193','T116'),('T059','T193','T118'),('T059','T193','T119'),('T059','T193','T120'),('T059','T193','T121'),('T059','T193','T122'),('T059','T193','T123'),('T059','T193','T124'),('T059','T193','T125'),('T059','T193','T126'),('T059','T193','T127'),('T059','T193','T129'),('T059','T193','T130'),('T059','T193','T131'),('T059','T193','T192'),('T059','T193','T195'),('T059','T193','T196'),('T059','T193','T197'),('T060','T138','T061'),('T060','T151','T038'),('T060','T151','T039'),('T060','T151','T040'),('T060','T151','T041'),('T060','T151','T042'),('T060','T151','T043'),('T060','T151','T044'),('T060','T151','T045'),('T060','T151','T046'),('T060','T151','T047'),('T060','T151','T048'),('T060','T151','T049'),('T060','T151','T050'),('T060','T151','T101'),('T060','T151','T191'),('T060','T155','T073'),('T060','T155','T074'),('T060','T155','T075'),('T060','T155','T121'),('T060','T155','T195'),('T060','T155','T200'),('T060','T155','T203'),('T060','T162','T031'),('T060','T162','T032'),('T060','T162','T038'),('T060','T162','T039'),('T060','T162','T040'),('T060','T162','T041'),('T060','T162','T042'),('T060','T162','T043'),('T060','T162','T044'),('T060','T162','T045'),('T060','T162','T046'),('T060','T162','T047'),('T060','T162','T048'),('T060','T162','T049'),('T060','T162','T050'),('T060','T162','T070'),('T060','T162','T079'),('T060','T162','T081'),('T060','T162','T103'),('T060','T162','T104'),('T060','T162','T109'),('T060','T162','T110'),('T060','T162','T111'),('T060','T162','T114'),('T060','T162','T115'),('T060','T162','T116'),('T060','T162','T118'),('T060','T162','T119'),('T060','T162','T120'),('T060','T162','T121'),('T060','T162','T122'),('T060','T162','T123'),('T060','T162','T124'),('T060','T162','T125'),('T060','T162','T126'),('T060','T162','T127'),('T060','T162','T129'),('T060','T162','T130'),('T060','T162','T131'),('T060','T162','T191'),('T060','T162','T192'),('T060','T162','T195'),('T060','T162','T196'),('T060','T162','T197'),('T060','T162','T201'),('T060','T163','T019'),('T060','T163','T020'),('T060','T163','T037'),('T060','T163','T046'),('T060','T163','T047'),('T060','T163','T048'),('T060','T163','T049'),('T060','T163','T050'),('T060','T163','T190'),('T060','T163','T191'),('T060','T164','T103'),('T060','T164','T104'),('T060','T164','T109'),('T060','T164','T110'),('T060','T164','T111'),('T060','T164','T114'),('T060','T164','T115'),('T060','T164','T116'),('T060','T164','T118'),('T060','T164','T119'),('T060','T164','T120'),('T060','T164','T121'),('T060','T164','T122'),('T060','T164','T123'),('T060','T164','T124'),('T060','T164','T125'),('T060','T164','T126'),('T060','T164','T127'),('T060','T164','T129'),('T060','T164','T130'),('T060','T164','T131'),('T060','T164','T192'),('T060','T164','T195'),('T060','T164','T196'),('T060','T164','T197'),('T060','T165','T090'),('T060','T165','T091'),('T060','T166','T019'),('T060','T166','T020'),('T060','T166','T037'),('T060','T166','T046'),('T060','T166','T047'),('T060','T166','T048'),('T060','T166','T049'),('T060','T166','T050'),('T060','T166','T190'),('T060','T166','T191'),('T060','T183','T060'),('T060','T183','T090'),('T060','T183','T091'),('T060','T186','T051'),('T060','T186','T052'),('T060','T186','T057'),('T060','T186','T058'),('T060','T193','T031'),('T060','T193','T103'),('T060','T193','T104'),('T060','T193','T109'),('T060','T193','T110'),('T060','T193','T111'),('T060','T193','T114'),('T060','T193','T115'),('T060','T193','T116'),('T060','T193','T118'),('T060','T193','T119'),('T060','T193','T120'),('T060','T193','T121'),('T060','T193','T122'),('T060','T193','T123'),('T060','T193','T124'),('T060','T193','T125'),('T060','T193','T126'),('T060','T193','T127'),('T060','T193','T129'),('T060','T193','T130'),('T060','T193','T131'),('T060','T193','T192'),('T060','T193','T195'),('T060','T193','T196'),('T060','T193','T197'),('T061','T148','T046'),('T061','T148','T047'),('T061','T148','T048'),('T061','T148','T049'),('T061','T148','T050'),('T061','T148','T191'),('T061','T149','T038'),('T061','T149','T039'),('T061','T149','T040'),('T061','T149','T041'),('T061','T149','T042'),('T061','T149','T043'),('T061','T149','T044'),('T061','T149','T045'),('T061','T149','T046'),('T061','T149','T047'),('T061','T149','T048'),('T061','T149','T049'),('T061','T149','T050'),('T061','T149','T191'),('T061','T151','T038'),('T061','T151','T039'),('T061','T151','T040'),('T061','T151','T041'),('T061','T151','T042'),('T061','T151','T043'),('T061','T151','T044'),('T061','T151','T045'),('T061','T151','T046'),('T061','T151','T047'),('T061','T151','T048'),('T061','T151','T049'),('T061','T151','T050'),('T061','T151','T101'),('T061','T151','T191'),('T061','T154','T019'),('T061','T154','T020'),('T061','T154','T037'),('T061','T154','T046'),('T061','T154','T047'),('T061','T154','T048'),('T061','T154','T049'),('T061','T154','T050'),('T061','T154','T184'),('T061','T154','T190'),('T061','T154','T191'),('T061','T155','T073'),('T061','T155','T074'),('T061','T155','T075'),('T061','T155','T121'),('T061','T155','T168'),('T061','T155','T195'),('T061','T155','T200'),('T061','T155','T203'),('T061','T165','T090'),('T061','T165','T091'),('T061','T166','T019'),('T061','T166','T020'),('T061','T166','T037'),('T061','T166','T046'),('T061','T166','T047'),('T061','T166','T048'),('T061','T166','T049'),('T061','T166','T050'),('T061','T166','T190'),('T061','T166','T191'),('T061','T183','T061'),('T061','T183','T090'),('T061','T183','T091'),('T061','T186','T051'),('T061','T186','T052'),('T061','T186','T057'),('T061','T186','T058'),('T062','T151','T041'),('T062','T155','T075'),('T062','T162','T031'),('T062','T162','T032'),('T062','T162','T038'),('T062','T162','T039'),('T062','T162','T040'),('T062','T162','T041'),('T062','T162','T042'),('T062','T162','T043'),('T062','T162','T044'),('T062','T162','T045'),('T062','T162','T046'),('T062','T162','T047'),('T062','T162','T048'),('T062','T162','T049'),('T062','T162','T050'),('T062','T162','T070'),('T062','T162','T079'),('T062','T162','T081'),('T062','T162','T103'),('T062','T162','T104'),('T062','T162','T109'),('T062','T162','T110'),('T062','T162','T111'),('T062','T162','T114'),('T062','T162','T115'),('T062','T162','T116'),('T062','T162','T118'),('T062','T162','T119'),('T062','T162','T120'),('T062','T162','T121'),('T062','T162','T122'),('T062','T162','T123'),('T062','T162','T124'),('T062','T162','T125'),('T062','T162','T126'),('T062','T162','T127'),('T062','T162','T129'),('T062','T162','T130'),('T062','T162','T131'),('T062','T162','T191'),('T062','T162','T192'),('T062','T162','T195'),('T062','T162','T196'),('T062','T162','T197'),('T062','T162','T201'),('T062','T165','T090'),('T062','T165','T091'),('T062','T166','T019'),('T062','T166','T020'),('T062','T166','T037'),('T062','T166','T046'),('T062','T166','T047'),('T062','T166','T048'),('T062','T166','T049'),('T062','T166','T050'),('T062','T166','T190'),('T062','T166','T191'),('T062','T183','T090'),('T062','T183','T091'),('T062','T186','T051'),('T062','T186','T052'),('T062','T186','T057'),('T063','T151','T041'),('T063','T155','T075'),('T063','T162','T031'),('T063','T162','T032'),('T063','T162','T038'),('T063','T162','T039'),('T063','T162','T040'),('T063','T162','T041'),('T063','T162','T042'),('T063','T162','T043'),('T063','T162','T044'),('T063','T162','T045'),('T063','T162','T046'),('T063','T162','T047'),('T063','T162','T048'),('T063','T162','T049'),('T063','T162','T050'),('T063','T162','T070'),('T063','T162','T079'),('T063','T162','T081'),('T063','T162','T103'),('T063','T162','T104'),('T063','T162','T109'),('T063','T162','T110'),('T063','T162','T111'),('T063','T162','T114'),('T063','T162','T115'),('T063','T162','T116'),('T063','T162','T118'),('T063','T162','T119'),('T063','T162','T120'),('T063','T162','T121'),('T063','T162','T122'),('T063','T162','T123'),('T063','T162','T124'),('T063','T162','T125'),('T063','T162','T126'),('T063','T162','T127'),('T063','T162','T129'),('T063','T162','T130'),('T063','T162','T131'),('T063','T162','T191'),('T063','T162','T192'),('T063','T162','T195'),('T063','T162','T196'),('T063','T162','T197'),('T063','T162','T201'),('T063','T165','T090'),('T063','T165','T091'),('T063','T166','T019'),('T063','T166','T020'),('T063','T166','T037'),('T063','T166','T046'),('T063','T166','T047'),('T063','T166','T048'),('T063','T166','T049'),('T063','T166','T050'),('T063','T166','T190'),('T063','T166','T191'),('T063','T183','T060'),('T063','T183','T061'),('T063','T183','T090'),('T063','T183','T091'),('T063','T186','T051'),('T063','T186','T052'),('T063','T186','T057'),('T063','T186','T062'),('T064','T165','T090'),('T064','T165','T091'),('T064','T166','T019'),('T064','T166','T020'),('T064','T166','T037'),('T064','T166','T046'),('T064','T166','T047'),('T064','T166','T048'),('T064','T166','T049'),('T064','T166','T050'),('T064','T166','T190'),('T064','T166','T191'),('T064','T183','T090'),('T064','T183','T091'),('T064','T186','T051'),('T064','T186','T052'),('T064','T186','T057'),('T065','T165','T090'),('T065','T165','T091'),('T065','T166','T019'),('T065','T166','T020'),('T065','T166','T037'),('T065','T166','T046'),('T065','T166','T047'),('T065','T166','T048'),('T065','T166','T049'),('T065','T166','T050'),('T065','T166','T190'),('T065','T166','T191'),('T065','T183','T090'),('T065','T183','T091'),('T065','T186','T051'),('T065','T186','T052'),('T065','T186','T057'),('T066','T165','T090'),('T066','T165','T091'),('T066','T183','T059'),('T066','T183','T060'),('T066','T183','T061'),('T066','T186','T051'),('T066','T186','T052'),('T067','T157','T019'),('T067','T157','T020'),('T067','T157','T037'),('T067','T157','T038'),('T067','T157','T039'),('T067','T157','T040'),('T067','T157','T041'),('T067','T157','T042'),('T067','T157','T043'),('T067','T157','T044'),('T067','T157','T045'),('T067','T157','T046'),('T067','T157','T047'),('T067','T157','T048'),('T067','T157','T049'),('T067','T157','T050'),('T067','T157','T067'),('T067','T157','T068'),('T067','T157','T069'),('T067','T157','T070'),('T067','T157','T190'),('T067','T157','T191'),('T067','T165','T090'),('T067','T165','T091'),('T067','T186','T051'),('T068','T157','T019'),('T068','T157','T020'),('T068','T157','T037'),('T068','T157','T038'),('T068','T157','T039'),('T068','T157','T040'),('T068','T157','T041'),('T068','T157','T042'),('T068','T157','T043'),('T068','T157','T044'),('T068','T157','T045'),('T068','T157','T046'),('T068','T157','T047'),('T068','T157','T048'),('T068','T157','T049'),('T068','T157','T050'),('T068','T157','T067'),('T068','T157','T068'),('T068','T157','T069'),('T068','T157','T070'),('T068','T157','T190'),('T068','T157','T191'),('T068','T165','T090'),('T068','T165','T091'),('T068','T186','T051'),('T068','T186','T067'),('T069','T157','T019'),('T069','T157','T020'),('T069','T157','T037'),('T069','T157','T038'),('T069','T157','T039'),('T069','T157','T040'),('T069','T157','T041'),('T069','T157','T042'),('T069','T157','T043'),('T069','T157','T044'),('T069','T157','T045'),('T069','T157','T046'),('T069','T157','T047'),('T069','T157','T048'),('T069','T157','T049'),('T069','T157','T050'),('T069','T157','T067'),('T069','T157','T068'),('T069','T157','T069'),('T069','T157','T070'),('T069','T157','T190'),('T069','T157','T191'),('T069','T165','T090'),('T069','T165','T091'),('T069','T186','T051'),('T069','T186','T067'),('T069','T186','T068'),('T070','T140','T038'),('T070','T140','T039'),('T070','T140','T040'),('T070','T140','T041'),('T070','T140','T042'),('T070','T140','T043'),('T070','T140','T044'),('T070','T140','T045'),('T070','T140','T046'),('T070','T140','T047'),('T070','T140','T048'),('T070','T140','T049'),('T070','T140','T050'),('T070','T140','T070'),('T070','T140','T191'),('T070','T151','T038'),('T070','T151','T039'),('T070','T151','T040'),('T070','T151','T041'),('T070','T151','T042'),('T070','T151','T043'),('T070','T151','T044'),('T070','T151','T045'),('T070','T151','T046'),('T070','T151','T047'),('T070','T151','T048'),('T070','T151','T049'),('T070','T151','T050'),('T070','T151','T070'),('T070','T151','T191'),('T070','T157','T019'),('T070','T157','T020'),('T070','T157','T037'),('T070','T157','T038'),('T070','T157','T039'),('T070','T157','T040'),('T070','T157','T041'),('T070','T157','T042'),('T070','T157','T043'),('T070','T157','T044'),('T070','T157','T045'),('T070','T157','T046'),('T070','T157','T047'),('T070','T157','T048'),('T070','T157','T049'),('T070','T157','T050'),('T070','T157','T067'),('T070','T157','T068'),('T070','T157','T069'),('T070','T157','T070'),('T070','T157','T190'),('T070','T157','T191'),('T070','T165','T090'),('T070','T165','T091'),('T070','T186','T051'),('T070','T186','T067'),('T071','T165','T090'),('T071','T165','T091'),('T072','T165','T090'),('T072','T165','T091'),('T072','T186','T071'),('T073','T147','T019'),('T073','T147','T020'),('T073','T147','T037'),('T073','T147','T046'),('T073','T147','T047'),('T073','T147','T048'),('T073','T147','T049'),('T073','T147','T050'),('T073','T147','T190'),('T073','T147','T191'),('T073','T165','T090'),('T073','T165','T091'),('T073','T186','T071'),('T073','T186','T072'),('T074','T147','T019'),('T074','T147','T020'),('T074','T147','T037'),('T074','T147','T046'),('T074','T147','T047'),('T074','T147','T048'),('T074','T147','T049'),('T074','T147','T050'),('T074','T147','T190'),('T074','T147','T191'),('T074','T148','T037'),('T074','T148','T046'),('T074','T148','T047'),('T074','T148','T048'),('T074','T148','T049'),('T074','T148','T050'),('T074','T148','T191'),('T074','T154','T019'),('T074','T154','T020'),('T074','T154','T037'),('T074','T154','T046'),('T074','T154','T047'),('T074','T154','T048'),('T074','T154','T049'),('T074','T154','T050'),('T074','T154','T184'),('T074','T154','T190'),('T074','T154','T191'),('T074','T165','T090'),('T074','T165','T091'),('T074','T186','T071'),('T074','T186','T072'),('T074','T186','T073'),('T075','T147','T019'),('T075','T147','T020'),('T075','T147','T037'),('T075','T147','T046'),('T075','T147','T047'),('T075','T147','T048'),('T075','T147','T049'),('T075','T147','T050'),('T075','T147','T190'),('T075','T147','T191'),('T075','T165','T090'),('T075','T165','T091'),('T075','T186','T071'),('T075','T186','T072'),('T075','T186','T073'),('T077','T165','T090'),('T077','T165','T091'),('T077','T186','T071'),('T078','T157','T041'),('T078','T160','T053'),('T078','T165','T090'),('T078','T165','T091'),('T078','T186','T071'),('T078','T186','T077'),('T079','T157','T041'),('T079','T160','T040'),('T079','T160','T042'),('T079','T160','T043'),('T079','T160','T079'),('T079','T165','T090'),('T079','T165','T091'),('T079','T186','T071'),('T079','T186','T077'),('T079','T186','T078'),('T080','T157','T041'),('T080','T161','T052'),('T080','T161','T053'),('T080','T161','T054'),('T080','T161','T055'),('T080','T161','T056'),('T080','T161','T057'),('T080','T161','T058'),('T080','T161','T059'),('T080','T161','T060'),('T080','T161','T061'),('T080','T161','T062'),('T080','T161','T063'),('T080','T161','T064'),('T080','T161','T065'),('T080','T161','T066'),('T080','T165','T090'),('T080','T165','T091'),('T080','T186','T071'),('T080','T186','T077'),('T080','T186','T078'),('T081','T157','T041'),('T081','T160','T061'),('T081','T165','T090'),('T081','T165','T091'),('T081','T182','T029'),('T081','T182','T030'),('T081','T182','T039'),('T081','T182','T040'),('T081','T182','T041'),('T081','T182','T042'),('T081','T182','T043'),('T081','T182','T044'),('T081','T182','T045'),('T081','T182','T082'),('T081','T182','T083'),('T081','T182','T085'),('T081','T182','T086'),('T081','T182','T087'),('T081','T182','T088'),('T081','T186','T071'),('T081','T186','T077'),('T081','T186','T078'),('T082','T157','T041'),('T082','T165','T090'),('T082','T165','T091'),('T082','T186','T071'),('T082','T186','T077'),('T082','T186','T078'),('T083','T157','T041'),('T083','T165','T090'),('T083','T165','T091'),('T083','T166','T019'),('T083','T166','T020'),('T083','T166','T037'),('T083','T166','T046'),('T083','T166','T047'),('T083','T166','T048'),('T083','T166','T049'),('T083','T166','T050'),('T083','T166','T190'),('T083','T166','T191'),('T083','T186','T071'),('T083','T186','T077'),('T083','T186','T078'),('T083','T186','T082'),('T085','T157','T041'),('T085','T165','T090'),('T085','T165','T091'),('T085','T186','T071'),('T085','T186','T077'),('T085','T186','T078'),('T085','T186','T082'),('T086','T133','T086'),('T086','T157','T041'),('T086','T159','T028'),('T086','T159','T114'),('T086','T165','T090'),('T086','T165','T091'),('T086','T186','T071'),('T086','T186','T077'),('T086','T186','T078'),('T086','T186','T082'),('T086','T186','T085'),('T087','T157','T041'),('T087','T159','T028'),('T087','T159','T116'),('T087','T165','T090'),('T087','T165','T091'),('T087','T186','T071'),('T087','T186','T077'),('T087','T186','T078'),('T087','T186','T082'),('T087','T186','T085'),('T088','T157','T041'),('T088','T165','T090'),('T088','T165','T091'),('T088','T186','T071'),('T088','T186','T077'),('T088','T186','T078'),('T088','T186','T082'),('T088','T186','T085'),('T089','T151','T092'),('T089','T151','T093'),('T089','T151','T094'),('T089','T151','T095'),('T089','T151','T096'),('T089','T151','T097'),('T089','T151','T098'),('T089','T151','T099'),('T089','T151','T100'),('T089','T151','T101'),('T089','T165','T090'),('T089','T165','T091'),('T089','T186','T071'),('T089','T186','T077'),('T089','T186','T170'),('T090','T160','T090'),('T090','T165','T090'),('T090','T165','T091'),('T090','T186','T071'),('T090','T186','T077'),('T091','T165','T090'),('T091','T165','T091'),('T091','T186','T071'),('T091','T186','T077'),('T091','T186','T090'),('T092','T135','T057'),('T092','T135','T058'),('T092','T135','T059'),('T092','T135','T060'),('T092','T135','T061'),('T092','T135','T062'),('T092','T135','T063'),('T092','T135','T064'),('T092','T135','T065'),('T092','T141','T057'),('T092','T141','T058'),('T092','T141','T059'),('T092','T141','T060'),('T092','T141','T061'),('T092','T141','T062'),('T092','T141','T063'),('T092','T141','T064'),('T092','T141','T065'),('T092','T144','T089'),('T092','T144','T170'),('T092','T144','T185'),('T092','T165','T090'),('T092','T165','T091'),('T092','T186','T071'),('T092','T186','T077'),('T093','T135','T057'),('T093','T135','T058'),('T093','T135','T059'),('T093','T135','T060'),('T093','T135','T061'),('T093','T135','T062'),('T093','T135','T063'),('T093','T135','T064'),('T093','T135','T065'),('T093','T141','T057'),('T093','T141','T058'),('T093','T141','T059'),('T093','T141','T060'),('T093','T141','T061'),('T093','T141','T062'),('T093','T141','T063'),('T093','T141','T064'),('T093','T141','T065'),('T093','T144','T089'),('T093','T144','T170'),('T093','T144','T185'),('T093','T153','T101'),('T093','T165','T090'),('T093','T165','T091'),('T093','T186','T071'),('T093','T186','T077'),('T093','T186','T092'),('T094','T135','T057'),('T094','T135','T058'),('T094','T135','T059'),('T094','T135','T060'),('T094','T135','T061'),('T094','T135','T062'),('T094','T135','T063'),('T094','T135','T064'),('T094','T135','T065'),('T094','T141','T057'),('T094','T141','T058'),('T094','T141','T059'),('T094','T141','T060'),('T094','T141','T061'),('T094','T141','T062'),('T094','T141','T063'),('T094','T141','T064'),('T094','T141','T065'),('T094','T144','T089'),('T094','T144','T170'),('T094','T144','T185'),('T094','T165','T090'),('T094','T165','T091'),('T094','T186','T071'),('T094','T186','T077'),('T094','T186','T092'),('T095','T135','T057'),('T095','T135','T058'),('T095','T135','T059'),('T095','T135','T060'),('T095','T135','T061'),('T095','T135','T062'),('T095','T135','T063'),('T095','T135','T064'),('T095','T135','T065'),('T095','T141','T057'),('T095','T141','T058'),('T095','T141','T059'),('T095','T141','T060'),('T095','T141','T061'),('T095','T141','T062'),('T095','T141','T063'),('T095','T141','T064'),('T095','T141','T065'),('T095','T144','T089'),('T095','T144','T170'),('T095','T144','T185'),('T095','T153','T101'),('T095','T165','T090'),('T095','T165','T091'),('T095','T186','T071'),('T095','T186','T077'),('T095','T186','T092'),('T096','T142','T096'),('T096','T144','T073'),('T096','T144','T074'),('T096','T144','T075'),('T096','T144','T089'),('T096','T144','T170'),('T096','T144','T185'),('T096','T144','T200'),('T096','T144','T203'),('T096','T145','T053'),('T096','T145','T054'),('T096','T145','T055'),('T096','T155','T073'),('T096','T155','T074'),('T096','T155','T075'),('T096','T155','T089'),('T096','T155','T170'),('T096','T155','T185'),('T096','T155','T200'),('T096','T155','T203'),('T096','T165','T090'),('T096','T165','T091'),('T096','T186','T071'),('T096','T186','T077'),('T096','T188','T052'),('T096','T188','T053'),('T096','T188','T054'),('T096','T188','T055'),('T096','T188','T056'),('T096','T188','T057'),('T096','T188','T058'),('T096','T188','T059'),('T096','T188','T060'),('T096','T188','T061'),('T096','T188','T062'),('T096','T188','T063'),('T096','T188','T064'),('T096','T188','T065'),('T096','T188','T066'),('T097','T142','T096'),('T097','T142','T097'),('T097','T142','T098'),('T097','T142','T099'),('T097','T142','T100'),('T097','T142','T101'),('T097','T143','T090'),('T097','T143','T091'),('T097','T144','T073'),('T097','T144','T074'),('T097','T144','T075'),('T097','T144','T089'),('T097','T144','T170'),('T097','T144','T185'),('T097','T144','T200'),('T097','T144','T203'),('T097','T145','T053'),('T097','T145','T054'),('T097','T145','T055'),('T097','T153','T092'),('T097','T153','T093'),('T097','T153','T094'),('T097','T153','T095'),('T097','T154','T101'),('T097','T155','T073'),('T097','T155','T074'),('T097','T155','T075'),('T097','T155','T089'),('T097','T155','T170'),('T097','T155','T185'),('T097','T155','T200'),('T097','T155','T203'),('T097','T163','T046'),('T097','T163','T047'),('T097','T163','T048'),('T097','T163','T049'),('T097','T163','T050'),('T097','T163','T191'),('T097','T165','T090'),('T097','T165','T091'),('T097','T186','T071'),('T097','T186','T077'),('T097','T186','T096'),('T097','T188','T052'),('T097','T188','T053'),('T097','T188','T054'),('T097','T188','T055'),('T097','T188','T056'),('T097','T188','T057'),('T097','T188','T058'),('T097','T188','T059'),('T097','T188','T060'),('T097','T188','T061'),('T097','T188','T062'),('T097','T188','T063'),('T097','T188','T064'),('T097','T188','T065'),('T097','T188','T066'),('T098','T142','T096'),('T098','T142','T098'),('T098','T142','T099'),('T098','T142','T100'),('T098','T142','T101'),('T098','T144','T073'),('T098','T144','T074'),('T098','T144','T075'),('T098','T144','T089'),('T098','T144','T170'),('T098','T144','T185'),('T098','T144','T200'),('T098','T144','T203'),('T098','T145','T053'),('T098','T145','T054'),('T098','T145','T055'),('T098','T155','T073'),('T098','T155','T074'),('T098','T155','T075'),('T098','T155','T089'),('T098','T155','T170'),('T098','T155','T185'),('T098','T155','T200'),('T098','T155','T203'),('T098','T165','T090'),('T098','T165','T091'),('T098','T166','T019'),('T098','T166','T020'),('T098','T166','T037'),('T098','T166','T046'),('T098','T166','T047'),('T098','T166','T048'),('T098','T166','T049'),('T098','T166','T050'),('T098','T166','T190'),('T098','T166','T191'),('T098','T186','T071'),('T098','T186','T077'),('T098','T186','T096'),('T098','T188','T052'),('T098','T188','T053'),('T098','T188','T054'),('T098','T188','T055'),('T098','T188','T056'),('T098','T188','T057'),('T098','T188','T058'),('T098','T188','T059'),('T098','T188','T060'),('T098','T188','T061'),('T098','T188','T062'),('T098','T188','T063'),('T098','T188','T064'),('T098','T188','T065'),('T098','T188','T066'),('T099','T142','T096'),('T099','T142','T099'),('T099','T142','T100'),('T099','T142','T101'),('T099','T144','T073'),('T099','T144','T074'),('T099','T144','T075'),('T099','T144','T089'),('T099','T144','T170'),('T099','T144','T185'),('T099','T144','T200'),('T099','T144','T203'),('T099','T145','T053'),('T099','T145','T054'),('T099','T145','T055'),('T099','T155','T073'),('T099','T155','T074'),('T099','T155','T075'),('T099','T155','T089'),('T099','T155','T170'),('T099','T155','T185'),('T099','T155','T200'),('T099','T155','T203'),('T099','T165','T090'),('T099','T165','T091'),('T099','T186','T071'),('T099','T186','T077'),('T099','T186','T096'),('T099','T188','T052'),('T099','T188','T053'),('T099','T188','T054'),('T099','T188','T055'),('T099','T188','T056'),('T099','T188','T057'),('T099','T188','T058'),('T099','T188','T059'),('T099','T188','T060'),('T099','T188','T061'),('T099','T188','T062'),('T099','T188','T063'),('T099','T188','T064'),('T099','T188','T065'),('T099','T188','T066'),('T100','T142','T096'),('T100','T142','T100'),('T100','T142','T101'),('T100','T144','T073'),('T100','T144','T074'),('T100','T144','T075'),('T100','T144','T089'),('T100','T144','T170'),('T100','T144','T185'),('T100','T144','T200'),('T100','T144','T203'),('T100','T145','T053'),('T100','T145','T054'),('T100','T145','T055'),('T100','T155','T073'),('T100','T155','T074'),('T100','T155','T075'),('T100','T155','T089'),('T100','T155','T170'),('T100','T155','T185'),('T100','T155','T200'),('T100','T155','T203'),('T100','T165','T090'),('T100','T165','T091'),('T100','T186','T071'),('T100','T186','T077'),('T100','T186','T096'),('T100','T188','T052'),('T100','T188','T053'),('T100','T188','T054'),('T100','T188','T055'),('T100','T188','T056'),('T100','T188','T057'),('T100','T188','T058'),('T100','T188','T059'),('T100','T188','T060'),('T100','T188','T061'),('T100','T188','T062'),('T100','T188','T063'),('T100','T188','T064'),('T100','T188','T065'),('T100','T188','T066'),('T101','T142','T096'),('T101','T142','T101'),('T101','T144','T073'),('T101','T144','T074'),('T101','T144','T075'),('T101','T144','T089'),('T101','T144','T170'),('T101','T144','T185'),('T101','T144','T200'),('T101','T144','T203'),('T101','T145','T053'),('T101','T145','T054'),('T101','T145','T055'),('T101','T155','T073'),('T101','T155','T074'),('T101','T155','T075'),('T101','T155','T089'),('T101','T155','T170'),('T101','T155','T185'),('T101','T155','T200'),('T101','T155','T203'),('T101','T165','T090'),('T101','T165','T091'),('T101','T186','T071'),('T101','T186','T077'),('T101','T186','T096'),('T101','T188','T052'),('T101','T188','T053'),('T101','T188','T054'),('T101','T188','T055'),('T101','T188','T056'),('T101','T188','T057'),('T101','T188','T058'),('T101','T188','T059'),('T101','T188','T060'),('T101','T188','T061'),('T101','T188','T062'),('T101','T188','T063'),('T101','T188','T064'),('T101','T188','T065'),('T101','T188','T066'),('T102','T159','T096'),('T102','T159','T097'),('T102','T159','T098'),('T102','T159','T099'),('T102','T159','T100'),('T102','T159','T101'),('T102','T165','T090'),('T102','T165','T091'),('T102','T186','T071'),('T102','T186','T077'),('T103','T142','T103'),('T103','T147','T019'),('T103','T147','T020'),('T103','T147','T037'),('T103','T147','T046'),('T103','T147','T047'),('T103','T147','T048'),('T103','T147','T049'),('T103','T147','T050'),('T103','T147','T190'),('T103','T147','T191'),('T103','T151','T038'),('T103','T151','T039'),('T103','T151','T040'),('T103','T151','T041'),('T103','T151','T042'),('T103','T151','T043'),('T103','T151','T044'),('T103','T151','T045'),('T103','T151','T046'),('T103','T151','T047'),('T103','T151','T048'),('T103','T151','T049'),('T103','T151','T050'),('T103','T151','T070'),('T103','T151','T191'),('T103','T165','T090'),('T103','T165','T091'),('T103','T186','T071'),('T103','T186','T072'),('T103','T186','T167'),('T103','T202','T200'),('T104','T142','T103'),('T104','T142','T104'),('T104','T142','T109'),('T104','T142','T110'),('T104','T142','T111'),('T104','T142','T114'),('T104','T142','T115'),('T104','T142','T116'),('T104','T142','T118'),('T104','T142','T119'),('T104','T142','T120'),('T104','T142','T121'),('T104','T142','T122'),('T104','T142','T123'),('T104','T142','T124'),('T104','T142','T125'),('T104','T142','T126'),('T104','T142','T127'),('T104','T142','T129'),('T104','T142','T130'),('T104','T142','T131'),('T104','T142','T192'),('T104','T142','T195'),('T104','T142','T196'),('T104','T142','T197'),('T104','T147','T019'),('T104','T147','T020'),('T104','T147','T037'),('T104','T147','T046'),('T104','T147','T047'),('T104','T147','T048'),('T104','T147','T049'),('T104','T147','T050'),('T104','T147','T190'),('T104','T147','T191'),('T104','T151','T038'),('T104','T151','T039'),('T104','T151','T040'),('T104','T151','T041'),('T104','T151','T042'),('T104','T151','T043'),('T104','T151','T044'),('T104','T151','T045'),('T104','T151','T046'),('T104','T151','T047'),('T104','T151','T048'),('T104','T151','T049'),('T104','T151','T050'),('T104','T151','T070'),('T104','T151','T191'),('T104','T165','T090'),('T104','T165','T091'),('T104','T186','T071'),('T104','T186','T072'),('T104','T186','T103'),('T104','T186','T167'),('T104','T202','T200'),('T109','T142','T103'),('T109','T142','T109'),('T109','T142','T110'),('T109','T142','T111'),('T109','T142','T114'),('T109','T142','T115'),('T109','T142','T116'),('T109','T142','T118'),('T109','T142','T119'),('T109','T142','T120'),('T109','T142','T121'),('T109','T142','T122'),('T109','T142','T123'),('T109','T142','T124'),('T109','T142','T125'),('T109','T142','T126'),('T109','T142','T127'),('T109','T142','T129'),('T109','T142','T130'),('T109','T142','T131'),('T109','T142','T192'),('T109','T142','T195'),('T109','T142','T196'),('T109','T142','T197'),('T109','T147','T019'),('T109','T147','T020'),('T109','T147','T037'),('T109','T147','T046'),('T109','T147','T047'),('T109','T147','T048'),('T109','T147','T049'),('T109','T147','T050'),('T109','T147','T190'),('T109','T147','T191'),('T109','T151','T038'),('T109','T151','T039'),('T109','T151','T040'),('T109','T151','T041'),('T109','T151','T042'),('T109','T151','T043'),('T109','T151','T044'),('T109','T151','T045'),('T109','T151','T046'),('T109','T151','T047'),('T109','T151','T048'),('T109','T151','T049'),('T109','T151','T050'),('T109','T151','T070'),('T109','T151','T191'),('T109','T165','T090'),('T109','T165','T091'),('T109','T186','T071'),('T109','T186','T072'),('T109','T186','T103'),('T109','T186','T104'),('T109','T186','T167'),('T109','T202','T200'),('T110','T142','T103'),('T110','T142','T110'),('T110','T142','T111'),('T110','T142','T120'),('T110','T142','T121'),('T110','T142','T122'),('T110','T142','T123'),('T110','T142','T124'),('T110','T142','T125'),('T110','T142','T126'),('T110','T142','T127'),('T110','T142','T129'),('T110','T142','T130'),('T110','T142','T131'),('T110','T142','T192'),('T110','T142','T195'),('T110','T142','T196'),('T110','T142','T197'),('T110','T147','T019'),('T110','T147','T020'),('T110','T147','T037'),('T110','T147','T046'),('T110','T147','T047'),('T110','T147','T048'),('T110','T147','T049'),('T110','T147','T050'),('T110','T147','T190'),('T110','T147','T191'),('T110','T151','T038'),('T110','T151','T039'),('T110','T151','T040'),('T110','T151','T041'),('T110','T151','T042'),('T110','T151','T043'),('T110','T151','T044'),('T110','T151','T045'),('T110','T151','T046'),('T110','T151','T047'),('T110','T151','T048'),('T110','T151','T049'),('T110','T151','T050'),('T110','T151','T070'),('T110','T151','T191'),('T110','T165','T090'),('T110','T165','T091'),('T110','T186','T071'),('T110','T186','T072'),('T110','T186','T103'),('T110','T186','T104'),('T110','T186','T109'),('T110','T186','T119'),('T110','T186','T167'),('T110','T202','T200'),('T111','T142','T103'),('T111','T142','T111'),('T111','T142','T120'),('T111','T142','T121'),('T111','T142','T122'),('T111','T142','T123'),('T111','T142','T124'),('T111','T142','T125'),('T111','T142','T126'),('T111','T142','T127'),('T111','T142','T129'),('T111','T142','T130'),('T111','T142','T131'),('T111','T142','T192'),('T111','T142','T195'),('T111','T142','T196'),('T111','T142','T197'),('T111','T147','T019'),('T111','T147','T020'),('T111','T147','T037'),('T111','T147','T046'),('T111','T147','T047'),('T111','T147','T048'),('T111','T147','T049'),('T111','T147','T050'),('T111','T147','T190'),('T111','T147','T191'),('T111','T151','T038'),('T111','T151','T039'),('T111','T151','T040'),('T111','T151','T041'),('T111','T151','T042'),('T111','T151','T043'),('T111','T151','T044'),('T111','T151','T045'),('T111','T151','T046'),('T111','T151','T047'),('T111','T151','T048'),('T111','T151','T049'),('T111','T151','T050'),('T111','T151','T070'),('T111','T151','T191'),('T111','T165','T090'),('T111','T165','T091'),('T111','T186','T071'),('T111','T186','T072'),('T111','T186','T103'),('T111','T186','T104'),('T111','T186','T109'),('T111','T186','T119'),('T111','T186','T167'),('T111','T202','T200'),('T114','T142','T103'),('T114','T142','T110'),('T114','T142','T111'),('T114','T142','T114'),('T114','T142','T115'),('T114','T142','T116'),('T114','T142','T118'),('T114','T142','T119'),('T114','T142','T120'),('T114','T142','T121'),('T114','T142','T122'),('T114','T142','T123'),('T114','T142','T124'),('T114','T142','T125'),('T114','T142','T126'),('T114','T142','T127'),('T114','T142','T129'),('T114','T142','T130'),('T114','T142','T131'),('T114','T142','T192'),('T114','T142','T195'),('T114','T142','T196'),('T114','T142','T197'),('T114','T147','T019'),('T114','T147','T020'),('T114','T147','T037'),('T114','T147','T046'),('T114','T147','T047'),('T114','T147','T048'),('T114','T147','T049'),('T114','T147','T050'),('T114','T147','T190'),('T114','T147','T191'),('T114','T151','T038'),('T114','T151','T039'),('T114','T151','T040'),('T114','T151','T041'),('T114','T151','T042'),('T114','T151','T043'),('T114','T151','T044'),('T114','T151','T045'),('T114','T151','T046'),('T114','T151','T047'),('T114','T151','T048'),('T114','T151','T049'),('T114','T151','T050'),('T114','T151','T070'),('T114','T151','T191'),('T114','T165','T090'),('T114','T165','T091'),('T114','T186','T071'),('T114','T186','T072'),('T114','T186','T103'),('T114','T186','T104'),('T114','T186','T109'),('T114','T186','T167'),('T114','T202','T200'),('T115','T142','T103'),('T115','T142','T110'),('T115','T142','T111'),('T115','T142','T115'),('T115','T142','T116'),('T115','T142','T118'),('T115','T142','T119'),('T115','T142','T120'),('T115','T142','T121'),('T115','T142','T122'),('T115','T142','T123'),('T115','T142','T124'),('T115','T142','T125'),('T115','T142','T126'),('T115','T142','T127'),('T115','T142','T129'),('T115','T142','T130'),('T115','T142','T131'),('T115','T142','T192'),('T115','T142','T195'),('T115','T142','T196'),('T115','T142','T197'),('T115','T147','T019'),('T115','T147','T020'),('T115','T147','T037'),('T115','T147','T046'),('T115','T147','T047'),('T115','T147','T048'),('T115','T147','T049'),('T115','T147','T050'),('T115','T147','T190'),('T115','T147','T191'),('T115','T151','T038'),('T115','T151','T039'),('T115','T151','T040'),('T115','T151','T041'),('T115','T151','T042'),('T115','T151','T043'),('T115','T151','T044'),('T115','T151','T045'),('T115','T151','T046'),('T115','T151','T047'),('T115','T151','T048'),('T115','T151','T049'),('T115','T151','T050'),('T115','T151','T070'),('T115','T151','T191'),('T115','T165','T090'),('T115','T165','T091'),('T115','T186','T071'),('T115','T186','T072'),('T115','T186','T103'),('T115','T186','T104'),('T115','T186','T109'),('T115','T186','T167'),('T115','T202','T200'),('T116','T142','T103'),('T116','T142','T110'),('T116','T142','T111'),('T116','T142','T116'),('T116','T142','T118'),('T116','T142','T119'),('T116','T142','T120'),('T116','T142','T121'),('T116','T142','T122'),('T116','T142','T123'),('T116','T142','T124'),('T116','T142','T125'),('T116','T142','T126'),('T116','T142','T127'),('T116','T142','T129'),('T116','T142','T130'),('T116','T142','T131'),('T116','T142','T192'),('T116','T142','T195'),('T116','T142','T196'),('T116','T142','T197'),('T116','T147','T019'),('T116','T147','T020'),('T116','T147','T037'),('T116','T147','T046'),('T116','T147','T047'),('T116','T147','T048'),('T116','T147','T049'),('T116','T147','T050'),('T116','T147','T190'),('T116','T147','T191'),('T116','T151','T038'),('T116','T151','T039'),('T116','T151','T040'),('T116','T151','T041'),('T116','T151','T042'),('T116','T151','T043'),('T116','T151','T044'),('T116','T151','T045'),('T116','T151','T046'),('T116','T151','T047'),('T116','T151','T048'),('T116','T151','T049'),('T116','T151','T050'),('T116','T151','T070'),('T116','T151','T191'),('T116','T165','T090'),('T116','T165','T091'),('T116','T172','T116'),('T116','T186','T071'),('T116','T186','T072'),('T116','T186','T103'),('T116','T186','T104'),('T116','T186','T109'),('T116','T186','T167'),('T116','T202','T200'),('T118','T142','T103'),('T118','T142','T110'),('T118','T142','T111'),('T118','T142','T118'),('T118','T142','T119'),('T118','T142','T120'),('T118','T142','T121'),('T118','T142','T122'),('T118','T142','T123'),('T118','T142','T124'),('T118','T142','T125'),('T118','T142','T126'),('T118','T142','T127'),('T118','T142','T129'),('T118','T142','T130'),('T118','T142','T131'),('T118','T142','T192'),('T118','T142','T195'),('T118','T142','T196'),('T118','T142','T197'),('T118','T147','T019'),('T118','T147','T020'),('T118','T147','T037'),('T118','T147','T046'),('T118','T147','T047'),('T118','T147','T048'),('T118','T147','T049'),('T118','T147','T050'),('T118','T147','T190'),('T118','T147','T191'),('T118','T151','T038'),('T118','T151','T039'),('T118','T151','T040'),('T118','T151','T041'),('T118','T151','T042'),('T118','T151','T043'),('T118','T151','T044'),('T118','T151','T045'),('T118','T151','T046'),('T118','T151','T047'),('T118','T151','T048'),('T118','T151','T049'),('T118','T151','T050'),('T118','T151','T070'),('T118','T151','T191'),('T118','T165','T090'),('T118','T165','T091'),('T118','T186','T071'),('T118','T186','T072'),('T118','T186','T103'),('T118','T186','T104'),('T118','T186','T109'),('T118','T186','T167'),('T118','T202','T200'),('T119','T142','T103'),('T119','T142','T110'),('T119','T142','T111'),('T119','T142','T119'),('T119','T142','T120'),('T119','T142','T121'),('T119','T142','T122'),('T119','T142','T123'),('T119','T142','T124'),('T119','T142','T125'),('T119','T142','T126'),('T119','T142','T127'),('T119','T142','T129'),('T119','T142','T130'),('T119','T142','T131'),('T119','T142','T192'),('T119','T142','T195'),('T119','T142','T196'),('T119','T142','T197'),('T119','T147','T019'),('T119','T147','T020'),('T119','T147','T037'),('T119','T147','T046'),('T119','T147','T047'),('T119','T147','T048'),('T119','T147','T049'),('T119','T147','T050'),('T119','T147','T190'),('T119','T147','T191'),('T119','T151','T038'),('T119','T151','T039'),('T119','T151','T040'),('T119','T151','T041'),('T119','T151','T042'),('T119','T151','T043'),('T119','T151','T044'),('T119','T151','T045'),('T119','T151','T046'),('T119','T151','T047'),('T119','T151','T048'),('T119','T151','T049'),('T119','T151','T050'),('T119','T151','T070'),('T119','T151','T191'),('T119','T165','T090'),('T119','T165','T091'),('T119','T186','T071'),('T119','T186','T072'),('T119','T186','T103'),('T119','T186','T104'),('T119','T186','T109'),('T119','T186','T167'),('T119','T202','T200'),('T120','T142','T103'),('T120','T142','T120'),('T120','T142','T121'),('T120','T142','T122'),('T120','T142','T123'),('T120','T142','T124'),('T120','T142','T125'),('T120','T142','T126'),('T120','T142','T127'),('T120','T142','T129'),('T120','T142','T130'),('T120','T142','T131'),('T120','T142','T192'),('T120','T142','T195'),('T120','T147','T019'),('T120','T147','T020'),('T120','T147','T037'),('T120','T147','T046'),('T120','T147','T047'),('T120','T147','T048'),('T120','T147','T049'),('T120','T147','T050'),('T120','T147','T190'),('T120','T147','T191'),('T120','T151','T038'),('T120','T151','T039'),('T120','T151','T040'),('T120','T151','T041'),('T120','T151','T042'),('T120','T151','T043'),('T120','T151','T044'),('T120','T151','T045'),('T120','T151','T046'),('T120','T151','T047'),('T120','T151','T048'),('T120','T151','T049'),('T120','T151','T050'),('T120','T151','T070'),('T120','T151','T191'),('T120','T165','T090'),('T120','T165','T091'),('T120','T186','T071'),('T120','T186','T072'),('T120','T186','T103'),('T120','T186','T167'),('T120','T202','T200'),('T121','T142','T103'),('T121','T142','T121'),('T121','T142','T122'),('T121','T142','T123'),('T121','T142','T124'),('T121','T142','T125'),('T121','T142','T126'),('T121','T142','T127'),('T121','T142','T129'),('T121','T142','T130'),('T121','T142','T131'),('T121','T142','T192'),('T121','T142','T195'),('T121','T146','T018'),('T121','T146','T021'),('T121','T146','T023'),('T121','T146','T024'),('T121','T146','T025'),('T121','T146','T026'),('T121','T146','T028'),('T121','T146','T039'),('T121','T146','T040'),('T121','T146','T041'),('T121','T146','T042'),('T121','T146','T043'),('T121','T146','T044'),('T121','T146','T045'),('T121','T147','T019'),('T121','T147','T020'),('T121','T147','T037'),('T121','T147','T046'),('T121','T147','T047'),('T121','T147','T048'),('T121','T147','T049'),('T121','T147','T050'),('T121','T147','T190'),('T121','T147','T191'),('T121','T148','T046'),('T121','T148','T047'),('T121','T148','T048'),('T121','T148','T049'),('T121','T148','T050'),('T121','T148','T191'),('T121','T149','T019'),('T121','T149','T020'),('T121','T149','T037'),('T121','T149','T038'),('T121','T149','T039'),('T121','T149','T040'),('T121','T149','T041'),('T121','T149','T042'),('T121','T149','T043'),('T121','T149','T044'),('T121','T149','T045'),('T121','T149','T046'),('T121','T149','T047'),('T121','T149','T048'),('T121','T149','T049'),('T121','T149','T050'),('T121','T149','T190'),('T121','T149','T191'),('T121','T151','T038'),('T121','T151','T039'),('T121','T151','T040'),('T121','T151','T041'),('T121','T151','T042'),('T121','T151','T043'),('T121','T151','T044'),('T121','T151','T045'),('T121','T151','T046'),('T121','T151','T047'),('T121','T151','T048'),('T121','T151','T049'),('T121','T151','T050'),('T121','T151','T070'),('T121','T151','T191'),('T121','T154','T019'),('T121','T154','T020'),('T121','T154','T037'),('T121','T154','T046'),('T121','T154','T047'),('T121','T154','T048'),('T121','T154','T049'),('T121','T154','T050'),('T121','T154','T184'),('T121','T154','T190'),('T121','T154','T191'),('T121','T163','T046'),('T121','T163','T047'),('T121','T163','T048'),('T121','T163','T049'),('T121','T163','T050'),('T121','T163','T191'),('T121','T165','T090'),('T121','T165','T091'),('T121','T186','T071'),('T121','T186','T072'),('T121','T186','T103'),('T121','T186','T120'),('T121','T186','T167'),('T121','T202','T200'),('T122','T142','T103'),('T122','T142','T122'),('T122','T142','T123'),('T122','T142','T124'),('T122','T142','T125'),('T122','T142','T126'),('T122','T142','T127'),('T122','T142','T129'),('T122','T142','T130'),('T122','T142','T131'),('T122','T142','T192'),('T122','T147','T019'),('T122','T147','T020'),('T122','T147','T037'),('T122','T147','T046'),('T122','T147','T047'),('T122','T147','T048'),('T122','T147','T049'),('T122','T147','T050'),('T122','T147','T190'),('T122','T147','T191'),('T122','T151','T038'),('T122','T151','T039'),('T122','T151','T040'),('T122','T151','T041'),('T122','T151','T042'),('T122','T151','T043'),('T122','T151','T044'),('T122','T151','T045'),('T122','T151','T046'),('T122','T151','T047'),('T122','T151','T048'),('T122','T151','T049'),('T122','T151','T050'),('T122','T151','T070'),('T122','T151','T191'),('T122','T165','T090'),('T122','T165','T091'),('T122','T186','T071'),('T122','T186','T072'),('T122','T186','T103'),('T122','T186','T120'),('T122','T186','T167'),('T122','T202','T200'),('T123','T142','T103'),('T123','T142','T123'),('T123','T142','T124'),('T123','T142','T125'),('T123','T142','T126'),('T123','T142','T127'),('T123','T142','T129'),('T123','T142','T130'),('T123','T142','T131'),('T123','T142','T192'),('T123','T146','T018'),('T123','T146','T021'),('T123','T146','T023'),('T123','T146','T024'),('T123','T146','T025'),('T123','T146','T026'),('T123','T146','T028'),('T123','T146','T039'),('T123','T146','T040'),('T123','T146','T041'),('T123','T146','T042'),('T123','T146','T043'),('T123','T146','T044'),('T123','T146','T045'),('T123','T147','T019'),('T123','T147','T020'),('T123','T147','T037'),('T123','T147','T046'),('T123','T147','T047'),('T123','T147','T048'),('T123','T147','T049'),('T123','T147','T050'),('T123','T147','T190'),('T123','T147','T191'),('T123','T149','T019'),('T123','T149','T020'),('T123','T149','T037'),('T123','T149','T038'),('T123','T149','T039'),('T123','T149','T040'),('T123','T149','T041'),('T123','T149','T042'),('T123','T149','T043'),('T123','T149','T044'),('T123','T149','T045'),('T123','T149','T046'),('T123','T149','T047'),('T123','T149','T048'),('T123','T149','T049'),('T123','T149','T050'),('T123','T149','T190'),('T123','T149','T191'),('T123','T151','T038'),('T123','T151','T039'),('T123','T151','T040'),('T123','T151','T041'),('T123','T151','T042'),('T123','T151','T043'),('T123','T151','T044'),('T123','T151','T045'),('T123','T151','T046'),('T123','T151','T047'),('T123','T151','T048'),('T123','T151','T049'),('T123','T151','T050'),('T123','T151','T070'),('T123','T151','T191'),('T123','T165','T090'),('T123','T165','T091'),('T123','T166','T005'),('T123','T186','T071'),('T123','T186','T072'),('T123','T186','T103'),('T123','T186','T120'),('T123','T186','T167'),('T123','T202','T200'),('T124','T142','T103'),('T124','T142','T124'),('T124','T142','T125'),('T124','T142','T126'),('T124','T142','T127'),('T124','T142','T129'),('T124','T142','T130'),('T124','T142','T131'),('T124','T142','T192'),('T124','T146','T018'),('T124','T146','T021'),('T124','T146','T023'),('T124','T146','T024'),('T124','T146','T025'),('T124','T146','T026'),('T124','T146','T028'),('T124','T146','T039'),('T124','T146','T040'),('T124','T146','T041'),('T124','T146','T042'),('T124','T146','T043'),('T124','T146','T044'),('T124','T146','T045'),('T124','T147','T019'),('T124','T147','T020'),('T124','T147','T037'),('T124','T147','T046'),('T124','T147','T047'),('T124','T147','T048'),('T124','T147','T049'),('T124','T147','T050'),('T124','T147','T190'),('T124','T147','T191'),('T124','T149','T019'),('T124','T149','T020'),('T124','T149','T037'),('T124','T149','T038'),('T124','T149','T039'),('T124','T149','T040'),('T124','T149','T041'),('T124','T149','T042'),('T124','T149','T043'),('T124','T149','T044'),('T124','T149','T045'),('T124','T149','T046'),('T124','T149','T047'),('T124','T149','T048'),('T124','T149','T049'),('T124','T149','T050'),('T124','T149','T190'),('T124','T149','T191'),('T124','T151','T038'),('T124','T151','T039'),('T124','T151','T040'),('T124','T151','T041'),('T124','T151','T042'),('T124','T151','T043'),('T124','T151','T044'),('T124','T151','T045'),('T124','T151','T046'),('T124','T151','T047'),('T124','T151','T048'),('T124','T151','T049'),('T124','T151','T050'),('T124','T151','T070'),('T124','T151','T191'),('T124','T165','T090'),('T124','T165','T091'),('T124','T166','T005'),('T124','T186','T071'),('T124','T186','T072'),('T124','T186','T103'),('T124','T186','T120'),('T124','T186','T123'),('T124','T186','T167'),('T124','T202','T200'),('T125','T142','T103'),('T125','T142','T125'),('T125','T142','T126'),('T125','T142','T127'),('T125','T142','T129'),('T125','T142','T130'),('T125','T142','T131'),('T125','T142','T192'),('T125','T146','T018'),('T125','T146','T021'),('T125','T146','T023'),('T125','T146','T024'),('T125','T146','T025'),('T125','T146','T026'),('T125','T146','T028'),('T125','T146','T039'),('T125','T146','T040'),('T125','T146','T041'),('T125','T146','T042'),('T125','T146','T043'),('T125','T146','T044'),('T125','T146','T045'),('T125','T147','T019'),('T125','T147','T020'),('T125','T147','T037'),('T125','T147','T046'),('T125','T147','T047'),('T125','T147','T048'),('T125','T147','T049'),('T125','T147','T050'),('T125','T147','T190'),('T125','T147','T191'),('T125','T149','T019'),('T125','T149','T020'),('T125','T149','T037'),('T125','T149','T038'),('T125','T149','T039'),('T125','T149','T040'),('T125','T149','T041'),('T125','T149','T042'),('T125','T149','T043'),('T125','T149','T044'),('T125','T149','T045'),('T125','T149','T046'),('T125','T149','T047'),('T125','T149','T048'),('T125','T149','T049'),('T125','T149','T050'),('T125','T149','T190'),('T125','T149','T191'),('T125','T151','T038'),('T125','T151','T039'),('T125','T151','T040'),('T125','T151','T041'),('T125','T151','T042'),('T125','T151','T043'),('T125','T151','T044'),('T125','T151','T045'),('T125','T151','T046'),('T125','T151','T047'),('T125','T151','T048'),('T125','T151','T049'),('T125','T151','T050'),('T125','T151','T070'),('T125','T151','T191'),('T125','T165','T090'),('T125','T165','T091'),('T125','T166','T005'),('T125','T186','T071'),('T125','T186','T072'),('T125','T186','T103'),('T125','T186','T120'),('T125','T186','T123'),('T125','T186','T167'),('T125','T202','T200'),('T126','T142','T103'),('T126','T142','T126'),('T126','T142','T127'),('T126','T142','T129'),('T126','T142','T130'),('T126','T142','T131'),('T126','T142','T192'),('T126','T146','T018'),('T126','T146','T021'),('T126','T146','T023'),('T126','T146','T024'),('T126','T146','T025'),('T126','T146','T026'),('T126','T146','T028'),('T126','T146','T039'),('T126','T146','T040'),('T126','T146','T041'),('T126','T146','T042'),('T126','T146','T043'),('T126','T146','T044'),('T126','T146','T045'),('T126','T147','T019'),('T126','T147','T020'),('T126','T147','T037'),('T126','T147','T046'),('T126','T147','T047'),('T126','T147','T048'),('T126','T147','T049'),('T126','T147','T050'),('T126','T147','T190'),('T126','T147','T191'),('T126','T149','T019'),('T126','T149','T020'),('T126','T149','T037'),('T126','T149','T038'),('T126','T149','T039'),('T126','T149','T040'),('T126','T149','T041'),('T126','T149','T042'),('T126','T149','T043'),('T126','T149','T044'),('T126','T149','T045'),('T126','T149','T046'),('T126','T149','T047'),('T126','T149','T048'),('T126','T149','T049'),('T126','T149','T050'),('T126','T149','T190'),('T126','T149','T191'),('T126','T151','T038'),('T126','T151','T039'),('T126','T151','T040'),('T126','T151','T041'),('T126','T151','T042'),('T126','T151','T043'),('T126','T151','T044'),('T126','T151','T045'),('T126','T151','T046'),('T126','T151','T047'),('T126','T151','T048'),('T126','T151','T049'),('T126','T151','T050'),('T126','T151','T070'),('T126','T151','T191'),('T126','T165','T090'),('T126','T165','T091'),('T126','T166','T005'),('T126','T186','T071'),('T126','T186','T072'),('T126','T186','T103'),('T126','T186','T120'),('T126','T186','T123'),('T126','T186','T167'),('T126','T202','T200'),('T127','T142','T103'),('T127','T142','T127'),('T127','T142','T129'),('T127','T142','T130'),('T127','T142','T131'),('T127','T142','T192'),('T127','T146','T018'),('T127','T146','T021'),('T127','T146','T023'),('T127','T146','T024'),('T127','T146','T025'),('T127','T146','T026'),('T127','T146','T028'),('T127','T146','T039'),('T127','T146','T040'),('T127','T146','T041'),('T127','T146','T042'),('T127','T146','T043'),('T127','T146','T044'),('T127','T146','T045'),('T127','T147','T019'),('T127','T147','T020'),('T127','T147','T037'),('T127','T147','T046'),('T127','T147','T047'),('T127','T147','T048'),('T127','T147','T049'),('T127','T147','T050'),('T127','T147','T190'),('T127','T147','T191'),('T127','T149','T019'),('T127','T149','T020'),('T127','T149','T037'),('T127','T149','T038'),('T127','T149','T039'),('T127','T149','T040'),('T127','T149','T041'),('T127','T149','T042'),('T127','T149','T043'),('T127','T149','T044'),('T127','T149','T045'),('T127','T149','T046'),('T127','T149','T047'),('T127','T149','T048'),('T127','T149','T049'),('T127','T149','T050'),('T127','T149','T190'),('T127','T149','T191'),('T127','T151','T038'),('T127','T151','T039'),('T127','T151','T040'),('T127','T151','T041'),('T127','T151','T042'),('T127','T151','T043'),('T127','T151','T044'),('T127','T151','T045'),('T127','T151','T046'),('T127','T151','T047'),('T127','T151','T048'),('T127','T151','T049'),('T127','T151','T050'),('T127','T151','T070'),('T127','T151','T191'),('T127','T165','T090'),('T127','T165','T091'),('T127','T166','T005'),('T127','T186','T071'),('T127','T186','T072'),('T127','T186','T103'),('T127','T186','T120'),('T127','T186','T123'),('T127','T186','T167'),('T127','T202','T200'),('T129','T142','T103'),('T129','T142','T129'),('T129','T142','T130'),('T129','T142','T131'),('T129','T142','T192'),('T129','T146','T018'),('T129','T146','T021'),('T129','T146','T023'),('T129','T146','T024'),('T129','T146','T025'),('T129','T146','T026'),('T129','T146','T028'),('T129','T146','T039'),('T129','T146','T040'),('T129','T146','T041'),('T129','T146','T042'),('T129','T146','T043'),('T129','T146','T044'),('T129','T146','T045'),('T129','T147','T019'),('T129','T147','T020'),('T129','T147','T037'),('T129','T147','T046'),('T129','T147','T047'),('T129','T147','T048'),('T129','T147','T049'),('T129','T147','T050'),('T129','T147','T190'),('T129','T147','T191'),('T129','T149','T019'),('T129','T149','T020'),('T129','T149','T037'),('T129','T149','T038'),('T129','T149','T039'),('T129','T149','T040'),('T129','T149','T041'),('T129','T149','T042'),('T129','T149','T043'),('T129','T149','T044'),('T129','T149','T045'),('T129','T149','T046'),('T129','T149','T047'),('T129','T149','T048'),('T129','T149','T049'),('T129','T149','T050'),('T129','T149','T190'),('T129','T149','T191'),('T129','T151','T038'),('T129','T151','T039'),('T129','T151','T040'),('T129','T151','T041'),('T129','T151','T042'),('T129','T151','T043'),('T129','T151','T044'),('T129','T151','T045'),('T129','T151','T046'),('T129','T151','T047'),('T129','T151','T048'),('T129','T151','T049'),('T129','T151','T050'),('T129','T151','T070'),('T129','T151','T191'),('T129','T156','T005'),('T129','T156','T006'),('T129','T156','T007'),('T129','T156','T046'),('T129','T156','T047'),('T129','T156','T048'),('T129','T156','T049'),('T129','T156','T050'),('T129','T156','T191'),('T129','T165','T090'),('T129','T165','T091'),('T129','T166','T005'),('T129','T186','T071'),('T129','T186','T072'),('T129','T186','T103'),('T129','T186','T120'),('T129','T186','T123'),('T129','T186','T167'),('T129','T202','T200'),('T130','T142','T103'),('T130','T142','T130'),('T130','T142','T131'),('T130','T147','T019'),('T130','T147','T020'),('T130','T147','T037'),('T130','T147','T046'),('T130','T147','T047'),('T130','T147','T048'),('T130','T147','T049'),('T130','T147','T050'),('T130','T147','T190'),('T130','T147','T191'),('T130','T151','T038'),('T130','T151','T039'),('T130','T151','T040'),('T130','T151','T041'),('T130','T151','T042'),('T130','T151','T043'),('T130','T151','T044'),('T130','T151','T045'),('T130','T151','T046'),('T130','T151','T047'),('T130','T151','T048'),('T130','T151','T049'),('T130','T151','T050'),('T130','T151','T070'),('T130','T151','T191'),('T130','T165','T090'),('T130','T165','T091'),('T130','T186','T071'),('T130','T186','T072'),('T130','T186','T103'),('T130','T186','T120'),('T130','T186','T167'),('T130','T202','T200'),('T131','T142','T103'),('T131','T142','T131'),('T131','T146','T018'),('T131','T146','T021'),('T131','T146','T023'),('T131','T146','T024'),('T131','T146','T025'),('T131','T146','T026'),('T131','T146','T028'),('T131','T146','T039'),('T131','T146','T040'),('T131','T146','T041'),('T131','T146','T042'),('T131','T146','T043'),('T131','T146','T044'),('T131','T146','T045'),('T131','T147','T019'),('T131','T147','T020'),('T131','T147','T037'),('T131','T147','T046'),('T131','T147','T047'),('T131','T147','T048'),('T131','T147','T049'),('T131','T147','T050'),('T131','T147','T190'),('T131','T147','T191'),('T131','T149','T019'),('T131','T149','T020'),('T131','T149','T037'),('T131','T149','T038'),('T131','T149','T039'),('T131','T149','T040'),('T131','T149','T041'),('T131','T149','T042'),('T131','T149','T043'),('T131','T149','T044'),('T131','T149','T045'),('T131','T149','T046'),('T131','T149','T047'),('T131','T149','T048'),('T131','T149','T049'),('T131','T149','T050'),('T131','T149','T190'),('T131','T149','T191'),('T131','T151','T038'),('T131','T151','T039'),('T131','T151','T040'),('T131','T151','T041'),('T131','T151','T042'),('T131','T151','T043'),('T131','T151','T044'),('T131','T151','T045'),('T131','T151','T046'),('T131','T151','T047'),('T131','T151','T048'),('T131','T151','T049'),('T131','T151','T050'),('T131','T151','T070'),('T131','T151','T191'),('T131','T165','T090'),('T131','T165','T091'),('T131','T186','T071'),('T131','T186','T072'),('T131','T186','T103'),('T131','T186','T120'),('T131','T186','T167'),('T131','T202','T200'),('T132','T186','T166'),('T133','T186','T132'),('T133','T186','T166'),('T134','T186','T132'),('T134','T186','T166'),('T135','T186','T166'),('T135','T186','T189'),('T136','T186','T166'),('T137','T186','T136'),('T137','T186','T166'),('T138','T186','T136'),('T138','T186','T166'),('T139','T186','T166'),('T140','T186','T139'),('T140','T186','T152'),('T140','T186','T166'),('T141','T186','T139'),('T141','T186','T166'),('T141','T186','T188'),('T142','T186','T139'),('T142','T186','T151'),('T142','T186','T166'),('T143','T186','T139'),('T143','T186','T166'),('T143','T186','T188'),('T144','T186','T139'),('T144','T186','T166'),('T144','T186','T187'),('T145','T186','T139'),('T145','T186','T166'),('T145','T186','T188'),('T146','T186','T139'),('T146','T186','T151'),('T146','T186','T166'),('T147','T186','T139'),('T147','T186','T166'),('T147','T186','T187'),('T148','T186','T139'),('T148','T186','T151'),('T148','T186','T166'),('T149','T186','T139'),('T149','T186','T151'),('T149','T186','T166'),('T150','T186','T139'),('T150','T186','T166'),('T151','T186','T139'),('T151','T186','T166'),('T152','T186','T139'),('T152','T186','T166'),('T153','T186','T139'),('T153','T186','T151'),('T153','T186','T166'),('T154','T186','T139'),('T154','T186','T151'),('T154','T186','T166'),('T155','T186','T139'),('T155','T186','T166'),('T156','T186','T139'),('T156','T186','T166'),('T157','T186','T139'),('T157','T186','T166'),('T158','T186','T166'),('T159','T186','T158'),('T159','T186','T166'),('T160','T186','T158'),('T160','T186','T166'),('T161','T186','T158'),('T161','T186','T166'),('T162','T186','T158'),('T162','T186','T166'),('T163','T186','T158'),('T163','T186','T166'),('T164','T186','T158'),('T164','T186','T166'),('T164','T186','T193'),('T165','T186','T158'),('T165','T186','T166'),('T167','T147','T019'),('T167','T147','T020'),('T167','T147','T037'),('T167','T147','T046'),('T167','T147','T047'),('T167','T147','T048'),('T167','T147','T049'),('T167','T147','T050'),('T167','T147','T190'),('T167','T147','T191'),('T167','T165','T090'),('T167','T165','T091'),('T167','T186','T071'),('T167','T186','T072'),('T167','T202','T200'),('T168','T147','T019'),('T168','T147','T020'),('T168','T147','T037'),('T168','T147','T046'),('T168','T147','T047'),('T168','T147','T048'),('T168','T147','T049'),('T168','T147','T050'),('T168','T147','T190'),('T168','T147','T191'),('T168','T151','T038'),('T168','T151','T039'),('T168','T151','T040'),('T168','T151','T041'),('T168','T151','T042'),('T168','T151','T043'),('T168','T151','T044'),('T168','T151','T045'),('T168','T151','T046'),('T168','T151','T047'),('T168','T151','T048'),('T168','T151','T049'),('T168','T151','T050'),('T168','T151','T191'),('T168','T165','T090'),('T168','T165','T091'),('T168','T186','T071'),('T168','T186','T072'),('T168','T186','T167'),('T168','T202','T200'),('T169','T157','T041'),('T169','T165','T090'),('T169','T165','T091'),('T169','T186','T071'),('T169','T186','T077'),('T169','T186','T078'),('T170','T160','T060'),('T170','T160','T170'),('T170','T165','T090'),('T170','T165','T091'),('T170','T186','T071'),('T170','T186','T077'),('T171','T165','T090'),('T171','T165','T091'),('T171','T186','T071'),('T171','T186','T077'),('T172','T186','T132'),('T172','T186','T166'),('T173','T186','T166'),('T173','T186','T189'),('T174','T186','T132'),('T174','T186','T166'),('T175','T186','T132'),('T175','T186','T166'),('T176','T186','T166'),('T176','T186','T189'),('T177','T186','T166'),('T177','T186','T189'),('T178','T186','T158'),('T178','T186','T166'),('T179','T186','T158'),('T179','T186','T166'),('T180','T186','T158'),('T180','T186','T166'),('T182','T186','T158'),('T182','T186','T166'),('T183','T186','T158'),('T183','T186','T166'),('T184','T137','T033'),('T184','T137','T184'),('T184','T150','T019'),('T184','T150','T020'),('T184','T150','T037'),('T184','T150','T038'),('T184','T150','T039'),('T184','T150','T040'),('T184','T150','T041'),('T184','T150','T042'),('T184','T150','T043'),('T184','T150','T044'),('T184','T150','T045'),('T184','T150','T046'),('T184','T150','T047'),('T184','T150','T048'),('T184','T150','T049'),('T184','T150','T050'),('T184','T150','T190'),('T184','T150','T191'),('T184','T161','T032'),('T184','T161','T038'),('T184','T161','T039'),('T184','T161','T040'),('T184','T161','T041'),('T184','T161','T042'),('T184','T161','T043'),('T184','T161','T044'),('T184','T161','T045'),('T184','T161','T046'),('T184','T161','T047'),('T184','T161','T048'),('T184','T161','T049'),('T184','T161','T050'),('T184','T161','T191'),('T184','T161','T201'),('T184','T163','T019'),('T184','T163','T020'),('T184','T163','T037'),('T184','T163','T046'),('T184','T163','T047'),('T184','T163','T048'),('T184','T163','T049'),('T184','T163','T050'),('T184','T163','T190'),('T184','T163','T191'),('T184','T165','T090'),('T184','T165','T091'),('T184','T166','T019'),('T184','T166','T020'),('T184','T166','T037'),('T184','T166','T046'),('T184','T166','T047'),('T184','T166','T048'),('T184','T166','T049'),('T184','T166','T050'),('T184','T166','T190'),('T184','T166','T191'),('T184','T180','T184'),('T184','T186','T033'),('T184','T186','T071'),('T184','T186','T077'),('T185','T165','T090'),('T185','T165','T091'),('T185','T186','T071'),('T185','T186','T077'),('T185','T186','T170'),('T187','T186','T139'),('T187','T186','T166'),('T188','T186','T139'),('T188','T186','T166'),('T189','T186','T166'),('T190','T133','T001'),('T190','T133','T002'),('T190','T133','T003'),('T190','T133','T004'),('T190','T133','T005'),('T190','T133','T006'),('T190','T133','T007'),('T190','T133','T008'),('T190','T133','T009'),('T190','T133','T010'),('T190','T133','T011'),('T190','T133','T012'),('T190','T133','T013'),('T190','T133','T014'),('T190','T133','T015'),('T190','T133','T016'),('T190','T133','T194'),('T190','T135','T004'),('T190','T135','T005'),('T190','T135','T006'),('T190','T135','T007'),('T190','T135','T046'),('T190','T135','T047'),('T190','T135','T048'),('T190','T135','T049'),('T190','T135','T050'),('T190','T135','T191'),('T190','T137','T190'),('T190','T149','T019'),('T190','T149','T020'),('T190','T149','T190'),('T190','T150','T038'),('T190','T150','T039'),('T190','T150','T040'),('T190','T150','T041'),('T190','T150','T042'),('T190','T150','T043'),('T190','T150','T044'),('T190','T150','T045'),('T190','T150','T046'),('T190','T150','T047'),('T190','T150','T048'),('T190','T150','T049'),('T190','T150','T050'),('T190','T150','T191'),('T190','T151','T001'),('T190','T151','T002'),('T190','T151','T003'),('T190','T151','T004'),('T190','T151','T005'),('T190','T151','T006'),('T190','T151','T007'),('T190','T151','T008'),('T190','T151','T009'),('T190','T151','T010'),('T190','T151','T011'),('T190','T151','T012'),('T190','T151','T013'),('T190','T151','T014'),('T190','T151','T015'),('T190','T151','T016'),('T190','T151','T039'),('T190','T151','T040'),('T190','T151','T041'),('T190','T151','T042'),('T190','T151','T043'),('T190','T151','T044'),('T190','T151','T045'),('T190','T151','T194'),('T190','T152','T096'),('T190','T152','T097'),('T190','T152','T098'),('T190','T152','T099'),('T190','T152','T100'),('T190','T152','T101'),('T190','T157','T019'),('T190','T157','T020'),('T190','T157','T037'),('T190','T157','T038'),('T190','T157','T039'),('T190','T157','T040'),('T190','T157','T041'),('T190','T157','T042'),('T190','T157','T043'),('T190','T157','T044'),('T190','T157','T045'),('T190','T157','T046'),('T190','T157','T047'),('T190','T157','T048'),('T190','T157','T049'),('T190','T157','T050'),('T190','T157','T058'),('T190','T157','T059'),('T190','T157','T060'),('T190','T157','T061'),('T190','T157','T067'),('T190','T157','T068'),('T190','T157','T069'),('T190','T157','T070'),('T190','T157','T190'),('T190','T157','T191'),('T190','T165','T090'),('T190','T165','T091'),('T190','T166','T032'),('T190','T166','T201'),('T190','T186','T017'),('T190','T186','T071'),('T190','T186','T072'),('T191','T137','T019'),('T191','T137','T020'),('T191','T137','T037'),('T191','T137','T046'),('T191','T137','T049'),('T191','T137','T050'),('T191','T137','T190'),('T191','T137','T191'),('T191','T138','T046'),('T191','T138','T047'),('T191','T138','T048'),('T191','T138','T049'),('T191','T138','T050'),('T191','T138','T191'),('T191','T140','T001'),('T191','T140','T002'),('T191','T140','T003'),('T191','T140','T004'),('T191','T140','T005'),('T191','T140','T006'),('T191','T140','T007'),('T191','T140','T008'),('T191','T140','T009'),('T191','T140','T010'),('T191','T140','T011'),('T191','T140','T012'),('T191','T140','T013'),('T191','T140','T014'),('T191','T140','T015'),('T191','T140','T016'),('T191','T140','T038'),('T191','T140','T039'),('T191','T140','T040'),('T191','T140','T041'),('T191','T140','T042'),('T191','T140','T043'),('T191','T140','T044'),('T191','T140','T045'),('T191','T140','T046'),('T191','T140','T047'),('T191','T140','T048'),('T191','T140','T049'),('T191','T140','T050'),('T191','T140','T070'),('T191','T140','T191'),('T191','T140','T194'),('T191','T144','T024'),('T191','T144','T031'),('T191','T144','T123'),('T191','T144','T124'),('T191','T144','T125'),('T191','T144','T126'),('T191','T144','T127'),('T191','T144','T129'),('T191','T144','T192'),('T191','T149','T019'),('T191','T149','T020'),('T191','T149','T037'),('T191','T149','T046'),('T191','T149','T047'),('T191','T149','T048'),('T191','T149','T049'),('T191','T149','T050'),('T191','T149','T190'),('T191','T149','T191'),('T191','T150','T037'),('T191','T150','T039'),('T191','T150','T040'),('T191','T150','T041'),('T191','T150','T042'),('T191','T150','T043'),('T191','T150','T044'),('T191','T150','T045'),('T191','T150','T046'),('T191','T150','T047'),('T191','T150','T048'),('T191','T150','T049'),('T191','T150','T050'),('T191','T150','T191'),('T191','T151','T001'),('T191','T151','T002'),('T191','T151','T003'),('T191','T151','T004'),('T191','T151','T005'),('T191','T151','T006'),('T191','T151','T007'),('T191','T151','T008'),('T191','T151','T009'),('T191','T151','T010'),('T191','T151','T011'),('T191','T151','T012'),('T191','T151','T013'),('T191','T151','T014'),('T191','T151','T015'),('T191','T151','T016'),('T191','T151','T038'),('T191','T151','T039'),('T191','T151','T040'),('T191','T151','T041'),('T191','T151','T042'),('T191','T151','T043'),('T191','T151','T044'),('T191','T151','T045'),('T191','T151','T046'),('T191','T151','T047'),('T191','T151','T048'),('T191','T151','T049'),('T191','T151','T050'),('T191','T151','T070'),('T191','T151','T191'),('T191','T151','T194'),('T191','T152','T037'),('T191','T152','T047'),('T191','T152','T048'),('T191','T152','T096'),('T191','T152','T097'),('T191','T152','T098'),('T191','T152','T099'),('T191','T152','T100'),('T191','T152','T101'),('T191','T152','T191'),('T191','T157','T019'),('T191','T157','T020'),('T191','T157','T037'),('T191','T157','T038'),('T191','T157','T039'),('T191','T157','T040'),('T191','T157','T041'),('T191','T157','T042'),('T191','T157','T043'),('T191','T157','T044'),('T191','T157','T045'),('T191','T157','T046'),('T191','T157','T047'),('T191','T157','T048'),('T191','T157','T049'),('T191','T157','T050'),('T191','T157','T053'),('T191','T157','T054'),('T191','T157','T055'),('T191','T157','T058'),('T191','T157','T059'),('T191','T157','T060'),('T191','T157','T061'),('T191','T157','T067'),('T191','T157','T068'),('T191','T157','T069'),('T191','T157','T070'),('T191','T157','T190'),('T191','T157','T191'),('T191','T165','T090'),('T191','T165','T091'),('T191','T166','T032'),('T191','T166','T046'),('T191','T166','T049'),('T191','T166','T050'),('T191','T166','T191'),('T191','T166','T201'),('T191','T180','T046'),('T191','T180','T047'),('T191','T180','T048'),('T191','T180','T049'),('T191','T180','T050'),('T191','T180','T191'),('T191','T186','T038'),('T191','T186','T046'),('T191','T186','T047'),('T191','T186','T051'),('T191','T186','T067'),('T191','T186','T070'),('T192','T142','T103'),('T192','T142','T130'),('T192','T142','T131'),('T192','T142','T192'),('T192','T146','T018'),('T192','T146','T021'),('T192','T146','T023'),('T192','T146','T024'),('T192','T146','T025'),('T192','T146','T026'),('T192','T146','T028'),('T192','T146','T039'),('T192','T146','T040'),('T192','T146','T041'),('T192','T146','T042'),('T192','T146','T043'),('T192','T146','T044'),('T192','T146','T045'),('T192','T147','T019'),('T192','T147','T020'),('T192','T147','T037'),('T192','T147','T046'),('T192','T147','T047'),('T192','T147','T048'),('T192','T147','T049'),('T192','T147','T050'),('T192','T147','T190'),('T192','T147','T191'),('T192','T149','T019'),('T192','T149','T020'),('T192','T149','T037'),('T192','T149','T038'),('T192','T149','T039'),('T192','T149','T040'),('T192','T149','T041'),('T192','T149','T042'),('T192','T149','T043'),('T192','T149','T044'),('T192','T149','T045'),('T192','T149','T046'),('T192','T149','T047'),('T192','T149','T048'),('T192','T149','T049'),('T192','T149','T050'),('T192','T149','T190'),('T192','T149','T191'),('T192','T151','T038'),('T192','T151','T039'),('T192','T151','T040'),('T192','T151','T041'),('T192','T151','T042'),('T192','T151','T043'),('T192','T151','T044'),('T192','T151','T045'),('T192','T151','T046'),('T192','T151','T047'),('T192','T151','T048'),('T192','T151','T049'),('T192','T151','T050'),('T192','T151','T070'),('T192','T151','T191'),('T192','T165','T090'),('T192','T165','T091'),('T192','T166','T005'),('T192','T186','T071'),('T192','T186','T072'),('T192','T186','T103'),('T192','T186','T120'),('T192','T186','T123'),('T192','T186','T167'),('T192','T202','T200'),('T193','T186','T158'),('T193','T186','T166'),('T194','T142','T001'),('T194','T142','T194'),('T194','T165','T090'),('T194','T165','T091'),('T194','T186','T001'),('T194','T186','T071'),('T194','T186','T072'),('T195','T142','T103'),('T195','T142','T122'),('T195','T142','T123'),('T195','T142','T124'),('T195','T142','T125'),('T195','T142','T126'),('T195','T142','T127'),('T195','T142','T129'),('T195','T142','T130'),('T195','T142','T131'),('T195','T142','T192'),('T195','T142','T195'),('T195','T146','T018'),('T195','T146','T021'),('T195','T146','T023'),('T195','T146','T024'),('T195','T146','T025'),('T195','T146','T026'),('T195','T146','T028'),('T195','T146','T039'),('T195','T146','T040'),('T195','T146','T041'),('T195','T146','T042'),('T195','T146','T043'),('T195','T146','T044'),('T195','T146','T045'),('T195','T147','T019'),('T195','T147','T020'),('T195','T147','T037'),('T195','T147','T046'),('T195','T147','T047'),('T195','T147','T048'),('T195','T147','T049'),('T195','T147','T050'),('T195','T147','T190'),('T195','T147','T191'),('T195','T148','T046'),('T195','T148','T047'),('T195','T148','T048'),('T195','T148','T049'),('T195','T148','T050'),('T195','T148','T191'),('T195','T149','T019'),('T195','T149','T020'),('T195','T149','T037'),('T195','T149','T038'),('T195','T149','T039'),('T195','T149','T040'),('T195','T149','T041'),('T195','T149','T042'),('T195','T149','T043'),('T195','T149','T044'),('T195','T149','T045'),('T195','T149','T046'),('T195','T149','T047'),('T195','T149','T048'),('T195','T149','T049'),('T195','T149','T050'),('T195','T149','T190'),('T195','T149','T191'),('T195','T151','T038'),('T195','T151','T039'),('T195','T151','T040'),('T195','T151','T041'),('T195','T151','T042'),('T195','T151','T043'),('T195','T151','T044'),('T195','T151','T045'),('T195','T151','T046'),('T195','T151','T047'),('T195','T151','T048'),('T195','T151','T049'),('T195','T151','T050'),('T195','T151','T070'),('T195','T151','T191'),('T195','T154','T019'),('T195','T154','T020'),('T195','T154','T037'),('T195','T154','T046'),('T195','T154','T047'),('T195','T154','T048'),('T195','T154','T049'),('T195','T154','T050'),('T195','T154','T184'),('T195','T154','T190'),('T195','T154','T191'),('T195','T163','T046'),('T195','T163','T047'),('T195','T163','T048'),('T195','T163','T049'),('T195','T163','T050'),('T195','T163','T191'),('T195','T165','T090'),('T195','T165','T091'),('T195','T186','T071'),('T195','T186','T072'),('T195','T186','T103'),('T195','T186','T120'),('T195','T186','T121'),('T195','T186','T167'),('T195','T202','T200'),('T196','T142','T103'),('T196','T142','T120'),('T196','T142','T121'),('T196','T142','T122'),('T196','T142','T123'),('T196','T142','T124'),('T196','T142','T125'),('T196','T142','T126'),('T196','T142','T127'),('T196','T142','T129'),('T196','T142','T130'),('T196','T142','T131'),('T196','T142','T192'),('T196','T142','T195'),('T196','T142','T196'),('T196','T142','T197'),('T196','T147','T019'),('T196','T147','T020'),('T196','T147','T037'),('T196','T147','T046'),('T196','T147','T047'),('T196','T147','T048'),('T196','T147','T049'),('T196','T147','T050'),('T196','T147','T190'),('T196','T147','T191'),('T196','T151','T038'),('T196','T151','T039'),('T196','T151','T040'),('T196','T151','T041'),('T196','T151','T042'),('T196','T151','T043'),('T196','T151','T044'),('T196','T151','T045'),('T196','T151','T046'),('T196','T151','T047'),('T196','T151','T048'),('T196','T151','T049'),('T196','T151','T050'),('T196','T151','T070'),('T196','T151','T191'),('T196','T165','T090'),('T196','T165','T091'),('T196','T186','T071'),('T196','T186','T072'),('T196','T186','T103'),('T196','T186','T104'),('T196','T186','T167'),('T196','T202','T200'),('T197','T142','T103'),('T197','T142','T120'),('T197','T142','T121'),('T197','T142','T122'),('T197','T142','T123'),('T197','T142','T124'),('T197','T142','T125'),('T197','T142','T126'),('T197','T142','T127'),('T197','T142','T129'),('T197','T142','T130'),('T197','T142','T131'),('T197','T142','T192'),('T197','T142','T195'),('T197','T142','T197'),('T197','T147','T019'),('T197','T147','T020'),('T197','T147','T037'),('T197','T147','T046'),('T197','T147','T047'),('T197','T147','T048'),('T197','T147','T049'),('T197','T147','T050'),('T197','T147','T190'),('T197','T147','T191'),('T197','T151','T038'),('T197','T151','T039'),('T197','T151','T040'),('T197','T151','T041'),('T197','T151','T042'),('T197','T151','T043'),('T197','T151','T044'),('T197','T151','T045'),('T197','T151','T046'),('T197','T151','T047'),('T197','T151','T048'),('T197','T151','T049'),('T197','T151','T050'),('T197','T151','T070'),('T197','T151','T191'),('T197','T165','T090'),('T197','T165','T091'),('T197','T186','T071'),('T197','T186','T072'),('T197','T186','T103'),('T197','T186','T104'),('T197','T186','T167'),('T197','T202','T200'),('T198','T186','T132'),('T198','T186','T166'),('T199','T186','T132'),('T199','T186','T166'),('T200','T147','T019'),('T200','T147','T020'),('T200','T147','T037'),('T200','T147','T046'),('T200','T147','T047'),('T200','T147','T048'),('T200','T147','T049'),('T200','T147','T050'),('T200','T147','T190'),('T200','T147','T191'),('T200','T165','T090'),('T200','T165','T091'),('T200','T186','T071'),('T200','T186','T072'),('T200','T186','T073'),('T201','T150','T039'),('T201','T150','T040'),('T201','T150','T041'),('T201','T150','T042'),('T201','T150','T043'),('T201','T150','T044'),('T201','T150','T045'),('T201','T157','T037'),('T201','T157','T038'),('T201','T157','T039'),('T201','T157','T040'),('T201','T157','T041'),('T201','T157','T042'),('T201','T157','T043'),('T201','T157','T044'),('T201','T157','T045'),('T201','T157','T046'),('T201','T157','T047'),('T201','T157','T048'),('T201','T157','T049'),('T201','T157','T050'),('T201','T157','T067'),('T201','T157','T068'),('T201','T157','T069'),('T201','T157','T070'),('T201','T157','T191'),('T201','T159','T001'),('T201','T159','T002'),('T201','T159','T003'),('T201','T159','T004'),('T201','T159','T005'),('T201','T159','T006'),('T201','T159','T007'),('T201','T159','T008'),('T201','T159','T009'),('T201','T159','T010'),('T201','T159','T011'),('T201','T159','T012'),('T201','T159','T013'),('T201','T159','T014'),('T201','T159','T015'),('T201','T159','T016'),('T201','T159','T194'),('T201','T165','T090'),('T201','T165','T091'),('T201','T166','T032'),('T201','T166','T201'),('T201','T180','T032'),('T201','T180','T201'),('T201','T182','T039'),('T201','T182','T040'),('T201','T182','T041'),('T201','T182','T042'),('T201','T182','T043'),('T201','T182','T044'),('T201','T182','T045'),('T201','T186','T032'),('T201','T186','T071'),('T201','T186','T077'),('T202','T186','T132'),('T202','T186','T166'),('T203','T134','T200'),('T203','T147','T019'),('T203','T147','T020'),('T203','T147','T037'),('T203','T147','T046'),('T203','T147','T047'),('T203','T147','T048'),('T203','T147','T049'),('T203','T147','T050'),('T203','T147','T190'),('T203','T147','T191'),('T203','T148','T037'),('T203','T148','T046'),('T203','T148','T047'),('T203','T148','T048'),('T203','T148','T049'),('T203','T148','T050'),('T203','T148','T191'),('T203','T154','T019'),('T203','T154','T020'),('T203','T154','T037'),('T203','T154','T046'),('T203','T154','T047'),('T203','T154','T048'),('T203','T154','T049'),('T203','T154','T050'),('T203','T154','T184'),('T203','T154','T190'),('T203','T154','T191'),('T203','T165','T090'),('T203','T165','T091'),('T203','T186','T071'),('T203','T186','T072'),('T203','T186','T073'),('T203','T186','T074');
UNLOCK TABLES;
/*!40000 ALTER TABLE `SRSTRE1` ENABLE KEYS */;

--
-- Table structure for table `SRSTRE2`
--

DROP TABLE IF EXISTS `SRSTRE2`;
CREATE TABLE `SRSTRE2` (
  `STY1` varchar(41) character set latin1 collate latin1_bin NOT NULL default '',
  `RL` varchar(23) character set latin1 collate latin1_bin NOT NULL default '',
  `STY2` varchar(41) character set latin1 collate latin1_bin NOT NULL default '',
  KEY `SRSTRE2_STY1_X` (`STY1`),
  KEY `SRSTRE2_STY2_X` (`STY2`)
) ENGINE=MyISAM DEFAULT CHARSET=latin1;

--
-- Dumping data for table `SRSTRE2`
--


/*!40000 ALTER TABLE `SRSTRE2` DISABLE KEYS */;
LOCK TABLES `SRSTRE2` WRITE;
[truncated: 397,961 more chars]
