# Supplementary material for: A UMLS-based spell checker for natural language processing in vaccine safety
Source: BMC Med Inform Decis Mak. 2007 Feb 12;7:3. doi: 10.1186/1472-6947-7-3 (PMC1805499; doi:10.1186/1472-6947-7-3)
Supplement: Additional file 15 — TEXDIFF application directory. Sets up directory for TEXTDIFF (highlights difference between two texts) source code [file 1472-6947-7-3-S15.gz]

Archive with 22 entries (16 files):
- textdiff
- textdiff/Diff
- textdiff/Diff/Renderer
- textdiff/Diff/Renderer/inline.php
- textdiff/Diff/Renderer/unified.php
- textdiff/Diff/Renderer.php
- textdiff/Diff.php
- textdiff/Diff3.php
- textdiff/docs
- textdiff/docs/examples
- textdiff/docs/examples/1.txt
- textdiff/docs/examples/2.txt
- textdiff/docs/examples/diff.php
- textdiff/tests
- textdiff/tests/1.txt
- textdiff/tests/2.txt
- textdiff/tests/diff.phpt
- textdiff/tests/inline.phpt
- textdiff/tests/inline2.phpt
- textdiff/tests/pear_bug4879.phpt
- textdiff/tests/unified.phpt
- textdiff/tests/unified2.phpt
