# Supplementary material for: A UMLS-based spell checker for natural language processing in vaccine safety
Source: BMC Med Inform Decis Mak. 2007 Feb 12;7:3. doi: 10.1186/1472-6947-7-3 (PMC1805499; doi:10.1186/1472-6947-7-3)
Supplement: Additional file 15 — TEXDIFF application directory. Sets up directory for TEXTDIFF (highlights difference between two texts) source code [file 1472-6947-7-3-S15.gz › textdiff/Diff/Renderer/unified.php]

<?php
/**
 * "Unified" diff renderer.
 *
 * This class renders the diff in classic "unified diff" format.
 *
 * $Horde: framework/Text_Diff/Diff/Renderer/unified.php,v 1.2 2004/01/09 21:46:30 chuck Exp $
 *
 * @package Text_Diff
 */
class Text_Diff_Renderer_unified extends Text_Diff_Renderer {

    /**
     * Number of leading context "lines" to preserve.
     */
    var $_leading_context_lines = 4;

    /**
     * Number of trailing context "lines" to preserve.
     */
    var $_trailing_context_lines = 4;

    function _blockHeader($xbeg, $xlen, $ybeg, $ylen)
    {
        if ($xlen != 1) {
            $xbeg .= ',' . $xlen;
        }
        if ($ylen != 1) {
            $ybeg .= ',' . $ylen;
        }
        return "@@ -$xbeg +$ybeg @@";
    }

    function _added($lines)
    {
        return $this->_lines($lines, '+');
    }

    function _deleted($lines)
    {
        return $this->_lines($lines, '-');
    }

    function _changed($orig, $final)
    {
        return $this->_deleted($orig) . $this->_added($final);
    }

}
