# Supplementary material for: A UMLS-based spell checker for natural language processing in vaccine safety
Source: BMC Med Inform Decis Mak. 2007 Feb 12;7:3. doi: 10.1186/1472-6947-7-3 (PMC1805499; doi:10.1186/1472-6947-7-3)
Supplement: Additional file 15 — TEXDIFF application directory. Sets up directory for TEXTDIFF (highlights difference between two texts) source code [file 1472-6947-7-3-S15.gz › textdiff/docs/examples/diff.php]

#!/usr/local/bin/php
<?php
/**
 * Text_Diff example script.
 *
 * Take two files from the command line args and produce a unified
 * diff of them.
 *
 * @package Text_Diff
 */

include_once 'Text/Diff.php';
include_once 'Text/Diff/Renderer.php';
include_once 'Text/Diff/Renderer/unified.php';

/* Make sure we have enough arguments. */
if (count($argv) < 3) {
    echo "Usage: diff.php <file1> <file2>\n\n";
    exit;
}

/* Make sure both files exist. */
if (!is_readable($argv[1])) {
    echo "$argv[1] not found or not readable.\n\n";
}
if (!is_readable($argv[2])) {
    echo "$argv[2] not found or not readable.\n\n";
}

/* Load the lines of each file. */
$lines1 = file($argv[1]);
$lines2 = file($argv[2]);

/* Create the Diff object. */
$diff = &new Text_Diff($lines1, $lines2);

/* Output the diff in unified format. */
$renderer = &new Text_Diff_Renderer_unified();
echo $renderer->render($diff);
