# Supplementary material for: A UMLS-based spell checker for natural language processing in vaccine safety
Source: BMC Med Inform Decis Mak. 2007 Feb 12;7:3. doi: 10.1186/1472-6947-7-3 (PMC1805499; doi:10.1186/1472-6947-7-3)
Supplement: Additional file 15 — TEXDIFF application directory. Sets up directory for TEXTDIFF (highlights difference between two texts) source code [file 1472-6947-7-3-S15.gz › textdiff/tests/unified.phpt]

--TEST--
Text_Diff: Unified renderer
--FILE--
<?php
include_once 'Text/Diff.php';
include_once 'Text/Diff/Renderer.php';
include_once 'Text/Diff/Renderer/unified.php';

$lines1 = file(dirname(__FILE__) . '/1.txt');
$lines2 = file(dirname(__FILE__) . '/2.txt');

$diff = &new Text_Diff($lines1, $lines2);

$renderer = &new Text_Diff_Renderer_unified();
echo $renderer->render($diff);
?>
--EXPECT--
@@ -1,3 +1,3 @@
 This line is the same.
-This line is different in 1.txt
+This line is different in 2.txt
 This line is the same.
