# Supplementary material for: A UMLS-based spell checker for natural language processing in vaccine safety
Source: BMC Med Inform Decis Mak. 2007 Feb 12;7:3. doi: 10.1186/1472-6947-7-3 (PMC1805499; doi:10.1186/1472-6947-7-3)
Supplement: Additional file 15 — TEXDIFF application directory. Sets up directory for TEXTDIFF (highlights difference between two texts) source code [file 1472-6947-7-3-S15.gz › textdiff/tests/unified2.phpt]

--TEST--
Text_Diff: Inline renderer 2
--FILE--
<?php
include_once 'Text/Diff.php';
include_once 'Text/Diff/Renderer.php';
include_once 'Text/Diff/Renderer/unified.php';

$lines1 = array(
    "This is a test.\n",
    "Adding random text to simulate files.\n",
    "Various Content.\n",
    "More Content.\n",
    "Testing diff and renderer.\n"
);
$lines2 = array(
    "This is a test.\n",
    "Adding random text to simulate files.\n",
    "Inserting a line.\n",
    "Various Content.\n",
    "Replacing content.\n",
    "Testing similarities and renderer.\n",
    "Append content.\n"
);

$diff = &new Text_Diff($lines1, $lines2);

$renderer = &new Text_Diff_Renderer_unified();
echo $renderer->render($diff);
?>
--EXPECT--
@@ -1,5 +1,7 @@
 This is a test.
 Adding random text to simulate files.
+Inserting a line.
 Various Content.
-More Content.
-Testing diff and renderer.
+Replacing content.
+Testing similarities and renderer.
+Append content.
