# Supplementary material for: A UMLS-based spell checker for natural language processing in vaccine safety
Source: BMC Med Inform Decis Mak. 2007 Feb 12;7:3. doi: 10.1186/1472-6947-7-3 (PMC1805499; doi:10.1186/1472-6947-7-3)
Supplement: Additional file 16 — Wordnet database tables. Database tables have been subdivided into smaller files for uploading to BMC [file 1472-6947-7-3-S16.gz › wn.sql]

-- MySQL dump 10.9
--
-- Host: localhost    Database: wn
-- ------------------------------------------------------
-- Server version	4.1.12

/*!40101 SET @OLD_CHARACTER_SET_CLIENT=@@CHARACTER_SET_CLIENT */;
/*!40101 SET @OLD_CHARACTER_SET_RESULTS=@@CHARACTER_SET_RESULTS */;
/*!40101 SET @OLD_COLLATION_CONNECTION=@@COLLATION_CONNECTION */;
/*!40101 SET NAMES utf8 */;
/*!40014 SET @OLD_UNIQUE_CHECKS=@@UNIQUE_CHECKS, UNIQUE_CHECKS=0 */;
/*!40014 SET @OLD_FOREIGN_KEY_CHECKS=@@FOREIGN_KEY_CHECKS, FOREIGN_KEY_CHECKS=0 */;
/*!40101 SET @OLD_SQL_MODE=@@SQL_MODE, SQL_MODE='NO_AUTO_VALUE_ON_ZERO' */;
/*!40111 SET @OLD_SQL_NOTES=@@SQL_NOTES, SQL_NOTES=0 */;

--
-- Table structure for table `wn_antonym`
--

DROP TABLE IF EXISTS `wn_antonym`;
CREATE TABLE `wn_antonym` (
  `synset_id_1` decimal(10,0) default NULL,
  `synset_id_2` decimal(10,0) default NULL,
  `w_num` decimal(10,0) default NULL,
  KEY `synset_id_1` (`synset_id_1`),
  KEY `synset_id_2` (`synset_id_2`),
  KEY `w_num` (`w_num`)
) ENGINE=MyISAM DEFAULT CHARSET=latin1;

--
-- Dumping data for table `wn_antonym`
--


/*!40000 ALTER TABLE `wn_antonym` DISABLE KEYS */;
LOCK TABLES `wn_antonym` WRITE;
INSERT INTO `wn_antonym` VALUES ('100017087','1','100019244'),('100019244','1','100017087'),('100042466','1','100042660'),('100042660','1','100042466'),('100045304','1','100048689'),('100048689','1','100045304'),('100052796','2','100053131'),('100053131','2','100052796'),('100060139','1','100061465'),('100061465','1','100060139'),('100074372','1','100074597'),('100074597','1','100074372'),('100119904','1','100120027'),('100120027','1','100119904'),('100120203','1','100120428'),('100120428','1','100120203'),('100139244','1','100139439'),('100139439','1','100139244'),('100145801','1','100146197'),('100146197','1','100145801'),('100150482','1','100152112'),('100152112','1','100150482'),('100174280','1','100174431'),('100174431','1','100174280'),('100179342','1','100179486'),('100179486','1','100179342'),('100187833','1','100188175'),('100188175','1','100187833'),('100199744','1','100223229'),('100218390','3','106871537'),('100221527','1','100224614'),('100223229','2','100199744'),('100224614','1','100221527'),('100264459','1','100376990'),('100274891','1','100275018'),('100275018','1','100274891'),('100288658','1','100288787'),('100288787','1','100288658'),('100322921','1','100328320'),('100327371','1','100329507'),('100328320','2','100322921'),('100329507','1','100327371'),('100335347','1','100346818'),('100339595','1','100350624'),('100340466','1','100341127'),('100341127','1','100340466'),('100344333','1','100347346'),('100345490','1','100350838'),('100345913','1','100357327'),('100346217','1','100358086'),('100346818','1','100335347'),('100347346','1','100344333'),('100347998','1','100348158'),('100348158','1','100347998'),('100349029','1','100349267'),('100349267','1','100349029'),('100350624','1','100339595'),('100350838','1','100345490'),('100352995','1','100387712'),('100357327','1','100345913'),('100358086','1','100346217'),('100364552','1','100368281'),('100365575','2','100365742'),('100365575','1','100365742'),('100365742','2','100365575'),('100365742','1','100365575'),('100368281','1','100364552'),('100376990','1','100264459'),('100387712','1','100352995'),('100389618','1','100389755'),('100389755','1','100389618'),('100389883','1','101001511'),('100432631','1','100432729'),('100432729','1','100432631'),('100432856','1','100432970'),('100432970','1','100432856'),('100450124','1','100451142'),('100451142','1','100450124'),('100539923','1','100540088'),('100540088','1','100539923'),('100581934','1','100582231'),('100582231','1','100581934'),('100643591','1','100644103'),('100644103','1','100643591'),('100668301','1','100668498'),('100668498','1','100668301'),('100671518','1','100671684'),('100671684','1','100671518'),('100712948','1','100713094'),('100713094','1','100712948'),('100713313','1','100713610'),('100713610','1','100713313'),('100734295','1','100734476'),('100734476','1','100734295'),('100783015','1','100783209'),('100783209','1','100783015'),('100796919','1','100797081'),('100797081','1','100796919'),('100822758','1','101147617'),('100857645','2','100857918'),('100857918','3','101160983'),('100857918','3','100857645'),('100958962','2','100963198'),('100958962','1','100963198'),('100963198','2','100958962'),('100963198','1','100958962'),('101001511','1','100389883'),('101016733','2','112778318'),('101016733','1','112778318'),('101047311','1','101047473'),('101047473','1','101047311'),('101050946','1','101051134'),('101051134','1','101050946'),('101056649','1','101057056'),('101057056','2','101056649'),('101061793','2','101061985'),('101061793','1','101061985'),('101061985','2','101061793'),('101061985','1','101061793'),('101075617','2','101075816'),('101075816','1','101075617'),('101084435','1','101084646'),('101084646','1','101084435'),('101087300','1','101087545'),('101087545','1','101087300'),('101091792','1','101093526'),('101092253','2','101092911'),('101092253','1','101092911'),('101092911','2','101092253'),('101092911','1','101092253'),('101093526','1','101091792'),('101094361','2','101094797'),('101094361','1','101094797'),('101094797','2','101094361'),('101094797','1','101094361'),('101102243','1','101113349'),('101103648','1','101136321'),('101113349','2','101136978'),('101113349','1','101102243'),('101119587','1','101119798'),('101119798','1','101119587'),('101122850','1','101127432'),('101123218','1','101123497'),('101123497','1','101123218'),('101126722','1','101127218'),('101127218','1','101126722'),('101127432','1','101122850'),('101131999','1','101132442'),('101132442','1','101131999'),('101135858','1','101136071'),('101136071','1','101135858'),('101136321','1','101103648'),('101136978','3','101113349'),('101136978','1','101138013'),('101137605','2','101137879'),('101137879','1','101137605'),('101138013','1','101136978'),('101142375','1','101142590'),('101142590','1','101142375'),('101147617','2','100822758'),('101160983','1','100857918'),('101164246','1','101164903'),('101164633','1','101165158'),('101164903','1','101164246'),('101165158','1','101164633'),('101168318','1','101168504'),('101168504','1','101168318'),('101169492','3','101169915'),('101169492','2','101169915'),('101169492','1','101169915'),('101169915','3','101169492'),('101169915','2','101169492'),('101169915','1','101169492'),('101247567','1','101247871'),('101247871','1','101247567'),('101309233','1','101309903'),('101309903','1','101309233'),('101339602','1','101339860'),('101339860','1','101339602'),('101352446','1','102461525'),('101439968','1','101440369'),('101440369','1','101439968'),('101582879','1','101583105'),('101583105','1','101582879'),('101766514','1','101766668'),('101766668','1','101766514'),('102070489','1','102070665'),('102070665','1','102070489'),('102287120','1','102307295'),('102307295','1','102287120'),('102378932','1','102379117'),('102379117','1','102378932'),('102417895','1','102418082'),('102418082','1','102417895'),('102461525','1','101352446'),('102608146','3','102705377'),('102620849','1','102878320'),('102621051','1','102878534'),('102621381','1','104206980'),('102701983','3','103714096'),('102705377','2','102608146'),('102745747','1','104402337'),('102755484','1','104223316'),('102788634','1','103309186'),('102878320','1','102620849'),('102878534','1','102621051'),('102939478','1','103702952'),('103055670','1','103683734'),('103132947','1','104395965'),('103133779','1','104396277'),('103137006','1','104083383'),('103157042','1','104364273'),('103186190','1','103433304'),('103186368','1','103543805'),('103203249','1','104081774'),('103203376','1','104248980'),('103274225','1','103906474'),('103309186','1','102788634'),('103359743','1','103844575'),('103365232','1','106162514'),('103373458','1','104214453'),('103433304','1','103186190'),('103434286','1','103713234'),('103507015','1','104138222'),('103543805','1','103186368'),('103634804','1','104129139'),('103683734','1','103055670'),('103685244','2','104363388'),('103685244','1','104363388'),('103696056','1','103931034'),('103702952','1','102939478'),('103713234','1','103434286'),('103714096','1','102701983'),('103717999','1','104334113'),('103720161','2','103847952'),('103720161','1','103847952'),('103844575','1','103359743'),('103847952','3','103720161'),('103847952','1','103720161'),('103906474','1','103274225'),('103931034','1','103696056'),('103956971','1','104141004'),('104081774','1','103203249'),('104083383','1','103137006'),('104129139','1','103634804'),('104138222','1','103507015'),('104141004','1','103956971'),('104180654','1','104194002'),('104194002','1','104180654'),('104206980','1','102621381'),('104214453','1','103373458'),('104223316','1','102755484'),('104248980','1','103203376'),('104334113','1','103717999'),('104363388','1','103685244'),('104363388','1','103685244'),('104364273','1','103157042'),('104395965','1','103132947'),('104396277','1','103133779'),('104402337','1','102745747'),('104441416','1','104441665'),('104441665','1','104441416'),('104442063','1','104442288'),('104442063','1','104442541'),('104442288','1','104442541'),('104442288','1','104442063'),('104442541','1','104442063'),('104442541','1','104442288'),('104446061','1','104448394'),('104448394','1','104446061'),('104449382','1','104449842'),('104449842','1','104449382'),('104452731','1','104453150'),('104453150','1','104452731'),('104454855','1','104455919'),('104455919','1','104454855'),('104456527','1','104457564'),('104456889','1','104458461'),('104457206','1','104459014'),('104457564','1','104456527'),('104458461','1','104456889'),('104458910','2','104508766'),('104459014','1','104457206'),('104459614','1','104460367'),('104460367','1','104459614'),('104461037','1','104461886'),('104461886','1','104461037'),('104463645','1','104464564'),('104464564','1','104463645'),('104465512','1','104468492'),('104466396','1','104469025'),('104466580','1','104469368'),('104467676','1','104468880'),('104467820','1','104470070'),('104468006','1','104470182'),('104468201','1','104470290'),('104468492','1','104465512'),('104468880','1','104467676'),('104469025','1','104466396'),('104469368','1','104466580'),('104470070','1','104467820'),('104470182','1','104468006'),('104470290','1','104468201'),('104470398','1','104471048'),('104470575','1','104471211'),('104471048','1','104470398'),('104471211','1','104470575'),('104471366','1','104472214'),('104472214','1','104471366'),('104473207','1','104473575'),('104473575','1','104473207'),('104473714','1','104474840'),('104473929','2','104475316'),('104473929','1','104475316'),('104474152','1','104475019'),('104474435','1','104475197'),('104474840','1','104473714'),('104475019','1','104474152'),('104475197','1','104474435'),('104475316','2','104473929'),('104475316','1','104473929'),('104476160','1','104476807'),('104476807','1','104476160'),('104477759','2','104479037'),('104477759','1','104479037'),('104478115','2','104479216'),('104478115','1','104479216'),('104478782','4','104479509'),('104478782','3','104479509'),('104478782','2','104479509'),('104478782','1','104479509'),('104479037','2','104477759'),('104479037','1','104477759'),('104479216','2','104478115'),('104479216','1','104478115'),('104479509','4','104478782'),('104479509','3','104478782'),('104479509','2','104478782'),('104479509','1','104478782'),('104480200','1','104480952'),('104480952','1','104480200'),('104489966','1','104490173'),('104490173','1','104489966'),('104490280','1','104495606'),('104491194','1','104496203'),('104492074','1','104496667'),('104495606','1','104490280'),('104496203','1','104491194'),('104496667','1','104492074'),('104505831','2','104507290'),('104506663','1','104507925'),('104507290','1','104505831'),('104507925','1','104506663'),('104508491','1','104508766'),('104508649','1','104508931'),('104508766','1','104458910'),('104508766','1','104508491'),('104508931','1','104508649'),('104509050','1','104510257'),('104509821','1','104510513'),('104510257','1','104509050'),('104510513','1','104509821'),('104510644','1','104511431'),('104510924','1','104511745'),('104511431','1','104510644'),('104511745','1','104510924'),('104513455','1','104514900'),('104514724','2','104515253'),('104514724','1','104515253'),('104514900','1','104513455'),('104515253','2','104514724'),('104515253','1','104514724'),('104515821','2','104519618'),('104515821','1','104519618'),('104516265','1','104520049'),('104516510','1','104520213'),('104516737','2','104519862'),('104516737','1','104519862'),('104517057','1','104520375'),('104517676','1','104518222'),('104517893','1','104518358'),('104518222','1','104517676'),('104518358','1','104517893'),('104518615','1','104520701'),('104518860','1','104521041'),('104518979','3','104520878'),('104518979','2','104520878'),('104519618','2','104515821'),('104519618','1','104515821'),('104519862','2','104516737'),('104519862','1','104516737'),('104520049','1','104516265'),('104520213','1','104516510'),('104520375','1','104517057'),('104520701','1','104518615'),('104520878','2','104518979'),('104520878','1','104518979'),('104521041','1','104518860'),('104525431','2','104526964'),('104525431','1','104526964'),('104526964','2','104525431'),('104526964','1','104525431'),('104528819','1','104532064'),('104529289','1','104533131'),('104529418','1','104532555'),('104529712','2','104533277'),('104529712','1','104533277'),('104529909','1','104533464'),('104530243','1','104533991'),('104530981','1','104531226'),('104531226','1','104530981'),('104532064','1','104528819'),('104532555','1','104529418'),('104533131','1','104529289'),('104533277','2','104529712'),('104533277','1','104529712'),('104533464','1','104529909'),('104533991','1','104530243'),('104534366','2','104534808'),('104534366','1','104534808'),('104534549','1','104535049'),('104534808','2','104534366'),('104534808','1','104534366'),('104535049','1','104534549'),('104535428','1','104540432'),('104536264','1','104541616'),('104537275','3','104542054'),('104537275','1','104542054'),('104537724','1','104542212'),('104537925','1','104542370'),('104538142','1','104543011'),('104539621','1','104543367'),('104539977','1','104543560'),('104540184','1','104544423'),('104540432','1','104535428'),('104541616','1','104536264'),('104542054','2','104537275'),('104542054','1','104537275'),('104542212','1','104537724'),('104542370','1','104537925'),('104543011','1','104538142'),('104543367','1','104539621'),('104543560','1','104539977'),('104544423','1','104540184'),('104544529','1','104546746'),('104545370','2','104547658'),('104546307','1','104547772'),('104546436','1','104547875'),('104546559','2','104548019'),('104546559','1','104548019'),('104546746','1','104544529'),('104547658','1','104545370'),('104547772','1','104546307'),('104547875','1','104546436'),('104548019','2','104546559'),('104548019','1','104546559'),('104548287','1','104548499'),('104548499','1','104548287'),('104548618','1','104550254'),('104548775','3','104548939'),('104548775','1','104548939'),('104548939','3','104548775'),('104548939','1','104548775'),('104549205','3','104549709'),('104549205','1','104549709'),('104549524','1','104549953'),('104549709','2','104549205'),('104549709','1','104549205'),('104549953','1','104549524'),('104550254','1','104548618'),('104550421','1','104550540'),('104550540','1','104550421'),('104550663','1','104552032'),('104551255','1','104552307'),('104552032','1','104550663'),('104552307','1','104551255'),('104553391','1','104553553'),('104553553','1','104553391'),('104554278','1','104556448'),('104556055','2','104557916'),('104556055','1','104557916'),('104556323','1','104558448'),('104556448','1','104554278'),('104557916','2','104556055'),('104557916','1','104556055'),('104558448','1','104556323'),('104558577','1','104561059'),('104558915','1','104561213'),('104559035','2','104561405'),('104559035','1','104561405'),('104559521','1','104561609'),('104560466','1','104562119'),('104560619','2','104562578'),('104560619','1','104562578'),('104561059','1','104558577'),('104561213','1','104558915'),('104561405','2','104559035'),('104561405','1','104559035'),('104561609','1','104559521'),('104562119','1','104560466'),('104562578','2','104560619'),('104562578','1','104560619'),('104562735','1','104563610'),('104563068','1','104563820'),('104563500','1','104564213'),('104563610','1','104562735'),('104563820','1','104563068'),('104564213','1','104563500'),('104565438','1','104566393'),('104566065','1','104566537'),('104566393','1','104565438'),('104566537','1','104566065'),('104566807','2','104567632'),('104566807','1','104567632'),('104567632','2','104566807'),('104567632','1','104566807'),('104567801','1','104569247'),('104568183','1','104569462'),('104568907','1','104570468'),('104569247','1','104567801'),('104569462','1','104568183'),('104570468','1','104568907'),('104571031','1','104571629'),('104571340','1','104572560'),('104571472','2','104572694'),('104571472','1','104572694'),('104571629','1','104571031'),('104572560','1','104571340'),('104572694','2','104571472'),('104572694','1','104571472'),('104572857','1','104573797'),('104573051','1','104573957'),('104573319','1','104574097'),('104573494','1','104574300'),('104573669','1','104574454'),('104573797','1','104572857'),('104573957','1','104573051'),('104574097','1','104573319'),('104574300','1','104573494'),('104574454','1','104573669'),('104574590','1','104575927'),('104574923','1','104576108'),('104575216','1','104576293'),('104575595','1','104576449'),('104575764','1','104576582'),('104575927','1','104574590'),('104576108','1','104574923'),('104576293','1','104575216'),('104576449','1','104575595'),('104576582','1','104575764'),('104578048','1','104578513'),('104578513','1','104578048'),('104578883','1','104579638'),('104579217','1','104579765'),('104579373','1','104579984'),('104579638','1','104578883'),('104579765','1','104579217'),('104579984','1','104579373'),('104580578','2','104580747'),('104580578','1','104580747'),('104580747','2','104580578'),('104580747','1','104580578'),('104581179','1','104582466'),('104581713','1','104582608'),('104581931','2','104582766'),('104581931','1','104582766'),('104582466','1','104581179'),('104582608','1','104581713'),('104582766','2','104581931'),('104582766','1','104581931'),('104582908','1','104584158'),('104583058','1','104583208'),('104583208','1','104583058'),('104584158','1','104582908'),('104584432','1','104585249'),('104585249','1','104584432'),('104585843','1','104586257'),('104586257','1','104585843'),('104586387','1','104587315'),('104586844','1','104587763'),('104587041','1','104588266'),('104587200','1','104588418'),('104587315','1','104586387'),('104587763','1','104586844'),('104588266','1','104587041'),('104588418','1','104587200'),('104588812','1','104590731'),('104589565','1','104592316'),('104590731','1','104588812'),('104592316','1','104589565'),('104592770','1','104595127'),('104592993','1','104595535'),('104593155','1','104596361'),('104593696','4','104596503'),('104593696','1','104596179'),('104594100','1','104597744'),('104594814','2','104597354'),('104594814','1','104597354'),('104594972','1','104597095'),('104595127','1','104592770'),('104595535','1','104592993'),('104596179','2','104593696'),('104596361','1','104593155'),('104596503','1','104593696'),('104597095','1','104594972'),('104597354','2','104594814'),('104597354','1','104594814'),('104597744','1','104594100'),('104598391','1','104599402'),('104598733','1','104599933'),('104599289','1','104600342'),('104599402','1','104598391'),('104599933','1','104598733'),('104600342','1','104599289'),('104600477','1','104601492'),('104600798','1','104602108'),('104601492','1','104600477'),('104602108','1','104600798'),('104602624','1','104604031'),('104603253','1','104604753'),('104603596','1','104604883'),('104603885','1','104605220'),('104604031','1','104602624'),('104604753','1','104603253'),('104604883','1','104603596'),('104605220','1','104603885'),('104608737','2','104609205'),('104608737','1','104609205'),('104609205','2','104608737'),('104609205','1','104608737'),('104609503','1','104613873'),('104610030','1','104614824'),('104610456','2','104611903'),('104610456','1','104611903'),('104610743','3','104614366'),('104610743','1','104614366'),('104611141','2','104614588'),('104611903','2','104610456'),('104611903','1','104610456'),('104612090','2','104613067'),('104612090','1','104613067'),('104612936','1','104613743'),('104613067','2','104612090'),('104613067','1','104612090'),('104613743','1','104612936'),('104613873','1','104609503'),('104614366','3','104610743'),('104614366','1','104610743'),('104614588','1','104611141'),('104614824','1','104610030'),('104614989','1','104618200'),('104615334','1','104619357'),('104616786','1','104616930'),('104616930','1','104616786'),('104617079','2','104619465'),('104617079','1','104619465'),('104617818','1','104621230'),('104617988','2','104621391'),('104617988','1','104621391'),('104618200','1','104614989'),('104619034','1','104633178'),('104619357','1','104615334'),('104619465','2','104617079'),('104619465','1','104617079'),('104620825','1','104633048'),('104621230','1','104617818'),('104621391','2','104617988'),('104621391','1','104617988'),('104621835','1','104622380'),('104622380','1','104621835'),('104622758','1','104622856'),('104622856','1','104622758'),('104623063','2','104623205'),('104623063','1','104623205'),('104623205','2','104623063'),('104623205','1','104623063'),('104623353','1','104625725'),('104624359','1','104625994'),('104624479','1','104626116'),('104624755','1','104626271'),('104625548','1','104626742'),('104625725','1','104623353'),('104625994','1','104624359'),('104626116','1','104624479'),('104626271','1','104624755'),('104626742','1','104625548'),('104626891','1','104630449'),('104628484','2','104630814'),('104628484','1','104630814'),('104630449','1','104626891'),('104630814','2','104628484'),('104630814','1','104628484'),('104631060','1','104631711'),('104631711','1','104631060'),('104632341','1','104635916'),('104632573','1','104636184'),('104632723','1','104636331'),('104633048','1','104620825'),('104633178','1','104619034'),('104633795','2','104636450'),('104633795','1','104636450'),('104634095','1','104636659'),('104634746','1','104637770'),('104634906','1','104637934'),('104635005','1','104638037'),('104635132','1','104638314'),('104635916','1','104632341'),('104636184','1','104632573'),('104636331','1','104632723'),('104636450','2','104633795'),('104636450','1','104633795'),('104636659','1','104634095'),('104637770','1','104634746'),('104637934','1','104634906'),('104638037','1','104635005'),('104638314','1','104635132'),('104638558','2','104639967'),('104638558','1','104639967'),('104639012','1','104640302'),('104639967','2','104638558'),('104639967','1','104638558'),('104640302','1','104639012'),('104641073','1','104641299'),('104641299','1','104641073'),('104641907','1','104644502'),('104643126','1','104645089'),('104643754','1','104645251'),('104644502','1','104641907'),('104645089','1','104643126'),('104645251','1','104643754'),('104646038','1','104648319'),('104648319','1','104646038'),('104648782','1','104649841'),('104649841','1','104648782'),('104650874','1','104651847'),('104651032','1','104652236'),('104651847','1','104650874'),('104652236','1','104651032'),('104652804','1','104653254'),('104653254','1','104652804'),('104653588','1','104654007'),('104653888','1','104654464'),('104654007','1','104653588'),('104654464','1','104653888'),('104655382','2','104657544'),('104655382','1','104657544'),('104655713','2','104658507'),('104655713','1','104658507'),('104655868','1','104658141'),('104656002','1','104657763'),('104656286','1','104657900'),('104656876','1','104658669'),('104657008','1','104658780'),('104657114','1','104658890'),('104657268','1','104659047'),('104657544','2','104655382'),('104657544','1','104655382'),('104657763','1','104656002'),('104657900','1','104656286'),('104658141','1','104655868'),('104658507','2','104655713'),('104658507','1','104655713'),('104658669','1','104656876'),('104658780','1','104657008'),('104658890','1','104657114'),('104659047','1','104657268'),('104659526','1','104660251'),('104660251','1','104659526'),('104660757','1','104662352'),('104661249','1','104662783'),('104661518','1','104663883'),('104662236','1','104663046'),('104662352','1','104660757'),('104662783','1','104661249'),('104663046','1','104662236'),('104663883','1','104661518'),('104665051','1','104665540'),('104665302','1','104665900'),('104665540','1','104665051'),('104665900','1','104665302'),('104666004','1','104667227'),('104666254','1','104667575'),('104666629','1','104667854'),('104667086','1','104668156'),('104667227','1','104666004'),('104667575','1','104666254'),('104667854','1','104666629'),('104668156','1','104667086'),('104669888','1','104670093'),('104670093','1','104669888'),('104670587','1','104671226'),('104671018','1','104671543'),('104671226','1','104670587'),('104671543','1','104671018'),('104676846','1','104677755'),('104677755','1','104676846'),('104677994','1','104679004'),('104678549','1','104679304'),('104679004','1','104677994'),('104679304','1','104678549'),('104683287','3','104683601'),('104683287','2','104683601'),('104683287','1','104683601'),('104683601','3','104683287'),('104683601','2','104683287'),('104683601','1','104683287'),('104686181','1','104686570'),('104686570','1','104686181'),('104686989','1','104687333'),('104687333','1','104686989'),('104687530','1','104687686'),('104687686','1','104687530'),('104688080','1','104688599'),('104688599','1','104688080'),('104688740','1','104689533'),('104689000','1','104690470'),('104689216','2','104690990'),('104689216','1','104690990'),('104689391','1','104691142'),('104689533','1','104688740'),('104690470','1','104689000'),('104690990','2','104689216'),('104690990','1','104689216'),('104691142','1','104689391'),('104695034','1','104695651'),('104695651','1','104695034'),('104698594','1','104701265'),('104701265','1','104698594'),('104701714','1','104702398'),('104702398','1','104701714'),('104703162','1','104703533'),('104703533','1','104703162'),('104703731','1','104704100'),('104704100','1','104703731'),('104717197','1','104717565'),('104717565','1','104717197'),('104720014','1','104720108'),('104720108','1','104720014'),('104720988','1','104722000'),('104722000','1','104720988'),('104723685','1','104723929'),('104723929','1','104723685'),('104724989','1','104725493'),('104725493','1','104724989'),('104728535','2','104729153'),('104729153','1','104728535'),('104732524','1','104733457'),('104732790','1','104733786'),('104733457','1','104732524'),('104733786','1','104732790'),('104734392','1','104734523'),('104734523','1','104734392'),('104735986','1','104737460'),('104737460','1','104735986'),('104738267','1','104738389'),('104738389','1','104738267'),('104739078','1','104739690'),('104739690','1','104739078'),('104740611','1','104741271'),('104741024','1','104741519'),('104741271','1','104740611'),('104741519','1','104741024'),('104742817','1','104743206'),('104743206','1','104742817'),('104749468','1','104750282'),('104750282','1','104749468'),('104751202','1','104752961'),('104751350','1','104751747'),('104751747','1','104751350'),('104752628','1','104752821'),('104752821','1','104752628'),('104752961','1','104751202'),('104753826','1','104756145'),('104755208','1','104756760'),('104755621','1','104756861'),('104756145','1','104753826'),('104756760','1','104755208'),('104756861','1','104755621'),('104760273','1','104761023'),('104761023','1','104760273'),('104761885','1','104770067'),('104762328','1','104771710'),('104764926','1','104772280'),('104769491','1','104769674'),('104769674','1','104769491'),('104770067','1','104761885'),('104771710','1','104762328'),('104772280','1','104764926'),('104772724','1','104772868'),('104772868','1','104772724'),('104775749','1','104776131'),('104775883','1','104776261'),('104776131','1','104775749'),('104776261','1','104775883'),('104776386','1','104776528'),('104776528','1','104776386'),('104777645','2','104777778'),('104777645','1','104777778'),('104777778','2','104777645'),('104777778','1','104777645'),('104777922','1','104778291'),('104777922','1','104778160'),('104778160','1','104777922'),('104778160','1','104778291'),('104778291','1','104778160'),('104778291','1','104777922'),('104779507','1','104780396'),('104780396','1','104779507'),('104780671','1','104781976'),('104781976','1','104780671'),('104782853','1','104782963'),('104782963','1','104782853'),('104786831','1','104787384'),('104787384','1','104786831'),('104790047','1','104790869'),('104790707','1','104791502'),('104790869','1','104790047'),('104791502','1','104790707'),('104794069','1','104794226'),('104794226','1','104794069'),('104795026','1','104796856'),('104795715','2','104795869'),('104795869','1','104795715'),('104796856','1','104795026'),('104797475','1','104797622'),('104797622','1','104797475'),('104797773','1','104797898'),('104797898','1','104797773'),('104798036','1','104798173'),('104798173','1','104798036'),('104801566','1','104801670'),('104801670','1','104801566'),('104801794','1','104801937'),('104801937','1','104801794'),('104802092','1','104802309'),('104802309','1','104802092'),('104802577','1','104802688'),('104802688','1','104802577'),('104808151','1','104808432'),('104808432','1','104808151'),('104809941','1','104811311'),('104811311','1','104809941'),('104816488','1','104816700'),('104816700','1','104816488'),('104818615','1','104818767'),('104818767','1','104818615'),('104823667','1','104824175'),('104824175','1','104823667'),('104824401','2','104825973'),('104824401','1','104825973'),('104825973','2','104824401'),('104825973','1','104824401'),('104827388','1','104828123'),('104828123','1','104827388'),('104830564','2','104831034'),('104830564','1','104831034'),('104831034','2','104830564'),('104831034','1','104830564'),('104832088','1','104833285'),('104833285','1','104832088'),('104833630','1','104834149'),('104834149','1','104833630'),('104837205','1','104837480'),('104837480','1','104837205'),('104847065','1','104847488'),('104847488','1','104847065'),('104848138','1','104848866'),('104848866','1','104848138'),('104849448','1','104849785'),('104849785','1','104849448'),('104850297','1','104850418'),('104850418','1','104850297'),('104850926','1','104852207'),('104851622','1','104851758'),('104851758','1','104851622'),('104852207','1','104850926'),('104853867','1','104853999'),('104853999','1','104853867'),('104854135','2','104855887'),('104854135','1','104855887'),('104854685','2','104872981'),('104855887','2','104854135'),('104855887','1','104854135'),('104857573','1','104858244'),('104858244','1','104857573'),('104858705','1','104859226'),('104859070','1','104859522'),('104859226','1','104858705'),('104859522','1','104859070'),('104859646','2','104861203'),('104859646','1','104861203'),('104861203','2','104859646'),('104861203','1','104859646'),('104861649','1','104862688'),('104862410','2','104863253'),('104862410','1','104863253'),('104862570','1','104863421'),('104862688','1','104861649'),('104863253','2','104862410'),('104863253','1','104862410'),('104863421','1','104862570'),('104863546','1','104863942'),('104863942','1','104863546'),('104864092','1','104870284'),('104865412','1','104870444'),('104867414','2','104873561'),('104867414','1','104873561'),('104867913','2','104873403'),('104867913','1','104873403'),('104868632','7','104868977'),('104868977','1','104868632'),('104869472','1','104873164'),('104869833','1','104870779'),('104870034','2','104870957'),('104870034','1','104870957'),('104870284','1','104864092'),('104870444','1','104865412'),('104870779','1','104869833'),('104870957','2','104870034'),('104870957','1','104870034'),('104872981','1','104854685'),('104873164','1','104869472'),('104873403','2','104867913'),('104873403','1','104867913'),('104873561','2','104867414'),('104873561','1','104867414'),('104873737','1','104873860'),('104873860','1','104873737'),('104874599','2','104875293'),('104874779','1','104875484'),('104875293','2','104874599'),('104875484','1','104874779'),('104875934','1','104879454'),('104877294','1','104880264'),('104877645','1','104880426'),('104877791','1','104880798'),('104877929','1','104880935'),('104878328','1','104879637'),('104878612','2','104879757'),('104878612','1','104879757'),('104879454','1','104875934'),('104879637','1','104878328'),('104879757','2','104878612'),('104879757','1','104878612'),('104880264','1','104877294'),('104880426','1','104877645'),('104880798','1','104877791'),('104880935','1','104877929'),('104896629','2','104908487'),('104896629','1','104908487'),('104897585','1','104908951'),('104898114','2','104909053'),('104904035','1','104910612'),('104904438','1','104910778'),('104904666','1','104909869'),('104906850','2','104910291'),('104906850','1','104910291'),('104907386','1','104910495'),('104908487','1','104896629'),('104908487','1','104896629'),('104908951','1','104897585'),('104909053','1','104898114'),('104909869','1','104904666'),('104910291','2','104906850'),('104910291','1','104906850'),('104910495','1','104907386'),('104910612','1','104904035'),('104910778','1','104904438'),('104911721','1','104911912'),('104911912','1','104911721'),('104912384','1','104912487'),('104912487','1','104912384'),('104913607','1','104913734'),('104913734','1','104913607'),('104914086','1','104914296'),('104914296','1','104914086'),('104989887','2','104991590'),('104991590','2','104989887'),('104993454','1','104994211'),('104994211','3','104993454'),('105175401','1','105175604'),('105175604','1','105175401'),('105294912','1','105295541'),('105295541','1','105294912'),('105295659','1','105320803'),('105296893','1','105321478'),('105300669','1','105322910'),('105301045','1','105323396'),('105301270','1','105323116'),('105301479','1','105323260'),('105302732','2','105324204'),('105305781','1','105307579'),('105307579','1','105305781'),('105312430','1','105324908'),('105316085','1','105324093'),('105317117','1','105323497'),('105317879','1','105318043'),('105318043','1','105317879'),('105320480','1','105323844'),('105320803','1','105295659'),('105321478','1','105296893'),('105322910','1','105300669'),('105323116','1','105301270'),('105323260','1','105301479'),('105323396','1','105301045'),('105323497','1','105317117'),('105323844','1','105320480'),('105324093','1','105316085'),('105324204','1','105302732'),('105324908','1','105312430'),('105332593','3','105332814'),('105332814','1','105332593'),('105337875','1','105338191'),('105338191','1','105337875'),('105347734','1','105350989'),('105349170','1','105349338'),('105349338','1','105349170'),('105350335','1','105352914'),('105350446','1','105353013'),('105350989','1','105347734'),('105352914','1','105350335'),('105353013','1','105350446'),('105367656','1','105368660'),('105368660','2','105367656'),('105372031','1','105375643'),('105372482','1','105375790'),('105375643','1','105372031'),('105375790','1','105372482'),('105425067','1','105637264'),('105439363','1','105449792'),('105449792','1','105439363'),('105452884','1','105453163'),('105453163','1','105452884'),('105461966','1','105462206'),('105462206','1','105461966'),('105470236','1','105470565'),('105470565','1','105470236'),('105481157','2','105481363'),('105481157','1','105481363'),('105481363','1','105481157'),('105481363','1','105481157'),('105498421','2','105550284'),('105502586','1','105503359'),('105503359','1','105502586'),('105522432','2','105522628'),('105522432','1','105522628'),('105522628','2','105522432'),('105522628','1','105522432'),('105526415','1','105526636'),('105526415','1','105526841'),('105526636','1','105526841'),('105526636','1','105526415'),('105526841','1','105526415'),('105526841','1','105526636'),('105530084','1','105530390'),('105530390','1','105530084'),('105550284','1','105498421'),('105571526','1','105571754'),('105571754','1','105571526'),('105585711','1','105585899'),('105585899','1','105585711'),('105595704','1','105629172'),('105596295','1','105596529'),('105596295','1','105596770'),('105596529','1','105596295'),('105596529','1','105596770'),('105596770','1','105596295'),('105596770','1','105596529'),('105613166','1','105613761'),('105613761','1','105613166'),('105614599','1','105615984'),('105614599','1','105616157'),('105615766','1','105615984'),('105615984','1','105615766'),('105615984','1','105614599'),('105616157','1','105614599'),('105620943','1','105622141'),('105622141','1','105620943'),('105629172','1','105595704'),('105634998','1','105637419'),('105637264','1','105425067'),('105637419','1','105634998'),('105661002','1','105661140'),('105661140','1','105661002'),('105686071','1','105686257'),('105686257','1','105686071'),('105737859','1','105738212'),('105738212','1','105737859'),('105741202','3','105741413'),('105741202','1','105741413'),('105741413','2','105741202'),('105741413','1','105741202'),('105785628','1','105785928'),('105785928','1','105785628'),('105813042','1','105813228'),('105813228','1','105813042'),('105824944','1','105826343'),('105826217','1','105826628'),('105826343','1','105824944'),('105826628','1','105826217'),('105827881','1','105828485'),('105828080','1','105828706'),('105828485','1','105827881'),('105828706','1','105828080'),('105829871','1','105830508'),('105830508','1','105829871'),('105830632','1','105830768'),('105830768','1','105830632'),('105834551','1','105835090'),('105834703','1','105835300'),('105835090','1','105834551'),('105835300','1','105834703'),('105843233','1','105843520'),('105843520','1','105843233'),('105845142','1','105845271'),('105845271','1','105845142'),('105845648','1','105845781'),('105845781','1','105845648'),('105875876','1','105875961'),('105875961','1','105875876'),('105882971','1','105896596'),('105882971','1','105896596'),('105882971','1','105896596'),('105896596','3','105882971'),('105896596','2','105882971'),('105896596','1','105882971'),('105911306','1','105912719'),('105912719','1','105911306'),('105923382','1','105923556'),('105923556','1','105923382'),('105925546','1','105925931'),('105925931','1','105925546'),('105930996','1','105931145'),('105931145','1','105930996'),('106004284','1','106004545'),('106004545','1','106004284'),('106014333','2','106015887'),('106015887','3','106014333'),('106162514','1','103365232'),('106172226','1','106172396'),('106172396','1','106172226'),('106196834','1','106197395'),('106197395','1','106196834'),('106214028','1','106214135'),('106214135','1','106214028'),('106222344','2','106222481'),('106222481','1','106222344'),('106239235','1','106239337'),('106239337','1','106239235'),('106251313','2','106251498'),('106251313','1','106251498'),('106251498','2','106251313'),('106251498','1','106251313'),('106275099','1','106297111'),('106275577','1','106297270'),('106279854','1','106808866'),('106297111','1','106275099'),('106297270','1','106275577'),('106310215','1','106340998'),('106320927','1','106321383'),('106321383','1','106320927'),('106337163','2','106337412'),('106337163','1','106337412'),('106337412','2','106337163'),('106337412','1','106337163'),('106340998','1','106310215'),('106343336','2','106343564'),('106343564','1','106343336'),('106379885','1','106380161'),('106380161','1','106379885'),('106389336','1','106389492'),('106389492','1','106389336'),('106400978','1','106401167'),('106401167','1','106400978'),('106405081','3','106405576'),('106405576','2','106405081'),('106406513','3','106406731'),('106406731','1','106406513'),('106407225','1','106407473'),('106407473','1','106407225'),('106441255','2','106441500'),('106441500','1','106441255'),('106470788','1','106479855'),('106476526','1','106477527'),('106477527','1','106476526'),('106477697','1','106477955'),('106477955','1','106477697'),('106479855','1','106470788'),('106586394','1','106587724'),('106587724','1','106586394'),('106594819','2','106595007'),('106594819','1','106595007'),('106595007','2','106594819'),('106595007','1','106594819'),('106597882','1','106598160'),('106598160','1','106597882'),('106600237','1','106600410'),('106600410','1','106600237'),('106653159','1','106653987'),('106653987','1','106653159'),('106674710','1','106677063'),('106677063','1','106674710'),('106677627','1','106679886'),('106679886','1','106677627'),('106698223','1','106698455'),('106698455','1','106698223'),('106733497','1','106739091'),('106739091','1','106733497'),('106751051','1','106757687'),('106757687','1','106751051'),('106760856','1','106762036'),('106761042','1','106762229'),('106761150','1','106762335'),('106762036','1','106760856'),('106762229','1','106761042'),('106762335','1','106761150'),('106808866','1','106279854'),('106843132','1','106843539'),('106843539','1','106843132'),('106857000','1','106857209'),('106857209','1','106857000'),('106868584','1','106869923'),('106869923','1','106868584'),('106871123','1','106904072'),('106871537','1','100218390'),('106872562','1','106885918'),('106872928','2','106873131'),('106872928','1','106873131'),('106873131','2','106872928'),('106873131','1','106872928'),('106875659','1','106973226'),('106885918','1','106872562'),('106904072','1','106871123'),('106904458','1','106905247'),('106905247','1','106904458'),('106911194','1','106911413'),('106911413','1','106911194'),('106918413','1','106990362'),('106948600','1','106948911'),('106948911','1','106948600'),('106949033','1','106949842'),('106949842','1','106949033'),('106950031','1','106950190'),('106950190','1','106950031'),('106960997','1','106968993'),('106968993','1','106960997'),('106972722','1','106972835'),('106972835','1','106972722'),('106973226','1','106875659'),('106982546','1','106982943'),('106982841','1','106983608'),('106982943','1','106982546'),('106983608','1','106982841'),('106983709','1','106983900'),('106983900','1','106983709'),('106986273','1','106986394'),('106986394','1','106986273'),('106990362','1','106918413'),('107017170','1','107018993'),('107018993','1','107017170'),('107030468','1','107030577'),('107030577','1','107030468'),('107031866','1','107035305'),('107033269','1','107035693'),('107035305','1','107031866'),('107035693','1','107033269'),('107038244','1','107042000'),('107039607','1','107042377'),('107040368','1','107042678'),('107040894','1','107043194'),('107041656','1','107042554'),('107042000','1','107038244'),('107042377','1','107039607'),('107042554','1','107041656'),('107042678','1','107040368'),('107043194','1','107040894'),('107044618','1','107044932'),('107044932','1','107044618'),('107045044','1','107045669'),('107045669','1','107045044'),('107048239','1','107048776'),('107048776','1','107048239'),('107051504','1','107051727'),('107051727','1','107051504'),('107053105','1','107054493'),('107054493','1','107053105'),('107058289','1','107064311'),('107061682','1','107064580'),('107064311','1','107058289'),('107064580','1','107061682'),('107064814','1','107069714'),('107065319','1','107071215'),('107066871','1','107075273'),('107068006','1','107073402'),('107068489','1','107074907'),('107068639','1','107075399'),('107069714','1','107064814'),('107071215','1','107065319'),('107073402','1','107068006'),('107074907','1','107068489'),('107075273','1','107066871'),('107075399','1','107068639'),('107076905','1','107077667'),('107077168','1','107077896'),('107077392','1','107078626'),('107077667','1','107076905'),('107077896','1','107077168'),('107078626','1','107077392'),('107078845','1','107081359'),('107080683','1','107084909'),('107080799','1','107085073'),('107081359','1','107078845'),('107084909','1','107080683'),('107085073','1','107080799'),('107085917','1','107086211'),('107086211','1','107085917'),('107267497','1','107269995'),('107269995','1','107267497'),('107372762','1','107372893'),('107372893','1','107372762'),('107465077','1','107465216'),('107465216','1','107465077'),('107465879','1','107466025'),('107466025','1','107465879'),('107466492','1','107466653'),('107466653','1','107466492'),('107468598','1','107468816'),('107468816','1','107468598'),('107510371','1','107925401'),('107574638','1','107574857'),('107574857','1','107574638'),('107590692','2','107590851'),('107590692','1','107590851'),('107590851','2','107590692'),('107590851','1','107590692'),('107659818','1','107660293'),('107660293','1','107659818'),('107770188','1','107770418'),('107770418','1','107770188'),('107793361','3','107793774'),('107793774','1','107793361'),('107853500','1','107853810'),('107853810','1','107853500'),('107855363','1','107857076'),('107855908','1','107856272'),('107856272','1','107855908'),('107857076','1','107855363'),('107900619','1','107900735'),('107900735','1','107900619'),('107900883','1','107901004'),('107901004','1','107900883'),('107925401','2','107510371'),('107940852','1','107941391'),('107941391','1','107940852'),('107968063','1','107968474'),('107968474','1','107968063'),('107973368','1','107973498'),('107973498','1','107973368'),('107978265','1','107978509'),('107978509','1','107978265'),('107978680','1','108092763'),('107978859','2','108092473'),('107978859','1','108092473'),('107979150','1','108092925'),('107979337','1','108093100'),('107979441','2','108093206'),('107979441','1','108093206'),('107981317','1','108027584'),('107981618','1','107981770'),('107981770','1','107981618'),('107993741','1','108134688'),('108027584','1','107981317'),('108049330','1','108103220'),('108063568','1','108087721'),('108063710','1','108087842'),('108072946','1','108074870'),('108074870','1','108072946'),('108075319','1','108153454'),('108087721','1','108063568'),('108087842','1','108063710'),('108092473','2','107978859'),('108092473','1','107978859'),('108092763','1','107978680'),('108092925','1','107979150'),('108093100','1','107979337'),('108093206','2','107979441'),('108093206','1','107979441'),('108098935','1','108099324'),('108099324','1','108098935'),('108099708','1','108099924'),('108099924','1','108099708'),('108103220','1','108049330'),('108116375','2','108145343'),('108134688','1','107993741'),('108145343','1','108116375'),('108153454','1','108075319'),('108487618','1','108487789'),('108487789','1','108487618'),('108608355','1','108608697'),('108608697','1','108608355'),('108609177','1','108609334'),('108609334','1','108609177'),('108633623','1','108687509'),('108670559','1','108791469'),('108687509','1','108633623'),('108689471','1','108700514'),('108700514','2','108689471'),('108721800','1','108759794'),('108721969','2','108861348'),('108721969','1','108861348'),('108731413','1','108780469'),('108759794','1','108721800'),('108779367','1','108779667'),('108779667','1','108779367'),('108780469','2','108731413'),('108791469','1','108670559'),('108861348','1','108721969'),('108861348','1','108721969'),('108940452','1','108940572'),('108940572','1','108940452'),('109000461','1','109015843'),('109004283','1','109595288'),('109013489','1','109017703'),('109015843','1','109000461'),('109016667','1','109451625'),('109017703','1','109013489'),('109019234','1','109021735'),('109019494','1','109025575'),('109021735','2','109019234'),('109025575','1','109019494'),('109139019','3','109392534'),('109143052','1','109760349'),('109143736','1','109610311'),('109145707','1','109323734'),('109153602','2','109159008'),('109159008','1','109153602'),('109163901','2','109450962'),('109165586','1','109798228'),('109170957','1','109366681'),('109197407','1','110035451'),('109204923','1','109486365'),('109205048','1','109486492'),('109205154','1','109486890'),('109217815','1','109249479'),('109238784','1','109592604'),('109247310','1','109911770'),('109249479','1','109217815'),('109285271','1','109725018'),('109290113','1','109455308'),('109291127','1','109892631'),('109292658','1','109851283'),('109293551','1','109588879'),('109320813','1','109594872'),('109321134','1','109321336'),('109321336','1','109321134'),('109321581','1','109321740'),('109321740','1','109321581'),('109323734','1','109145707'),('109339073','1','109358205'),('109353538','2','109931387'),('109353538','1','109931387'),('109358205','1','109339073'),('109366681','1','109170957'),('109386712','1','109508410'),('109387336','1','110057131'),('109392534','1','109139019'),('109393239','1','109689586'),('109404179','1','109407481'),('109407481','1','109404179'),('109409480','1','109964195'),('109410258','1','109411107'),('109411107','1','109410258'),('109426735','1','109589215'),('109428796','1','109555120'),('109434163','2','109663987'),('109434163','1','109663987'),('109435386','3','110010366'),('109436853','1','109620669'),('109437071','1','109621436'),('109437209','1','109621582'),('109437323','2','109620847'),('109437323','1','109620847'),('109450962','1','109163901'),('109451625','1','109016667'),('109455308','3','109290113'),('109486365','1','109204923'),('109486492','1','109205048'),('109486890','1','109205154'),('109491628','1','110082452'),('109508410','1','109386712'),('109513961','1','109514365'),('109514365','1','109513961'),('109537339','1','110077346'),('109547056','1','109980292'),('109549488','1','109714548'),('109555120','1','109428796'),('109571376','2','109815803'),('109571376','1','109815803'),('109581678','2','109608981'),('109581678','1','109608981'),('109588879','1','109293551'),('109589215','1','109426735'),('109592604','1','109238784'),('109594654','1','109948711'),('109594872','1','109320813'),('109595288','1','109004283'),('109595469','1','109680616'),('109605384','1','109962261'),('109608981','3','109581678'),('109608981','1','109581678'),('109610047','1','110079566'),('109610178','1','110079715'),('109610311','2','109143736'),('109613443','1','109944295'),('109620669','1','109436853'),('109620847','2','109437323'),('109620847','1','109437323'),('109621436','1','109437071'),('109621582','1','109437209'),('109622621','1','110084064'),('109623892','1','110085477'),('109632085','1','109858562'),('109641340','1','109642049'),('109642049','1','109641340'),('109656862','1','110010889'),('109663987','2','109434163'),('109663987','1','109434163'),('109680616','1','109595469'),('109682763','1','109686394'),('109686394','1','109682763'),('109689586','1','109393239'),('109690384','1','109923270'),('109707396','1','109744166'),('109714548','1','109549488'),('109725018','1','109285271'),('109744166','1','109707396'),('109760349','1','109143052'),('109798228','1','109165586'),('109815803','3','109571376'),('109815803','1','109571376'),('109833605','1','109833825'),('109833825','1','109833605'),('109834704','2','109938785'),('109851283','1','109292658'),('109858562','1','109632085'),('109892631','1','109291127'),('109911770','1','109247310'),('109912693','1','109954003'),('109923270','1','109690384'),('109931387','2','109353538'),('109931387','1','109353538'),('109938609','1','110038238'),('109938785','1','109834704'),('109944295','1','109613443'),('109948711','1','109594654'),('109954003','1','109912693'),('109962261','1','109605384'),('109964195','2','109409480'),('109980292','1','109547056'),('109999514','1','109999639'),('109999639','1','109999514'),('110010366','1','109435386'),('110010889','1','109656862'),('110035451','1','109197407'),('110038238','2','109938609'),('110057131','1','109387336'),('110077346','1','109537339'),('110079566','1','109610047'),('110079715','1','109610178'),('110082452','1','109491628'),('110084064','1','109622621'),('110085477','1','109623892'),('110685523','1','110708357'),('110688069','1','110688453'),('110688453','1','110688069'),('110695989','1','110696142'),('110696142','1','110695989'),('110697230','1','110697378'),('110697378','1','110697230'),('110708357','1','110685523'),('110749033','1','110778373'),('110778373','1','110749033'),('110795166','1','110795344'),('110795344','1','110795166'),('110807038','1','110807277'),('110807277','1','110807038'),('112250678','1','112250843'),('112250843','1','112250678'),('112334457','1','112334577'),('112334577','1','112334457'),('112348372','2','112348538'),('112348538','1','112348372'),('112499978','1','112570460'),('112500318','1','112519607'),('112501494','1','112501625'),('112501625','1','112501494'),('112503962','1','112504150'),('112504150','1','112503962'),('112505059','1','112572741'),('112519607','1','112500318'),('112522505','1','112543934'),('112543934','1','112522505'),('112570460','1','112499978'),('112572741','1','112505059'),('112573060','1','112637385'),('112583005','1','112583115'),('112583115','1','112583005'),('112594579','1','112594885'),('112594885','1','112594579'),('112603347','1','112603730'),('112603730','1','112603347'),('112616435','1','112628315'),('112628315','1','112616435'),('112637385','1','112573060'),('112646692','1','112646853'),('112646853','1','112646692'),('112647684','1','112647898'),('112647898','1','112647684'),('112661668','1','112661863'),('112661863','1','112661668'),('112667010','1','112733169'),('112671019','1','112683463'),('112671413','1','112741343'),('112671921','1','112770441'),('112672559','1','112765940'),('112675241','1','112799849'),('112683463','1','112671019'),('112684479','1','112767355'),('112697476','2','112733497'),('112697476','1','112733497'),('112698726','1','112735352'),('112698726','1','112705431'),('112699186','2','112703425'),('112700049','1','112798936'),('112703425','2','112699186'),('112705431','1','112735352'),('112705431','1','112698726'),('112726302','4','112759126'),('112733169','1','112667010'),('112733497','2','112697476'),('112733497','1','112697476'),('112735352','1','112698726'),('112735352','1','112705431'),('112736086','2','112765034'),('112736086','1','112765034'),('112739520','1','112787387'),('112741343','1','112671413'),('112754945','1','112809925'),('112759126','1','112726302'),('112765034','3','112736086'),('112765034','1','112736086'),('112765940','1','112672559'),('112767355','1','112684479'),('112767881','1','112790692'),('112770441','1','112671921'),('112778318','1','101016733'),('112778318','1','101016733'),('112787387','1','112739520'),('112790692','1','112767881'),('112791771','1','112794791'),('112794791','1','112791771'),('112798936','1','112700049'),('112799849','1','112675241'),('112809925','1','112754945'),('112960721','1','112960890'),('112960890','1','112960721'),('112987004','1','112999111'),('112999111','1','112987004'),('113012086','3','113014869'),('113014869','1','113012086'),('113015024','1','113016437'),('113015247','1','113016765'),('113015909','1','113016620'),('113016128','1','113016898'),('113016437','1','113015024'),('113016620','1','113015909'),('113016765','1','113015247'),('113016898','1','113016128'),('113018487','1','113018634'),('113018634','1','113018487'),('113023261','1','113023534'),('113023534','1','113023261'),('113032487','1','113032765'),('113032765','1','113032487'),('113047206','1','113047468'),('113047468','1','113047206'),('113061384','7','113061893'),('113061384','5','113061893'),('113061384','1','113061893'),('113061893','5','113061384'),('113061893','3','113061384'),('113061893','1','113061384'),('113062411','1','113062745'),('113062745','1','113062411'),('113080787','1','113080979'),('113080979','1','113080787'),('113081775','1','113084117'),('113084117','1','113081775'),('113093757','1','113094013'),('113094013','1','113093757'),('113094456','1','113094662'),('113094662','1','113094456'),('113103295','1','113103457'),('113103457','1','113103295'),('113105260','1','113105387'),('113105387','1','113105260'),('113110809','2','113110985'),('113110985','1','113110809'),('113141358','1','113141508'),('113141508','1','113141358'),('113141678','1','113146626'),('113143499','1','113144124'),('113144124','1','113143499'),('113144433','1','113145510'),('113145510','1','113144433'),('113146626','1','113141678'),('113147735','1','113147953'),('113147953','1','113147735'),('113156550','1','113159218'),('113158200','1','113158339'),('113158339','1','113158200'),('113159218','1','113156550'),('113161930','3','113166495'),('113161930','1','113166382'),('113162667','1','113166663'),('113163424','1','113166974'),('113163812','1','113167235'),('113164538','1','113167340'),('113165298','1','113165408'),('113165408','1','113165298'),('113165897','1','113166045'),('113166045','1','113165897'),('113166382','1','113161930'),('113166495','1','113161930'),('113166663','1','113162667'),('113166974','1','113163424'),('113167235','1','113163812'),('113167340','1','113164538'),('113171181','1','113171388'),('113171388','1','113171181'),('113173740','1','113173956'),('113173956','1','113173740'),('113174195','1','113178173'),('113175650','1','113180600'),('113175738','1','113185969'),('113176495','1','113186703'),('113178173','1','113174195'),('113180600','1','113175650'),('113185969','1','113175738'),('113186451','1','113186566'),('113186566','1','113186451'),('113186703','1','113176495'),('113187650','1','113187861'),('113187861','1','113187650'),('113191231','1','113192345'),('113192345','1','113191231'),('113193219','1','113193989'),('113193989','1','113193219'),('113204411','1','113206082'),('113206082','1','113204411'),('113206252','1','113208060'),('113208060','1','113206252'),('113208694','3','113211464'),('113208694','2','113211464'),('113208694','1','113211464'),('113211464','3','113208694'),('113211464','2','113208694'),('113211464','1','113208694'),('113219523','1','113220009'),('113220009','1','113219523'),('113223727','1','113230778'),('113223884','1','113224022'),('113224022','1','113223884'),('113230778','1','113223727'),('113238042','1','113238242'),('113238242','1','113238042'),('113241373','1','113241565'),('113241565','1','113241373'),('113243448','1','113243728'),('113243728','1','113243448'),('113244513','2','113250071'),('113248545','1','113250489'),('113250071','1','113244513'),('113250489','1','113248545'),('113251816','1','113251990'),('113251990','1','113251816'),('113259915','2','113628836'),('113259915','1','113628836'),('113274605','1','113274882'),('113274882','1','113274605'),('113299436','2','113300448'),('113300448','1','113299436'),('113316003','1','113316494'),('113316494','1','113316003'),('113388201','1','113388371'),('113388371','1','113388201'),('113458498','1','113458746'),('113458746','1','113458498'),('113459431','1','113459647'),('113459647','1','113459431'),('113460872','1','113461030'),('113461030','1','113460872'),('113480197','1','113480326'),('113480326','1','113480197'),('113507595','1','113507750'),('113507750','1','113507595'),('113565123','1','113566025'),('113565494','1','113580143'),('113566025','1','113565123'),('113576340','1','113576485'),('113576485','1','113576340'),('113580143','1','113565494'),('113588960','1','113590025'),('113589741','1','113590403'),('113590025','1','113588960'),('113590403','1','113589741'),('113598546','1','113601963'),('113601281','1','113605369'),('113601391','4','113602732'),('113601725','1','113603960'),('113601963','1','113598546'),('113602732','3','113601391'),('113603960','1','113601725'),('113604545','1','113604779'),('113604779','1','113604545'),('113605369','1','113601281'),('113605477','1','113605786'),('113605786','1','113605477'),('113608078','1','113609056'),('113608737','1','113609281'),('113609056','1','113608078'),('113609281','1','113608737'),('113615938','1','113618015'),('113618015','1','113615938'),('113618687','1','113621169'),('113619162','1','113622880'),('113619310','1','113619603'),('113619603','1','113619310'),('113619883','1','113621467'),('113620656','1','113620752'),('113620752','1','113620656'),('113621169','1','113618687'),('113621467','1','113619883'),('113622880','1','113619162'),('113626727','1','113627874'),('113627874','1','113626727'),('113628453','2','113629092'),('113628836','2','113259915'),('113628836','2','113259915'),('113629092','1','113628453'),('113631953','1','113635194'),('113632466','1','113635486'),('113635194','1','113631953'),('113635486','1','113632466'),('113639175','1','113641831'),('113640461','1','113641590'),('113641590','1','113640461'),('113641831','1','113639175'),('113651195','2','113652807'),('113651195','1','113652807'),('113651976','1','113652138'),('113652138','1','113651976'),('113652296','1','113655225'),('113652807','2','113651195'),('113652807','1','113651195'),('113655225','1','113652296'),('113655491','1','113655621'),('113655621','1','113655491'),('113659016','1','113659988'),('113659988','1','113659016'),('113663423','1','113663768'),('113663768','1','113663423'),('113667176','1','113668945'),('113668945','1','113667176'),('113670358','1','113670928'),('113670928','1','113670358'),('113671442','1','113672832'),('113671628','1','113673825'),('113671869','2','113673938'),('113671869','1','113673938'),('113672392','1','113674252'),('113672832','1','113671442'),('113673825','1','113671628'),('113673938','2','113671869'),('113673938','1','113671869'),('113674252','1','113672392'),('113675367','1','113676023'),('113675878','1','113677290'),('113676023','1','113675367'),('113677290','1','113675878'),('113690480','1','113690674'),('113690674','1','113690480'),('113694150','1','113694414'),('113694414','1','113694150'),('113695045','1','113695657'),('113695657','1','113695045'),('113699141','1','113701984'),('113701984','1','113699141'),('113706295','1','113707258'),('113707258','1','113706295'),('113708931','1','113711152'),('113709691','1','113712010'),('113710098','1','113713776'),('113711152','1','113708931'),('113712010','1','113709691'),('113713776','1','113710098'),('113714181','1','113715282'),('113715282','1','113714181'),('113715630','1','113716525'),('113716072','1','113728343'),('113716525','1','113715630'),('113721807','1','113722408'),('113722408','1','113721807'),('113728343','1','113716072'),('113736399','1','113736552'),('113736552','1','113736399'),('113742425','3','113742615'),('113742425','2','113742615'),('113742425','1','113742615'),('113742615','3','113742425'),('113742615','2','113742425'),('113742615','1','113742425'),('113742801','1','113742971'),('113742971','1','113742801'),('113847274','1','114229336'),('113881948','1','113883287'),('113882497','1','113883857'),('113883287','1','113881948'),('113883857','1','113882497'),('113976848','1','113977395'),('113977395','1','113976848'),('113986380','1','113986566'),('113986566','1','113986380'),('114007708','1','114007890'),('114007890','1','114007708'),('114156988','2','114157449'),('114157449','1','114156988'),('114182700','1','114183027'),('114183027','1','114182700'),('114229336','1','113847274'),('114261777','1','114261965'),('114261965','1','114261777'),('114262384','1','114262591'),('114262591','1','114262384'),('114264367','1','114265057'),('114265057','1','114264367'),('114279875','1','114279999'),('114279999','1','114279875'),('114284993','1','114286249'),('114286249','1','114284993'),('114294386','1','114294585'),('114294585','1','114294386'),('114305860','1','114307923'),('114307923','1','114305860'),('114309668','10','114310090'),('114310090','1','114309668'),('114360956','1','114362134'),('114362134','1','114360956'),('114362500','1','114362676'),('114362676','1','114362500'),('114372585','1','114372796'),('114372796','1','114372585'),('114377446','1','114377637'),('114377637','1','114377446'),('114377771','1','114378050'),('114378050','1','114377771'),('114393559','1','114393782'),('114393782','1','114393559'),('114401902','1','114402844'),('114401902','1','114403070'),('114402844','1','114403070'),('114402844','1','114401902'),('114403070','1','114401902'),('114403070','1','114402844'),('200004127','1','200004923'),('200004923','1','200004127'),('200014092','1','200014236'),('200014236','1','200014092'),('200014429','1','200019757'),('200015633','1','200015870'),('200015633','1','200015870'),('200015870','2','200015633'),('200015870','1','200015633'),('200016969','1','200018221'),('200017552','2','200017853'),('200017552','1','200017853'),('200017853','2','200017552'),('200017853','1','200017552'),('200018221','1','200016969'),('200018508','1','200018968'),('200018968','1','200018508'),('200019757','1','200014429'),('200020689','1','200021692'),('200021692','1','200020689'),('200021913','1','200022265'),('200022265','5','200022805'),('200022265','4','200022805'),('200022265','1','200021913'),('200022805','2','200022265'),('200022805','1','200022265'),('200024210','1','200072813'),('200024764','2','200025145'),('200024764','1','200025145'),('200025145','2','200024764'),('200025145','1','200024764'),('200025626','1','200025848'),('200025848','1','200025626'),('200030639','1','200064020'),('200042675','1','200043854'),('200043854','1','200042675'),('200044299','1','200044633'),('200044633','1','200044299'),('200045016','1','200048143'),('200046409','1','200048143'),('200048143','1','200046409'),('200048143','1','200045016'),('200049395','1','200049595'),('200049595','1','200049395'),('200057655','1','200057865'),('200057865','1','200057655'),('200061264','1','200061835'),('200061835','1','200061264'),('200062917','1','200063342'),('200063342','1','200062917'),('200064020','1','200030639'),('200072813','1','200024210'),('200074101','1','200075070'),('200075070','1','200074101'),('200086241','1','200086816'),('200086816','1','200086241'),('200089731','2','200090110'),('200090110','1','200089731'),('200106479','1','200113506'),('200113506','1','200106479'),('200114939','1','200115140'),('200115140','1','200114939'),('200129963','1','200130528'),('200130528','1','200129963'),('200146081','1','200150804'),('200147655','1','200428838'),('200150804','1','200146081'),('200153684','1','200154678'),('200154285','1','200154905'),('200154471','1','200155037'),('200154678','1','200153684'),('200154905','1','200154285'),('200155037','1','200154471'),('200158823','1','200160520'),('200160520','1','200158823'),('200165118','1','200166264'),('200166264','1','200165118'),('200172927','1','200176022'),('200175280','1','200175491'),('200175491','1','200175280'),('200176022','1','200172927'),('200184194','1','200184864'),('200184864','1','200184194'),('200185398','1','200186189'),('200186189','1','200185398'),('200192682','1','200195189'),('200195189','1','200192682'),('200196646','1','200197826'),('200197826','1','200196646'),('200198579','1','200200852'),('200200852','1','200198579'),('200203726','1','200206611'),('200206611','1','200203726'),('200207542','1','200211006'),('200208391','1','200208648'),('200208648','1','200208391'),('200211006','1','200207542'),('200212306','1','200212494'),('200212494','1','201308459'),('200212494','1','200212306'),('200212646','1','200212807'),('200212807','1','200212646'),('200212992','1','200216002'),('200213400','1','200217329'),('200216002','1','200212992'),('200217329','1','200213400'),('200230051','1','200231041'),('200230051','2','200231041'),('200231041','2','200230051'),('200231041','1','200230051'),('200232269','1','200232413'),('200232413','1','200232269'),('200232691','2','202018133'),('200232691','1','200232930'),('200232930','1','200232691'),('200235800','6','200923861'),('200240336','1','200240990'),('200240990','1','200240336'),('200241327','1','200242525'),('200242525','1','200241327'),('200246453','1','200430473'),('200246975','1','200430741'),('200251962','1','201329607'),('200255208','1','200255843'),('200255843','1','200255208'),('200256013','1','200256232'),('200256232','1','200256013'),('200259131','1','200259285'),('200259285','1','200259131'),('200260507','2','200260766'),('200260507','1','200260766'),('200260766','2','200260507'),('200260766','1','200260507'),('200261930','2','200262820'),('200261930','1','200262820'),('200262820','2','200261930'),('200262820','1','200261930'),('200263055','1','200263286'),('200263055','1','200263286'),('200263286','2','200263055'),('200263286','1','200263055'),('200263500','1','200263792'),('200263792','1','200263500'),('200267382','1','200268653'),('200268080','1','200268248'),('200268248','1','200268080'),('200268653','1','200267382'),('200271295','1','200271634'),('200271634','1','200271295'),('200274017','1','200275031'),('200275031','1','200274017'),('200281258','1','200281696'),('200281696','1','200281258'),('200284091','1','200284369'),('200284369','1','200284091'),('200286275','1','200286471'),('200286471','1','200286275'),('200291456','1','200292033'),('200292033','1','200291456'),('200293908','1','200295534'),('200294383','1','200294543'),('200294543','1','200294383'),('200295534','1','200293908'),('200296271','1','200296442'),('200296442','1','200296271'),('200298660','1','200298795'),('200298795','1','200298660'),('200301277','1','200304920'),('200301705','1','200302983'),('200302508','1','200302685'),('200302685','1','200302508'),('200302983','1','200301705'),('200303176','1','200304392'),('200304392','1','200303176'),('200304920','1','200301277'),('200305158','1','200306251'),('200305432','1','200305671'),('200305671','1','200305432'),('200306251','1','200305158'),('200306550','1','200306687'),('200306687','1','200306550'),('200306824','1','200307756'),('200307756','1','200306824'),('200333055','3','200333373'),('200333055','2','200333373'),('200333373','2','200333055'),('200333373','1','200333055'),('200334609','2','200341640'),('200337587','1','200341640'),('200341640','1','200337587'),('200341640','1','200334609'),('200347202','1','200349757'),('200349757','1','200347202'),('200356439','1','200357427'),('200357427','1','200356439'),('200358593','1','200361270'),('200359141','1','200359947'),('200359947','1','200359141'),('200361270','1','200358593'),('200362722','1','200363608'),('200363608','1','200362722'),('200376189','2','200376420'),('200376189','1','200376420'),('200376420','2','200376189'),('200376420','1','200376189'),('200378924','1','200489709'),('200381465','1','200381601'),('200381601','1','200381465'),('200382020','2','200382630'),('200382020','1','200382630'),('200382630','2','200382020'),('200382630','1','200382020'),('200385553','1','200453592'),('200387675','2','200387988'),('200387675','1','200387988'),('200387988','2','200387675'),('200387988','1','200387675'),('200388314','1','200390425'),('200390425','1','200388314'),('200391035','2','200391853'),('200391035','1','200391853'),('200391853','2','200391035'),('200391853','1','200391035'),('200393122','3','200393426'),('200393122','2','200393426'),('200393122','1','200393426'),('200393426','2','200393122'),('200393426','1','200393122'),('200393426','1','200393122'),('200396108','1','200396284'),('200396284','1','200396108'),('200399457','2','200399702'),('200399457','1','200399702'),('200399702','2','200399457'),('200399702','1','200399457'),('200400166','1','200400385'),('200400385','1','200400166'),('200400570','1','200400734'),('200400734','1','200400570'),('200401270','1','200404020'),('200404020','1','200401270'),('200405481','1','200407260'),('200406448','1','200407022'),('200407022','1','200406448'),('200407260','1','200405481'),('200408601','1','200408776'),('200408776','1','200408601'),('200409939','1','200414775'),('200412906','1','200415222'),('200414775','1','200409939'),('200415222','2','200412906'),('200415627','2','200416408'),('200415627','1','200416408'),('200416072','1','200416243'),('200416243','1','200416072'),('200416408','2','200415627'),('200416408','1','200415627'),('200418257','1','200418959'),('200418631','1','200418749'),('200418749','1','200418631'),('200418959','1','200418257'),('200420864','1','200421565'),('200421157','1','200421410'),('200421410','1','200421157'),('200421565','1','200420864'),('200423103','1','200423310'),('200423310','1','200423103'),('200424026','1','200425035'),('200424026','1','200425035'),('200425035','2','200424026'),('200425035','1','200424026'),('200425643','1','200427351'),('200425924','1','200426772'),('200426772','1','200425924'),('200427351','1','200425643'),('200428838','1','200147655'),('200430473','1','200246453'),('200430741','1','200246975'),('200435328','1','200435478'),('200435478','1','200435328'),('200435702','1','200438786'),('200436730','1','200439460'),('200438786','1','200435702'),('200439460','1','200436730'),('200444249','2','200444692'),('200444491','2','200444692'),('200444491','1','200444692'),('200444692','1','200444491'),('200444692','1','200444249'),('200444692','1','200444491'),('200446272','1','200446752'),('200446752','1','200446272'),('200448470','2','200448933'),('200448933','1','200448470'),('200451262','1','200453425'),('200453425','1','200451262'),('200453592','1','200385553'),('200479684','1','200479891'),('200479891','1','200479684'),('200485569','1','200485743'),('200485743','1','200485569'),('200487183','1','200487593'),('200487379','1','200487704'),('200487593','1','200487183'),('200487704','1','200487379'),('200487833','1','200488630'),('200488630','1','200487833'),('200488877','1','200489023'),('200489023','1','200488877'),('200489709','1','200378924'),('200498510','1','200499201'),('200499201','1','200498510'),('200499816','2','200500393'),('200499816','1','200500393'),('200500393','4','200499816'),('200500393','1','200499816'),('200505094','1','200505293'),('200505293','1','200505094'),('200506994','1','200507419'),('200507115','1','200507267'),('200507267','1','200507115'),('200507419','1','200506994'),('200509843','2','200510075'),('200509843','1','200510075'),('200510075','2','200509843'),('200510075','1','200509843'),('200517666','1','200517801'),('200517801','1','200517666'),('200523008','1','200523186'),('200523186','1','200523008'),('200532021','1','200532165'),('200532165','1','200532021'),('200545153','1','200545289'),('200545289','1','200545153'),('200546810','1','200547030'),('200547030','1','200546810'),('200547227','1','200547389'),('200547389','1','200547227'),('200553524','1','200553755'),('200553755','1','200553524'),('200575656','1','200576079'),('200576079','1','200575656'),('200587965','1','200589249'),('200589249','1','200587965'),('200589655','1','200594853'),('200589832','1','200590298'),('200590298','1','200589832'),('200594853','1','200589655'),('200595023','1','200596427'),('200595585','1','200661907'),('200596427','1','200595023'),('200603689','1','200603824'),('200603824','1','200603689'),('200620414','1','200620802'),('200620802','1','200620414'),('200621145','1','200621553'),('200621553','1','200621145'),('200622240','1','200622417'),('200622417','1','200622240'),('200622910','1','200623503'),('200623503','1','200622910'),('200638779','1','200638900'),('200638900','1','200638779'),('200642734','1','200645190'),('200643814','6','200644688'),('200644688','1','200643814'),('200644886','1','200645008'),('200645008','1','200644886'),('200645190','1','200642734'),('200648935','1','200649617'),('200649617','1','200648935'),('200651566','1','200651887'),('200651887','1','200651566'),('200658076','1','200658360'),('200658360','1','200658076'),('200660385','1','200661714'),('200661714','1','200660385'),('200661907','1','200595585'),('200662708','1','200663436'),('200663436','1','200662708'),('200663968','1','200664116'),('200664116','1','200663968'),('200664861','2','200665312'),('200664861','1','200665312'),('200665312','1','200664861'),('200665312','1','200664861'),('200670967','2','200671522'),('200670967','1','200671522'),('200671522','2','200670967'),('200671522','1','200670967'),('200672356','2','200672642'),('200672356','1','200672642'),('200672642','2','200672356'),('200672642','1','200672356'),('200689759','1','200690775'),('200690775','2','200689759'),('200731518','1','200732555'),('200732555','1','200731518'),('200733378','1','200733514'),('200733514','1','200733378'),('200741138','1','200744704'),('200742970','1','200743093'),('200743093','1','200742970'),('200744704','1','200741138'),('200770118','6','200776433'),('200770118','1','200776433'),('200771620','1','200771887'),('200771887','1','200771620'),('200772431','1','200772584'),('200772584','1','200772431'),('200776433','2','200770118'),('200776433','1','200770118'),('200778182','1','200778642'),('200778642','1','200778182'),('200778773','1','200779329'),('200779329','1','200778773'),('200780419','1','200781077'),('200781077','1','200780419'),('200785083','1','200786006'),('200786006','1','200785083'),('200790236','1','200790973'),('200790973','1','200790236'),('200793109','1','200793261'),('200793261','1','200793109'),('200799400','2','200828989'),('200812495','1','200813749'),('200813749','1','200812495'),('200815162','1','200872741'),('200818376','1','200850802'),('200826744','1','200827076'),('200827076','1','200826744'),('200828989','1','200799400'),('200831123','1','200877347'),('200833736','1','200834032'),('200834032','1','200833736'),('200837155','1','200837684'),('200837684','1','200837155'),('200837881','1','200838241'),('200838241','1','200837881'),('200850802','1','200818376'),('200856528','1','200856758'),('200856758','1','200856528'),('200861608','1','202483716'),('200870936','1','200871296'),('200871296','1','200870936'),('200872741','1','200815162'),('200874318','1','200876567'),('200876567','1','200874318'),('200877347','1','200831123'),('200882406','1','200885763'),('200885763','1','200882406'),('200897547','1','200897990'),('200897764','1','200897990'),('200897990','1','200897547'),('200897990','1','200897764'),('200906431','3','200906825'),('200906825','1','200906431'),('200908946','1','200909285'),('200909285','1','200908946'),('200919396','1','200920586'),('200920586','1','200919396'),('200923861','7','200235800'),('200934339','1','200934679'),('200934517','2','200934827'),('200934517','1','200934827'),('200934679','1','200934339'),('200934827','2','200934517'),('200934827','1','200934517'),('200940163','1','200940580'),('200940580','1','200940163'),('200961643','1','200962066'),('200962066','1','200961643'),('200965976','1','200967367'),('200967367','1','200965976'),('200988990','1','200989904'),('200989904','1','200988990'),('200997108','1','200997378'),('200997378','1','200997108'),('201007533','1','201007770'),('201007770','1','201007533'),('201030692','1','201030828'),('201030828','1','201030692'),('201048124','1','201048544'),('201048544','1','201048124'),('201052697','1','201053336'),('201053336','1','201052697'),('201053693','2','201053882'),('201053693','1','201053882'),('201053882','2','201053693'),('201053882','1','201053693'),('201058315','1','201058730'),('201058730','1','201058315'),('201062467','1','201062710'),('201062710','1','201062467'),('201062927','2','201063173'),('201063173','1','201062927'),('201063836','2','201064357'),('201063836','1','201064357'),('201064357','2','201063836'),('201064357','1','201063836'),('201064559','1','201065094'),('201065094','1','201064559'),('201075940','1','201078857'),('201078857','1','201075940'),('201080547','1','201081709'),('201081709','1','201080547'),('201084194','1','201092732'),('201092732','1','201084194'),('201099993','1','201117008'),('201102432','1','201102565'),('201102565','1','201102432'),('201117008','1','201099993'),('201121136','1','201159672'),('201131535','1','201131638'),('201131638','1','201131535'),('201141196','1','201141387'),('201141387','1','201141196'),('201142446','1','201151495'),('201150247','1','201151026'),('201151026','1','201150247'),('201151495','1','201142446'),('201151899','1','201152097'),('201152097','1','201151899'),('201159672','1','201121136'),('201179612','1','201185485'),('201179760','1','201432719'),('201185328','1','201185485'),('201185485','1','201179612'),('201185485','1','201185328'),('201186160','1','201186486'),('201186486','1','201186160'),('201198410','1','201200111'),('201200111','1','201198410'),('201208759','1','201208916'),('201208916','1','201208759'),('201215101','1','201215750'),('201215750','1','201215101'),('201239868','1','201536067'),('201241820','2','201242839'),('201242839','1','201241820'),('201244978','1','201246046'),('201246046','1','201244978'),('201246236','1','201247215'),('201247215','1','201246236'),('201250373','1','201250545'),('201250545','1','201250373'),('201251229','1','201251602'),('201251602','1','201251229'),('201252135','1','201260798'),('201252764','1','201255684'),('201255684','1','201252764'),('201255880','1','201256741'),('201256741','1','201255880'),('201257892','1','201260079'),('201259036','1','201259225'),('201259225','1','201259036'),('201259373','1','201259535'),('201259535','1','201259373'),('201260079','1','201257892'),('201260798','1','201252135'),('201264264','1','201265183'),('201264693','1','201264940'),('201264940','1','201264693'),('201265183','1','201264264'),('201266717','1','201267023'),('201267023','1','201266717'),('201268720','1','201268845'),('201268845','1','201268720'),('201288453','1','201288977'),('201288977','1','201288453'),('201293336','1','201299972'),('201299972','1','201293336'),('201300906','1','201304771'),('201302691','1','201313761'),('201303377','1','201303546'),('201303546','1','201303377'),('201304370','1','201304618'),('201304618','1','201304370'),('201304771','1','201300906'),('201305587','1','201306283'),('201306283','1','201305587'),('201307088','1','201307262'),('201307262','1','201307088'),('201308459','1','201308990'),('201308459','1','200212494'),('201308990','1','201308459'),('201309123','1','201309272'),('201309272','1','201309123'),('201312771','1','201312897'),('201312897','1','201312771'),('201313496','1','201313964'),('201313761','1','201302691'),('201313964','1','201313496'),('201314764','1','201316129'),('201316129','1','201314764'),('201318365','1','201318610'),('201318610','1','201318365'),('201319181','1','201319339'),('201319339','1','201319181'),('201325539','1','201326311'),('201326051','1','201326189'),('201326189','1','201326051'),('201326311','1','201325539'),('201327059','1','201327446'),('201327446','1','201327059'),('201327606','1','201327750'),('201327750','1','201327606'),('201327852','1','201327991'),('201327991','1','201327852'),('201328254','1','201328377'),('201328377','1','201328254'),('201329607','1','200251962'),('201338470','1','201340552'),('201340552','1','201338470'),('201348974','1','201349252'),('201349252','1','201348974'),('201380497','1','201380780'),('201380780','1','201380497'),('201382908','1','201383078'),('201383078','1','201382908'),('201392422','1','201393164'),('201393164','1','201392422'),('201406785','1','201817891'),('201407956','1','201408129'),('201408129','1','201407956'),('201421351','4','201421943'),('201421351','1','201421943'),('201421943','2','201421351'),('201421943','1','201421351'),('201422386','1','201425124'),('201425124','1','201422386'),('201432719','1','201179760'),('201434122','1','201434634'),('201434634','1','201434122'),('201436675','1','201437192'),('201437192','1','201436675'),('201437387','1','201437736'),('201437736','1','201437387'),('201440449','1','201443526'),('201441247','1','201441478'),('201441478','1','201441247'),('201443171','1','201443406'),('201443406','1','201443171'),('201443526','1','201440449'),('201444693','1','201444885'),('201444885','1','201444693'),('201445326','1','201445797'),('201445797','1','201445326'),('201446799','1','201447175'),('201447175','1','201446799'),('201448729','1','201449131'),('201448957','1','201449288'),('201449131','1','201448729'),('201449288','1','201448957'),('201449467','1','201449656'),('201449656','1','201449467'),('201450192','1','201450346'),('201450346','1','201450192'),('201463020','1','201463905'),('201463905','1','201463020'),('201468130','1','201468307'),('201468307','1','201468130'),('201468558','1','201469111'),('201469111','1','201468558'),('201475424','2','201475976'),('201475976','1','201475424'),('201476697','1','201477094'),('201477094','1','201476697'),('201477342','1','201477630'),('201477630','1','201477342'),('201478617','2','201478901'),('201478617','1','201478901'),('201478901','3','201478617'),('201478901','1','201478617'),('201480045','1','201481376'),('201481376','1','201480045'),('201481708','1','201481921'),('201481921','1','201481708'),('201483014','1','201483385'),('201483385','1','201483014'),('201483973','1','201484166'),('201484166','1','201483973'),('201484288','1','201484475'),('201484475','1','201484288'),('201485763','1','201486178'),('201486178','1','201485763'),('201490246','1','201491650'),('201491650','1','201490246'),('201494428','1','201494617'),('201494617','1','201494428'),('201500510','1','201503339'),('201500510','1','201504229'),('201503339','1','201500510'),('201503339','1','201504229'),('201504229','1','201503339'),('201504229','1','201500510'),('201505500','1','201505657'),('201505657','1','201505500'),('201536067','1','201239868'),('201537755','1','201537878'),('201537878','1','201537755'),('201541269','1','201541554'),('201541554','1','201541269'),('201555306','1','201555479'),('201555479','1','201555306'),('201573273','2','201573490'),('201573490','1','201573273'),('201596062','1','201596165'),('201596165','1','201596062'),('201598365','1','201598498'),('201598498','1','201598365'),('201609650','1','201610787'),('201610787','1','201609650'),('201614001','1','201614562'),('201614562','1','201614001'),('201623541','1','201623687'),('201623687','1','201623541'),('201702008','1','201702224'),('201702224','1','201702008'),('201711686','1','201713922'),('201713922','1','201711686'),('201714958','1','201715457'),('201715457','1','201714958'),('201722800','1','201723774'),('201723774','1','201722800'),('201725265','1','201725676'),('201725676','1','201725265'),('201748997','1','201749197'),('201749197','1','201748997'),('201755473','1','201756342'),('201756342','1','201755473'),('201758387','1','201758877'),('201758877','1','201758387'),('201759172','1','201761633'),('201760443','1','201760721'),('201760546','1','201760827'),('201760721','1','201760443'),('201760827','1','201760546'),('201761366','1','201761503'),('201761503','1','201761366'),('201761633','1','201759172'),('201762811','1','201764259'),('201763578','1','201763792'),('201763792','1','201763578'),('201763973','1','201764112'),('201764112','1','201763973'),('201764259','1','201762811'),('201764443','1','201764884'),('201764884','1','201764443'),('201765067','2','201766516'),('201765364','1','201766276'),('201766276','1','201765364'),('201766516','1','201765067'),('201768552','1','201769013'),('201769013','1','201768552'),('201771396','1','201771989'),('201771989','1','201771396'),('201778173','1','201781100'),('201781100','1','201778173'),('201782203','1','201794811'),('201794811','1','201782203'),('201795174','1','201795677'),('201795677','1','201795174'),('201801953','1','201803666'),('201802329','1','201802558'),('201802558','1','201802329'),('201803666','1','201801953'),('201803991','1','201805309'),('201805309','1','201803991'),('201806883','1','201810311'),('201810311','1','201806883'),('201817891','1','201406785'),('201848213','1','201848391'),('201848391','1','201848213'),('201848576','1','201934453'),('201848839','1','201931930'),('201849285','1','201898556'),('201858845','1','201858980'),('201858980','1','201858845'),('201864234','1','201864608'),('201864344','1','201864471'),('201864471','1','201864344'),('201864608','1','201864234'),('201867456','1','201867771'),('201867771','1','201867456'),('201898556','1','201849285'),('201911030','1','201912987'),('201911527','1','201912987'),('201912527','1','201912807'),('201912807','1','201912527'),('201912987','2','201911030'),('201912987','1','201911527'),('201915250','1','201916187'),('201916187','1','201915250'),('201921307','1','201921528'),('201921528','1','201921307'),('201925329','1','201926967'),('201925329','1','201927094'),('201926967','1','201925329'),('201927094','1','201925329'),('201929843','1','201929998'),('201929998','1','201929843'),('201931930','1','201848839'),('201934453','1','201848576'),('201935876','1','201939426'),('201939426','1','201935876'),('201940346','1','201941250'),('201941250','1','201940346'),('201947900','1','201951556'),('201950084','1','201950252'),('201950252','1','201950084'),('201950409','1','201951323'),('201951323','1','201950409'),('201951556','1','201947900'),('201957296','1','201957512'),('201957512','1','201957296'),('201957725','1','201958650'),('201958189','1','201960176'),('201958650','1','201957725'),('201960176','2','201958189'),('201974373','1','201974574'),('201974574','1','201974373'),('201977616','1','201977754'),('201977754','1','201977616'),('202000152','1','202000544'),('202000544','1','202000152'),('202018133','1','200232691'),('202026548','1','202026777'),('202026777','1','202026548'),('202048104','1','202049690'),('202049690','1','202048104'),('202051915','1','202052114'),('202052114','1','202051915'),('202052483','1','202053089'),('202053089','1','202052483'),('202053785','2','202054639'),('202053785','1','202054639'),('202054639','2','202053785'),('202054639','1','202053785'),('202057258','1','202057933'),('202057933','1','202057258'),('202064244','2','202065467'),('202064244','1','202065467'),('202065467','1','202064244'),('202065467','3','202064244'),('202075197','1','202082942'),('202078659','1','202078810'),('202078810','1','202078659'),('202082942','1','202075197'),('202097275','1','202097775'),('202097775','1','202097275'),('202099732','1','202099896'),('202099896','1','202099732'),('202100237','1','202100586'),('202100586','1','202100237'),('202127489','1','202127760'),('202127760','1','202127489'),('202127915','1','202128069'),('202128069','1','202127915'),('202132558','1','202133778'),('202133778','1','202132558'),('202136207','1','202141767'),('202138940','1','202221758'),('202141767','1','202136207'),('202143689','1','202177556'),('202149107','1','202190495'),('202164652','1','202248962'),('202168883','1','202169077'),('202169077','1','202168883'),('202171267','1','202172481'),('202172481','1','202171267'),('202172774','1','202173086'),('202173086','1','202172774'),('202177556','1','202143689'),('202182132','1','202182330'),('202182330','1','202182132'),('202184251','1','202184397'),('202184397','1','202184251'),('202185145','1','202185284'),('202185284','1','202185145'),('202187999','1','202188834'),('202188834','1','202187999'),('202189956','1','202223103'),('202190495','1','202149107'),('202199349','1','202200144'),('202200144','1','202199349'),('202200848','1','202201088'),('202201088','1','202200848'),('202202186','1','202202323'),('202202323','1','202202186'),('202202819','1','202203610'),('202203610','1','202202819'),('202205511','1','202246750'),('202209388','1','202236594'),('202210023','1','202210225'),('202210225','1','202210023'),('202212853','1','202222797'),('202212853','1','202214041'),('202214041','1','202212853'),('202214041','1','202222797'),('202219598','1','202221587'),('202221587','1','202219598'),('202221758','1','202138940'),('202222124','1','202222264'),('202222264','2','202222124'),('202222797','1','202212853'),('202222797','1','202214041'),('202223103','1','202189956'),('202233149','1','202233284'),('202233284','1','202233149'),('202233398','1','202233521'),('202233521','1','202233398'),('202236594','1','202209388'),('202243919','1','202244406'),('202244406','1','202243919'),('202246750','1','202205511'),('202248962','1','202164652'),('202250136','1','202250395'),('202250395','1','202250136'),('202250508','1','202251495'),('202251495','1','202250508'),('202251897','1','202252137'),('202252137','1','202251897'),('202252671','1','202252925'),('202252925','1','202252671'),('202256404','1','202256514'),('202256514','1','202256404'),('202256826','1','202256982'),('202256982','1','202256826'),('202278526','1','202278799'),('202278799','1','202278526'),('202296591','1','202645567'),('202311225','1','202312416'),('202312416','1','202311225'),('202313901','1','202314917'),('202314917','1','202313901'),('202319598','1','202319858'),('202319858','1','202319598'),('202325893','1','202327587'),('202327587','1','202325893'),('202330754','1','202336730'),('202333975','1','202335138'),('202335138','1','202333975'),('202336730','1','202330754'),('202340529','1','202344466'),('202344466','1','202340529'),('202348394','1','202420496'),('202350232','1','202377053'),('202352379','1','202352830'),('202352830','1','202352379'),('202353088','1','202353312'),('202353312','1','202353088'),('202353970','1','202354201'),('202354201','1','202353970'),('202359241','2','202362809'),('202359241','1','202362809'),('202362809','2','202359241'),('202362809','1','202359241'),('202371230','3','202371650'),('202371650','1','202371230'),('202375870','1','202376377'),('202376377','1','202375870'),('202377053','1','202350232'),('202383294','1','202383832'),('202383832','1','202383294'),('202391483','1','202392123'),('202391483','1','202392123'),('202392123','2','202391483'),('202392123','1','202391483'),('202393614','1','202395769'),('202395769','1','202393614'),('202402699','1','202402864'),('202402864','1','202402699'),('202403814','1','202404438'),('202404438','1','202403814'),('202405042','1','202405935'),('202405935','1','202405042'),('202406642','3','202407155'),('202406642','2','202407155'),('202406642','1','202407155'),('202407155','4','202406642'),('202407155','3','202406642'),('202407155','2','202406642'),('202407155','1','202406642'),('202407619','1','202407858'),('202407858','1','202407619'),('202420496','1','202348394'),('202424632','1','202427599'),('202427599','1','202424632'),('202427748','1','202428051'),('202428051','1','202427748'),('202433894','1','202434198'),('202434198','1','202433894'),('202434378','1','202435144'),('202435144','1','202434378'),('202436624','1','202437078'),('202437078','1','202436624'),('202438269','1','202438461'),('202438461','1','202438269'),('202438990','1','202445015'),('202442210','1','202444690'),('202444690','1','202442210'),('202445015','1','202438990'),('202447728','5','202522732'),('202448383','1','202449906'),('202448646','1','202448815'),('202448815','1','202448646'),('202449033','1','202453161'),('202449906','1','202448383'),('202453161','1','202449033'),('202467663','1','202468031'),('202468031','1','202467663'),('202470798','1','202471994'),('202471994','1','202470798'),('202483716','1','200861608'),('202484485','1','202488325'),('202488325','1','202484485'),('202489269','1','202489433'),('202489433','1','202489269'),('202504597','1','202504795'),('202504795','1','202504597'),('202513542','2','202513869'),('202513542','1','202513869'),('202513869','2','202513542'),('202513869','1','202513542'),('202522732','1','202447728'),('202530480','1','202531897'),('202531897','1','202530480'),('202534896','1','202535806'),('202535806','1','202534896'),('202541974','1','202542516'),('202542516','1','202541974'),('202549691','1','202551014'),('202551014','1','202549691'),('202551893','1','202553848'),('202553848','1','202551893'),('202554437','1','202555193'),('202555193','1','202554437'),('202578124','8','202638613'),('202582064','1','202583455'),('202583455','1','202582064'),('202584716','1','202586169'),('202586169','1','202584716'),('202587221','1','202587360'),('202587360','1','202587221'),('202588325','1','202588722'),('202588722','1','202588325'),('202591217','1','202591336'),('202591336','1','202591217'),('202592539','1','202593035'),('202593035','1','202592539'),('202599119','1','202599984'),('202599984','1','202599119'),('202602987','1','202604086'),('202604086','1','202602987'),('202612137','1','202612783'),('202612783','1','202612137'),('202620815','1','202621966'),('202621966','1','202620815'),('202624652','1','202624884'),('202624884','1','202624652'),('202626450','1','202626767'),('202626767','1','202626450'),('202630537','1','202631015'),('202631015','1','202630537'),('202631015','1','202652295'),('202633006','1','202633309'),('202633309','1','202633006'),('202638613','1','202578124'),('202645567','1','202296591'),('202652093','1','202652295'),('202652295','1','202631015'),('202652295','1','202652093'),('202677713','1','202679888'),('202679888','3','202677713'),('202683505','1','202685205'),('202685205','1','202683505'),('202688614','1','202689066'),('202689066','1','202688614'),('300001740','1','300002062'),('300002062','1','300001740'),('300002287','1','300002502'),('300002502','1','300002287'),('300002705','1','300002818'),('300002818','1','300002705'),('300002931','1','300003106'),('300003106','1','300002931'),('300003313','1','300003777'),('300003777','1','300003313'),('300004304','1','300004871'),('300004871','1','300004304'),('300005243','1','300006829'),('300006829','1','300005243'),('300007380','1','300008350'),('300008350','1','300007380'),('300008689','1','300009024'),('300009024','1','300008689'),('300009163','1','300009442'),('300009442','1','300009163'),('300009725','1','300010495'),('300010495','1','300009725'),('300012085','1','300013009'),('300013009','1','300012085'),('300013805','1','300016437'),('300016437','1','300013805'),('300016942','1','300017743'),('300017743','1','300016942'),('300017837','1','300018188'),('300018188','1','300017837'),('300018393','1','300019105'),('300019105','1','300018393'),('300019726','1','300019926'),('300019926','1','300019726'),('300020504','1','300021350'),('300021350','1','300020504'),('300022629','1','300023191'),('300023191','1','300022629'),('300023554','1','300025134'),('300025134','1','300023554'),('300025994','1','300026411'),('300026411','1','300025994'),('300026884','1','300027313'),('300026884','1','300027919'),('300027313','1','300027919'),('300027313','1','300026884'),('300027919','1','300026884'),('300027919','1','300027313'),('300028110','1','300028442'),('300028442','1','300028110'),('300028615','1','300030168'),('300030168','1','300028615'),('300030931','1','300032814'),('300032814','1','300030931'),('300032955','1','300033105'),('300033105','1','300032955'),('300033255','1','300034663'),('300034663','1','300033255'),('300035647','1','300036394'),('300036394','1','300035647'),('300037010','1','300038010'),('300038010','1','300037010'),('300039127','1','300039391'),('300039391','1','300039127'),('300040282','1','300041034'),('300041034','1','300040282'),('300041695','1','300041937'),('300041937','1','300041695'),('300042825','1','300043306'),('300042825','1','300043572'),('300043306','1','300043572'),('300043306','1','300042825'),('300043572','1','300042825'),('300043572','1','300043306'),('300043892','1','300044114'),('300044114','1','300043892'),('300044308','1','300044499'),('300044499','1','300044308'),('300044709','1','300044990'),('300044990','1','300044709'),('300045239','1','300045404'),('300045404','1','300045239'),('300045556','1','300046397'),('300046397','1','300045556'),('300046732','1','300047095'),('300047095','1','300046732'),('300047638','1','300048037'),('300048037','1','300047638'),('300048132','1','300048624'),('300048624','1','300048132'),('300048980','1','300051233'),('300051233','1','300048980'),('300051642','1','300052286'),('300052286','1','300051642'),('300052506','1','300052656'),('300052656','1','300052506'),('300052831','1','300053414'),('300053414','1','300052831'),('300053918','1','300054223'),('300054223','1','300053918'),('300054321','1','300054916'),('300054916','1','300054321'),('300055831','1','300057242'),('300057242','1','300055831'),('300057674','1','300057836'),('300057836','1','300057674'),('300058001','1','300058124'),('300058124','1','300058001'),('300058220','1','300063893'),('300063893','1','300058220'),('300064432','1','300064551'),('300064551','1','300064432'),('300064707','1','300066563'),('300066563','1','300064707'),('300067645','1','300067913'),('300067913','1','300067645'),('300068340','1','300069389'),('300069389','1','300068340'),('300069684','1','300070567'),('300070567','1','300069684'),('300070864','1','300071865'),('300071865','1','300070864'),('300072028','1','300072350'),('300072350','1','300072028'),('300072661','1','300073101'),('300073101','1','300072661'),('300073240','1','300073432'),('300073432','1','300073240'),('300073536','1','300074522'),('300074522','1','300073536'),('300075115','1','300075970'),('300075970','1','300075115'),('300077008','1','300078251'),('300078251','1','300077008'),('300078993','1','300079519'),('300079519','1','300078993'),('300079939','1','300080310'),('300080310','1','300079939'),('300080623','1','300081292'),('300080623','1','300081821'),('300081292','1','300081821'),('300081292','1','300080623'),('300081821','1','300080623'),('300081821','1','300081292'),('300082223','1','300086160'),('300086160','1','300082223'),('300086712','1','300089322'),('300089322','1','300086712'),('300089630','1','300091633'),('300091633','1','300089630'),('300092008','1','300093596'),('300093596','1','300092008'),('300093990','1','300094265'),('300094265','1','300093990'),('300095611','1','300095810'),('300095611','1','300096014'),('300095810','1','300096014'),('300095810','1','300095611'),('300096014','1','300095611'),('300096014','1','300095810'),('300096204','1','300097809'),('300097809','1','300096204'),('300098039','1','300098263'),('300098263','1','300098039'),('300098587','1','300099014'),('300099014','1','300098587'),('300099531','1','300100393'),('300100393','1','300099531'),('300103515','1','300103722'),('300103722','1','300103515'),('300103919','1','300104093'),('300104093','1','300103919'),('300104286','1','300105023'),('300105023','1','300104286'),('300105884','1','300106384'),('300106384','1','300105884'),('300106563','1','300106684'),('300106684','1','300106563'),('300106841','1','300106978'),('300106978','1','300106841'),('300107395','1','300108818'),('300108818','1','300107395'),('300109137','1','300110060'),('300110060','1','300109137'),('300110407','1','300110567'),('300110567','1','300110407'),('300110729','1','300111385'),('300111385','1','300110729'),('300112470','1','300113369'),('300112470','1','300114082'),('300113369','1','300114082'),('300113369','1','300112470'),('300114082','1','300112470'),('300114082','1','300113369'),('300114657','1','300114978'),('300114978','1','300114657'),('300115224','1','300115395'),('300115395','1','300115224'),('300115556','1','300115641'),('300115641','1','300115556'),('300115887','1','300116004'),('300116004','1','300115887'),('300116132','1','300116253'),('300116132','1','300116375'),('300116253','1','300116375'),('300116253','1','300116132'),('300116375','1','300116132'),('300116375','1','300116253'),('300116504','1','300116653'),('300116653','1','300116504'),('300116837','1','300117106'),('300117106','1','300116837'),('300117351','1','300117555'),('300117555','1','300117351'),('300117707','1','300117983'),('300117983','1','300117707'),('300118251','1','300118692'),('300118692','1','300118251'),('300119213','1','300119538'),('300119538','1','300119213'),('300119853','1','300120065'),('300120065','1','300119853'),('300120296','1','300120483'),('300120483','1','300120296'),('300120620','1','300123013'),('300123013','1','300120620'),('300123079','1','300123602'),('300123602','1','300123079'),('300123881','1','300124214'),('300124214','1','300123881'),('300124508','1','300124662'),('300124662','1','300124508'),('300124982','1','300125698'),('300125698','1','300124982'),('300126135','1','300126392'),('300126392','1','300126135'),('300126512','1','300126671'),('300126671','1','300126512'),('300126834','1','300127258'),('300127258','1','300126834'),('300127660','1','300127757'),('300127757','1','300127660'),('300127955','1','300128476'),('300128476','1','300127955'),('300129243','1','300129394'),('300129394','1','300129243'),('300129667','1','300130490'),('300129667','1','300130614'),('300130490','1','300130614'),('300130490','1','300129667'),('300130614','1','300129667'),('300130614','1','300130490'),('300131006','1','300132493'),('300132493','1','300131006'),('300133825','1','300133930'),('300133930','1','300133825'),('300134240','1','300134387'),('300134387','1','300134240'),('300134461','1','300134634'),('300134461','1','300134825'),('300134634','1','300134825'),('300134634','1','300134461'),('300134825','1','300134461'),('300134825','1','300134634'),('300134970','1','300135087'),('300135087','1','300134970'),('300135236','1','300135375'),('300135375','1','300135236'),('300135509','1','300135639'),('300135639','1','300135509'),('300135770','1','300136064'),('300136064','1','300135770'),('300136251','1','300136931'),('300136931','1','300136251'),('300137634','1','300137856'),('300137856','1','300137634'),('300138266','1','300138446'),('300138446','1','300138266'),('300138640','1','300138716'),('300138716','1','300138640'),('300138798','1','300139132'),('300139132','1','300138798'),('300139423','1','300139710'),('300139710','1','300139423'),('300139974','1','300141059'),('300141059','1','300139974'),('300141672','1','300143093'),('300143093','1','300141672'),('300143187','1','300143510'),('300143510','1','300143187'),('300143736','1','300144113'),('300144113','1','300143736'),('300144385','1','300144599'),('300144599','1','300144385'),('300144817','1','300145343'),('300145343','1','300144817'),('300145688','1','300145874'),('300145874','1','300145688'),('300145979','1','300146920'),('300146920','1','300145979'),('300147216','1','300147345'),('300147345','1','300147216'),('300147438','1','300147616'),('300147616','1','300147438'),('300147735','1','300148245'),('300148245','1','300147735'),('300148881','1','300149915'),('300149915','1','300148881'),('300150064','1','300150907'),('300150907','1','300150064'),('300151101','1','300151575'),('300151575','1','300151101'),('300151672','1','300152114'),('300152114','1','300151672'),('300152320','1','300154692'),('300154692','1','300152320'),('300155259','1','300156301'),('300156301','1','300155259'),('300158490','1','300159135'),('300159135','1','300158490'),('300159411','1','300159653'),('300159653','1','300159411'),('300159899','1','300160893'),('300160893','1','300159899'),('300161921','1','300162540'),('300162540','1','300161921'),('300163061','1','300163350'),('300163350','1','300163061'),('300163426','1','300163941'),('300163941','1','300163426'),('300164235','1','300164897'),('300164897','1','300164235'),('300164996','1','300165233'),('300165233','1','300164996'),('300165473','1','300165675'),('300165675','1','300165473'),('300165956','1','300166104'),('300166104','1','300165956'),('300166596','1','300166807'),('300166807','1','300166596'),('300166962','1','300167488'),('300167488','1','300166962'),('300167791','1','300168377'),('300168377','1','300167791'),('300169001','1','300170312'),('300170312','1','300169001'),('300171378','1','300174031'),('300174031','1','300171378'),('300174750','1','300174981'),('300174981','1','300174750'),('300175129','1','300175761'),('300175761','1','300175129'),('300176307','1','300177262'),('300177262','1','300176307'),('300177372','1','300177803'),('300177803','1','300177372'),('300178012','1','300178378'),('300178378','1','300178012'),('300178448','1','300178897'),('300178897','1','300178448'),('300179992','1','300180183'),('300179992','1','300180351'),('300180183','1','300180351'),('300180183','1','300179992'),('300180351','1','300179992'),('300180351','1','300180183'),('300180614','1','300181320'),('300181320','1','300180614'),('300181655','1','300182273'),('300182273','1','300181655'),('300182831','1','300183742'),('300183742','1','300182831'),('300184181','1','300184409'),('300184409','1','300184181'),('300184557','1','300184694'),('300184694','1','300184557'),('300184853','1','300185033'),('300185033','1','300184853'),('300185228','1','300185444'),('300185444','1','300185228'),('300185547','1','300186699'),('300186699','1','300185547'),('300186909','1','300189488'),('300189488','1','300186909'),('300190147','1','300191242'),('300191242','1','300190147'),('300192908','1','300193225'),('300193225','1','300192908'),('300193317','1','300194573'),('300194573','1','300193317'),('300195604','1','300195835'),('300195835','1','300195604'),('300196004','1','300196118'),('300196118','1','300196004'),('300196245','1','300199516'),('300199516','1','300196245'),('300199741','1','300199876'),('300199876','1','300199741'),('300200011','1','300200528'),('300200528','1','300200011'),('300200657','1','300201156'),('300201156','1','300200657'),('300202009','1','300202584'),('300202584','1','300202009'),('300203485','1','300204390'),('300204390','1','300203485'),('300204614','1','300206505'),('300206505','1','300204614'),('300207042','1','300207463'),('300207463','1','300207042'),('300207605','1','300208019'),('300208019','1','300207605'),('300209227','1','300209351'),('300209351','1','300209227'),('300209429','1','300209541'),('300209541','1','300209429'),('300209627','1','300210412'),('300210412','1','300209627'),('300210492','1','300210906'),('300210906','1','300210492'),('300210997','1','300211095'),('300211095','1','300210997'),('300211174','1','300211329'),('300211329','1','300211174'),('300211407','1','300212070'),('300212070','1','300211407'),('300212203','1','300212620'),('300212620','1','300212203'),('300212690','1','300213246'),('300213246','1','300212690'),('300213482','1','300213572'),('300213572','1','300213482'),('300213647','1','300215067'),('300215067','1','300213647'),('300217852','1','300218158'),('300218158','1','300217852'),('300218272','1','300218538'),('300218538','1','300218272'),('300218842','1','300221842'),('300221842','1','300218842'),('300223223','1','300223434'),('300223434','1','300223223'),('300223530','1','300223680'),('300223680','1','300223530'),('300223781','1','300224136'),('300224136','1','300223781'),('300224255','1','300224565'),('300224565','1','300224255'),('300225040','1','300225563'),('300225563','1','300225040'),('300226497','1','300227251'),('300227251','1','300226497'),('300227334','1','300228103'),('300228103','1','300227334'),('300228901','1','300230979'),('300230979','1','300228901'),('300232037','1','300232954'),('300232954','1','300232037'),('300233445','1','300233752'),('300233752','1','300233445'),('300233900','1','300234619'),('300234619','1','300233900'),('300234731','1','300234821'),('300234821','1','300234731'),('300234910','1','300235016'),('300235016','1','300234910'),('300235125','1','300235789'),('300235789','1','300235125'),('300236555','1','300237704'),('300237704','1','300236555'),('300238042','1','300238125'),('300238125','1','300238042'),('300238192','1','300238615'),('300238192','1','300238884'),('300238615','1','300238884'),('300238615','1','300238192'),('300238884','1','300238192'),('300238884','1','300238615'),('300240077','1','300240203'),('300240203','1','300240077'),('300240297','1','300240704'),('300240704','1','300240297'),('300241122','1','300241392'),('300241122','1','300241259'),('300241259','1','300241122'),('300241259','1','300241392'),('300241392','1','300241259'),('300241392','1','300241122'),('300241534','2','300241642'),('300241534','1','300241642'),('300241642','2','300241534'),('300241642','1','300241534'),('300241760','1','300242922'),('300242922','1','300241760'),('300243312','1','300244173'),('300244173','1','300243312'),('300245472','1','300246654'),('300246654','1','300245472'),('300247377','1','300249522'),('300249522','1','300247377'),('300249936','1','300251905'),('300251905','1','300249936'),('300253011','1','300254254'),('300254254','1','300253011'),('300254618','1','300254717'),('300254717','1','300254618'),('300254848','1','300255085'),('300255085','1','300254848'),('300255159','1','300256603'),('300256603','1','300255159'),('300256786','1','300257594'),('300257594','1','300256786'),('300258017','1','300259185'),('300259185','1','300258017'),('300259258','1','300259362'),('300259362','1','300259258'),('300259497','1','300260341'),('300259497','1','300261138'),('300260341','1','300261138'),('300260341','1','300259497'),('300261138','1','300259497'),('300261138','1','300260341'),('300261876','1','300262263'),('300262263','1','300261876'),('300262526','1','300264341'),('300264341','1','300262526'),('300265862','1','300266302'),('300266302','1','300265862'),('300266456','1','300266667'),('300266667','1','300266456'),('300266763','1','300267846'),('300267846','1','300266763'),('300268757','1','300269374'),('300269374','1','300268757'),('300269646','1','300269782'),('300269782','1','300269646'),('300269877','1','300272753'),('300272753','1','300269877'),('300275911','1','300276533'),('300276533','1','300275911'),('300276900','1','300277217'),('300277217','1','300276900'),('300277479','1','300277586'),('300277586','1','300277479'),('300277721','1','300277837'),('300277837','1','300277721'),('300277970','1','300282368'),('300282368','1','300277970'),('300282939','1','300283276'),('300283276','1','300282939'),('300283476','1','300284503'),('300284503','1','300283476'),('300284959','1','300285913'),('300285913','1','300284959'),('300286841','1','300286965'),('300286965','1','300286841'),('300287371','1','300289596'),('300289596','1','300287371'),('300289959','1','300290164'),('300290164','1','300289959'),('300290348','1','300291269'),('300291269','1','300290348'),('300291817','1','300291993'),('300291993','1','300291817'),('300292158','1','300292308'),('300292308','1','300292158'),('300292453','1','300292714'),('300292714','1','300292453'),('300292779','1','300294019'),('300294019','1','300292779'),('300295393','1','300296041'),('300296041','1','300295393'),('300296312','1','300296784'),('300296784','1','300296312'),('300297090','1','300297674'),('300297674','1','300297090'),('300298292','1','300300122'),('300300122','1','300298292'),('300300535','1','300301343'),('300301343','1','300300535'),('300302191','1','300302950'),('300302950','1','300302191'),('300304745','1','300304846'),('300304846','1','300304745'),('300304928','1','300305948'),('300305948','1','300304928'),('300306453','1','300306608'),('300306608','1','300306453'),('300306757','1','300306995'),('300306995','1','300306757'),('300307423','1','300310106'),('300310106','1','300307423'),('300311868','1','300312504'),('300311868','1','300313574'),('300311868','1','300313848'),('300312504','1','300313574'),('300312504','1','300313848'),('300312504','1','300311868'),('300313574','1','300313848'),('300313574','1','300311868'),('300313574','1','300312504'),('300313848','1','300311868'),('300313848','1','300312504'),('300313848','1','300313574'),('300314234','1','300314360'),('300314360','1','300314234'),('300314457','1','300314578'),('300314578','1','300314457'),('300314685','1','300314888'),('300314888','1','300314685'),('300314983','1','300315238'),('300315238','1','300314983'),('300315552','1','300316365'),('300316365','1','300315552'),('300316430','1','300316608'),('300316430','1','300316781'),('300316608','1','300316781'),('300316608','1','300316430'),('300316781','1','300316430'),('300316781','1','300316608'),('300316970','1','300317139'),('300317139','1','300316970'),('300317396','1','300317716'),('300317716','1','300317396'),('300317988','1','300318723'),('300318723','1','300317988'),('300318970','1','300319110'),('300319110','1','300318970'),('300319234','1','300321638'),('300321638','1','300319234'),('300321722','1','300322817'),('300322817','1','300321722'),('300323358','1','300324351'),('300324351','1','300323358'),('300324751','1','300325185'),('300325185','1','300324751'),('300325313','1','300325540'),('300325540','1','300325313'),('300325676','1','300327151'),('300327151','1','300325676'),('300327972','1','300328466'),('300328466','1','300327972'),('300328948','1','300329548'),('300329548','1','300328948'),('300330245','1','300330579'),('300330579','1','300330245'),('300331019','1','300331730'),('300331730','1','300331019'),('300332356','2','300332911'),('300332356','1','300332911'),('300332911','2','300332356'),('300332911','1','300332356'),('300333867','1','300333997'),('300333997','1','300333867'),('300334245','1','300335261'),('300335261','1','300334245'),('300335622','1','300336788'),('300336788','1','300335622'),('300337561','1','300338006'),('300338006','1','300337561'),('300338119','1','300338768'),('300338768','1','300338119'),('300338897','1','300339038'),('300339038','1','300338897'),('300339139','1','300341726'),('300341726','1','300339139'),('300342771','1','300343321'),('300343321','1','300342771'),('300343808','1','300343982'),('300343982','1','300343808'),('300344456','1','300344735'),('300344735','1','300344456'),('300344972','1','300346041'),('300346041','1','300344972'),('300346338','1','300346633'),('300346633','1','300346338'),('300346942','1','300348002'),('300348002','1','300346942'),('300348868','1','300349108'),('300349108','1','300348868'),('300349211','1','300350018'),('300350018','1','300349211'),('300350524','1','300350692'),('300350692','1','300350524'),('300350852','1','300351097'),('300351097','1','300350852'),('300351225','1','300351462'),('300351462','1','300351225'),('300351686','1','300353014'),('300353014','1','300351686'),('300353307','1','300353982'),('300353982','1','300353307'),('300354335','1','300354738'),('300354738','1','300354335'),('300355041','1','300355235'),('300355235','1','300355041'),('300355306','1','300355715'),('300355715','1','300355306'),('300355796','1','300356439'),('300356439','1','300355796'),('300357235','1','300359114'),('300359114','1','300357235'),('300360275','1','300360425'),('300360425','1','300360275'),('300360543','1','300360662'),('300360662','1','300360543'),('300360751','1','300360911'),('300360911','1','300360751'),('300361081','1','300361252'),('300361252','1','300361081'),('300361417','1','300370638'),('300370638','1','300361417'),('300373348','1','300373636'),('300373636','1','300373348'),('300374016','1','300374306'),('300374306','1','300374016'),('300374571','1','300374767'),('300374767','1','300374571'),('300374998','1','300377748'),('300377748','1','300374998'),('300378102','1','300378574'),('300378574','1','300378102'),('300378834','1','300380235'),('300380235','1','300378834'),('300382718','1','300383721'),('300383721','1','300382718'),('300384332','1','300385058'),('300385058','1','300384332'),('300385350','1','300385489'),('300385489','1','300385350'),('300385678','1','300386049'),('300386049','1','300385678'),('300386591','1','300386991'),('300386991','1','300386591'),('300387396','1','300388113'),('300388113','1','300387396'),('300389006','1','300389613'),('300389613','1','300389006'),('300390041','1','300390334'),('300390334','1','300390041'),('300390560','1','300391728'),('300391728','1','300390560'),('300392078','1','300392345'),('300392345','1','300392078'),('300392688','1','300394641'),('300394641','1','300392688'),('300398709','1','300399087'),('300399087','1','300398709'),('300400695','1','300400938'),('300400938','1','300400695'),('300401246','1','300401576'),('300401576','1','300401246'),('300401652','1','300402089'),('300402089','1','300401652'),('300402732','1','300404328'),('300404328','1','300402732'),('300405680','1','300407154'),('300407154','1','300405680'),('300408399','1','300408545'),('300408545','1','300408399'),('300408702','1','300409145'),('300409145','1','300408702'),('300411210','1','300411487'),('300411487','1','300411210'),('300411783','1','300412088'),('300412088','1','300411783'),('300412575','1','300413384'),('300413384','1','300412575'),('300415126','1','300415384'),('300415384','1','300415126'),('300415688','1','300417847'),('300417847','1','300415688'),('300419457','1','300420773'),('300420773','1','300419457'),('300424251','1','300425216'),('300425216','1','300424251'),('300427127','1','300427368'),('300427368','1','300427127'),('300427447','1','300431701'),('300431701','1','300427447'),('300434380','1','300434530'),('300434530','1','300434380'),('300434729','1','300435449'),('300435449','1','300434729'),('300436618','1','300437475'),('300437475','1','300436618'),('300437886','1','300438063'),('300438063','1','300437886'),('300438167','1','300438725'),('300438725','1','300438167'),('300439392','1','300440020'),('300440020','1','300439392'),('300440232','1','300440380'),('300440380','1','300440232'),('300440472','1','300441608'),('300441608','1','300440472'),('300442981','1','300443489'),('300443489','1','300442981'),('300444308','1','300444450'),('300444450','1','300444308'),('300444556','1','300444638'),('300444638','1','300444556'),('300444726','1','300445314'),('300445314','1','300444726'),('300445405','1','300445525'),('300445525','1','300445405'),('300445684','1','300446122'),('300446122','1','300445684'),('300446304','1','300446953'),('300446953','1','300446304'),('300447530','1','300448101'),('300448101','1','300447530'),('300448218','1','300448956'),('300448956','1','300448218'),('300449203','1','300449611'),('300449611','1','300449203'),('300449918','1','300450988'),('300450988','1','300449918'),('300452094','1','300452800'),('300452800','1','300452094'),('300454119','1','300454818'),('300454818','1','300454119'),('300455216','1','300455828'),('300455828','1','300455216'),('300455926','1','300457456'),('300457456','1','300455926'),('300458007','1','300458215'),('300458215','1','300458007'),('300458394','1','300458555'),('300458555','1','300458394'),('300458805','1','300460594'),('300460594','1','300458805'),('300461995','1','300462737'),('300462737','1','300461995'),('300464397','1','300464601'),('300464601','1','300464397'),('300464926','1','300465189'),('300465189','1','300464926'),('300465271','1','300465964'),('300465964','1','300465271'),('300467786','1','300473016'),('300473016','1','300467786'),('300474594','1','300475716'),('300475716','1','300474594'),('300476347','1','300476939'),('300476939','1','300476347'),('300478628','1','300479550'),('300479550','1','300478628'),('300479925','1','300480562'),('300480562','1','300479925'),('300481319','1','300481486'),('300481486','1','300481319'),('300481657','1','300481956'),('300481956','1','300481657'),('300482256','1','300483391'),('300483391','1','300482256'),('300484580','1','300485454'),('300485454','1','300484580'),('300486034','1','300486695'),('300486695','1','300486034'),('300487056','1','300487341'),('300487341','1','300487056'),('300487483','1','300489038'),('300489038','1','300487483'),('300490613','1','300490732'),('300490732','1','300490613'),('300490861','1','300491395'),('300491395','1','300490861'),('300491890','1','300492724'),('300492724','1','300491890'),('300492857','1','300496390'),('300492857','1','300497826'),('300496390','1','300492857'),('300497635','1','300497826'),('300497826','1','300492857'),('300497826','1','300497635'),('300498045','1','300500841'),('300500841','1','300498045'),('300501032','1','300502800'),('300502800','1','300501032'),('300504350','1','300505129'),('300505129','1','300504350'),('300506550','1','300508144'),('300508144','1','300506550'),('300509185','1','300511259'),('300511259','1','300509185'),('300514741','1','300514970'),('300514970','1','300514741'),('300515337','1','300516713'),('300516713','1','300515337'),('300518272','1','300520173'),('300520173','1','300518272'),('300521647','1','300522205'),('300522205','1','300521647'),('300523198','1','300523560'),('300523560','1','300523198'),('300523707','1','300524010'),('300524010','1','300523707'),('300524486','1','300525346'),('300525346','1','300524486'),('300525805','1','300526371'),('300526371','1','300525805'),('300527087','1','300527311'),('300527311','1','300527087'),('300527522','1','300527760'),('300527760','1','300527522'),('300527968','1','300529155'),('300529155','1','300527968'),('300529868','1','300529951'),('300529951','1','300529868'),('300530125','1','300530284'),('300530284','1','300530125'),('300530460','1','300530843'),('300530843','1','300530460'),('300530967','1','300532001'),('300532001','1','300530967'),('300532279','1','300533044'),('300533044','1','300532279'),('300533177','1','300533827'),('300533827','1','300533177'),('300534337','1','300534722'),('300534722','1','300534337'),('300534812','1','300535089'),('300535089','1','300534812'),('300536106','1','300536607'),('300536607','1','300536106'),('300538312','1','300538475'),('300538475','1','300538312'),('300538612','1','300540504'),('300540504','1','300538612'),('300541983','1','300542522'),('300542522','1','300541983'),('300543427','1','300544524'),('300544524','1','300543427'),('300546043','1','300546588'),('300546588','1','300546043'),('300546932','1','300547108'),('300547108','1','300546932'),('300547222','1','300548012'),('300548012','1','300547222'),('300549300','1','300550450'),('300550450','1','300549300'),('300551403','1','300553586'),('300553586','1','300551403'),('300553961','1','300554277'),('300554277','1','300553961'),('300554427','1','300554989'),('300554989','1','300554427'),('300555352','1','300556049'),('300556049','1','300555352'),('300556789','1','300557966'),('300557966','1','300556789'),('300560262','1','300560733'),('300560733','1','300560262'),('300561219','1','300562257'),('300562257','1','300561219'),('300562897','1','300563376'),('300563376','1','300562897'),('300564263','1','300564363'),('300564363','1','300564263'),('300564578','1','300566102'),('300566102','1','300564578'),('300567099','1','300569293'),('300569293','1','300567099'),('300569929','1','300570068'),('300570068','1','300569929'),('300570209','1','300570654'),('300570654','1','300570209'),('300571130','1','300572623'),('300572623','1','300571130'),('300574632','1','300575444'),('300575444','1','300574632'),('300575926','1','300576766'),('300576766','1','300575926'),('300576984','1','300577443'),('300577443','1','300576984'),('300577813','1','300578875'),('300577813','1','300580568'),('300578875','1','300577813'),('300579622','1','300580568'),('300580568','1','300577813'),('300580568','1','300579622'),('300581801','1','300582019'),('300582019','1','300581801'),('300582299','1','300582629'),('300582629','1','300582299'),('300582800','1','300583731'),('300583731','1','300582800'),('300583907','1','300584301'),('300584301','1','300583907'),('300584645','1','300585735'),('300585735','1','300584645'),('300586045','1','300586679'),('300586679','1','300586045'),('300586933','1','300589776'),('300589776','1','300586933'),('300590315','1','300591053'),('300591053','1','300590315'),('300591450','1','300593230'),('300593230','1','300591450'),('300593969','1','300594160'),('300594160','1','300593969'),('300594319','1','300594633'),('300594319','1','300594904'),('300594633','1','300594904'),('300594633','1','300594319'),('300594904','1','300594319'),('300594904','1','300594633'),('300595033','1','300596381'),('300596381','1','300595033'),('300596729','1','300597038'),('300597038','1','300596729'),('300597959','1','300598538'),('300598538','1','300597959'),('300598923','1','300599266'),('300599266','1','300598923'),('300599652','1','300599928'),('300599928','1','300599652'),('300600117','1','300600868'),('300600868','1','300600117'),('300601421','2','300602378'),('300601421','1','300602378'),('300602378','2','300601421'),('300602378','1','300601421'),('300603266','1','300603598'),('300603598','1','300603266'),('300603864','1','300604438'),('300604438','1','300603864'),('300604664','1','300605204'),('300605204','1','300604664'),('300605778','1','300606697'),('300606697','1','300605778'),('300607846','1','300608036'),('300608036','1','300607846'),('300608324','1','300608572'),('300608572','1','300608324'),('300608944','1','300609373'),('300609373','1','300608944'),('300609960','1','300610365'),('300610365','1','300609960'),('300611168','1','300611560'),('300611560','1','300611168'),('300612212','1','300612504'),('300612504','1','300612212'),('300612695','1','300612877'),('300612877','1','300612695'),('300613011','1','300613983'),('300613983','1','300613011'),('300614432','1','300614993'),('300614993','1','300614432'),('300615841','1','300616450'),('300616450','1','300615841'),('300616923','1','300618381'),('300618381','1','300616923'),('300618542','1','300618898'),('300618898','1','300618542'),('300619079','1','300619754'),('300619754','1','300619079'),('300619980','1','300621010'),('300621010','1','300619980'),('300621248','1','300621828'),('300621828','1','300621248'),('300621987','1','300622476'),('300622476','1','300621987'),('300622581','1','300622713'),('300622713','1','300622581'),('300622793','1','300623019'),('300623019','1','300622793'),('300623101','1','300623494'),('300623494','1','300623101'),('300623737','1','300624611'),('300624611','1','300623737'),('300624918','1','300625223'),('300625223','1','300624918'),('300625555','1','300626421'),('300626421','1','300625555'),('300626512','1','300626714'),('300626714','1','300626512'),('300626848','1','300627620'),('300626848','1','300628278'),('300627620','1','300628278'),('300627620','1','300626848'),('300628278','1','300626848'),('300628278','1','300627620'),('300628914','1','300629218'),('300629218','1','300628914'),('300630393','1','300631802'),('300631802','1','300630393'),('300632073','1','300632219'),('300632219','1','300632073'),('300632382','1','300633282'),('300633282','1','300632382'),('300633564','1','300634522'),('300634522','1','300633564'),('300634993','1','300637533'),('300637533','1','300634993'),('300638407','1','300639705'),('300639705','1','300638407'),('300640230','1','300641092'),('300641092','1','300640230'),('300641482','1','300641730'),('300641730','1','300641482'),('300641877','1','300642284'),('300642284','1','300641877'),('300642983','1','300643723'),('300643723','1','300642983'),('300643797','1','300644573'),('300644573','1','300643797'),('300645210','1','300646003'),('300646003','1','300645210'),('300646101','1','300646823'),('300646823','1','300646101'),('300647058','1','300647379'),('300647379','1','300647058'),('300647515','1','300647694'),('300647515','1','300647928'),('300647694','1','300647928'),('300647694','1','300647515'),('300647928','1','300647515'),('300647928','1','300647694'),('300648103','1','300648339'),('300648339','1','300648103'),('300648581','1','300648753'),('300648753','1','300648581'),('300649252','1','300652391'),('300652391','1','300649252'),('300652887','1','300653141'),('300653141','1','300652887'),('300653523','1','300654399'),('300654399','1','300653523'),('300654587','1','300654822'),('300654822','1','300654587'),('300655837','1','300656842'),('300656842','1','300655837'),('300657142','1','300657512'),('300657512','1','300657142'),('300658275','2','300658440'),('300658275','1','300658440'),('300658440','2','300658275'),('300658440','1','300658275'),('300658609','1','300659648'),('300659648','1','300658609'),('300660014','1','300660466'),('300660466','1','300660014'),('300660650','1','300660893'),('300660893','1','300660650'),('300660981','1','300662612'),('300662612','1','300660981'),('300663587','1','300664145'),('300664145','1','300663587'),('300664714','1','300664931'),('300664931','1','300664714'),('300665056','1','300665254'),('300665254','1','300665056'),('300665578','1','300665994'),('300665994','1','300665578'),('300666457','1','300667200'),('300667200','1','300666457'),('300667952','1','300668525'),('300668525','1','300667952'),('300669041','1','300669170'),('300669170','1','300669041'),('300669326','1','300670182'),('300670182','1','300669326'),('300670712','1','300670937'),('300670937','1','300670712'),('300671077','1','300671373'),('300671373','1','300671077'),('300671512','1','300672667'),('300672667','1','300671512'),('300673691','1','300673844'),('300673844','1','300673691'),('300673991','1','300675192'),('300675192','1','300673991'),('300676276','1','300677990'),('300677990','1','300676276'),('300678921','1','300680224'),('300680224','1','300678921'),('300680722','1','300681874'),('300681874','1','300680722'),('300682664','1','300683882'),('300683882','1','300682664'),('300684961','1','300687386'),('300687386','1','300684961'),('300688666','1','300689644'),('300689644','1','300688666'),('300689858','1','300690297'),('300690297','1','300689858'),('300690552','1','300690875'),('300690875','1','300690552'),('300691408','1','300692386'),('300692386','1','300691408'),('300693195','2','300694152'),('300693195','1','300694152'),('300694152','2','300693195'),('300694152','1','300693195'),('300694973','1','300696463'),('300696463','1','300694973'),('300699187','1','300699435'),('300699435','1','300699187'),('300699695','1','300700483'),('300700483','1','300699695'),('300700959','1','300701192'),('300701192','1','300700959'),('300701437','1','300701605'),('300701605','1','300701437'),('300701799','1','300701971'),('300701971','1','300701799'),('300702059','1','300702968'),('300702968','1','300702059'),('300703462','1','300706554'),('300706554','1','300703462'),('300707281','1','300707604'),('300707604','1','300707281'),('300707811','1','300708437'),('300708437','1','300707811'),('300709060','1','300709428'),('300709428','1','300709060'),('300710150','1','300710533'),('300710533','1','300710150'),('300710941','1','300711647'),('300711647','1','300710941'),('300712232','1','300712787'),('300712787','1','300712232'),('300713369','1','300713493'),('300713493','1','300713369'),('300713629','1','300713968'),('300713968','1','300713629'),('300714324','1','300718531'),('300718531','1','300714324'),('300720179','1','300720331'),('300720331','1','300720179'),('300720458','1','300721201'),('300721201','1','300720458'),('300721866','1','300722253'),('300722253','1','300721866'),('300722379','1','300722534'),('300722534','1','300722379'),('300722661','1','300722797'),('300722797','1','300722661'),('300722964','1','300723586'),('300723586','1','300722964'),('300724624','1','300725225'),('300725225','1','300724624'),('300725715','1','300725887'),('300725887','1','300725715'),('300726235','1','300726602'),('300726602','1','300726235'),('300726771','1','300727672'),('300727672','1','300726771'),('300727765','1','300728409'),('300728409','1','300727765'),('300728730','1','300730230'),('300730230','1','300728730'),('300731448','1','300731597'),('300731597','1','300731448'),('300731754','1','300733957'),('300733957','1','300731754'),('300736522','1','300736773'),('300736773','1','300736522'),('300737210','1','300737398'),('300737398','1','300737210'),('300737600','1','300738188'),('300738188','1','300737600'),('300738787','1','300739702'),('300739702','1','300738787'),('300740234','1','300740785'),('300740785','1','300740234'),('300741182','1','300741379'),('300741379','1','300741182'),('300741943','1','300743550'),('300743550','1','300741943'),('300744360','1','300744612'),('300744612','1','300744360'),('300744723','1','300745039'),('300745039','1','300744723'),('300745219','1','300745890'),('300745890','1','300745219'),('300746070','1','300746216'),('300746216','1','300746070'),('300746369','1','300746647'),('300746647','1','300746369'),('300747063','1','300748785'),('300748785','1','300747063'),('300750257','1','300750463'),('300750463','1','300750257'),('300750644','1','300751306'),('300751306','1','300750644'),('300752059','1','300753092'),('300753092','1','300752059'),('300753699','1','300754198'),('300754198','1','300753699'),('300754680','1','300756416'),('300756416','1','300754680'),('300757603','1','300758376'),('300758376','1','300757603'),('300758472','1','300760100'),('300760100','1','300758472'),('300760931','1','300761070'),('300761070','1','300760931'),('300761208','1','300761339'),('300761339','1','300761208'),('300761488','1','300761712'),('300761712','1','300761488'),('300761887','1','300762501'),('300762501','1','300761887'),('300762791','1','300762911'),('300762911','1','300762791'),('300762999','1','300763693'),('300763693','1','300762999'),('300763878','1','300764145'),('300764145','1','300763878'),('300764219','1','300766114'),('300766114','1','300764219'),('300766794','1','300767336'),('300767336','1','300766794'),('300768920','1','300769986'),('300769986','1','300768920'),('300770217','1','300770481'),('300770481','1','300770217'),('300770829','1','300772531'),('300772531','1','300770829'),('300774138','1','300776364'),('300776364','1','300774138'),('300776825','1','300777675'),('300777675','1','300776825'),('300778024','1','300778408'),('300778408','1','300778024'),('300778500','1','300781438'),('300778500','1','300781978'),('300781438','1','300781978'),('300781438','1','300778500'),('300781978','1','300778500'),('300781978','1','300781438'),('300782903','1','300784513'),('300784513','1','300782903'),('300785112','1','300785700'),('300785112','1','300785963'),('300785700','1','300785963'),('300785700','1','300785112'),('300785963','1','300785112'),('300785963','1','300785700'),('300786555','1','300786911'),('300786911','1','300786555'),('300787267','1','300787592'),('300787592','1','300787267'),('300788571','1','300789515'),('300789515','1','300788571'),('300790357','1','300790782'),('300790782','1','300790357'),('300791480','1','300792469'),('300792469','1','300791480'),('300793433','1','300793671'),('300793433','1','300793968'),('300793671','1','300793968'),('300793671','1','300793433'),('300793968','1','300793433'),('300793968','1','300793671'),('300794375','1','300795004'),('300795004','1','300794375'),('300795235','1','300796378'),('300796378','1','300795235'),('300797625','1','300797923'),('300797923','1','300797625'),('300798229','1','300799452'),('300799452','1','300798229'),('300799871','1','300801102'),('300801102','1','300799871'),('300801698','1','300801906'),('300801906','1','300801698'),('300802074','1','300804036'),('300804036','1','300802074'),('300804585','1','300805086'),('300805086','1','300804585'),('300805276','1','300806554'),('300806554','1','300805276'),('300807019','1','300808585'),('300808585','1','300807019'),('300808806','1','300810980'),('300810980','1','300808806'),('300811468','1','300811842'),('300811842','1','300811468'),('300812190','1','300812552'),('300812552','1','300812190'),('300812645','1','300813302'),('300813302','1','300812645'),('300814550','1','300816242'),('300816242','1','300814550'),('300816810','1','300817964'),('300817964','1','300816810'),('300818698','1','300821677'),('300821677','1','300818698'),('300823428','1','300825105'),('300825105','1','300823428'),('300826644','1','300827348'),('300827348','1','300826644'),('300827828','1','300827934'),('300827934','1','300827828'),('300828026','1','300828773'),('300828773','1','300828026'),('300829389','1','300829519'),('300829519','1','300829389'),('300829659','1','300830221'),('300830221','1','300829659'),('300830659','1','300831347'),('300831347','1','300830659'),('300832050','1','300833122'),('300833122','1','300832050'),('300833597','1','300834439'),('300834439','1','300833597'),('300834750','1','300834963'),('300834963','1','300834750'),('300835187','1','300835373'),('300835373','1','300835187'),('300835576','1','300835862'),('300835576','1','300836056'),('300835862','1','300836056'),('300835862','1','300835576'),('300836056','1','300835576'),('300836056','1','300835862'),('300836241','1','300836393'),('300836393','1','300836241'),('300836556','1','300836743'),('300836743','1','300836556'),('300836927','2','300837047'),('300836927','1','300837047'),('300837047','2','300836927'),('300837047','1','300836927'),('300837165','1','300837280'),('300837280','1','300837165'),('300837381','1','300839085'),('300839085','1','300837381'),('300839819','1','300839945'),('300839945','1','300839819'),('300840100','1','300840338'),('300840338','1','300840100'),('300840420','1','300841530'),('300841530','1','300840420'),('300841655','1','300842838'),('300842838','1','300841655'),('300842925','1','300844579'),('300844579','1','300842925'),('300846437','1','300846584'),('300846584','1','300846437'),('300846761','1','300847041'),('300847041','1','300846761'),('300847497','1','300848044'),('300848044','1','300847497'),('300848324','1','300849553'),('300849553','1','300848324'),('300850253','1','300851388'),('300851388','1','300850253'),('300851544','1','300851690'),('300851690','1','300851544'),('300851849','1','300854352'),('300854352','1','300851849'),('300855378','1','300856517'),('300856517','1','300855378'),('300856621','1','300856767'),('300856621','1','300856917'),('300856767','1','300856917'),('300856767','1','300856621'),('300856917','1','300856621'),('300856917','1','300856767'),('300857065','1','300858289'),('300858289','1','300857065'),('300859232','1','300859951'),('300859951','1','300859232'),('300860616','1','300861915'),('300861915','1','300860616'),('300862053','1','300863955'),('300863955','1','300862053'),('300864540','1','300864723'),('300864723','1','300864540'),('300865128','1','300865477'),('300865477','1','300865128'),('300866137','1','300866461'),('300866461','1','300866137'),('300866638','1','300867063'),('300867063','1','300866638'),('300868143','1','300868711'),('300868711','1','300868143'),('300869179','1','300869346'),('300869346','1','300869179'),('300869529','1','300869935'),('300869935','1','300869529'),('300870081','1','300871504'),('300871504','1','300870081'),('300873120','1','300873187'),('300873187','1','300873120'),('300873257','1','300873559'),('300873559','1','300873257'),('300873878','1','300875368'),('300875368','1','300873878'),('300876158','1','300876546'),('300876546','1','300876158'),('300876916','1','300877669'),('300877669','1','300876916'),('300877921','1','300878363'),('300878363','1','300877921'),('300878584','1','300879887'),('300879887','1','300878584'),('300880020','1','300881563'),('300881563','1','300880020'),('300882236','1','300882728'),('300882728','1','300882236'),('300883871','1','300884053'),('300884053','1','300883871'),('300884552','1','300885305'),('300885305','1','300884552'),('300885974','1','300886445'),('300886445','1','300885974'),('300886932','1','300887571'),('300887571','1','300886932'),('300887956','1','300888901'),('300888901','1','300887956'),('300890148','1','300890719'),('300890719','1','300890148'),('300890993','1','300891326'),('300891326','1','300890993'),('300891995','1','300892314'),('300892314','1','300891995'),('300892666','1','300893531'),('300893531','1','300892666'),('300894778','1','300895999'),('300895999','1','300894778'),('300897230','1','300897686'),('300897686','1','300897230'),('300898010','1','300898314'),('300898314','1','300898010'),('300899574','1','300900586'),('300900586','1','300899574'),('300901765','1','300901960'),('300901960','1','300901765'),('300902415','1','300902925'),('300902925','1','300902415'),('300903375','1','300903819'),('300903819','1','300903375'),('300903923','1','300904007'),('300904007','1','300903923'),('300904313','1','300904440'),('300904440','1','300904313'),('300904718','1','300905077'),('300905077','1','300904718'),('300905167','1','300905504'),('300905504','1','300905167'),('300905621','1','300906514'),('300906514','1','300905621'),('300906623','1','300906779'),('300906779','1','300906623'),('300906937','1','300907486'),('300907486','1','300906937'),('300908501','1','300909225'),('300909225','1','300908501'),('300909823','1','300910328'),('300910328','1','300909823'),('300911422','1','300911894'),('300911894','1','300911422'),('300912359','1','300913662'),('300913662','1','300912359'),('300913812','1','300914102'),('300914102','1','300913812'),('300914323','1','300914612'),('300914612','1','300914323'),('300914828','1','300915794'),('300915794','1','300914828'),('300916679','1','300917044'),('300917044','1','300916679'),('300917194','1','300917973'),('300917973','1','300917194'),('300918745','1','300919069'),('300919069','1','300918745'),('300919454','1','300920624'),('300920624','1','300919454'),('300922125','1','300922697'),('300922697','1','300922125'),('300923362','1','300924237'),('300924237','1','300923362'),('300924853','1','300927693'),('300927693','1','300924853'),('300928429','1','300930896'),('300930896','1','300928429'),('300932151','1','300932997'),('300932997','1','300932151'),('300933364','1','300937343'),('300937343','1','300933364'),('300938706','1','300939418'),('300939418','1','300938706'),('300940335','1','300940484'),('300940484','1','300940335'),('300940624','1','300942027'),('300942027','1','300940624'),('300942289','1','300942590'),('300942590','1','300942289'),('300942708','1','300944611'),('300944611','1','300942708'),('300947943','1','300948808'),('300948808','1','300947943'),('300949367','1','300949958'),('300949958','1','300949367'),('300950158','1','300950277'),('300950277','1','300950158'),('300950430','1','300950653'),('300950653','1','300950430'),('300950890','1','300951203'),('300951203','1','300950890'),('300951510','1','300952196'),('300952196','1','300951510'),('300953393','1','300954934'),('300954934','1','300953393'),('300955421','1','300956383'),('300956383','1','300955421'),('300957101','1','300957604'),('300957604','1','300957101'),('300957827','1','300958558'),('300958558','1','300957827'),('300959177','1','300960511'),('300960511','1','300959177'),('300961238','1','300961850'),('300961850','1','300961238'),('300962741','1','300963457'),('300963457','1','300962741'),('300964416','1','300964722'),('300964722','1','300964416'),('300965039','1','300966009'),('300966009','1','300965039'),('300966738','1','300969111'),('300966738','1','300971027'),('300969111','1','300971027'),('300969111','1','300966738'),('300971027','1','300966738'),('300971027','1','300969111'),('300972450','1','300972671'),('300972671','1','300972450'),('300972879','1','300973041'),('300973041','1','300972879'),('300973109','1','300973283'),('300973283','1','300973109'),('300973396','1','300973965'),('300973965','1','300973396'),('300976460','1','300977082'),('300977082','1','300976460'),('300977678','1','300977993'),('300977993','1','300977678'),('300978116','1','300978916'),('300978916','1','300978116'),('300980039','1','300980655'),('300980655','1','300980039'),('300982164','1','300982605'),('300982605','1','300982164'),('300983010','1','300983366'),('300983366','1','300983010'),('300983553','1','300985062'),('300985062','1','300983553'),('300985363','1','300985527'),('300985527','1','300985363'),('300985674','1','300985837'),('300985837','1','300985674'),('300985986','1','300986632'),('300986632','1','300985986'),('300987020','1','300988604'),('300988604','1','300987020'),('300989044','1','300989492'),('300989492','1','300989044'),('300989724','1','300990135'),('300990135','1','300989724'),('300990228','1','300990314'),('300990314','1','300990228'),('300990685','1','300991129'),('300991129','1','300990685'),('300991466','1','300991598'),('300991598','1','300991466'),('300991754','1','300991875'),('300991875','1','300991754'),('300992018','1','300993562'),('300993562','1','300992018'),('300994515','1','300994706'),('300994706','1','300994515'),('300994841','1','300995385'),('300995385','1','300994841'),('300996073','1','300997072'),('300997072','1','300996073'),('300997468','1','300997639'),('300997639','1','300997468'),('300998169','1','300998612'),('300998612','1','300998169'),('300999011','1','301001157'),('301001157','1','300999011'),('301002013','1','301002508'),('301002508','1','301002013'),('301003972','1','301004232'),('301004232','1','301003972'),('301004545','1','301005624'),('301005624','1','301004545'),('301005829','1','301007340'),('301007340','1','301005829'),('301010002','1','301010798'),('301010798','1','301010002'),('301012069','1','301012891'),('301012891','1','301012069'),('301013206','1','301013308'),('301013308','1','301013206'),('301013390','1','301013881'),('301013881','1','301013390'),('301014427','1','301015704'),('301015704','1','301014427'),('301016390','1','301019587'),('301019587','1','301016390'),('301020886','1','301021364'),('301021364','1','301020886'),('301021895','1','301022336'),('301022336','1','301021895'),('301022801','1','301023853'),('301023853','1','301022801'),('301025310','1','301026570'),('301026570','1','301025310'),('301026747','1','301027057'),('301027057','1','301026747'),('301029248','1','301029653'),('301029653','1','301029248'),('301030257','1','301032206'),('301032206','1','301030257'),('301033007','1','301033198'),('301033198','1','301033007'),('301033346','1','301033529'),('301033529','1','301033346'),('301033653','1','301034980'),('301034980','1','301033653'),('301035557','1','301036908'),('301036908','1','301035557'),('301037644','1','301040884'),('301040884','1','301037644'),('301043522','1','301044053'),('301044053','1','301043522'),('301044162','1','301044395'),('301044395','1','301044162'),('301045305','1','301045918'),('301045918','1','301045305'),('301046373','1','301046905'),('301046905','1','301046373'),('301047904','1','301048057'),('301048057','1','301047904'),('301048202','1','301048835'),('301048835','1','301048202'),('301048928','1','301050434'),('301050434','1','301048928'),('301050942','1','301051430'),('301051430','1','301050942'),('301051709','1','301051848'),('301051848','1','301051709'),('301051949','1','301053240'),('301053240','1','301051949'),('301053560','1','301053657'),('301053657','1','301053560'),('301053759','1','301054276'),('301054276','1','301053759'),('301054577','1','301055678'),('301055678','1','301054577'),('301056449','1','301057357'),('301057357','1','301056449'),('301057630','1','301060262'),('301060262','1','301057630'),('301060262','1','301062736'),('301062349','1','301062736'),('301062736','1','301060262'),('301062736','1','301062349'),('301062956','1','301063614'),('301063614','1','301062956'),('301063823','1','301064024'),('301064024','1','301063823'),('301064198','1','301064303'),('301064303','1','301064198'),('301064415','1','301064729'),('301064729','1','301064415'),('301064959','1','301065181'),('301065181','1','301064959'),('301065924','1','301066707'),('301066707','1','301065924'),('301066970','1','301067525'),('301067525','1','301066970'),('301068609','1','301069925'),('301069925','1','301068609'),('301071532','1','301072207'),('301072207','1','301071532'),('301072805','1','301073925'),('301073925','1','301072805'),('301075933','1','301076293'),('301076293','1','301075933'),('301076557','1','301077297'),('301077297','1','301076557'),('301078681','1','301079507'),('301079507','1','301078681'),('301079763','1','301079875'),('301079875','1','301079763'),('301080034','1','301081473'),('301081473','1','301080034'),('301081817','1','301082043'),('301082043','1','301081817'),('301082189','1','301084461'),('301084461','1','301082189'),('301088613','1','301089813'),('301089813','1','301088613'),('301092207','1','301092938'),('301092938','1','301092207'),('301096599','1','301097803'),('301097803','1','301096599'),('301098888','1','301099517'),('301099517','1','301098888'),('301099954','1','301100353'),('301100353','1','301099954'),('301101254','1','301101709'),('301101709','1','301101254'),('301102645','1','301103202'),('301103202','1','301102645'),('301103661','1','301103838'),('301103838','1','301103661'),('301104023','1','301104200'),('301104200','1','301104023'),('301104346','1','301104807'),('301104807','1','301104346'),('301105178','1','301105349'),('301105178','1','301105545'),('301105349','1','301105545'),('301105349','1','301105178'),('301105545','1','301105178'),('301105545','1','301105349'),('301105974','1','301107636'),('301107636','1','301105974'),('301108900','1','301109118'),('301109118','1','301108900'),('301109262','1','301111436'),('301111436','1','301109262'),('301113620','1','301114844'),('301114844','1','301113620'),('301116530','1','301116988'),('301116988','1','301116530'),('301117605','1','301117910'),('301117910','1','301117605'),('301118035','1','301118219'),('301118219','1','301118035'),('301118479','1','301119464'),('301119464','1','301118479'),('301119612','1','301119750'),('301119750','1','301119612'),('301119887','1','301120393'),('301120393','1','301119887'),('301123151','1','301123973'),('301123973','1','301123151'),('301124538','1','301126915'),('301126915','1','301124538'),('301128014','1','301128202'),('301128202','1','301128014'),('301128753','1','301128876'),('301128876','1','301128753'),('301129005','1','301129072'),('301129072','1','301129005'),('301129161','1','301131445'),('301131445','1','301129161'),('301136817','1','301136986'),('301136986','1','301136817'),('301137203','1','301138726'),('301138726','1','301137203'),('301140037','1','301140829'),('301140829','1','301140037'),('301141428','1','301141972'),('301141972','1','301141428'),('301142417','1','301142536'),('301142536','1','301142417'),('301142643','1','301144191'),('301144191','1','301142643'),('301145521','1','301145651'),('301145651','1','301145521'),('301145914','1','301146184'),('301146184','1','301145914'),('301146618','1','301148064'),('301148064','1','301146618'),('301148395','1','301148789'),('301148789','1','301148395'),('301149145','1','301149348'),('301149348','1','301149145'),('301149518','1','301149776'),('301149776','1','301149518'),('301150130','1','301150485'),('301150485','1','301150130'),('301150874','1','301151201'),('301151201','1','301150874'),('301151542','1','301152343'),('301152343','1','301151542'),('301152575','1','301153092'),('301153092','1','301152575'),('301153287','1','301155661'),('301155661','1','301153287'),('301156183','1','301156336'),('301156336','1','301156183'),('301156487','1','301157446'),('301157446','1','301156487'),('301158111','1','301158303'),('301158303','1','301158111'),('301158470','1','301158720'),('301158470','1','301159911'),('301158720','1','301159911'),('301158720','1','301158470'),('301159911','1','301158470'),('301159911','1','301158720'),('301160016','1','301160834'),('301160834','1','301160016'),('301161073','1','301162849'),('301162849','1','301161073'),('301164003','1','301164503'),('301164503','1','301164003'),('301164722','1','301165052'),('301165052','1','301164722'),('301165136','1','301166073'),('301166073','1','301165136'),('301166164','1','301166694'),('301166694','1','301166164'),('301166769','1','301166850'),('301166850','1','301166769'),('301166932','1','301168903'),('301168903','1','301166932'),('301169722','1','301172018'),('301172018','1','301169722'),('301172963','1','301173938'),('301173938','1','301172963'),('301174032','1','301174336'),('301174336','1','301174032'),('301174424','1','301174624'),('301174624','1','301174424'),('301174758','1','301175214'),('301175214','1','301174758'),('301175528','1','301176114'),('301176114','1','301175528'),('301176338','1','301176449'),('301176449','1','301176338'),('301176563','1','301176804'),('301176563','1','301176962'),('301176804','1','301176962'),('301176804','1','301176563'),('301176962','1','301176563'),('301176962','1','301176804'),('301177115','1','301177669'),('301177115','1','301177490'),('301177490','1','301177669'),('301177490','1','301177115'),('301177669','1','301177115'),('301177669','1','301177490'),('301177881','1','301178098'),('301178098','1','301177881'),('301178461','1','301178614'),('301178614','1','301178461'),('301178721','1','301179513'),('301179513','1','301178721'),('301181699','1','301182133'),('301182133','1','301181699'),('301182567','1','301183592'),('301183592','1','301182567'),('301184869','1','301185391'),('301185391','1','301184869'),('301187373','1','301187593'),('301187593','1','301187373'),('301187714','1','301188324'),('301188324','1','301187714'),('301188404','1','301188592'),('301188592','1','301188404'),('301188691','1','301188767'),('301188767','1','301188691'),('301189086','1','301189766'),('301189086','1','301190460'),('301189766','1','301190460'),('301189766','1','301189086'),('301190460','1','301189086'),('301190460','1','301189766'),('301192080','1','301193889'),('301193889','1','301192080'),('301196387','1','301196576'),('301196576','1','301196387'),('301196782','1','301196982'),('301196982','1','301196782'),('301197428','1','301198030'),('301198030','1','301197428'),('301198596','1','301198766'),('301198766','1','301198596'),('301198940','1','301199217'),('301199217','1','301198940'),('301200400','1','301200734'),('301200734','1','301200400'),('301200913','1','301202829'),('301202829','1','301200913'),('301203484','1','301207406'),('301207406','1','301203484'),('301210286','1','301210443'),('301210286','1','301210800'),('301210286','1','301210980'),('301210443','1','301210800'),('301210443','1','301210980'),('301210443','1','301210286'),('301210800','1','301210980'),('301210800','1','301210286'),('301210800','1','301210443'),('301210980','1','301210286'),('301210980','1','301210443'),('301210980','1','301210800'),('301211332','1','301212558'),('301212558','1','301211332'),('301213455','1','301214705'),('301214705','1','301213455'),('301215598','1','301216217'),('301216217','1','301215598'),('301216556','1','301217643'),('301217643','1','301216556'),('301219207','1','301222567'),('301222567','1','301219207'),('301223214','1','301224055'),('301224055','1','301223214'),('301224311','1','301225620'),('301225620','1','301224311'),('301226195','1','301226843'),('301226843','1','301226195'),('301227556','1','301227735'),('301227735','1','301227556'),('301227871','1','301229054'),('301229054','1','301227871'),('301229417','1','301233429'),('301233429','1','301229417'),('301235316','1','301239535'),('301239535','1','301235316'),('301239795','1','301240927'),('301240927','1','301239795'),('301241214','1','301242065'),('301242065','1','301241214'),('301242708','1','301243336'),('301243336','1','301242708'),('301243769','1','301243950'),('301243950','1','301243769'),('301244219','1','301244376'),('301244376','1','301244219'),('301244706','1','301244886'),('301244886','1','301244706'),('301245208','1','301246384'),('301246384','1','301245208'),('301247221','1','301248561'),('301248561','1','301247221'),('301249414','1','301249618'),('301249618','1','301249414'),('301250387','1','301252370'),('301252370','1','301250387'),('301253825','1','301254570'),('301254570','1','301253825'),('301255013','1','301255639'),('301255639','1','301255013'),('301255871','1','301256428'),('301256428','1','301255871'),('301256624','1','301257409'),('301257409','1','301256624'),('301257606','1','301257801'),('301257801','1','301257606'),('301257938','1','301258057'),('301258057','1','301257938'),('301258580','1','301260658'),('301260658','1','301258580'),('301262040','1','301262644'),('301262644','1','301262040'),('301263244','1','301264543'),('301264543','1','301263244'),('301265475','1','301266929'),('301266929','1','301265475'),('301267729','1','301268519'),('301268519','1','301267729'),('301269185','1','301269302'),('301269302','1','301269185'),('301269425','1','301272598'),('301272598','1','301269425'),('301273268','1','301274256'),('301274256','1','301273268'),('301276338','1','301276576'),('301276576','1','301276338'),('301276691','1','301278237'),('301278237','1','301276691'),('301278344','1','301278584'),('301278584','1','301278344'),('301278670','1','301278860'),('301278860','1','301278670'),('301279014','1','301279783'),('301279783','1','301279014'),('301280755','1','301281804'),('301281804','1','301280755'),('301281935','1','301282889'),('301282889','1','301281935'),('301283103','1','301284502'),('301284502','1','301283103'),('301284702','1','301285610'),('301285610','1','301284702'),('301286028','1','301287249'),('301287249','1','301286028'),('301287857','1','301290131'),('301290131','1','301287857'),('301290825','1','301291002'),('301291002','1','301290825'),('301291331','1','301292489'),('301292489','1','301291331'),('301293407','1','301293806'),('301293806','1','301293407'),('301293931','1','301294652'),('301294652','1','301293931'),('301295348','1','301295486'),('301295486','1','301295348'),('301295665','1','301296311'),('301296311','1','301295665'),('301297375','1','301298296'),('301298296','1','301297375'),('301299834','1','301300217'),('301300217','1','301299834'),('301301014','1','301301162'),('301301162','1','301301014'),('301301337','1','301302084'),('301302084','1','301301337'),('301303658','1','301303890'),('301303890','1','301303658'),('301304035','1','301304369'),('301304035','1','301304860'),('301304369','1','301304860'),('301304369','1','301304035'),('301304860','1','301304035'),('301304860','1','301304369'),('301305005','1','301305743'),('301305743','1','301305005'),('301305862','1','301306074'),('301306074','1','301305862'),('301307546','1','301307888'),('301307888','1','301307546'),('301308291','1','301308573'),('301308573','1','301308291'),('301308655','1','301308805'),('301308805','1','301308655'),('301308973','1','301310354'),('301310354','1','301308973'),('301310733','1','301311087'),('301311087','1','301310733'),('301311649','1','301312267'),('301312267','1','301311649'),('301312509','1','301312656'),('301312656','1','301312509'),('301312775','1','301313093'),('301313093','1','301312775'),('301313645','1','301314327'),('301314327','1','301313645'),('301314421','1','301314670'),('301314670','1','301314421'),('301314959','1','301315532'),('301315532','1','301314959'),('301317423','1','301317800'),('301317800','1','301317423'),('301320493','1','301321593'),('301321593','1','301320493'),('301322151','1','301322672'),('301322672','1','301322151'),('301322931','1','301323804'),('301323804','1','301322931'),('301324297','1','301324701'),('301324701','1','301324297'),('301325073','1','301325215'),('301325215','1','301325073'),('301325353','1','301326786'),('301326786','1','301325353'),('301327576','1','301327693'),('301327693','1','301327576'),('301327762','1','301329393'),('301329393','1','301327762'),('301330947','1','301331606'),('301331606','1','301330947'),('301332433','1','301332572'),('301332572','1','301332433'),('301332716','1','301332855'),('301332855','1','301332716'),('301332995','1','301333424'),('301332995','1','301334701'),('301333424','1','301334701'),('301333424','1','301332995'),('301334701','1','301332995'),('301334701','1','301333424'),('301335531','1','301335661'),('301335661','1','301335531'),('301335840','2','301343705'),('301335840','1','301343705'),('301343705','2','301335840'),('301343705','1','301335840'),('301347046','1','301347204'),('301347204','1','301347046'),('301347333','1','301347709'),('301347709','1','301347333'),('301348375','1','301348624'),('301348624','1','301348375'),('301348884','1','301349530'),('301349530','1','301348884'),('301350631','1','301350974'),('301350974','1','301350631'),('301351051','1','301351644'),('301351644','1','301351051'),('301351936','1','301352174'),('301352174','1','301351936'),('301352400','1','301353684'),('301353684','1','301352400'),('301356334','1','301356736'),('301356736','1','301356334'),('301357179','1','301357283'),('301357283','1','301357179'),('301357390','1','301357767'),('301357767','1','301357390'),('301358264','1','301359053'),('301359053','1','301358264'),('301360137','1','301360282'),('301360137','1','301360455'),('301360282','1','301360137'),('301360282','1','301360455'),('301360455','1','301360282'),('301360455','1','301360137'),('301360693','1','301360851'),('301360851','1','301360693'),('301361053','1','301361799'),('301361799','1','301361053'),('301361997','1','301362241'),('301362241','1','301361997'),('301362383','1','301362631'),('301362631','1','301362383'),('301362783','1','301363675'),('301363675','1','301362783'),('301364435','1','301365171'),('301365171','1','301364435'),('301365496','1','301365853'),('301365853','1','301365496'),('301366057','1','301366895'),('301366895','1','301366057'),('301367744','1','301368462'),('301368462','1','301367744'),('301368685','1','301368970'),('301368970','1','301368685'),('301369121','1','301369275'),('301369275','1','301369121'),('301369382','1','301369790'),('301369790','1','301369382'),('301370375','1','301370681'),('301370681','1','301370375'),('301372411','1','301372917'),('301372917','1','301372411'),('301373758','1','301374158'),('301374158','1','301373758'),('301374878','1','301375128'),('301375128','1','301374878'),('301375368','1','301375483'),('301375483','1','301375368'),('301375585','1','301375998'),('301375998','1','301375585'),('301376430','1','301376547'),('301376547','1','301376430'),('301376641','1','301377189'),('301377189','1','301376641'),('301377596','1','301378888'),('301377596','1','301378733'),('301378733','1','301378888'),('301378733','1','301377596'),('301378888','1','301377596'),('301378888','1','301378733'),('301379413','1','301379640'),('301379640','1','301379413'),('301379712','1','301379969'),('301379969','1','301379712'),('301380103','1','301380490'),('301380490','1','301380103'),('301380616','1','301381040'),('301381040','1','301380616'),('301381142','1','301381806'),('301381806','1','301381142'),('301382522','1','301383937'),('301383937','1','301382522'),('301384044','1','301384226'),('301384044','1','301384413'),('301384226','1','301384413'),('301384226','1','301384044'),('301384413','1','301384044'),('301384413','1','301384226'),('301384599','1','301384700'),('301384700','1','301384599'),('301384807','1','301387615'),('301387615','1','301384807'),('301389556','1','301393360'),('301393360','1','301389556'),('301395183','1','301395394'),('301395394','1','301395183'),('301395602','1','301395788'),('301395788','1','301395602'),('301395981','1','301396847'),('301396847','1','301395981'),('301397581','1','301397756'),('301397756','1','301397581'),('301397873','1','301398399'),('301398399','1','301397873'),('301399642','1','301400352'),('301400352','1','301399642'),('301400714','1','301401681'),('301401681','1','301400714'),('301401937','1','301402466'),('301402466','1','301401937'),('301403234','1','301403456'),('301403456','1','301403234'),('301403561','1','301405360'),('301405360','1','301403561'),('301407080','1','301408292'),('301408292','1','301407080'),('301408523','1','301408938'),('301408938','1','301408523'),('301409342','1','301410107'),('301410107','1','301409342'),('301410770','1','301411051'),('301411051','1','301410770'),('301411418','1','301412582'),('301412582','1','301411418'),('301413410','1','301416121'),('301416121','1','301413410'),('301416761','1','301417163'),('301417163','1','301416761'),('301417542','1','301418064'),('301418064','1','301417542'),('301418376','1','301418543'),('301418543','1','301418376'),('301418772','1','301419050'),('301419050','1','301418772'),('301419518','1','301419644'),('301419644','1','301419518'),('301419805','1','301420233'),('301420233','1','301419805'),('301420390','1','301420570'),('301420570','1','301420390'),('301420887','1','301420969'),('301420969','1','301420887'),('301421058','1','301421388'),('301421388','1','301421058'),('301421540','1','301421725'),('301421725','1','301421540'),('301421850','1','301421956'),('301421956','1','301421850'),('301422082','1','301422209'),('301422209','1','301422082'),('301422335','1','301422493'),('301422493','1','301422335'),('301422612','1','301423276'),('301423276','1','301422612'),('301423855','1','301424001'),('301424001','1','301423855'),('301424171','1','301424353'),('301424353','1','301424171'),('301424524','1','301425167'),('301425167','1','301424524'),('301425633','1','301425995'),('301425995','1','301425633'),('301426542','1','301427417'),('301426542','1','301428012'),('301427417','1','301428012'),('301427417','1','301426542'),('301428012','1','301426542'),('301428012','1','301427417'),('301429065','1','301429200'),('301429200','1','301429065'),('301429446','1','301430157'),('301430157','1','301429446'),('301430424','1','301430535'),('301430535','1','301430424'),('301430634','1','301431250'),('301431250','1','301430634'),('301431978','1','301432165'),('301432165','1','301431978'),('301432346','1','301433079'),('301433079','1','301432346'),('301433993','1','301434436'),('301434436','1','301433993'),('301435000','1','301435113'),('301435000','1','301435225'),('301435113','1','301435225'),('301435113','1','301435000'),('301435225','1','301435000'),('301435225','1','301435113'),('301435369','1','301436200'),('301436200','1','301435369'),('301436608','1','301437040'),('301437040','1','301436608'),('301437201','1','301438452'),('301438452','1','301437201'),('301440411','1','301441012'),('301441012','1','301440411'),('301441835','1','301442460'),('301442460','1','301441835'),('301442782','1','301442938'),('301442938','1','301442782'),('301443095','1','301443231'),('301443231','1','301443095'),('301443432','1','301443654'),('301443654','1','301443432'),('301443854','1','301444008'),('301444008','1','301443854'),('301444162','2','301444905'),('301444162','1','301444905'),('301444905','2','301444162'),('301444905','1','301444162'),('301446172','1','301446470'),('301446470','1','301446172'),('301446768','1','301447429'),('301447429','1','301446768'),('301448599','1','301448731'),('301448731','1','301448599'),('301449216','1','301449469'),('301449469','1','301449216'),('301449538','1','301449665'),('301449665','1','301449538'),('301449749','1','301450723'),('301450723','1','301449749'),('301451070','1','301451876'),('301451876','1','301451070'),('301452154','1','301452270'),('301452270','1','301452154'),('301452394','1','301453774'),('301453774','1','301452394'),('301453866','1','301454419'),('301454419','1','301453866'),('301454513','1','301455134'),('301455134','1','301454513'),('301455290','1','301455596'),('301455596','1','301455290'),('301455801','1','301456507'),('301456507','1','301455801'),('301456871','1','301457262'),('301457262','1','301456871'),('301458178','1','301458290'),('301458290','1','301458178'),('301458417','1','301459164'),('301459164','1','301458417'),('301463592','1','301463798'),('301463798','1','301463592'),('301464027','1','301465978'),('301465978','1','301464027'),('301466227','1','301466980'),('301466980','1','301466227'),('301467388','1','301467903'),('301467903','1','301467388'),('301468232','1','301468751'),('301468751','1','301468232'),('301470061','1','301470747'),('301470747','1','301470061'),('301471004','1','301471783'),('301471783','1','301471004'),('301472103','1','301474660'),('301474660','1','301472103'),('301475212','1','301475844'),('301475844','1','301475212'),('301475946','1','301476349'),('301476349','1','301475946'),('301476693','1','301478290'),('301478290','1','301476693'),('301478622','1','301479961'),('301479961','1','301478622'),('301480156','1','301481831'),('301481831','1','301480156'),('301484687','1','301486048'),('301486048','1','301484687'),('301487022','1','301487887'),('301487887','1','301487022'),('301488218','1','301488599'),('301488599','1','301488218'),('301489304','1','301489952'),('301489952','1','301489304'),('301490387','1','301490560'),('301490560','1','301490387'),('301490706','1','301490887'),('301490887','1','301490706'),('301491106','1','301491343'),('301491343','1','301491106'),('301491464','1','301492232'),('301492232','1','301491464'),('301492371','1','301492714'),('301492714','1','301492371'),('301492892','1','301493311'),('301493311','1','301492892'),('301493810','1','301493954'),('301493954','1','301493810'),('301494569','1','301494696'),('301494696','1','301494569'),('301494868','1','301495101'),('301494868','1','301495282'),('301495101','1','301495282'),('301495101','1','301494868'),('301495282','1','301494868'),('301495282','1','301495101'),('301495495','1','301495996'),('301495996','1','301495495'),('301496106','1','301496236'),('301496236','1','301496106'),('301496432','1','301497567'),('301496432','1','301498548'),('301497567','1','301496432'),('301497567','1','301498548'),('301498548','1','301496432'),('301498548','1','301497567'),('301499033','1','301499167'),('301499167','1','301499033'),('301499707','1','301500038'),('301500038','1','301499707'),('301500322','1','301501497'),('301501497','1','301500322'),('301502205','1','301503060'),('301503060','1','301502205'),('301503844','1','301504127'),('301504127','1','301503844'),('301504443','1','301504772'),('301504772','1','301504443'),('301505211','1','301505765'),('301505765','1','301505211'),('301506269','1','301506535'),('301506535','1','301506269'),('301506763','1','301507016'),('301507016','1','301506763'),('301507642','1','301508169'),('301508169','1','301507642'),('301508723','1','301509043'),('301509043','1','301508723'),('301509142','1','301509642'),('301509642','1','301509142'),('301509961','1','301510994'),('301510994','1','301509961'),('301511201','1','301515969'),('301515969','1','301511201'),('301517148','1','301517503'),('301517503','1','301517148'),('301517761','1','301517937'),('301517937','1','301517761'),('301518125','1','301518265'),('301518265','1','301518125'),('301518493','1','301519059'),('301519059','1','301518493'),('301519408','1','301519885'),('301519885','1','301519408'),('301520974','1','301521221'),('301521221','1','301520974'),('301521379','1','301522017'),('301522017','1','301521379'),('301522764','1','301523325'),('301523325','1','301522764'),('301525962','1','301526354'),('301526354','1','301525962'),('301529176','1','301529318'),('301529176','1','301529459'),('301529318','1','301529459'),('301529318','1','301529176'),('301529459','1','301529176'),('301529459','1','301529318'),('301529599','1','301531104'),('301531104','1','301529599'),('301531528','1','301532257'),('301532257','1','301531528'),('301533490','1','301533850'),('301533850','1','301533490'),('301534084','1','301536459'),('301536459','1','301534084'),('301536774','1','301537437'),('301537437','1','301536774'),('301538286','1','301538401'),('301538401','1','301538286'),('301538508','1','301539397'),('301539397','1','301538508'),('301540720','1','301540938'),('301540720','1','301541090'),('301540938','1','301541090'),('301540938','1','301540720'),('301541090','1','301540720'),('301541090','1','301540938'),('301541281','1','301543502'),('301543502','1','301541281'),('301544401','1','301546359'),('301546359','1','301544401'),('301548611','1','301548866'),('301548866','1','301548611'),('301549370','1','301549484'),('301549370','1','301549596'),('301549484','1','301549596'),('301549484','1','301549370'),('301549596','1','301549370'),('301549596','1','301549484'),('301549701','1','301549788'),('301549788','1','301549701'),('301550535','1','301552460'),('301552460','1','301550535'),('301554250','1','301555105'),('301555105','1','301554250'),('301555759','1','301556600'),('301556600','1','301555759'),('301557340','1','301557741'),('301557741','1','301557340'),('301557810','1','301558096'),('301558096','1','301557810'),('301559033','1','301559732'),('301559732','1','301559033'),('301560171','1','301560635'),('301560635','1','301560171'),('301560899','1','301561537'),('301561537','1','301560899'),('301562015','1','301563314'),('301563314','1','301562015'),('301564398','1','301564572'),('301564572','1','301564398'),('301564897','1','301565570'),('301565570','1','301564897'),('301566083','1','301567075'),('301567075','1','301566083'),('301567373','1','301567557'),('301567557','1','301567373'),('301567751','1','301569473'),('301569473','1','301567751'),('301569930','1','301571550'),('301571550','1','301569930'),('301572306','1','301572937'),('301572937','1','301572306'),('301573368','1','301573504'),('301573504','1','301573368'),('301573734','1','301576051'),('301576051','1','301573734'),('301576428','1','301576574'),('301576574','1','301576428'),('301576839','1','301577147'),('301577147','1','301576839'),('301577416','1','301578515'),('301578515','1','301577416'),('301579369','1','301579957'),('301579957','1','301579369'),('301580084','1','301580613'),('301580613','1','301580084'),('301580739','1','301581757'),('301581757','1','301580739'),('301582661','1','301583017'),('301583017','1','301582661'),('301583312','1','301585397'),('301585397','1','301583312'),('301585673','1','301585825'),('301585825','1','301585673'),('301585976','1','301586165'),('301586165','1','301585976'),('301586261','1','301586573'),('301586573','1','301586261'),('301586711','1','301586860'),('301586860','1','301586711'),('301586985','1','301587118'),('301587118','1','301586985'),('301587245','1','301589642'),('301589642','1','301587245'),('301592230','1','301595649'),('301595649','1','301592230'),('301598040','1','301598201'),('301598040','1','301598357'),('301598201','1','301598357'),('301598201','1','301598040'),('301598357','1','301598040'),('301598357','1','301598201'),('301598565','1','301598889'),('301598889','1','301598565'),('301599020','1','301599172'),('301599172','1','301599020'),('301599324','1','301599597'),('301599597','1','301599324'),('301599869','1','301600143'),('301600143','1','301599869'),('301600280','1','301600405'),('301600405','1','301600280'),('301600627','1','301601029'),('301601029','1','301600627'),('301601149','1','301601785'),('301601785','1','301601149'),('301602624','1','301603455'),('301603455','1','301602624'),('301604076','1','301604709'),('301604709','1','301604076'),('301604921','1','301608199'),('301608199','1','301604921'),('301608744','1','301608862'),('301608862','1','301608744'),('301608989','1','301609081'),('301609081','1','301608989'),('301609211','1','301609508'),('301609508','1','301609211'),('301609633','1','301609884'),('301609884','1','301609633'),('301610169','1','301610725'),('301610725','1','301610169'),('301610937','1','301611731'),('301611731','1','301610937'),('301612291','1','301612448'),('301612448','1','301612291'),('301612519','1','301612825'),('301612825','1','301612519'),('301612977','1','301613135'),('301613135','1','301612977'),('301613347','1','301614267'),('301614267','1','301613347'),('301614854','1','301615335'),('301615335','1','301614854'),('301615477','1','301615633'),('301615633','1','301615477'),('301615787','1','301616076'),('301616076','1','301615787'),('301617375','1','301617723'),('301617723','1','301617375'),('301617813','1','301618506'),('301618506','1','301617813'),('301619851','1','301621025'),('301621025','1','301619851'),('301621640','1','301621789'),('301621789','1','301621640'),('301622497','1','301625052'),('301625052','1','301622497'),('301628366','1','301628555'),('301628555','1','301628366'),('301628770','1','301629391'),('301629391','1','301628770'),('301629946','1','301630075'),('301630075','1','301629946'),('301630195','1','301630774'),('301630774','1','301630195'),('301631534','1','301632976'),('301632976','1','301631534'),('301633681','1','301634632'),('301634632','1','301633681'),('301635694','1','301637250'),('301637250','1','301635694'),('301638692','1','301639614'),('301639614','1','301638692'),('301640646','1','301641192'),('301641192','1','301640646'),('301641384','1','301642202'),('301642202','1','301641384'),('301642606','1','301647162'),('301647162','1','301642606'),('301647727','1','301648484'),('301648484','1','301647727'),('301648577','1','301648795'),('301648795','1','301648577'),('301648916','1','301650434'),('301650434','1','301648916'),('301651130','1','301651531'),('301651531','1','301651130'),('301651617','1','301652433'),('301652433','1','301651617'),('301655006','1','301656504'),('301656504','1','301655006'),('301657591','1','301659768'),('301659768','1','301657591'),('301660046','1','301660598'),('301660598','1','301660046'),('301661171','1','301661552'),('301661552','1','301661171'),('301661763','1','301662557'),('301662557','1','301661763'),('301662855','1','301663017'),('301663017','1','301662855'),('301663210','1','301663408'),('301663408','1','301663210'),('301663800','1','301664330'),('301664330','1','301663800'),('301664774','1','301666765'),('301664774','1','301665482'),('301665482','1','301664774'),('301665482','1','301666765'),('301666765','1','301665482'),('301666765','1','301664774'),('301667472','1','301667943'),('301667943','1','301667472'),('301668434','1','301668619'),('301668619','1','301668434'),('301668888','1','301669040'),('301669040','1','301668888'),('301669288','1','301669622'),('301669622','1','301669288'),('301670560','1','301670648'),('301670648','1','301670560'),('301670743','1','301671422'),('301671422','1','301670743'),('301671836','1','301673312'),('301673312','1','301671836'),('301673799','1','301677086'),('301673799','1','301677933'),('301677086','1','301677933'),('301677086','1','301673799'),('301677933','1','301673799'),('301677933','1','301677086'),('301679268','1','301680040'),('301680040','1','301679268'),('301680234','1','301680501'),('301680501','1','301680234'),('301680964','1','301681340'),('301681340','1','301680964'),('301681841','1','301681958'),('301681958','1','301681841'),('301682060','1','301683476'),('301683476','1','301682060'),('301684150','1','301684509'),('301684509','1','301684150'),('301684889','1','301685038'),('301685038','1','301684889'),('301685320','1','301685597'),('301685597','1','301685320'),('301685834','1','301686128'),('301686128','1','301685834'),('301686347','1','301686644'),('301686644','1','301686347'),('301686906','1','301688823'),('301688823','1','301686906'),('301689540','2','301690045'),('301689540','1','301690045'),('301690045','2','301689540'),('301690045','1','301689540'),('301690211','1','301691962'),('301691962','1','301690211'),('301692435','1','301693904'),('301693904','1','301692435'),('301694888','1','301697491'),('301697491','1','301694888'),('301698326','1','301698847'),('301698847','1','301698326'),('301699292','1','301700299'),('301700299','1','301699292'),('301702726','1','301702915'),('301702915','1','301702726'),('301703267','1','301703695'),('301703695','1','301703267'),('301704000','1','301704297'),('301704297','1','301704000'),('301704420','1','301704886'),('301704886','1','301704420'),('301705284','1','301705628'),('301705628','1','301705284'),('301706295','1','301706844'),('301706844','1','301706295'),('301707065','1','301707552'),('301707552','1','301707065'),('301707925','1','301708240'),('301708240','1','301707925'),('301709714','1','301711111'),('301711111','1','301709714'),('301711364','1','301713794'),('301713794','1','301711364'),('301714072','1','301714829'),('301714829','1','301714072'),('301715298','1','301715450'),('301715450','1','301715298'),('301715778','1','301716432'),('301716432','1','301715778'),('301716980','1','301717285'),('301717285','1','301716980'),('301718805','1','301719403'),('301719403','1','301718805'),('301719499','1','301719583'),('301719583','1','301719499'),('301719844','1','301720907'),('301720907','1','301719844'),('301721046','1','301722633'),('301722633','1','301721046'),('301723764','1','301723859'),('301723859','1','301723764'),('301723963','1','301724806'),('301724806','1','301723963'),('301725069','1','301725879'),('301725879','1','301725069'),('301726667','1','301726955'),('301726955','1','301726667'),('301727585','1','301727843'),('301727843','1','301727585'),('301731156','1','301733292'),('301733292','1','301731156'),('301736385','1','301737671'),('301737671','1','301736385'),('301738792','1','301739012'),('301739012','1','301738792'),('301739434','1','301739808'),('301739808','1','301739434'),('301740127','1','301741539'),('301741539','1','301740127'),('301744697','1','301745429'),('301745429','1','301744697'),('301746760','1','301748453'),('301748453','1','301746760'),('301749286','1','301749649'),('301749649','1','301749286'),('301749884','1','301751700'),('301751700','1','301749884'),('301751980','1','301752065'),('301752065','1','301751980'),('301752157','1','301752952'),('301752952','1','301752157'),('301753506','1','301754119'),('301754119','1','301753506'),('301754517','1','301755201'),('301755201','1','301754517'),('301755381','1','301755741'),('301755741','1','301755381'),('301755910','1','301756992'),('301756992','1','301755910'),('301757319','1','301757572'),('301757572','1','301757319'),('301757814','1','301758440'),('301757814','1','301759126'),('301758440','1','301759126'),('301758440','1','301757814'),('301759126','1','301757814'),('301759126','1','301758440'),('301759524','1','301759937'),('301759937','1','301759524'),('301760201','1','301760386'),('301760386','1','301760201'),('301760585','1','301760751'),('301760585','1','301760919'),('301760751','1','301760919'),('301760751','1','301760585'),('301760919','1','301760585'),('301760919','1','301760751'),('301761091','1','301763139'),('301763139','1','301761091'),('301764165','1','301764799'),('301764799','1','301764165'),('301765353','1','301765443'),('301765443','1','301765353'),('301765528','1','301767212'),('301767212','1','301765528'),('301768216','1','301769330'),('301769330','1','301768216'),('301769477','1','301769805'),('301769805','1','301769477'),('301769959','1','301770690'),('301770690','1','301769959'),('301770765','1','301771090'),('301771090','1','301770765'),('301771217','1','301772216'),('301772216','1','301771217'),('301772714','1','301772995'),('301772995','1','301772714'),('301773394','1','301773542'),('301773542','1','301773394'),('301773872','1','301773981'),('301773981','1','301773872'),('301774055','1','301776095'),('301776095','1','301774055'),('301777398','1','301779116'),('301779116','1','301777398'),('301779641','1','301780264'),('301780264','1','301779641'),('301780958','1','301781371'),('301781371','1','301780958'),('301782072','1','301782733'),('301782733','1','301782072'),('301783003','1','301784742'),('301784742','1','301783003'),('301785631','1','301785786'),('301785786','1','301785631'),('301785995','1','301787034'),('301787034','1','301785995'),('301788014','1','301788424'),('301788424','1','301788014'),('301788724','1','301790779'),('301790779','1','301788724'),('301791412','1','301792659'),('301792659','1','301791412'),('301794738','1','301795846'),('301795846','1','301794738'),('301796912','1','301799910'),('301799910','1','301796912'),('301801055','1','301802277'),('301802277','1','301801055'),('301802666','1','301803197'),('301803197','1','301802666'),('301803923','1','301805229'),('301805229','1','301803923'),('301805953','1','301806229'),('301806229','1','301805953'),('301806579','1','301806849'),('301806849','1','301806579'),('301807253','1','301807899'),('301807899','1','301807253'),('301808593','1','301808814'),('301808814','1','301808593'),('301809346','1','301810330'),('301810330','1','301809346'),('301811089','1','301811656'),('301811656','1','301811089'),('301813525','1','301813776'),('301813776','1','301813525'),('301813953','1','301814999'),('301814999','1','301813953'),('301815562','1','301815972'),('301815972','1','301815562'),('301816353','1','301816636'),('301816636','1','301816353'),('301816744','1','301818539'),('301818539','1','301816744'),('301819841','1','301821321'),('301821321','1','301819841'),('301821633','1','301822185'),('301822185','1','301821633'),('301822522','1','301824083'),('301824083','1','301822522'),('301824670','1','301827191'),('301827191','1','301824670'),('301827430','1','301831108'),('301831108','1','301827430'),('301831789','1','301832481'),('301832481','1','301831789'),('301832823','1','301833708'),('301833708','1','301832823'),('301834418','1','301835583'),('301835583','1','301834418'),('301835907','1','301837037'),('301837037','1','301835907'),('301837936','1','301838472'),('301838472','1','301837936'),('301839418','1','301840006'),('301840006','1','301839418'),('301840175','1','301841336'),('301841336','1','301840175'),('301841783','1','301842601'),('301842601','1','301841783'),('301842788','1','301843290'),('301843290','1','301842788'),('301843985','1','301844462'),('301844462','1','301843985'),('301844735','1','301847032'),('301847032','1','301844735'),('301848265','1','301848384'),('301848384','1','301848265'),('301848556','1','301849264'),('301849264','1','301848556'),('301849793','1','301850155'),('301850155','1','301849793'),('301850423','1','301851352'),('301851352','1','301850423'),('301851931','1','301852428'),('301852428','1','301851931'),('301853244','1','301853472'),('301853472','1','301853244'),('301854893','1','301856778'),('301856778','1','301854893'),('301857850','1','301858689'),('301858689','1','301857850'),('301861808','1','301862740'),('301862740','1','301861808'),('301863973','1','301864779'),('301864779','1','301863973'),('301865139','1','301866017'),('301866017','1','301865139'),('301867053','1','301867193'),('301867193','1','301867053'),('301867374','1','301868101'),('301868101','1','301867374'),('301868328','1','301868945'),('301868945','1','301868328'),('301869751','1','301871424'),('301871424','1','301869751'),('301872323','1','301873417'),('301873417','1','301872323'),('301876601','1','301877266'),('301877266','1','301876601'),('301878131','1','301878294'),('301878294','1','301878131'),('301878492','1','301880546'),('301880546','1','301878492'),('301882007','1','301883342'),('301883342','1','301882007'),('301884234','1','301885404'),('301885404','1','301884234'),('301885759','1','301886060'),('301886060','1','301885759'),('301886197','1','301887851'),('301887851','1','301886197'),('301890187','1','301891315'),('301891315','1','301890187'),('301892007','1','301892177'),('301892177','1','301892007'),('301892309','1','301893455'),('301893455','1','301892309'),('301893705','1','301893821'),('301893821','1','301893705'),('301893946','1','301894572'),('301894572','1','301893946'),('301894734','1','301895197'),('301895197','1','301894734'),('301895804','1','301896316'),('301896316','1','301895804'),('301896862','1','301897635'),('301897635','1','301896862'),('301897874','1','301898087'),('301898087','1','301897874'),('301898270','1','301898574'),('301898574','1','301898270'),('301898885','1','301900737'),('301900737','1','301898885'),('301902186','1','301902356'),('301902356','1','301902186'),('301902541','1','301902825'),('301902825','1','301902541'),('301902964','1','301903131'),('301903131','1','301902964'),('301903294','1','301903429'),('301903429','1','301903294'),('301903606','1','301903690'),('301903690','1','301903606'),('301903821','1','301904086'),('301904086','1','301903821'),('301904252','2','301904472'),('301904252','1','301904472'),('301904472','2','301904252'),('301904472','1','301904252'),('301904643','1','301904806'),('301904806','1','301904643'),('301904997','1','301905098'),('301905098','1','301904997'),('301905307','1','301905933'),('301905933','1','301905307'),('301906106','1','301906417'),('301906417','1','301906106'),('301906787','1','301907438'),('301907438','1','301906787'),('301907751','1','301908020'),('301908020','1','301907751'),('301908210','1','301909158'),('301909158','1','301908210'),('301909359','1','301911565'),('301911565','1','301909359'),('301912056','1','301913085'),('301913085','1','301912056'),('301914048','1','301914742'),('301914742','1','301914048'),('301915044','1','301915364'),('301915364','1','301915044'),('301915505','1','301916723'),('301916723','1','301915505'),('301917934','1','301918575'),('301918575','1','301917934'),('301918683','1','301919431'),('301919431','1','301918683'),('301920916','1','301921568'),('301921568','1','301920916'),('301921791','1','301922234'),('301922234','1','301921791'),('301922649','1','301923402'),('301923402','1','301922649'),('301923560','1','301924035'),('301924035','1','301923560'),('301924323','1','301924486'),('301924486','1','301924323'),('301924944','1','301927287'),('301927287','1','301924944'),('301928224','1','301928875'),('301928875','1','301928224'),('301928954','1','301929454'),('301929454','1','301928954'),('301931031','1','301932550'),('301932550','1','301931031'),('301933976','1','301934504'),('301934504','1','301933976'),('301934613','1','301935692'),('301935692','1','301934613'),('301935899','1','301937015'),('301937015','1','301935899'),('301938513','1','301939100'),('301939100','1','301938513'),('301939993','1','301941369'),('301941369','1','301939993'),('301941862','1','301942018'),('301942018','1','301941862'),('301942206','1','301942851'),('301942851','1','301942206'),('301943087','1','301944214'),('301944214','1','301943087'),('301944309','1','301944576'),('301944576','1','301944309'),('301944683','1','301945145'),('301945145','1','301944683'),('301945380','1','301945779'),('301945779','1','301945380'),('301946047','1','301947654'),('301947654','1','301946047'),('301948322','1','301948908'),('301948908','1','301948322'),('301949511','1','301950330'),('301950330','1','301949511'),('301950409','1','301950633'),('301950633','1','301950409'),('301950737','1','301951089'),('301951089','1','301950737'),('301951272','1','301951419'),('301951419','1','301951272'),('301951587','1','301952345'),('301952345','1','301951587'),('301952894','1','301954887'),('301954887','1','301952894'),('301955651','1','301957563'),('301957563','1','301955651'),('301957910','1','301958188'),('301958188','1','301957910'),('301958275','1','301959179'),('301959179','1','301958275'),('301960207','1','301960439'),('301960439','1','301960207'),('301960748','1','301961246'),('301961246','1','301960748'),('301961712','1','301961854'),('301961854','1','301961712'),('301961969','1','301962063'),('301962063','1','301961969'),('301962370','1','301962572'),('301962572','1','301962370'),('301962698','1','301963160'),('301963160','1','301962698'),('301963255','1','301963638'),('301963638','1','301963255'),('301963742','1','301963863'),('301963863','1','301963742'),('301963987','1','301964506'),('301963987','1','301965056'),('301964506','1','301965056'),('301964506','1','301963987'),('301965056','1','301963987'),('301965056','1','301964506'),('301965348','1','301965966'),('301965348','1','301966619'),('301965966','1','301966619'),('301965966','1','301965348'),('301966619','1','301965348'),('301966619','1','301965966'),('301966945','1','301967912'),('301967912','1','301966945'),('301968809','1','301969444'),('301969444','1','301968809'),('301969533','1','301970018'),('301970018','1','301969533'),('301971148','1','301971875'),('301971875','1','301971148'),('301972372','1','301974127'),('301974127','1','301972372'),('301974469','1','301975998'),('301975998','1','301974469'),('301976661','1','301979942'),('301979942','1','301976661'),('301981706','1','301981886'),('301981886','1','301981706'),('301982120','1','301983869'),('301983869','1','301982120'),('301984374','1','301984608'),('301984608','1','301984374'),('301985103','1','301986010'),('301986010','1','301985103'),('301986275','1','301988002'),('301988002','1','301986275'),('301988848','1','301988976'),('301988976','1','301988848'),('301989106','1','301990174'),('301990174','1','301989106'),('301992505','1','301992685'),('301992685','1','301992505'),('301992980','1','301993376'),('301993376','1','301992980'),('301993688','1','301995593'),('301995593','1','301993688'),('301998924','1','301999889'),('301999889','1','301998924'),('302002541','1','302003933'),('302003933','1','302002541'),('302004245','1','302004841'),('302004841','1','302004245'),('302008268','1','302008781'),('302008781','1','302008268'),('302009315','1','302010574'),('302010574','1','302009315'),('302010663','1','302012220'),('302012220','1','302010663'),('302013170','1','302013500'),('302013500','1','302013170'),('302013673','1','302014452'),('302014452','1','302013673'),('302014718','1','302015028'),('302015028','1','302014718'),('302015345','1','302015722'),('302015722','1','302015345'),('302015921','1','302016241'),('302016241','1','302015921'),('302016575','1','302017318'),('302017318','1','302016575'),('302017669','1','302017777'),('302017777','1','302017669'),('302017903','1','302018517'),('302018517','1','302017903'),('302018750','1','302019235'),('302019235','1','302018750'),('302019627','1','302019724'),('302019724','1','302019627'),('302019814','1','302022094'),('302022094','1','302019814'),('302023389','1','302023534'),('302023534','1','302023389'),('302024166','1','302024687'),('302024687','1','302024166'),('302025809','1','302025980'),('302025980','1','302025809'),('302026339','1','302028087'),('302028087','1','302026339'),('302028902','1','302029479'),('302029479','1','302028902'),('302030070','1','302030726'),('302030726','1','302030070'),('302031272','1','302031542'),('302031542','1','302031272'),('302031781','1','302032613'),('302032613','1','302031781'),('302032802','1','302033502'),('302033502','1','302032802'),('302034166','1','302035029'),('302035029','1','302034166'),('302035843','1','302036499'),('302036499','1','302035843'),('302036662','1','302037069'),('302037069','1','302036662'),('302037922','1','302039663'),('302039663','1','302037922'),('302040479','1','302041228'),('302041228','1','302040479'),('302042769','1','302042930'),('302042930','1','302042769'),('302043236','1','302043380'),('302043380','1','302043236'),('302043929','1','302044570'),('302044570','1','302043929'),('302044696','1','302046571'),('302046571','1','302044696'),('302048226','1','302048609'),('302048609','1','302048226'),('302048946','1','302050263'),('302050263','1','302048946'),('302051341','1','302051836'),('302051836','1','302051341'),('302052116','1','302052524'),('302052524','1','302052116'),('302053083','1','302054778'),('302054778','1','302053083'),('302055942','1','302057184'),('302057184','1','302055942'),('302057309','1','302057916'),('302057916','1','302057309'),('302058092','1','302059035'),('302059035','1','302058092'),('302059887','1','302060286'),('302060286','1','302059887'),('302060678','1','302060780'),('302060780','1','302060678'),('302060976','1','302061988'),('302061988','1','302060976'),('302063917','1','302064028'),('302064028','1','302063917'),('302064133','1','302065370'),('302065370','1','302064133'),('302065910','1','302069228'),('302069228','1','302065910'),('302069618','1','302070124'),('302070124','1','302069618'),('302070888','1','302071391'),('302071391','1','302070888'),('302071606','1','302071709'),('302071709','1','302071606'),('302071802','1','302072235'),('302072235','1','302071802'),('302072601','1','302074434'),('302074434','1','302072601'),('302076365','1','302076756'),('302076756','1','302076365'),('302076829','1','302079693'),('302079693','1','302076829'),('302080186','1','302080746'),('302080746','1','302080186'),('302081381','1','302081726'),('302081726','1','302081381'),('302082313','1','302082526'),('302082526','1','302082313'),('302082647','1','302083304'),('302083304','1','302082647'),('302083437','1','302083533'),('302083533','1','302083437'),('302083680','1','302084323'),('302084323','1','302083680'),('302084703','1','302084810'),('302084810','1','302084703'),('302084995','1','302085099'),('302085099','1','302084995'),('302085663','1','302085766'),('302085766','1','302085663'),('302085875','1','302086346'),('302086346','1','302085875'),('302088008','1','302088444'),('302088444','1','302088008'),('302088562','1','302091216'),('302091216','1','302088562'),('302092073','1','302092343'),('302092343','1','302092073'),('302092445','1','302092695'),('302092695','1','302092445'),('302092764','1','302096942'),('302096942','1','302092764'),('302100616','1','302102223'),('302102223','1','302100616'),('302105036','1','302106474'),('302106474','1','302105036'),('302108121','1','302108238'),('302108238','1','302108121'),('302108644','1','302124958'),('302124958','1','302108644'),('302137642','1','302137749'),('302137749','1','302137642'),('302138102','1','302138178'),('302138178','1','302138102'),('302138301','1','302140712'),('302140712','1','302138301'),('302144777','1','302145040'),('302145040','1','302144777'),('302145257','1','302145486'),('302145486','1','302145257'),('302145642','1','302145831'),('302145831','1','302145642'),('302146522','1','302147313'),('302147313','1','302146522'),('302147529','1','302147629'),('302147629','1','302147529'),('302147752','1','302150378'),('302150378','1','302147752'),('302152298','1','302152512'),('302152512','1','302152298'),('302152879','1','302153714'),('302153714','1','302152879'),('302155280','1','302155802'),('302155802','1','302155280'),('302156098','1','302157475'),('302157475','1','302156098'),('302157849','1','302157961'),('302157961','1','302157849'),('302158046','1','302159799'),('302159799','1','302158046'),('302163759','1','302164673'),('302164673','1','302163759'),('302164949','1','302165718'),('302165718','1','302164949'),('302168436','1','302168562'),('302168562','1','302168436'),('302168707','1','302169705'),('302169705','1','302168707'),('302171310','1','302171493'),('302171493','1','302171310'),('302172768','1','302173588'),('302173588','1','302172768'),('302173881','1','302174079'),('302174079','1','302173881'),('302174592','1','302174785'),('302174785','1','302174592'),('302174883','1','302175254'),('302175254','1','302174883'),('302175609','1','302175904'),('302175904','1','302175609'),('302176040','1','302176210'),('302176210','1','302176040'),('302176313','1','302177628'),('302177628','1','302176313'),('302178231','1','302178659'),('302178659','1','302178231'),('302178809','1','302178958'),('302178958','1','302178809'),('302179027','1','302180360'),('302179027','1','302181206'),('302180360','1','302181206'),('302180360','1','302179027'),('302181206','1','302179027'),('302181206','1','302180360'),('302182344','1','302182717'),('302182717','1','302182344'),('302183753','1','302184193'),('302184193','1','302183753'),('302184374','1','302184762'),('302184762','1','302184374'),('302185156','1','302185308'),('302185308','1','302185156'),('302185452','1','302186629'),('302185452','1','302187430'),('302186629','1','302187430'),('302186629','1','302185452'),('302187430','1','302185452'),('302187430','1','302186629'),('302188486','1','302189652'),('302189652','1','302188486'),('302191444','1','302192108'),('302192108','1','302191444'),('302192985','1','302193351'),('302193351','1','302192985'),('302193774','1','302194444'),('302194444','1','302193774'),('302194759','1','302194947'),('302194947','1','302194759'),('302195069','1','302195745'),('302195745','1','302195069'),('302196146','1','302198346'),('302198346','1','302196146'),('302199307','1','302200083'),('302200083','1','302199307'),('302200598','1','302201455'),('302201455','1','302200598'),('302203510','1','302204021'),('302204021','1','302203510'),('302204470','1','302204567'),('302204567','1','302204470'),('302204676','1','302204942'),('302204942','1','302204676'),('302205291','1','302205396'),('302205396','1','302205291'),('302205521','1','302205845'),('302205845','1','302205521'),('302206069','1','302206291'),('302206291','1','302206069'),('302206523','1','302207781'),('302207781','1','302206523'),('302208308','1','302208766'),('302208308','1','302209008'),('302208766','1','302209008'),('302208766','1','302208308'),('302209008','1','302208308'),('302209008','1','302208766'),('302209292','1','302210065'),('302210065','1','302209292'),('302212262','1','302212643'),('302212643','1','302212262'),('302212794','1','302212917'),('302212917','1','302212794'),('302213131','1','302214374'),('302214374','1','302213131'),('302214505','1','302215747'),('302215747','1','302214505'),('302216209','1','302216806'),('302216806','1','302216209'),('302217551','1','302217797'),('302217797','1','302217551'),('302217868','1','302218395'),('302218395','1','302217868'),('302218522','1','302219209'),('302219209','1','302218522'),('302219855','1','302221421'),('302221421','1','302219855'),('302223865','1','302224039'),('302224039','1','302223865'),('302224247','1','302225308'),('302225308','1','302224247'),('302226101','1','302226960'),('302226960','1','302226101'),('302227900','1','302228120'),('302228120','1','302227900'),('302228244','1','302228378'),('302228378','1','302228244'),('302228467','1','302229098'),('302229098','1','302228467'),('302232401','1','302232752'),('302232752','1','302232401'),('302234890','1','302236356'),('302236356','1','302234890'),('302236666','1','302237307'),('302237307','1','302236666'),('302237783','1','302238595'),('302238595','1','302237783'),('302239399','1','302239534'),('302239534','1','302239399'),('302239657','1','302242784'),('302242784','1','302239657'),('302245438','1','302247174'),('302247174','1','302245438'),('302247816','1','302248877'),('302248877','1','302247816'),('302249659','1','302251858'),('302251858','1','302249659'),('302254344','1','302255004'),('302255004','1','302254344'),('302256416','1','302257005'),('302257005','1','302256416'),('302257293','1','302258987'),('302258987','1','302257293'),('302260165','1','302264130'),('302264130','1','302260165'),('302267223','1','302267419'),('302267419','1','302267223'),('302267588','1','302268218'),('302268218','1','302267588'),('302268426','1','302268593'),('302268426','1','302268758'),('302268593','1','302268758'),('302268593','1','302268426'),('302268758','1','302268426'),('302268758','1','302268593'),('302268928','1','302269076'),('302269076','1','302268928'),('302269452','1','302270886'),('302269452','1','302272709'),('302270886','1','302269452'),('302271235','1','302272709'),('302272709','1','302269452'),('302272709','1','302271235'),('302273384','1','302273806'),('302273806','1','302273384'),('302274261','1','302275621'),('302275621','1','302274261'),('302275993','1','302276288'),('302276288','1','302275993'),('302276652','1','302278453'),('302278453','1','302276652'),('302278609','1','302279667'),('302279667','1','302278609'),('302279955','1','302282213'),('302282213','1','302279955'),('302283050','1','302283623'),('302283623','1','302283050'),('302283756','1','302284541'),('302284541','1','302283756'),('302285058','1','302285419'),('302285419','1','302285058'),('302285941','1','302286065'),('302286065','1','302285941'),('302286453','1','302286799'),('302286799','1','302286453'),('302287609','1','302287941'),('302287941','1','302287609'),('302288146','1','302288263'),('302288263','1','302288146'),('302288799','1','302289262'),('302289262','1','302288799'),('302289390','1','302289630'),('302289630','1','302289390'),('302289765','1','302291493'),('302291493','1','302289765'),('302292206','1','302292554'),('302292554','1','302292206'),('302292771','1','302293517'),('302293517','1','302292771'),('302293966','1','302294197'),('302294197','1','302293966'),('302294444','1','302294612'),('302294612','1','302294444'),('302294785','1','302295058'),('302295058','1','302294785'),('302295255','1','302296788'),('302296788','1','302295255'),('302297596','1','302297850'),('302297850','1','302297596'),('302298120','1','302298220'),('302298220','1','302298120'),('302298315','1','302298705'),('302298705','1','302298315'),('302299785','1','302300445'),('302300445','1','302299785'),('302300879','1','302301294'),('302301294','1','302300879'),('302301952','1','302302376'),('302302376','1','302301952'),('302302617','1','302304001'),('302304001','1','302302617'),('302305017','1','302306038'),('302306038','1','302305017'),('302306617','1','302306988'),('302306988','1','302306617'),('302307885','1','302308231'),('302308231','1','302307885'),('302308444','1','302308977'),('302308977','1','302308444'),('302309183','1','302309700'),('302309700','1','302309183'),('302311124','1','302314099'),('302314099','1','302311124'),('302314774','1','302315494'),('302315494','1','302314774'),('302316097','1','302316703'),('302316703','1','302316097'),('302317342','1','302317680'),('302317680','1','302317342'),('302317856','1','302318249'),('302318249','1','302317856'),('302319177','1','302319469'),('302319469','1','302319177'),('302319613','1','302321467'),('302321467','1','302319613'),('302322182','1','302322323'),('302322323','1','302322182'),('302322428','1','302322864'),('302322864','1','302322428'),('302323071','1','302323265'),('302323265','1','302323071'),('302323402','1','302323691'),('302323691','1','302323402'),('302323928','1','302325521'),('302325521','1','302323928'),('302328559','1','302330233'),('302330233','1','302328559'),('302330773','1','302331379'),('302331379','1','302330773'),('302331659','1','302333064'),('302333064','1','302331659'),('302333638','1','302334621'),('302334621','1','302333638'),('302335112','1','302336718'),('302336718','1','302335112'),('302339105','1','302340108'),('302340108','1','302339105'),('302340766','1','302340882'),('302340882','1','302340766'),('302341253','1','302341685'),('302341685','1','302341253'),('302341779','1','302342639'),('302342639','1','302341779'),('302342803','1','302342945'),('302342945','1','302342803'),('302343062','1','302343366'),('302343366','1','302343062'),('302343463','1','302343795'),('302343795','1','302343463'),('302343904','1','302346726'),('302346726','1','302343904'),('302347129','1','302347448'),('302347448','1','302347129'),('302348204','1','302348558'),('302348558','1','302348204'),('302349012','1','302349962'),('302349962','1','302349012'),('302350102','1','302351123'),('302351123','1','302350102'),('302351490','1','302352196'),('302351490','1','302352840'),('302352196','1','302352840'),('302352196','1','302351490'),('302352840','1','302351490'),('302352840','1','302352196'),('302353267','1','302353707'),('302353707','1','302353267'),('302353899','1','302354617'),('302354617','1','302353899'),('302354767','1','302355019'),('302355019','1','302354767'),('302355237','1','302355707'),('302355707','1','302355237'),('302356204','1','302356322'),('302356322','1','302356204'),('302356521','1','302356982'),('302356982','1','302356521'),('302357064','1','302357860'),('302357860','1','302357064'),('302358680','1','302359405'),('302359405','1','302358680'),('302359658','1','302360110'),('302360110','1','302359658'),('302360568','1','302361686'),('302361686','1','302360568'),('302362229','1','302363077'),('302363077','1','302362229'),('302364258','1','302364406'),('302364406','1','302364258'),('302364546','1','302364715'),('302364715','1','302364546'),('302364839','1','302365304'),('302365304','1','302364839'),('302365429','1','302365705'),('302365705','1','302365429'),('302365973','1','302366292'),('302366292','1','302365973'),('302366520','1','302366651'),('302366651','1','302366520'),('302366764','1','302367702'),('302367702','1','302366764'),('302368123','1','302372528'),('302372528','1','302368123'),('302373849','1','302375078'),('302375078','1','302373849'),('302375893','1','302376520'),('302376520','1','302375893'),('302377789','1','302378916'),('302378916','1','302377789'),('302379759','1','302379842'),('302379842','1','302379759'),('302379933','1','302380066'),('302380066','1','302379933'),('302380211','1','302381151'),('302381151','1','302380211'),('302381460','1','302382645'),('302382645','1','302381460'),('302383137','1','302383340'),('302383340','1','302383137'),('302383697','1','302384388'),('302383697','1','302385151'),('302384388','1','302385151'),('302384388','1','302383697'),('302385151','1','302383697'),('302385151','1','302384388'),('302385418','1','302385614'),('302385614','1','302385418'),('302385722','1','302386492'),('302386492','1','302385722'),('302386688','1','302387171'),('302387171','1','302386688'),('302387676','1','302387789'),('302387789','1','302387676'),('302388026','1','302388101'),('302388101','1','302388026'),('302388352','1','302390961'),('302390961','1','302388352'),('302395871','1','302396025'),('302396025','1','302395871'),('302396177','1','302396393'),('302396393','1','302396177'),('302396639','1','302397955'),('302397955','1','302396639'),('302399068','1','302399219'),('302399219','1','302399068'),('302399706','1','302399832'),('302399832','1','302399706'),('302399956','1','302400268'),('302400268','1','302399956'),('302400684','1','302400800'),('302400800','1','302400684'),('302400994','1','302401315'),('302401315','1','302400994'),('302401575','1','302401723'),('302401723','1','302401575'),('302401872','1','302402092'),('302402092','1','302401872'),('302402265','1','302402411'),('302402411','1','302402265'),('302402804','1','302404596'),('302404596','1','302402804'),('302406202','1','302406369'),('302406369','1','302406202'),('302406453','1','302406594'),('302406594','1','302406453'),('302406903','1','302407001'),('302407001','1','302406903'),('302407096','1','302407218'),('302407218','1','302407096'),('302407407','1','302407830'),('302407830','1','302407407'),('302408406','1','302409630'),('302409630','1','302408406'),('302410497','1','302410951'),('302410951','1','302410497'),('302411134','1','302412056'),('302412056','1','302411134'),('302413232','1','302414568'),('302414568','1','302413232'),('302416220','1','302417249'),('302417249','1','302416220'),('302418242','1','302419470'),('302419470','1','302418242'),('302419731','1','302420224'),('302420224','1','302419731'),('302420713','1','302421379'),('302421379','1','302420713'),('302422112','1','302422298'),('302422298','1','302422112'),('302422440','1','302422633'),('302422633','1','302422440'),('302422794','1','302422911'),('302422911','1','302422794'),('302423307','1','302425368'),('302425368','1','302423307'),('302425661','1','302426024'),('302426024','1','302425661'),('302427239','1','302428711'),('302428711','1','302427239'),('302430402','1','302430529'),('302430402','1','302430757'),('302430529','1','302430757'),('302430529','1','302430402'),('302430757','1','302430402'),('302430757','1','302430529'),('302430913','1','302431250'),('302431250','1','302430913'),('302431392','1','302432596'),('302432596','1','302431392'),('302433492','1','302433642'),('302433642','1','302433492'),('302434478','1','302436163'),('302436163','1','302434478'),('302437529','1','302437735'),('302437735','1','302437529'),('302437855','1','302438664'),('302438664','1','302437855'),('302440122','1','302440731'),('302440731','1','302440122'),('302441759','1','302442137'),('302442137','1','302441759'),('302442752','1','302443033'),('302443033','1','302442752'),('302443341','1','302443677'),('302443677','1','302443341'),('302444056','1','302444247'),('302444247','1','302444056'),('302444499','1','302444862'),('302444862','1','302444499'),('302444932','1','302445034'),('302445034','1','302444932'),('302445118','1','302445307'),('302445307','1','302445118'),('302445494','1','302447919'),('302447919','1','302445494'),('302448949','1','302449220'),('302449220','1','302448949'),('302449778','1','302449937'),('302449937','1','302449778'),('302450150','1','302450339'),('302450339','1','302450150'),('302450475','1','302450620'),('302450620','1','302450475'),('302450926','1','302451068'),('302451068','1','302450926'),('302451254','1','302451900'),('302451900','1','302451254'),('302452301','1','302453296'),('302453296','1','302452301'),('302457687','1','302461809'),('302461809','1','302457687'),('302464364','1','302464643'),('302464643','1','302464364'),('302464831','1','302465019'),('302465019','1','302464831'),('302465205','1','302465368'),('302465368','1','302465205'),('302465501','1','302465595'),('302465595','1','302465501'),('302465772','1','302466521'),('302466521','1','302465772'),('302467160','1','302468713'),('302468713','1','302467160'),('302469620','1','302472414'),('302472414','1','302469620'),('302473433','1','302473657'),('302473657','1','302473433'),('302473945','1','302474069'),('302474069','1','302473945'),('302474834','1','302475203'),('302475203','1','302474834'),('302475274','1','302476277'),('302476277','1','302475274'),('302477025','1','302478234'),('302478234','1','302477025'),('302478505','1','302479092'),('302479092','1','302478505'),('302479192','1','302480236'),('302480236','1','302479192'),('302482466','1','302484343'),('302484343','1','302482466'),('302484665','1','302486096'),('302486096','1','302484665'),('302486442','1','302487546'),('302487546','1','302486442'),('302488564','1','302488925'),('302488925','1','302488564'),('302489422','1','302489925'),('302489925','1','302489422'),('302490022','1','302494101'),('302494101','1','302490022'),('302494422','1','302497497'),('302497497','1','302494422'),('302498168','1','302498474'),('302498168','1','302498903'),('302498474','1','302498903'),('302498474','1','302498168'),('302498903','1','302498168'),('302498903','1','302498474'),('302499247','1','302499485'),('302499485','1','302499247'),('302499696','1','302499810'),('302499810','1','302499696'),('302499929','1','302500024'),('302500024','1','302499929'),('302500119','1','302500301'),('302500301','1','302500119'),('302500498','1','302500782'),('302500782','1','302500498'),('302500916','1','302501004'),('302501004','1','302500916'),('302501096','1','302501199'),('302501199','1','302501096'),('302501308','1','302501427'),('302501427','1','302501308'),('302501559','1','302501808'),('302501808','1','302501559'),('302502023','1','302502162'),('302502162','1','302502023'),('302502302','1','302502645'),('302502645','1','302502302'),('302503075','1','302503255'),('302503255','1','302503075'),('302503445','1','302503571'),('302503571','1','302503445'),('302503716','1','302503869'),('302503869','1','302503716'),('302504039','1','302504153'),('302504153','1','302504039'),('302504275','1','302504424'),('302504424','1','302504275'),('302504727','1','302504823'),('302504823','1','302504727'),('302504911','1','302505013'),('302505013','1','302504911'),('302505588','1','302508909'),('302508909','1','302505588'),('302516924','1','302517129'),('302517129','1','302516924'),('302529862','1','302529992'),('302529992','1','302529862'),('302552221','1','302552490'),('302552490','1','302552221'),('302566656','1','302606421'),('302580560','1','302581062'),('302581062','1','302580560'),('302581497','1','302581745'),('302581745','1','302581497'),('302581950','1','302582074'),('302582074','1','302581950'),('302589121','1','302589471'),('302589471','1','302589121'),('302604374','1','302604523'),('302604523','1','302604374'),('302605544','1','302606055'),('302606055','1','302605544'),('302606421','1','302566656'),('302615230','1','302615418'),('302615418','1','302615230'),('302616113','1','302616301'),('302616301','1','302616113'),('302619528','1','302619631'),('302619631','1','302619528'),('302624093','1','302624284'),('302624284','1','302624093'),('302635152','1','302635330'),('302635330','1','302635152'),('302646874','1','302647023'),('302647023','1','302646874'),('302653214','1','302682976'),('302654346','1','302654474'),('302654474','1','302654346'),('302656609','1','302656736'),('302656736','1','302656609'),('302667469','1','302667665'),('302667665','1','302667469'),('302676300','1','302676444'),('302676444','1','302676300'),('302678847','1','302678972'),('302678972','1','302678847'),('302680539','1','302680658'),('302680658','1','302680539'),('302682976','1','302653214'),('302687400','1','302687559'),('302687559','1','302687400'),('302687948','1','302688217'),('302688217','1','302687948'),('302697341','1','302697560'),('302697560','1','302697341'),('302699643','1','302699812'),('302699812','1','302699643'),('302711354','1','302711656'),('302711656','1','302711354'),('302712637','1','302712842'),('302712842','1','302712637'),('302713875','1','302714161'),('302714161','1','302713875'),('302716591','2','302716744'),('302716744','1','302716591'),('302727079','2','302727252'),('302727079','1','302727252'),('302727252','2','302727079'),('302727252','1','302727079'),('302739296','1','302739484'),('302739484','1','302739296'),('302746590','1','302746684'),('302746684','1','302746590'),('302748194','1','302748366'),('302748366','1','302748194'),('302752586','1','302752757'),('302752757','1','302752586'),('302775245','1','302775517'),('302775517','1','302775245'),('302779376','1','302779540'),('302779540','1','302779376'),('302785816','1','302785939'),('302785939','1','302785816'),('302787734','1','302787898'),('302787898','1','302787734'),('302788070','1','302788166'),('302788166','1','302788070'),('302884468','1','302884698'),('302884698','1','302884468'),('302885704','1','302885902'),('302885902','1','302885704'),('302900360','1','302900503'),('302900503','1','302900360'),('302911208','1','302911352'),('302911352','1','302911208'),('302927924','1','302957450'),('302957450','1','302927924'),('302975833','1','302975960'),('302975960','1','302975833'),('302976603','1','302976743'),('302976743','1','302976603'),('302977345','2','302977563'),('302977345','1','302977563'),('302977563','2','302977345'),('302977563','1','302977345'),('302977917','1','302978071'),('302978071','1','302977917'),('302985276','1','302985377'),('302985377','1','302985276'),('302989466','1','302989579'),('302989579','1','302989466'),('400004003','1','400004176'),('400004176','1','400004003'),('400005904','1','400006068'),('400006068','1','400005904'),('400007348','2','400007652'),('400007652','1','400007348'),('400009295','1','400009692'),('400009692','1','400009295'),('400010811','1','400011210'),('400011210','1','400010811'),('400011823','1','400011980'),('400011980','1','400011823'),('400012786','1','400012930'),('400012930','1','400012786'),('400013487','2','400013708'),('400013487','1','400013708'),('400013708','2','400013487'),('400013708','1','400013487'),('400014310','1','400014432'),('400014432','1','400014310'),('400015062','1','400015400'),('400015400','1','400015062'),('400019245','2','400020780'),('400020780','1','400019245'),('400023629','1','400023776'),('400023776','1','400023629'),('400031810','1','400032021'),('400032021','1','400031810'),('400032304','1','400032423'),('400032423','1','400032304'),('400035649','2','400035976'),('400035649','1','400378303'),('400035976','1','400035649'),('400036843','2','400037181'),('400036843','1','400037181'),('400037181','2','400036843'),('400037181','1','400036843'),('400039816','1','400039958'),('400039958','1','400039816'),('400041589','2','400063028'),('400041942','1','400042138'),('400042138','1','400041942'),('400042438','3','400042953'),('400042438','1','400042953'),('400042668','1','400042798'),('400042798','1','400042668'),('400042953','2','400042438'),('400042953','1','400042438'),('400051559','1','400051835'),('400051835','1','400051559'),('400055597','1','400055709'),('400055709','1','400055597'),('400056385','2','400056591'),('400056385','1','400056591'),('400056591','2','400056385'),('400056591','1','400056385'),('400057127','1','400057274'),('400057274','1','400057127'),('400058000','1','400058126'),('400058126','1','400058000'),('400059215','1','400059446'),('400059446','1','400059215'),('400063028','2','400041589'),('400063028','1','400063348'),('400063028','2','400063348'),('400063348','2','400063028'),('400063348','1','400063028'),('400070676','1','400070941'),('400070941','1','400070676'),('400075084','2','400076384'),('400075084','1','400076384'),('400075290','2','400075524'),('400075524','1','400075290'),('400076384','2','400075084'),('400076384','1','400075084'),('400079257','1','400079370'),('400079370','1','400079257'),('400080343','1','400080474'),('400080474','1','400080343'),('400080592','1','400080673'),('400080673','1','400080592'),('400080765','1','400080895'),('400080895','1','400080765'),('400081629','1','400081933'),('400081933','1','400081629'),('400084378','1','400084503'),('400084503','1','400084378'),('400084875','1','400172541'),('400086818','1','400163624'),('400087933','1','400088062'),('400088062','1','400087933'),('400088941','1','400089328'),('400089328','1','400088941'),('400091128','1','400091240'),('400091240','1','400131318'),('400091240','1','400091128'),('400094140','1','400094294'),('400094294','1','400094140'),('400095569','1','400095718'),('400095718','1','400095569'),('400096042','1','400096171'),('400096171','1','400096042'),('400096341','2','400096473'),('400096341','1','400096473'),('400096473','2','400096341'),('400096473','1','400096341'),('400096598','4','400097611'),('400096598','3','400097611'),('400096598','2','400097611'),('400096598','1','400097611'),('400096890','1','400098038'),('400097367','1','400098289'),('400097611','4','400096598'),('400097611','3','400096598'),('400097611','2','400096598'),('400097611','1','400096598'),('400098038','1','400096890'),('400098289','1','400097367'),('400098386','2','400098509'),('400098386','1','400098509'),('400098509','2','400098386'),('400098509','1','400098386'),('400100435','1','400100621'),('400100621','1','400100435'),('400100806','1','400100962'),('400100962','1','400100806'),('400101176','1','400101361'),('400101361','1','400101176'),('400105242','2','400105425'),('400105242','1','400105425'),('400105425','2','400105242'),('400105425','1','400105242'),('400106688','1','400106821'),('400106821','1','400106688'),('400107562','1','400107688'),('400107688','1','400107562'),('400108044','3','400108369'),('400108369','2','400108044'),('400109747','1','400110419'),('400109915','1','400110605'),('400110419','1','400109747'),('400110605','1','400109915'),('400112401','2','400112527'),('400112401','1','400112527'),('400112527','2','400112401'),('400112527','1','400112401'),('400112683','1','400112787'),('400112787','1','400112683'),('400113489','1','400113638'),('400113638','1','400113489'),('400115138','1','400115268'),('400115268','1','400115138'),('400116258','1','400116409'),('400116409','1','400116258'),('400116698','1','400116880'),('400116880','1','400116698'),('400121710','1','400121930'),('400121930','1','400121710'),('400122072','1','400170348'),('400122607','1','400122811'),('400122607','2','400122974'),('400122811','1','400122607'),('400122974','1','400122607'),('400124257','1','400124406'),('400124406','1','400124257'),('400124560','1','400124763'),('400124763','1','400124560'),('400129965','1','400130087'),('400130087','1','400129965'),('400131318','1','400091240'),('400140087','1','400140206'),('400140206','1','400140087'),('400140741','1','400140867'),('400140867','1','400140741'),('400141436','2','400141687'),('400141436','1','400141687'),('400141687','1','400141436'),('400141687','2','400141436'),('400142010','1','400142129'),('400142129','1','400142010'),('400142364','1','400142527'),('400142527','1','400142364'),('400142720','1','400142845'),('400142845','1','400142720'),('400147684','1','400148045'),('400148045','1','400147684'),('400148183','1','400148311'),('400148311','1','400148183'),('400150520','1','400150613'),('400150613','1','400150520'),('400155892','3','400240517'),('400155892','1','400156076'),('400156076','1','400155892'),('400156784','3','400366966'),('400157186','1','400157353'),('400157353','1','400157186'),('400163624','1','400086818'),('400163926','1','400164131'),('400164131','1','400163926'),('400164639','1','400164759'),('400164759','1','400164639'),('400170348','1','400122072'),('400172541','1','400084875'),('400175112','1','400175212'),('400175212','1','400175112'),('400175835','1','400175982'),('400175982','1','400175835'),('400176571','1','400176830'),('400176830','1','400176571'),('400177999','1','400178136'),('400178136','1','400177999'),('400178876','1','400179030'),('400179030','1','400178876'),('400179569','1','400179763'),('400179763','1','400179569'),('400181162','1','400400679'),('400182060','1','400182181'),('400182181','1','400182060'),('400185159','1','400185312'),('400185312','1','400185159'),('400186422','1','400186555'),('400186555','1','400186422'),('400186954','1','400187075'),('400187075','1','400186954'),('400187222','1','400187353'),('400187353','1','400187222'),('400187617','1','400187846'),('400187846','1','400187617'),('400188116','1','400188271'),('400188271','1','400188116'),('400188728','1','400188868'),('400188868','1','400188728'),('400190301','1','400190389'),('400190389','1','400190301'),('400190785','1','400190965'),('400190965','1','400190785'),('400191542','1','400191713'),('400191713','1','400191542'),('400193491','1','400193619'),('400193619','1','400193491'),('400194914','1','400195122'),('400195122','1','400194914'),('400195304','1','400195429'),('400195429','1','400195304'),('400197132','2','400197338'),('400197132','1','400197338'),('400197338','2','400197132'),('400197338','1','400197132'),('400198023','1','400198184'),('400198184','1','400198023'),('400199056','1','400199203'),('400199203','1','400199056'),('400200415','2','400200581'),('400200581','1','400200415'),('400201001','1','400201137'),('400201137','1','400201001'),('400202693','1','400202815'),('400202815','1','400202693'),('400203214','1','400203363'),('400203363','1','400203214'),('400204542','1','400204736'),('400204736','1','400204542'),('400205031','1','400205211'),('400205211','1','400205031'),('400205398','1','400205611'),('400205611','1','400205398'),('400206293','1','400206446'),('400206446','1','400206293'),('400207016','2','400207182'),('400207016','1','400207182'),('400207182','2','400207016'),('400207182','1','400207016'),('400207488','1','400207608'),('400207608','1','400207488'),('400208340','2','400208526'),('400208526','1','400208340'),('400209461','1','400209731'),('400209731','1','400209461'),('400210848','1','400211014'),('400211014','1','400210848'),('400211842','1','400211981'),('400211981','1','400211842'),('400212444','1','400269184'),('400216384','1','400216560'),('400216560','1','400216384'),('400216735','3','400216980'),('400216735','2','400216980'),('400216735','1','400216980'),('400216980','3','400216735'),('400216980','2','400216735'),('400216980','1','400216735'),('400217185','1','400217346'),('400217346','1','400217185'),('400217692','1','400217873'),('400217873','1','400217692'),('400218168','1','400218305'),('400218305','1','400218168'),('400218450','1','400218594'),('400218594','1','400218450'),('400218744','3','400219033'),('400219033','1','400218744'),('400219721','1','400219870'),('400219870','1','400219721'),('400220011','1','400220151'),('400220151','1','400220011'),('400220340','2','400220546'),('400220340','1','400220546'),('400220546','2','400220340'),('400220546','1','400220340'),('400221385','2','400221646'),('400221385','1','400221646'),('400221646','2','400221385'),('400221646','1','400221385'),('400222097','2','400315822'),('400222097','1','400222490'),('400222490','1','400222097'),('400223337','1','400223504'),('400223504','1','400223337'),('400223858','1','400224000'),('400224000','1','400223858'),('400224446','1','400224600'),('400224600','1','400224446'),('400226412','3','400226652'),('400226412','2','400226652'),('400226412','1','400226652'),('400226652','3','400226412'),('400226652','2','400226412'),('400226652','1','400226412'),('400226876','1','400226996'),('400226996','1','400226876'),('400227958','1','400228136'),('400228136','1','400227958'),('400228909','1','400228988'),('400228988','1','400228909'),('400229150','1','400229274'),('400229274','1','400229150'),('400232177','1','400232321'),('400232321','1','400232177'),('400232490','1','400232783'),('400232783','1','400232490'),('400232980','1','400233111'),('400233111','1','400232980'),('400233366','1','400233503'),('400233503','1','400233366'),('400233671','1','400233799'),('400233799','1','400233671'),('400234661','1','400234812'),('400234812','1','400234661'),('400238501','1','400238679'),('400238679','1','400238501'),('400240320','2','400240517'),('400240320','1','400240517'),('400240517','2','400155892'),('400240517','1','400240320'),('400240517','3','400240320'),('400241382','1','400241516'),('400241516','1','400241382'),('400241901','1','400242089'),('400242089','1','400241901'),('400244483','1','400244690'),('400244690','1','400244483'),('400244940','2','400245106'),('400245106','1','400244940'),('400245598','1','400245745'),('400245745','1','400245598'),('400246249','1','400246383'),('400246383','1','400246249'),('400247481','1','400247627'),('400247481','1','400298561'),('400247627','1','400247481'),('400250165','1','400250297'),('400250297','1','400250165'),('400250538','1','400250683'),('400250683','1','400250538'),('400252135','1','400252271'),('400252271','1','400252135'),('400254500','1','400254586'),('400254586','1','400254500'),('400254795','2','400254996'),('400254996','1','400254795'),('400255649','1','400255760'),('400255760','1','400255649'),('400255892','1','400256033'),('400256033','1','400255892'),('400256738','1','400257048'),('400257048','1','400256738'),('400260951','1','400261079'),('400261079','1','400260951'),('400262071','1','400262193'),('400262193','1','400262071'),('400264112','1','400264243'),('400264243','1','400264112'),('400264384','1','400264524'),('400264524','1','400264384'),('400264640','1','400264838'),('400264838','1','400264640'),('400265282','1','400265456'),('400265456','1','400265282'),('400266800','1','400266952'),('400266952','1','400266800'),('400269184','1','400212444'),('400269281','1','400269438'),('400269438','1','400269281'),('400270967','1','400271119'),('400271119','1','400270967'),('400271452','1','400271564'),('400271564','1','400271452'),('400271954','1','400272144'),('400272144','1','400271954'),('400273984','2','400274190'),('400273984','1','400274190'),('400274190','1','400273984'),('400274190','2','400273984'),('400276699','1','400276811'),('400276811','1','400276699'),('400278279','1','400278564'),('400278564','1','400278279'),('400285116','2','400285452'),('400285116','1','400285452'),('400285452','2','400285116'),('400285452','1','400285116'),('400287497','2','400489810'),('400288100','1','400288274'),('400288274','1','400288100'),('400289239','1','400289386'),('400289386','1','400289239'),('400290617','1','400290710'),('400290710','1','400290617'),('400290959','1','400291175'),('400291175','1','400290959'),('400291318','1','400291424'),('400291424','1','400291318'),('400292072','1','400292145'),('400292145','1','400292072'),('400295542','1','400295680'),('400295680','1','400295542'),('400297438','1','400297518'),('400297518','1','400297438'),('400298561','4','400247481'),('400298561','1','400298867'),('400298867','1','400298561'),('400299161','2','400299394'),('400299161','1','400299394'),('400299394','2','400299161'),('400299394','1','400299161'),('400301149','1','400301296'),('400301296','1','400301149'),('400301501','1','400301646'),('400301646','1','400301501'),('400302489','2','400482205'),('400303250','1','400303436'),('400303436','1','400303250'),('400303645','1','400303791'),('400303791','1','400303645'),('400304611','1','400304788'),('400304788','1','400304611'),('400305756','1','400305925'),('400305925','1','400305756'),('400308246','1','400308407'),('400308407','1','400308246'),('400308537','1','400308685'),('400308685','1','400308537'),('400309464','1','400309883'),('400309883','1','400309464'),('400310335','1','400310534'),('400310534','1','400310335'),('400313094','2','400313255'),('400313255','1','400313094'),('400315822','1','400222097'),('400317742','1','400317955'),('400317955','1','400317742'),('400318691','1','400318815'),('400318815','1','400318691'),('400319462','1','400319677'),('400319677','1','400319462'),('400320379','1','400320564'),('400320564','1','400320379'),('400321502','1','400321662'),('400321662','1','400321502'),('400321860','1','400322011'),('400322011','1','400321860'),('400322461','1','400322562'),('400322562','1','400322461'),('400322657','1','400322883'),('400322883','1','400322657'),('400323791','1','400323951'),('400323951','1','400323791'),('400327689','1','400327812'),('400327812','1','400327689'),('400329402','1','400329654'),('400329654','1','400329402'),('400329832','2','400330072'),('400329832','1','400330072'),('400330072','2','400329832'),('400330072','1','400329832'),('400330597','2','400330757'),('400330757','1','400330597'),('400331109','1','400331264'),('400331264','1','400331109'),('400331356','2','400331533'),('400331356','1','400331533'),('400331533','2','400331356'),('400331533','1','400331356'),('400332187','1','400332338'),('400332338','1','400332187'),('400333404','1','400333559'),('400333559','1','400333404'),('400334031','1','400334235'),('400334235','1','400334031'),('400334720','1','400334950'),('400334817','1','400335053'),('400334950','1','400334720'),('400335053','1','400334817'),('400335173','1','400335296'),('400335296','1','400335173'),('400335425','2','400335721'),('400335425','1','400335721'),('400335721','2','400335425'),('400335721','1','400335425'),('400336070','1','400336262'),('400336262','1','400336070'),('400336452','3','400336697'),('400336452','2','400336697'),('400336452','1','400336697'),('400336697','3','400336452'),('400336697','2','400336452'),('400336697','1','400336452'),('400337164','1','400337294'),('400337294','1','400337164'),('400337396','1','400337566'),('400337566','1','400337396'),('400338226','1','400338396'),('400338396','1','400338226'),('400340669','1','400340872'),('400340872','1','400340669'),('400341248','1','400341374'),('400341374','1','400341248'),('400342385','1','400342505'),('400342505','1','400342385'),('400342674','1','400342807'),('400342807','1','400342674'),('400343362','1','400343489'),('400343489','1','400343362'),('400344876','1','400345015'),('400345015','1','400344876'),('400346484','1','400346637'),('400346637','1','400346484'),('400347240','1','400347379'),('400347379','1','400347240'),('400347518','1','400347653'),('400347653','1','400347518'),('400351791','3','400351994'),('400351994','1','400351791'),('400355325','1','400355480'),('400355480','1','400355325'),('400362373','1','400362519'),('400362519','1','400362373'),('400362972','1','400363108'),('400363108','1','400362972'),('400363252','1','400363468'),('400363468','1','400363252'),('400364144','1','400364281'),('400364281','1','400364144'),('400366024','1','400366203'),('400366203','1','400366024'),('400366398','1','400366579'),('400366579','1','400366398'),('400366746','2','400366966'),('400366746','1','400366966'),('400366966','3','400366746'),('400366966','2','400156784'),('400366966','1','400366746'),('400367211','1','400367350'),('400367350','1','400367211'),('400368225','1','400368389'),('400368389','1','400368225'),('400368682','2','400368876'),('400368682','1','400368876'),('400368876','3','400368682'),('400368876','1','400368682'),('400369180','1','400369465'),('400369465','1','400369180'),('400369901','1','400370032'),('400370032','1','400369901'),('400370741','1','400370890'),('400370890','1','400370741'),('400371159','1','400371318'),('400371318','1','400371159'),('400372187','3','400372381'),('400372187','1','400372381'),('400372381','2','400372187'),('400372381','1','400372187'),('400372889','1','400373032'),('400373032','1','400372889'),('400373188','1','400373452'),('400373452','1','400373188'),('400373618','1','400373769'),('400373769','1','400373618'),('400374321','1','400374497'),('400374497','1','400374321'),('400374820','1','400375071'),('400375071','1','400374820'),('400376560','1','400376814'),('400376814','1','400376560'),('400377906','2','400378060'),('400377906','1','400378060'),('400378060','2','400377906'),('400378060','1','400377906'),('400378303','1','400035649'),('400379992','1','400380192'),('400380192','1','400379992'),('400381023','1','400381260'),('400381260','1','400381023'),('400381448','1','400381609'),('400381609','1','400381448'),('400381789','1','400381954'),('400381954','1','400381789'),('400382290','1','400382590'),('400382590','1','400382290'),('400384894','1','400385055'),('400385055','1','400384894'),('400385151','1','400385311'),('400385311','1','400385151'),('400386208','1','400386344'),('400386344','1','400386208'),('400386806','1','400444984'),('400387328','1','400447976'),('400387855','1','400388029'),('400388029','1','400387855'),('400388840','1','400388987'),('400388987','1','400388840'),('400391742','1','400391904'),('400391904','1','400391742'),('400392059','1','400392170'),('400392170','1','400392059'),('400394381','1','400394512'),('400394512','1','400394381'),('400394667','1','400394907'),('400394907','1','400394667'),('400398702','1','400398831'),('400398831','1','400398702'),('400400343','1','400400509'),('400400509','1','400400343'),('400400679','1','400181162'),('400400679','1','400400996'),('400400996','1','400400679'),('400401995','1','400402184'),('400402184','1','400401995'),('400402935','1','400403086'),('400403086','1','400402935'),('400403513','1','400403682'),('400403682','1','400403513'),('400403954','2','400404172'),('400404172','1','400403954'),('400409236','1','400409356'),('400409356','1','400409236'),('400410605','1','400410835'),('400410835','1','400410605'),('400412172','1','400412465'),('400412465','1','400412172'),('400416030','1','400416163'),('400416163','1','400416030'),('400416874','1','400416972'),('400416972','1','400416874'),('400418237','1','400418421'),('400418421','1','400418237'),('400418604','1','400418735'),('400418735','1','400418604'),('400420749','1','400420841'),('400420841','1','400420749'),('400422537','1','400422686'),('400422686','1','400422537'),('400428141','1','400428277'),('400428277','1','400428141'),('400435190','1','400435327'),('400435327','1','400435190'),('400444984','1','400386806'),('400447184','1','400447289'),('400447289','1','400447184'),('400447976','2','400387328'),('400448463','1','400448585'),('400448585','1','400448463'),('400453035','1','400453195'),('400453195','1','400453035'),('400454200','1','400454356'),('400454356','1','400454200'),('400454516','1','400454680'),('400454680','1','400454516'),('400463659','1','400463816'),('400463816','1','400463659'),('400465046','1','400465211'),('400465211','1','400465046'),('400468715','1','400468832'),('400468832','1','400468715'),('400475579','1','400475740'),('400475740','1','400475579'),('400478333','1','400478501'),('400478501','1','400478333'),('400479225','1','400479380'),('400479380','1','400479225'),('400482205','1','400302489'),('400482504','1','400482781'),('400482781','1','400482504'),('400482959','1','400483185'),('400483185','1','400482959'),('400489810','1','400287497'),('400493288','1','400493431'),('400493431','1','400493288'),('400493867','1','400494061'),('400494061','1','400493867'),('400494176','1','400494268'),('400494268','1','400494176'),('400496164','1','400496312'),('400496312','1','400496164'),('400496580','1','400496726'),('400496726','1','400496580'),('400507153','1','400507265'),('400507265','1','400507153'),('400517360','1','400517529'),('400517529','1','400517360'),('400520328','1','400520422'),('400520422','1','400520328');
UNLOCK TABLES;
/*!40000 ALTER TABLE `wn_antonym` ENABLE KEYS */;

--
-- Table structure for table `wn_attr_adj_noun`
--

DROP TABLE IF EXISTS `wn_attr_adj_noun`;
CREATE TABLE `wn_attr_adj_noun` (
  `synset_id_1` decimal(10,0) default NULL,
  `synset_id_2` decimal(10,0) default NULL,
  KEY `synset_id_1` (`synset_id_1`),
  KEY `synset_id_2` (`synset_id_2`)
) ENGINE=MyISAM DEFAULT CHARSET=latin1;

--
-- Dumping data for table `wn_attr_adj_noun`
--


/*!40000 ALTER TABLE `wn_attr_adj_noun` DISABLE KEYS */;
LOCK TABLES `wn_attr_adj_noun` WRITE;
INSERT INTO `wn_attr_adj_noun` VALUES ('100029305','302214505'),('100029305','302215747'),('100793468','301158470'),('100793468','301158720'),('101028287','300455926'),('101028287','300457456'),('101147950','300200011'),('101147950','300200528'),('104441416','300909823'),('104441665','300910328'),('104442288','301304035'),('104443352','301092207'),('104443352','301092938'),('104443833','302475274'),('104443833','302476277'),('104446061','300818698'),('104446061','300821677'),('104446061','301211332'),('104446061','301212558'),('104446061','302441759'),('104446061','302442137'),('104446414','300761887'),('104446414','300762501'),('104449382','300357235'),('104449382','300359114'),('104450104','302196146'),('104450104','302198346'),('104450489','300770829'),('104452731','300033255'),('104452731','300034663'),('104452731','300040282'),('104453681','300041034'),('104454855','301707065'),('104454855','301707552'),('104461037','302053083'),('104461037','302054778'),('104462631','302055942'),('104462631','302057184'),('104465289','302168707'),('104465289','302169705'),('104465512','302176313'),('104465512','302177628'),('104466235','302172768'),('104466235','302173588'),('104466580','301030257'),('104466580','301032206'),('104471366','302331659'),('104471366','302333064'),('104471721','301303658'),('104471721','301303890'),('104472093','301291331'),('104472093','301292489'),('104473714','300307423'),('104473714','300310106'),('104473929','301914048'),('104473929','301914742'),('104474435','300167791'),('104474435','300168377'),('104478115','301931031'),('104478115','301932550'),('104490280','300218842'),('104490280','300221842'),('104492074','300171378'),('104492074','300174031'),('104505831','300405680'),('104507290','300407154'),('104508491','300767336'),('104509050','300551403'),('104509050','300553586'),('104509235','301239795'),('104509235','301240927'),('104509235','301567751'),('104509235','301569473'),('104510644','300718531'),('104511431','300714324'),('104516265','300139974'),('104516265','300141059'),('104516265','300143736'),('104516265','300144113'),('104516510','300955421'),('104516510','300956383'),('104518615','300576984'),('104518615','300577443'),('104518979','300020504'),('104518979','300021350'),('104518979','300186909'),('104518979','300189488'),('104521520','301082189'),('104521520','301084461'),('104521520','301757814'),('104521520','301758440'),('104524120','301213455'),('104524120','301214705'),('104525123','302260165'),('104525123','302264130'),('104528819','300339139'),('104528819','300341726'),('104530981','300876158'),('104530981','300876546'),('104532555','300555352'),('104532555','300556049'),('104535428','301993688'),('104535641','301999889'),('104536264','302002541'),('104536264','302003933'),('104537275','301361997'),('104537275','301362241'),('104539621','300851849'),('104539621','300854352'),('104540432','301995593'),('104542541','302418242'),('104542541','302419470'),('104544529','300331019'),('104544529','300331730'),('104545370','300521647'),('104545370','300522205'),('104546559','301362783'),('104546559','301363675'),('104548618','300013009'),('104549205','300597959'),('104549205','300598538'),('104549205','300600117'),('104549205','300600868'),('104549524','300596729'),('104549524','300597038'),('104550254','300012085'),('104551255','300465964'),('104552032','301057630'),('104552032','301060262'),('104552307','300465271'),('104553553','302100616'),('104553553','302102223'),('104554278','301898885'),('104554278','301900737'),('104554610','300645210'),('104554610','300646003'),('104556055','300870081'),('104556055','300871504'),('104562735','301740127'),('104562735','301741539'),('104563500','301536774'),('104564213','301537437'),('104564398','301573734'),('104564398','301576051'),('104564398','301576839'),('104564398','301577147'),('104565438','300614432'),('104565438','300614993'),('104566807','301381142'),('104566807','301381806'),('104567801','301521379'),('104567801','301522017'),('104569462','300077008'),('104569462','300078251'),('104573051','300054321'),('104573051','300054916'),('104573494','301706295'),('104573494','301706844'),('104574590','301622497'),('104574590','301625052'),('104575216','300458805'),('104575216','300460594'),('104575595','300461995'),('104575595','300462737'),('104575764','300923362'),('104575764','300924237'),('104576582','300992018'),('104578048','300992018'),('104578883','301635694'),('104578883','301637250'),('104579765','301638692'),('104579765','301639614'),('104579984','300577813'),('104579984','300578875'),('104580578','300601421'),('104580578','300602378'),('104581179','300023554'),('104581179','300025134'),('104584432','302494422'),('104584432','302497497'),('104585843','301755910'),('104585843','301756992'),('104586387','301352400'),('104586387','301353684'),('104586844','301347333'),('104586844','301347709'),('104593696','300402732'),('104593696','300404328'),('104594972','300899574'),('104594972','300900586'),('104598733','301723963'),('104598733','301724806'),('104600477','301216556'),('104600477','301217643'),('104602624','301068609'),('104602624','301069925'),('104606283','300109137'),('104606283','300110060'),('104607730','301305005'),('104607730','301305743'),('104608737','300914828'),('104608737','300915794'),('104609503','301325353'),('104609503','301326786'),('104609760','300225040'),('104610030','300224255'),('104610456','300227334'),('104611536','300225563'),('104611903','300228103'),('104614824','300224565'),('104614989','301496432'),('104614989','301497567'),('104614989','301498548'),('104614989','301843985'),('104614989','301844462'),('104615334','301969533'),('104615334','301970018'),('104617079','301088613'),('104617543','300355796'),('104617543','300356439'),('104619465','301089813'),('104620825','300591450'),('104620825','300593230'),('104621835','301985103'),('104621835','301986010'),('104623353','300262526'),('104624755','300249936'),('104625725','300264341'),('104626271','300251905'),('104631060','302105036'),('104631060','302106474'),('104632341','301182567'),('104632341','301183592'),('104633294','301538508'),('104633294','301539397'),('104634095','302236666'),('104634095','302237307'),('104635396','301681340'),('104635689','301680964'),('104638558','300917194'),('104638558','300917973'),('104639012','300919454'),('104639012','300920624'),('104644030','300009725'),('104645655','300010495'),('104646038','301827430'),('104648319','301831108'),('104655382','301816744'),('104655382','301818539'),('104657268','301487022'),('104657268','301487887'),('104660757','302362229'),('104660757','302363077'),('104661249','302305017'),('104661518','301562015'),('104661518','301563314'),('104662783','302306038'),('104665051','300999011'),('104665051','301001157'),('104665051','301002013'),('104665051','301002508'),('104666004','300609960'),('104666004','300610365'),('104666254','300611168'),('104666254','300611560'),('104667086','300612212'),('104667086','300612504'),('104670587','300728730'),('104670587','300730230'),('104671018','300737600'),('104671018','300738188'),('104674161','301842788'),('104674161','301843290'),('104675601','301437201'),('104675601','301438452'),('104675601','301587245'),('104675601','301589642'),('104675601','301592230'),('104675601','301595649'),('104677994','301022801'),('104679004','301023853'),('104684795','302328559'),('104684795','302330233'),('104686181','302328559'),('104686181','302330233'),('104686989','301109262'),('104686989','301111436'),('104688080','300678921'),('104688080','300680224'),('104689391','300007380'),('104689391','300008350'),('104694012','300030931'),('104694012','300032814'),('104694743','302152879'),('104694743','302153714'),('104697761','300269877'),('104697761','300272753'),('104701714','300374998'),('104701714','300377748'),('104716213','300361417'),('104716213','300370638'),('104717830','300243312'),('104717830','300244173'),('104719681','300373348'),('104719681','300373636'),('104719681','300384332'),('104719681','300385058'),('104720210','301012069'),('104720210','301012891'),('104723087','301454513'),('104723087','301455134'),('104724487','301169722'),('104724487','301172018'),('104728535','301403561'),('104728535','301405360'),('104730214','302311124'),('104730214','302314099'),('104732790','300138798'),('104732790','300139132'),('104738073','302302617'),('104738073','302304001'),('104740611','300124508'),('104740611','300124662'),('104740849','300099531'),('104740849','300100393'),('104741024','300123881'),('104741024','300124214'),('104741650','301426542'),('104741650','301427417'),('104741650','301428012'),('104741650','302069618'),('104741650','302070124'),('104746188','301203484'),('104746188','301207406'),('104746188','302440122'),('104746188','302440731'),('104751905','300277970'),('104751905','300282368'),('104752628','300178448'),('104752628','300178897'),('104753239','302037922'),('104753239','302039663'),('104759623','301142643'),('104759623','301144191'),('104759879','300942708'),('104759879','300944611'),('104761885','300676276'),('104761885','300677990'),('104761885','302239657'),('104761885','302242784'),('104765434','301764165'),('104765434','301764799'),('104765664','301494569'),('104765664','301494696'),('104766126','301494868'),('104766126','301495101'),('104766126','301495282'),('104766126','301496106'),('104766126','301496236'),('104772724','300707281'),('104772724','300707604'),('104775099','300131006'),('104775099','300132493'),('104775099','300778500'),('104775099','300781438'),('104775099','300781978'),('104775099','301673799'),('104775099','301677086'),('104775099','301677933'),('104778537','300634993'),('104778537','300637533'),('104778754','301484687'),('104779173','301389556'),('104779173','301393360'),('104780671','301699292'),('104780671','301700299'),('104781370','300567099'),('104784843','300933364'),('104784843','300937343'),('104789187','300626848'),('104789293','302228467'),('104789293','302229098'),('104798036','300985986'),('104798036','300986632'),('104798369','300136251'),('104798369','300136931'),('104798369','300906937'),('104798369','300907486'),('104798369','300908501'),('104798369','300909225'),('104798369','300911422'),('104798369','300911894'),('104803083','301192080'),('104803083','301193889'),('104805961','300169001'),('104805961','300170312'),('104807180','300415688'),('104807180','300417847'),('104807180','300419457'),('104807180','300420773'),('104812456','301448599'),('104815732','301166932'),('104815732','301168903'),('104815732','301458417'),('104815732','301459164'),('104819645','301335840'),('104819645','301343705'),('104823667','302323928'),('104823667','302325521'),('104827181','300013805'),('104827181','300016437'),('104827181','302254344'),('104827181','302255004'),('104830564','300110729'),('104830564','300111385'),('104833630','301480156'),('104833630','301481831'),('104836646','301500322'),('104836646','301501497'),('104837205','301421058'),('104837480','301421388'),('104843022','301384807'),('104843022','301387615'),('104847820','300660981'),('104847820','300662612'),('104847820','300663587'),('104847820','300664145'),('104849255','302469620'),('104849255','302472414'),('104850078','301161073'),('104850078','301162849'),('104859646','302408406'),('104859646','302409630'),('104860164','301045305'),('104860164','301045918'),('104861649','301774055'),('104861649','301776095'),('104869629','301882007'),('104869629','301883342'),('104870034','300180614'),('104870034','300181320'),('104870034','300181655'),('104870034','300182273'),('104875934','301229417'),('104875934','301233429'),('104877294','302088562'),('104877294','302091216'),('104878328','300862053'),('104878328','300863955'),('104879757','300864540'),('104879757','300864723'),('104896629','301765528'),('104896629','301767212'),('104898114','301297375'),('104898114','301298296'),('104898928','300378834'),('104898928','300380235'),('104904035','300799871'),('104904035','300801102'),('104904438','300804585'),('104904438','300805086'),('104904666','300001740'),('104904666','300002062'),('104906423','300192908'),('104906423','300193225'),('104906850','300304928'),('104906850','300305948'),('104909196','300772531'),('104911528','300996073'),('104911528','300997072'),('105295659','300001740'),('105296893','301287857'),('105296893','301290131'),('105297289','301286028'),('105297289','301287249'),('105301270','300304928'),('105301270','300305948'),('105302732','300613011'),('105302732','300613983'),('105316085','301372411'),('105316085','301372917'),('105316223','300797625'),('105316223','300797923'),('105348473','300193317'),('105348473','300194573'),('105367656','300332356'),('105367656','300332911'),('105367884','300332356'),('105367884','300332911'),('105372482','301151542'),('105372482','301152343'),('105401946','300176307'),('105401946','300177262'),('105416916','302309183'),('105416916','302309700'),('105647345','302014718'),('105647345','302015028'),('105835415','300547222'),('105835415','300548012'),('106153183','300182831'),('106153183','300183742'),('106360773','302009315'),('106360773','302010574'),('106654287','300518272'),('106654287','300520173'),('106802916','302035843'),('106802916','302036499'),('107051973','302040479'),('107051973','302041228'),('107058289','300082223'),('107058289','300086160'),('107058791','300196245'),('107058791','300199516'),('107064580','300334245'),('107064580','300335261'),('107064814','301105974'),('107064814','301107636'),('108039283','300790782'),('108039652','301550535'),('108039652','301554250'),('108039805','301555105'),('108039926','300792469'),('108095650','301966945'),('108095650','301967912'),('108151607','300790357'),('108151767','300791480'),('108487935','301552460'),('108487935','301556600'),('108488420','301556600'),('108489771','301555759'),('108490108','301555759'),('110688453','300174981'),('110706038','300673691'),('110706038','300673844'),('110738614','300174750'),('113012086','300538612'),('113012086','300540504'),('113045298','301247221'),('113045298','301248561'),('113045785','301189086'),('113045785','301189766'),('113045785','301190460'),('113060874','300131006'),('113060874','300132493'),('113060874','300135509'),('113060874','300135639'),('113071894','301760585'),('113071894','301760751'),('113071894','301760919'),('113142821','300619980'),('113142821','300621010'),('113150764','301529599'),('113154228','300259497'),('113154228','300260341'),('113154228','300261138'),('113154228','300758472'),('113154228','300760100'),('113157669','302034166'),('113157669','302035029'),('113161930','300885974'),('113161930','300886445'),('113162423','300045556'),('113162667','301872323'),('113162667','301873417'),('113163424','302373849'),('113163424','302375078'),('113164538','301785995'),('113164538','301787034'),('113167972','300099531'),('113167972','300100393'),('113173301','300355796'),('113191231','301105974'),('113191231','301107636'),('113194939','301016390'),('113194939','301019587'),('113197149','300694973'),('113197149','300696463'),('113206252','301511201'),('113206252','301515969'),('113208694','300037010'),('113208694','300042825'),('113211464','300038010'),('113213037','300043306'),('113213291','300043572'),('113231307','301869751'),('113231307','301871424'),('113233669','300621248'),('113233669','300621828'),('113236825','300880020'),('113236825','300881563'),('113250071','300957827'),('113250071','300958558'),('113596382','300028615'),('113596382','300030168'),('113598546','302044696'),('113608078','301437201'),('113608078','301438452'),('113619883','301918683'),('113619883','301919431'),('113626727','300449918'),('113626727','300450988'),('113628836','301129161'),('113628836','301131445'),('113630974','301531528'),('113630974','301532257'),('113631953','301037644'),('113631953','301040884'),('113632466','302182344'),('113632466','302182717'),('113639175','301694888'),('113639175','301697491'),('113640210','300287371'),('113640210','300289596'),('113640210','300487483'),('113640210','300489038'),('113640461','300492857'),('113640461','300496390'),('113640868','300498045'),('113652296','302249659'),('113652296','302251858'),('113656873','302179027'),('113656873','302180360'),('113656873','302181206'),('113659016','301761091'),('113659016','301763139'),('113659563','300046397'),('113663423','301844735'),('113663423','301847032'),('113664727','301958275'),('113664727','301959179'),('113671442','300392688'),('113671442','300394641'),('113675367','301544401'),('113675367','301546359'),('113675878','302381460'),('113675878','302382645'),('113701984','302279955'),('113701984','302282213'),('113703497','302042769'),('113703497','302042930'),('113706295','302457687'),('113706295','302461809'),('113716228','302018750'),('113716228','302019235'),('113716362','302019627'),('113716362','302019724'),('114273055','300135770'),('114273055','300136064'),('300001740','104904666'),('300001740','105295659'),('300002062','104904666'),('300007380','104689391'),('300008350','104689391'),('300009725','104644030'),('300010495','104645655'),('300012085','104550254'),('300013009','104548618'),('300013805','104827181'),('300016437','104827181'),('300020504','104518979'),('300021350','104518979'),('300023554','104581179'),('300025134','104581179'),('300028615','113596382'),('300030168','113596382'),('300030931','104694012'),('300032814','104694012'),('300033255','104452731'),('300034663','104452731'),('300037010','113208694'),('300038010','113211464'),('300040282','104452731'),('300041034','104453681'),('300042825','113208694'),('300043306','113213037'),('300043572','113213291'),('300045556','113162423'),('300046397','113659563'),('300054321','104573051'),('300054916','104573051'),('300077008','104569462'),('300078251','104569462'),('300082223','107058289'),('300086160','107058289'),('300099531','113167972'),('300099531','104740849'),('300100393','113167972'),('300100393','104740849'),('300109137','104606283'),('300110060','104606283'),('300110729','104830564'),('300111385','104830564'),('300123881','104741024'),('300124214','104741024'),('300124508','104740611'),('300124662','104740611'),('300131006','104775099'),('300131006','113060874'),('300132493','104775099'),('300132493','113060874'),('300135509','113060874'),('300135639','113060874'),('300135770','114273055'),('300136064','114273055'),('300136251','104798369'),('300136931','104798369'),('300138798','104732790'),('300139132','104732790'),('300139974','104516265'),('300141059','104516265'),('300143736','104516265'),('300144113','104516265'),('300167791','104474435'),('300168377','104474435'),('300169001','104805961'),('300170312','104805961'),('300171378','104492074'),('300174031','104492074'),('300174750','110738614'),('300174981','110688453'),('300176307','105401946'),('300177262','105401946'),('300178448','104752628'),('300178897','104752628'),('300180614','104870034'),('300181320','104870034'),('300181655','104870034'),('300182273','104870034'),('300182831','106153183'),('300183742','106153183'),('300186909','104518979'),('300189488','104518979'),('300192908','104906423'),('300193225','104906423'),('300193317','105348473'),('300194573','105348473'),('300196245','107058791'),('300199516','107058791'),('300200011','101147950'),('300200528','101147950'),('300218842','104490280'),('300221842','104490280'),('300224255','104610030'),('300224565','104614824'),('300225040','104609760'),('300225563','104611536'),('300227334','104610456'),('300228103','104611903'),('300243312','104717830'),('300244173','104717830'),('300249936','104624755'),('300251905','104626271'),('300259497','113154228'),('300260341','113154228'),('300261138','113154228'),('300262526','104623353'),('300264341','104625725'),('300269877','104697761'),('300272753','104697761'),('300277970','104751905'),('300282368','104751905'),('300287371','113640210'),('300289596','113640210'),('300304928','104906850'),('300304928','105301270'),('300305948','104906850'),('300305948','105301270'),('300307423','104473714'),('300310106','104473714'),('300331019','104544529'),('300331730','104544529'),('300332356','105367656'),('300332356','105367884'),('300332911','105367656'),('300332911','105367884'),('300334245','107064580'),('300335261','107064580'),('300339139','104528819'),('300341726','104528819'),('300355796','104617543'),('300355796','113173301'),('300356439','104617543'),('300357235','104449382'),('300359114','104449382'),('300361417','104716213'),('300370638','104716213'),('300373348','104719681'),('300373636','104719681'),('300374998','104701714'),('300377748','104701714'),('300378834','104898928'),('300380235','104898928'),('300384332','104719681'),('300385058','104719681'),('300392688','113671442'),('300394641','113671442'),('300402732','104593696'),('300404328','104593696'),('300405680','104505831'),('300407154','104507290'),('300415688','104807180'),('300417847','104807180'),('300419457','104807180'),('300420773','104807180'),('300449918','113626727'),('300450988','113626727'),('300455926','101028287'),('300457456','101028287'),('300458805','104575216'),('300460594','104575216'),('300461995','104575595'),('300462737','104575595'),('300465271','104552307'),('300465964','104551255'),('300487483','113640210'),('300489038','113640210'),('300492857','113640461'),('300496390','113640461'),('300498045','113640868'),('300518272','106654287'),('300520173','106654287'),('300521647','104545370'),('300522205','104545370'),('300538612','113012086'),('300540504','113012086'),('300547222','105835415'),('300548012','105835415'),('300551403','104509050'),('300553586','104509050'),('300555352','104532555'),('300556049','104532555'),('300567099','104781370'),('300576984','104518615'),('300577443','104518615'),('300577813','104579984'),('300578875','104579984'),('300591450','104620825'),('300593230','104620825'),('300596729','104549524'),('300597038','104549524'),('300597959','104549205'),('300598538','104549205'),('300600117','104549205'),('300600868','104549205'),('300601421','104580578'),('300602378','104580578'),('300609960','104666004'),('300610365','104666004'),('300611168','104666254'),('300611560','104666254'),('300612212','104667086'),('300612504','104667086'),('300613011','105302732'),('300613983','105302732'),('300614432','104565438'),('300614993','104565438'),('300619980','113142821'),('300621010','113142821'),('300621248','113233669'),('300621828','113233669'),('300626848','104789187'),('300634993','104778537'),('300637533','104778537'),('300645210','104554610'),('300646003','104554610'),('300660981','104847820'),('300662612','104847820'),('300663587','104847820'),('300664145','104847820'),('300673691','110706038'),('300673844','110706038'),('300676276','104761885'),('300677990','104761885'),('300678921','104688080'),('300680224','104688080'),('300694973','113197149'),('300696463','113197149'),('300707281','104772724'),('300707604','104772724'),('300714324','104511431'),('300718531','104510644'),('300728730','104670587'),('300730230','104670587'),('300737600','104671018'),('300738188','104671018'),('300758472','113154228'),('300760100','113154228'),('300761887','104446414'),('300762501','104446414'),('300767336','104508491'),('300770829','104450489'),('300772531','104909196'),('300778500','104775099'),('300781438','104775099'),('300781978','104775099'),('300790357','108151607'),('300790782','108039283'),('300791480','108151767'),('300792469','108039926'),('300797625','105316223'),('300797923','105316223'),('300799871','104904035'),('300801102','104904035'),('300804585','104904438'),('300805086','104904438'),('300818698','104446061'),('300821677','104446061'),('300851849','104539621'),('300854352','104539621'),('300862053','104878328'),('300863955','104878328'),('300864540','104879757'),('300864723','104879757'),('300870081','104556055'),('300871504','104556055'),('300876158','104530981'),('300876546','104530981'),('300880020','113236825'),('300881563','113236825'),('300885974','113161930'),('300886445','113161930'),('300899574','104594972'),('300900586','104594972'),('300906937','104798369'),('300907486','104798369'),('300908501','104798369'),('300909225','104798369'),('300909823','104441416'),('300910328','104441665'),('300911422','104798369'),('300911894','104798369'),('300914828','104608737'),('300915794','104608737'),('300917194','104638558'),('300917973','104638558'),('300919454','104639012'),('300920624','104639012'),('300923362','104575764'),('300924237','104575764'),('300933364','104784843'),('300937343','104784843'),('300942708','104759879'),('300944611','104759879'),('300955421','104516510'),('300956383','104516510'),('300957827','113250071'),('300958558','113250071'),('300985986','104798036'),('300986632','104798036'),('300992018','104578048'),('300992018','104576582'),('300996073','104911528'),('300997072','104911528'),('300999011','104665051'),('301001157','104665051'),('301002013','104665051'),('301002508','104665051'),('301012069','104720210'),('301012891','104720210'),('301016390','113194939'),('301019587','113194939'),('301022801','104677994'),('301023853','104679004'),('301030257','104466580'),('301032206','104466580'),('301037644','113631953'),('301040884','113631953'),('301045305','104860164'),('301045918','104860164'),('301057630','104552032'),('301060262','104552032'),('301068609','104602624'),('301069925','104602624'),('301082189','104521520'),('301084461','104521520'),('301088613','104617079'),('301089813','104619465'),('301092207','104443352'),('301092938','104443352'),('301105974','113191231'),('301105974','107064814'),('301107636','113191231'),('301107636','107064814'),('301109262','104686989'),('301111436','104686989'),('301129161','113628836'),('301131445','113628836'),('301142643','104759623'),('301144191','104759623'),('301151542','105372482'),('301152343','105372482'),('301158470','100793468'),('301158720','100793468'),('301161073','104850078'),('301162849','104850078'),('301166932','104815732'),('301168903','104815732'),('301169722','104724487'),('301172018','104724487'),('301182567','104632341'),('301183592','104632341'),('301189086','113045785'),('301189766','113045785'),('301190460','113045785'),('301192080','104803083'),('301193889','104803083'),('301203484','104746188'),('301207406','104746188'),('301211332','104446061'),('301212558','104446061'),('301213455','104524120'),('301214705','104524120'),('301216556','104600477'),('301217643','104600477'),('301229417','104875934'),('301233429','104875934'),('301239795','104509235'),('301240927','104509235'),('301247221','113045298'),('301248561','113045298'),('301286028','105297289'),('301287249','105297289'),('301287857','105296893'),('301290131','105296893'),('301291331','104472093'),('301292489','104472093'),('301297375','104898114'),('301298296','104898114'),('301303658','104471721'),('301303890','104471721'),('301304035','104442288'),('301305005','104607730'),('301305743','104607730'),('301325353','104609503'),('301326786','104609503'),('301335840','104819645'),('301343705','104819645'),('301347333','104586844'),('301347709','104586844'),('301352400','104586387'),('301353684','104586387'),('301361997','104537275'),('301362241','104537275'),('301362783','104546559'),('301363675','104546559'),('301372411','105316085'),('301372917','105316085'),('301381142','104566807'),('301381806','104566807'),('301384807','104843022'),('301387615','104843022'),('301389556','104779173'),('301393360','104779173'),('301403561','104728535'),('301405360','104728535'),('301421058','104837205'),('301421388','104837480'),('301426542','104741650'),('301427417','104741650'),('301428012','104741650'),('301437201','113608078'),('301437201','104675601'),('301438452','113608078'),('301438452','104675601'),('301448599','104812456'),('301454513','104723087'),('301455134','104723087'),('301458417','104815732'),('301459164','104815732'),('301480156','104833630'),('301481831','104833630'),('301484687','104778754'),('301487022','104657268'),('301487887','104657268'),('301494569','104765664'),('301494696','104765664'),('301494868','104766126'),('301495101','104766126'),('301495282','104766126'),('301496106','104766126'),('301496236','104766126'),('301496432','104614989'),('301497567','104614989'),('301498548','104614989'),('301500322','104836646'),('301501497','104836646'),('301511201','113206252'),('301515969','113206252'),('301521379','104567801'),('301522017','104567801'),('301529599','113150764'),('301531528','113630974'),('301532257','113630974'),('301536774','104563500'),('301537437','104564213'),('301538508','104633294'),('301539397','104633294'),('301544401','113675367'),('301546359','113675367'),('301550535','108039652'),('301552460','108487935'),('301554250','108039652'),('301555105','108039805'),('301555759','108489771'),('301555759','108490108'),('301556600','108488420'),('301556600','108487935'),('301562015','104661518'),('301563314','104661518'),('301567751','104509235'),('301569473','104509235'),('301573734','104564398'),('301576051','104564398'),('301576839','104564398'),('301577147','104564398'),('301587245','104675601'),('301589642','104675601'),('301592230','104675601'),('301595649','104675601'),('301622497','104574590'),('301625052','104574590'),('301635694','104578883'),('301637250','104578883'),('301638692','104579765'),('301639614','104579765'),('301673799','104775099'),('301677086','104775099'),('301677933','104775099'),('301680964','104635689'),('301681340','104635396'),('301694888','113639175'),('301697491','113639175'),('301699292','104780671'),('301700299','104780671'),('301706295','104573494'),('301706844','104573494'),('301707065','104454855'),('301707552','104454855'),('301723963','104598733'),('301724806','104598733'),('301740127','104562735'),('301741539','104562735'),('301755910','104585843'),('301756992','104585843'),('301757814','104521520'),('301758440','104521520'),('301760585','113071894'),('301760751','113071894'),('301760919','113071894'),('301761091','113659016'),('301763139','113659016'),('301764165','104765434'),('301764799','104765434'),('301765528','104896629'),('301767212','104896629'),('301774055','104861649'),('301776095','104861649'),('301785995','113164538'),('301787034','113164538'),('301816744','104655382'),('301818539','104655382'),('301827430','104646038'),('301831108','104648319'),('301842788','104674161'),('301843290','104674161'),('301843985','104614989'),('301844462','104614989'),('301844735','113663423'),('301847032','113663423'),('301869751','113231307'),('301871424','113231307'),('301872323','113162667'),('301873417','113162667'),('301882007','104869629'),('301883342','104869629'),('301898885','104554278'),('301900737','104554278'),('301914048','104473929'),('301914742','104473929'),('301918683','113619883'),('301919431','113619883'),('301931031','104478115'),('301932550','104478115'),('301958275','113664727'),('301959179','113664727'),('301966945','108095650'),('301967912','108095650'),('301969533','104615334'),('301970018','104615334'),('301985103','104621835'),('301986010','104621835'),('301993688','104535428'),('301995593','104540432'),('301999889','104535641'),('302002541','104536264'),('302003933','104536264'),('302009315','106360773'),('302010574','106360773'),('302014718','105647345'),('302015028','105647345'),('302018750','113716228'),('302019235','113716228'),('302019627','113716362'),('302019724','113716362'),('302034166','113157669'),('302035029','113157669'),('302035843','106802916'),('302036499','106802916'),('302037922','104753239'),('302039663','104753239'),('302040479','107051973'),('302041228','107051973'),('302042769','113703497'),('302042930','113703497'),('302044696','113598546'),('302053083','104461037'),('302054778','104461037'),('302055942','104462631'),('302057184','104462631'),('302069618','104741650'),('302070124','104741650'),('302088562','104877294'),('302091216','104877294'),('302100616','104553553'),('302102223','104553553'),('302105036','104631060'),('302106474','104631060'),('302152879','104694743'),('302153714','104694743'),('302168707','104465289'),('302169705','104465289'),('302172768','104466235'),('302173588','104466235'),('302176313','104465512'),('302177628','104465512'),('302179027','113656873'),('302180360','113656873'),('302181206','113656873'),('302182344','113632466'),('302182717','113632466'),('302196146','104450104'),('302198346','104450104'),('302214505','100029305'),('302215747','100029305'),('302228467','104789293'),('302229098','104789293'),('302236666','104634095'),('302237307','104634095'),('302239657','104761885'),('302242784','104761885'),('302249659','113652296'),('302251858','113652296'),('302254344','104827181'),('302255004','104827181'),('302260165','104525123'),('302264130','104525123'),('302279955','113701984'),('302282213','113701984'),('302302617','104738073'),('302304001','104738073'),('302305017','104661249'),('302306038','104662783'),('302309183','105416916'),('302309700','105416916'),('302311124','104730214'),('302314099','104730214'),('302323928','104823667'),('302325521','104823667'),('302328559','104686181'),('302328559','104684795'),('302330233','104686181'),('302330233','104684795'),('302331659','104471366'),('302333064','104471366'),('302362229','104660757'),('302363077','104660757'),('302373849','113163424'),('302375078','113163424'),('302381460','113675878'),('302382645','113675878'),('302408406','104859646'),('302409630','104859646'),('302418242','104542541'),('302419470','104542541'),('302440122','104746188'),('302440731','104746188'),('302441759','104446061'),('302442137','104446061'),('302457687','113706295'),('302461809','113706295'),('302469620','104849255'),('302472414','104849255'),('302475274','104443833'),('302476277','104443833'),('302494422','104584432'),('302497497','104584432');
UNLOCK TABLES;
/*!40000 ALTER TABLE `wn_attr_adj_noun` ENABLE KEYS */;

--
-- Table structure for table `wn_cause`
--

DROP TABLE IF EXISTS `wn_cause`;
CREATE TABLE `wn_cause` (
  `synset_id_1` decimal(10,0) default NULL,
  `synset_id_2` decimal(10,0) default NULL,
  KEY `synset_id_1` (`synset_id_1`),
  KEY `synset_id_2` (`synset_id_2`)
) ENGINE=MyISAM DEFAULT CHARSET=latin1;

--
-- Dumping data for table `wn_cause`
--


/*!40000 ALTER TABLE `wn_cause` DISABLE KEYS */;
LOCK TABLES `wn_cause` WRITE;
INSERT INTO `wn_cause` VALUES ('200018968','200014429'),('200020073','200019883'),('200020689','200014429'),('200024764','200025626'),('200025145','200025848'),('200051863','200052096'),('200054011','200053715'),('200062508','202060768'),('200071623','200071171'),('200072813','200073901'),('200075633','200002669'),('200095340','200023608'),('200097808','200096978'),('200121430','200106479'),('200139051','200136423'),('200195522','200195737'),('200198579','200197826'),('200211006','200211934'),('200213400','200212992'),('200217329','200216002'),('200219593','200218994'),('200230716','200230546'),('200233158','200232691'),('200237321','200224068'),('200241327','200239721'),('200241617','200241500'),('200245331','200243643'),('200245331','200223119'),('200246258','200245884'),('200246975','200246453'),('200247955','200254471'),('200249128','200248093'),('200249999','200249425'),('200257706','200257317'),('200261089','201778173'),('200273160','200272185'),('200291232','202580603'),('200294104','200293908'),('200297051','200296442'),('200301705','200302508'),('200302983','200302685'),('200303176','200301277'),('200304392','200304920'),('200306824','200306550'),('200307625','200307524'),('200307756','200306687'),('200308836','200232930'),('200337587','202530480'),('200341640','202531897'),('200350769','200350614'),('200353399','200353638'),('200359141','200358593'),('200359947','200361270'),('200361106','200358992'),('200363255','200363608'),('200364341','200362722'),('200373781','200372843'),('200374063','200372843'),('200377506','200377338'),('200380508','200380396'),('200404590','200404765'),('200405481','200406448'),('200407260','200407022'),('200408992','200409275'),('200418257','200418631'),('200418959','200418749'),('200430741','200430473'),('200432721','200432423'),('200433194','200431009'),('200433949','200433768'),('200434545','200433583'),('200436730','200435702'),('200439460','200438786'),('200441780','202008364'),('200445694','200445393'),('200446272','200446474'),('200448470','200448330'),('200456092','200455935'),('200487379','200487183'),('200487704','200487593'),('200524146','200524015'),('200525570','200525735'),('200548789','200548658'),('200572826','200570184'),('200573108','200570184'),('200581733','200581400'),('200590669','200587965'),('200676223','200674417'),('200801981','200578275'),('200803336','200578873'),('200807709','200807511'),('200823635','202296591'),('200831295','200831123'),('200831889','200031098'),('200903103','200905210'),('200906246','200905210'),('200936422','200937845'),('200941023','200941695'),('201078671','201076728'),('201098634','201099047'),('201118615','201794921'),('201123102','202596068'),('201133605','201134068'),('201142446','201132466'),('201151495','201151899'),('201164162','201164493'),('201220231','201912987'),('201255880','201255684'),('201256741','201252764'),('201257892','201252135'),('201284688','200347202'),('201300906','201304370'),('201304771','201304618'),('201305587','201307262'),('201306283','201307088'),('201316461','201316841'),('201329607','201329213'),('201329957','201983632'),('201416767','201416511'),('201439378','201440075'),('201501386','201500510'),('201501920','201504229'),('201503996','201503339'),('201513899','201514734'),('201519115','201518967'),('201558759','201558568'),('201596269','200329254'),('201596973','200329254'),('201605958','201605794'),('201714958','201716213'),('201716999','201720480'),('201722199','201722010'),('201727523','201728507'),('201730288','201730523'),('201734240','201735248'),('201734561','201743196'),('201737288','201716511'),('201737394','201722010'),('201738453','201740043'),('201740637','201742440'),('201742295','201742135'),('201743656','201743801'),('201745335','201745079'),('201759172','201761176'),('201760546','201760721'),('201760827','201760443'),('201761366','200832070'),('201762811','201725676'),('201762811','201725490'),('201764259','201725265'),('201765364','201758877'),('201781736','201781511'),('201789516','201782203'),('201794514','201847240'),('201796771','201778173'),('201803991','201810311'),('201805309','201806883'),('201820312','201820208'),('201825616','201825090'),('201845217','201844865'),('201854195','201853614'),('201897581','201951556'),('201907659','201906445'),('201915250','201912987'),('201915884','201911030'),('201916187','201911030'),('201917708','201925199'),('201923102','201921967'),('201928931','201931930'),('201931619','201931110'),('201939426','201939033'),('201956152','201801953'),('201964557','201964430'),('201984580','201984159'),('201987519','201986772'),('201994077','201991747'),('202009114','202008364'),('202010968','202008364'),('202013236','202013026'),('202025186','201863405'),('202027614','201997858'),('202027772','202005556'),('202049824','202049107'),('202054639','202045240'),('202064244','202062276'),('202075197','202067665'),('202076104','200409939'),('202095018','200409939'),('202104754','202104471'),('202116920','202113837'),('202118940','202113837'),('202123991','202123807'),('202129085','202131508'),('202136207','202139918'),('202156874','202158208'),('202189800','202189956'),('202198776','202198994'),('202309108','202308628'),('202309428','202308628'),('202332601','201778173'),('202335359','202338081'),('202356659','202355773'),('202362536','202360949'),('202366135','202296591'),('202429697','202296591'),('202431663','202296591'),('202448815','202449906'),('202464643','202465202'),('202517664','202517485'),('202521319','202355773'),('202581128','202580603'),('202600809','202600694'),('202633451','202633721'),('202640658','202640505'),('202672806','202672608'),('202677713','200365423'),('202680593','200365423'),('202681354','202681817');
UNLOCK TABLES;
/*!40000 ALTER TABLE `wn_cause` ENABLE KEYS */;

--
-- Table structure for table `wn_class_member`
--

DROP TABLE IF EXISTS `wn_class_member`;
CREATE TABLE `wn_class_member` (
  `synset_id_1` decimal(10,0) default NULL,
  `synset_id_2` decimal(10,0) default NULL,
  `class_type` char(2) default NULL,
  KEY `synset_id_1` (`synset_id_1`),
  KEY `synset_id_2` (`synset_id_2`)
) ENGINE=MyISAM DEFAULT CHARSET=latin1;

--
-- Dumping data for table `wn_class_member`
--


/*!40000 ALTER TABLE `wn_class_member` DISABLE KEYS */;
LOCK TABLES `wn_class_member` WRITE;
[truncated: 25,629,074 more chars]
