# Supplementary material for: A UMLS-based spell checker for natural language processing in vaccine safety
Source: BMC Med Inform Decis Mak. 2007 Feb 12;7:3. doi: 10.1186/1472-6947-7-3 (PMC1805499; doi:10.1186/1472-6947-7-3)
Supplement: Additional file 17 — Database tables – UMLS Lexicon Part 1. Database tables have been subdivided into smaller files for uploading to BMC [file 1472-6947-7-3-S17.gz › LEXICON2a.sql]

-- MySQL dump 10.9
--
-- Host: localhost    Database: umls
-- ------------------------------------------------------
-- Server version	4.1.11

/*!40101 SET @OLD_CHARACTER_SET_CLIENT=@@CHARACTER_SET_CLIENT */;
/*!40101 SET @OLD_CHARACTER_SET_RESULTS=@@CHARACTER_SET_RESULTS */;
/*!40101 SET @OLD_COLLATION_CONNECTION=@@COLLATION_CONNECTION */;
/*!40101 SET NAMES utf8 */;
/*!40014 SET @OLD_UNIQUE_CHECKS=@@UNIQUE_CHECKS, UNIQUE_CHECKS=0 */;
/*!40014 SET @OLD_FOREIGN_KEY_CHECKS=@@FOREIGN_KEY_CHECKS, FOREIGN_KEY_CHECKS=0 */;
/*!40101 SET @OLD_SQL_MODE=@@SQL_MODE, SQL_MODE='NO_AUTO_VALUE_ON_ZERO' */;
/*!40111 SET @OLD_SQL_NOTES=@@SQL_NOTES, SQL_NOTES=0 */;

--
-- Table structure for table `LRABR`
--

DROP TABLE IF EXISTS `LRABR`;
CREATE TABLE `LRABR` (
  `EUI1` varchar(10) NOT NULL default '',
  `BAS1` varchar(255) default NULL,
  `ABR` varchar(12) default NULL,
  `EUI2` varchar(10) default NULL,
  `BAS2` varchar(255) default NULL
) ENGINE=MyISAM DEFAULT CHARSET=latin1;

--
-- Dumping data for table `LRABR`
--


/*!40000 ALTER TABLE `LRABR` DISABLE KEYS */;
LOCK TABLES `LRABR` WRITE;
INSERT INTO `LRABR` VALUES ('E0000048','AA','acronym','E0006859','achievement age'),('E0000048','AA','acronym','E0000204','Alcoholics Anonymous'),('E0000048','AA','acronym','E0356324','alcohol abuse'),('E0000048','AA','acronym','E0008236','alopecia areata'),('E0000048','AA','acronym','E0008570','amino acid'),('E0000048','AA','acronym','E0009858','aortic aneurysm'),('E0000048','AA','acronym','E0009859','aortic arch'),('E0000048','AA','acronym','E0010231','arachidonic acid'),('E0000048','AA','acronym','E0010668','ascending aorta'),('E0000048','AA','acronym','E0356325','attendance allowance'),('E0000049','AAA','acronym','E0429482','abdominal aortic aneurysmectomy'),('E0000049','AAA','acronym','E0429483','acne-associated arthritis'),('E0000049','AAA','acronym','E0429484','acquired aplastic anemia'),('E0000049','AAA','acronym','E0429485','acute anxiety attack'),('E0000049','AAA','acronym','E0429486','androgenic anabolic agent'),('E0000049','AAA','acronym','','aneurysm of ascending aorta'),('E0000049','AAA','acronym','E0356310','aromatic amino acid'),('E0000049','AAA','acronym','E0356309','acute apical abscess'),('E0000049','AAA','abbreviation','E0006446','abdominal aortic aneurysm'),('E0000050','AAMD','acronym','E0000277','American Association on Mental Deficiency'),('E0000051','AAT','acronym','E0500264','automatic atrial tachycardia'),('E0000051','AAT','acronym','E0500260','Aachen aphasia test'),('E0000051','AAT','acronym','E0007918','alanine aminotransferase'),('E0000051','AAT','acronym','E0500262','alkylating agent therapy'),('E0000051','AAT','acronym','E0500261','Academic Aptitude test'),('E0000051','AAT','acronym','E0008263','alpha-1-anti-trypsin'),('E0000051','AAT','acronym','E0010744','aspartate aminotransferase'),('E0000051','AAT','acronym','E0515593','acute acoustic trauma'),('E0000051','AAT','acronym','E0515594','animal-assisted therapy'),('E0000051','AAT','acronym','E0515595','African animal trypanosomosis'),('E0000051','AAT','acronym','E0515596','acetic acid test'),('E0000052','AB','abbreviation','E0007861','aid to blind'),('E0000052','AB','abbreviation','E0010624','artium baccalaureus'),('E0000053','ABC','acronym','E0010806','aspiration biopsy cytology'),('E0000053','ABC','acronym','E0008331','alternative birth center'),('E0000055','ACA','acronym','E0008252','alpha cell autoantibodies'),('E0000056','ACE','acronym','E0009043','angiotensin converting enzyme'),('E0000056','ACE','acronym','E0007497','adrenocortical extract'),('E0000057','ACEP','acronym','E0000283','American College of Emergency Physicians'),('E0000059','ACS','abbreviation','E0000279','American Cancer Society'),('E0000060','ACTH','acronym','E0007502','adrenocorticotropic hormone'),('E0000061','ACh','abbreviation','E0006837','acetylcholine'),('E0000062','AChE','acronym','E0006838','acetylcholinesterase'),('E0000062','AChE','acronym','E0000063','ACh-esterase'),('E0000063','ACh-esterase','abbreviation','E0006838','acetylcholinesterase'),('E0000065','AD','abbreviation','E0023041','diphenylchlorarsine'),('E0000065','AD','abbreviation','E0009182','anodal duration'),('E0000066','ADA','acronym','E0007323','adenosine deaminase'),('E0000067','ADCC','abbreviation','E0009433','antibody-dependent cell-mediated cytotoxicity'),('E0000067','ADCC','abbreviation','E0009432','antibody-dependent cellular cytotoxicity'),('E0000068','ADR','abbreviation','E0000163','Adriamycin'),('E0000069','ADS','acronym','E0009483','antidiuretic substance'),('E0000070','AEA','acronym','E0009982','apocrine epithelial antigen'),('E0000071','AFB1','abbreviation','E0007696','aflatoxin B1'),('E0000072','AFDC','acronym','E0000183','Aid to Families with Dependent Children'),('E0000073','AGCT','acronym','E0000451','Army General Classification Test'),('E0000074','AGMK','acronym','E0000176','African green monkey kidney'),('E0000075','AI','acronym','E0010605','artificial insemination'),('E0000075','AI','acronym','E0429571','accidental injury'),('E0000075','AI','acronym','E0429572','adiposity index'),('E0000075','AI','acronym','E0429573','aggregation index'),('E0000075','AI','acronym','','allergy and immunology'),('E0000075','AI','acronym','E0214196','anaphylatoxin inactivator'),('E0000075','AI','acronym','E0429574','angiogenesis inhibitor'),('E0000075','AI','acronym','E0429575','angiotensin I'),('E0000075','AI','acronym','E0429576','anxiety index'),('E0000075','AI','acronym','E0429577','articulation index'),('E0000075','AI','acronym','E0429578','atherogenic index'),('E0000075','AI','acronym','E0429579','atrial insufficiency'),('E0000075','AI','acronym','E0011311','autoimmunity'),('E0000076','AIDS','acronym','E0006971','acquired immune deficiency syndrome'),('E0000079','AIDS-KS','acronym','E0429594','AIDS-associated Kaposi\'s sarcoma'),('E0000084','ALA','acronym','E0008558','aminolevulinic acid'),('E0000084','ALA','acronym','E0000304','American Laryngological Association'),('E0000084','ALA','acronym','','American Lung Association'),('E0000084','ALA','acronym','E0500124','amebic liver abscess'),('E0000084','ALA','abbreviation','','axiolabial'),('E0000085','ALG','acronym','E0009588','antilymphocyte globulin'),('E0000085','ALG','acronym','E0009590','antilymphocytic globulin'),('E0000086','ALL','acronym','E0007184','acute lymphoblastic leukemia'),('E0000086','ALL','acronym','E0429599','acute lymphocytic leukemia'),('E0000087','ALM','acronym','E0008381','alveolar lining material'),('E0000088','ALP','acronym','E0008067','alkaline phosphatase'),('E0000088','ALP','acronym','E0422825','acute leukemia protocol'),('E0000088','ALP','acronym','E0422824','acute lupus pericarditis'),('E0000088','ALP','acronym','E0422823','alveolar proteinosis'),('E0000088','ALP','acronym','','anterior lobe of pituitary'),('E0000088','ALP','acronym','E0422817','antileukoproteinase'),('E0000088','ALP','acronym','E0422821','antilymphocytic plasma'),('E0000088','ALP','acronym','E0422820','argon laser photocoagulation'),('E0000089','ALS','acronym','E0007183','acute lateral sclerosis'),('E0000089','ALS','acronym','E0007552','advanced life support'),('E0000089','ALS','acronym','E0007672','afferent loop syndrome'),('E0000089','ALS','acronym','E0008738','amyotropic lateral sclerosis'),('E0000089','ALS','acronym','E0009045','angiotensin-like substance'),('E0000089','ALS','acronym','E0009345','anterolateral sclerosis'),('E0000089','ALS','acronym','E0009454','anticipated life span'),('E0000089','ALS','acronym','E0009589','antilymphocyte serum'),('E0000090','AM','acronym','E0008677','amplitude modulation'),('E0000090','AM','acronym','E0009359','ante meridien'),('E0000090','AM','acronym','E0008382','alveolar macrophage'),('E0000090','AM','acronym','E0010625','artium magister'),('E0000091','AMAL','acronym','E0000168','Aero-Medical Acceleration Laboratory'),('E0000092','AMEL','acronym','E0000169','Aero-Medical Equipment Laboratory'),('E0000092','AMEL','abbreviation','E0066337','amelogenin'),('E0000093','AMI','acronym','E0007186','acute mycardial infarction'),('E0000094','AMIT','abbreviation','E0008574','amitriptyline'),('E0000095','AML','acronym','E0007188','acute myelogenous leukemia'),('E0000095','AML','acronym','E0223677','acute myeloid leukemia'),('E0000097','ANG','abbreviation','E0009038','angiotensin'),('E0000098','ANL','acronym','E0007193','acute non-lymphocytic leukemia'),('E0000098','ANL','acronym','E0372115','acute non-lymphoblastic leukemia'),('E0000099','ANTU','abbreviation','E0008297','alpha-naphthylthiourea'),('E0000100','AO','abbreviation','E0006986','acridine orange'),('E0000101','AOTA','abbreviation','E0000313','American Occupational Therapy Association'),('E0000102','AP','abbreviation','E0007089','action potential'),('E0000102','AP','abbreviation','E0008067','alkaline phosphatase'),('E0000102','AP','abbreviation','E0009327','anterior pituitary'),('E0000102','AP','abbreviation','E0009868','aortic pressure'),('E0000102','AP','abbreviation','E0008969','angina pectoris'),('E0000102','AP','abbreviation','E0010490','arterial pressure'),('E0000102','AP','abbreviation','E0356348','abdominal pain'),('E0000102','AP','abbreviation','E0515643','accessory pathway'),('E0000102','AP','abbreviation','E0429897','accounts payable'),('E0000102','AP','abbreviation','E0006911','acid phosphatase'),('E0000102','AP','abbreviation','E0515644','acinar parenchyma'),('E0000102','AP','abbreviation','E0515645','action plan'),('E0000102','AP','abbreviation','E0515646','activator protein'),('E0000102','AP','abbreviation','E0515647','active pepsin'),('E0000102','AP','abbreviation','E0515648','active pressure'),('E0000102','AP','abbreviation','E0007196','acute pancreatitis'),('E0000102','AP','abbreviation','E0515649','acute phase'),('E0000102','AP','abbreviation','E0007200','acute pneumonia'),('E0000102','AP','abbreviation','E0225627','adenomatous polyposis'),('E0000102','AP','abbreviation','E0008560','aminopeptidase'),('E0000102','AP','abbreviation','E0066344','aminopurine'),('E0000102','AP','abbreviation','E0515652','amyloid peptide'),('E0000102','AP','abbreviation','E0515653','anatomic profile'),('E0000102','AP','abbreviation','E0515654','antidromic potential'),('E0000102','AP','abbreviation','E0009693','antipyrine'),('E0000102','AP','abbreviation','E0515655','antral peristalsis'),('E0000102','AP','abbreviation','E0515656','apical pulse'),('E0000102','AP','abbreviation','E0219863','apothecary'),('E0000102','AP','abbreviation','E0010081','appendectomy'),('E0000102','AP','abbreviation','E0010084','appendicitis'),('E0000102','AP','abbreviation','E0010087','appendix'),('E0000102','AP','abbreviation','E0010171','apurinic acid'),('E0000102','AP','abbreviation','E0212786','area postrema'),('E0000102','AP','abbreviation','E0515657','arithmetic progression'),('E0000102','AP','abbreviation','E0010612','artificial pneumothorax'),('E0000102','AP','abbreviation','E0010807','aspiration pneumonia'),('E0000102','AP','abbreviation','E0515658','atherosclerotic plaque'),('E0000102','AP','abbreviation','E0515659','atrial pacing'),('E0000102','AP','abbreviation','E0515660','atrioventricular pathway'),('E0000103','APC','abbreviation','E0009928','aphidicholin'),('E0000103','APC','abbreviation','E0010811','aspirin, phenacetin, and caffeine'),('E0000104','APPNHP','acronym','E0007340','adenylyl imidodiphosphate'),('E0000105','APRT','acronym','E0007281','adenine phosphoribosyltransferase'),('E0000106','APRTase','acronym','E0007281','adenine phosphoribosyltransferase'),('E0000107','APT','acronym','E0008562','aminopropylisothiuronium'),('E0000108','APUD cell','acronym','E0008543','amine precursor uptake decarboxylase cell'),('E0000109','ARD','abbreviation','E0007208','acute respiratory disease'),('E0000110','ARF','abbreviation','E0007207','acute renal failure'),('E0000111','ARL','abbreviation','E0000082','AIDS-related lymphoma'),('E0000112','ASA','acronym','E0006848','acetylsalicylic acid'),('E0000112','ASA','acronym','E0010370','argininosuccinic acid'),('E0000113','ASCII','acronym','E0008516','American Standard Code for Information Interchange'),('E0000114','ASCVD','acronym','E0010517','arteriosclerotic cardiovascular disease'),('E0000115','ASGPH','acronym','E0008257','alpha subunit glycoprotein hormone'),('E0000116','ASO','acronym','E0010515','arteriosclerosis obliterans'),('E0000118','ASR','acronym','E0008902','androgen-sterilized rats'),('E0000119','AST','acronym','E0010744','aspartate aminotransferase'),('E0000120','ATA','acronym','E0008044','alimentary toxic aleukia'),('E0000121','ATCC','acronym','E0000353','American type culture collection'),('E0000122','ATG','acronym','E0009754','antithymocyte globulin'),('E0000123','ATL','acronym','E0007540','adult T-cell leukemia'),('E0000123','ATL','acronym','E0007546','adult T-cell lymphoma'),('E0000123','ATL','acronym','E0459585','Achilles tendon lengthening'),('E0000123','ATL','acronym','E0459582','anterior tricuspid leaflet'),('E0000123','ATL','acronym','E0459583','antitension line'),('E0000123','ATL','acronym','E0459584','atypical lymphocyte'),('E0000124','ATLL','acronym','','adult T-cell leukemia/lymphoma'),('E0000125','ATP','acronym','E0007327','adenosine triphosphate'),('E0000126','ATPase','acronym','E0066297','adenosinetriphosphatase'),('E0000128','AU','acronym','E0009335','anterior uveitis'),('E0000128','AU','acronym','E0009061','angstrom unit'),('E0000128','AU','acronym','E0429596','Australia antigen'),('E0000128','AU','acronym','E0009762','antitoxin unit'),('E0000128','AU','acronym','','arbitrary unit'),('E0000128','AU','acronym','E0011541','azauridine'),('E0000128','AU','acronym','E0429595','allergenic unit'),('E0000129','AUC','acronym','','area under curve'),('E0000131','AVC','acronym','E0515249','active vertical corrector'),('E0000132','AVP','acronym','E0010365','arginine vasopressin'),('E0000133','AZQ','abbreviation','E0022388','diaziquone'),('E0000134','AZT','acronym','E0011549','azidothymidine'),('E0000143','AcG','abbreviation','E0006694','accelerator globulin'),('E0000185','Al','abbreviation','E0008355','aluminum'),('E0000186','Ala','abbreviation','E0007917','alanine'),('E0000225','Alk. phos.','abbreviation','E0008067','alkaline phosphatase'),('E0000240','Am','abbreviation','E0008517','americium'),('E0000408','Ar','abbreviation','E0010375','argon'),('E0000423','Ara A','abbreviation','E0007280','adenine arabinoside'),('E0000423','Ara A','abbreviation','E0433848','araboascorbic acid'),('E0000423','Ara A','abbreviation','','L-arabinose isomerase'),('E0000423','Ara A','abbreviation','','adenine 9-beta-D-arabinofuranoside'),('E0000423','Ara A','abbreviation','','9-beta-D-arabinofuranosyladenine'),('E0000425','Ara CTP','acronym','E0010210','arabinofuranosylcytosine triphosphate'),('E0000426','Ara U','abbreviation','E0010213','arabinofuranosyluracil'),('E0000426','Ara U','abbreviation','E0010222','arabinosyluracil'),('E0000447','Armenian S.S.R.','acronym','E0000446','Armenian Soviet Socialist Republic'),('E0000496','Ast','abbreviation','E0010899','astigmatism'),('E0000497','At','abbreviation','E0010873','astatine'),('E0000504','Au','abbreviation','E0030100','gold'),('E0000511','Aug.','abbreviation','E0000510','August'),('E0000530','Aza','abbreviation','E0011540','azathioprine'),('E0000533','Azerbaijan S.S.R.','acronym','E0000532','Azerbaijan Soviet Socialist Republic'),('E0000542','A-TDA','acronym','','2-amino-1,3,4-thiadiazole'),('E0000546','A.A.A.','acronym','E0000250','American Academy of Allergy'),('E0000546','A.A.A.','acronym','E0000265','American Association of Anatomists'),('E0000546','A.A.A.','acronym','E0429481','Area Agency on Aging'),('E0000547','A.A.A.S.','acronym','E0000264','American Association for the Advancement of Science'),('E0000548','A.A.B.B.','acronym','E0000266','American Association of Blood Banks'),('E0000549','A.A.C.P.','acronym','E0000251','American Academy of Cerebral Palsy'),('E0000550','A.A.D.P.','acronym','E0000253','American Academy of Denture Prosthetics'),('E0000552','A.A.D.S.','acronym','E0000267','American Association of Dental Schools'),('E0000553','A.A.E.','acronym','E0000268','American Association of Endodontists'),('E0000554','A.A.F.P.','acronym','E0000254','American Academy of Family Physicians'),('E0000555','A.A.G.P.','acronym','E0000255','American Academy of General Practice'),('E0000556','A.A.I.','acronym','E0000269','American Association of Immunologists'),('E0000557','A.A.I.D.','acronym','E0000256','American Academy of Implant Dentures'),('E0000558','A.A.I.N.','acronym','E0000270','American Association of Industrial Nurses'),('E0000559','A.A.M.A.','acronym','E0000271','American Association of Medical Assistants'),('E0000560','A.A.M.C.','acronym','E0000272','American Association of Medical Colleges'),('E0000561','A.A.M.R.L.','acronym','E0000273','American Association of Medical Record Librarians'),('E0000562','A.A.O.','acronym','E0000274','American Association of Orthodontists'),('E0000562','A.A.O.','acronym','E0000258','American Academy of Otolaryngology'),('E0000563','A.A.O.P.','acronym','E0000257','American Academy of Oral Pathology'),('E0000564','A.A.P.','acronym','E0000259','American Academy of Pediatrics'),('E0000564','A.A.P.','acronym','E0000260','American Academy of Pedodontics'),('E0000564','A.A.P.','acronym','E0000261','American Academy of Periodontology'),('E0000564','A.A.P.','acronym','E0314897','American Association of Pathologists'),('E0000565','A.A.P.A.','acronym','E0000263','American Academy of Physician Assistants'),('E0000566','A.A.P.B.','acronym','E0000275','American Association of Pathologists and Bacteriologists'),('E0000567','A.A.P.M.R.','acronym','E0000262','American Academy of Physical Medicine and Rehabilitation'),('E0000568','A.A.P.S.','acronym','E0000276','American Association of Plastic Surgeons'),('E0000569','A.B.E.P.P.','acronym','E0000278','American Board of Examiners in Professional Psychology'),('E0000570','A.C.','acronym','E0007891','air conduction'),('E0000570','A.C.','acronym','E0008324','alternating current'),('E0000570','A.C.','acronym','E0009861','aortic closure'),('E0000570','A.C.','acronym','E0009181','anodal closure'),('E0000570','A.C.','acronym','E0007889','air conditioner'),('E0000570','A.C.','acronym','E0007890','air conditioning'),('E0000571','A.C.A.','acronym','E0000281','American College of Angiology'),('E0000571','A.C.A.','acronym','E0000282','American College of Apothecaries'),('E0000572','A.C.G.','acronym','E0000284','American College of Gastroenterology'),('E0000574','A.C.N.M.','acronym','E0000286','American College of Nurse-Midwives'),('E0000575','A.C.O.G.','acronym','E0000287','American College of Obstetricians and Gynecologists'),('E0000576','A.C.O.H.A.','acronym','E0000288','American College of Osteopathic Hospital Administrators'),('E0000577','A.C.O.O.G.','acronym','E0000289','American College of Osteopathic Obstetricians and Gynecologists'),('E0000578','A.C.O.S.','acronym','E0000290','American College of Osteopathic Surgeons'),('E0000579','A.C.P.','acronym','E0000291','American College of Pathologists'),('E0000580','A.C.R.','acronym','E0000292','American College of Radiology'),('E0000581','A.C.S.','acronym','E0000280','American Chemical Society'),('E0000581','A.C.S.','acronym','E0009705','antireticular cytotoxic serum'),('E0000582','A.C.S.M.','acronym','E0000293','American College of Sports Medicine'),('E0000583','A.D.','acronym','E0011229','auris dextra'),('E0000584','A.D.A.','acronym','E0000294','American Dental Association'),('E0000584','A.D.A.','acronym','E0000295','American Diabetic Association'),('E0000584','A.D.A.','acronym','E0000296','American Dietetic Association'),('E0000585','A.E.','abbreviation','E0009761','antitoxineinheit'),('E0000586','A.E.S.','acronym','E0000297','American Epidermological Society'),('E0000588','A.G.S.','acronym','E0000299','American Geriatrics Society'),('E0000590','A.H.P.','acronym','E0000491','Assistant House Physician'),('E0000591','A.H.S.','acronym','E0010854','assistant house surgeon'),('E0000592','A.I.','acronym','E0008823','anaphylatoxin inhibitor'),('E0000592','A.I.','acronym','E0009865','aortic incompetence'),('E0000592','A.I.','acronym','E0009866','aortic insufficiency'),('E0000592','A.I.','acronym','E0009951','apical impulse'),('E0000592','A.I.','acronym','E0010605','artificial insemination'),('E0000592','A.I.','acronym','E0010606','artificial intelligence'),('E0000594','A.I.H.','acronym','E0000303','American Institute of Homeopathy'),('E0000595','A.I.H.A.','acronym','E0000302','American Industrial Hygiene Association'),('E0000596','A.L.A.','acronym','E0000304','American Laryngological Association'),('E0000597','A.L.R.O.S.','acronym','E0000305','American Laryngological, Rhinological, and Otological Society'),('E0000598','A.M.A.','acronym','E0000306','American Medical Association'),('E0000598','A.M.A.','acronym','E0000166','Aerospace Medical Association'),('E0000598','A.M.A.','acronym','E0000518','Australian Medical Association'),('E0000599','A.M.R.L.','acronym','E0000167','Aerospace Medical Research Laboratories'),('E0000600','A.M.S.','acronym','E0000309','American Meteorological Society'),('E0000601','A.M.W.A.','acronym','E0000307','American Medical Women\'s Association'),('E0000601','A.M.W.A.','acronym','E0000308','American Medical Writers\' Association'),('E0000602','A.N.A.','acronym','E0000310','American Neurological Association'),('E0000602','A.N.A.','acronym','E0000311','American Nurses Association'),('E0000603','A.O.A.','acronym','E0000314','American Optometric Association'),('E0000603','A.O.A.','acronym','E0000315','American Orthopaedic Association'),('E0000603','A.O.A.','acronym','E0000316','American Orthopsychiatric Association'),('E0000603','A.O.A.','acronym','E0000318','American Osteopathic Association'),('E0000604','A.O.P.A.','acronym','E0000317','American Orthotics and Prosthetics Association'),('E0000605','A.O.S.','acronym','E0000319','American Otological Society'),('E0000606','A.O.T.A.','acronym','E0000313','American Occupational Therapy Association'),('E0000607','A.Ph.A.','acronym','E0000321','American Pharmaceutical Association'),('E0000609','A.P.H.A.','acronym','E0000333','American Public Health Association'),('E0000609','A.P.H.A.','acronym','E0000326','American Protestant Hospital Association'),('E0000610','A.P.M.','acronym','E0000144','Academy of Physical Medicine'),('E0000610','A.P.M.','acronym','E0000145','Academy of Psychosomatic Medicine'),('E0000611','A.P.S.','acronym','E0000320','American Pediatric Society'),('E0000611','A.P.S.','acronym','E0000323','American Physiological Society'),('E0000611','A.P.S.','acronym','E0000325','American Proctologic Society'),('E0000611','A.P.S.','acronym','E0000330','American Psychological Society'),('E0000611','A.P.S.','acronym','E0000332','American Psychosomatic Society'),('E0000613','A.R.C.','acronym','E0000335','American Red Cross'),('E0000613','A.R.C.','acronym','E0009194','anomalous retinal correspondence'),('E0000614','A.R.M.H.','acronym','E0000146','Academy of Religion and Mental Health'),('E0000615','A.R.N.M.D.','acronym','E0000493','Association for Research in Nervous and Mental Disease'),('E0000616','A.R.O.','acronym','E0000494','Association for Research in Ophthalmology'),('E0000617','A.R.R.S.','acronym','E0000336','American Roentgen Ray Society'),('E0000618','A.R.S.','acronym','E0000334','American Radium Society'),('E0000619','A.R.T.','acronym','E0000147','Accredited Record Technician'),('E0000620','A.S.A.I.O.','acronym','E0000339','American Society for Artificial Internal Organs'),('E0000621','A.S.B.','acronym','E0000343','American Society of Bacteriologists'),('E0000622','A.S.C.H.','acronym','E0000344','American Society of Clinical Hypnosis'),('E0000623','A.S.C.I.','acronym','E0000340','American Society for Clinical Investigation'),('E0000624','A.S.C.L.T.','acronym','E0000345','American Society of Clinical Laboratory Technicians'),('E0000625','A.S.C.P.','acronym','E0000346','American Society of Clinical Pathologists'),('E0000626','A.S.G.','acronym','E0000341','American Society for Genetics'),('E0000627','A.S.H.','acronym','E0000342','American Society for Hematology'),('E0000628','A.S.H.A.','acronym','E0000337','American School Health Association'),('E0000628','A.S.H.A.','acronym','E0000352','American Speech and Hearing Association'),('E0000629','A.S.H.I.','acronym','E0000495','Association for the Study of Human Infertility'),('E0000630','A.S.H.P.','acronym','E0000347','American Society of Hospital Pharmacists'),('E0000631','A.S.I.I.','acronym','E0000338','American Science Information Institute'),('E0000632','A.S.I.M.','acronym','E0000348','American Society of Internal Medicine'),('E0000633','A.S.P.','acronym','E0000349','American Society of Parasitologists'),('E0000634','A.S.R.T.','acronym','E0000350','American Society of Radiologic Technologists'),('E0000635','A.S.T.M.H.','acronym','E0000351','American Society of Tropical Medicine and Hygiene'),('E0000636','A.U.','acronym','E0009061','angstrom unit'),('E0000636','A.U.','acronym','E0011206','aures unitas'),('E0000636','A.U.','acronym','E0011230','auris uterque'),('E0000637','A/C','acronym','','albumin/coagulin ratio'),('E0000637','A/C','acronym','','anterior chamber of eye'),('E0000637','A/C','abbreviation','E0006750','account'),('E0000643','BA','acronym','E0014143','bronchial asthma'),('E0000643','BA','acronym','E0011652','backache'),('E0000643','BA','acronym','E0429501','bacterial agglutination'),('E0000643','BA','acronym','E0012062','basilar artery'),('E0000643','BA','acronym','E0429502','benzyladenine'),('E0000643','BA','acronym','','best amplitude'),('E0000643','BA','acronym','E0012529','betamethasone acetate'),('E0000643','BA','acronym','E0012847','bile acid'),('E0000643','BA','acronym','E0012868','biliary atresia'),('E0000643','BA','acronym','E0429503','biological activity'),('E0000643','BA','acronym','E0200790','blocking antibody'),('E0000643','BA','acronym','E0200791','blood agar'),('E0000643','BA','acronym','','blood alcohol'),('E0000643','BA','acronym','E0200445','bone age'),('E0000643','BA','acronym','E0013784','boric acid'),('E0000643','BA','acronym','E0429505','bovine albumin'),('E0000643','BA','acronym','E0013885','brachial artery'),('E0000643','BA','acronym','E0429507','breathing apparatus'),('E0000643','BA','abbreviation','E0012077','basion'),('E0000644','BAL','acronym','E0022887','dimercaprol'),('E0000644','BAL','acronym','E0208927','bronchoalveolar lavage'),('E0000645','BANA','acronym','','benzoylarginine-2-naphthylamide'),('E0000646','BAPA','acronym','E0012438','benzoylarginine nitroanilide'),('E0000648','BBB','acronym','E0202587','bundle branch block'),('E0000648','BBB','acronym','E0423804','bloodbrain barrier'),('E0000649','BBE','acronym','E0013849','bovine bone extract'),('E0000652','BC','acronym','E0014011','breast cancer'),('E0000652','BC','acronym','E0001038','Blue Cross'),('E0000652','BC','acronym','E0200505','buffy coat'),('E0000652','BC','acronym','E0013682','bone conduction'),('E0000652','BC','acronym','E0013474','blood culture'),('E0000652','BC','acronym','E0013472','blood count'),('E0000652','BC','acronym','E0013164','birth control'),('E0000652','BC','acronym','E0504611','bipolar cell'),('E0000652','BC','acronym','E0211469','biliary colic'),('E0000652','BC','acronym','E0012759','bicarbonate'),('E0000652','BC','acronym','E0211395','basket cell'),('E0000652','BC','acronym','E0012002','basal cell'),('E0000652','BC','acronym','E0504610','bactericidal concentration'),('E0000652','BC','acronym','E0504609','back care'),('E0000652','BC','acronym','E0504613','bronchial carcinoma'),('E0000653','BCC','acronym','E0014012','breast cancer case'),('E0000654','BCDE','acronym','E0001176','Bureau of Communicable Disease Epidemiology'),('E0000655','BCG','acronym','E0332754','bacille Calmette Guerin'),('E0000655','BCG','acronym','E0011837','ballistocardiogram'),('E0000655','BCG','acronym','E0014134','bromocresol green'),('E0000655','BCG','acronym','E0355500','bacillus Calmette-Guerin'),('E0000655','BCG','acronym','E0500170','brightest cluster galaxy'),('E0000655','BCG','acronym','E0500169','b-series complex ganglioside'),('E0000656','BCG vaccine','acronym','E0011639','bacillus calmette guerin vaccine'),('E0000657','BCM','acronym','E0013616','body cell mass'),('E0000657','BCM','acronym','E0013465','blood clotting mechanism effects'),('E0000657','BCM','acronym','E0013165','birth control medication'),('E0000661','BDGF','acronym','E0013713','bone-derived growth factor'),('E0000662','BDGF-0','acronym','E0013714','bone-derived growth factor-0'),('E0000663','BDGF-1','acronym','E0013715','bone-derived growth factor-1'),('E0000664','BDGF-2','acronym','E0013716','bone-derived growth factor-2'),('E0000665','BDI','acronym','E0000851','Beck Depression Inventory'),('E0000666','BDZ','abbreviation','E0012412','benzodiazepine'),('E0000670','BGP','acronym','E0013677','bone Gla protein'),('E0000671','BHA','acronym','E0014497','butylated hydroxyanisole'),('E0000671','BHA','acronym','E0429530','bound hepatitis antibody'),('E0000674','BHT','acronym','E0014498','butylated hydroxytoluene'),('E0000674','BHT','acronym','E0429109','beta-hydroxytheophylline'),('E0000674','BHT','acronym','E0429110','breath hydrogen test'),('E0000676','BK virus','acronym','E0012150','bay K virus'),('E0000679','BM','abbreviation','E0000708','Bachelor of Medicine'),('E0000680','BMT','acronym','E0001142','Brooklyn Manhattan Transit'),('E0000683','BN','acronym','E0001143','Brown Norway'),('E0000685','BP','acronym','E0013538','blood-pressure'),('E0000685','BP','acronym','E0013649','boiling point'),('E0000685','BP','acronym','E0515263','British Pharmacopoeia'),('E0000685','BP','acronym','E0225841','bereitschaftspotential'),('E0000686','BR','acronym','E0001121','British Rail'),('E0000687','BRM','abbreviation','E0013046','biological response modifier'),('E0000688','BS','acronym','E0000710','Bachelor of Surgery'),('E0000688','BS','acronym','E0000709','Bachelor of Science'),('E0000688','BS','acronym','E0014021','breath sounds'),('E0000688','BS','acronym','E0013861','bowel sounds'),('E0000688','BS','acronym','E0013512','blood sugar'),('E0000689','BSA','acronym','E0443211','Biofeedback Society of America'),('E0000689','BSA','acronym','E0443212','Blind Service Association'),('E0000689','BSA','acronym','E0443213','Blue Shield Association'),('E0000689','BSA','acronym','E0336787','benzenesulfonic acid'),('E0000689','BSA','acronym','E0443215','bis-trimethylsilyl-acetamide'),('E0000689','BSA','acronym','E0443216','bismuth-sulfite agar'),('E0000689','BSA','acronym','E0013631','body surface area'),('E0000689','BSA','acronym','E0013853','bovine serum albumin'),('E0000689','BSA','acronym','E0443217','Boy Scouts of America'),('E0000689','BSA','abbreviation','E0013853','bovine serum albumin'),('E0000690','BSE','abbreviation','E0014014','breast self-examination'),('E0000691','BUS','acronym','','Bartholin, urethral and Skene glands'),('E0000691','BUS','abbreviation','E0071342','busulfan'),('E0000693','BW','acronym','','blood Wasserman'),('E0000693','BW','acronym','E0236198','bodyweight'),('E0000699','BZD','abbreviation','E0012412','benzodiazepine'),('E0000701','BaP','acronym','','benzo[a]pyrene'),('E0000739','BamHI endonuclease','abbreviation','','Bacillus amyloliquefaciens strain HI endonuclease'),('E0000740','BamI endonuclease','abbreviation','','Bacillus amyloliquefaciens strain I endonuclease'),('E0001087','Br','abbreviation','E0014127','bromine'),('E0001087','Br','abbreviation','E0014213','brother'),('E0001195','Byelorussian S.S.R.','acronym','E0001194','Byelorussian Soviet Socialist Republic'),('E0001212','B. Ph.','acronym','E0515263','British Pharmacopoeia'),('E0001214','B.D.Sc.','acronym','E0000705','Bachelor of Dental Science'),('E0001216','B.L.R.O.A.','acronym','E0001117','British Laryngological, Rhinological, and Otological Association'),('E0001217','B.M.A.','acronym','E0001118','British Medical Association'),('E0001218','B.M.S.','acronym','E0000707','Bachelor of Medical Science'),('E0001220','B.P.','acronym','E0013538','blood-pressure'),('E0001220','B.P.','acronym','E0515263','British Pharmacopoeia'),('E0001221','B.P.A.','acronym','E0001120','British Paediatric Association'),('E0001222','B.R.S.','acronym','E0001122','British Roentgen Society'),('E0001223','B.T.U.','acronym','E0001124','British thermal unit'),('E0001224','C','abbreviation','E0015159','carbon'),('E0001224','C','abbreviation','E0018141','complement'),('E0001224','C','abbreviation','E0019361','coulomb'),('E0001224','C','abbreviation','E0020651','cytosine'),('E0001224','C','abbreviation','E0020521','cytidine'),('E0001224','C','abbreviation','E0015000','capacitance'),('E0001224','C','abbreviation','E0018175','compliance'),('E0001225','C1','abbreviation','E0429568','complement 1'),('E0001226','C1q','abbreviation','E0429567','complement 1q'),('E0001239','CA','acronym','E0016954','chronological age'),('E0001239','CA','acronym','E0019908','croup-associated virus'),('E0001239','CA','acronym','E0015232','cardiac arrest'),('E0001239','CA','acronym','E0019068','coronary artery'),('E0001239','CA','acronym','E0014614','caffeic acid'),('E0001239','CA','acronym','E0001389','California'),('E0001239','CA','acronym','E0515276','calcium antagonist'),('E0001239','CA','acronym','E0515274','cancer antigen'),('E0001239','CA','acronym','E0001425','Candida albicans'),('E0001239','CA','acronym','E0205927','caproic acid'),('E0001239','CA','acronym','E0515275','carbohydrate antigen'),('E0001239','CA','acronym','E0015166','carbonic anhydrase'),('E0001239','CA','acronym','E0515283','cardiac arrhythmia'),('E0001239','CA','acronym','E0015390','carotid artery'),('E0001239','CA','acronym','','Caucasian adult'),('E0001239','CA','acronym','E0015737','celiac artery'),('E0001239','CA','acronym','E0200857','celiac axis'),('E0001239','CA','acronym','E0015776','cellulose acetate'),('E0001239','CA','acronym','E0015981','cerebral aqueduct'),('E0001239','CA','acronym','E0515285','cerebral atrophy'),('E0001239','CA','acronym','E0515286','chemotactic activity'),('E0001239','CA','acronym','E0206873','chloroamphetamine'),('E0001239','CA','acronym','E0071079','cholic acid'),('E0001239','CA','acronym','E0515273','chromosomal aberration'),('E0001239','CA','acronym','E0430640','chromosome aberration'),('E0001239','CA','acronym','E0515288','chronic anovulation'),('E0001239','CA','acronym','E0515280','circulatory arrest'),('E0001239','CA','acronym','E0071084','citric acid'),('E0001239','CA','acronym','E0515278','clavulanic acid'),('E0001239','CA','acronym','E0515289','clotting assay'),('E0001239','CA','acronym','E0017534','coagglutination'),('E0001239','CA','acronym','','coarctation of the aorta'),('E0001239','CA','acronym','','coefficient of absorption'),('E0001239','CA','acronym','E0515290','colloid antigen'),('E0001239','CA','acronym','E0200561','cold agglutinin'),('E0001239','CA','acronym','E0515270','commissura anterior'),('E0001239','CA','acronym','E0228429','compressed air'),('E0001239','CA','acronym','E0018045','common antigen'),('E0001239','CA','acronym','E0515277','conceptional age'),('E0001239','CA','acronym','E0515279','contrast agent'),('E0001239','CA','acronym','E0515281','conventional angiography'),('E0001239','CA','acronym','E0421259','corpus allatum'),('E0001239','CA','acronym','','corpora allata'),('E0001239','CA','acronym','E0351226','cortisone acetate'),('E0001239','CA','acronym','E0339730','cornu ammonis'),('E0001239','CA','acronym','E0019063','coronary angiography'),('E0001239','CA','acronym','','corpora amylacea'),('E0001239','CA','acronym','E0515282','cortical area'),('E0001239','CA','acronym','E0200819','corpus albicans'),('E0001239','CA','acronym','E0515291','cricoid arch'),('E0001239','CA','acronym','E0210994','cytotoxic antibody'),('E0001239','CA','acronym','E0319429','cyproterone acetate'),('E0001239','CA','acronym','E0020652','cytosine arabinoside'),('E0001239','CA','abbreviation','E0015213','carcinoma'),('E0001239','CA','abbreviation','E0014894','cancer'),('E0001239','CA','abbreviation','E0014615','caffeine'),('E0001239','CA','abbreviation','E0015064','capsid'),('E0001239','CA','abbreviation','E0015486','cast'),('E0001239','CA','abbreviation','E0015610','cathode'),('E0001239','CA','abbreviation','E0331049','catacholamine'),('E0001241','CAB','acronym','E0019070','coronary artery bypass'),('E0001241','CAB','acronym','E0355118','cellulose acetate butyrate'),('E0001242','CABG','acronym','E0019071','coronary artery bypass grafting'),('E0001245','CAE','abbreviation','E0016535','chloroacetate esterase'),('E0001246','CAER','acronym','E0019189','cortical auditory-evoked response'),('E0001247','CAH','acronym','E0016878','chronic active hepatitis'),('E0001248','CALLA','acronym','E0018044','common acute lymphoblastic leukemia antigen'),('E0001250','CAMP','acronym','','cyclophosphamide, Adriamycin, methotrexate, procarbazine'),('E0001250','CAMP','acronym','','Cytoxan, Adriamycin, methotrexate, procarbazine'),('E0001250','CAMP','acronym','','Christie, Atkins, and Munch-Petersen'),('E0001250','CAMP','acronym','','computer-assisted menu planning'),('E0001250','CAMP','acronym','','concentration of adenosine monophosphate'),('E0001250','CAMP','acronym','E0200860','cyclic adenosine monophosphate'),('E0001251','CAMP phosphodiesterase','acronym','','3\',5\' cyclic AMP phosphodiesterase'),('E0001252','CAP','acronym','','camptodactyly-arthropathy-pericarditis'),('E0001252','CAP','acronym','','catabolite activator protein'),('E0001252','CAP','acronym','','cell-attachment protein'),('E0001252','CAP','acronym','E0440107','cellulose acetate phthalate'),('E0001252','CAP','acronym','','cellular acetate propionate'),('E0001252','CAP','acronym','','central apical portion'),('E0001252','CAP','acronym','E0016510','chloramphenicol'),('E0001252','CAP','acronym','E0203797','chloroacetophenone'),('E0001252','CAP','acronym','','chronic alcoholic pancreatitis'),('E0001252','CAP','acronym','','complement-activated plasma'),('E0001252','CAP','acronym','','compound action potential'),('E0001252','CAP','acronym','','coupled atrial pacing'),('E0001252','CAP','acronym','','cyclic AMP-binding protein'),('E0001252','CAP','acronym','','cyclophosphamide, Adriamycin, Platinol'),('E0001252','CAP','acronym','','Cytoxan, Adriamycin, Platinol'),('E0001252','CAP','acronym','','cyclophosphamide, Adriamycin, prednisone'),('E0001252','CAP','acronym','','Cytoxan, Adriamycin, prednisone'),('E0001252','CAP','acronym','E0020468','cystine aminopeptidase'),('E0001252','CAP','acronym','E0001690','Crouzon, Apert and Pfeiffer syndromes'),('E0001252','CAP','abbreviation','E0015087','captopril'),('E0001253','CAPD','acronym','E0018762','continuous ambulatory peritoneal dialysis'),('E0001255','CATI','acronym','E0018251','computer-assisted telephone interviewing'),('E0001257','CAVH','abbreviation','E0018763','continuous arteriovenous hemofiltration'),('E0001258','CAVU','acronym','E0018764','continuous arteriovenous ultrafiltration'),('E0001259','CA ATPASE','acronym','','Calcium adenosine triphosphatase'),('E0001261','CBDCA','abbreviation','','cis-diammine 1,1-cyclobutane dicarboxylato[2]-0,0(1) platinum'),('E0001262','CBF','acronym','E0016055','cererbral blood flow'),('E0001263','CBG','acronym','E0439840','cortisol binding globulin'),('E0001263','CBG','acronym','E0515407','capillary blood glucose'),('E0001263','CBG','acronym','E0304066','cannabigerol'),('E0001263','CBG','acronym','E0019220','corticosteroid binding globulin'),('E0001264','CBL','acronym','E0019021','cord blood lymphocyte'),('E0001265','CBM','acronym','E0017718','cognitive-behaviour modification'),('E0001267','CBV','acronym','E0015985','cerebral blood volume'),('E0001268','CC','acronym','E0016420','chief complaint'),('E0001268','CC','acronym','E0019794','critical condition'),('E0001268','CC','acronym','E0020177','current complaint'),('E0001268','CC','acronym','E0015235','cardiac catheterization'),('E0001268','CC','acronym','E0014685','calcium carbonate'),('E0001268','CC','acronym','E0515339','cage control'),('E0001268','CC','acronym','E0440236','calcium cyclamate'),('E0001268','CC','acronym','E0515345','cardiac contusion'),('E0001268','CC','acronym','E0015237','cardiac cycle'),('E0001268','CC','acronym','E0515346','cardiovascular clinic'),('E0001268','CC','acronym','E0015987','cerebral cortex'),('E0001268','CC','acronym','E0515340','cervical carcinoma'),('E0001268','CC','acronym','E0015782','cell culture'),('E0001268','CC','acronym','E0515347','central compartment'),('E0001268','CC','acronym','E0515348','central commissure'),('E0001268','CC','acronym','E0223601','cervical cancer'),('E0001268','CC','acronym','E0016595','cholangiocarcinoma'),('E0001268','CC','acronym','E0016627','choledochal cyst'),('E0001268','CC','acronym','E0515341','chest circumference'),('E0001268','CC','acronym','E0016765','choriocarcinoma'),('E0001268','CC','acronym','E0016764','choriocapillaris'),('E0001268','CC','acronym','E0016607','cholecalciferol'),('E0001268','CC','acronym','E0016696','chondrocalcinosis'),('E0001268','CC','acronym','','chronic complainer'),('E0001268','CC','acronym','E0216630','circulatory collapse'),('E0001268','CC','acronym','E0017412','clomiphene citrate'),('E0001268','CC','acronym','E0017223','classical conditioning'),('E0001268','CC','acronym','E0515349','clean catch'),('E0001268','CC','acronym','E0515350','clinical course'),('E0001268','CC','acronym','E0017412','clomiphene citrate'),('E0001268','CC','acronym','E0515351','closed cup'),('E0001268','CC','acronym','E0515294','closing capacity'),('E0001268','CC','acronym','E0017906','colorectal cancer'),('E0001268','CC','acronym','E0515343','colloidal carbon'),('E0001268','CC','acronym','E0217041','collagenous colitis'),('E0001268','CC','acronym','E0515352','colony count'),('E0001268','CC','acronym','E0515338','common carotid'),('E0001268','CC','acronym','E0018049','common cold'),('E0001268','CC','acronym','E0515353','congenital cardiopathy'),('E0001268','CC','acronym','E0515354','consumptive coagulopathy'),('E0001268','CC','acronym','E0018696','consumption coagulopathy'),('E0001268','CC','acronym','E0515355','contrast cystogram'),('E0001268','CC','acronym','E0019118','corpus callosum'),('E0001268','CC','acronym','E0019121','corpus cavernosum'),('E0001268','CC','acronym','','corpora cardiaca'),('E0001268','CC','acronym','E0019120','corpus cardiacum'),('E0001268','CC','acronym','E0019146','correlation coefficient'),('E0001268','CC','acronym','E0515356','cord compression'),('E0001268','CC','acronym','E0019118','corpus callosum'),('E0001268','CC','acronym','E0419307','Coulter counter'),('E0001268','CC','acronym','E0019654','creatinine clearance'),('E0001268','CC','acronym','E0515337','cumulus cell'),('E0001268','CC','acronym','E0019793','critical care'),('E0001268','CC','acronym','E0019969','crus cerebri'),('E0001268','CC','acronym','E0020312','cyclocytidine'),('E0001270','CCD','acronym','E0019832','crossed cerebellar diachisis'),('E0001271','CCEI','acronym','E0001693','Crown-Crisp Experiential Index'),('E0001273','CCS','acronym','E0001590','Community Competence Scale'),('E0001274','CCT','acronym','E0016583','chocolate-coated tablet'),('E0001275','CCl4','abbreviation','E0015180','carbon tetrachloride'),('E0001276','CD','acronym','E0018060','communicable disease'),('E0001276','CD','acronym','E0018644','constant drainage'),('E0001276','CD','acronym','E0018711','contagious disease'),('E0001276','CD','acronym','E0018923','convulsive disorder'),('E0001276','CD','acronym','E0020150','curative dose'),('E0001276','CD','acronym','E0200850','cathepsin D'),('E0001276','CD','acronym','E0516047','Castleman disease'),('E0001276','CD','acronym','E0429689','cadaver donor'),('E0001276','CD','acronym','E0200823','canine distemper'),('E0001276','CD','acronym','E0424183','campomelic dysplasia'),('E0001276','CD','acronym','E0339795','Canavan disease'),('E0001276','CD','acronym','E0516050','capillary density'),('E0001276','CD','acronym','E0015738','celiac disease'),('E0001276','CD','acronym','E0516051','cervical dystonia'),('E0001276','CD','acronym','E0400654','chlordecone'),('E0001276','CD','acronym','E0017078','circular dichroism'),('E0001276','CD','acronym','','cluster of differentiation'),('E0001276','CD','acronym','E0516053','cluster designation'),('E0001276','CD','acronym','E0001558','Clostridium difficile'),('E0001276','CD','acronym','E0516052','color Doppler'),('E0001276','CD','acronym','E0516055','colorectal distension'),('E0001276','CD','acronym','E0516045','collecting duct'),('E0001276','CD','acronym','E0516054','communication deviance'),('E0001276','CD','acronym','E0200778','conduct disorder'),('E0001276','CD','acronym','E0516044','conjugated diene'),('E0001276','CD','acronym','E0018703','contact dermatitis'),('E0001276','CD','acronym','E0019080','coronary disease'),('E0001276','CD','acronym','E0505053','cortical dysplasia'),('E0001276','CD','acronym','E0355913','Cowden disease'),('E0001276','CD','acronym','E0001683','Crohn disease'),('E0001276','CD','acronym','E0429688','Crohn\'s disease'),('E0001276','CD','acronym','E0516049','Cushing disease'),('E0001276','CD','acronym','E0001725','Cushing\'s disease'),('E0001276','CD','acronym','E0020313','cyclodextrin'),('E0001276','CD','acronym','E0020529','cytidine deaminase'),('E0001276','CD','acronym','E0425326','cytochalasin D'),('E0001276','CD','acronym','E0337916','cytosine deaminase'),('E0001276','CD','abbreviation','E0015636','caudate nucleus'),('E0001278','CDC','acronym','E0014733','calculated date of confinement'),('E0001278','CDC','acronym','E0314713','complement dependent cytotoxicity'),('E0001279','CDDP','acronym','E0017148','cisdiamminedichloroplatinum'),('E0001280','CDNB','acronym','E0016562','chloro-dinitrobenzene'),('E0001281','CDPP','acronym','E0018070','community donor plateletapheresis program'),('E0001282','CEA','acronym','E0015204','carcinoembryonic antigen'),('E0001282','CEA','acronym','E0212308','carotid endarterectomy'),('E0001282','CEA','acronym','E0484929','caudal epidural analgesia'),('E0001282','CEA','acronym','E0484926','center-edge angle'),('E0001282','CEA','acronym','E0484927','central ear artery'),('E0001282','CEA','acronym','E0484931','cerebral electrical activity'),('E0001282','CEA','acronym','E0484930','cervical epidural abscess'),('E0001282','CEA','acronym','E0484925','cervical epidural anaesthesia'),('E0001282','CEA','acronym','E0484932','cholesterol esterifying activity'),('E0001282','CEA','acronym','E0484928','collie eye anomaly'),('E0001282','CEA','acronym','E0484924','continuous epidural analgesia'),('E0001282','CEA','acronym','E0484923','cost-effectiveness analysis'),('E0001282','CEA','acronym','E0484933','crystalline egg albumin'),('E0001282','CEA','acronym','E0484922','cultured epidermal autograph'),('E0001284','CEM','acronym','E0032207','human T-cell leukemia'),('E0001285','CF','acronym','E0018150','complement fixation'),('E0001285','CF','acronym','E0020453','cystic fibrosis'),('E0001285','CF','acronym','E0018840','control fat'),('E0001287','CFA','acronym','E0018160','complete Freund\'s adjuvant'),('E0001287','CFA','acronym','E0425061','coronafacic acid'),('E0001287','CFA','acronym','E0425065','colonization factor antigen'),('E0001287','CFA','acronym','E0425064','colony-forming assay'),('E0001287','CFA','acronym','E0214160','complement-fixing antibody'),('E0001287','CFA','acronym','E0425063','configuration frequency analysis'),('E0001287','CFA','acronym','E0425062','cryptogenic fibrosing alveolitis'),('E0001288','CFA2','acronym','E0348296','circulating filarial antigen'),('E0001289','CFUGM','acronym','E0030272','granulocyte-macrophage progenitor'),('E0001290','CFU-E','acronym','','colony-forming unit-erythroid'),('E0001291','CF-ICA','acronym','E0018153','complement-fixing cytoplasmic islet cell antibody'),('E0001292','CG','acronym','E0017862','colloid goiter'),('E0001292','CG','acronym','E0016772','chorionic gonadotropin'),('E0001293','CGD','acronym','E0016903','chronic granulomatous disease'),('E0001295','CH50','acronym','','50% hemolyzing dose of complement'),('E0001296','CHD','acronym','E0019081','coronary heart disease'),('E0001296','CHD','acronym','E0015836','center hemodialysis'),('E0001297','CHF','acronym','E0018494','congestive heart failure'),('E0001298','CHIP','acronym','','cis-dichlorotrans-dihydroxy-bis(isopropylamine) platinum[IV] or JM-9'),('E0001299','CHOP','acronym','','cyclophosphamide, hydroxydaunomycin, Oncovin, and prednisone'),('E0001300','CI','acronym','E0016356','chemotherapeutic index'),('E0001300','CI','acronym','E0017639','cochlear implant'),('E0001300','CI','acronym','E0017915','color index'),('E0001300','CI','acronym','E0017915','color index'),('E0001301','CIC','acronym','E0017084','circulating immune complexes'),('E0001302','CICU','acronym','E0015328','cardiovascular intensive care unit'),('E0001303','CIE','acronym','E0215982','counter immunoelectrophoresis'),('E0001304','CIF','acronym','E0015437','cartilage-inducing-factor'),('E0001304','CIF','acronym','E0017419','clonal inhibitory factor'),('E0001305','CIF-A','acronym','E0015436','cartilage-inducing factor-a'),('E0001307','CIN','acronym','E0016088','cervical intraepithelial neoplasia'),('E0001307','CIN','abbreviation','E0017032','cinanserin'),('E0001308','CIP','acronym','E0001594','Concern/Information Need/Participation Willingness'),('E0001309','CIg','acronym','E0017773','cold-insoluble globulin'),('E0001310','CL','abbreviation','E0016384','chest and left arm'),('E0001310','CL','abbreviation','E0019122','corpus luteum'),('E0001310','CL','abbreviation','E0019796','critical list'),('E0001311','CM','acronym','E0505991','carboxymethyl'),('E0001311','CM','acronym','E0505990','camostat mesilate'),('E0001311','CM','acronym','E0505992','cardiac monitoring'),('E0001311','CM','acronym','E0200637','cardiac murmur'),('E0001311','CM','acronym','E0015242','cardiac muscle'),('E0001311','CM','acronym','E0015290','cardiomyopathy'),('E0001311','CM','acronym','E0505993','cavernous malformation'),('E0001311','CM','acronym','E0015788','cell membrane'),('E0001311','CM','acronym','','center of mass'),('E0001311','CM','acronym','E0015997','cerebral malaria'),('E0001311','CM','acronym','E0505994','cerebral mantle'),('E0001311','CM','acronym','E0209000','cervical mucus'),('E0001311','CM','acronym','E0505995','chronic meningitis'),('E0001311','CM','acronym','E0017079','circular muscle'),('E0001311','CM','acronym','E0505996','circulating monocyte'),('E0001311','CM','acronym','E0017361','clinical medicine'),('E0001311','CM','acronym','E0505997','coccidioidal meningitis'),('E0001311','CM','acronym','E0505998','cochlear microphonic'),('E0001311','CM','acronym','E0506000','common migraine'),('E0001311','CM','acronym','E0209024','congenital malformation'),('E0001311','CM','acronym','E0506001','congestive myocardiopathy'),('E0001311','CM','acronym','E0213436','continuous murmur'),('E0001311','CM','acronym','E0506002','copulatory mechanism'),('E0001311','CM','acronym','E0506003','costal margin'),('E0001311','CM','acronym','E0339482','cytoplasmic membrane'),('E0001311','CM','abbreviation','','Chirurgiae Magister'),('E0001311','CM','abbreviation','E0004067','Master of Surgery'),('E0001311','CM','abbreviation','E0016978','chylomicron'),('E0001311','CM','abbreviation','E0020617','cytometry'),('E0001311','CM','abbreviation','E0014796','calmodulin'),('E0001311','CM','abbreviation','E0015047','capreomycin'),('E0001311','CM','abbreviation','E0017354','clindamycin'),('E0001312','CMA','acronym','E0016071','certified medical assistant'),('E0001312','CMA','acronym','E0001417','Canadian Medical Association'),('E0001312','CMA','acronym','E0425068','cow\'s milk allergy'),('E0001312','CMA','acronym','E0425069','cultured macrophage'),('E0001312','CMA','acronym','E0425066','coronamic acid'),('E0001312','CMA','acronym','E0439530','chlormadinone acetate'),('E0001312','CMA','acronym','E0439531','calcium magnesium acetate'),('E0001312','CMA','acronym','E0439532','cylindrical myopic anisometropia'),('E0001312','CMA','acronym','E0425067','chronic metabolic acidosis'),('E0001312','CMA','acronym','E0439533','cost minimization analysis'),('E0001312','CMA','acronym','','concanamycin A'),('E0001312','CMA','acronym','','chromomycin A3'),('E0001313','CMC','acronym','E0015798','cell-mediated cytotoxicity'),('E0001313','CMC','acronym','E0355906','computer-mediated communication'),('E0001314','CMHC','acronym','E0018071','community mental health center'),('E0001315','CMRGL','abbreviation','','cerebral metabolic rate of glucose'),('E0001316','CMRO','abbreviation','','cerebral metabolic rate of oxygen'),('E0001317','CMV','abbreviation','E0020614','cytomegalovirus'),('E0001318','CNBR','abbreviation','E0020259','cyanogen bromide'),('E0001319','CNC','acronym','E0314763','Caucasian normal control'),('E0001320','CNS','acronym','E0015866','central nervous system'),('E0001321','CO','abbreviation','E0015178','carbon monoxide'),('E0001321','CO','abbreviation','E0015245','cardiac output'),('E0001323','COEPS','acronym','E0019187','cortically originating extrapyramidal system'),('E0001324','COP','acronym','','cyclophosphamide, Oncovin (vincristine), and prednisone'),('E0001326','COSY','acronym','E0019148','correlation spectroscopy'),('E0001327','CP','acronym','E0001589','Communist Party'),('E0001327','CP','acronym','E0016002','cerebral palsy'),('E0001327','CP','acronym','E0018645','constant pressure'),('E0001327','CP','acronym','E0015020','capillary pressure'),('E0001327','CP','abbreviation','E0019258','cor pulmonale'),('E0001328','CPHA','acronym','E0001587','Commission on Professional and Hospital Activities'),('E0001330','CPR','acronym','E0015303','cardiopulmonary resuscitation'),('E0001331','CR','abbreviation','E0016385','chest and right arm'),('E0001331','CR','abbreviation','E0017480','clot retraction'),('E0001331','CR','abbreviation','E0018354','conditioned reflex'),('E0001331','CR','abbreviation','E0018168','complete response'),('E0001331','CR','abbreviation','E0018167','complete remission'),('E0001331','CR','abbreviation','E0018151','complement receptor'),('E0001331','CR','abbreviation','E0515613','cardiac resuscitation'),('E0001331','CR','abbreviation','E0208981','cardiac rhythm'),('E0001331','CR','abbreviation','E0015611','cathode ray'),('E0001331','CR','abbreviation','E0515619','cellular receptor'),('E0001331','CR','abbreviation','E0015885','centric relation'),('E0001331','CR','abbreviation','E0417900','chemoradiation'),('E0001331','CR','abbreviation','E0515620','chest roentgenogram'),('E0001331','CR','abbreviation','E0515621','chest roentgenography'),('E0001331','CR','abbreviation','E0515623','chief resident'),('E0001331','CR','abbreviation','E0016828','chromium'),('E0001331','CR','abbreviation','E0515625','chronic rejection'),('E0001331','CR','abbreviation','E0515626','clinical record'),('E0001331','CR','abbreviation','E0515627','clinical remission'),('E0001331','CR','abbreviation','E0515628','clinical research'),('E0001331','CR','abbreviation','E0017480','clot retraction'),('E0001331','CR','abbreviation','E0515629','colon resection'),('E0001331','CR','abbreviation','E0515630','colonization rate'),('E0001331','CR','abbreviation','E0515631','colonization resistance'),('E0001331','CR','abbreviation','E0018151','complement receptor'),('E0001331','CR','abbreviation','E0018167','complete remission'),('E0001331','CR','abbreviation','E0018168','complete response'),('E0001331','CR','abbreviation','E0515633','compression ratio'),('E0001331','CR','abbreviation','E0515634','computed radiography'),('E0001331','CR','abbreviation','E0515635','computerized record'),('E0001331','CR','abbreviation','E0018354','conditioned reflex'),('E0001331','CR','abbreviation','E0200915','conditioned response'),('E0001331','CR','abbreviation','E0212177','Congo red'),('E0001331','CR','abbreviation','E0515637','controlled respiration'),('E0001331','CR','abbreviation','E0515638','conversion rate'),('E0001331','CR','abbreviation','E0515639','cooling rate'),('E0001331','CR','abbreviation','E0019653','creatinine'),('E0001331','CR','abbreviation','E0213985','cremasteric reflex'),('E0001331','CR','abbreviation','E0515641','critical ratio'),('E0001332','CRAO','acronym','E0015873','central retinal artery occlusion'),('E0001333','CREAE','abbreviation','E0016935','chronic relapsing experimental allergic encephalitis'),('E0001334','CRF','acronym','','case report form'),('E0001334','CRF','acronym','E0016937','chronic renal failure'),('E0001334','CRF','acronym','','chronic respiratory failure'),('E0001334','CRF','acronym','','coagulase-reacting factor'),('E0001334','CRF','acronym','','continuous reinforcement'),('E0001334','CRF','acronym','','corticotropin-regulating factor'),('E0001334','CRF','acronym','','corticotropin-release factor'),('E0001334','CRF','acronym','E0200967','corticotropin releasing factor'),('E0001335','CRH','acronym','E0200968','corticotropin releasing hormone'),('E0001336','CRI','abbreviation','E0019874','cross-reactive idiotype'),('E0001336','CRI','abbreviation','E0016938','chronic renal insufficiency'),('E0001338','CRS','acronym','E0016460','Chinese restaurant syndrome'),('E0001338','CRS','abbreviation','E0212433','congenital rubella syndrome'),('E0001339','CRYGN','acronym','E0019986','cryoglobulinemic glomerulonephritis'),('E0001340','CSS','acronym','E0224400','Churg-Strauss syndrome'),('E0001341','CSA','acronym','E0500224','canavaninosuccinic acid'),('E0001341','CSA','acronym','E0500226','carbonyl salicylamide'),('E0001341','CSA','acronym','E0500218','Canadian Standards Association'),('E0001341','CSA','acronym','E0500215','catalyzed signal amplification'),('E0001341','CSA','acronym','E0015793','cell surface antigen'),('E0001341','CSA','acronym','E0500210','chemical shift anisotropy'),('E0001341','CSA','acronym','E0500214','chicken serum albumin'),('E0001341','CSA','acronym','E0500205','childhood sexual abuse'),('E0001341','CSA','acronym','E0500209','chondroitin sulfate-A'),('E0001341','CSA','acronym','E0500223','chronic severe anaemia'),('E0001341','CSA','acronym','E0500222','chronic stable angina'),('E0001341','CSA','acronym','E0500220','clinical skills assessment'),('E0001341','CSA','acronym','E0500221','colon-specific antigen'),('E0001341','CSA','acronym','E0500217','circulating schistosome antigen'),('E0001341','CSA','acronym','E0500211','compressed spectral array'),('E0001341','CSA','acronym','E0500212','continuous spinal anaesthesia'),('E0001341','CSA','acronym','E0500216','coronary spastic angina'),('E0001341','CSA','acronym','E0500219','craniospinal axis'),('E0001341','CSA','acronym','E0500206','cross-sectional area'),('E0001341','CSA','acronym','E0500207','cross-spectral analysis'),('E0001341','CSA','acronym','E0500213','cysteinesulfinic acid'),('E0001341','CSA','acronym','','4-chloro-5-sulfamoylanthranilic acid'),('E0001341','CSA','acronym','E0020356','cyclosporin A'),('E0001341','CSA','acronym','E0015875','central sleep apnea'),('E0001341','CSA','acronym','E0500208','colony-stimulating activity'),('E0001342','CSBD','acronym','E0016942','chronic superficial benign dermatitis'),('E0001343','CSF','acronym','E0016037','cerebrospinal fluid'),('E0001343','CSF','acronym','','circumferential shortening fraction'),('E0001343','CSF','acronym','E0200769','colony stimulating factor'),('E0001343','CSF','acronym','','coronary sinus flow'),('E0001343','CSF','acronym','','cancer family syndrome'),('E0001343','CSF','acronym','E0314791','cold stability factor'),('E0001344','CSF protein','acronym','E0016039','cerebrospinal fluid protein'),('E0001345','CSI','acronym','E0014902','cancer serum index'),('E0001346','CSN','acronym','E0019217','corticospinal neuron'),('E0001348','CT','acronym','E0018242','computed tomography'),('E0001348','CT','acronym','E0018247','computerized tomography'),('E0001348','CT','abbreviation','E0001602','Connecticut'),('E0001349','CTL','acronym','','cytotoxic T lymphocytes'),('E0001349','CTL','acronym','E0020680','cytotoxic T lymphocyte'),('E0001350','CTP','acronym','','California Test of Personality'),('E0001350','CTP','acronym','','comprehensive treatment plan'),('E0001350','CTP','acronym','','cytosine triphosphate'),('E0001350','CTP','acronym','E0020539','cytidine triphosphate'),('E0001351','CTS','acronym','E0015409','carpal tunnel syndrome'),('E0001353','CU','acronym','E0017366','clinical unit'),('E0001354','CV','acronym','E0015324','cardiovascular'),('E0001354','CV','acronym','E0017683','coefficient of variation'),('E0001355','CVA','acronym','E0016047','cerebrovascular accident'),('E0001355','CVA','acronym','E0015326','cardiovascular accident'),('E0001355','CVA','acronym','E0019313','costovertebral angle'),('E0001356','CVF','acronym','E0017592','cobra venom factor'),('E0001357','CVP','acronym','E0015878','central venous pressure'),('E0001357','CVP','acronym','','cyclophosphamide, vincristine, and prednisolone'),('E0001358','CVVH','acronym','E0018769','continuous veno-venous hemofiltration'),('E0001359','CW','acronym','E0019972','crutch walking'),('E0001359','CW','acronym','E0515373','continuous wave'),('E0001360','CY','abbreviation','E0020341','cyclophosphamide'),('E0001361','CYP','abbreviation','E0020408','cyproheptadine'),('E0001362','CYS','abbreviation','E0020434','cysteine'),('E0001365','Ca','abbreviation','E0014680','calcium'),('E0001473','Cd','abbreviation','E0014601','cadmium'),('E0001474','Cdyn','acronym','E0024170','dynamic lung compliance'),('E0001486','ChAT','acronym','E0016681','choline acetyltransferase'),('E0001560','Cm','abbreviation','E0020167','curium'),('E0001561','Co','abbreviation','E0017692','coenzyme'),('E0001561','Co','abbreviation','E0017586','cobalt'),('E0001562','CoQ','abbreviation','E0017696','coenzyme Q'),('E0001592','Con','abbreviation','E0018259','concanavalin'),('E0001603','Conn.','abbreviation','E0001602','Connecticut'),('E0001608','Con-A','abbreviation','E0351642','concanavalin A'),('E0001662','Cr','abbreviation','E0019653','creatinine'),('E0001662','Cr','abbreviation','E0016828','chromium'),('E0001663','CrP','acronym','E0019651','creatine phosphate'),('E0001664','CrPP','acronym','E0020530','cytidine diphosphate'),('E0001665','CrPPP','acronym','E0020539','cytidine triphosphate'),('E0001702','Cs','abbreviation','E0016118','cesium'),('E0001705','Cu','abbreviation','E0018958','copper'),('E0001728','Cy','abbreviation','E0020256','cyanogen'),('E0001729','CyA','acronym','E0020356','cyclosporin A'),('E0001764','C 1 esterase','acronym','','complement 1 esterase'),('E0001766','C Onc Protein','acronym','E0315086','cellular oncogene protein'),('E0001770','C. Ped.','abbreviation','E0314973','Certified Pedorthist'),('E0001771','C.A.P.','acronym','E0001574','College of American Pathologists'),('E0001772','C.D.','acronym','E0018525','conjugata diagonalis'),('E0001772','C.D.','acronym','E0020150','curative dose'),('E0001773','C.H.A.','acronym','E0001461','Catholic Hospital Association'),('E0001805','C.I.H.','acronym','E0001483','Certificate in Industrial Health'),('E0001806','C.I.O.M.S.','acronym','E0001648','Council for International Organizations of Medical Sciences'),('E0001807','C.M.A.','acronym','E0001417','Canadian Medical Association'),('E0001808','C.N.A.','acronym','E0001418','Canadian Nurses\' Association'),('E0001809','C.N.M.','acronym','E0016072','certified nurse-midwife'),('E0001810','C.O.A.','acronym','E0001420','Canadian Orthopaedic Association'),('E0001811','C.O.S.','acronym','E0001419','Canadian Ophthalmological Society'),('E0001811','C.O.S.','acronym','E0001552','Clinical Orthopaedic Society'),('E0001812','C.P.H.','acronym','E0001484','Certificate in Public Health'),('E0001813','C.R.N.A.','acronym','E0001485','Certified Registered Nurse Anesthetist'),('E0001815','C.S.G.B.I.','acronym','E0001446','Cardiac Society of Great Britain and Ireland'),('E0001816','C.T.A.','acronym','E0001421','Canadian Tuberculosis Association'),('E0001818','DA','acronym','E0021350','delayed action'),('E0001818','DA','acronym','E0023754','dopamine'),('E0001818','DA','acronym','E0021269','degenerative arthritis'),('E0001818','DA','acronym','E0021598','dental assistant'),('E0001818','DA','acronym','E0021981','descending aorta'),('E0001818','DA','acronym','E0022162','developmental age'),('E0001818','DA','acronym','E0022211','dextroamphetamine'),('E0001818','DA','acronym','E0022242','diabetic acidosis'),('E0001818','DA','acronym','E0503719','differential amplifier'),('E0001818','DA','acronym','E0503720','differential analyzer'),('E0001818','DA','acronym','E0022632','differentiation antigen'),('E0001818','DA','acronym','E0503721','digital angiography'),('E0001818','DA','acronym','E0023041','diphenylchlorarsine'),('E0001818','DA','acronym','E0503722','direct agglutination'),('E0001818','DA','acronym','E0023251','discriminant analysis'),('E0001818','DA','acronym','E0503723','distal arthrogryposis'),('E0001818','DA','acronym','E0430736','drug addict'),('E0001818','DA','acronym','E0024003','drug addiction'),('E0001818','DA','acronym','E0503725','drug administration'),('E0001818','DA','acronym','E0024063','ductus arteriosus'),('E0001818','DA','abbreviation','E0503717','daunomycin'),('E0001819','DAB','acronym','E0022906','dimethylaminoazobenzene'),('E0001820','DADDS','acronym','E0022263','diacetyl diaminodiphenylsulfone'),('E0001821','DADL','acronym','','D-Ala2-D-Leu5-enkephalin'),('E0001822','DADLE','abbreviation','','D-Ala2-D-Leu5-enkephalin'),('E0001823','DAG','abbreviation','E0022270','diacylglycerol'),('E0001825','DAPI','acronym','','4\',6-diamino-2-phenylindole dihydrochloride'),('E0001825','DAPI','acronym','','4\',6-diamidino-2-phenylindole'),('E0001826','DAT','acronym','','Dementia of the Alzheimer\'s type'),('E0001827','DBMS','acronym','E0020821','database management system'),('E0001828','DBP','acronym','E0022369','diastolic blood pressure'),('E0001830','DCI','acronym','E0022458','dichloroisoproterenol'),('E0001830','DCI','acronym','E0484737','decarboxylase inhibitor'),('E0001830','DCI','acronym','E0484741','decompression illness'),('E0001830','DCI','acronym','E0484738','delayed cerebral ischemia'),('E0001830','DCI','acronym','E0484739','desorption chemical ionization'),('E0001830','DCI','acronym','E0484736','dichloroisocoumarin'),('E0001830','DCI','acronym','E0484740','direct chemical ionization'),('E0001830','DCI','acronym','','3,4-dichloroisocoumarin'),('E0001831','DCM','acronym','E0022853','dilative cardiomyopathy'),('E0001832','DCMP','acronym','E0021773','deoxycytidine monophoshpate'),('E0001833','DCMP deaminase','acronym','E0021778','deoxycytidylate deaminase'),('E0001834','DCMU','abbreviation','','3-(3\',4\'-dichlorophenyl)-1, 1-dimenthylurea'),('E0001835','DCS','abbreviation','E0021076','decompression syndrome'),('E0001838','DDAVP','acronym','E0022041','desmopressin'),('E0001839','DDD','acronym','E0022453','dichlorodiphenyldichloroethane'),('E0001840','DDE','acronym','E0022455','dichlorodiphenyl dichloroethylene'),('E0001841','DDP','abbreviation','E0022307','diamminedichloroplatinum'),('E0001842','DDS','acronym','E0022306','diaminodiphenylsulfone'),('E0001842','DDS','acronym','E0023667','doctor of dental surgery'),('E0001842','DDS','acronym','E0023666','doctor of dental science'),('E0001843','DDT','acronym','E0022454','dichlorodiphenyltrichloroethane'),('E0001844','DDVP','acronym','E0022472','dichlorvos'),('E0001845','DDX','acronym','E0022455','dichlorodiphenyl dichloroethylene'),('E0001849','DEJ','acronym','E0215508','dermoepidermal junction'),('E0001850','DEP','acronym','E0022605','diethyl pyrocarbonate'),('E0001850','DEP','acronym','E0515597','diethylphosphate'),('E0001850','DEP','acronym','E0515598','diethyl phthalate'),('E0001850','DEP','acronym','E0514952','dielectrophoresis'),('E0001850','DEP','acronym','','diesel exhaust particulates'),('E0001850','DEP','acronym','','diesel exhaust particles'),('E0001850','DEP','abbreviation','E0021862','depression'),('E0001853','DFA','acronym','E0023117','direct-smear fluorescent antibody'),('E0001854','DFMO','abbreviation','E0022677','difluoromethylornithine'),('E0001855','DFPP','abbreviation','E0023820','double filtration plasmapheresis'),('E0001856','DHA','acronym','E0023661','docosahexaenoic acid'),('E0001856','DHA','acronym','E0021307','dehydroascorbic acid'),('E0001856','DHA','acronym','E0318883','dehydroacetic acid'),('E0001856','DHA','acronym','E0403158','dehydroalanine'),('E0001856','DHA','acronym','E0021315','dehydroepiandrosterone'),('E0001856','DHA','acronym','E0308922','dihydroartemisinin'),('E0001856','DHA','acronym','E0022755','dihydroalprenolol'),('E0001856','DHA','acronym','E0022799','dihydroxyacetone'),('E0001856','DHA','acronym','E0500926','district health authority'),('E0001856','DHA','acronym','E0300019','docosahexaenoate'),('E0001856','DHA','acronym','','2,8-dihydroxyadenine'),('E0001856','DHA','acronym','E0504869','dihydroxyadenine'),('E0001857','DHAAA','abbreviation','E0022803','dihydroxyaluminum aminoacetate'),('E0001858','DHBV','acronym','E0024055','duck hepatitis B virus'),('E0001859','DHE','abbreviation','E0022747','dihematoporphyrin ether'),('E0001860','DHT','acronym','E0403171','dehydrotestosterone'),('E0001860','DHT','acronym','E0446471','dehydrothermal treatment'),('E0001860','DHT','acronym','E0022771','dihydroergotoxine'),('E0001860','DHT','acronym','E0426417','dihydrothymine'),('E0001860','DHT','abbreviation','E0022819','dihydroxytryptamine'),('E0001860','DHT','abbreviation','E0022796','dihydrotestosterone'),('E0001861','DIC','acronym','E0023461','disseminated intravascular coagulation'),('E0001861','DIC','acronym','E0506332','diisopropylcarbodiimide'),('E0001861','DIC','acronym','E0506333','drip infusion cholangiography'),('E0001861','DIC','acronym','','dissolved inorganic carbon'),('E0001861','DIC','acronym','E0506334','diffuse intravascular coagulation'),('E0001861','DIC','acronym','E0506335','drug information center'),('E0001861','DIC','acronym','E0506336','disseminated intravascular coagulopathy'),('E0001861','DIC','acronym','E0506337','differential interference contrast microscopy'),('E0001861','DIC','abbreviation','E0022516','dicumarol'),('E0001862','DIDMOAD','acronym','','diabetes insipidus, diabetes mellitus, optic atrophy and deafness'),('E0001864','DIF','abbreviation','E0023116','direct immunofluorescence'),('E0001865','DIG','abbreviation','E0022742','digoxin'),('E0001867','DL','acronym','','doxorubicin and lomustine'),('E0001867','DL','acronym','E0020782','danger list'),('E0001867','DL','acronym','E0430949','deep lobe'),('E0001867','DL','acronym','E0430948','developmental level'),('E0001867','DL','acronym','E0022616','difference limen'),('E0001867','DL','acronym','','diffusing capacity of the lungs'),('E0001867','DL','acronym','E0200936','direct laryngoscopy'),('E0001867','DL','acronym','E0430947','disabled list'),('E0001867','DL','acronym','E0037314','lethal dose'),('E0001868','DLF','acronym','E0023785','dorsolateral funiculus'),('E0001869','DLPI','acronym','E0022656','diffuse lymphoplasmacytic infiltrate'),('E0001870','DM','acronym','E0022239','diabetes mellitus'),('E0001870','DM','acronym','E0022371','diastolic murmur'),('E0001870','DM','acronym','E0021554','dendritic macrophage'),('E0001871','DMAB','acronym','E0022907','dimethylaminobenzaldehyde'),('E0001872','DMH','acronym','E0022926','dimethylhydrazine'),('E0001873','DMI','acronym','E0022035','desmethylimipramine'),('E0001874','DMPH-OOH','acronym','','2,2-dimethyl-5-hydroxyl-1-pyrrolidenyloxl'),('E0001875','DMPO','acronym','','5,5-dimethyl-1-pyrroline-N-oxide'),('E0001876','DMPO-OH','acronym','','2,2-dimethyl-5-hydroxy-1-pyrrolidenyloxyl'),('E0001877','DMT','acronym','E0022939','dimethyltryptamine'),('E0001878','DNA','acronym','E0021793','deoxyribonucleic acid'),('E0001888','DNICs','acronym','E0022660','diffuse noxious inhibitory controls'),('E0001889','DNR','acronym','E0023872','do not resuscitate'),('E0001890','DNSMR','acronym','E0001938','Danish National Service for the Mentally Retarded'),('E0001892','DOB','acronym','E0023380','disorder of breathing'),('E0001892','DOB','acronym','E0020840','date of birth'),('E0001893','DOCA-salt','acronym','E0429597','deoxycorticosterone acetate-salt'),('E0001894','DPA','acronym','E0023039','diphenylamine'),('E0001894','DPA','acronym','E0024046','dual-photon absorptiometry'),('E0001894','DPA','acronym','','days post-anthesis'),('E0001894','DPA','acronym','','days post-axotomy'),('E0001894','DPA','acronym','E0484911','daily physical activity'),('E0001894','DPA','acronym','E0484906','deep pelvic abscess'),('E0001894','DPA','acronym','E0484905','dendritic polyphenylazomethine'),('E0001894','DPA','acronym','E0484907','diagnostic pharmaceutical agent'),('E0001894','DPA','acronym','E0484918','differential pulse amperometry'),('E0001894','DPA','acronym','E0484919','deep palmar arch'),('E0001894','DPA','acronym','E0484909','dihydrophaseic acid'),('E0001894','DPA','acronym','E0484908','diphenylanthracene'),('E0001894','DPA','acronym','','9,10-diphenylanthracene'),('E0001894','DPA','acronym','E0484913','dipicolinic acid'),('E0001894','DPA','acronym','E0484914','dipropylacetate'),('E0001894','DPA','acronym','E0484915','dipropylacetic acid'),('E0001894','DPA','acronym','E0484912','dipyridylamine'),('E0001894','DPA','acronym','','2,2\'-dipyridylamine'),('E0001894','DPA','acronym','','distribution of population activation'),('E0001894','DPA','acronym','E0484916','docosapentaenoic acid'),('E0001894','DPA','acronym','E0484917','dorsalis pedis artery'),('E0001894','DPA','acronym','','D-penicillamine'),('E0001896','DRG','acronym','E0002038','Diagnostic Related Group'),('E0001896','DRG','acronym','E0314954','diagnosis-related group'),('E0001897','DS','acronym','E0002150','Down\'s syndrome'),('E0001898','DSC','acronym','E0022626','differential scanning calorimetry'),('E0001899','DSPC','acronym','E0023163','disaturated phposphatidylcholine'),('E0001900','DST','acronym','E0022198','dexamethasone suppression test'),('E0001901','DTH','acronym','E0021355','delayed-type hypersensitivity'),('E0001902','DTIC','abbreviation','E0020704','dacarbazine'),('E0001903','DTPA','acronym','E0022591','diethylenetriaminepenta-acetate'),('E0001903','DTPA','acronym','E0022592','diethylenetriamine pentaacetic acid'),('E0001904','DVT','acronym','E0021148','deep venous thrombosis'),('E0001904','DVT','acronym','E0223636','deep vein thrombosis'),('E0001910','Dadp','acronym','E0021760','deoxyadenosine diphosphate'),('E0001975','Dec','abbreviation','E0001980','December'),('E0001988','Deg','abbreviation','E0021288','degree'),('E0001988','Deg','abbreviation','E0021266','degeneration'),('E0002157','Dr.','abbreviation','E0023663','doctor'),('E0002158','Dr.P.H.','acronym','E0002127','Doctor of Public Health'),('E0002196','Dy','abbreviation','E0024249','dysprosium'),('E0002209','D.','abbreviation','E0023803','dosis'),('E0002209','D.','abbreviation','E0022144','detur'),('E0002209','D.','abbreviation','E0021584','density'),('E0002209','D.','abbreviation','E0024137','duration'),('E0002209','D.','abbreviation','E0020849','daughter'),('E0002209','D.','abbreviation','E0020858','day'),('E0002210','D.A.','acronym','E0022165','development age'),('E0002211','D.A.H.','acronym','E0023378','disordered action of the heart'),('E0002213','D.C.O.G.','acronym','E0002116','Diploma of the College of Obstetricians and Gynaecologists'),('E0002214','D.D.Sc.','acronym','E0023666','doctor of dental science'),('E0002215','D.D.S.','acronym','E0023667','doctor of dental surgery'),('E0002216','D.Hg.','abbreviation','E0002123','Doctor of Hygiene'),('E0002218','D.M.R.D.','acronym','E0002112','Diploma in Medical Radio-Diagnosis'),('E0002219','D.M.R.T.','acronym','E0002113','Diploma in Medical Radio-Therapy'),('E0002220','D.O.','acronym','E0002124','Doctor of Osteopathy'),('E0002220','D.O.','acronym','E0022304','diamine oxidase'),('E0002223','D.S.C.','acronym','E0002128','Doctor of Surgical Chiropody'),('E0002224','D.V.M','acronym','E0002129','Doctor of Veterinary Medicine'),('E0002225','E','abbreviation','E0024647','elastance'),('E0002225','E','abbreviation','E0024740','electromotive force'),('E0002225','E','abbreviation','E0025378','energy'),('E0002225','E','abbreviation','E0026732','expectation'),('E0002227','E1A','acronym','E0024317','early region 1A'),('E0002228','E1B','acronym','E0024318','early region 1B'),('E0002230','EA','acronym','E0024694','electroacupuncture'),('E0002230','EA','acronym','E0025770','epidural anesthesia'),('E0002230','EA','acronym','E0024527','educational age'),('E0002231','EAC','acronym','E0026075','erythrocyte antibody complement'),('E0002232','EAE','acronym','E0026765','experimental allergic encephalomyelitis'),('E0002232','EAE','acronym','E0500131','experimental autoimmune encephalomyelitis'),('E0002233','EAN','acronym','E0026766','experimental allergic neuritis'),('E0002234','EB','acronym','E0024799','elementary body'),('E0002234','EB','acronym','','Epstein-Barr'),('E0002235','EBNA','acronym','E0002371','Epstein-Barr nuclear antigen'),('E0002236','EBNA1','acronym','E0002373','Epstein-Barr virus nuclear antigen 1'),('E0002237','EBV','acronym','E0002372','Epstein-Barr virus'),('E0002237','EBV','acronym','E0315058','effective blood volume'),('E0002238','EB virus','acronym','E0002372','Epstein-Barr virus'),('E0002239','EC','acronym','E0025328','endothelial cell'),('E0002239','EC','acronym','E0002361','Enzyme Commission'),('E0002239','EC','acronym','E0512230','eremofortin C'),('E0002239','EC','acronym','E0026321','ethyl chloride'),('E0002239','EC','acronym','E0214908','ejection click'),('E0002239','EC','acronym','E0201169','electron capture'),('E0002239','EC','acronym','E0024923','embryonal carcinoma'),('E0002239','EC','acronym','E0512232','emergency center'),('E0002239','EC','acronym','E0512233','endemic cretinism'),('E0002239','EC','acronym','E0373903','endocrine cell'),('E0002239','EC','acronym','E0512234','energy charge'),('E0002239','EC','acronym','E0512236','enteric coating'),('E0002239','EC','acronym','E0427334','enterochromaffin'),('E0002239','EC','acronym','E0218346','entorhinal cortex'),('E0002239','EC','acronym','E0512237','epidermal cell'),('E0002239','EC','acronym','E0025869','epithelial cell'),('E0002239','EC','acronym','E0002388','Escherichia coli'),('E0002239','EC','acronym','E0512238','esophageal carcinoma'),('E0002240','ECDO virus','acronym','','enteric cytopathic dog orphan virus'),('E0002241','ECG','abbreviation','E0024698','electrocardiogram'),('E0002244','ECM','abbreviation','E0026933','extracellular matrix'),('E0002245','ECMO virus','acronym','','enteric cytopathic monkey orphan virus'),('E0002246','ECOG','acronym','E0002303','Eastern Cooperative Oncology Group'),('E0002248','ECT','acronym','E0024709','electroconvulsive therapy'),('E0002248','ECT','acronym','E0315061','enhanced computed tomography'),('E0002249','EC-IC','acronym','E0026945','extracranial-intracranial'),('E0002250','ED','acronym','E0024459','ectodermal dysplasia'),('E0002250','ED','acronym','E0504158','ectopic depolarization'),('E0002250','ED','acronym','E0024542','effective dose'),('E0002250','ED','acronym','E0504160','elbow disarticulation'),('E0002250','ED','acronym','E0504161','electron diffraction'),('E0002250','ED','acronym','E0504162','embryonic death'),('E0002250','ED','acronym','E0504163','emergency department'),('E0002250','ED','acronym','E0201060','emotional disorder'),('E0002250','ED','acronym','E0504165','emotionally disturbed'),('E0002250','ED','acronym','E0504166','end-diastole'),('E0002250','ED','acronym','E0504167','enteric drainage'),('E0002250','ED','acronym','E0504168','enzyme deficiency'),('E0002250','ED','acronym','E0504169','epileptiform discharge'),('E0002250','ED','acronym','E0223584','erectile dysfunction'),('E0002250','ED','acronym','E0026052','erythema dose'),('E0002250','ED','acronym','E0504170','ethyl dichlorarsine'),('E0002250','ED','acronym','E0213324','exertional dyspnea'),('E0002250','ED','acronym','E0504172','exponential distribution'),('E0002250','ED','acronym','E0026864','extensive disease'),('E0002250','ED','acronym','E0428087','extensor digitorum'),('E0002250','ED','acronym','E0504173','external diameter'),('E0002250','ED','abbreviation','E0233977','epidural'),('E0002250','ED','abbreviation','E0415908','electrodialysis'),('E0002251','ED50','abbreviation','E0039235','median effective dose'),('E0002253','EDI','abbreviation','E0002304','Eating Disorder Instrument'),('E0002253','EDI','abbreviation','E0002305','Eating Disorder Inventory'),('E0002254','EDKC','abbreviation','','ethlydioxolane kryptocyanine'),('E0002255','EDL','abbreviation','E0026866','extensor digitorum longus'),('E0002256','EDM','abbreviation','E0025772','epidural morphine'),('E0002257','EDV','abbreviation','E0025368','end-diastolic volume'),('E0002258','EE','abbreviation','E0026826','expressed emotion'),('E0002259','EEC','acronym','E0002411','European Economic Community'),('E0002261','EEG','abbreviation','E0024719','electroencephalogram'),('E0002262','EF','acronym','E0438972','ectopic focus'),('E0002262','EF','acronym','E0438973','edema factor'),('E0002262','EF','acronym','E0438974','elastic fibril'),('E0002262','EF','acronym','E0438975','electric field'),('E0002262','EF','acronym','E0201040','elongation factor'),('E0002262','EF','acronym','E0438976','embryo fibroblast'),('E0002262','EF','acronym','E0438977','emergency facility'),('E0002262','EF','acronym','E0438978','encephalitogenic factor'),('E0002262','EF','acronym','E0025340','endothoracic fascia'),('E0002262','EF','acronym','E0438979','endurance factor'),('E0002262','EF','acronym','E0438980','eosinophilic fasciitis'),('E0002262','EF','acronym','E0438981','epithelial focus'),('E0002262','EF','acronym','E0438982','equivalent focus'),('E0002262','EF','acronym','E0201072','erythroblastosis fetalis'),('E0002262','EF','acronym','E0438983','erythrocyte fragmentation'),('E0002262','EF','acronym','E0438984','exposure factor'),('E0002262','EF','acronym','E0438985','extrinsic factor'),('E0002262','EF','acronym','E0024635','ejection fraction'),('E0002263','EGE','abbreviation','E0315082','endorphin-generating endopeptidase'),('E0002264','EGF','abbreviation','E0025743','epidermal growth factor'),('E0002266','EH','abbreviation','E0026178','essential hypertension'),('E0002267','EIA','abbreviation','E0510268','enzymeimmunoassay'),('E0002268','EIAB','abbreviation','E0027042','extra-intracranial arterial bypass'),('E0002269','ELISA','acronym','E0314825','enzyme-linked immunosorbent assay'),('E0002269','ELISA','acronym','E0429293','enzyme-linked immunoadsorbent assay'),('E0002270','EMA','abbreviation','E0025870','epithelial membrane antigen'),('E0002271','EMB','abbreviation','E0025274','endomyocardial biopsy'),('E0002272','EMC','abbreviation','E0026179','essential mixed cryoglobulinemia'),('E0002272','EMC','abbreviation','E0025089','encephalomyocarditis'),('E0002274','EMG','abbreviation','E0024742','electromyograph'),('E0002274','EMG','abbreviation','E0024741','electromyogram'),('E0002274','EMG','abbreviation','E0024744','electromyography'),('E0002275','EMM','abbreviation','E0026934','extracellular matrix-material'),('E0002276','ENA','abbreviation','E0210163','extractable nuclear antigen'),('E0002277','ENT','acronym','','ear, nose, and throat'),('E0002278','ENU','abbreviation','E0026314','ethylnitrosourea'),('E0002280','EPIF','abbreviation','E0026935','extracellular protein synthesis-inducing factor'),('E0002281','EPR','acronym','E0024754','electron paramagnetic resonance'),('E0002281','EPR','acronym','E0024769','electrophrenic respiration'),('E0002282','EPSP','acronym','E0026543','excitatory postsynaptic potential'),('E0002283','ERPF','acronym','E0024543','effective renal plasma flow'),('E0002284','ERT','acronym','E0026885','external beam radiation therapy'),('E0002284','ERT','acronym','E0436312','external radiation therapy'),('E0002284','ERT','acronym','E0436309','estrogen replacement therapy'),('E0002284','ERT','acronym','E0436311','esophageal radionuclide transit'),('E0002285','ESN','acronym','E0026223','estrogen-stimulated neurophysin'),('E0002286','ESR','acronym','E0026077','erythrocyte sedimentation rate'),('E0002286','ESR','acronym','E0024757','electron spin resonance'),('E0002287','ESRD','acronym','E0025369','end-stage renal disease'),('E0002288','EST','acronym','','electric shock threshold'),('E0002288','EST','acronym','E0024780','electroshock therapy'),('E0002288','EST','acronym','','electroshock threshold'),('E0002288','EST','acronym','','endodermal sinus tumor'),('E0002288','EST','acronym','','endometrial sinus tumor'),('E0002288','EST','acronym','','endoscopic sphincterectomy'),('E0002288','EST','acronym','','exercise stress test'),('E0002288','EST','abbreviation','E0026191','esterase'),('E0002289','ESV','acronym','E0025371','end-systolic volume'),('E0002290','ETH','abbreviation','E0026263','ethionamide'),('E0002292','ETV','acronym','E0027035','extravascular thermal volume'),('E0002293','EU','acronym','E0025346','endotoxin unit'),('E0002294','EV','acronym','E0025752','epidermodysplasia verruciformis'),('E0002385','Eryr','abbreviation','E0026092','erythromycin-resistant'),('E0002387','Es','abbreviation','E0024625','einsteinium'),('E0002398','Et','abbreviation','E0314839','ethyl group'),('E0002415','Eur.','abbreviation','E0002408','Europe'),('E0002415','Eur.','abbreviation','E0002409','European'),('E0002427','E.M.S.','acronym','E0002341','Emergency Medical Service'),('E0002428','E.R.A.','acronym','E0002338','Electroshock Research Assocation'),('E0002429','F','abbreviation','E0028288','fluorine'),('E0002429','F','abbreviation','E0002491','Faraday\'s constant'),('E0002429','F','abbreviation','E0028481','force'),('E0002429','F','abbreviation','E0027632','fertility'),('E0002429','F','abbreviation','','Farenheit'),('E0002430','F0','abbreviation','E0029012','fundamental frequency'),('E0002431','F1','abbreviation','E0027990','first filial generation'),('E0002432','F11','acronym','E0027921','fimbria 11'),('E0002433','F12','acronym','E0027922','fimbria 12'),('E0002434','F13','acronym','E0027707','fibria 13'),('E0002435','F1c','acronym','E0027708','fibria 1c'),('E0002436','F2','abbreviation','E0054936','second filial generation'),('E0002438','F7','acronym','E0027925','fimbria 7'),('E0002439','F8','acronym','E0027926','fimbria 8'),('E0002440','F9','acronym','E0027927','fimbria 9'),('E0002441','FA','acronym','E0027412','fatty acid'),('E0002441','FA','acronym','E0002629','Friedreich\'s ataxia'),('E0002442','FACS','acronym','E0028277','fluorescence-activated cell sorting'),('E0002443','FAME','acronym','E0508759','fatty acid methyl ester'),('E0002445','FCA','acronym','E0002620','Freund\'s complete adjuvant'),('E0002446','FCM','acronym','E0028232','flow cytometry'),('E0002446','FCM','acronym','E0500239','fuzzy C-mean'),('E0002447','FD','acronym','E0028358','focal distance'),('E0002447','FD','acronym','E0226993','flavescence doree'),('E0002448','FDA','acronym','E0002577','Food and Drug Administration'),('E0002448','FDA','acronym','E0503127','Frenchay Dysarthria Assessment'),('E0002448','FDA','acronym','E0515375','fluorescein diacetate'),('E0002448','FDA','acronym','E0515376','fluorescein-dextran-amine'),('E0002448','FDA','acronym','E0515377','fluosol-DA'),('E0002449','FDCO','acronym','E0028702','fractional distribution of cardiac output'),('E0002450','FDG','acronym','','18F-2-fluoro-2-deoxy-D-glucose'),('E0002451','FDHL','acronym','','flexor digitorum and hallucis longus'),('E0002452','FEV','acronym','E0028101','flat endothelial cell vessels'),('E0002452','FEV','acronym','E0028867','frog erythrocytic virus'),('E0002452','FEV','acronym','E0028483','forced expiratory volume'),('E0002453','FEV1','acronym','','forced expiratory volume at one second'),('E0002454','FF','acronym','E0027913','filtration fraction'),('E0002455','FFM','acronym','E0027431','fat-free mass'),('E0002455','FFM','acronym','E0217536','fundus flavimaculatus'),('E0002456','FH','acronym','E0027287','family-history'),('E0002456','FH','acronym','E0027268','familial hypercholesterolemia'),('E0002456','FH','acronym','E0028970','fulminant hepatitis'),('E0002456','FH','acronym','','final height'),('E0002456','FH','acronym','E0201105','factor H'),('E0002456','FH','acronym','E0215957','fibrous histiocytoma'),('E0002456','FH','acronym','E0515433','follicular hyperplasia'),('E0002456','FH','acronym','E0515432','fasting hyperbilirubinemia'),('E0002456','FH','acronym','E0515431','fasting hypercalciuria'),('E0002457','FHF','acronym','E0028969','fulminant hepatic failure'),('E0002458','FH-EC','acronym','E0028813','freshly harvested epidermal cells'),('E0002459','FI','acronym','E0028275','fluorescence intensity'),('E0002460','FIF','acronym','E0028578','formaldehyde-induced fluorescence'),('E0002461','FITC','acronym','E0028272','fluorescein isothiocyanate'),('E0002462','FITC-RSA','acronym','E0028273','fluorescein isothiocyanate-labeled rat serum albumin'),('E0002463','FL','acronym','E0027583','femur length'),('E0002464','FLC','abbreviation','E0027663','fetal liver cells'),('E0002465','FLK','acronym','E0027662','fetal lamb kidney'),('E0002466','FMC','abbreviation','E0028498','forearm mineral content'),('E0002467','FMD','abbreviation','E0028499','forearm mineral density'),('E0002468','FMLP','acronym','E0505977','formylmethionylleucylphenylalanine'),('E0002469','FMP','acronym','','f-metphe'),('E0002470','FNAB','abbreviation','E0027951','fine-needle aspiration biopsy'),('E0002471','FNAC','abbreviation','E0027952','fine-needle aspiration cytology'),('E0002472','FR','abbreviation','E0028187','flocculation reaction'),('E0002473','FRC','abbreviation','E0029002','functional residual capacity'),('E0002474','FSE','acronym','E0028368','focal symmetrical encephalomalacia'),('E0002475','FSS','acronym','E0028803','frequency-stepped sweep'),('E0002476','FT','acronym','E0027379','fast twitch'),('E0002477','FVC','acronym','E0028485','forced vital capacity'),('E0002478','FVIIIRA','acronym','E0027156','factor VIII-related antigen'),('E0002498','Fc','acronym','','fragment, crystallizable'),('E0002499','FeLV','acronym','E0027533','feline leukemia virus'),('E0002500','Feb','abbreviation','E0002501','February'),('E0002571','Fn','acronym','E0027790','fibronectin'),('E0002572','Fo','abbreviation','E0029012','fundamental frequency'),('E0002594','Fr','abbreviation','E0002495','Father'),('E0002594','Fr','abbreviation','E0028736','franc'),('E0002594','Fr','abbreviation','E0002596','France'),('E0002594','Fr','abbreviation','E0002610','French'),('E0002594','Fr','abbreviation','E0028740','francium'),('E0002638','F.','abbreviation','','Farenheit'),('E0002638','F.','abbreviation','E0027695','fiat'),('E0002638','F.','abbreviation','E0027837','field of vision'),('E0002638','F.','abbreviation','E0002610','French'),('E0002638','F.','abbreviation','E0028609','formula'),('E0002639','F.A.C.D.','acronym','E0002506','Fellow of the American College of Dentists'),('E0002640','F.A.C.O.G.','acronym','E0002507','Fellow of the American College of Obstetricians and Gynecologists'),('E0002641','F.A.C.P.','acronym','E0002508','Fellow of the American College of Physicians'),('E0002642','F.A.C.S.','acronym','E0002510','Fellow of the American College of Surgeons'),('E0002643','F.A.C.S.M.','acronym','E0002509','Fellow of the American College of Sports Medicine'),('E0002644','F.A.M.A.','acronym','E0002511','Fellow of the American Medical Association'),('E0002645','F.A.P.H.A.','acronym','E0002512','Fellow of the American Public Health Association'),('E0002647','F.I.C.D.','acronym','E0002513','Fellow of the International College of Dentists'),('E0002648','F.I.C.S.','acronym','E0002514','Fellow of the International College of Surgeons'),('E0002649','F.R.C.P.','acronym','','Fellow of the Royal College of Physicians'),('E0002650','F.R.C.P.C.','acronym','E0002516','Fellow of the Royal College of Physicians of Canada'),('E0002651','F.R.C.P.E.','acronym','E0002517','Fellow of the Royal College of Physicians of Edinburgh'),('E0002652','F.R.C.P.I.','acronym','E0002515','Fellow of the Royal College of Physicians in Ireland'),('E0002653','F.R.C.S.','acronym','','Fellow of the Royal College of Surgeons'),('E0002654','F.R.C.S.(C.)','acronym','E0002519','Fellow of the Royal College of Surgeons of Canada'),('E0002655','F.R.C.S.E.','acronym','E0002520','Fellow of the Royal College of Surgeons of Edinburgh'),('E0002656','F.R.C.S.I.','acronym','E0002518','Fellow of the Royal College of Surgeons in Ireland'),('E0002657','F.R.C.V.S.','acronym','E0002521','Fellow of the Royal College of Veterinary Surgeons'),('E0002658','F.R.F.P.S.G.','acronym','E0002522','Fellow of the Royal Faculty of Physicians and Surgeons of Glasgow'),('E0002659','F.h.','acronym','E0027696','fiat haustus'),('E0002660','G','abbreviation','E0018366','conductance'),('E0002660','G','abbreviation','E0029462','gauss'),('E0002660','G','abbreviation','E0002774','Gibbs free energy'),('E0002660','G','abbreviation','E0030351','gravitational constant'),('E0002660','G','abbreviation','E0030017','glycine'),('E0002660','G','abbreviation','E0029962','glucose'),('E0002660','G','abbreviation','E0030516','guanidine'),('E0002660','G','abbreviation','E0030521','guanosine'),('E0002665','GAWSSA','acronym','E0002840','Gross Alcohol Withdrawal Selective Severity Assessment Scale'),('E0002666','GC','acronym','E0029665','germinal center'),('E0002666','GC','acronym','E0223591','gastric cancer'),('E0002666','GC','acronym','E0201213','ganglion cell'),('E0002666','GC','acronym','E0515438','gastric carcinoma'),('E0002666','GC','acronym','E0508013','gas chromatograph'),('E0002666','GC','acronym','E0067072','galactocerebroside'),('E0002666','GC','acronym','E0515445','geometric center'),('E0002666','GC','acronym','E0515442','glassy carbon'),('E0002666','GC','acronym','E0515443','gliomatosis cerebri'),('E0002666','GC','acronym','E0206681','glycoconjugate'),('E0002666','GC','acronym','E0404392','glycocalicin'),('E0002666','GC','acronym','E0069992','glycocholate'),('E0002666','GC','acronym','E0214913','glucocerebrosidase'),('E0002666','GC','acronym','E0029955','glucocorticoid'),('E0002666','GC','acronym','E0431455','goblet cell'),('E0002666','GC','acronym','E0201236','Golgi complex'),('E0002666','GC','acronym','','gonococci'),('E0002666','GC','acronym','E0029956','glucocorticosteroid'),('E0002666','GC','acronym','','glucocorticosteroids'),('E0002666','GC','acronym','E0515437','guanylyl cyclase'),('E0002666','GC','acronym','E0070519','granulosa cell'),('E0002666','GC','acronym','E0440200','group-specific component'),('E0002666','GC','acronym','E0319289','guanylate cyclase'),('E0002666','GC','acronym','E0340266','granule cell'),('E0002666','GC','acronym','E0515440','granular component'),('E0002666','GC','acronym','E0201348','growth cone'),('E0002666','GC','acronym','E0225884','gaschromatography'),('E0002667','GDM','acronym','E0029687','gestational diabetes mellitus'),('E0002668','GFR','acronym','E0029905','glomerular filtration rate'),('E0002669','GGT','acronym','E0442516','gammaglutamyl transpeptidase'),('E0002670','GH','acronym','E0030488','growth hormone'),('E0002671','GHC','acronym','E0002843','Group Health Cooperative'),('E0002673','GI','acronym','E0029411','gastrointestinal'),('E0002675','GLDH','abbreviation','E0029982','glutamate dehydrogenase'),('E0002676','GM','acronym','E0029379','gastrocnemius medius'),('E0002676','GM','acronym','E0435884','gastrocnemius medialis'),('E0002676','GM','acronym','E0502199','gabexate mesilate'),('E0002676','GM','acronym','E0029363','gastric mucosa'),('E0002676','GM','acronym','E0502201','gastric metaplasia'),('E0002676','GM','acronym','E0404257','galactomannan'),('E0002676','GM','acronym','E0502200','general movement'),('E0002676','GM','acronym','E0502204','general medicine'),('E0002676','GM','acronym','E0502205','genetic manipulation'),('E0002676','GM','acronym','E0029611','gentamicin'),('E0002676','GM','acronym','E0502206','giant melanosome'),('E0002676','GM','acronym','E0029865','glioblastoma multiforme'),('E0002676','GM','acronym','E0435088','glyceryl methacrylate'),('E0002676','GM','acronym','E0502203','gluteus medius'),('E0002676','GM','acronym','E0209198','gray matter'),('E0002676','GM','acronym','E0237433','granulocytemacrophage'),('E0002676','GM','acronym','E0030252','grand mal'),('E0002676','GM','acronym','E0030247','grandmother'),('E0002676','GM','acronym','E0502208','grand multiparity'),('E0002676','GM','acronym','E0502202','growth medium'),('E0002676','GM','acronym','E0502210','geometric mean'),('E0002677','GMT','acronym','E0029647','geometric mean titer'),('E0002677','GMT','acronym','E0002831','Greenwich Mean Time'),('E0002678','GOD','abbreviation','E0029963','glucose oxidase'),('E0002679','GP','acronym','E0029542','general practioner'),('E0002679','GP','acronym','E0030037','glycoprotein'),('E0002679','GP','acronym','E0029538','general paresis'),('E0002680','GP110','acronym','','glycoprotein 110'),('E0002681','GP30','acronym','','glycoprotein 30'),('E0002682','GP32','acronym','','glycoprotein 32'),('E0002683','GP41','acronym','','glycoprotein 41'),('E0002684','GP64','acronym','','glycoprotein 64'),('E0002685','GPA','acronym','','glycophorin A'),('E0002685','GPA','acronym','E0030212','grade point average'),('E0002686','GPB','acronym','','glycophorin B'),('E0002687','GRF','acronym','E0030490','growth hormone-releasing factor'),('E0002688','GSA','acronym','E0002771','Giardia lamblia-specific antigen'),('E0002689','GSA-II','acronym','E0429565','Griffonia simplicifolia agglutinin II'),('E0002690','GSL','acronym','E0030049','glycosphingolipid'),('E0002691','GST','acronym','','glutathione-S-transferase'),('E0002692','GTF','acronym','E0029970','glucosyltransferase'),('E0002693','GTP','acronym','E0201202','glutamyl transpeptidase'),('E0002693','GTP','acronym','E0030522','guanosine triphosphate'),('E0002694','GVHR','acronym','E0030225','graft-versus-host reaction'),('E0002708','Galv.','abbreviation','E0029212','galvanic'),('E0002731','Gd','abbreviation','E0029149','gadolinium'),('E0002793','Glc','abbreviation','E0029967','glucosidase'),('E0002817','GppNHp','acronym','','guanyl-5\'-y1-beta-gamma-imidodiphosphate'),('E0002872','Gy','acronym','E0030395','grey'),('E0002876','G.M.C.','acronym','E0002739','General Medical Council'),('E0002877','H','abbreviation','E0032395','hydrogen'),('E0002877','H','abbreviation','E0031437','heroin'),('E0002877','H','abbreviation','E0069318','henry'),('E0002877','H','abbreviation','E0003159','Hounsfield unit'),('E0002877','H','abbreviation','E0025548','enthalpy'),('E0002878','HAN','acronym','E0030740','haloacetonitrile'),('E0002880','HAV','acronym','E0031316','hepatitis A virus'),('E0002881','HB','acronym','E0031317','hepatitis B'),('E0002882','HBV','acronym','E0031319','hepatitis B virus'),('E0002883','HBsAg','acronym','E0031318','hepatitis B surface antigen'),('E0002884','HC','acronym','E0209200','hair cell'),('E0002884','HC','acronym','E0201266','hairy cell'),('E0002884','HC','acronym','E0421283','head circumference'),('E0002884','HC','acronym','E0421282','head compression'),('E0002884','HC','acronym','E0421281','healthy control'),('E0002884','HC','acronym','E0421280','heat conservation'),('E0002884','HC','acronym','E0031001','heavy chain'),('E0002884','HC','acronym','E0421279','hemoglobin concentration'),('E0002884','HC','acronym','E0421278','hemorrhagic colitis'),('E0002884','HC','acronym','E0421277','heparin cofactor'),('E0002884','HC','acronym','E0421276','hepatic catalase'),('E0002884','HC','acronym','E0212856','hereditary coproporphyria'),('E0002884','HC','acronym','E0031702','hippocampus'),('E0002884','HC','acronym','E0421275','histamine challenge'),('E0002884','HC','acronym','E0031738','histochemistry'),('E0002884','HC','acronym','E0421274','home care'),('E0002884','HC','acronym','E0032059','hospital corps'),('E0002884','HC','acronym','E0032102','house call'),('E0002884','HC','acronym','E0421284','Huntington\'s chorea'),('E0002884','HC','acronym','E0421271','hypertrophic cardiomyopathy'),('E0002884','HC','acronym','E0216172','hyaline cast'),('E0002884','HC','acronym','E0421273','hydraulic concussion'),('E0002884','HC','acronym','E0032365','hydrocarbon'),('E0002884','HC','acronym','E0421270','hydroxycorticoid'),('E0002884','HC','acronym','E0032382','hydrocortisone'),('E0002884','HC','acronym','E0421272','hyoid cornu'),('E0002884','HC','acronym','E0032655','hypercholesterolemia'),('E0002885','HCC','acronym','E0031327','hepatocellular carcinoma'),('E0002886','HCl','abbreviation','E0032374','hydrochloric acid'),('E0002887','HD','acronym','E0003018','Hansen\'s disease'),('E0002888','HDF','abbreviation','E0031196','hemodiafiltration'),('E0002889','HDL','acronym','E0031636','high-density lipoprotein'),('E0002890','HEL','acronym','E0032162','human embryo lung'),('E0002891','HEMP','acronym','','human embryonic mesenchymal cells derived from the palate'),('E0002892','HEP','acronym','E0031623','high energy phosphate'),('E0002892','HEP','abbreviation','E0031297','hepatectomy'),('E0002894','HEY','acronym','E0032183','human ovarian epithelial adenocarcinoma (cell line)'),('E0002895','HF','abbreviation','E0031205','hemofiltration'),('E0002895','HF','abbreviation','E0002983','Hagemann factor'),('E0002896','HFCL','abbreviation','E0031206','hemofiltration clearance'),('E0002897','HFQR','abbreviation','E0031207','hemofiltration flow rate'),('E0002898','HF-R','abbreviation','E0031625','high fat diet fed at restricted levels'),('E0002899','HGH','acronym','E0032170','human growth hormone'),('E0002900','HGPRT','acronym','E0201381','hypoxanthine guanine phosphoribosyltransferase'),('E0002901','HGT-1','acronym','','human gastric tumor cell line 1'),('E0002902','HHS','acronym','E0002021','Department of Health and Human Services'),('E0002902','HHS','acronym','E0031580','hexuronyl hexosaminoglycan sulfate'),('E0002902','HHS','acronym','E0429008','Hearing Handicap Scale'),('E0002902','HHS','acronym','E0429007','hereditary hemolytic syndrome'),('E0002902','HHS','acronym','E0429006','human hypopituitary serum'),('E0002902','HHS','acronym','E0429005','hyperglycemic hyperosmolar syndrome'),('E0002902','HHS','acronym','E0429009','hyperinsulinism-hyperammonemia syndrome'),('E0002902','HHS','acronym','E0032715','hyperkinetic heart syndrome'),('E0002902','HHS','acronym','E0429004','hypothenar hammer syndrome'),('E0002903','HI','acronym','E0031080','hemagglutination inhibition'),('E0002904','HIAA','abbreviation','E0032518','hydroxyindoleactic acid'),('E0002905','HID','acronym','E0031646','high-iron diamine'),('E0002906','HIT','acronym','E0031064','helper independent cytotoxic'),('E0002907','HIV','acronym','E0032174','human immunodeficiency virus'),('E0002908','HIV-Ag','abbreviation','E0032175','human immunodeficiency virus antigen'),('E0002911','HL-A','abbreviation','E0032180','human leukocyte antigen'),('E0002912','HMD','abbreviation','E0032296','hyaline membrane disease'),('E0002913','HMG-CoA','abbreviation','','3-Hydroxy-3-methylglutaryl coenzyme'),('E0002914','HMO','acronym','E0030944','health maintenance organization'),('E0002916','HNSCC','abbreviation','E0030935','head and neck squamous cell cancer'),('E0002917','HP','acronym','E0031629','high protein'),('E0002917','HP','acronym','E0032080','hot plate'),('E0002917','HP','acronym','E0030945','health promotion'),('E0002918','HPA','acronym','E0033102','hypothalamic-pituitary-adrenal'),('E0002919','HPB-ALL','acronym','','human peripheral blood-acute lymphocytic leukemia'),('E0002919','HPB-ALL','acronym','','human peripheral blood-acute lymphoblastic leukemia'),('E0002920','HPB-ALL','acronym','','human peripheral blood-acute lymphocytic leukemia'),('E0002920','HPB-ALL','acronym','','human peripheral blood-acute lymphoblastic leukemia'),('E0002921','HPC','acronym','E0031128','hematopoietic progenitor cells'),('E0002922','HPLC','acronym','E0031628','high pressure liquid chromatography'),('E0002923','HPV','acronym','E0032185','human papillomavirus'),('E0002924','HPV1','acronym','E0032186','human papillomavirus 1'),('E0002925','HPV16','acronym','E0032187','human papillomavirus 16'),('E0002926','HPV2','acronym','E0032188','human papillomavirus 2'),('E0002927','HPV3','acronym','E0032189','human papillomavirus 3'),('E0002928','HPV4','acronym','E0032190','human papillomavirus 4'),('E0002929','HPV5','acronym','E0032191','human papillomavirus 5'),('E0002930','HPV probe','acronym','E0032192','human papilloma virus probe'),('E0002931','HPr','abbreviation','E0031727','histidine-containing protein'),('E0002934','HRA','acronym','E0003048','Health Risk Appraisal'),('E0002935','HRCT','acronym','E0031661','high-resolution computed tomography'),('E0002936','HRP','acronym','E0032036','horseradish peroxidase'),('E0002937','HRSA','acronym','E0030946','health resources and services administration'),('E0002938','HS','acronym','','Henoch-Schonlein'),('E0002939','HSAN','acronym','E0314677','hereditary sensory and autonomic neurophathy'),('E0002940','HSAN type I','acronym','E0314602','hereditary sensory and autonomic neurophathy type I'),('E0002941','HSAN type II','acronym','E0031401','hereditary sensory and autonomic neurophathy type II'),('E0002942','HSAN type III','acronym','E0031402','hereditary sensory and autonomic neurophathy type III'),('E0002943','HSAN type IV','acronym','E0031403','hereditary sensory and autonomic neurophathy type IV'),('E0002944','HSAN type V','acronym','E0031403','hereditary sensory and autonomic neurophathy type IV'),('E0002945','HSG','acronym','E0033184','hysterosalpingogram'),('E0002946','HSLC','acronym','E0031628','high pressure liquid chromatography'),('E0002947','HSN type I','acronym','E0314602','hereditary sensory and autonomic neurophathy type I'),('E0002948','HSN type II','acronym','E0031401','hereditary sensory and autonomic neurophathy type II'),('E0002949','HSV','acronym','E0031449','herpes simplex virus'),('E0002950','HSV-1','acronym','E0031450','herpes simplex virus 1'),('E0002951','HT','acronym','E0003038','Hashimoto thyroiditis'),('E0002951','HT','acronym','E0354126','Hashimoto\'s thyroiditis'),('E0002954','HTCA','acronym','E0032199','human tumor clonogenic assay'),('E0002955','HTLV','acronym','E0515378','human T-cell leukemia virus'),('E0002955','HTLV','acronym','E0515379','human T-cell lymphoma virus'),('E0002955','HTLV','acronym','E0032216','human T-cell lymphotrophic virus'),('E0002956','HTLV III LAV antibody','acronym','E0032155','human T-cell leukemia virus lymphadenopahty-associated virus III antibody'),('E0002957','HTLV III LAV antigen','acronym','E0032154','human T-cell leukemia virus III lymphadenopahty-associated virus antigen'),('E0002958','HTLV III antibody','acronym','E0032201','human T cell leukemia virus III antibody'),('E0002959','HTLV III antigen','acronym','E0032202','human T cell leukemia virus III antigen'),('E0002964','HTLV I associated myelopathy','acronym','E0032204','human T cell leukemia virus I myelopathy'),('E0002965','HTLV antibody','acronym','E0032147','human T cell leukemia virus antibody'),('E0002966','HTLV antigen','acronym','E0032148','human T cell leukemia virus antigen'),('E0002967','HTLV infection','acronym','E0515381','human T-cell leukemia virus infection'),('E0002968','HTLV virus','acronym','E0314830','human T cell leukemia lymphoma virus'),('E0002969','HTLV-1','acronym','E0032217','human T-cell lymphotrophic virus 1'),('E0002970','HTLV-II','acronym','E0515385','human T-cell leukemia virus type II'),('E0002970','HTLV-II','acronym','E0032206','human T lymphotropic virus II'),('E0002971','HTLV-III','acronym','E0032205','human t lymphotropic virus III'),('E0002972','HTLV-IV','acronym','E0032153','human T lymphotropic virus type IV'),('E0002973','HU','acronym','E0032563','hydroxyurea'),('E0002973','HU','acronym','E0003159','Hounsfield unit'),('E0002974','HV','acronym','E0032865','hypervariable'),('E0002975','HVA','acronym','E0031948','homovanillic acid'),('E0002976','HVOD','acronym','E0031313','hepatic veno-occlusive disease'),('E0002977','HVR','acronym','E0032866','hypervariable region'),('E0002978','HX','abbreviation','E0033133','hypoxanthine'),('E0003047','Hb','abbreviation','E0031208','hemoglobin'),('E0003076','Hep','abbreviation','E0315108','hepatoma cell line'),('E0003094','Hf','abbreviation','E0030685','hafnium'),('E0003095','Hfr','abbreviation','E0031626','high frequency of recombination'),('E0003122','Hl','abbreviation','E0036944','latent hyperopia'),('E0003167','HpD','abbreviation','E0201379','hematoporphyrin derivative'),('E0003168','HpD-PT','abbreviation','E0314851','hematoporphyrin derivative phototherapy'),('E0003171','Ht','acronym','E0061491','total hyperopia'),('E0003238','Hz','abbreviation','E0031462','hertz'),('E0003240','H.C.','acronym','E0032059','hospital corps'),('E0003241','H.d.','abbreviation','E0031997','hora decubitus'),('E0003243','IAEA','acronym','E0003417','International Atomic Energy Agency'),('E0003244','IAN','acronym','E0034411','inferior alveolar nerve resection'),('E0003247','IBA','acronym','E0034895','insulin-binding antibody'),('E0003248','IBC','acronym','E0035881','iron-binding capacity'),('E0003249','IBDV','acronym','E0034378','infectious bursal disease virus'),('E0003250','IBMX','acronym','','3-isobutyl-1-methylxanthine'),('E0003251','IBP','acronym','E0035877','iron binding protein'),('E0003251','IBP','acronym','E0500486','immunoglobulin binding protein'),('E0003251','IBP','acronym','E0500489','inflammatory back pain'),('E0003251','IBP','acronym','E0500488','invasive blood pressure'),('E0003251','IBP','acronym','E0500487','International Biological Program'),('E0003251','IBP','acronym','E0321359','intraaortic balloon pumping'),('E0003251','IBP','acronym','E0500490','initiator-binding protein'),('E0003251','IBP','abbreviation','E0033208','ibuprofen'),('E0003252','IBRV','acronym','E0034376','infectious bovine rhinotracheitis virus'),('E0003254','IC','acronym','E0034827','inspiratory capacity'),('E0003254','IC','acronym','E0035924','irritable colon'),('E0003254','IC','acronym','E0033553','immune-complex'),('E0003254','IC','acronym','E0335178','immunocytoma'),('E0003254','IC','acronym','E0515461','imprinting center'),('E0003254','IC','acronym','E0515462','impedance cardiography'),('E0003254','IC','acronym','E0033590','immunocytochemistry'),('E0003254','IC','acronym','E0410348','immunoconjugate'),('E0003254','IC','acronym','E0201432','inferior colliculus'),('E0003254','IC','acronym','E0035284','interstitial cystitis'),('E0003254','IC','acronym','E0515454','inhaled corticosteroid'),('E0003254','IC','acronym','E0215044','intermittent claudication'),('E0003254','IC','acronym','E0034827','inspiratory capacity'),('E0003254','IC','acronym','E0515456','interstitial cell'),('E0003254','IC','acronym','E0515457','insular cortex'),('E0003254','IC','acronym','E0034187','indirect calorimetry'),('E0003254','IC','acronym','E0515458','intercellular communication'),('E0003254','IC','acronym','E0035150','internal capsule'),('E0003254','IC','acronym','E0515459','internal control'),('E0003254','IC','acronym','E0515460','intermediate compartment'),('E0003254','IC','acronym','E0515463','induction chemotherapy'),('E0003254','IC','acronym','E0515464','invasive carcinoma'),('E0003254','IC','acronym','E0515465','inflammatory cell'),('E0003254','IC','acronym','E0515466','infection control'),('E0003254','IC','acronym','E0515467','integrated circuit'),('E0003254','IC','acronym','E0515468','intermediate chain'),('E0003254','IC','acronym','E0515469','infectious center'),('E0003254','IC','acronym','E0515470','indeterminate colitis'),('E0003254','IC','acronym','E0515471','informed consent'),('E0003254','IC','acronym','E0034956','intensive care'),('E0003254','IC','acronym','E0515472','integrated concentration'),('E0003254','IC','acronym','E0515473','intermittent catheterization'),('E0003254','IC','acronym','E0515474','inhibitory concentration'),('E0003254','IC','acronym','E0515475','internal carotid'),('E0003254','IC','acronym','E0515455','ion chromatography'),('E0003254','IC','acronym','E0344000','ischiocavernosus'),('E0003254','IC','abbreviation','E0033248','icterus'),('E0003255','ICA','acronym','E0035977','islet cell antibody'),('E0003256','ICD','acronym','E0003418','International Classification of Diseases'),('E0003256','ICD','acronym','E0035582','intrauterine contraceptive device'),('E0003257','ICH','acronym','E0035421','intracranial hemorrhage'),('E0003275','ICSA','acronym','E0035978','islet cell surface antibody'),('E0003276','ICSH','acronym','E0035303','interstitial-cell stimulating hormone'),('E0003278','ICTV','acronym','E0003422','International Committee on Taxonomy of Viruses'),('E0003279','ICU','acronym','E0034958','intensive care unit'),('E0003279','ICU','acronym','E0431730','intermediate care unit'),('E0003279','ICU','acronym','E0431729','infant care unit'),('E0003279','ICU','acronym','E0431728','immunologic contact urticaria'),('E0003280','ID50','acronym','E0039238','median infective dose'),('E0003282','IDD','acronym','E0201453','insulin dependent diabetes'),('E0003283','IDDM','acronym','E0034892','insulin dependent diabetes mellitus'),('E0003284','IDP','acronym','','inosine 5\'-diphosphate'),('E0003285','IECA','acronym','E0035343','intestinal epithelial cell antibody'),('E0003286','IEL','acronym','E0035443','intraepithelial lymphocyte'),('E0003287','IEOP','acronym','E0033604','immunoelectroosmophoresis'),('E0003288','IFI','acronym','E0034234','induced field inhomogeneity'),('E0003288','IFI','acronym','E0429725','indirect immunofluorescence'),('E0003288','IFI','acronym','E0429724','interfraction interval'),('E0003288','IFI','acronym','E0429726','invasive fungal infection'),('E0003288','IFI','acronym','E0429727','involved-field irradiation'),('E0003289','IFN','abbreviation','E0035055','interferon'),('E0003290','IF-1','acronym','E0034657','initiation factor 1'),('E0003291','IF-2','acronym','E0034658','initiation factor 2'),('E0003292','IGF-1','acronym','E0034899','insulin-like growth factor I'),('E0003293','IGF-2','acronym','E0034900','insulin-like growth factor II'),('E0003294','IHA','acronym','E0034188','indirect hemagglutination'),('E0003295','IHF','acronym','E0034928','integration host factor'),('E0003298','IL','abbreviation','E0035088','interleukin'),('E0003300','ILD','acronym','E0035479','intralobular duct'),('E0003301','ILo','acronym','','iodine lotion'),('E0003302','IL 2','acronym','E0439649','interleukin-2'),('E0003304','IL-2 receptor','acronym','','interleukin-2 receptor'),('E0003309','IM','acronym','E0035496','intramuscularly'),('E0003310','IMIP','abbreviation','E0033478','imipramine'),('E0003313','INH','acronym','E0036047','isonicotine hydrazine'),('E0003314','INSAAb','abbreviation','E0034890','insulin autoantibody'),('E0003315','IP','abbreviation','E0035530','intraperitoneal'),('E0003316','IPA','acronym','E0003426','International Phonetic Alphabet'),('E0003317','IPG','abbreviation','E0036058','isopropylideneguanosine'),('E0003318','IPSP','acronym','E0034636','inhibitory postsynaptic potential'),('E0003319','IQ','acronym','E0034941','intelligence quotient'),('E0003320','IR','acronym','E0035039','interdigitating reticulum'),('E0003321','IRBP','abbreviation','E0035222','interphotoreceptor retonoid-binding protein'),('E0003322','IR-ACTH','acronym','E0007502','adrenocorticotropic hormone'),('E0003323','ISS','acronym','E0034673','injury severity score'),('E0003324','IU','acronym','E0033561','immunizing unit'),('E0003324','IU','acronym','E0035179','international unit'),('E0003342','Ig','acronym','E0033618','immunoglobulin'),('E0003343','IgA','acronym','E0033619','immunoglobulin A'),('E0003344','IgA1','abbreviation','','immunoglobulin A1'),('E0003345','IgA2','abbreviation','','immunoglobulin A2'),('E0003348','IgC alpha','abbreviation','','immunoglobulin C alpha'),('E0003350','IgD1','abbreviation','','immunoglobulin D1'),('E0003351','IgD2','abbreviation','','immunoglobulin D2'),('E0003352','IgE','acronym','E0439648','immunoglobulin E'),('E0003356','IgG','acronym','','immunoglobulin G'),('E0003357','IgG1','acronym','E0484686','immunoglobulin gamma-1'),('E0003358','IgG2','acronym','E0484760','immunoglobulin G2'),('E0003363','IgG D1.3','abbreviation','','immunoglobulin G D1.3'),('E0003365','IgH','acronym','E0033628','immunoglobulin heavy chain'),('E0003366','IgM','acronym','E0481900','immunoglobulin M'),('E0003394','Inc','abbreviation','E0034068','incorporated'),('E0003438','Ir','acronym','E0033546','immune response'),('E0003438','Ir','abbreviation','E0035848','iridium'),('E0003448','Isc','abbreviation','E0055707','short-circuit current'),('E0003472','I.A.G.P.','acronym','E0003415','International Association of Geographic Pathology'),('E0003473','I.A.G.U.S.','acronym','E0003414','International Association of Genito-Urinary Surgeons'),('E0003474','I.A.M.M.','acronym','E0003416','International Association of Medical Museums'),('E0003475','I.A.P.B.','acronym','E0003412','International Association for Prevention of Blindness'),('E0003476','I.A.P.P.','acronym','E0003413','International Association for Preventive Pediatrics'),('E0003477','I.C.N.','acronym','E0003423','International Council of Nurses'),('E0003478','I.C.R.P.','acronym','E0003420','International Commission on Radiological Protection'),('E0003479','I.C.R.U.','acronym','E0003421','International Commission on Radiological Units and Measurements'),('E0003480','I.C.S.','acronym','E0003419','International College of Surgeons'),('E0003481','I.L.A.','acronym','E0003424','International Leprosy Association'),('E0003482','I.M.','acronym','E0035496','intramuscularly'),('E0003483','I.M.A.','acronym','E0003406','Industrial Medical Association'),('E0003484','I.N.A.','acronym','E0003425','International Neurological Association'),('E0003485','I.P.A.A.','acronym','E0003427','International Psychoanalytical Association'),('E0003486','I.R.I.S.','acronym','E0003428','International Research Information Service'),('E0003487','I.S.A.','acronym','E0003410','Instrument Society of America'),('E0003488','I.S.C.P.','acronym','E0003429','International Society of Comparative Pathology'),('E0003489','I.S.G.E.','acronym','E0003430','International Society of Gastro-Enterology'),('E0003490','I.S.H.','acronym','E0003431','International Society of Hematology'),('E0003491','I.S.M.','acronym','E0003432','International Society of Microbiologists'),('E0003493','I.S.U.','acronym','E0003433','International Society of Urology'),('E0003494','I.T.A.','acronym','E0003435','International Tuberculosis Association'),('E0003495','I.U.','acronym','E0033561','immunizing unit'),('E0003495','I.U.','acronym','E0035179','international unit'),('E0003496','I.V.','abbreviation','E0035590','intravenously'),('E0003497','J','abbreviation','E0003552','Joule'),('E0003497','J','abbreviation','E0036248','journal'),('E0003497','J','abbreviation','','mechanical equivalent of heat'),('E0003499','JP','acronym','E0036341','juvenile periodontitis'),('E0003499','JP','acronym','','joining peptide'),('E0003499','JP','acronym','E0429491','juvenile polyposis'),('E0003500','JPI','acronym','E0429493','Jackson Personality Inventory'),('E0003500','JPI','acronym','E0429492','jejunal pouch interposition'),('E0003554','Jr','abbreviation','E0036311','junior'),('E0003562','K','abbreviation','E0035814','ionization constant'),('E0003562','K','abbreviation','E0023490','dissociation constant'),('E0003562','K','abbreviation','E0049387','potassium'),('E0003562','K','abbreviation','E0025939','equilibrium constant'),('E0003562','K','abbreviation','E0207610','Kell'),('E0003562','K','abbreviation','E0220640','absolute zero'),('E0003562','K','abbreviation','E0200832','capsular antigen'),('E0003562','K','abbreviation','','carrying capacity'),('E0003562','K','abbreviation','E0015610','cathode'),('E0003562','K','abbreviation','','coefficient of heat transfer'),('E0003562','K','abbreviation','E0201169','electron capture'),('E0003562','K','abbreviation','','electrostatic capacity'),('E0003562','K','abbreviation','','kallikrein inhibiting unit'),('E0003562','K','abbreviation','E0067459','kanamycin'),('E0003562','K','abbreviation','E0429494','kerma'),('E0003562','K','abbreviation','E0036504','kidney'),('E0003562','K','abbreviation','E0431869','kinetic energy'),('E0003562','K','abbreviation','E0038447','lysine'),('E0003562','K','abbreviation','','modulus of compression'),('E0003562','K','abbreviation','E0003617','Klebsiella'),('E0003562','K','abbreviation','E0036581','knee'),('E0003564','KL','abbreviation','E0038122','low affinity disassociation constant'),('E0003565','KPS','acronym','E0036380','Karnofsky performance status'),('E0003566','Ka','abbreviation','E0015610','cathode'),('E0003570','Kal','abbreviation','E0036514','kilocalorie'),('E0003593','Kd','abbreviation','E0036515','kilodalton'),('E0003594','Kdal','abbreviation','E0036515','kilodalton'),('E0003595','Ke','abbreviation','E0003605','Kern'),('E0003595','Ke','abbreviation','','exchangeable body potassium'),('E0003595','Ke','abbreviation','','constant of elimination'),('E0003687','L','abbreviation','E0036781','lambert'),('E0003687','L','abbreviation','E0037794','liter'),('E0003687','L','abbreviation','E0038192','lumbar vertebra'),('E0003687','L','abbreviation','E0034244','inductance'),('E0003687','L','abbreviation','E0037517','light'),('E0003687','L','abbreviation','E0037761','liquid'),('E0003687','L','abbreviation','E0037811','lithium'),('E0003688','L1','abbreviation','E0003894','Long Interspersed Sequence One'),('E0003689','L2','abbreviation','E0003897','Long Interspersed Sequence Two'),('E0003690','L3','abbreviation','E0003896','Long Interspersed Sequence Three'),('E0003692','L6','abbreviation','E0003895','Long Interspersed Sequence Six'),('E0003693','LA','acronym','E0037661','linoleic acid'),('E0003694','LAD','acronym','','left anterior descending (coronary) artery'),('E0003695','LAEVR','acronym','E0037130','left atrial empty volume ratio'),('E0003696','LAF','acronym','E0036802','laminar air flow'),('E0003697','LAI','acronym','E0037350','leukocyte adherence inhibition'),('E0003698','LAS','acronym','E0037608','linear alkylbenzene sulfonate'),('E0003700','LBM','acronym','E0037087','lean body mass'),('E0003701','LCA','acronym','E0037352','leukocyte common antigen'),('E0003702','LCL','acronym','E0036872','large cell lymphoma'),('E0003702','LCL','acronym','E0038350','lymphoblastoid cell line'),('E0003703','LCM','acronym','E0038243','lung conditioned medium'),('E0003703','LCM','acronym','','lansoprazole, clarithromycin, and metronidazole'),('E0003703','LCM','acronym','E0500766','larval cyst mass'),('E0003703','LCM','acronym','E0500762','laser-capture microdissection'),('E0003703','LCM','acronym','E0500764','latent cardiomyopathy'),('E0003703','LCM','acronym','E0500763','leucocyte conditioned medium'),('E0003703','LCM','acronym','E0500769','least common multiple'),('E0003703','LCM','acronym','E0500767','left costal margin'),('E0003703','LCM','acronym','E0500768','lower costal margin'),('E0003703','LCM','acronym','E0500770','lowest common multiple'),('E0003703','LCM','acronym','','lipid-coated microbubbles'),('E0003703','LCM','acronym','E0038367','lymphocytic choriomeningitis'),('E0003703','LCM','abbreviation','E0037595','lincomycin'),('E0003704','LCMRglu','abbreviation','','local cerebral metabolic rate for glucose'),('E0003705','LCMV','acronym','E0038368','lymphocytic choriomeningitis virus'),('E0003707','LCT','acronym','E0037769','liquid crystal thermography'),('E0003708','LD','acronym','E0038369','lymphocytic depletion'),('E0003708','LD','acronym','','laser Doppler'),('E0003708','LD','acronym','E0037580','limited disease'),('E0003708','LD','acronym','','light/dark'),('E0003709','LDCC','acronym','E0037110','lectin-dependent cellular cytotoxicity'),('E0003710','LDH','acronym','E0036723','lactate dehydrogenase'),('E0003710','LDH','acronym','E0036732','lactic dehydrogenase'),('E0003711','LDHD','acronym','E0038361','lymphocyte-depletion Hodgkin\'s disease'),('E0003712','LDH-4','acronym','','lactate dehydrogenase-4'),('E0003713','LDL','acronym','E0038127','low density lipoprotein'),('E0003714','LE','acronym','E0037134','left eye'),('E0003714','LE','acronym','E0038253','lupus erythematosus'),('E0003715','LEYTAS','acronym','E0003841','Leyden television analysis system'),('E0003716','LEYTAS-1','acronym','E0037425','leyden television analysis system-1'),('E0003717','LEYTAS-2','acronym','E0037426','leyden television analysis system-2'),('E0003719','LF','acronym','E0038129','low fat'),('E0003719','LF','acronym','E0036962','lateral funiculus'),('E0003720','LFA-1','acronym','E0038356','lymphocyte function-associated antigen-1'),('E0003721','LFA-3','acronym','E0038357','lymphocyte function-associated antigen-3'),('E0003722','LG','acronym','E0036963','lateral gastrocnemius'),('E0003723','LG1','acronym','E0036964','lateral gastrocnemius 1'),('E0003724','LG2','acronym','E0036965','lateral gastrocnemius 2'),('E0003725','LGL','acronym','E0036873','large granular lymphocyte'),('E0003726','LGV','acronym','E0038389','lymphogranuloma venereum'),('E0003727','LG 3','acronym','E0036966','lateral gastrocnemius 3'),('E0003728','LH','acronym','E0038282','luteinizing hormone'),('E0003731','LK','acronym','E0038400','lymphokine'),('E0003732','LL','acronym','E0038395','lymphoid leukemia'),('E0003732','LL','acronym','E0038345','lymphoblastic lymphoma'),('E0003733','LLCSG','acronym','E0003912','Ludwig lung cancer study group'),('E0003734','LMA','acronym','E0037954','locomotor activity'),('E0003735','LN','acronym','E0038425','lymph node'),('E0003736','LNF-III','acronym','','lacto-N-fucopentaose III'),('E0003737','LN-1','acronym','E0038426','lymph node 1'),('E0003738','LN-2','acronym','E0038427','lymph node 2'),('E0003739','LP','acronym','E0314874','low protein'),('E0003740','LPL','acronym','E0037470','lichen planus-like lesion'),('E0003740','LPL','acronym','E0037737','lipoprotein lipase'),('E0003741','LPL','acronym','','lethal or potentially lethal'),('E0003742','LPS','acronym','E0037735','lipopolysaccharide'),('E0003742','LPS','acronym','E0500043','levator palpebrae superioris'),('E0003742','LPS','abbreviation','E0037672','lipase'),('E0003743','LP-NF','acronym','E0038135','low protein-normal fat'),('E0003744','LRF','acronym','E0038284','luteinizing hormone releasing factor'),('E0003745','LSG','acronym','E0036653','labial salivary gland'),('E0003746','LTA','acronym','E0037742','lipoteichoic acid'),('E0003747','LTR','acronym','E0038025','long terminal repeat'),('E0003748','LVEDP','acronym','E0037139','left ventricular end-diastolic pressure'),('E0003749','LVEDV','acronym','E0037140','left ventricular end-diastolic volume'),('E0003751','LVOT','acronym','E0037142','left ventricular outflow tract'),('E0003847','Li','abbreviation','E0037811','lithium'),('E0003848','LiCl','abbreviation','E0037812','lithium chloride'),('E0003924','LyP','abbreviation','E0038408','lymphomatoid papulosis'),('E0003930','L-PAM','acronym','','L-phenylalanine mustard'),('E0003930','L-PAM','abbreviation','E0039422','melphalan'),('E0003934','L.A.O.','acronym','E0003859','Licentiate in Obstetric Science'),('E0003935','L.Ch.','acronym','E0003860','Licentiate in Surgery'),('E0003936','L.D.S.','acronym','E0003856','Licentiate in Dental Surgery'),('E0003937','L.K.Q.C.P.I.','acronym','E0003861','Licentiate of the King and Queen\'s College of Physicians of Ireland'),('E0003938','L.M.','acronym','','Licentiate in Midwifery'),('E0003938','L.M.','acronym','E0037530','light minimum'),('E0003939','L.M.','acronym','E0037647','linguomesial'),('E0003940','L.M.R.C.P.','acronym','E0003858','Licentiate in Midwifery of the Royal College of Physicians'),('E0003941','L.M.S.','acronym','','Licentiate in Medicine and Surgery'),('E0003942','L.M.S.S.A.','acronym','E0003857','Licentiate in Medicine and Surgery of the Society of Apothecaries'),('E0003943','L.P.N.','acronym','E0037457','licensed practical nurse'),('E0003944','L.R.C.P.','acronym','E0314607','Licentiate of the Royal College of Physicians'),('E0003946','L.R.C.S.','acronym','E0314623','Licentiate of the Royal College of Surgeons'),('E0003947','L.R.C.S.E.','acronym','E0003863','Licentiate of the Royal College of Surgeons, Edinburgh'),('E0003948','L.V.N.','acronym','E0037458','licensed vocational nurse'),('E0003950','MAD','acronym','E0039171','mean abdominal diameter'),('E0003951','MAG','acronym','E0041587','myelin-associated glycoprotein'),('E0003952','MAO','acronym','E0040784','monoamine oxidase'),('E0003953','MAb','abbreviation','E0040807','monoclonal antibody'),('E0003954','MAb DF3','abbreviation','E0040809','monoclonal antibody DF3'),('E0003957','MCPP','abbreviation','','m-chlorophenylpiperazine'),('E0003958','MGBG','acronym','','methylglyoxal-bis(guanyl-hydrazone)'),('E0003959','MHC','acronym','E0038620','major histocompatibility complex'),('E0003960','MHPG','acronym','','metabolite 3-methoxy-4-hydroxyphenylglycol'),('E0003961','MHz','abbreviation','E0039333','megahertz'),('E0003962','MIC','acronym','E0040379','minimal inhibitory concentration'),('E0003962','MIC','acronym','E0040384','minimum inhibitory concentration'),('E0003963','MK','abbreviation','E0040778','monkey lung (cell culture)'),('E0003964','MLC','abbreviation','E0040601','mixed lymphocyte culture'),('E0003965','MLR','acronym','E0484859','middle latency response'),('E0003965','MLR','acronym','E0484858','mid-latency response'),('E0003965','MLR','acronym','E0484860','multiple linear regression'),('E0003965','MLR','abbreviation','E0040603','mixed lymphocyte reaction'),('E0003966','MMPI','acronym','E0215492','Minnesota Multiphasic Personality Inventory'),('E0003967','MMR','acronym','E0039175','measles-mumps-rubella vaccine'),('E0003971','MN','acronym','E0004065','Master of Nursing'),('E0003972','MO','acronym','E0040675','modus operandi'),('E0003972','MO','acronym','E0004084','Medical Officer'),('E0003973','MP','acronym','E0004105','Member of Parliament'),('E0003973','MP','acronym','E0004151','Military Police'),('E0003973','MP','acronym','E0038518','macrophage'),('E0003973','MP','acronym','','macrophages'),('E0003973','MP','acronym','','maximum parsimony'),('E0003973','MP','acronym','E0405315','mannoprotein'),('E0003973','MP','acronym','E0405333','mastoparan'),('E0003973','MP','acronym','E0516118','matrix protein'),('E0003973','MP','acronym','E0516110','methylpalmoxirate'),('E0003973','MP','acronym','E0039975','methylprednisolone'),('E0003973','MP','acronym','E0039582','mercaptopurine'),('E0003973','MP','acronym','','melphalan and prednisone'),('E0003973','MP','acronym','E0206731','methylphenidate'),('E0003973','MP','acronym','','mean power'),('E0003973','MP','acronym','E0401103','methyl parathion'),('E0003973','MP','acronym','E0039439','membrane protein'),('E0003973','MP','acronym','E0070221','methapyrilene'),('E0003973','MP','acronym','E0206726','metalloproteinase'),('E0003973','MP','acronym','E0304753','methylphosphonate'),('E0003973','MP','acronym','','3-mercaptopropionic acid'),('E0003973','MP','acronym','E0516115','macular pigment'),('E0003973','MP','acronym','E0039438','membrane potential'),('E0003973','MP','acronym','E0039426','melting point'),('E0003973','MP','acronym','','mean pressure'),('E0003973','MP','acronym','E0516117','metabolizable protein'),('E0003973','MP','acronym','E0319830','microparticle'),('E0003973','MP','acronym','E0304788','microperoxidase'),('E0003973','MP','acronym','E0516114','micronized progesterone'),('E0003973','MP','acronym','E0516116','migration percentage'),('E0003973','MP','acronym','E0441716','Mibelli porokeratosis'),('E0003973','MP','acronym','E0516121','middle phalanx'),('E0003973','MP','acronym','E0516111','movement protein'),('E0003973','MP','acronym','','mononuclear phagocytes'),('E0003973','MP','acronym','E0516112','mononuclear phagocyte'),('E0003973','MP','acronym','E0040871','monophosphate'),('E0003973','MP','acronym','E0204982','mouthpiece'),('E0003973','MP','acronym','E0516113','motor potential'),('E0003973','MP','acronym','E0516122','moist pack'),('E0003973','MP','acronym','E0041208','mucopolysaccharide'),('E0003973','MP','acronym','E0516124','muscle potential'),('E0003973','MP','acronym','E0041556','Mycoplasma pneumoniae'),('E0003973','MP','acronym','E0041552','mycoplasmal pneumonia'),('E0003973','MP','acronym','E0304947','myelopeptide'),('E0003973','MP','acronym','','myelopeptides'),('E0003973','MP','acronym','E0041628','myeloperoxidase'),('E0003973','MP','acronym','E0516125','menstrual period'),('E0003973','MP','acronym','E0441717','Mibelli\'s porokeratosis'),('E0003973','MP','acronym','E0516123','multiprogrammable pacemaker'),('E0003974','MRC','acronym','E0004089','Medical Reserve Corps'),('E0003975','MRI','acronym','E0038577','magnetic resonance imaging'),('E0003976','MRL','acronym','E0039264','Medical Record Librarian'),('E0003977','MS','acronym','E0041344','multiple sclerosis'),('E0003977','MS','acronym','','Master of Science'),('E0003977','MS','abbreviation','E0038862','manuscript'),('E0003978','MSA','acronym','E0040606','mixed sleep apnea'),('E0003979','MSKCC','acronym','E0004115','Memorial Sloan Kettering Cancer Center'),('E0003980','MSP','acronym','E0039172','mean serum prolactin'),('E0003981','MSS','acronym','E0038911','marital satisfaction scale'),('E0003981','MSS','acronym','E0041435','muscular subaortic stenosis'),('E0003981','MSS','acronym','E0504910','motion sickness susceptibility'),('E0003981','MSS','acronym','E0504909','Medical Superintendents\' Society'),('E0003981','MSS','acronym','E0504908','Marshall-Smith syndrome'),('E0003981','MSS','acronym','E0504907','Marinesco-Sjogren syndrome'),('E0003981','MSS','acronym','E0504906','Madsen symptom score'),('E0003981','MSS','abbreviation','E0038986','massage'),('E0003982','MST','acronym','E0039241','median survival time'),('E0003983','MSUM','acronym','E0040889','monosodium urate monohydrate'),('E0003986','MT','acronym','E0039267','Medical Technologist'),('E0003987','MTX','abbreviation','E0039942','methotrexate'),('E0003988','MUD','abbreviation','E0040380','minimal urticarial dose'),('E0003989','MUVH','acronym','E0004251','Murdoch University Veterinary Hospital'),('E0003990','MV','acronym','E0040181','microvessel'),('E0003990','MV','acronym','E0039283','medicus veterinarius'),('E0003990','MV','acronym','E0504876','methylviologen'),('E0003991','MVP','acronym','','mitomycin-vinblastine-platinum'),('E0003992','MVR','abbreviation','E0040588','mitral valve replacement'),('E0003993','MW','acronym','E0040706','molecular weight'),('E0003996','MacCir','abbreviation','E0038513','macronodular cirrhosis'),('E0004135','Mg','abbreviation','E0038567','magnesium'),('E0004167','Mn','abbreviation','E0038798','manganese'),('E0004168','Mo','abbreviation','E0040726','molybdenum'),('E0004241','Ms','abbreviation','E0038862','manuscript'),('E0004243','Mt','abbreviation','E0041120','mountain'),('E0004259','Mv','abbreviation','E0039481','mendelevium'),('E0004260','Mw','abbreviation','E0039351','megawatt'),('E0004268','M. Phys. A.','acronym','E0004108','Member of the Physiotherapists\' Association'),('E0004269','M.A.B.','acronym','E0004127','Metropolitan Asylums Board'),('E0004270','M.A.C.','acronym','E0039141','maximum allowable concentration'),('E0004271','M.C.S.P.','acronym','E0004107','Member of the Chartered Society of Physiotherapists'),('E0004272','M.D.','acronym','E0004083','Medical Doctor'),('E0004273','M.L.','acronym','','Licentiate in Medicine'),('E0004274','M.O.','acronym','E0004084','Medical Officer'),('E0004275','M.O.H.','acronym','E0004086','Medical Officer of Health'),('E0004276','M.O.R.C.','acronym','E0004085','Medical Officers Reserve Corps'),('E0004277','M.P.H.','acronym','E0004066','Master of Public Health'),('E0004278','M.P.U.','acronym','E0004087','Medical Practitioners Union'),('E0004279','M.R.A.','acronym','E0004088','Medical Record Administrator'),('E0004280','M.R.A.C.P.','acronym','E0004106','Member of Royal Australasian College of Physicians'),('E0004281','M.R.C.','acronym','E0004089','Medical Reserve Corps'),('E0004282','M.R.C.P.','acronym','','Member of the Royal College of Physicians'),('E0004283','M.R.C.P.E.','acronym','E0004109','Member of the Royal College of Physicians of Edinburgh'),('E0004284','M.R.C.P.I.','acronym','E0004110','Member of the Royal College of Physicians of Ireland'),('E0004285','M.R.C.S.','acronym','','Member of the Royal College of Surgeons'),('E0004286','M.R.C.S.E.','acronym','E0004111','Member of the Royal College of Surgeons of Edinburgh'),('E0004287','M.R.C.S.I.','acronym','E0004112','Member of the Royal College of Surgeons of Ireland'),('E0004288','M.R.C.V.S.','acronym','E0004113','Member of the Royal College of Veterinary Surgeons'),('E0004289','M.R.L.','acronym','E0039264','Medical Record Librarian'),('E0004290','M.S.','acronym','E0004067','Master of Surgery'),('E0004291','M.T.','acronym','E0039433','membrana tympani'),('E0004291','M.T.','acronym','E0039267','Medical Technologist'),('E0004292','M.u.','acronym','E0004003','Mache unit'),('E0004293','N','abbreviation','E0042692','nitrogen'),('E0004293','N','abbreviation','E0041904','nasal'),('E0004293','N','abbreviation','E0220608','newton'),('E0004293','N','abbreviation','E0043013','normal'),('E0004293','N','abbreviation','E0034157','index of refraction'),('E0004294','NA','acronym','E0004478','Nomina Anatomica'),('E0004294','NA','acronym','E0042997','noradrenaline'),('E0004294','NA','acronym','E0043236','numerical aperture'),('E0004294','NA','acronym','E0043250','nurse\'s aide'),('E0004294','NA','acronym','E0042433','neuroleptic activity'),('E0004294','NA','acronym','E0043153','nuclear antigen'),('E0004294','NA','acronym','E0041840','nalidixic acid'),('E0004294','NA','acronym','E0515754','Narcotics Anonymous'),('E0004294','NA','acronym','E0228796','Native American'),('E0004294','NA','acronym','E0515749','negative affectivity'),('E0004294','NA','acronym','E0351470','neutralizing antibody'),('E0004294','NA','acronym','','negative affect'),('E0004294','NA','acronym','E0515755','neutrophil antigen'),('E0004294','NA','acronym','E0515756','network administrator'),('E0004294','NA','acronym','E0515757','neurologic age'),('E0004294','NA','acronym','E0515758','neutrophil antibody'),('E0004294','NA','acronym','E0042618','nicotinic acid'),('E0004294','NA','acronym','E0042613','nicotinamide'),('E0004294','NA','acronym','E0042720','nitrous acid'),('E0004294','NA','acronym','E0067744','nitrosamine'),('E0004294','NA','acronym','E0042334','neuraminidase'),('E0004294','NA','acronym','E0515760','norbornene'),('E0004294','NA','acronym','E0439552','norethindrone acetate'),('E0004294','NA','acronym','E0228798','North American'),('E0004294','NA','acronym','E0515751','nocturnal asthma'),('E0004294','NA','acronym','E0515748','nuclear area'),('E0004294','NA','acronym','E0515752','nuclear aberration'),('E0004294','NA','acronym','E0043169','nucleic acid'),('E0004294','NA','acronym','E0330056','nucleus accumbens'),('E0004294','NA','acronym','E0212789','nucleus ambiguus'),('E0004294','NA','acronym','E0422653','nucleus angularis'),('E0004294','NA','acronym','E0515750','nursing assistant'),('E0004294','NA','acronym','E0515759','nursing auxiliary'),('E0004294','NA','acronym','E0515753','nutrient agar'),('E0004295','NADH','acronym','E0042614','nicotinamide-adenine dinucleotide'),('E0004298','NAL','abbreviation','E0041841','naloxone'),('E0004299','NANB hepatitis','acronym','E0042945','non-A, non-B hepatitis'),('E0004300','NAS-NRC','acronym','E0004373','National Academy of Sciences-National Research Council'),('E0004301','NB','acronym','E0042404','neurofilament bundle'),('E0004301','NB','acronym','E0042365','neuroblastoma'),('E0004301','NB','acronym','E0042578','newborn'),('E0004302','NBT','acronym','E0042686','nitroblue tetrazolium'),('E0004303','NC','acronym','E0042145','neighborhood control'),('E0004304','NCA','acronym','E0042375','neurocirculatory asthenia'),('E0004305','NCI','acronym','E0004377','National Cancer Institute'),('E0004306','NCPAP','acronym','E0041916','nasal continuous positive airway pressure'),('E0004307','NCRP','acronym','E0004379','National Committee on Radiation Protection and Measurements'),('E0004308','NDGA','acronym','E0043001','nordihydroguaiaretic acid'),('E0004309','NDHS','acronym','E0004382','National Diet Heart Study'),('E0004310','NDS','acronym','E0043154','nuclear density scattergram'),('E0004311','NE','acronym','E0043002','norepinephrine'),('E0004312','NEFA','acronym','E0042846','nonesterified fatty acid'),('E0004313','NF','acronym','E0043022','normal fat'),('E0004313','NF','acronym','E0004385','National Formulary'),('E0004313','NF','acronym','E0314554','nuclear factor'),('E0004314','NG','acronym','E0041934','nasogastric'),('E0004315','NGF','acronym','E0042284','nerve growth factor'),('E0004316','NGN','acronym','E0330029','necrotizing glomerulonephritis'),('E0004317','NH4Cl','abbreviation','E0008586','ammonium chloride'),('E0004318','NHL','acronym','E0042947','non-Hodgkin\'s lymphoma'),('E0004319','NIAID','acronym','E0004394','National Institute of Allergy and Infectious Diseases'),('E0004320','NIAMD','acronym','E0004395','National Institute of Arthritis and Metabolic Diseases'),('E0004321','NICHHD','acronym','E0004396','National Institute of Child Health and Human Development'),('E0004322','NIDR','acronym','E0004397','National Institute of Dental Research'),('E0004323','NIGMS','acronym','E0004398','National Institute of General Medical Sciences'),('E0004324','NIH','acronym','E0004392','National Institutes of Health'),('E0004325','NIMH','acronym','E0004399','National Institute of Mental Health'),('E0004326','NINDB','acronym','E0004400','National Institute of Neurological Diseases and Blindness'),('E0004327','NIOSH','acronym','E0004401','National Institute of Occupational Safety and Health'),('E0004328','NIPSOM','acronym','E0004393','National Institute for Preventive and Social Medicine'),('E0004329','NJ','acronym','E0004445','New Jersey'),('E0004330','NK','acronym','E0041996','natural killer'),('E0004330','NK','acronym','E0004477','Nomenklatur Kommission'),('E0004331','NK cell','abbreviation','E0322156','natural killer cell'),('E0004332','NL','acronym','E0206747','neuroleptic'),('E0004332','NL','acronym','E0004446','New London'),('E0004333','NLPHD','acronym','E0042768','nodular lymphocyte predominance type of Hodgkin\'s disease'),('E0004334','NMDA','acronym','','N-methyl-D-aspartate'),('E0004335','NMR','acronym','E0043160','nuclear magnetic resonance'),('E0004336','NMRI','acronym','E0004415','Naval Medical Research Institute'),('E0004337','NMR imaging','abbreviation','E0322157','nuclear magnetic resonance imaging'),('E0004338','NMU','acronym','E0042716','nitrosomethylurea'),('E0004338','NMU','acronym','E0236205','neuromedin U'),('E0004339','NP','acronym','E0042771','nodular paragranuloma'),('E0004340','NPC','acronym','E0041945','nasopharyngeal carcinoma'),('E0004341','NPH','acronym','E0212270','normal-pressure hydrocephalus'),('E0004342','NPY','acronym','E0042481','neuropeptide Y'),('E0004343','NREM','acronym','E0042980','non-rapid eye movement'),('E0004344','NRM','acronym','E0043200','nucleus raphe magnus'),('E0004345','NRPG','acronym','E0043201','nucleus reticularis paragigantocellularis'),('E0004346','NSAID','acronym','E0042927','nonsteroidal antiinflammatory drug'),('E0004347','NSAP','acronym','E0042222','nephritis strain-associated protein'),('E0004348','NSCCL','acronym','','non-small-cell carcinoma of the lung'),('E0004349','NSCL','acronym','E0042983','non-small cell carcinoma of the lung'),('E0004350','NSCLC','acronym','E0042944','non small cell lung cancer'),('E0004351','NSE','acronym','E0042468','neuron-specific enolase'),('E0004352','NTS','acronym','E0042932','nontranscribed spacer'),('E0004352','NTS','acronym','E0043202','nucleus tractus solitarii'),('E0004352','NTS','acronym','E0500451','nasotracheal suction'),('E0004352','NTS','acronym','E0500450','nephrotoxic serum'),('E0004352','NTS','acronym','E0500453','nicotine transdermal system'),('E0004352','NTS','acronym','E0500452','non-typhoidal Salmonella'),('E0004352','NTS','acronym','E0418834','nucleus tractus solitarius'),('E0004354','NZB','acronym','E0004456','New Zealand black'),('E0004355','NZW','acronym','E0004457','New Zealand white'),('E0004356','Na','abbreviation','E0056553','sodium'),('E0004357','NaCl','acronym','E0056559','sodium chloride'),('E0004358','NaF','acronym','E0056563','sodium fluoride'),('E0004413','Natl','abbreviation','E0041964','national'),('E0004418','Nd','abbreviation','E0042171','neodymium'),('E0004458','Ng','acronym','E0042465','neuron-glia'),('E0004459','Ng-CAM','acronym','E0042466','neuron-glia cell adhesion molecule'),('E0004460','Ni','abbreviation','E0042606','nickel'),('E0004473','Nisr','acronym','E0042670','nisin resistance'),('E0004504','Nov','abbreviation','E0004505','November'),('E0004517','N.A.P.N.E.S.','acronym','E0004374','National Association for Practical Nurse Education and Services'),('E0004518','N.A.S.E.','acronym','E0004375','National Association for the Study of Epilepsy'),('E0004519','N.B.S.','acronym','E0004376','National Bureau of Standards'),('E0004520','N.C.M.H.','acronym','E0004378','National Committee for Mental Hygiene'),('E0004521','N.C.N.','acronym','E0004380','National Council of Nurses'),('E0004523','N.E.M.A.','acronym','E0004383','National Eclectic Medical Association'),('E0004524','N.F.L.P.N.','acronym','E0004384','National Federation for Licensed Practical Nurses'),('E0004525','N.H.C.','acronym','E0004386','National Health Council'),('E0004526','N.H.I.','acronym','E0004387','National Health Insurance'),('E0004526','N.H.I.','acronym','E0004390','National Heart Institute'),('E0004527','N.H.L.I.','acronym','E0004391','National Heart and Lung Institute'),('E0004528','N.H.M.R.C.','acronym','E0004389','National Health and Medical Research Council'),('E0004530','N.L.N.','acronym','E0004402','National League for Nursing'),('E0004531','N.M.A.','acronym','E0004403','National Malaria Association'),('E0004531','N.M.A.','acronym','E0004404','National Medical Association'),('E0004532','N.M.S.S.','acronym','E0004405','National Multiple Sclerosis Society'),('E0004533','N.O.P.H.N.','acronym','E0004407','National Organization for Public Health Nursing'),('E0004534','N.O.T.B.','acronym','E0004406','National Ophthalmic Treatment Board'),('E0004535','N.S.A.','acronym','E0004436','Neurosurgical Society of America'),('E0004536','N.S.C.C.','acronym','E0004408','National Society for Crippled Children'),('E0004537','N.S.N.A.','acronym','E0004410','National Student Nurse Association'),('E0004538','N.S.P.B.','acronym','E0004409','National Society for the Prevention of Blindness'),('E0004539','N.T.A.','acronym','E0004411','National Tuberculosis Association'),('E0004540','N.Y.','acronym','E0004452','New York'),('E0004541','N.Y.D.','acronym','E0043124','not yet diagnosed'),('E0004542','O','abbreviation','E0044882','oxygen'),('E0004542','O','abbreviation','E0043890','opening'),('E0004542','O','abbreviation','E0048001','pint'),('E0004544','ODC','acronym','E0044210','ornithine decarboxylase'),('E0004544','ODC','acronym','','orotidylate decarboxylase'),('E0004544','ODC','acronym','E0314829','oxygen dissociation curve'),('E0004544','ODC','acronym','E0514195','omithine decarboxylase'),('E0004545','ODFR','acronym','E0044900','oxygen-derived free radical'),('E0004546','OER','acronym','E0044892','oxygen extraction ratio'),('E0004547','OFRS','acronym','E0044901','oxygen-derived free radical scavenger'),('E0004548','OI','acronym','E0043997','opportunistic infection'),('E0004549','OMPA','acronym','E0043532','octamethyl pyrophosphoramide'),('E0004551','OP','acronym','E0043490','occiput posterior'),('E0004551','OP','acronym','E0043536','octapeptide'),('E0004551','OP','acronym','E0043710','olfactory peduncle'),('E0004551','OP','acronym','E0043895','opening pressure'),('E0004551','OP','acronym','E0043927','operative procedure'),('E0004551','OP','acronym','E0043955','ophthalmology'),('E0004551','OP','acronym','E0043992','opponens pollicis'),('E0004551','OP','acronym','E0044178','organophosphorus'),('E0004551','OP','acronym','E0044274','orthostatic proteinuria'),('E0004551','OP','acronym','E0044315','osmotic pressure'),('E0004551','OP','acronym','E0044413','osteoporosis'),('E0004551','OP','acronym','E0044591','out-patient'),('E0004551','OP','acronym','E0044773','ovine prolactin'),('E0004551','OP','acronym','E0419977','oro-pharynx'),('E0004552','OPD','acronym','E0044546','outpatient department'),('E0004553','OPV','acronym','E0037863','live oral poliovirus vaccine'),('E0004554','OR','acronym','E0043917','operating room'),('E0004554','OR','acronym','E0043619','oestrogen reseptor'),('E0004554','OR','acronym','E0043589','odds ratio'),('E0004554','OR','acronym','E0044044','optic radiation'),('E0004554','OR','acronym','E0044081','oral rehydration'),('E0004554','OR','acronym','E0044257','orthopedic research'),('E0004555','ORF','acronym','E0043903','open reading frame'),('E0004556','OSA','acronym','E0043433','obstructive sleep apnea'),('E0004557','OT','acronym','E0043679','old term'),('E0004557','OT','acronym','E0043680','old tuberculin'),('E0004557','OT','acronym','E0043512','occupational therapy'),('E0004557','OT','acronym','E0043511','occupational therapist'),('E0004568','Ol','abbreviation','E0043702','oleum'),('E0004580','Op','abbreviation','E0043955','ophthalmology'),('E0004620','O.R.','acronym','E0043917','operating room'),('E0004621','O.R.E.F.','acronym','E0004596','Orthopedic Research & Education Foundation'),('E0004622','O.R.S.','acronym','E0004597','Orthopedic Research Society'),('E0004623','O.S.A.','acronym','E0004585','Optical Society of America'),('E0004624','O.S.U.K.','acronym','E0004581','Ophthalmological Society of the United Kingdom'),('E0004625','P','abbreviation','E0047494','phosphorus'),('E0004625','P','abbreviation','E0047385','phosphate'),('E0004625','P','abbreviation','E0048581','poise'),('E0004626','P2','acronym','E0051113','pulmonic second sound'),('E0004627','PABA','acronym','E0045672','para-aminobenzoic acid'),('E0004628','PAHO','acronym','E0004800','Pan American Health Organization'),('E0004629','PAM','acronym','E0047475','phosphoramid mustard'),('E0004629','PAM','acronym','E0051077','pulmonary alveolar macrophage'),('E0004630','PAM/NET','acronym','E0046602','perinatal automated medical network'),('E0004633','PB','acronym','E0046695','peripheral blood'),('E0004634','PBGF-B','acronym','E0218392','platelet-derived growth factor B'),('E0004635','PBL','acronym','E0046697','peripheral blood lymphocyte'),('E0004636','PBL-T','acronym','E0046698','peripheral blood lymphocyte t'),('E0004637','PBMC','acronym','E0046699','peripheral blood mononuclear cell'),('E0004638','PBML','acronym','E0046700','peripheral blood mononuclear leukocyte'),('E0004644','PBS1','acronym','','phage 1 of Bacillus subtilis'),('E0004647','PC','acronym','E0047411','phosphatidyl choline'),('E0004647','PC','acronym','E0046937','personal computer'),('E0004647','PC','acronym','E0048270','platelet count'),('E0004647','PC','acronym','E0047424','phosphocreatine'),('E0004647','PC','acronym','E0045141','palmitoyl carnitine'),('E0004647','PC','acronym','E0051233','purified concentrate'),('E0004647','PC','acronym','E0050197','professional corporation'),('E0004647','PC','acronym','E0046984','per cent'),('E0004647','PC','acronym','E0046362','percentage'),('E0004647','PC','acronym','E0051482','pyruvate carboxylase'),('E0004647','PC','acronym','E0482364','prohormone convertase'),('E0004647','PC','acronym','E0482363','proprotein convertase'),('E0004648','PC20','abbreviation','','provocative concentration causing a 20% fall'),('E0004651','PCAP','acronym','E0015021','capillary pressures'),('E0004653','PCB','acronym','E0048706','polychlorinated biphenyl'),('E0004656','PCIM','acronym','E0050000','primary care internal medicine'),('E0004657','PCL','acronym','E0048210','plasma cell leukemia'),('E0004657','PCL','acronym','E0048209','plasma cell leukaemia'),('E0004658','PCLSA','acronym','E0046387','percutaneous chemical lumbar sympathectomy with alcohol'),('E0004659','PCP','acronym','E0046287','pentachlorophenol'),('E0004659','PCP','acronym','E0047195','phencyclidine'),('E0004659','PCP','acronym','','p-chlorophenylalanine'),('E0004659','PCP','acronym','E0004963','Pneumocystis carinii pneumonia'),('E0004659','PCP','acronym','E0067854','parachlorophenol'),('E0004659','PCP','acronym','E0405575','prolylcarboxypeptidase'),('E0004660','PCPA','acronym','','p-chlorophenylalanine'),('E0004660','PCPA','acronym','E0045397','parachlorophenylalanine'),('E0004665','PCS','abbreviation','E0049003','portacaval shunt'),('E0004666','PCT','acronym','E0047549','photochemotherapy'),('E0004667','PCV','acronym','E0045003','packed-cell volume'),('E0004667','PCV','acronym','E0049085','postcapillary venule'),('E0004667','PCV','acronym','E0436625','polypoidal choroidal vasculopathy'),('E0004674','PD','acronym','E0050267','progressive disease'),('E0004674','PD','acronym','E0035240','interpupillary distance'),('E0004674','PD','acronym','E0050063','prism diopter'),('E0004676','PDA','acronym','E0047371','phorbol diacetate'),('E0004677','PDGF','acronym','E0201986','platelet derived growth factor'),('E0004678','PDHB','acronym','','4-phenyl-2,3-dihydroxy-2-buten-4-olide'),('E0004679','PDMS','acronym','E0045990','patient data management system'),('E0004679','PDMS','acronym','E0500464','plasma desorption mass spectrometry'),('E0004680','PDOB','abbreviation','','4-phenyl-2,3-dioxo-4-butenolide'),('E0004682','PDS','acronym','E0046782','peritoneal dialysis solution'),('E0004682','PDS','acronym','','peritoneal dialysis solutions'),('E0004682','PDS','acronym','E0484673','public dental service'),('E0004682','PDS','acronym','E0484674','positive Darwinian selection'),('E0004682','PDS','acronym','E0484676','persistent developmental stuttering'),('E0004682','PDS','acronym','E0484675','piecewise direct standardization'),('E0004682','PDS','abbreviation','E0307322','polydioxanone'),('E0004685','PE','acronym','E0048216','plasma exchange'),('E0004685','PE','acronym','E0047403','phosphatidylethanolamine'),('E0004685','PE','acronym','E0436474','Edinburgh Pharmacopoeia'),('E0004685','PE','acronym','E0045219','pancreatic extract'),('E0004685','PE','acronym','E0045330','paper electrophoresis'),('E0004685','PE','acronym','E0436475','partial epilepsy'),('E0004685','PE','acronym','E0436476','pelvic examination'),('E0004685','PE','acronym','E0436477','penile erection'),('E0004685','PE','acronym','E0200016','pericardial effusion'),('E0004685','PE','acronym','E0436478','peritoneal exudate'),('E0004685','PE','acronym','E0047233','phenylephrine'),('E0004685','PE','acronym','E0301736','phenylethylamine'),('E0004685','PE','acronym','E0436479','photographic effect'),('E0004685','PE','acronym','E0047691','phycoerythrin'),('E0004685','PE','acronym','E0047728','physical education'),('E0004685','PE','acronym','E0047731','physical examination'),('E0004685','PE','acronym','E0436480','physical exercise'),('E0004685','PE','acronym','E0436481','physiological ecology'),('E0004685','PE','acronym','E0436482','pigmented epithelium'),('E0004685','PE','acronym','E0436483','pilocarpine-epinephrine'),('E0004685','PE','acronym','E0436484','placental extract'),('E0004685','PE','acronym','E0048363','pleural effusion'),('E0004685','PE','acronym','','point of entry'),('E0004685','PE','acronym','E0301866','polyethylene'),('E0004685','PE','acronym','E0341295','potential energy'),('E0004685','PE','acronym','E0436485','powdered extract'),('E0004685','PE','acronym','E0049958','pre-eclampsia'),('E0004685','PE','acronym','E0068012','preexcitation'),('E0004685','PE','acronym','','present evaluation'),('E0004685','PE','acronym','E0436486','pressure equalization'),('E0004685','PE','acronym','','probable error'),('E0004685','PE','acronym','E0436487','professional engineer'),('E0004685','PE','acronym','E0068059','pseudoexfoliation'),('E0004685','PE','acronym','E0051089','pulmonary edema'),('E0004685','PE','acronym','E0051090','pulmonary embolism'),('E0004685','PE','acronym','E0436488','pyrogenic exotoxin'),('E0004688','PEC','acronym','E0046783','peritoneal exudate cell'),('E0004692','PENG','abbreviation','E0047568','photoelectric nystagmography'),('E0004695','PERG','acronym','E0046017','pattern electroretinogram'),('E0004697','PF','acronym','E0045045','pair fed'),('E0004698','PFC','acronym','E0046409','perfluorocarbon'),('E0004699','PFP','acronym','E0048972','pore-forming protein'),('E0004700','PG','acronym','E0046346','peptidoglycan'),('E0004700','PG','acronym','E0050491','prostaglandin'),('E0004701','PGE1','abbreviation','','prostaglandin E1'),('E0004702','PGF2 alpha','abbreviation','','prostaglandin F2 alpha'),('E0004704','PGU','acronym','E0049351','post gonococcal urethritis'),('E0004705','PG-PS','acronym','E0046347','peptidoglycan-polysaccharide'),('E0004706','PHA','acronym','E0047793','phytohaemagglutinin'),('E0004706','PHA','acronym','E0515483','polyhydroxyalkanoate'),('E0004706','PHA','acronym','E0201959','passive hemagglutination'),('E0004706','PHA','acronym','E0515484','polyhydroxyalkanoic acid'),('E0004706','PHA','acronym','E0302048','pseudohypoaldosteronism'),('E0004706','PHA','acronym','E0515486','passive hemagglutination assay'),('E0004706','PHA','acronym','E0432968','posterior hypothalamic area'),('E0004708','PHP','abbreviation','E0045821','partial hospitalization'),('E0004709','PHS','acronym','E0051005','public health service'),('E0004710','PHY','abbreviation','E0047781','physostigmine'),('E0004711','PI','acronym','E0050415','propidium iodide'),('E0004712','PID','acronym','E0046196','pelvic inflammatory disease'),('E0004712','PID','acronym','E0432689','prolapsed intervertebral disk'),('E0004712','PID','acronym','E0432690','protruded intervertebral disk'),('E0004712','PID','acronym','E0432688','postinertia dyskinesia'),('E0004712','PID','acronym','E0432687','plasma iron disappearance'),('E0004712','PID','acronym','E0432686','photoionization detector'),('E0004712','PID','acronym','E0432685','pain intensity difference'),('E0004712','PID','acronym','E0355932','postinjection day'),('E0004713','PIP','acronym','E0315038','proximal interphalangeal'),('E0004714','PKC','acronym','E0050561','protein kinase C'),('E0004715','PL','abbreviation','E0047457','phospholipid'),('E0004717','PLL','acronym','E0048227','plasmocytoid lymphocytic lymphoma'),('E0004718','PLP','acronym','E0050572','proteolipid apoprotein'),('E0004718','PLP','acronym','E0500084','partial laryngopharyngectomy'),('E0004718','PLP','acronym','E0215043','phantom limb pain'),('E0004718','PLP','acronym','E0500086','proteolipid protein'),('E0004718','PLP','acronym','E0051448','pyridoxal phosphate'),('E0004718','PLP','acronym','E0500085','polystyrene latex particle'),('E0004718','PLP','abbreviation','E0048813','polypeptide'),('E0004718','PLP','abbreviation','E0047457','phospholipid'),('E0004719','PM','abbreviation','E0049612','prednimustine'),('E0004720','PMMA','abbreviation','E0048772','polymethyemethacrylate'),('E0004721','PMN','acronym','E0225593','polymorphonucleate'),('E0004721','PMN','abbreviation','E0048779','polymorphonuclear leukocyte'),('E0004721','PMN','abbreviation','E0046696','peripheral blood granulocyte'),('E0004722','PMNL','acronym','E0048779','polymorphonuclear leukocyte'),('E0004723','PNA','abbreviation','E0315071','peanut agglutinin'),('E0004724','PNS','acronym','E0046704','peripheral nervous system'),('E0004725','PO2','abbreviation','E0044896','oxygen partial pressure'),('E0004726','PP','acronym','E0046429','perfusion pressure'),('E0004727','PPO','acronym','E0049647','preferred provider organization'),('E0004727','PPO','acronym','E0048276','platelet peroxidase'),('E0004728','PRL','abbreviation','E0050292','prolactin'),('E0004729','PRP','acronym','E0048283','platelet-rich plasma'),('E0004729','PRP','acronym','E0501903','proliferin-related protein'),('E0004730','PRR','acronym','E0050612','proton relaxation rate'),('E0004731','PRT','acronym','E0047643','photo radiation therapy'),('E0004732','PSA','acronym','E0050410','prophylactic systemic antibiotic'),('E0004732','PSA','acronym','E0050857','psoriatic arthritis'),('E0004732','PSA','acronym','E0405615','prostate-specific antigen'),('E0004733','PSRO','acronym','E0005005','Professional Standards Review Organization'),('E0004734','PSV','acronym','E0045002','packed sperm value'),('E0004735','PT','abbreviation','E0047737','physical training'),('E0004736','PTA','acronym','E0048219','plasma thromboplastin antecedent'),('E0004736','PTA','acronym','E0046388','percutaneous transluminal angioplasty'),('E0004737','PTGC','acronym','E0050263','progressively transformed germinal center'),('E0004738','PTH','acronym','E0045648','parathyroid hormone'),('E0004739','PTO','acronym','E0004863','Perlsucht Tuberculin Original'),('E0004740','PTP','acronym','E0049321','posttetanic potentiation'),('E0004740','PTP','acronym','E0484764','protein tyrosine phosphatase'),('E0004740','PTP','acronym','E0484765','phosphotyrosine phosphatase'),('E0004740','PTP','acronym','','previously treated patient'),('E0004740','PTP','acronym','E0484766','pulsation threshold pattern'),('E0004740','PTP','acronym','E0484767','pancreatic thread protein'),('E0004740','PTP','acronym','E0484768','percutaneous transhepatic portography'),('E0004740','PTP','acronym','E0484769','posterior tibial pulse'),('E0004740','PTP','acronym','E0484770','posttransfusion purpura'),('E0004740','PTP','acronym','E0484771','proximal tubular pressure'),('E0004741','PTT','acronym','E0045823','partial thromboplastin time'),('E0004741','PTT','acronym','E0432752','pure-tone threshold'),('E0004741','PTT','acronym','E0432750','protein truncation test'),('E0004741','PTT','acronym','E0432749','pulse transmission time'),('E0004741','PTT','acronym','E0432748','pulmonary transit time'),('E0004741','PTT','acronym','E0432747','posterior tibial tendon'),('E0004741','PTT','acronym','E0432746','particle transport time'),('E0004742','PUFA','acronym','E0048877','polyunsaturated fatty acid'),('E0004743','PUVA','acronym','','oral psoralen with ultraviolet A'),('E0004744','PUVA therapy','acronym','E0432784','psoralen-ultraviolet A therapy'),('E0004745','PVC','acronym','E0049717','premature ventricular complex'),('E0004745','PVC','acronym','E0223359','polyvinylchloride'),('E0004745','PVC','acronym','E0515487','premature ventricular contraction'),('E0004745','PVC','acronym','E0515488','paravestibular canaliculus'),('E0004745','PVC','acronym','E0515489','persistent vaginal cornification'),('E0004746','PVG','acronym','','periventricular gray'),('E0004747','PVI','acronym','E0049876','pressure-volume index'),('E0004748','PVS','acronym','E0046823','perivascular space'),('E0004749','PWA','acronym','E0051151','pulse wave amplitude'),('E0004750','PWE','acronym','E0049172','posterior wall excursion'),('E0004805','Pap smear','abbreviation','E0200080','Papanicolaou smear'),('E0004841','Pb','abbreviation','E0037058','lead'),('E0004842','Pcs','abbreviation','E0049571','preconscious'),('E0004843','Pd','abbreviation','E0045112','palladium'),('E0004844','Pdi','abbreviation','E0061731','transdiaphragmatic pressure'),('E0004887','Ph','abbreviation','E0047228','phenyl'),('E0004891','Phar. C.','abbreviation','E0420104','pharmaceutical chemist'),('E0004892','Phar. G.','abbreviation','','Graduate in Pharmacy'),('E0004893','Phe','abbreviation','E0047229','phenylalanine'),('E0004909','Ph.','abbreviation','E0047140','pharmacopeia'),('E0004910','Ph.B.','acronym','E0515263','British Pharmacopoeia'),('E0004911','Ph.D.','acronym','E0002125','Doctor of Philosophy'),('E0004911','Ph.D.','acronym','E0355933','Doctor of Pharmacy'),('E0004912','Ph.G.','acronym','E0004890','Pharmacopoeia germanica'),('E0004912','Ph.G.','abbreviation','','Graduate in Pharmacy'),('E0004964','Po2','abbreviation','E0044896','oxygen partial pressure'),('E0004988','Post sing. sed. liq.','abbreviation','','post sigulas sedes liquidas'),('E0004994','Pr','abbreviation','E0049478','praseodymium'),('E0005020','Pv','acronym','E0440727','Plasmodium vivax'),('E0005026','P.C.M.O.','acronym','E0005001','Principal Colonial Medical Officer'),('E0005027','P.H.L.S.','acronym','E0005015','Public Health Laboratory Service'),('E0005028','P.P.D.','acronym','E0051234','purified protein derivative'),('E0005028','P.P.D.','acronym','E0314648','progressive perceptive deafness'),('E0005029','QCT','acronym','E0051564','quantitative computed tomography'),('E0005030','QF','acronym','E0051512','quadriceps femoris'),('E0005031','QR','acronym','E0053032','respiratory quotient'),('E0005046','R','abbreviation','E0208588','roentgen'),('E0005046','R','abbreviation','E0052981','resistance'),('E0005047','RAH','abbreviation','','recurrent artery of Heubner'),('E0005048','RAS','acronym','E0051995','rapid atrial stimulation'),('E0005048','RAS','acronym','E0052324','recurrent apthous stomatitis'),('E0005048','RAS','acronym','E0052443','reflex-activating stimulus'),('E0005048','RAS','acronym','E0052715','renal artery stenosis'),('E0005048','RAS','acronym','E0053141','reticular activating system'),('E0005048','RAS','acronym','E0314686','rheumatoid arthritis serum'),('E0005048','RAS','acronym','E0239007','renin angiotensin system'),('E0005049','RA-s','acronym','','right arm, sitting'),('E0005050','RCS','acronym','E0053164','reticulum cell sarcoma'),('E0005051','RF','acronym','E0053440','rheumatic fever'),('E0005051','RF','acronym','E0053455','rheumatoid factor'),('E0005052','RFLP','acronym','E0053087','restriction fragment length polymorphism'),('E0005053','RIA','acronym','E0051832','radioimmunoassay'),('E0005054','RID','acronym','E0051758','radial immunodiffusion'),('E0005054','RID','acronym','E0206795','radioimmunodetection'),('E0005055','RK','acronym','E0051759','radial keratotomy'),('E0005056','RNA','acronym','E0053542','ribonucleic acid'),('E0005060','RNase','abbreviation','E0053540','ribonuclease'),('E0005061','RO','acronym','E0005086','Receiving Operating Characteristics'),('E0005062','ROA','acronym','E0053191','retinyl acetate'),('E0005063','RPF','acronym','E0314765','renal plasma flow'),('E0005064','RR','acronym','E0052259','recovery room'),('E0005065','RS','acronym','E0053191','retinyl acetate'),('E0005066','RSV','acronym','E0005192','Rous sarcoma virus'),('E0005069','RTOG','acronym','E0005073','Radiation Therapy Oncology Group'),('E0005070','RTSH','acronym','E0005093','Recovery Training and Self-Help'),('E0005072','RV','acronym','E0052965','residual volume'),('E0005079','Ras.','abbreviation','E0052013','rasura'),('E0005082','Rb','abbreviation','E0053913','rubidium'),('E0005083','Re','abbreviation','E0053417','rhenium'),('E0005124','Rf','abbreviation','E0054013','rutherfordium'),('E0005125','Rh','abbreviation','E0053502','rhodium'),('E0005125','Rh','abbreviation','E0053427','rhesus factor'),('E0005205','Ru','abbreviation','E0054012','ruthenium'),('E0005231','R.A.M.C.','acronym','E0005196','Royal Army Medical Corps'),('E0005233','R.C.M.','acronym','E0005197','Royal College of Midwives'),('E0005234','R.C.N.','acronym','E0005198','Royal College of Nursing'),('E0005235','R.C.O.G.','acronym','E0005199','Royal College of Obstetricians and Gynaecologists'),('E0005236','R.C.P.','acronym','E0005200','Royal College of Physicians'),('E0005237','R.C.S.','acronym','E0005201','Royal College of Surgeons'),('E0005238','R.C.V.S.','acronym','E0005202','Royal College of Veterinary Surgeons'),('E0005239','R.G.N.','acronym','E0005102','Registered General Nurse'),('E0005240','R.I.F.','acronym','E0053618','right iliac fossa'),('E0005241','R.M.N.','acronym','E0005103','Registered Mental Nurse'),('E0005242','R.M.O.','acronym','E0005101','Regional Medical Officer'),('E0005243','R.M.P.','acronym','E0053619','right mentoposterior'),('E0005244','R.N.','acronym','E0314675','Registered Nurse'),('E0005245','R.N.M.S.','acronym','E0005104','Registered Nurse for the Mentally Sub-Normal'),('E0005246','R.O.A.','acronym','E0053620','right occipitoanterior'),('E0005247','R.R.L.','acronym','E0005105','Registered Record Librarian'),('E0005248','R.S.A.','acronym','E0429632','Republic of South Africa'),('E0005249','R.S.B.','acronym','E0005100','Regimental Stretcher Bearer'),('E0005250','R.S.C.N.','acronym','E0005106','Registered Sick Children\'s Nurse'),('E0005251','R.S.M.','acronym','E0005203','Royal Society of Medicine'),('E0005252','R.S.N.A.','acronym','E0005074','Radiological Society of North America'),('E0005253','R.S.T.M.H.','acronym','E0005204','Royal Society of Tropical Medicine and Hygiene'),('E0005254','R.T.','acronym','E0052095','reading test'),('E0005255','R.U.','acronym','E0052046','rat unit'),('E0005258','SC','acronym','E0054955','secretory component'),('E0005259','SDAT','acronym','','senile dementia of Alzheimer type'),('E0005260','SE','acronym','E0057198','spin-echo'),('E0005261','SGOT','acronym','E0055434','serum glutamic-oxaloacetic transaminase'),('E0005262','SGPT','acronym','E0055433','serum glutamate pyruvate transaminase'),('E0005263','SH','abbreviation','E0058905','sulfhydryl'),('E0005264','SH1','abbreviation','','sulfhydryl-1'),('E0005265','SI','acronym','E0005584','Systeme International d\'Unites'),('E0005266','SIS','acronym','E0055398','serotonin irritation syndrome'),('E0005266','SIS','acronym','E0055952','simian sarcoma'),('E0005266','SIS','acronym','E0055989','simulator induced syndrome'),('E0005266','SIS','acronym','E0056519','social information system'),('E0005266','SIS','acronym','E0057384','spontaneous interictal spike'),('E0005266','SIS','acronym','E0057861','sterile injection suspension'),('E0005267','SK','abbreviation','E0058144','streptokinase'),('E0005268','SLE','acronym','E0059722','systemic lupus erythematosus'),('E0005269','SLP1','acronym','E0005517','Streptomycus lividans plasmid 1'),('E0005270','SN','abbreviation','E0054981','secundum naturam'),('E0005272','SP','abbreviation','E0056944','species'),('E0005273','SPi','abbreviation','E0314941','serum phosphorus'),('E0005274','SR','acronym','E0057952','stimulation ratio'),('E0005275','SRIF','abbreviation','E0056715','somatostatin'),('E0005276','SRIH','acronym','E0369485','somatotropin release-inhibiting hormone'),('E0005277','SS','abbreviation','E0056715','somatostatin'),('E0005278','STD','acronym','E0055498','sexually transmitted disease'),('E0005284','SUL','abbreviation','E0071381','sulphonamide'),('E0005285','SUV','acronym','E0056366','small unilamellar vesicles'),('E0005286','SV','acronym','E0058206','stroke volume'),('E0005286','SV','acronym','E0056584','sodium valproate'),('E0005286','SV','acronym','E0055175','semivariable'),('E0005286','SV','acronym','E0056081','sinus venosus'),('E0005286','SV','acronym','E0055953','simian virus'),('E0005287','SV40','acronym','E0055954','simian virus 40'),('E0005335','Sb','abbreviation','E0009611','antimony'),('E0005336','Sc','abbreviation','E0054492','scandium'),('E0005394','Ser','abbreviation','E0055346','serine'),('E0005430','Sm','acronym','E0320102','Serratia marcescens'),('E0005430','Sm','abbreviation','E0054265','samarium'),('E0005434','Sn','abbreviation','E0218522','tin'),('E0005530','St.','abbreviation','E0054144','saint'),('E0005530','St.','abbreviation','E0058120','street'),('E0005530','St.','abbreviation','','stet'),('E0005540','St. Fiacre\'s disease','abbreviation','E0439093','Saint Fiacre\'s disease'),('E0005568','Sv','abbreviation','E0055868','sievert'),('E0005586','S B2-m','acronym','E0429601','serum beta 2-microglobulin'),('E0005589','S.-G.','acronym','E0005294','Sachs-Georgi test'),('E0005590','S.A.','acronym','E0054979','secundum artem'),('E0005591','S.A.L.','acronym','E0054980','secundum artis leges'),('E0005592','S.C.','acronym','E0017469','closure of the semilunar valves'),('E0005593','S.G.O.','acronym','E0005563','Surgeon-General\'s Office'),('E0005594','S.I.D.','acronym','E0005438','Society for Investigative Dermatology'),('E0005595','S.M.O.','acronym','E0005393','Senior Medical Officer'),('E0005595','S.M.O.','abbreviation','','Medical Officer of Schools'),('E0005596','T','abbreviation','E0060889','thymine'),('E0005596','T','abbreviation','E0060877','thymidine'),('E0005596','T','abbreviation','E0006602','absolute temperature'),('E0005596','T','abbreviation','E0061819','transmittance'),('E0005597','T1','abbreviation','','longitudinal relaxation time'),('E0005597','T1','abbreviation','','tricuspid first sound'),('E0005599','T3','abbreviation','E0062174','triiodothyronine'),('E0005600','TA','acronym','E0061016','tibialis anterior'),('E0005600','TA','acronym','E0439618','Takayasu arteritis'),('E0005600','TA','acronym','E0005660','Takayasu\'s arteritis'),('E0005600','TA','acronym','E0439619','alkaline tuberculin'),('E0005600','TA','acronym','E0439620','arterial tension'),('E0005600','TA','acronym','E0439621','axillary temperature'),('E0005600','TA','acronym','E0439622','tactile afferent'),('E0005600','TA','acronym','E0060069','teichoic acid'),('E0005600','TA','acronym','E0060147','temporal arteritis'),('E0005600','TA','acronym','E0439623','terminal antrum'),('E0005600','TA','acronym','E0060541','therapeutic abortion'),('E0005600','TA','acronym','E0439624','thermophilic Actinomyces'),('E0005600','TA','acronym','E0439625','thymocytotoxic autoantibody'),('E0005600','TA','acronym','E0439626','thyroglobulin autoprecipitation'),('E0005600','TA','acronym','E0439627','thyroid antibody'),('E0005600','TA','acronym','E0439628','thyroid autoimmunity'),('E0005600','TA','acronym','E0439629','titratable acid'),('E0005600','TA','acronym','','total alkaloids'),('E0005600','TA','acronym','','total antibody'),('E0005600','TA','acronym','E0439630','toxic adenoma'),('E0005600','TA','acronym','E0061565','toxin-antitoxin'),('E0005600','TA','acronym','E0439631','traffic accident'),('E0005600','TA','acronym','E0061691','transactional analysis'),('E0005600','TA','acronym','E0061692','transaldolase'),('E0005600','TA','acronym','E0214150','transplantation antigen'),('E0005600','TA','acronym','','transposition of aorta'),('E0005600','TA','acronym','','trapped air'),('E0005600','TA','acronym','E0062033','triamcinolone acetonide'),('E0005600','TA','acronym','E0062128','tricuspid atresia'),('E0005600','TA','acronym','E0439632','trophoblast antigen'),('E0005600','TA','acronym','','true anomaly'),('E0005600','TA','acronym','E0062389','truncus arteriosus'),('E0005600','TA','acronym','E0302856','tryptamine'),('E0005600','TA','acronym','E0439633','tryptose agar'),('E0005600','TA','acronym','E0439634','tube agglutination'),('E0005601','TAA','acronym','E0062567','tumor-associated antigens'),('E0005602','TAPS','acronym','E0061969','treatment attitudes in psychiatry scale'),('E0005603','TAS','acronym','E0060439','texture analysis system'),('E0005604','TAT','acronym','E0060514','thematic apperception test'),('E0005604','TAT','acronym','E0060378','tetanus antitoxin'),('E0005604','TAT','acronym','E0429657','thematic aptitude test'),('E0005604','TAT','acronym','E0429658','thrombin-antithrombin complex'),('E0005604','TAT','acronym','E0429659','thromboplastin activation test'),('E0005604','TAT','acronym','E0429660','total antitryptic activity'),('E0005604','TAT','acronym','E0061565','toxin-antitoxin'),('E0005604','TAT','acronym','E0302719','transactivator'),('E0005604','TAT','acronym','E0429661','transaxial tomography'),('E0005604','TAT','acronym','E0429662','tray agglutination test'),('E0005604','TAT','acronym','E0429663','tumor activity test'),('E0005604','TAT','acronym','E0429664','turnaround time'),('E0005604','TAT','acronym','E0213655','tyrosine aminotransferase'),('E0005606','TB','acronym','E0062456','tuberculin'),('E0005606','TB','acronym','E0062470','tuberculosis'),('E0005606','TB','acronym','E0062449','tubercle bacillus'),('E0005607','TBEV','acronym','E0061049','tick-borne encephalitis virus'),('E0005608','TBI','acronym','E0061488','total body irradiation'),('E0005609','TBK','acronym','E0061490','total body potassium'),('E0005610','TBL','acronym','E0315041','tonsillar B-lymphocyte'),('E0005611','TBN','acronym','E0061489','total body nitrogen'),('E0005612','TBS','acronym','E0059859','tamoxifen binding sites'),('E0005613','TC','acronym','E0061714','transcendental consciousness'),('E0005614','TCA','acronym','E0062134','tricyclic antidepressant'),('E0005614','TCA','acronym','E0505020','trichloroacetate'),('E0005614','TCA','acronym','E0505021','terminal cancer'),('E0005614','TCA','acronym','E0505023','tricalcium aluminate'),('E0005614','TCA','acronym','E0505024','tricarboxylic acid'),('E0005614','TCA','acronym','E0062076','trichloroacetic acid'),('E0005614','TCA','acronym','E0505025','tetracyclic antidepressant'),('E0005614','TCA','abbreviation','E0060933','thyrocalcitonin'),('E0005615','TCDD','acronym','E0060391','tetrachlorodibenzo-p-dioxin'),('E0005615','TCDD','acronym','E0302556','tetrachlorodibenzodioxin'),('E0005615','TCDD','acronym','','2,3,7,8-tetrachlorodibenzo-p-dioxin'),('E0005616','TCE','acronym','E0062077','trichloroethylene'),('E0005617','TCP','acronym','E0060543','therapeutic community program'),('E0005617','TCP','acronym','','1-[1-(2-thienyl)cyclohexyl]piperidine'),('E0005617','TCP','acronym','','1,2,3-trichloropropane'),('E0005617','TCP','acronym','','2,4,6-trichlorophenol'),('E0005617','TCP','acronym','E0516490','therapeutic continuous penicillin'),('E0005617','TCP','acronym','E0516487','thienylcyclohexyl piperidine'),('E0005617','TCP','acronym','E0060788','thrombocytopaenia'),('E0005617','TCP','acronym','E0516489','total circulating protein'),('E0005617','TCP','acronym','E0516484','toxin-coregulated pilus'),('E0005617','TCP','acronym','E0302726','tranylcypromine'),('E0005617','TCP','acronym','E0516486','transcutaneous cardiac pacing'),('E0005617','TCP','acronym','E0331870','tricalciumphosphate'),('E0005617','TCP','acronym','E0068400','trichlorophenol'),('E0005617','TCP','acronym','E0516482','trichloropropane'),('E0005617','TCP','acronym','E0516485','tricresylphosphate'),('E0005617','TCP','acronym','E0516488','tropical calcific pancreatitis'),('E0005617','TCP','acronym','E0516483','tumor control probability'),('E0005618','TE','acronym','E0061970','treatment expectation'),('E0005618','TE','acronym','E0024412','echo time'),('E0005619','TEAC','acronym','E0060402','tetraethylammonium chloride'),('E0005620','TEB','acronym','E0060706','thoracic electrical bioimpedance'),('E0005621','TEM','acronym','E0061817','transmission electron microscopy'),('E0005622','TF','acronym','E0061750','transfer factor'),('E0005623','TIA','acronym','E0061774','transient ischemic attack'),('E0005625','TK','acronym','E0060878','thymidine kinase'),('E0005626','TLCK','acronym','E0061473','tosyllysine chloromethyl ketone'),('E0005627','TLD','acronym','E0060585','thermoluminescent dosimeter'),('E0005628','TLV','acronym','E0060762','threshold limit value'),('E0005629','TM','acronym','E0062589','tunicamycin'),('E0005629','TM','acronym','E0061715','transcendental meditation'),('E0005630','TMB-4','acronym','E0429603','trimedoxime bromide'),('E0005630','TMB-4','acronym','','1,1\'-trimethylenebis(4-formylpyridiniumdioxime)dibromide'),('E0005631','TMJ','acronym','E0060172','temporomandibular joint'),('E0005634','TMP','acronym','E0060879','thymidine monophosphate'),('E0005634','TMP','acronym','E0062197','trimethoprim'),('E0005634','TMP','acronym','E0421895','thiamine monophosphate'),('E0005634','TMP','acronym','E0421894','thymolphthalein monophosphate'),('E0005634','TMP','acronym','E0421893','transmembrane potential'),('E0005634','TMP','acronym','E0421892','transmembrane pressure'),('E0005634','TMP','acronym','E0421891','trimethylpsoralen'),('E0005634','TMP','acronym','E0516627','trimetaphosphate'),('E0005634','TMP','acronym','','4,5\',8-trimethylpsoralen'),('E0005634','TMP','acronym','E0306220','tetramethylpyrazine'),('E0005634','TMP','acronym','','2,2,4-trimethylpentane'),('E0005634','TMP','acronym','E0060879','thymidine monophosphate'),('E0005634','TMP','acronym','E0516632','trimethylphosphate'),('E0005634','TMP','acronym','E0516633','tocopherol mediated peroxidation'),('E0005634','TMP','acronym','E0206993','tetramethylpiperidine'),('E0005636','TNC','acronym','E0060875','thymic nurse cell'),('E0005637','TNF','acronym','E0062564','tumor necrosis factor'),('E0005638','TNF alpha','acronym','E0504570','tumor necrosis factor alpha'),('E0005640','TNM staging','acronym','','primary tumor, regional nodes, metastasis staging'),('E0005641','TNP','acronym','E0062205','trinitrophenyl'),('E0005642','TNT','acronym','E0062206','trinitrotoluene'),('E0005644','TORP','acronym','E0061494','total ossic replacement prosthesis'),('E0005645','TPA','acronym','','tannic acid, polyphosphomolybdic acid, and amino acid'),('E0005645','TPA','acronym','','12-0-tetradecanoyl-phorbol-13-acetate'),('E0005645','TPA','acronym','','third-party administrator'),('E0005645','TPA','acronym','','total parenteral alimentation'),('E0005645','TPA','acronym','','Treponema pallidum agglutination'),('E0005645','TPA','acronym','','tumor polypeptide antigen'),('E0005645','TPA','acronym','','tissue polypeptide antigen'),('E0005645','TPA','acronym','E0315113','total phobic anxiety'),('E0005646','TRD','abbreviation','E0005795','Trinidad donkey strain'),('E0005646','TRD','abbreviation','E0005794','Trinidad donkey'),('E0005647','TRH','acronym','E0060993','thyrotropin-releasing hormone'),('E0005648','TSA','acronym','E0062572','tumor-specific antigen'),('E0005649','TSH','acronym','E0060972','thyroid-stimulating hormone'),('E0005649','TSH','acronym','','thyrotropic-stimulating hormone'),('E0005649','TSH','acronym','','transient synovitis of the hip'),('E0005650','TSS','acronym','E0061558','toxic shock syndrome'),('E0005650','TSS','acronym','E0341626','tropical splenomegaly syndrome'),('E0005651','TU','acronym','E0062458','tuberculin unit'),('E0005674','Tb','abbreviation','E0060278','terbium'),('E0005675','Tc','abbreviation','E0060033','technetium'),('E0005676','TcR','acronym','E0355262','T-cell receptor'),('E0005677','Te','abbreviation','E0060125','telurium'),('E0005677','Te','abbreviation','E0060377','tetanus'),('E0005685','Th','abbreviation','E0060722','thorium'),('E0005708','Thr','abbreviation','E0060752','threonine'),('E0005718','Ti','abbreviation','E0061203','titanium'),('E0005748','Tl','abbreviation','E0060460','thallium'),('E0005803','Trp','abbreviation','E0062431','tryptophan'),('E0005817','Tyr','abbreviation','E0062781','tyrosine'),('E0005824','T-CLL','acronym','E0062789','T cell chronic lymphocytic leukemia'),('E0005828','T.A.T.','acronym','E0061565','toxin-antitoxin'),('E0005829','U','abbreviation','E0063493','uranium'),('E0005833','UA','acronym','E0063625','uric acid'),('E0005833','UA','acronym','E0421921','ultrasonic arteriography'),('E0005833','UA','acronym','E0062886','umbilical artery'),('E0005833','UA','acronym','E0421922','unauthorized absence'),('E0005833','UA','acronym','','unit of analysis'),('E0005833','UA','acronym','E0421923','unstable angina'),('E0005833','UA','acronym','E0421924','upper airway'),('E0005833','UA','acronym','E0209438','upper arm'),('E0005833','UA','acronym','E0063648','uridylic acid'),('E0005833','UA','acronym','E0063651','urinalysis'),('E0005833','UA','acronym','E0421925','urinary aldosterone'),('E0005833','UA','acronym','E0207182','uronic acid'),('E0005833','UA','acronym','E0421926','uterine aspiration'),('E0005836','UCLA','acronym','E0063261','University of California, Los Angeles'),('E0005837','UCSF','acronym','E0063262','University of California, San Francisco'),('E0005839','UDP','acronym','E0063629','uridine diphosphate'),('E0005841','UDPGA','acronym','E0063634','uridine diphosphate glucuronic acid'),('E0005842','UDPGNAc','acronym','','uridine dipshophate n-acetylglucosamine'),('E0005857','UDP glucuronosyltransferase','abbreviation','E0337689','uridine diphosphate glucuronosyltransferase'),('E0005865','UFA','acronym','E0063108','unesterified fatty acid'),('E0005866','UHC','acronym','E0005926','United Healthcare'),('E0005867','UIP','acronym','E0063753','usual interstitial pneumonitis'),('E0005868','UK','acronym','E0005927','United Kingdom'),('E0005873','UMP','acronym','E0063646','uridine monophosphate'),('E0005875','UNA','acronym','E0063528','urea nitrogen appearance'),('E0005876','UNESCO','acronym','E0063240','United Nations Educational Scientific and Cultural Organization'),('E0005877','UNICEF','acronym','E0063241','United Nations International Children\'s Emergency Fund'),('E0005878','US','acronym','E0005930','United States'),('E0005879','USA','acronym','E0063242','United States of America'),('E0005879','USA','acronym','E0314653','United States Army'),('E0005881','USP','acronym','E0063243','United States Pharmacopeia'),('E0005882','USSR','acronym','E0005921','Union of Soviet Socialist Republics'),('E0005883','UTBB','acronym','E0063000','undecalcified transiliac bone biopsy'),('E0005884','UTI','acronym','E0063662','urinary tract infection'),('E0005885','UV','acronym','E0062870','ultraviolet'),('E0005886','UVA','acronym','E0062872','ultraviolet A'),('E0005887','UVB','acronym','E0062873','ultraviolet B'),('E0005987','U virus','abbreviation','E0322199','Uppsals virus'),('E0005999','U.S.M.H.','acronym','E0005942','United States Marine Hospital'),('E0006000','U.S.P.H.S.','acronym','E0005955','United States Public Health Service'),('E0006001','V','abbreviation','E0063976','vanadium'),('E0006001','V','abbreviation','E0064867','volt'),('E0006001','V','abbreviation','E0064204','velocity'),('E0006001','V','abbreviation','E0064868','voltage'),('E0006001','V','abbreviation','E0064875','volume'),('E0006002','VATER','acronym','','vertebral defects, imperforate anus, tracheoesophageal fistula, and radial and renal dysplasia'),('E0006003','VB','abbreviation','E0064312','ventrobasal'),('E0006004','VBR','acronym','E0064287','ventricle-brain ratio'),('E0006005','VC','acronym','E0064770','vital capacity'),('E0006006','VCA','acronym','E0064661','viral capsid'),('E0006007','VCV','acronym','E0064930','vowel-consonant-vowel'),('E0006008','VDEL','acronym','E0006046','Venereal Disease Experimental Laboratory'),('E0006009','VDRL','acronym','E0064230','venereal disease reaction level'),('E0006009','VDRL','acronym','E0064231','venereal disease research laboratory'),('E0006010','VEE','acronym','E0064236','Venezuelan equine encephalitis'),('E0006012','VF','acronym','E0064293','ventricular fibrilation'),('E0006013','VGE','acronym','E0064263','venous gas embolus'),('E0006014','VI','acronym','E0064162','vector insertion'),('E0006015','VLDL','acronym','E0064444','very low-density lipoprotein'),('E0006016','VLF','acronym','E0064317','ventrolateral funiculus'),('E0006017','VLH','acronym','E0064318','ventrolateral hypothalamic'),('E0006018','VLS','acronym','E0064074','vascular leak syndrome'),('E0006020','VP','acronym','E0064566','vice president'),('E0006020','VP','acronym','E0341562','vapor pressure'),('E0006020','VP','acronym','E0217264','variegate porphyria'),('E0006020','VP','acronym','E0209481','vascular permeability'),('E0006020','VP','acronym','E0064127','vasopressin'),('E0006020','VP','acronym','E0064224','venepuncture'),('E0006020','VP','acronym','E0064267','venous pressure'),('E0006020','VP','acronym','E0505026','ventricular pacing'),('E0006020','VP','acronym','E0064669','viral protein'),('E0006020','VP','acronym','E0505028','verbal paraphrasia'),('E0006021','VP16','acronym','E0500686','viral protein 16'),('E0006022','VPC','acronym','E0064297','ventricular premature complex'),('E0006023','VT','acronym','E0064299','ventricular tachycardia'),('E0006024','VTR','acronym','E0064010','variable tandem repetition'),('E0006025','VVA','abbreviation','E0006064','Vicia villosa'),('E0006026','VVSC','acronym','E0064413','vertebrate virus subcommittee'),('E0006027','VWF','acronym','E0064528','Veterans of Foreign Wars'),('E0006028','VZV','acronym','E0064022','varicella-zoster virus'),('E0006060','Vi','abbreviation','E0064699','virulent'),('E0006082','Vit','abbreviation','E0064773','vitamin'),('E0006085','Vit A','abbreviation','E0064777','vitamin A'),('E0006086','Vit C','abbreviation','E0064779','vitamin C'),('E0006087','Vit E','abbreviation','E0064781','vitamin E'),('E0006088','Vit G','abbreviation','E0064783','vitamin G'),('E0006089','Vit K','abbreviation','E0064785','vitamin K'),('E0006090','Vit L','abbreviation','E0064786','vitamin L'),('E0006091','Vit M','abbreviation','E0064787','vitamin M'),('E0006103','V.A.','acronym','E0006059','Veterans Administration'),('E0006104','V.M.D.','abbreviation','E0002129','Doctor of Veterinary Medicine'),('E0006106','WAIS','acronym','E0006173','Wechsler Adult Intelligence Scale'),('E0006108','WBC','acronym','E0065367','white blood cell'),('E0006108','WBC','acronym','E0065369','white blood count'),('E0006108','WBC','acronym','E0065368','white blood cell count'),('E0006109','WDHA syndrome','abbreviation','E0065120','watery diarrhea, hypokalemia, achlorhydria syndrome'),('E0006110','WDHH','acronym','E0022349','diarrheogenic tumor'),('E0006112','WGA','acronym','E0065283','wheat germ agglutinin'),('E0006113','WGL','acronym','E0065286','wheat germ lectin'),('E0006119','WN','acronym','E0065260','West Nile'),('E0006126','WW','acronym','E0065267','wet weight'),('E0006163','Wb','abbreviation','E0065184','weber'),('E0006309','W.R.','abbreviation','E0006158','Wassermann reaction'),('E0006310','X','abbreviation','E0003609','Kienbock\'s unit'),('E0006310','X','abbreviation','E0068534','xanthosine'),('E0006311','XCT','acronym','E0065805','x-ray computed tomogram'),('E0006312','XO','acronym','E0065716','xanthine oxidase'),('E0006314','XRF','acronym','E0065814','x-ray fluorescence'),('E0006369','Z','abbreviation','E0011019','atomic number'),('E0006369','Z','abbreviation','E0033729','impedence'),('E0006369','Z','abbreviation','E0035811','ionic charge number'),('E0006370','ZAS','acronym','E0066053','zymosan-activated serum'),('E0006406','[11C]MeG','abbreviation','E0006404','[11C]3-O-methyl-D-glucose'),('E0006410','[3H]-PC','abbreviation','E0006411','[3H]-phosphatidycholine'),('E0006420','aa','abbreviation','','arteries'),('E0006422','ab','abbreviation','E0006540','abortion'),('E0006960','acp','abbreviation','E0007153','acute colonic pseudo-obstruction'),('E0007222','ad','abbreviation','E0007579','advertisement'),('E0007347','adh','acronym','E0009482','antidiuretic hormone'),('E0007347','adh','abbreviation','E0007354','adhesion'),('E0007347','adh','abbreviation','E0007356','adhesive'),('E0007420','adm','abbreviation','E0007425','administration'),('E0007420','adm','abbreviation','E0007428','administrator'),('E0007420','adm','abbreviation','E0007436','admission'),('E0007650','af','acronym','E0011174','audio frequency'),('E0007650','af','acronym','E0011215','auricular fibrillation'),('E0007853','ah','acronym','E0032751','hyperopic antagonism'),('E0008060','alk','abbreviation','E0008065','alkaline'),('E0008260','alpha-1-act','abbreviation','E0008262','alpha-1-anti-chymotrypsin'),('E0008264','alpha-1-at','abbreviation','E0008263','alpha-1-anti-trypsin'),('E0008265','alpha-1-pi','abbreviation','E0008266','alpha-1-proteinase'),('E0008272','alpha-anp','abbreviation','E0008275','alpha-atrial natriuretic peptide'),('E0008274','alpha-at','abbreviation','E0008273','alpha-anti-trypsin'),('E0008288','alpha-ifn','abbreviation','E0008289','alpha-interferon'),('E0008295','alpha-mpt','acronym','','alpha methylparatyrosine'),('E0008295','alpha-mpt','acronym','','alpha-methyl-para-tyrosine'),('E0008295','alpha-mpt','abbreviation','','alpha-methyl-p-tyrosine'),('E0008310','alt','abbreviation','E0008320','alternate'),('E0008310','alt','abbreviation','E0008334','altitude'),('E0008405','am','abbreviation','E0008576','ammeter'),('E0008690','ams','acronym','','amount of a substance'),('E0008778','anal','abbreviation','E0008792','analysis'),('E0009240','anp','abbreviation','E0011048','atrial natriuretic peptide'),('E0009290','antepartum CTG','acronym','E0009291','antepartum cardiotocography'),('E0009794','anti-HBc','acronym','','antibody to hepatitis B core antigen'),('E0009825','ant.','abbreviation','E0009299','anterior'),('E0009975','apoB-100','acronym','E0010004','apolipoprotein B-100'),('E0009976','apoB-48','acronym','E0010005','apolipoprotein B-48'),('E0009977','apoC-I','acronym','E0010007','apolipoprotein C-I'),('E0009978','apoE3','acronym','E0010010','apolipoprotein E-III'),('E0010056','apo-A-I','acronym','E0009999','apolipoprotein A-I'),('E0010057','apo-A-IV','acronym','E0010002','apolipoprotein A-IV'),('E0010058','apo-C-III','acronym','E0010008','apolipoprotein C-III'),('E0010251','ara-C','abbreviation','E0020652','cytosine arabinoside'),('E0010251','ara-C','abbreviation','','1-beta-D-arabiofuranosylcytosine'),('E0010251','ara-C','abbreviation','','cytosine beta-D-arabinoside'),('E0010251','ara-C','abbreviation','E0010220','arabinosylcytosine'),('E0010371','arginyl tRNA synthetase','acronym','E0010372','arginyl transfer ribonucleic acid synthestase'),('E0010769','aspartyl tRNA synthetase','acronym','E0010770','aspartyl transfer ribonucleic acid synthetase'),('E0011087','att','abbreviation','E0011093','attachment'),('E0011088','attL','acronym','E0011094','attachment L'),('E0011089','attP','acronym','E0011095','attachment P'),('E0011090','attR','acronym','E0011096','attachment R'),('E0011149','au','acronym','E0009762','antitoxin unit'),('E0011397','av','acronym','','air velocity'),('E0011397','av','abbreviation','E0011411','average'),('E0011397','av','abbreviation','E0011441','avoirdupois'),('E0011594','a.c.','acronym','E0009357','ante cibum'),('E0011595','b','abbreviation','E0348603','bacillus'),('E0011595','b','abbreviation','E0012116','bath'),('E0011595','b','abbreviation','E0000801','Baume scale'),('E0011595','b','abbreviation','E0012255','behavior'),('E0011595','b','abbreviation','E0014213','brother'),('E0012151','bcr','acronym','E0014004','breakpoint cluster region'),('E0012575','beta-CGRP','acronym','E0429521','beta-calcitonin gene-related peptide'),('E0012577','beta-VLDL','acronym','E0012699','beta-very low density lipoprotein'),('E0012731','bf','abbreviation','E0013324','blastogenic factor'),('E0012731','bf','abbreviation','E0038358','lymphocyte mitogenic factor'),('E0013025','biol','abbreviation','E0013052','biologist'),('E0013025','biol','abbreviation','E0013053','biology'),('E0013251','bj','abbreviation','E0012765','biceps jerk'),('E0013592','bm','abbreviation','E0012015','basal metabolism'),('E0013592','bm','abbreviation','E0013860','bowel movement'),('E0013593','bmr','abbreviation','E0012014','basal metabolic rate'),('E0013879','bp','abbreviation','E0012034','base pair'),('E0013879','bp','abbreviation','E0013649','boiling point'),('E0014556','b.p.','acronym','E0013649','boiling point'),('E0014557','c','abbreviation','E0040689','molar concentration'),('E0014557','c','abbreviation','E0056956','specific heat capacity'),('E0014557','c','abbreviation','E0018699','contact'),('E0014558','c1 esterase inhibitor','acronym','E0439963','complement 1 esterase inhibitor'),('E0014561','cAMP','acronym','E0020286','cyclic AMP'),('E0014561','cAMP','acronym','E0200860','cyclic adenosine monophosphate'),('E0014563','cGMP','acronym','E0020290','cyclic guanosine monophosphate'),('E0014564','cGy','acronym','E0015840','centigray'),('E0014565','cSK','acronym','E0017423','cloned streptokinase'),('E0014627','cal','abbreviation','E0014803','calorie'),('E0014751','calf thymus chromatin protein HMG','acronym','E0014752','calf thymus chromatin protein high mobility group'),('E0014829','cal.','abbreviation','E0314641','small calorie'),('E0015705','ca.','abbreviation','E0017059','circa'),('E0015706','cc','acronym','E0020048','cubic centimeter'),('E0016304','chem','abbreviation','E0016307','chemical'),('E0016304','chem','abbreviation','E0016329','chemist'),('E0016304','chem','abbreviation','E0016330','chemistry'),('E0016495','chl','abbreviation','E0515599','chloroform'),('E0016495','chl','abbreviation','E0070415','chlorophyl'),('E0016591','chol','abbreviation','E0016669','cholesterol'),('E0017158','cit','abbreviation','E0018871','conventional immunosuppressive therapy'),('E0017183','cl','abbreviation','E0016527','chlorine'),('E0017183','cl','abbreviation','E0016520','chloride'),('E0017332','clh','abbreviation','E0031206','hemofiltration clearance'),('E0017350','clin','abbreviation','E0017357','clinical'),('E0017392','clo','abbreviation','E0017678','cod-liver oil'),('E0017392','clo','abbreviation','E0017478','clothing'),('E0017525','cm','abbreviation','E0015842','centimeter'),('E0017755','col','abbreviation','E0017757','cola'),('E0017755','col','abbreviation','E0017867','collum'),('E0019486','cox','acronym','E0020564','cytochrome oxidase'),('E0019487','coxII','acronym','','cytochrome oxidase subunit II'),('E0019487','coxII','acronym','E0484722','cyclooxygenase-II'),('E0019523','cpap','abbreviation','E0018767','continuous positive airway pressure'),('E0019524','cpb','abbreviation','E0018130','competitive protein binding'),('E0019524','cpb','abbreviation','E0015302','cardiopulmonary bypass'),('E0019525','cpc','abbreviation','E0016929','chronic passive congestion'),('E0019525','cpc','abbreviation','E0314612','continous perfusion catheter'),('E0019526','cpdB','abbreviation','','periplasmic 2\',3\'-cyclic phosphodiesterase'),('E0019528','cpm','abbreviation','E0019422','counts per minute'),('E0020286','cyclic AMP','acronym','E0200860','cyclic adenosine monophosphate'),('E0020287','cyclic AMP independent protein kinase','acronym','','cyclic adenosine monophosphate-independent protein kinase'),('E0020695','d','abbreviation','E0020858','day'),('E0020695','d','abbreviation','E0021794','deoxyribose'),('E0020695','d','abbreviation','E0022302','diameter'),('E0020696','dA','acronym','E0021758','deoxyadenosine'),('E0020697','dATP','abbreviation','E0021762','deoxyadenosine triphosphate'),('E0020698','dAVP','abbreviation','','1-deamino-Arg8-vasopressin'),('E0020699','dB','abbreviation','E0021017','decibel'),('E0020699','dB','abbreviation','E0022430','dibutyryl'),('E0020700','dG','abbreviation','E0021788','deoxyguanosine'),('E0020701','dT','acronym','E0021796','deoxythymidine'),('E0020702','da','abbreviation','E0020849','daughter'),('E0020702','da','abbreviation','E0020858','day'),('E0020749','dam','abbreviation','E0021344','dekameter'),('E0020872','ddA','acronym','E0022526','dideoxyadenosine'),('E0020873','ddC','acronym','E0022527','dideoxycytidine'),('E0020874','ddI','acronym','E0022528','dideoxyinosine'),('E0020874','ddI','acronym','E0500413','drug-drug interaction'),('E0022234','dg','abbreviation','E0021031','decigram'),('E0023127','dis','abbreviation','E0023130','disabled'),('E0023127','dis','abbreviation','E0023270','disease'),('E0023647','dl','acronym','E0021032','deciliter'),('E0023874','dpn','acronym','E0023044','diphosphopyridine nucleotide'),('E0024116','dup','abbreviation','E0024122','duplicate'),('E0024303','eV','acronym','E0024758','electron volt'),('E0024366','ecbovirus','acronym','','enteric cytopathogenic bovine orphan virus'),('E0024411','echovirus','acronym','','enteric cytopathic human orphan virus'),('E0024439','ecsovirus','acronym','','enteric cytopathic swine orphan virus'),('E0024584','eg','abbreviation','E0026495','example'),('E0024637','el','abbreviation','E0024808','elevated railway'),('E0024865','emb','abbreviation','E0024913','embryo'),('E0024865','emb','abbreviation','E0024918','embryology'),('E0025915','eq','abbreviation','E0025920','equal'),('E0025915','eq','abbreviation','E0025965','equivalent'),('E0025985','erg','abbreviation','E0024775','electroretinogram'),('E0026229','etc','abbreviation','E0026337','et cetera'),('E0026714','exp','abbreviation','E0026761','experiment'),('E0027551','fem','abbreviation','E0027553','female'),('E0027551','fem','abbreviation','E0027561','feminine'),('E0027551','fem','abbreviation','E0027582','femur'),('E0027857','fig.','abbreviation','E0027855','figure'),('E0028812','FH','acronym','','freshly harvested'),('E0028933','ft','abbreviation','E0028448','foot'),('E0029142','g','abbreviation','E0030228','gram'),('E0029142','g','abbreviation','E0030352','gravity'),('E0029164','gal','abbreviation','E0029185','galactose'),('E0029164','gal','abbreviation','E0029206','gallon'),('E0029246','gamma-IFN','abbreviation','E0029253','gamma-interferon'),('E0029790','gk','acronym','E0029173','galactokinase'),('E0030061','gn','acronym','E0029909','glomerulonephritis'),('E0030198','gr','abbreviation','E0030352','gravity'),('E0030198','gr','abbreviation','E0030227','grain'),('E0030523','guanyloribonuclease Sa','abbreviation','','guanyloribonuclease Streptomyces aureofaciens'),('E0030641','g-cal.','abbreviation','E0314936','gram calorie'),('E0030642','h','abbreviation','E0032083','hour'),('E0030642','h','abbreviation','E0031035','height'),('E0030642','h','abbreviation','','hecto-'),('E0030642','h','abbreviation','E0004950','Planck\'s constant'),('E0030643','hANP','acronym','E0032157','human atrial natriuretic peptide'),('E0031581','hg','abbreviation','E0031014','hectogram'),('E0031788','hl','abbreviation','E0031015','hectoliter'),('E0032114','hrIL','abbreviation','E0032195','human recombinant interleukin'),('E0032115','hr','abbreviation','E0032083','hour'),('E0032116','hsp','acronym','E0030987','heat shock protein'),('E0032533','hydroxymethylglutaryl CoA reductase','abbreviation','E0464555','hydroxymethylglutaryl coenzyme A reductase'),('E0033193','iCT','acronym','E0033577','immunocalcitonin'),('E0035761','in d.','abbreviation','E0035760','in dies'),('E0036118','itp','acronym','E0212898','idiopathic thrombocytopenic purpura'),('E0036118','itp','acronym','','immunogenic thrombocytopenic purpura'),('E0036118','itp','acronym','','inosine triphosphate'),('E0036118','itp','acronym','','islet cell tumor of the pancreas'),('E0036118','itp','acronym','E0400624','isotachophoresis'),('E0036125','i.','abbreviation','E0315022','optically inactive'),('E0036126','i.d.','abbreviation','E0033268','identification'),('E0036358','k','abbreviation','E0036516','kilogram'),('E0036358','k','abbreviation','E0001060','Boltzmann\'s constant'),('E0036359','kHz','abbreviation','E0036519','kilohertz'),('E0036360','ka','abbreviation','E0015610','cathode'),('E0036360','ka','abbreviation','E0052017','rate of association'),('E0036403','kb','acronym','E0036513','kilobase pair'),('E0036403','kb','acronym','E0036511','kilobase'),('E0036404','kcal','abbreviation','E0036514','kilocalorie'),('E0036404','kcal','abbreviation','E0036517','kilogram calorie'),('E0036405','kdalton','abbreviation','E0036515','kilodalton'),('E0036489','kg','abbreviation','E0036516','kilogram'),('E0036490','kg.-cal.','abbreviation','E0036517','kilogram calorie'),('E0036491','kh','abbreviation','E0036519','kilohertz'),('E0036578','km','abbreviation','E0036520','kilometer'),('E0036641','l','abbreviation','E0037794','liter'),('E0036642','lab','abbreviation','E0036675','laboratory'),('E0036642','lab','abbreviation','E0003752','Labrador'),('E0037054','lb','abbreviation','E0049426','pound'),('E0037870','lmwg','acronym','E0038145','low-molecular-weight glycan'),('E0038469','l.e.s.','acronym','E0037933','local excitatory state'),('E0038470','mOsm','abbreviation','E0040321','milliosmol'),('E0038471','mRNA','abbreviation','E0039772','messenger ribonucleic acid'),('E0038472','mV','abbreviation','E0040323','millivolt'),('E0038537','mac.','abbreviation','','macerare'),('E0038537','mac.','abbreviation','E0038480','macerate'),('E0039112','max','abbreviation','E0039139','maximum'),('E0039771','messenger RNA','acronym','E0039772','messenger ribonucleic acid'),('E0040039','mg','abbreviation','E0040312','milligram'),('E0040192','mid','acronym','E0040378','minimal infective dose'),('E0040611','ml','abbreviation','E0040313','millilitre'),('E0040612','mliter','abbreviation','E0040313','millilitre'),('E0040613','mm','abbreviation','E0040314','millimeter'),('E0040614','mm2','abbreviation','E0040316','millimeter squared'),('E0040615','mm3','abbreviation','E0020045','cubed millimeter'),('E0040616','mmole','abbreviation','E0040319','millimole'),('E0040622','mo','abbreviation','E0040731','moment'),('E0041157','mp','acronym','E0039426','melting point'),('E0041158','mpg','acronym','E0040268','miles per gallon'),('E0041159','mp.','acronym','E0039426','melting point'),('E0041160','ms','abbreviation','E0040322','millisecond'),('E0041161','msec','abbreviation','E0040322','millisecond'),('E0041162','mt','acronym','E0039433','membrana tympani'),('E0041163','mtDNA','abbreviation','E0314725','mitochondrial diribonucleic acid'),('E0041164','mu','abbreviation','E0040123','micrometer'),('E0041518','mv','abbreviation','E0040323','millivolt'),('E0041519','mw','abbreviation','E0040324','milliwatt'),('E0041813','m. flac.','abbreviation','','membrana flaccida'),('E0041814','nCi','abbreviation','E0041853','nanocurie'),('E0041815','nSK','abbreviation','E0041977','native streptokinase'),('E0042358','neuro','abbreviation','E0314634','neurological'),('E0042594','ng','abbreviation','E0041854','nanogram'),('E0042949','non-SCCB','abbreviation','','non-small cell carcinoma of the bronchus'),('E0042950','non-SCCL','abbreviation','E0042983','non-small cell carcinoma of the lung'),('E0042951','non-SCC','acronym','E0421286','non-small-cell carcinoma'),('E0042952','non-SCLC','abbreviation','E0042984','non-small cell lung carcinoma'),('E0043309','oPRL','acronym','E0044773','ovine prolactin'),('E0043543','octyl-POE','abbreviation','E0043545','octyl-polyoxyethylene'),('E0043876','op','abbreviation','E0043918','operation'),('E0043876','op','abbreviation','E0043929','operator'),('E0044946','o.n.','acronym','E0043776','omni nocte'),('E0044952','pCO2','abbreviation','E0314560','carbon dioxide partial pressure'),('E0044957','pIgG','acronym','E0045146','palmitoyl-immunoglobulin G'),('E0044957','pIgG','acronym','E0484804','pemphigus immunoglobulin G'),('E0044957','pIgG','acronym','E0484803','plasma immunoglobulin G'),('E0044957','pIgG','acronym','E0484806','polyclonal immunoglobulin G'),('E0044957','pIgG','acronym','E0484805','porcine immunoglobulin G'),('E0044958','pO2','abbreviation','E0044896','oxygen partial pressure'),('E0046121','pediatr','abbreviation','E0046122','pediatric'),('E0046218','penP','abbreviation','E0046248','penicillinase gene'),('E0047068','pf','abbreviation','E0047834','picofarad'),('E0047376','phos','abbreviation','E0047385','phosphate'),('E0048478','pmol','abbreviation','E0047837','picomole'),('E0049362','post-op','abbreviation','E0049265','postoperative'),('E0049452','ppb','abbreviation','E0045855','part per billion'),('E0049453','ppm','abbreviation','E0045856','part per million'),('E0050836','psi','acronym','','pounds per square inch'),('E0050859','psych','abbreviation','E0050905','psychology'),('E0050962','pt','abbreviation','E0045809','part'),('E0050962','pt','abbreviation','E0046045','payment'),('E0050962','pt','abbreviation','E0048001','pint'),('E0050962','pt','abbreviation','E0048577','point'),('E0050962','pt','abbreviation','E0048997','port'),('E0051478','pyrrole-BSA','abbreviation','E0051480','pyrrolylated bovine serum albumin'),('E0051495','p.r.n.','acronym','E0050689','pro re nata'),('E0051496','qn','acronym','E0051570','quaque nocte'),('E0051698','rRNA','acronym','E0053546','ribosomal ribonucleic acid'),('E0051750','rad','abbreviation','E0051876','radix'),('E0053111','ret','abbreviation','E0053193','retired'),('E0053308','rev','abbreviation','E0053367','revolution'),('E0053676','rist','acronym','E0051835','radioimmunosorbent test'),('E0053896','rpm','acronym','E0053371','revolution per minute'),('E0054019','s','abbreviation','E0205222','second'),('E0054897','sec','abbreviation','E0205222','second'),('E0054897','sec','abbreviation','E0054944','secretary'),('E0056013','sing','abbreviation','E0056034','singular'),('E0056125','si non val.','abbreviation','','si non valeat'),('E0057485','sp.','abbreviation','E0057226','spiritus'),('E0057554','sr','abbreviation','E0057827','steradian'),('E0057555','ss.','abbreviation','E0055133','semi'),('E0058067','stp','acronym','E0057623','standard temperature and pressure'),('E0059379','sv','acronym','E0057228','spiritus vini'),('E0059736','s/p','acronym','E0057732','status post'),('E0059737','t','abbreviation','E0061799','translocation'),('E0059737','t','abbreviation','E0061086','time'),('E0059737','t','abbreviation','E0060137','temperature'),('E0059738','tRNA','acronym','E0314586','transfer ribonucleic acid'),('E0059865','tan','abbreviation','E0059873','tangent'),('E0060465','tham','acronym','E0062300','tromethamine'),('E0060758','threo-DOPS','acronym','E0022814','dihydroxyphenylserine'),('E0061749','transfer RNA','acronym','E0314586','transfer ribonucleic acid'),('E0062252','tris buffer','abbreviation','','tris(hydroxymethyl)aminomethane'),('E0062787','t-BHP','acronym','E0418938','t-butylhydroperoxide'),('E0064005','var','abbreviation','E0064038','variety'),('E0064005','var','abbreviation','E0064014','variant'),('E0064523','vet','abbreviation','E0064529','veterinarian'),('E0064763','vit','abbreviation','E0064764','vital'),('E0064848','vol','abbreviation','E0064875','volume'),('E0064965','v.','abbreviation','E0064212','vena'),('E0065536','wk','abbreviation','E0065198','week'),('E0065705','wt','abbreviation','E0065208','weight'),('E0065907','yr','abbreviation','E0065837','year'),('E0066120','DNase','abbreviation','E0066827','deoxyribonuclease'),('E0066157','LIA','acronym','E0067501','leukemia-associated inhibitory activity'),('E0068397','tric','acronym','E0068372','trachoma inclusion conjunctivitis'),('E0070492','FIGLU','acronym','E0028606','formiminoglutamic acid'),('E0070530','HBcAg','acronym','E0201287','hepatitis B core antigen'),('E0070531','HBeAg','acronym','E0201288','hepatitis B e antigen'),('E0070585','GI tract','acronym','E0029414','gastrointestinal tract'),('E0070688','MEDLARS','acronym','','Medical Literature Analysis and Retrieval System'),('E0070803','APL','acronym','E0428655','abductor hallucis longus'),('E0070803','APL','acronym','','accelerated painless labor'),('E0070803','APL','acronym','E0007205','acute promyelocytic leukemia'),('E0070804','DBI','acronym','E0348297','diffuse brain injury'),('E0070804','DBI','acronym','','development at birth index'),('E0070845','USPHS','acronym','E0005955','United States Public Health Service'),('E0070859','ABP','acronym','E0315008','arterial blood pressure'),('E0070859','ABP','acronym','E0356335','actin-binding protein'),('E0070860','ADP','acronym','E0007324','adenosine diphosphate'),('E0070860','ADP','acronym','E0447583','adenosine disphosphate'),('E0070860','ADP','acronym','E0007318','adenopathy'),('E0070860','ADP','acronym','E0447584','administrative psychiatry'),('E0070860','ADP','acronym','E0447585','approved drug product'),('E0070860','ADP','acronym','E0447586','area diastolic pressure'),('E0070860','ADP','acronym','E0356380','automatic data processing'),('E0070861','ANF','acronym','E0009637','antinuclear factor'),('E0070862','ASF','acronym','E0217121','African swine fever'),('E0070862','ASF','acronym','','aniline-sulfur-formaldehyde'),('E0070863','ASP','acronym','E0354368','African swine pox'),('E0070863','ASP','acronym','E0354369','American Society of Parasitology'),('E0070863','ASP','acronym','E0000349','American Society of Parasitologists'),('E0070863','ASP','acronym','E0354370','abnormal spinal posture'),('E0070863','ASP','acronym','E0354371','acute symmetric polyarthritis'),('E0070863','ASP','acronym','E0354372','aged substrate plasma'),('E0070863','ASP','acronym','E0354373','alkali-stable pepsin'),('E0070863','ASP','acronym','E0009140','ankylosing spondylitis'),('E0070863','ASP','acronym','','anorectal malformation, sacral bony abnormality, presacral mass'),('E0070863','ASP','acronym','E0009729','antisocial personality'),('E0070863','ASP','acronym','E0354367','aortic systolic pressure'),('E0070863','ASP','acronym','E0354374','area systolic pressure'),('E0070863','ASP','abbreviation','E0010735','asparaginase'),('E0070863','ASP','abbreviation','E0010757','aspartic acid'),('E0070864','Asp','abbreviation','E0010757','aspartic acid'),('E0070865','BFP','acronym','E0314564','biologic false-positive'),('E0070866','BUN','acronym','E0013520','blood urea nitrogen'),('E0070867','CCC','acronym','E0314706','cathodal closure contraction'),('E0070868','COPD','acronym','E0016925','chronic obstructive pulmonary disease'),('E0070869','CPK','acronym','E0019652','creatine phosphokinase'),('E0070871','COA','acronym','E0001420','Canadian Orthopaedic Association'),('E0070872','CoA','abbreviation','E0017693','coenzyme A'),('E0070873','DFP','acronym','E0314637','diisopropyl flurophosphate'),('E0070874','DMPE','acronym','','3,4-dimethoxyphenylethylamine'),('E0070874','DMPE','acronym','E0516965','dimyristoylphosphatidylethanolamine'),('E0070875','DMSO','acronym','E0071343','dimethylsulfoxide'),('E0070876','DNCB','acronym','','dinitrochlorobenzene.'),('E0070877','DOM','acronym','','2,5-dimethoxy-4-methylamphetamine'),('E0070880','EDTA','acronym','E0314575','ethylenediaminetetraacetic acid'),('E0070881','EOG','acronym','E0315115','electro-olfactogram'),('E0070882','ERBF','acronym','E0314938','effective renal blood flow'),('E0070884','FAD','acronym','','familial Alzheimer\'s dementia'),('E0070884','FAD','acronym','','familial autonomic dysfunction'),('E0070884','FAD','acronym','','fetal activity-acceleration determination'),('E0070884','FAD','acronym','E0028105','flavin-adenine dinucleotide'),('E0070884','FAD','acronym','E0515496','familial Alzheimer disease'),('E0070884','FAD','acronym','E0515495','familial Alzheimer\'s disease'),('E0070884','FAD','acronym','E0515494','Family Assessment Device'),('E0070884','FAD','acronym','E0515493','focal acantholytic dyskeratosis'),('E0070885','FMN','acronym','E0028104','flavin mononucleotide'),('E0070886','FSH','acronym','','focal and segmental hyalinosis'),('E0070886','FSH','acronym','E0201124','follicle stimulating hormone'),('E0070887','GMP','acronym','E0070004','guanosine monophosphate'),('E0070891','hCG','acronym','E0201308','human chorionic gonadotropin'),('E0070892','hPL','acronym','E0214115','human placental lactogen'),('E0070893','IMPA','acronym','E0314861','incisal mandibular plane angle'),('E0070894','IPPB','acronym','E0201471','intermittent positive pressure breathing'),('E0070895','KLH','acronym','E0201673','keyhole limpet hemocyanin'),('E0070896','LATS','acronym','E0038028','long-acting thyroid stimulator'),('E0070897','LD50','abbreviation','E0314679','median lethal dose'),('E0070898','LSD','acronym','E0038445','lysergic acid diethylamide'),('E0070900','MDF','acronym','E0041653','myocardial depressant factor'),('E0070902','MSH','acronym','E0201662','melanocyte stimulating hormone'),('E0070903','NAD','acronym','','new antigenic determinant'),('E0070903','NAD','acronym','E0042614','nicotinamide-adenine dinucleotide'),('E0070903','NAD','acronym','','nicotinic acid dehydrogenase'),('E0070903','NAD','acronym','E0314650','normal axis deviation'),('E0070905','NADP','acronym','E0042615','nicotinamide-adenine dinucleotide phosphate'),('E0070906','NADP+','acronym','','oxidized nicotinamide-adenine dinucleotide phosphate'),('E0070907','NADPH','acronym','E0042615','nicotinamide-adenine dinucleotide phosphate'),('E0070909','PAF','acronym','E0048267','platelet activating factor'),('E0070910','PAH','acronym','E0314987','para-aminohippuric acid'),('E0070911','PAS','acronym','E0421872','para-aminosalicylic acid'),('E0070911','PAS','acronym','E0220658','periodic acid-Schiff'),('E0070911','PAS','acronym','E0484791','Parent Attitude Scale'),('E0070911','PAS','acronym','','peripheral anterior synechiae'),('E0070911','PAS','acronym','E0484792','persistent atrial standstill'),('E0070911','PAS','acronym','E0484793','Personality Assesment Scale'),('E0070911','PAS','acronym','E0484795','phosphatase acid serum'),('E0070911','PAS','acronym','E0484794','photoacoustic spectroscopy'),('E0070911','PAS','acronym','E0484796','posterior airway space'),('E0070911','PAS','acronym','E0484797','pregnancy advisory service'),('E0070911','PAS','acronym','E0484798','premature atrial stimulus'),('E0070911','PAS','acronym','E0484799','progressive accumulated stress'),('E0070911','PAS','acronym','E0484800','pulmonary arterial stenosis'),('E0070912','PAS reaction','acronym','E0046634','periodic acid-Schiff reaction'),('E0070913','PCA','acronym','E0315000','passive cutaneous anaphylaxis'),('E0070914','PLT','acronym','E0315059','primed lymphocyte typing'),('E0070915','PMSG','acronym','E0202660','pregnant mare serum gonadotropin'),('E0070916','PTC','acronym','E0048220','plasma thromboplastin component'),('E0070917','PTFE','acronym','E0314984','polytetrafluroethylene'),('E0070918','PVP-I','acronym','E0436824','polyvinylpyrrolidone iodine'),('E0070918','PVP-I','abbreviation','E0214498','povidone iodine'),('E0070920','SCID','acronym','E0200366','severe combined immunodeficiency'),('E0070920','SCID','acronym','E0055477','severe combined immunodeficiency disease'),('E0070921','SIDS','acronym','E0058827','sudden infant death syndrome'),('E0070922','SRS-A','acronym','','slow reacting substance of anaphylaxis'),('E0070924','T4','abbreviation','E0060995','thyroxine'),('E0070925','TBP','acronym','','2,2\'-thiobis(4,6-dichloro-phenol)'),('E0070926','THC','acronym','E0060406','tetrahydrocannabinol'),('E0070927','TPN','acronym','E0061495','total parenteral nutrition'),('E0070928','TSTA','acronym','E0314950','tumor-specific transplantation antigen'),('E0070930','VIP','acronym','E0351177','vasoactive intestinal polypeptide'),('E0070930','VIP','acronym','','vasoinhibitory peptide'),('E0070930','VIP','acronym','','venous impedance plethysmography'),('E0070930','VIP','acronym','','Vital Initial of Pregnancy'),('E0070930','VIP','acronym','','voluntary interruption of pregnancy'),('E0070930','VIP','acronym','E0505649','vasointestinal peptide'),('E0070930','VIP','acronym','E0505650','vasointestinal polypeptide'),('E0070930','VIP','acronym','E0064098','vasoactive intestinal peptide'),('E0070941','CCNU','acronym','','N-(2-chloroethyl)-N\'-cyclo-hexyl-N-nitrosourea'),('E0070944','FSH/LH-RH','acronym','','follicle stimulating hormone and luteinizing hormone'),('E0070946','HMG','acronym','E0214112','human menopausal gonadotropin'),('E0071158','AMA','acronym','E0000306','American Medical Association'),('E0071158','AMA','acronym','E0000166','Aerospace Medical Association'),('E0071158','AMA','acronym','E0000518','Australian Medical Association'),('E0072017','ISM','acronym','E0003432','International Society of Microbiologists'),('E0200005','A cell','abbreviation','','alpha cell'),('E0200005','A cell','abbreviation','E0200122','amacrine cell'),('E0200009','acetyl CoA','abbreviation','E0200663','acetyl coenzyme A'),('E0200014','acyl CoA','abbreviation','E0200675','acyl coenzyme A'),('E0200207','R. Ph.','abbreviation','E0208854','registered pharmacist'),('E0200215','Rh antibody','acronym','E0367257','rhesus factor antibody'),('E0200270','Rh isoimmunization','abbreviation','E0216108','rhesus factor isoimmunization'),('E0200481','C MOPP','acronym','','cyclophosphamide mechlorethamine Oncovin procarbazine prednisone'),('E0200484','C banding','abbreviation','E0219594','centromeric banding'),('E0200512','C cell','abbreviation','E0314781','chromophobe cell'),('E0200522','C1 INH','abbreviation','E0315110','C1 inhibitor'),('E0200622','cyclic GMP','acronym','E0020290','cyclic guanosine monophosphate'),('E0200744','CoA transferase','abbreviation','E0314999','coenzyme A transferase'),('E0200894','DNA nucleotidyltransferase','abbreviation','E0314557','deoxyribonucleic acid nucleotidyltransferase'),('E0200977','cu mm','abbreviation','E0314819','cubic millimeter'),('E0201195','GH RF','acronym','E0030490','growth hormone-releasing factor'),('E0201196','GH RH','acronym','E0201513','growth hormone releasing hormone'),('E0201260','H gene','abbreviation','E0203226','histocompatibility gene'),('E0201305','HLA antigen','abbreviation','E0032180','human leukocyte antigen'),('E0201386','IL 3','abbreviation','E0439714','interleukin-3'),('E0201500','K antigen','abbreviation','E0429495','Kell antigen'),('E0201511','La','abbreviation','E0036842','lanthanum'),('E0201512','L dopa','abbreviation','E0070660','levodopa'),('E0201514','L S ratio','acronym','E0201691','lecithin sphingomyelin ratio'),('E0201522','H1','abbreviation','','histamine 1'),('E0201522','H1','abbreviation','','hypothesis 1'),('E0201522','H1','abbreviation','E0314845','protium'),('E0201523','H2','abbreviation','','histamine 2'),('E0201523','H2','abbreviation','E0022150','deuterium'),('E0201524','LH RH','acronym','E0038285','luteinizing hormone releasing hormone'),('E0201548','leu enkephalin','abbreviation','E0037328','leucine enkephalin'),('E0201598','m phase','abbreviation','E0315035','mitosis phase'),('E0201620','MEN','acronym','E0201619','multiple endocrine neoplasia'),('E0201652','MCH','acronym','E0201648','mean corpuscular hemoglobin'),('E0201801','NBT test','abbreviation','E0201827','nitroblue tetrazolium test'),('E0201862','OFD syndrome','abbreviation','E0201866','oral-facial-digital syndrome'),('E0201926','PAF acether','abbreviation','E0314879','platelet activating factor acether'),('E0201934','MIF test','abbreviation','E0209961','migration inhibitory factor test'),('E0201991','A2','abbreviation','E0208412','aortic second sound'),('E0201992','ABVD','acronym','','Adriamycin, bleomycin, vinblastine, and dacarbazine'),('E0201993','ACC','acronym','E0208417','American College of Cardiology'),('E0201993','ACC','acronym','E0208420','anodal closure contraction'),('E0201993','ACC','acronym','E0208422','acinic cell carcinoma'),('E0201993','ACC','acronym','E0208423','acute care center'),('E0201993','ACC','acronym','E0208425','adrenocortical carcinoma'),('E0201993','ACC','acronym','E0008375','alveolar cell carcinoma'),('E0201993','ACC','acronym','E0208426','ambulatory care center'),('E0201993','ACC','acronym','E0208427','antitoxin-containing cell'),('E0201993','ACC','acronym','E0208428','articular chondrocalcinosis'),('E0201995','Acc','abbreviation','E0006735','accommodation'),('E0201995','Acc','abbreviation','E0006693','acceleration'),('E0201995','Acc','abbreviation','E0069163','accelerator'),('E0201995','Acc','abbreviation','E0006720','accident'),('E0201997','ACHA','acronym','E0000285','American College of Hospital Administrators'),('E0201999','AGA','acronym','E0208442','accelerated growth area'),('E0201999','AGA','acronym','E0208443','antiglomular antibody'),('E0201999','AGA','acronym','E0208444','American Gastroenterological Association'),('E0201999','AGA','acronym','E0354375','American Genetic Association'),('E0201999','AGA','acronym','E0000298','American Geriatrics Association'),('E0201999','AGA','acronym','E0354376','American Goiter Association'),('E0201999','AGA','acronym','','allergic granulomatosis and angiitis'),('E0201999','AGA','acronym','E0421076','anti-IgG autoantibody'),('E0201999','AGA','acronym','E0421075','antiganglioside antibody'),('E0201999','AGA','acronym','E0500203','agosterol A'),('E0202002','AGEPC','acronym','E0314780','acetyl glyceryl ether phosphoryl choline'),('E0202003','AFP','acronym','E0208438','alpha-1 fetoprotein'),('E0202003','AFP','acronym','E0315027','anterior faucial pillar'),('E0202003','AFP','acronym','E0419874','alpha feto protein'),('E0202003','AFP','acronym','E0515498','acute flaccid paralysis'),('E0202003','AFP','acronym','E0515499','antifreeze protein'),('E0202003','AFP','acronym','E0515500','antifreeze polypeptide'),('E0202003','AFP','acronym','E0515501','atypical facial pain'),('E0202003','AFP','acronym','E0515502','antifungal protein'),('E0202003','AFP','acronym','E0515503','anterior forebrain pathway'),('E0202003','AFP','acronym','E0515504','anterior fontanelle pressure'),('E0202004','AfP','abbreviation','E0208496','affiliate physician'),('E0202005','AG','acronym','E0208440','atrial gallop'),('E0202006','Ag','abbreviation','E0055939','silver'),('E0202006','Ag','abbreviation','E0009522','antigen'),('E0202007','AGT','acronym','E0009534','antiglobulin test'),('E0202007','AGT','acronym','E0208450','abnormal glucose tolerance'),('E0202007','AGT','acronym','E0208451','activity group therapy'),('E0202007','AGT','acronym','E0208452','acute generalized tuberculosis'),('E0202008','AHA','acronym','E0000300','American Heart Association'),('E0202008','AHA','acronym','E0000301','American Hospital Association'),('E0202008','AHA','acronym','E0208458','acetohydroxaminic acid'),('E0202008','AHA','acronym','E0006969','acquired hemolytic anemia'),('E0202008','AHA','acronym','E0007169','acute hemolytic anemia'),('E0202008','AHA','acronym','E0009315','anterior hypothalamic area'),('E0202008','AHA','acronym','E0208459','antiheart antibody'),('E0202008','AHA','acronym','E0208460','aspartyl-hydroxaminic acid'),('E0202008','AHA','acronym','E0011308','autoimmune hemolytic anemia'),('E0202009','AHF','acronym','E0009543','antihemophilic factor'),('E0202009','AHF','acronym','','acute heart failure'),('E0202009','AHF','acronym','E0208462','American Hospital Formulary'),('E0202009','AHF','acronym','E0216087','antihemolytic factor'),('E0202009','AHF','acronym','E0211129','Argentinian hemorrhagic fever'),('E0202009','AHF','acronym','E0216083','antihemophilic globulin F'),('E0202010','AHG','acronym','E0216094','antihemophilic globulin'),('E0202010','AHG','acronym','E0208467','antihemophilic globulin A'),('E0202010','AHG','acronym','E0208468','aggregated human globulin'),('E0202010','AHG','acronym','E0208469','antihuman globulin'),('E0202011','AIC','acronym','E0000492','Association des Infirmieres Canadiennes'),('E0202011','AIC','acronym','','5-aminoimidazole-4-carboxamide'),('E0202015','Amh','abbreviation','','mixed astigmatism with myopia predominating'),('E0202016','MAC','acronym','E0201761','membrane attack complex'),('E0202016','MAC','acronym','','minimal alveolar concentration'),('E0202017','AMH','acronym','E0208472','anti-mullerian hormone'),('E0202017','AMH','acronym','E0208471','automated medical history'),('E0202020','AMSA','acronym','E0208473','American Medical Student Association'),('E0202020','AMSA','acronym','E0208474','acridinylamine methanesulphon-m-anisidide'),('E0202022','ANI','acronym','E0208475','acute nerve irritation'),('E0202025','APA','acronym','E0000321','American Pharmaceutical Association'),('E0202025','APA','acronym','E0000324','American Podiatric Association'),('E0202025','APA','acronym','E0000327','American Psychiatric Association'),('E0202025','APA','acronym','E0000328','American Psychoanalytic Association'),('E0202025','APA','acronym','E0000329','American Psychological Association'),('E0202025','APA','acronym','E0000331','American Psychopathological Association'),('E0202025','APA','acronym','E0208477','action potential amplitude'),('E0202025','APA','acronym','E0208478','aldosterone-producing adenoma'),('E0202025','APA','acronym','E0208479','aminopenicillanic acid'),('E0202025','APA','acronym','E0208480','antiparietal antibody'),('E0202025','APA','acronym','E0208481','antipernicious anemia'),('E0202026','APF','acronym','E0208482','animal protein factor'),('E0202026','APF','acronym','E0208483','acidulated phosphofluoride'),('E0202026','APF','acronym','E0208484','anabolism-promoting factor'),('E0202026','APF','acronym','E0208485','antiperinuclear factor'),('E0202027','APTA','acronym','E0000322','American Physical Therapy Association'),('E0202027','APTA','acronym','','aneurysm of persistent trigeminal artery'),('E0202028','Mac','abbreviation','E0038529','macula'),('E0202031','APTT','acronym','E0208487','activated partial thromboplastin time'),('E0202034','AQ','acronym','E0208488','achievement quotient'),('E0202034','AQ','acronym','E0208489','accomplishment quotient'),('E0202034','AQ','acronym','','any quantity'),('E0202034','AQ','acronym','E0208490','aphasia quotient'),('E0202035','Aq.','abbreviation','E0010181','aqua'),('E0202041','Arg','abbreviation','E0010358','arginine'),('E0202045','arg.','abbreviation','E0220641','argentum'),('E0202052','ASM','acronym','E0208491','American Society for Microbiology'),('E0202052','ASM','acronym','E0208492','airway smooth surface'),('E0202053','AsM','acronym','E0208499','myopic astigmatism'),('E0202057','Asn','abbreviation','E0010737','asparagine'),('E0202058','ASN','acronym','E0208493','alkali-soluble nitrogen'),('E0202058','ASN','acronym','E0010519','arteriosclerotic nephritis'),('E0202063','ATN','acronym','E0208494','acute tubular necrosis'),('E0202063','ATN','acronym','E0208495','tyrosinase-negative oculocutaneous albinism'),('E0202071','Az','abbreviation','E0202072','azote'),('E0202071','Az','abbreviation','E0500861','Azobacter'),('E0202073','AAD','acronym','E0208414','American Academy of Dermatology'),('E0202074','aad','acronym','','adrenalectomized alloxan-diabetic'),('E0202078','AADR','acronym','E0000252','American Academy of Dental Radiology'),('E0202108','BACOP','acronym','','bleomycin, Adriamycin, cyclophosphamide, Oncovin, and prednisone'),('E0202110','BDA','acronym','E0001116','British Dental Association'),('E0202112','BDS','acronym','E0000706','Bachelor of Dental Surgery'),('E0202112','BDS','acronym','E0208500','biological detection system'),('E0202113','b.d.s.','acronym','','bis in die summendus'),('E0202117','Bi','abbreviation','E0013200','bismuth'),('E0202117','Bi','abbreviation','E0012764','biceps'),('E0202119','bk.','abbreviation','E0011648','back'),('E0202119','bk.','abbreviation','E0013253','black'),('E0202122','Bq','abbreviation','E0332788','becquerel'),('E0202125','BSF','acronym','','B-lymphocyte stimulatory factor'),('E0202125','BSF','acronym','E0314604','back-scatter factor'),('E0202126','BSP','acronym','E0066502','Bromsulphalein'),('E0202126','BSP','acronym','E0218587','bromsulfophthalein'),('E0202126','BSP','acronym','E0302489','bromosulfophthalein'),('E0202126','BSP','acronym','E0314606','bromsulphalein sodium'),('E0202137','C3PA','abbreviation','E0200517','C3 proactivator'),('E0202147','Cb','abbreviation','E0220643','columbium'),('E0202149','CB','acronym','','Chirurgiae Baccalaureus'),('E0202149','CB','acronym','E0015126','carbenicillin'),('E0202149','CB','acronym','','carbobenzoxy chloride'),('E0202149','CB','acronym','E0208503','carbonated beverage'),('E0202149','CB','acronym','E0216101','catheterized bladder'),('E0202149','CB','acronym','E0016885','chronic bronchitis'),('E0202149','CB','acronym','','circumflex branch'),('E0202149','CB','acronym','E0200579','conjugated bilirubin'),('E0202149','CB','acronym','','contrast baths'),('E0202149','CB','acronym','E0205438','coracobrachialis'),('E0202149','CB','acronym','','Cruveilhier-Baumgarten'),('E0202151','C/B','acronym','','chest-back'),('E0202153','c.b.c.','acronym','E0018162','complete blood count'),('E0202154','CBC','acronym','','Camelot Behavioral Checklist'),('E0202154','CBC','acronym','','cerebrobuccal connective'),('E0202154','CBC','acronym','E0314696','child behavior characteristic'),('E0202157','CBS','acronym','E0213382','chronic brain syndrome'),('E0202157','CBS','acronym','','conjugated bile salts'),('E0202157','CBS','acronym','E0314700','Columbia Broadcasting System'),('E0202159','CCA','acronym','E0016454','chimpanzee coryza agent'),('E0202159','CCA','acronym','E0208504','congenital contractural arachnodactyly'),('E0202159','CCA','acronym','','cephalin cholesterol antigen'),('E0202159','CCA','acronym','','chick cell agglutination'),('E0202159','CCA','acronym','E0016765','choriocarcinoma'),('E0202159','CCA','acronym','','circumflex coronary artery'),('E0202159','CCA','acronym','E0208505','colitis colon antigen'),('E0202159','CCA','acronym','E0200577','common carotid artery'),('E0202163','CCK','acronym','E0016621','cholecystokinin'),('E0202164','CD50','acronym','E0208506','median curative dose'),('E0202165','CDF','acronym','E0016703','chondrodystrophia fetalis'),('E0202165','CDF','acronym','E0208507','ciliary dyskinesia factor'),('E0202166','cdf','acronym','E0314572','cumulative distribution function'),('E0202167','CDP','acronym','E0020530','cytidine diphosphate'),('E0202167','CDP','acronym','','chronic destructive periodontitis'),('E0202167','CDP','acronym','','collagenase-digestible protein'),('E0202167','CDP','acronym','','constant distending pressure'),('E0202167','CDP','acronym','','continuous distending pressure'),('E0202167','CDP','acronym','E0314714','coronary drug project'),('E0202168','Ce','abbreviation','E0016060','cerium'),('E0202168','Ce','abbreviation','E0208523','celeriter'),('E0202173','CFU','acronym','E0200771','colony forming unit'),('E0202175','CH','acronym','','crown-heel'),('E0202175','CH','acronym','E0201168','cystic hygroma'),('E0202175','CH','acronym','E0020325','cycloheximide'),('E0202175','CH','acronym','E0500416','communicating hydrocele'),('E0202175','CH','acronym','E0500415','chronic hypertension'),('E0202175','CH','acronym','E0500414','chronic hepatitis'),('E0202175','CH','acronym','E0016508','chloral hydrate'),('E0202175','CH','acronym','E0339353','case history'),('E0202175','CH','abbreviation','E0016393','chiasma'),('E0202175','CH','abbreviation','E0016669','cholesterol'),('E0202177','Ch','abbreviation','E0016203','chapter'),('E0202177','Ch','abbreviation','E0016381','chest'),('E0202177','Ch','abbreviation','E0001519','Chief'),('E0202177','Ch','abbreviation','E0016734','chorda'),('E0202177','Ch','abbreviation','E0016427','child'),('E0202177','Ch','abbreviation','E0016257','check'),('E0202177','Ch','abbreviation','E0016675','choline'),('E0202177','Ch','abbreviation','','Chido'),('E0202184','CHO','acronym','E0208508','Chinese hamster ovary'),('E0202198','CK','acronym','E0019649','creatine kinase'),('E0202198','CK','acronym','','calf kidney'),('E0202198','CK','acronym','','chicken kidney'),('E0202198','CK','acronym','E0016621','cholecystokinin'),('E0202198','CK','acronym','','contralateral knee'),('E0202198','CK','acronym','E0020599','cytokinin'),('E0202198','CK','acronym','E0331084','choline kinase'),('E0202200','CMF','acronym','','cyclophosphamide, methotrexate, and 5-fluorouracil'),('E0202200','CMF','acronym','','catabolite modular factor'),('E0202200','CMF','acronym','E0016717','chondromyxoid fibroma'),('E0202200','CMF','acronym','','cold mitten friction'),('E0202200','CMF','acronym','','cortical magnification factor'),('E0202201','CMP','acronym','E0020535','cytidine monophosphate'),('E0202201','CMP','acronym','E0015290','cardiomyopathy'),('E0202201','CMP','acronym','','chondromalacia patella'),('E0202202','CMR','acronym','E0208509','cerebral metabolic rate'),('E0202202','CMR','acronym','E0208510','common mode rejection'),('E0202202','CMR','acronym','E0208511','crude mortality ratio'),('E0202204','CN','acronym','','cras nocte'),('E0202204','CN','acronym','E0015636','caudate nucleus'),('E0202204','CN','acronym','','cellulose nitrate'),('E0202204','CN','acronym','E0338995','charge nurse'),('E0202204','CN','acronym','','child nutrition'),('E0202204','CN','acronym','E0203797','chloroacetophenone'),('E0202204','CN','acronym','','clinical nursing'),('E0202204','CN','acronym','E0017641','cochlear nucleus'),('E0202204','CN','acronym','','congenital nephrosis'),('E0202204','CN','acronym','E0210422','congenital nystagmus'),('E0202204','CN','acronym','E0019565','cranial nerve'),('E0202204','CN','acronym','','Crigler-Najjar'),('E0202204','CN','acronym','E0020256','cyanogen'),('E0202204','CN','acronym','E0314820','cyanosis neonatorum'),('E0202206','COAP','acronym','','cyclophosphamide, Oncovin, ara-C, and prednisone'),('E0202207','COC','acronym','E0208514','calcifying odontogenic cyst'),('E0202207','COC','acronym','E0208512','cathodal opening clonus'),('E0202207','COC','acronym','E0208513','cathodal opening contraction'),('E0202207','COC','acronym','E0208515','combination-type oral contraceptive'),('E0202207','COC','acronym','E0500412','cumulus oocyte complex'),('E0202209','COCl','acronym','E0208512','cathodal opening clonus'),('E0202220','CPD','acronym','E0208516','citrate phosphate dextrose'),('E0202220','CPD','acronym','E0208517','calcium pyrophosphate deposition'),('E0202220','CPD','acronym','E0208518','cephalopelvic disproportion'),('E0202220','CPD','acronym','E0208522','childhood polycystic disease'),('E0202220','CPD','acronym','','chorioretinopathy and pituitary dysfunction'),('E0202220','CPD','acronym','E0421889','chronic peritoneal dialysis'),('E0202220','CPD','acronym','','citrate-phosphate-dextrose'),('E0202220','CPD','acronym','E0208521','congenital polycystic disease'),('E0202220','CPD','acronym','','contact potential difference'),('E0202220','CPD','acronym','E0018712','contagious pustular dermatitis'),('E0202220','CPD','acronym','','critical point drying'),('E0202220','CPD','acronym','E0205522','cyclopentadiene'),('E0202222','CRM','acronym','E0019873','cross-reacting material'),('E0202222','CRM','acronym','','Certified Reference Materials'),('E0202222','CRM','acronym','','contralateral remote masking'),('E0202222','CRM','acronym','','counting rate meter'),('E0202222','CRM','acronym','E0314787','crown-rump measurement'),('E0202224','Cx','abbreviation','E0016113','cervix'),('E0202237','CSM','acronym','E0016041','cerebrospinal meningitis'),('E0202237','CSM','acronym','','carotid sinus massage'),('E0202237','CSM','acronym','','circulation, sensation, motion'),('E0202237','CSM','acronym','','color, sensation, motion'),('E0202237','CSM','acronym','E0314793','corn-soy milk'),('E0202238','dC','abbreviation','E0021771','deoxycytidine'),('E0202239','DAF','acronym','E0208524','decay-activating factor'),('E0202239','DAF','acronym','E0208525','decay-accelerating factor'),('E0202239','DAF','acronym','E0208526','delayed auditory feedback'),('E0202239','DAF','acronym','E0208527','drug-adulterated food'),('E0202240','DBA','acronym','E0070238','dibenzanthracene'),('E0202240','DBA','acronym','E0423612','Dolichos biflorus agglutinin'),('E0202240','DBA','acronym','E0423613','Diamond-Blackfan anemia'),('E0202240','DBA','acronym','E0502141','dibromoacetic acid'),('E0202241','DANS','acronym','','5-dimethylamino-1-naphthalenesulfonic acid'),('E0202242','DCA','acronym','E0208530','deoxycholate-citrate agar'),('E0202242','DCA','acronym','E0021766','deoxycholic acid'),('E0202242','DCA','acronym','E0208529','deoxycorticosterone acetate'),('E0202242','DCA','acronym','E0022448','dichloroacetate'),('E0202242','DCA','acronym','E0022449','dichloroacetic acid'),('E0202243','DCF','acronym','E0208532','direct centrifugal flotation'),('E0202247','DCH','acronym','E0002111','Diploma in Child Health'),('E0202247','DCH','acronym','E0208533','delayed cutaneous hypersensitivity'),('E0202252','DES','acronym','E0209666','dermal-epidermal separation'),('E0202252','DES','acronym','E0022651','diffuse esophageal spasm'),('E0202252','DES','acronym','E0208539','disequilibrium syndrome'),('E0202252','DES','acronym','E0022599','diethylstilboestrol'),('E0202252','DES','acronym','E0515521','Dissociative Experiences Scale'),('E0202252','DES','acronym','E0412757','diethylsulfate'),('E0202252','DES','acronym','E0516140','diethylstilbesterol'),('E0202252','DES','abbreviation','E0022042','desmosine'),('E0202252','DES','abbreviation','E0308742','desflurane'),('E0202252','DES','abbreviation','E0022023','desipramine'),('E0202252','DES','abbreviation','E0206645','desmin'),('E0202252','DES','abbreviation','E0022005','desferrioxamine'),('E0202253','Det.','abbreviation','E0022144','detur'),('E0202257','DH','acronym','E0021352','delayed hypersensitivity'),('E0202257','DH','acronym','','daily habits'),('E0202257','DH','acronym','E0021312','dehydrocholic acid'),('E0202257','DH','acronym','E0021316','dehydrogenase'),('E0202257','DH','acronym','','dental habits'),('E0202257','DH','acronym','E0021920','dermatitis herpetiformis'),('E0202257','DH','acronym','','developmental history'),('E0202257','DH','acronym','E0208541','disseminated histoplasmosis'),('E0202257','DH','acronym','E0208540','ductal hyperplasia'),('E0202259','DHEA','acronym','E0021315','dehydroepiandrosterone'),('E0202263','RAST','acronym','E0051806','radioallergosorbent test'),('E0202264','DMBA','acronym','','7,12-dimethylbenzanthracene'),('E0202265','DMD','acronym','E0002122','Doctor of Dental Medicine'),('E0202265','DMD','acronym','E0208543','disease-modifying drug'),('E0202265','DMD','acronym','E0002164','Duchenne\'s muscular dystrophy'),('E0202267','DN','acronym','E0208544','dibucaine number'),('E0202267','DN','acronym','E0001994','Deiters\' nucleus'),('E0202267','DN','acronym','E0208557','diabetic neuropathy'),('E0202267','DN','acronym','E0208556','dicrotic notch'),('E0202267','DN','acronym','E0022984','dinitrocresol'),('E0202268','Dn.','abbreviation','','dekanem'),('E0202269','dn.','abbreviation','','decinem'),('E0202270','DOA','acronym','','date of admission'),('E0202270','DOA','acronym','','date of arrival'),('E0202270','DOA','acronym','E0208547','differential optical absorption'),('E0202270','DOA','acronym','E0208548','dominant optic atrophy'),('E0202273','DOC','acronym','E0021770','deoxycorticosterone'),('E0202273','DOC','acronym','','date of conception'),('E0202274','DOCA','acronym','E0208529','deoxycorticosterone acetate'),('E0202275','dopa','acronym','','3,4-dihydroxyphenylalanine'),('E0202278','DP','acronym','E0355933','Doctor of Pharmacy'),('E0202278','DP','acronym','','Doctor of Podiatry'),('E0202278','DP','acronym','','directione propria'),('E0202278','DP','acronym','','dry pint'),('E0202278','DP','acronym','','data processing'),('E0202278','DP','acronym','','deep pulse'),('E0202278','DP','acronym','','definitive procedure'),('E0202278','DP','acronym','','dementia precox'),('E0202278','DP','acronym','','demantia praecox'),('E0202278','DP','acronym','','dense plate'),('E0202278','DP','acronym','E0220646','dental prosthetics'),('E0202278','DP','acronym','','developed pressure'),('E0202278','DP','acronym','','diaphragmatic plaque'),('E0202278','DP','acronym','E0322015','diastolic pressure'),('E0202278','DP','acronym','','diffuse precipitation'),('E0202278','DP','acronym','','diffusion pressure'),('E0202278','DP','acronym','','digestible protein'),('E0202278','DP','acronym','E0220647','diphosgene'),('E0202278','DP','acronym','E0023043','diphosphate'),('E0202278','DP','acronym','E0426842','dipropionate'),('E0202278','DP','acronym','','directional preponderance'),('E0202278','DP','acronym','','disability pension'),('E0202278','DP','acronym','','discriminating power'),('E0202278','DP','acronym','','disopyramidel phospate'),('E0202278','DP','acronym','','displaced person'),('E0202278','DP','acronym','','distal pancreatectomy'),('E0202278','DP','acronym','E0209069','distal phalanx'),('E0202278','DP','acronym','','donor\'s plasma'),('E0202278','DP','acronym','','dorsalis pedis'),('E0202278','DP','acronym','','driving pressure'),('E0202278','DP','acronym','E0314827','dynamic programming'),('E0202278','DP','acronym','','degradation product'),('E0202279','DPH','acronym','E0002115','Diploma in Public Health'),('E0202279','DPH','acronym','E0208553','Department of Public Health'),('E0202279','DPH','acronym','E0022324','diaphragm'),('E0202279','DPH','acronym','E0023042','diphenylhydantoin'),('E0202280','DPM','acronym','E0002114','Diploma in Psychological Medicine'),('E0202280','DPM','acronym','E0002126','Doctor of Podiatric Medicine'),('E0202281','dpm','acronym','','disintegrations per minute'),('E0202284','DPT','acronym','','diphtheria-pertussis-tetanus'),('E0202284','DPT','acronym','E0208554','dichotic pitch test'),('E0202284','DPT','acronym','','diphtheric pseudotabes'),('E0202284','DPT','acronym','E0403610','dipropyltryptamine'),('E0202285','DR','acronym','E0200244','reaction of degeneration'),('E0202285','DR','acronym','E0021400','delivery room'),('E0202286','dr.','abbreviation','E0208910','dram'),('E0202286','dr.','abbreviation','E0023896','drain'),('E0202286','dr.','abbreviation','E0023945','dressing'),('E0202288','dsRNA','acronym','E0208911','double-stranded ribonucleic acid'),('E0202289','dU','acronym','E0206642','deoxyuridine'),('E0202290','dv','acronym','E0208912','double vibration'),('E0202291','DV','acronym','E0208559','dependent variable'),('E0202291','DV','acronym','','difference in volume'),('E0202291','DV','acronym','','difference of volume'),('E0202291','DV','acronym','E0208560','dilute volume'),('E0202291','DV','acronym','E0208558','distemper virus'),('E0202291','DV','acronym','E0023826','double vision'),('E0202303','EAP','acronym','','epiallopregnanolone'),('E0202303','EAP','acronym','E0024694','electroacupuncture'),('E0202303','EAP','acronym','','erythrocyte acid phosphatase'),('E0202303','EAP','acronym','E0208565','evoked action potential'),('E0202305','ECMO','acronym','','enteric cytopathic monkey orphan'),('E0202305','ECMO','acronym','','enteric cytopathogenic monkey orphan'),('E0202305','ECMO','acronym','E0201100','extracorporeal membrane oxygenation'),('E0202305','ECMO','acronym','E0315012','extracorporeal membrane oxygenator'),('E0202310','EEE','acronym','E0024347','eastern equine encephalomyelitis'),('E0202310','EEE','acronym','E0208566','experimental enterococcal endocarditis'),('E0202310','EEE','acronym','E0208567','external eye exam'),('E0202318','ssDNA','acronym','E0314993','single-stranded deoxyribonucleic acid'),('E0202322','EHDP','acronym','','ethane-1-hydroxy-1,1-diphosphonate'),('E0202325','Em','abbreviation','E0024964','emmetropia'),('E0202331','ENG','acronym','E0024751','electronystagmography'),('E0202331','ENG','acronym','E0208579','electroneurography'),('E0202331','ENG','acronym','E0069633','electronystagmogram'),('E0202331','ENG','acronym','E0208578','electronystagmograph'),('E0202332','EP','acronym','E0026470','evoked potential'),('E0202332','EP','acronym','E0024475','ectopic pregnancy'),('E0202332','EP','acronym','E0024765','electrophoresis'),('E0202332','EP','acronym','E0214215','endogenous pyrogen'),('E0202332','EP','acronym','E0025293','endoperoxide'),('E0202332','EP','acronym','E0025367','end point'),('E0202332','EP','acronym','E0025523','enteropeptidase'),('E0202332','EP','acronym','E0500149','eosinophilic pneumonia'),('E0202332','EP','acronym','E0500158','erythrocyte protoporphyrin'),('E0202332','EP','acronym','E0026095','erythrophagocytosis'),('E0202332','EP','acronym','E0212846','erythropoietic porphyria'),('E0202332','EP','acronym','E0026101','erythropoietin'),('E0202332','EP','acronym','E0500160','esophageal pressure'),('E0202332','EP','acronym','E0500165','European Pharmacopoeia'),('E0202332','EP','abbreviation','E0500151','epicardial electrogram'),('E0202332','EP','abbreviation','E0206660','epirubicin'),('E0202332','EP','abbreviation','E0202365','epoxide'),('E0202339','ER','acronym','E0208583','emergency room'),('E0202339','ER','acronym','E0208580','early reticulocyte'),('E0202339','ER','acronym','E0208581','efficacy ratio'),('E0202339','ER','acronym','E0208582','ejection rate'),('E0202339','ER','acronym','E0066935','electroresection'),('E0202339','ER','acronym','E0208584','enhancement ratio'),('E0202339','ER','acronym','E0208585','environmental resistance'),('E0202339','ER','acronym','E0208586','epigastric region'),('E0202339','ER','acronym','E0208587','equine rhinopneumonia'),('E0202339','ER','acronym','E0208589','equivalent roentgen'),('E0202339','ER','acronym','E0208590','erythrocyte receptor'),('E0202339','ER','acronym','E0208591','esophageal rupture'),('E0202339','ER','acronym','E0208592','estradiol receptor'),('E0202339','ER','acronym','E0201076','estrogen receptor'),('E0202339','ER','acronym','E0208593','evoked response'),('E0202339','ER','acronym','E0208594','expiratory reserve'),('E0202339','ER','acronym','E0208595','extended release'),('E0202339','ER','acronym','E0208596','external resistance'),('E0202339','ER','acronym','E0208597','external rotation'),('E0202339','ER','acronym','E0208598','extraction ratio'),('E0202339','ER','acronym','E0208599','eye research'),('E0202359','EYA','acronym','E0208600','egg yolk agar'),('E0202371','FDP','acronym','','fibrin degradation products'),('E0202371','FDP','acronym','','fibrinogen degradation products'),('E0202371','FDP','acronym','E0428095','flexor digitorum profundus'),('E0202371','FDP','acronym','E0208602','fructose diphosphate'),('E0202373','FES','acronym','E0208603','functional electrical stimulation'),('E0202373','FES','acronym','E0208604','Family Environment Scale'),('E0202373','FES','acronym','E0208605','fat embolism syndrome'),('E0202373','FES','acronym','E0208606','flame emission spectroscopy'),('E0202373','FES','acronym','E0208607','force expiratory spirogram'),('E0202373','FES','acronym','','further examples see'),('E0202377','FLP','acronym','','fronto-laeva posterior'),('E0202378','Fm','abbreviation','E0027610','fermium'),('E0202382','F.p.','acronym','','fiat potio'),('E0202382','F.p.','acronym','E0208609','freezing point'),('E0202384','fp','acronym','E0315018','foot-pound'),('E0202387','FUdR','acronym','','5-fluorouracil deoxyribonucleoside'),('E0202406','G6PD','acronym','','glucose-6-phosphate dehydrogenase'),('E0202409','Ga','abbreviation','E0029203','gallium'),('E0202409','Ga','abbreviation','E0208657','granulocyte agglutination'),('E0202412','GA','acronym','E0071098','glutaric acid'),('E0202412','GA','acronym','E0208610','gastric analysis'),('E0202412','GA','acronym','E0029351','gastric antrum'),('E0202412','GA','acronym','E0029534','general anesthesia'),('E0202412','GA','acronym','E0208614','general appearance'),('E0202412','GA','acronym','E0071094','gentisic acid'),('E0202412','GA','acronym','E0029686','gestational age'),('E0202412','GA','acronym','E0208615','gibberellic acid'),('E0202412','GA','acronym','E0029971','glucuronic acid'),('E0202412','GA','acronym','E0002805','Golgi apparatus'),('E0202412','GA','acronym','E0208612','gramicidin A'),('E0202412','GA','acronym','E0208611','granulocyte adherence'),('E0202412','GA','acronym','E0214671','granuloma annulare'),('E0202412','GA','acronym','E0208613','guessed average'),('E0202412','GA','acronym','','Getting Along'),('E0202413','GBG','acronym','E0208618','glycine-rich glycoprotein'),('E0202413','GBG','acronym','E0208619','gonadal steroid-binding globulin'),('E0202414','TXA2','abbreviation','','thromboxane A2'),('E0202415','GDP','acronym','E0201353','guanosine diphosphate'),('E0202415','GDP','acronym','E0208621','gastroduodenal pylorus'),('E0202415','GDP','acronym','E0208622','gel diffusion precipitin'),('E0202416','Ge','abbreviation','E0029662','germanium'),('E0202416','Ge','abbreviation','E0208659','Gerbich red cell antigen'),('E0202417','TXB2','abbreviation','','thromboxane B2'),('E0202418','GIP','acronym','E0201296','gastric inhibitory polypeptide'),('E0202418','GIP','acronym','','gastric inhibitory peptide'),('E0202418','GIP','acronym','E0208625','giant interstitial pneumonia'),('E0202418','GIP','acronym','E0208627','glucose-dependent insulin-releasing peptide'),('E0202418','GIP','acronym','','glucose insulinotropic peptide'),('E0202418','GIP','acronym','E0208629','gonorrheal invasive peritonitis'),('E0202421','GL','acronym','','greatest length'),('E0202421','GL','acronym','','Gilbert-Lereboullet'),('E0202421','GL','acronym','E0029813','glandula'),('E0202421','GL','acronym','E0208631','glomerular layer'),('E0202421','GL','acronym','E0208632','granular layer'),('E0202421','GL','acronym','E0030049','glycosphingolipid'),('E0202421','GL','abbreviation','E0029809','gland'),('E0202422','gl.','abbreviation','E0029813','glandula'),('E0202424','GlcNAc','abbreviation','','N-acetylglucosamine'),('E0202426','GLI','acronym','E0208635','glucagon-like immunoreactivity'),('E0202426','GLI','abbreviation','E0202448','glicentin'),('E0202427','Glu','abbreviation','E0029983','glutamic acid'),('E0202429','Gly','abbreviation','E0030017','glycine'),('E0202429','Gly','abbreviation','E0030057','glycyl'),('E0202432','GPI','acronym','','general paralysis of the insane'),('E0202432','GPI','acronym','','general paresis of the insane'),('E0202432','GPI','acronym','E0428519','Gingival-Periodontal Index'),('E0202432','GPI','acronym','E0428518','glucosephosphate isomerase'),('E0202432','GPI','acronym','E0428517','Gordon Personal Inventory'),('E0202432','GPI','acronym','E0314812','guinea pig ileum'),('E0202432','GPI','acronym','','glycophosphatidylinositol'),('E0202433','GPT','acronym','E0201201','glutamic pyruvic transaminase'),('E0202433','GPT','acronym','E0208641','glutamate-pyruvate transaminase'),('E0202433','GPT','acronym','E0208642','guinea pig trachea'),('E0202436','GSH','acronym','E0208644','glomerular stimulating hormone'),('E0202436','GSH','acronym','E0208645','golden Syrian hamster'),('E0202437','GTH','acronym','E0208646','gonadotropic hormone'),('E0202440','WISC','acronym','E0210340','Wechsler Intelligence Scale for Children'),('E0202441','GU','acronym','E0029367','gastric ulcer'),('E0202441','GU','acronym','E0208653','glucose uptake'),('E0202441','GU','acronym','E0208654','glycogenic unit'),('E0202441','GU','acronym','E0030142','gonococcal urethritis'),('E0202441','GU','acronym','E0208656','gravitational ulcer'),('E0202442','GalNAc','abbreviation','','N-acetylgalactosamine'),('E0202444','GALT','acronym','E0208617','gut-associated lymphoid tissue'),('E0202444','GALT','acronym','','galactose-1-phosphate uridyltransferase'),('E0202454','HA','acronym','E0208663','halothane anesthesia'),('E0202454','HA','acronym','E0201257','H antigen'),('E0202454','HA','acronym','E0030952','hearing aid'),('E0202454','HA','acronym','E0067192','hemadsorption'),('E0202454','HA','acronym','E0216366','hemagglutinating activity'),('E0202454','HA','acronym','E0208664','hemagglutinating antibody'),('E0202454','HA','acronym','E0031225','hemolytic anemia'),('E0202454','HA','acronym','E0208665','hepatic adenoma'),('E0202454','HA','acronym','E0031300','hepatic artery'),('E0202454','HA','acronym','E0031315','hepatitis A'),('E0202454','HA','acronym','E0400289','herpangina'),('E0202454','HA','acronym','E0208667','heterophil antibody'),('E0202454','HA','acronym','E0208669','Heyden antibiotic'),('E0202454','HA','acronym','E0208670','high anxiety'),('E0202454','HA','acronym','E0067277','hippuric acid'),('E0202454','HA','acronym','E0031720','histamine'),('E0202454','HA','acronym','E0031742','histocompatibility antigen'),('E0202454','HA','acronym','E0003155','Horton\'s arteritis'),('E0202454','HA','acronym','E0208672','hospital admission'),('E0202454','HA','acronym','E0032306','hyaluronic acid'),('E0202454','HA','acronym','E0032626','hyperalimentation'),('E0202454','HA','acronym','E0208675','hypersensitivity alveolitis'),('E0202454','HA','acronym','E0354112','hydroxyapatite'),('E0202454','HA','acronym','E0030669','haemagglutination'),('E0202456','Ha','abbreviation','E0208701','hahnium'),('E0202456','Ha','abbreviation','E0208702','Hartmann number'),('E0202457','HAA','acronym','E0208678','hepatitis-associated antigen'),('E0202457','HAA','acronym','E0208679','hearing aid amplifier'),('E0202457','HAA','acronym','E0208680','hemolytic anemia antigen'),('E0202457','HAA','acronym','E0208681','hospital activity analysis'),('E0202458','acetoacetyl CoA','abbreviation','E0210344','acetoacetyl coenzyme A'),('E0202459','HAI','acronym','E0031080','hemagglutination inhibition'),('E0202459','HAI','acronym','E0208682','hemagglutinin inhibition'),('E0202461','HBe','acronym','E0314917','hepatitis B e'),('E0202462','acetyl CoA acetyltransferase','abbreviation','E0314678','acetyl coenzyme A acetyltransferase'),('E0202463','HEK','acronym','E0208683','human embryo kidney'),('E0202463','HEK','acronym','E0208684','human embryonic kidney'),('E0202464','HETE','acronym','E0032507','hydroxyeicosatetraenoic acid'),('E0202465','acetyl CoA carboxylase','abbreviation','E0315040','acetyl coenzyme A carboxylase'),('E0202467','HGF','acronym','E0208686','hyperglycemic-glycogenolytic factor'),('E0202469','HHT','acronym','E0208687','hydroxyheptadecatrienoic acid'),('E0202469','HHT','acronym','E0208688','head halter traction'),('E0202469','HHT','acronym','E0031395','hereditary hemorrhagic telangiectasia'),('E0202469','HHT','acronym','E0208689','heterotopic heart transplantation'),('E0202471','Hm','acronym','E0208735','manifest hyperopia'),('E0202472','HMM','acronym','E0206685','hexamethylmelamine'),('E0202472','HMM','acronym','E0208690','heavy meromyosin'),('E0202472','HMM','acronym','E0208691','hexamethylomelamine'),('E0202472','HMM','acronym','E0500664','hidden Markov model'),('E0202473','Ho','abbreviation','E0069792','holmium'),('E0202477','HPETE','acronym','E0208692','hydroperoxyeicosatetraenoic acid'),('E0202479','HRF','acronym','E0201415','histamine releasing factor'),('E0202480','HSA','acronym','E0208693','human serum albumin'),('E0202480','HSA','acronym','E0208694','Hazardous Substances Act'),('E0202480','HSA','acronym','E0208695','health service area'),('E0202480','HSA','acronym','E0208696','health systems agency'),('E0202480','HSA','acronym','E0208698','horse serum albumin'),('E0202480','HSA','acronym','E0208699','hypersomnia-sleep apnea'),('E0202481','HuIFN','acronym','E0208705','human interferon'),('E0202490','HCT','acronym','E0031104','hematocrit'),('E0202502','IB','acronym','E0340475','inclusion body'),('E0202502','IB','acronym','E0208707','birth instrument'),('E0202502','IB','acronym','','Ibrahim-Beck'),('E0202502','IB','acronym','E0208708','immune balance'),('E0202502','IB','acronym','E0208713','immune body'),('E0202502','IB','acronym','','index of build'),('E0202502','IB','acronym','E0208712','infectious bronchitis'),('E0202503','IBF','acronym','E0208715','immunoglobulin-binding factor'),('E0202503','IBF','acronym','E0208717','immature brown fat'),('E0202504','ICP','acronym','E0035423','intracranial pressure'),('E0202504','ICP','acronym','E0034097','incubation period'),('E0202504','ICP','acronym','E0208719','inductively coupled plasma'),('E0202504','ICP','acronym','E0208720','infectious cell protein'),('E0202504','ICP','acronym','E0216109','intermittent catheterization protocol'),('E0202505','IGF','acronym','E0201573','insulin like growth factor'),('E0202506','IH','acronym','E0034385','infectious hepatitis'),('E0202507','IL-1','acronym','E0439992','interleukin-1'),('E0202509','Ile','abbreviation','E0036030','isoleucine'),('E0202509','Ile','abbreviation','E0202522','isoleucyl'),('E0202510','IMP','acronym','E0201569','inosine monophosphate'),('E0202510','IMP','acronym','E0208723','idiopathic myeloid proliferation'),('E0202510','IMP','acronym','E0208724','incomplete male pseudohermaphroditism'),('E0202510','IMP','acronym','','inpatient Multidimensional Psychiatric'),('E0202510','IMP','acronym','E0208725','intramembranous particle'),('E0202511','IMV','acronym','E0208726','intermittent mandatory ventilation'),('E0202511','IMV','acronym','E0446702','intermittent mechanical ventilation'),('E0202511','IMV','acronym','E0201614','inferior mesenteric vein'),('E0202514','INA','acronym','E0208728','infectious nucleic acid'),('E0202514','INA','acronym','E0208731','inferior nasal artery'),('E0202514','INA','acronym','E0003425','International Neurological Association'),('E0202514','INA','acronym','E0484891','intercalating nucleic acid'),('E0202514','INA','abbreviation','E0033879','inactivator'),('E0202518','IPV','acronym','E0208738','inactivated poliomyelitis vaccine'),('E0202518','IPV','acronym','E0208739','inactivated poliomyelitis virus'),('E0202518','IPV','acronym','E0208740','inactivated polio vaccine'),('E0202518','IPV','acronym','E0208741','inactivated poliovirus vaccine'),('E0202518','IPV','acronym','E0208742','incompetent perforator vein'),('E0202518','IPV','acronym','E0208743','infectious pustular vaginitis'),('E0202518','IPV','acronym','E0034393','infectious pustular vulvovaginitis'),('E0202518','IPV','acronym','E0208745','intrapulmonary vein'),('E0202519','IRC','acronym','','inspiratory reserve capacity'),('E0202519','IRC','acronym','','instantaneous resonance curve'),('E0202520','aminoacyl tRNA','abbreviation','E0210346','aminoacyl transfer ribonucleic acid'),('E0202521','ISO','acronym','E0003434','International Standards Organization'),('E0202521','ISO','abbreviation','E0036060','isoproterenol'),('E0202523','IUD','acronym','E0201492','intrauterine device'),('E0202523','IUD','acronym','E0208748','intrauterine death'),('E0202524','IDU','acronym','E0033333','idoxuridine'),('E0202524','IDU','acronym','E0208722','Ivy dog unit'),('E0202528','InsP3','acronym','','inositol 1,4,5-triphosphate'),('E0202535','kc','acronym','E0315046','kilocycle'),('E0202540','KP','acronym','','keratitic precipitates'),('E0202540','KP','acronym','','Kaufmann-Peterson'),('E0202540','KP','acronym','E0340589','keratic precipitate'),('E0202540','KP','acronym','E0208752','kidney protein'),('E0202540','KP','acronym','E0208751','kidney pouch'),('E0202540','KP','acronym','E0208750','Klebsiella pneumoniae'),('E0202540','KP','acronym','E0208749','killed parenteral'),('E0202540','KP','acronym','E0429499','keratitis punctata'),('E0202542','KUB','acronym','','kidney, ureter, and bladder'),('E0202543','kVp','acronym','','kilovolts peak'),('E0202548','Ksp','abbreviation','E0208753','solubility product constant'),('E0202549','LAV','acronym','E0208754','lymphadenopathy-associated virus'),('E0202550','Leu','abbreviation','E0037326','leucine'),('E0202552','LFA','acronym','E0208755','left femoral artery'),('E0202552','LFA','acronym','E0208757','left forearm'),('E0202552','LFA','acronym','E0208758','leukotactic factor activity'),('E0202553','LM','acronym','E0037530','light minimum'),('E0202553','LM','acronym','E0208761','lactose malabsorption'),('E0202553','LM','acronym','E0208762','laryngeal muscle'),('E0202553','LM','acronym','E0201539','lateral malleolus'),('E0202553','LM','acronym','E0037155','legal medicine'),('E0202553','LM','acronym','E0212763','lemniscus medialis'),('E0202553','LM','acronym','E0208763','light microscope'),('E0202553','LM','acronym','E0037595','lincomycin'),('E0202553','LM','acronym','E0208765','liquid membrane'),('E0202553','LM','acronym','E0335204','Listeria monocytogenes'),('E0202553','LM','acronym','','longitudinal muscle'),('E0202553','LM','acronym','','Looser-Milkman'),('E0202553','LM','acronym','','lower motor'),('E0202555','LMF','acronym','E0038358','lymphocyte mitogenic factor'),('E0202555','LMF','acronym','E0208769','left middle finger'),('E0202555','LMF','acronym','','Leukeran, methotrexate, and 5-fluorouracil'),('E0202556','LMP','acronym','E0208770','last menstrual period'),('E0202556','LMP','acronym','E0038189','lumbar puncture'),('E0202563','LSA','acronym','E0208774','Licentiate of Society of Apothecaries'),('E0202563','LSA','acronym','E0208772','left subclavian artery'),('E0202563','LSA','acronym','E0208775','leukocyte specific activity'),('E0202563','LSA','acronym','','lichen sclerosis et atrophicus'),('E0202563','LSA','acronym','E0208776','lipid-bound sialic acid'),('E0202563','LSA','acronym','E0038420','lymphosarcoma'),('E0202563','LSA','acronym','E0208777','Linguistic Society of America'),('E0202565','LT','acronym','E0038421','lymphotoxin'),('E0202565','LT','acronym','E0208780','laminar tomography'),('E0202565','LT','acronym','E0208781','left thigh'),('E0202565','LT','acronym','','lethal time'),('E0202565','LT','acronym','E0037389','leukotriene'),('E0202565','LT','acronym','E0204568','Levin tube'),('E0202565','LT','acronym','E0070187','levo thyroxine'),('E0202565','LT','acronym','E0208783','long term'),('E0202565','LT','acronym','E0208784','low temperature'),('E0202565','LT','acronym','E0208785','lues test'),('E0202565','LT','acronym','E0038360','lymphocyte transformation'),('E0202565','LT','acronym','E0208786','lymphocytotoxin'),('E0202566','LTB4','acronym','','leukotriene B4'),('E0202568','LTC4','acronym','','leukotriene C4'),('E0202569','Lu','abbreviation','E0038290','lutetium'),('E0202570','LVH','acronym','E0208789','left ventricular hypertrophy'),('E0202570','LVH','acronym','E0208788','large vessel hematocrit'),('E0202575','Lys','abbreviation','E0038447','lysine'),('E0202576','LYS','abbreviation','E0070280','lysosome'),('E0202579','mA','abbreviation','E0315052','milliampere'),('E0202581','MA','acronym','E0208791','Master of Arts'),('E0202581','MA','acronym','E0039549','mental age'),('E0202581','MA','acronym','E0208790','meter angle'),('E0202581','MA','acronym','E0216747','metatarsus adductus'),('E0202588','MB','acronym','','Medicinae Baccalaureus'),('E0202592','MC','acronym','','Magister Chirurgiae'),('E0202592','MC','acronym','E0208792','Medical Corps'),('E0202594','Mc','acronym','E0209932','megacycle'),('E0202595','mC','acronym','E0340968','millicoulomb'),('E0202596','MCA','acronym','E0208797','major coronary artery'),('E0202596','MCA','acronym','E0208798','Maternity Center Association'),('E0202596','MCA','acronym','E0208799','medical care administration'),('E0202596','MCA','acronym','E0039957','methylcholanthrene'),('E0202596','MCA','acronym','E0040204','middle cerebral artery'),('E0202596','MCA','acronym','E0208801','monochloroacetic acid'),('E0202596','MCA','acronym','E0040807','monoclonal antibody'),('E0202596','MCA','acronym','E0208805','motorcycle accident'),('E0202596','MCA','acronym','E0208803','multichannel analyzer'),('E0202596','MCA','acronym','E0208809','Multiple Classification Analysis'),('E0202596','MCA','acronym','E0208811','multiple congenital abnormality'),('E0202596','MCA','acronym','E0208812','multiple congenital anomaly'),('E0202599','MCF','acronym','E0203395','macrophage chemotactic factor'),('E0202599','MCF','acronym','E0208813','medium corpuscular fragility'),('E0202599','MCF','acronym','E0208814','microcomplement fixation'),('E0202599','MCF','acronym','E0208815','monocyte factor'),('E0202599','MCF','acronym','E0208816','mononuclear cell factor'),('E0202599','MCF','acronym','E0208817','most comfortable frequency'),('E0202599','MCF','acronym','E0208818','myocardial contractile force'),('E0202600','MDA','acronym','E0208819','motor discriminative acuity'),('E0202600','MDA','acronym','E0209355','methylenedioxyamphetamine'),('E0202601','MDP','acronym','E0208820','methylene diphosphonate'),('E0202601','MDP','acronym','','mandibular dysostosis and peromelia'),('E0202601','MDP','acronym','E0208821','maximum deliverable pressure'),('E0202601','MDP','acronym','E0208822','muramyldipeptide'),('E0202601','MDP','acronym','E0512609','maximum digital pulse'),('E0202601','MDP','acronym','E0512608','methylene diphosphate'),('E0202601','MDP','acronym','','muscular dystrophy, progressive'),('E0202601','MDP','acronym','E0038812','manic depressive psychosis'),('E0202603','MED','acronym','E0208823','minimal effective dose'),('E0202603','MED','acronym','E0208824','minimal erythema dose'),('E0202605','meq','abbreviation','E0314997','milliequivalent'),('E0202606','MER','acronym','E0208825','mean ejection rate'),('E0202606','MER','acronym','E0208826','methanol-extruded residue'),('E0202606','MER','acronym','E0208827','molar esterification rate'),('E0202606','MER','acronym','E0208828','multimodality evoked response'),('E0202608','MeV','acronym','E0208829','megaelectron volt'),('E0202642','MAF','acronym','E0209914','macrophage-activating factor'),('E0202642','MAF','acronym','E0421093','macrophage activation factor'),('E0202642','MAF','acronym','E0209915','macrophage agglutinating factor'),('E0202642','MAF','acronym','E0209916','mouse amniotic fluid'),('E0202642','MAF','acronym','E0209917','maximum atrial fragmentation'),('E0202642','MAF','acronym','E0209918','maximum audible field'),('E0202664','L & A','abbreviation','','light and accomodation'),('E0202699','meg.','abbreviation','E0069873','megakaryocyte'),('E0202699','meg.','abbreviation','E0069539','megaloblast'),('E0202700','meg.','abbreviation','E0204746','megaloblastic'),('E0202716','MEG','acronym','E0209927','magnetoencephalogram'),('E0202716','MEG','acronym','E0209928','magnetoencephalograph'),('E0202716','MEG','acronym','E0209929','magnetoencephalography'),('E0202716','MEG','acronym','E0209930','mercaptoethylguanidine'),('E0202716','MEG','acronym','E0209931','multifocal eosinophilic granuloma'),('E0202716','MEG','abbreviation','E0069873','megakaryocyte'),('E0202717','meg','abbreviation','E0209932','megacycle'),('E0202719','MEV','acronym','','maximal exercise ventilation'),('E0202719','MEV','acronym','E0209939','murine erythroblastosis virus'),('E0202733','Mev','acronym','','million electron volts'),('E0202777','t-PA','acronym','E0061194','tissue plasminogen activator'),('E0202777','t-PA','acronym','E0208917','tissue-type plasminogen activator'),('E0202805','MX','abbreviation','E0039088','matrix'),('E0202817','Mx','abbreviation','E0069709','maxwell'),('E0202817','Mx','abbreviation','','medicin extension'),('E0202825','NDA','acronym','E0004381','National Dental Association'),('E0202825','NDA','acronym','','New Drug Application'),('E0202825','NDA','acronym','','no detectable activity'),('E0202825','NDA','acronym','','no detectable antibodies'),('E0202825','NDA','acronym','','no demonstrable antibodies'),('E0202828','NDV','acronym','E0004439','Newcastle disease virus'),('E0202829','NHS','acronym','E0004388','National Health Service'),('E0202829','NHS','acronym','','Nance-Horan syndrome'),('E0202829','NHS','acronym','','normal horse serum'),('E0202829','NHS','acronym','E0314683','normal human serum'),('E0202830','NMN','acronym','E0439810','nicotinamide mononucleotide'),('E0202830','NMN','acronym','E0043029','normetanephrine'),('E0202830','NMN','acronym','','no middle name'),('E0202834','NPA','acronym','E0209980','National Perinatal Association'),('E0202834','NPA','acronym','E0209983','National Pharmaceutical Association'),('E0202834','NPA','acronym','E0209982','National Pituitary Agency'),('E0202834','NPA','acronym','','near point accomodation'),('E0202834','NPA','acronym','','nucleus of pretectal area'),('E0202841','NRC','acronym','E0209985','National Research Council'),('E0202841','NRC','acronym','','normal retinal correspondence'),('E0202841','NRC','acronym','','not routine care'),('E0202841','NRC','acronym','E0209988','noise reduction coefficient'),('E0202841','NRC','acronym','E0209986','Nuclear Regulatory Commission'),('E0202848','NST','acronym','E0209989','neospinalthalamic tract'),('E0202848','NST','acronym','E0209991','nonshivering thermogenesis'),('E0202848','NST','acronym','E0209992','nonstress test'),('E0202848','NST','acronym','','nutritional support team'),('E0202848','NST','acronym','E0314744','nutritional status type'),('E0202852','NTP','acronym','E0209993','National Toxicology Program'),('E0202852','NTP','acronym','E0042711','nitroprusside'),('E0202852','NTP','acronym','','normal temperature and pressure'),('E0202852','NTP','acronym','E0043191','nucleoside triphosphate'),('E0202854','NT & P','abbreviation','','normal temperature and pressure'),('E0202859','NAN','acronym','','N-acetylneuraminic acid'),('E0202865','neu','abbreviation','E0070708','neurolemma'),('E0202868','Neu','abbreviation','E0042334','neuraminidase'),('E0202886','OAP','acronym','','Oncovin, ara-C and prednisone'),('E0202886','OAP','acronym','E0209995','ophthalmic artery pressure'),('E0202886','OAP','acronym','E0044350','osteoarthropathy'),('E0202886','OAP','acronym','','oxygen at atmospheric pressure'),('E0202886','OAP','acronym','E0209999','Office of Adolescent Pregnancy'),('E0202886','OAP','acronym','E0209996','old age pension'),('E0202886','OAP','acronym','E0209998','old age pensioner'),('E0202887','O & A','abbreviation','','observation and assessment'),('E0202888','OB','acronym','E0354378','objective benefit'),('E0202888','OB','acronym','E0341091','occult bleeding'),('E0202888','OB','acronym','E0043502','occult blood'),('E0202888','OB','acronym','E0043705','olfactory bulb'),('E0202888','OB','acronym','E0354377','obliterative bronchiolitis'),('E0202888','OB','acronym','E0210024','oligoclonal band'),('E0202888','OB','acronym','E0516529','otilonium bromide'),('E0202888','OB','abbreviation','E0043411','obstetrics'),('E0202888','OB','abbreviation','E0043409','obstetrician'),('E0202889','OB','abbreviation','E0043407','obstetric'),('E0202889','OB','abbreviation','E0043330','obese'),('E0202890','OCT','acronym','E0210026','object classification test'),('E0202890','OCT','acronym','E0210031','optimal cutting temperature'),('E0202890','OCT','acronym','E0210027','oral contraceptive therapy'),('E0202890','OCT','acronym','E0210029','ornithine carbamoyltransferase'),('E0202890','OCT','acronym','E0210030','orthotopic cardiac transplantation'),('E0202890','OCT','acronym','E0210028','oxytocin challenge test'),('E0202904','OD','acronym','E0210032','Doctor of Optometry'),('E0202904','OD','acronym','E0210033','occipital dysplasia'),('E0202904','OD','acronym','E0043507','occupational dermatitis'),('E0202904','OD','acronym','E0043508','occupational disease'),('E0202904','OD','acronym','E0210034','Ollier disease'),('E0202904','OD','acronym','','open drop'),('E0202904','OD','acronym','E0351813','optical density'),('E0202904','OD','acronym','E0210036','optimal dose'),('E0202904','OD','acronym','','outside diameter'),('E0202904','OD','acronym','E0044648','overdose'),('E0202904','OD','acronym','E0044647','overdosage'),('E0202904','OD','acronym','','oculus dexter'),('E0202905','OD','acronym','E0210037','oculodynamic'),('E0202905','OD','acronym','','originally derived'),('E0202905','OD','acronym','E0220663','on-duty'),('E0202905','OD','acronym','E0220662','out-of-date'),('E0202908','OFD','acronym','','object-film distance'),('E0202908','OFD','acronym','E0210038','occipital frontal diameter'),('E0202909','OFD','acronym','E0314838','oral-facial-digital'),('E0202910','OIC','acronym','E0314859','osteogenesis imperfecta congenita'),('E0202911','Orn','abbreviation','E0044209','ornithine'),('E0202912','ORN','acronym','E0210049','operating room nurse'),('E0202912','ORN','abbreviation','E0210050','orthopedic nurse'),('E0202913','oz','abbreviation','E0044485','ounce'),('E0202916','P1','abbreviation','E0314632','parental generation'),('E0202918','p.a.','acronym','','post applicationem'),('E0202918','p.a.','acronym','','pro anno'),('E0202918','p.a.','acronym','E0420357','per annum'),('E0202918','p.a.','acronym','E0046983','per anum'),('E0202919','pA','acronym','E0315074','picoampere'),('E0202924','Pa','acronym','E0050524','protactinium'),('E0202924','Pa','acronym','E0005012','Pseudomonas aeruginosa'),('E0202924','Pa','abbreviation','E0219404','pascal'),('E0202924','Pa','abbreviation','E0045976','pathologist'),('E0202924','Pa','abbreviation','E0045977','pathology'),('E0202925','Pa','acronym','','pulmonary arterial'),('E0202929','PA','acronym','','paper advance'),('E0202929','PA','acronym','E0210066','paternal aunt'),('E0202929','PA','acronym','','permeability-area product'),('E0202929','PA','acronym','','Picture Arrangement'),('E0202929','PA','acronym','E0210052','panic attack'),('E0202929','PA','acronym','E0045312','pantothenic acid'),('E0202929','PA','acronym','E0045478','paralysis agitans'),('E0202929','PA','acronym','E0046449','periarteritis'),('E0202929','PA','acronym','E0210055','peridural artery'),('E0202929','PA','acronym','E0200105','periodic acid'),('E0202929','PA','acronym','E0210056','periodonal abscess'),('E0202929','PA','acronym','E0046874','pernicious anemia'),('E0202929','PA','acronym','E0210057','phenylalkylamine'),('E0202929','PA','acronym','E0047398','phosphatidic acid'),('E0202929','PA','acronym','E0047229','phenylalanine'),('E0202929','PA','acronym','E0067929','phosphoarginine'),('E0202929','PA','acronym','E0047537','photoallergy'),('E0202929','PA','acronym','E0047674','phthalic anhydride'),('E0202929','PA','acronym','E0047743','physician assistant'),('E0202929','PA','acronym','E0210053','plasma adsorption'),('E0202929','PA','acronym','E0210054','plasma aldosterone'),('E0202929','PA','acronym','E0048225','plasminogen activator'),('E0202929','PA','acronym','E0048268','platelet adhesiveness'),('E0202929','PA','acronym','E0048269','platelet aggregation'),('E0202929','PA','acronym','E0067981','polyamine'),('E0202929','PA','acronym','E0048694','polyarteritis'),('E0202929','PA','acronym','E0048696','polyarthritis'),('E0202929','PA','acronym','E0202226','prealbumin'),('E0202929','PA','acronym','E0210058','predictive accuracy'),('E0202929','PA','acronym','E0210059','primary aldosteronism'),('E0202929','PA','acronym','E0214985','primary amenorrhea'),('E0202929','PA','acronym','E0069433','proactivator'),('E0202929','PA','acronym','E0210060','proanthocyanidin'),('E0202929','PA','acronym','E0206766','procainamide'),('E0202929','PA','acronym','','prolonged action'),('E0202929','PA','acronym','E0071140','propionic acid'),('E0202929','PA','acronym','E0210061','prostate antigen'),('E0202929','PA','acronym','E0210062','protective antigen'),('E0202929','PA','acronym','E0210063','proteolytic action'),('E0202929','PA','acronym','E0210064','prothrombin activity'),('E0202929','PA','acronym','E0421986','protrusio acetabuli'),('E0202929','PA','acronym','E0005012','Pseudomonas aeruginosa'),('E0202929','PA','acronym','E0210065','psychogenic aspermia'),('E0202929','PA','acronym','E0051082','pulmonary artery'),('E0202929','PA','acronym','E0433013','pulmonary atresia'),('E0202929','PA','acronym','E0500119','puromycin aminonucleoside'),('E0202929','PA','acronym','E0071144','pyruvic acid'),('E0202929','PA','acronym','E0210067','pyrrolizidine alkaloid'),('E0202929','PA','acronym','','proprietary association'),('E0202929','PA','acronym','E0320723','psychoanalyst'),('E0202929','PA','acronym','E0050955','psycho-analysis'),('E0202929','PA','abbreviation','E0045537','paranoia'),('E0202929','PA','abbreviation','E0045977','pathology'),('E0202930','PA','acronym','','passive aggressive'),('E0202930','PA','acronym','','phakic-aphakic'),('E0202930','PA','acronym','','pituitary-adrenal'),('E0202930','PA','acronym','','platelet-associated'),('E0202930','PA','acronym','E0226029','postaural'),('E0202930','PA','acronym','','pregnancy-associated'),('E0202930','PA','acronym','E0051129','pulpoaxial'),('E0202930','PA','acronym','E0355718','posterio-anterior'),('E0202930','PA','acronym','E0210068','photoallergenic'),('E0202931','PA','acronym','','prior to admission'),('E0202932','PAB','acronym','E0045672','para-aminobenzoic acid'),('E0202932','PAB','acronym','E0210069','para-aminobenzoate'),('E0202932','PAB','acronym','E0210071','performance assessment battery'),('E0202932','PAB','acronym','','pharmacologic autonomic block'),('E0202932','PAB','acronym','E0210072','premature atrial beat'),('E0202932','PAB','acronym','','purple agar base'),('E0202932','PAB','acronym','E0314985','positive attention behavior'),('E0202933','PBG','acronym','E0048989','porphobilinogen'),('E0202934','PCR','acronym','E0209594','patient contact record'),('E0202934','PCR','acronym','E0047424','phosphocreatine'),('E0202934','PCR','acronym','E0209595','plasma clearance rate'),('E0202934','PCR','acronym','E0209593','polymerase chain reaction'),('E0202934','PCR','acronym','E0209596','protein catabolism rate'),('E0202935','PGI2','abbreviation','','prostaglandin I2'),('E0202936','PHB','acronym','E0210080','polyhydroxybutyrate'),('E0202936','PHB','acronym','E0315030','preventive health behavior'),('E0202937','PhB','abbreviation','E0314562','Pharmacopoeia Britannica'),('E0202938','PIP2','acronym','E0484731','phosphatidyl-inositol bisphosphate'),('E0202938','PIP2','abbreviation','','phosphatidylinositol 4,5-biphosphate'),('E0202939','PK','acronym','','Parrot-Kaufmann'),('E0202939','PK','acronym','','Patterson-Kelly'),('E0202939','PK','acronym','E0200008','penetrating keratoplasty'),('E0202939','PK','acronym','E0210083','pericardial knock'),('E0202939','PK','acronym','','Piringer-Kuchinka'),('E0202939','PK','acronym','E0050560','protein kinase'),('E0202939','PK','acronym','E0210085','psychokinesis'),('E0202939','PK','acronym','E0051483','pyruvate kinase'),('E0202939','PK','acronym','E0047135','pharmacokinetics'),('E0202939','PK','acronym','E0210084','pig kidney'),('E0202940','PK','acronym','E0421528','pharmacokinetic'),('E0202940','PK','acronym','E0210087','psychokinetic'),('E0202941','P-K','acronym','','Prausnitz-Kustner'),('E0202941','P-K','acronym','','Prausnitz-Kuestner'),('E0202943','PKU','acronym','E0301788','phenylketonuria'),('E0202944','MIF','acronym','E0209953','macrophage-inhibiting factor'),('E0202944','MIF','acronym','E0421094','macrophage inhibitory factor'),('E0202944','MIF','acronym','','maximal inspiratory flow'),('E0202944','MIF','acronym','E0209954','melanocyte inhibitory factor'),('E0202944','MIF','acronym','E0209955','melanocyte-stimulating hormone-inhibiting factor'),('E0202944','MIF','acronym','','melanocyte-stimulating hormone release-inhibiting factor'),('E0202944','MIF','acronym','','melanotrophic-inhibiting factor'),('E0202944','MIF','acronym','','merthiolate-iodine-formaldehyde'),('E0202944','MIF','acronym','E0040110','microimmunofluorescence'),('E0202944','MIF','acronym','','midinspiratory flow'),('E0202944','MIF','acronym','','migration inhibition factor'),('E0202944','MIF','acronym','E0421407','migration inhibitory factor'),('E0202944','MIF','acronym','E0421408','migratory-inhibiting factor'),('E0202944','MIF','acronym','E0209960','mixed immunofluorescence'),('E0202944','MIF','acronym','E0209956','mullerian-inhibiting factor'),('E0202945','MLP','acronym','E0209963','microsomal lipoprotein'),('E0202946','MLP','acronym','','mentolaeva posterior'),('E0202946','MLP','acronym','E0039699','mesiolinguopulpal'),('E0202947','MPD','acronym','','main pancreatic duct'),('E0202947','MPD','acronym','','mean population doubling'),('E0202947','MPD','acronym','','membrane potential difference'),('E0202947','MPD','acronym','E0209969','minimal phototoxic dose'),('E0202947','MPD','acronym','E0209966','multiple personality disorder'),('E0202947','MPD','acronym','E0209968','myeloproliferative disease'),('E0202947','MPD','acronym','E0201749','myofascial pain dysfunction'),('E0202947','MPD','acronym','','minimal papular dose'),('E0202947','MPD','acronym','','minimum perceptible difference'),('E0202947','MPD','acronym','','minimum port diameter'),('E0202947','MPD','acronym','','Minnesota Percepto-Diagnostic'),('E0202947','MPD','acronym','E0314565','multiplanar display'),('E0202948','PMB','acronym','E0210089','papillomacular bundle'),('E0202948','PMB','acronym','E0210090','parahydroxymercuribenzoate'),('E0202948','PMB','acronym','','polychrome methylene blue'),('E0202948','PMB','acronym','E0048787','polymyxin B'),('E0202948','PMB','acronym','E0210092','postmenopausal bleeding'),('E0202949','P.M.B.','acronym','E0210141','polymorphonuclear basophil'),('E0202950','PNH','acronym','E0210094','paroxysmal nocturnal hemoglobinuria'),('E0202950','PNH','acronym','E0210095','polynuclear hydrocarbon'),('E0202952','PO','acronym','','parietal operculum'),('E0202952','PO','acronym','','period of onset'),('E0202952','PO','acronym','E0210098','predominant organism'),('E0202952','PO','acronym','E0210096','parapineal organ'),('E0202952','PO','acronym','','percentage of observed value'),('E0202952','PO','acronym','E0210099','perceptual organization'),('E0202953','PO','acronym','E0045742','parieto-occipital'),('E0202953','PO','acronym','E0046658','perioperative'),('E0202953','PO','acronym','E0049133','posterior'),('E0202953','PO','acronym','E0049265','postoperative'),('E0202954','POA','acronym','E0210100','pancreatic oncofetal antigen'),('E0202954','POA','acronym','E0449387','phalangeal osteoarthritis'),('E0202954','POA','acronym','','point of application'),('E0202954','POA','acronym','E0049756','preoptic area'),('E0202954','POA','acronym','E0210103','primary optic atrophy'),('E0202955','ppt','abbreviation','','praeparatus'),('E0202955','ppt','abbreviation','','praecipitatus'),('E0202956','ppt','acronym','','parts per trillion'),('E0202956','ppt','abbreviation','E0049544','precipitation'),('E0202956','ppt','abbreviation','E0049541','precipitate'),('E0202956','ppt','abbreviation','E0048527','pneumoperitoneum'),('E0202957','PPT','acronym','E0210112','parietal pleural tissue'),('E0202957','PPT','acronym','E0210113','partial prothrombin time'),('E0202957','PPT','acronym','','peak-to-peak threshold'),('E0202957','PPT','acronym','E0210114','plant protease test'),('E0202957','PPT','acronym','E0210115','polypurine tract'),('E0202957','PPT','acronym','E0210116','postpartum thyroiditis'),('E0202957','PPT','acronym','E0315083','pulmonary platelet trapping'),('E0202958','pRF','acronym','E0314760','polyclonal rheumatoid factor'),('E0202959','PRF','acronym','','partial reinforcement'),('E0202959','PRF','acronym','E0210120','patient report form'),('E0202959','PRF','acronym','','Personality Research Form'),('E0202959','PRF','acronym','E0210121','pontine reticular formation'),('E0202959','PRF','acronym','E0210119','progressive renal failure'),('E0202959','PRF','acronym','E0210117','prolactin-releasing factor'),('E0202959','PRF','acronym','E0210118','pyrogen-releasing factor'),('E0202960','p.s.p.','acronym','E0210124','postsynaptic potential'),('E0202961','PSP','acronym','E0210122','pancreatic spasmolytic peptide'),('E0202961','PSP','acronym','E0210123','phosphoserine phosphatase'),('E0202961','PSP','acronym','E0210124','postsynaptic potential'),('E0202961','PSP','acronym','','pace-setting potential'),('E0202961','PSP','acronym','E0228620','paralytic shellfish poisoning'),('E0202961','PSP','acronym','E0210125','parathyroid secretory protein'),('E0202961','PSP','acronym','E0210126','periodic short pulse'),('E0202961','PSP','acronym','','Personal Security Preview'),('E0202961','PSP','acronym','E0047210','phenolsulfonphthalein'),('E0202961','PSP','acronym','E0210128','positive spike pattern'),('E0202961','PSP','acronym','E0210127','posterior spinous process'),('E0202961','PSP','acronym','','prednisolone sodium phosphate'),('E0202961','PSP','acronym','','professional simulated patient'),('E0202961','PSP','acronym','E0050276','progressive supranuclear palsy'),('E0202961','PSP','abbreviation','E0068064','pseudopregnancy'),('E0202962','Pu','abbreviation','E0048474','plutonium'),('E0202962','Pu','abbreviation','E0051238','purine'),('E0202963','Pu','abbreviation','E0051252','purple'),('E0202964','PU','acronym','E0210129','paternal uncle'),('E0202964','PU','acronym','E0210131','pepsin unit'),('E0202964','PU','acronym','E0046339','peptic ulcer'),('E0202964','PU','acronym','','precursor uptake'),('E0202964','PU','acronym','','pregnancy urine'),('E0202964','PU','acronym','E0210133','prostatic urethra'),('E0202964','PU','acronym','E0210132','palindromic unit'),('E0202964','PU','abbreviation','','6-propyluracil'),('E0202965','PU','acronym','','per urethra'),('E0202966','POR','acronym','','physician of record'),('E0202966','POR','acronym','E0210105','postocclusive oscillatory response'),('E0202966','POR','acronym','','prevalence odds ratio'),('E0202966','POR','acronym','E0315080','problem-oriented record'),('E0202967','q','abbreviation','E0051582','quarter'),('E0202967','q','abbreviation','E0051579','quart'),('E0202967','q','abbreviation','','quantity of electric charge'),('E0202968','q','abbreviation','','quaque'),('E0202969','Q','abbreviation','E0015245','cardiac output'),('E0202969','Q','abbreviation','','clerical perception'),('E0202969','Q','abbreviation','E0017696','coenzyme Q'),('E0202969','Q','abbreviation','E0019361','coulomb'),('E0202969','Q','abbreviation','E0029985','glutamine'),('E0202969','Q','abbreviation','E0046428','perfusion'),('E0202969','Q','abbreviation','E0051565','quantity'),('E0202969','Q','abbreviation','','quantity of heat'),('E0202969','Q','abbreviation','E0051589','quartile'),('E0202969','Q','abbreviation','E0005036','Queensland'),('E0202969','Q','abbreviation','E0051613','query'),('E0202969','Q','abbreviation','E0051617','question'),('E0202969','Q','abbreviation','E0204925','quinacrine'),('E0202969','Q','abbreviation','E0051657','quinidine'),('E0202969','Q','abbreviation','E0051667','quinone'),('E0202969','Q','abbreviation','E0051696','quotient'),('E0202969','Q','abbreviation','','volume of blood flow'),('E0202969','Q','abbreviation','','1,4-glucan branching enzyme'),('E0202969','Q','abbreviation','E0210145','radiant energy'),('E0202969','Q','abbreviation','E0210146','temperative coefficient'),('E0202970','Q','abbreviation','E0051551','qualitative'),('E0202970','Q','abbreviation','E0051561','quantitative'),('E0202971','Q10','abbreviation','E0062795','ubiquinone'),('E0202971','Q10','abbreviation','E0315085','temperature coefficient'),('E0202972','rbc','acronym','E0052383','red blood cell'),('E0202973','RBC','acronym','E0210151','red blood corpuscle'),('E0202973','RBC','acronym','E0052385','red blood count'),('E0202974','RBP','acronym','E0210153','riboflavin-binding protein'),('E0202974','RBP','acronym','E0202691','retinol binding protein'),('E0202975','RCU','acronym','','red cell utilization'),('E0202975','RCU','acronym','E0210154','respiratory care unit'),('E0202976','rd','abbreviation','E0206797','reading'),('E0202976','rd','abbreviation','E0345217','Rutherford'),('E0202977','Rd','acronym','','rate of disappearance'),('E0202978','RD','acronym','','radial deviation'),('E0202978','RD','acronym','E0005081','Raynaud\'s disease'),('E0202978','RD','acronym','','reaction of denervation'),('E0202978','RD','acronym','E0052720','renal disease'),('E0202978','RD','acronym','','Renon-Delille'),('E0202978','RD','acronym','','resistance determinant'),('E0202978','RD','acronym','E0053171','retinal detachment'),('E0202978','RD','acronym','E0210156','Reye\'s disease'),('E0202978','RD','acronym','','Riley-Day'),('E0202978','RD','acronym','E0069840','rubber dam'),('E0202978','RD','acronym','E0210155','ruptured disc'),('E0202978','RD','acronym','','rate difference'),('E0202978','RD','acronym','','registered dietitian'),('E0202978','RD','acronym','E0005111','Reiter\'s disease'),('E0202978','RD','acronym','','related donor'),('E0202978','RD','acronym','E0210158','respiratory disease'),('E0202978','RD','acronym','E0053454','rheumatoid disease'),('E0202978','RD','acronym','','Rolland-Desbuquois'),('E0202978','RD','acronym','','ruminal drinking'),('E0202978','RD','acronym','E0210160','right deltoid'),('E0202979','RD','acronym','E0314892','right dorso-anterior'),('E0202980','R.D.','acronym','E0200244','reaction of degeneration'),('E0202981','rep','acronym','','roentgen equivalent physical'),('E0202982','ReP','abbreviation','E0210185','retrograde pyelogram'),('E0202983','REP','acronym','E0314712','rest-exercise program'),('E0202984','Rn','abbreviation','E0051877','radon'),('E0202985','RN','acronym','E0051853','radionuclide'),('E0202985','RN','acronym','','reactive nitrogen'),('E0202985','RN','acronym','E0052387','red nucleus'),('E0202985','RN','acronym','E0210175','residual nitrogen'),('E0202985','RN','acronym','E0053144','reticular nucleus'),('E0202986','RNP','acronym','E0068135','ribonucleoprotein'),('E0202987','Rsa','abbreviation','E0210186','systemic arterial resistance'),('E0202988','R.S.A.','acronym','E0053622','right sacroanterior'),('E0202989','RSA','acronym','E0210176','rabbit serum albumin'),('E0202989','RSA','acronym','E0210177','rat serum albumin'),('E0202989','RSA','acronym','','regular spiking activity'),('E0202989','RSA','acronym','','relative specific radioactivity'),('E0202989','RSA','acronym','','relative standard accuracy'),('E0202989','RSA','acronym','E0210179','respiratory sinus arrhythmia'),('E0202989','RSA','acronym','','reticulum sarcoma'),('E0202989','RSA','acronym','E0210178','right subclavian artery'),('E0202990','R.V.H.','acronym','E0210189','right ventricular hypertrophy'),('E0202991','RVH','acronym','E0210184','renal vascular hypertension'),('E0202991','RVH','acronym','E0052767','renovascular hypertension'),('E0202992','Rx','abbreviation','E0052197','recipe'),('E0202993','ra.','abbreviation','E0051875','radius'),('E0202994','Ra','abbreviation','E0051873','radium'),('E0202994','Ra','abbreviation','','Rayleigh number'),('E0202995','Ra','abbreviation','E0051755','radial'),('E0202996','RA','acronym','E0210134','ragweed antigen'),('E0202996','RA','acronym','E0052464','refractory anemia'),('E0202996','RA','acronym','E0210135','refractory ascites'),('E0202996','RA','acronym','E0052714','renal artery'),('E0202996','RA','acronym','E0210147','renin activity'),('E0202996','RA','acronym','E0210136','renin angiotensin'),('E0202996','RA','acronym','','repeat action'),('E0202996','RA','acronym','E0220660','residual air'),('E0202996','RA','acronym','E0210138','rheumatic arthritis'),('E0202996','RA','acronym','E0210137','rheumatoid agglutinin'),('E0202996','RA','acronym','E0053453','rheumatoid arthritis'),('E0202996','RA','acronym','E0210139','right angulation'),('E0202996','RA','acronym','E0210140','right arm'),('E0202996','RA','acronym','E0053615','right atrium'),('E0202996','RA','acronym','E0210143','right auricle'),('E0202996','RA','acronym','E0051804','radioactivity'),('E0202996','RA','acronym','E0210144','radionuclide angiography'),('E0202996','RA','acronym','','reading age'),('E0202996','RA','acronym','E0053179','retinoic acid'),('E0202996','RA','acronym','E0200679','airway resistance'),('E0202996','RA','acronym','E0053623','right-angle'),('E0202997','RA','acronym','E0051798','radioactive'),('E0202997','RA','acronym','','right atrial'),('E0202997','RA','acronym','','reciprocal asymmetrical'),('E0202997','RA','abbreviation','','Raynaud\'s'),('E0202998','RA','acronym','','rapidly adapting'),('E0202999','S1','abbreviation','E0210190','first sacral vertebra'),('E0202999','S1','abbreviation','E0210191','first sacral nerve'),('E0202999','S1','abbreviation','E0210192','first heart sound'),('E0202999','S1','abbreviation','','lethal antigen-1'),('E0203000','s-1','abbreviation','E0315089','reciprocal second'),('E0203001','S2','abbreviation','E0210193','second sacral vertebra'),('E0203001','S2','abbreviation','E0210194','second sacral nerve'),('E0203001','S2','abbreviation','E0210195','second heart sound'),('E0203001','S2','abbreviation','E0314899','lethal antigen-2'),('E0203002','S3','abbreviation','E0210196','third sacral vertebra'),('E0203002','S3','abbreviation','E0210197','third sacral nerve'),('E0203002','S3','abbreviation','','third heart sound'),('E0203002','S3','abbreviation','','lethal antigen-3'),('E0203003','S4','abbreviation','E0210198','fourth sacral vertebra'),('E0203003','S4','abbreviation','E0210199','fourth sacral nerve'),('E0203003','S4','abbreviation','E0210200','fourth heart sound'),('E0203003','S4','abbreviation','','species antigen-4'),('E0203004','ScM','abbreviation','E0210272','scalene muscle'),('E0203005','SCM','acronym','','Schwann cell membrane'),('E0203005','SCM','acronym','','soluble cytotoxic medium'),('E0203005','SCM','acronym','','spleen cell-conditioned medium'),('E0203005','SCM','acronym','E0210202','spondylitic caudal myelopathy'),('E0203005','SCM','acronym','E0215532','steatocystoma multiplex'),('E0203005','SCM','acronym','','streptococcal cell membrane'),('E0203005','SCM','acronym','','structure of the cytoplasmic matrix'),('E0203005','SCM','acronym','E0314870','surface-connecting membrane'),('E0203005','SCM','acronym','E0202744','sternocleidomastoid muscle'),('E0203005','SCM','acronym','E0515369','split cord malformation'),('E0203006','S.C.M.','acronym','','State Certified Midwife'),('E0203006','S.C.M.','acronym','E0210276','Society of Computer Medicine'),('E0203007','SC&M','abbreviation','','sensation, circulation, and motion'),('E0203008','S.D.','acronym','','skin dose'),('E0203008','S.D.','acronym','E0210278','standard deviation'),('E0203008','S.D.','acronym','E0210279','sagittal depth'),('E0203009','Sd','acronym','E0314914','stimulus drive'),('E0203010','SD','acronym','E0005307','Sandhoff\'s disease'),('E0203010','SD','acronym','E0220639','Scotch douche'),('E0203010','SD','acronym','','secretion droplet'),('E0203010','SD','acronym','E0210209','segregation distortion'),('E0203010','SD','acronym','E0055191','senile dementia'),('E0203010','SD','acronym','E0055280','septal defect'),('E0203010','SD','acronym','E0210214','serum defect'),('E0203010','SD','acronym','E0210211','severe disability'),('E0203010','SD','acronym','','short dialysis'),('E0203010','SD','acronym','E0210212','shoulder disarticulation'),('E0203010','SD','acronym','E0210213','shoulder dislocation'),('E0203010','SD','acronym','','Shy-Drager'),('E0203010','SD','acronym','E0210210','skin destruction'),('E0203010','SD','acronym','','social desirability'),('E0203010','SD','acronym','','socialized delinquency'),('E0203010','SD','acronym','E0210215','sphincter dilatation'),('E0203010','SD','acronym','E0202741','spontaneous delivery'),('E0203010','SD','acronym','','Sprague-Dawley'),('E0203010','SD','acronym','E0210216','spreading depression'),('E0203010','SD','acronym','E0210217','Stensen\'s duct'),('E0203010','SD','acronym','E0210218','stone disintegration'),('E0203010','SD','acronym','E0058142','streptodornase'),('E0203010','SD','acronym','E0058826','sudden death'),('E0203010','SD','acronym','E0059103','superoxide dismutase'),('E0203010','SD','acronym','E0210219','systolic discharge'),('E0203010','SD','acronym','','Shine-Dalgarno'),('E0203010','SD','acronym','E0210220','somatization disorder'),('E0203010','SD','acronym','E0210221','sporadic depression'),('E0203010','SD','acronym','E0210222','stable disease'),('E0203010','SD','acronym','E0005494','Still\'s disease'),('E0203010','SD','acronym','E0210224','strength duration'),('E0203011','SD','acronym','','serologically defined'),('E0203011','SD','acronym','','serologically detected'),('E0203011','SD','acronym','','serologically detectable'),('E0203011','SD','acronym','','serologically determined'),('E0203011','SD','acronym','E0210225','somadendritic'),('E0203011','SD','acronym','E0314905','specially denatured'),('E0203012','sed','abbreviation','E0054998','sedimentation'),('E0203012','sed','abbreviation','','sedes'),('E0203013','S.E.D.','acronym','E0314716','skin erythema dose'),('E0203014','SED','acronym','E0057351','spondyloepiphyseal dysplasia'),('E0203014','SED','acronym','','standard error of deviation'),('E0203014','SED','acronym','','staphylococcal enterotoxin D'),('E0203014','SED','acronym','','standard error of difference'),('E0203014','SED','acronym','','strain energy density'),('E0203014','SED','acronym','E0210226','suberythemal dose'),('E0203015','S.F.','acronym','E0210280','spontaneous fission'),('E0203016','Sf','acronym','E0005507','Streptococcus faecalis'),('E0203016','Sf','acronym','E0210274','Svedberg flotation unit'),('E0203017','SF','acronym','','Sabin-Feldman'),('E0203017','SF','acronym','E0210234','safety factor'),('E0203017','SF','acronym','E0054533','scarlet fever'),('E0203017','SF','acronym','','Schilder-Foix'),('E0203017','SF','acronym','','seizure frequency'),('E0203017','SF','acronym','E0055153','seminal fluid'),('E0203017','SF','acronym','E0210235','serosal fluid'),('E0203017','SF','acronym','E0210237','serum fibrinogen'),('E0203017','SF','acronym','E0055564','sham feeding'),('E0203017','SF','acronym','E0210238','shell fragment'),('E0203017','SF','acronym','E0055658','shipping fever'),('E0203017','SF','acronym','','shrapnel fragment'),('E0203017','SF','acronym','E0210240','skin fibroblast'),('E0203017','SF','acronym','E0210242','skin fluorescence'),('E0203017','SF','acronym','','slow function'),('E0203017','SF','acronym','E0210239','snack food'),('E0203017','SF','acronym','','sodium azide, fecal'),('E0203017','SF','acronym','','soft feces'),('E0203017','SF','acronym','E0210244','spontaneous fibrillation'),('E0203017','SF','acronym','E0210245','spontaneous fluctuation'),('E0203017','SF','acronym','E0342454','spontaneous fracture'),('E0203017','SF','acronym','E0057565','stable factor'),('E0203017','SF','acronym','','sterile female'),('E0203017','SF','acronym','E0058902','sulfation factor'),('E0203017','SF','acronym','','surviving factor'),('E0203017','SF','acronym','E0059633','synovial fluid'),('E0203017','SF','acronym','','simian foam-virus'),('E0203017','SF','acronym','E0201175','swine fever'),('E0203017','SF','acronym','E0057162','spinal-fluid'),('E0203017','SF','acronym','E0515538','serum factor'),('E0203017','SF','acronym','E0515540','shunt flow'),('E0203017','SF','acronym','E0515542','suprasternal fossa'),('E0203017','SF','acronym','E0515543','stress formula'),('E0203017','SF','acronym','E0515544','superior facet'),('E0203017','SF','acronym','E0515545','suppressor factor'),('E0203017','SF','acronym','E0515546','survival fraction'),('E0203017','SF','acronym','E0515547','serum ferritin'),('E0203017','SF','acronym','E0515548','sickle cell-hemoglobin F'),('E0203018','SF','acronym','E0210248','salt-free'),('E0203018','SF','acronym','E0210249','sugar-free'),('E0203018','SF','acronym','E0224369','symptomfree'),('E0203019','sl','abbreviation','E0237692','slyke'),('E0203020','s.l.','acronym','','secundum legem'),('E0203020','s.l.','acronym','','sensuo lato'),('E0203021','sl.','abbreviation','E0056265','slice'),('E0203022','sl.','abbreviation','E0058539','sublingual'),('E0203022','sl.','abbreviation','E0056274','slight'),('E0203022','sl.','abbreviation','E0056326','slow'),('E0203023','sl.','abbreviation','E0056277','slightly'),('E0203024','SL','acronym','E0054350','sarcolemma'),('E0203024','SL','acronym','E0210250','sclerosing leukoencephalopathy'),('E0203024','SL','acronym','E0210251','secondary leukemia'),('E0203024','SL','acronym','','sensation level'),('E0203024','SL','acronym','','sensory latency'),('E0203024','SL','acronym','E0341394','short leg'),('E0203024','SL','acronym','','Sibley-Lehninger'),('E0203024','SL','acronym','','signal level'),('E0203024','SL','acronym','','Sinding Larsen'),('E0203024','SL','acronym','','Sjogren-Larsson'),('E0203024','SL','acronym','E0200378','slit lamp'),('E0203024','SL','acronym','','small lymphocyte'),('E0203024','SL','acronym','E0210252','sodium lactate'),('E0203024','SL','acronym','E0210253','solidified liquid'),('E0203024','SL','acronym','','sound level'),('E0203024','SL','acronym','','Stein-Leventhal'),('E0203024','SL','acronym','E0068271','streptolysin'),('E0203024','SL','acronym','','salt loser'),('E0203024','SL','acronym','','serious list'),('E0203024','SL','acronym','','small leukocyte'),('E0203024','SL','acronym','','Strumpell-Lorrain'),('E0203025','SL','acronym','E0314910','satellite-like'),('E0203026','slt.','abbreviation','E0056274','slight'),('E0203027','slt.','abbreviation','E0056277','slightly'),('E0203028','S.L.T.','acronym','','sacrolaeva transversa'),('E0203029','SLT','acronym','','solid logic technology'),('E0203029','SLT','acronym','E0314919','Stycar Language Test'),('E0203030','SMC','acronym','E0210255','selenomethylnorcholesterol'),('E0203030','SMC','acronym','E0210256','smooth muscle cell'),('E0203030','SMC','acronym','','special monthly compensation'),('E0203030','SMC','acronym','','special mouth care'),('E0203030','SMC','acronym','E0210258','succinylmonocholine'),('E0203030','SMC','acronym','E0210259','Scientific Manpower Commission'),('E0203030','SMC','acronym','E0362177','Salvia miltiorrhiza composita'),('E0203031','SM-C','acronym','E0056703','somatomedin C'),('E0203032','sph.','abbreviation','E0057094','spherical'),('E0203032','sph.','abbreviation','E0412664','spheroid'),('E0203033','sph.','abbreviation','E0341819','spherical lens'),('E0203033','sph.','abbreviation','E0069446','sphincter'),('E0203034','Sph','abbreviation','E0068236','sphingomyelin'),('E0203034','Sph','abbreviation','E0068233','spherocytosis'),('E0203034','Sph','abbreviation','','sphenoidale'),('E0203035','SPH','acronym','E0210260','secondary pulmonary hemosiderosis'),('E0203036','SPH','acronym','E0314935','severely and profoundly handicapped'),('E0203037','sq.','abbreviation','E0057505','squamous'),('E0203037','sq.','abbreviation','E0057516','square'),('E0203037','sq.','abbreviation','','sequentia'),('E0203039','SQ','acronym','','social quotient'),('E0203039','SQ','acronym','E0057733','status quo'),('E0203039','SQ','acronym','','survey question'),('E0203039','SQ','acronym','','symptom questionnaire'),('E0203040','SQ','abbreviation','E0220622','squalene'),('E0203041','SRF','acronym','E0210261','severe renal failure'),('E0203041','SRF','acronym','','skin respiratory factor'),('E0203041','SRF','acronym','E0210264','split renal function'),('E0203041','SRF','acronym','E0210265','subretinal fluid'),('E0203041','SRF','acronym','E0214198','skin reactive factor'),('E0203041','SRF','acronym','E0202732','somatotropin releasing factor'),('E0203042','SRH','acronym','','signs of recent hemorrhage'),('E0203042','SRH','acronym','E0210269','single radial hemolysis'),('E0203042','SRH','acronym','E0210266','somatotropin-releasing hormone'),('E0203042','SRH','acronym','','spontaneously responding hyperthyroidism'),('E0203042','SRH','acronym','','stigmata of recent hemorrhage'),('E0203043','S.S.D.','acronym','E0314596','source-skin distance'),('E0203044','SSD','acronym','','shock-induced suppression of drinking'),('E0203044','SSD','acronym','E0210270','single saturating dose'),('E0203044','SSD','acronym','','source-surface distance'),('E0203044','SSD','acronym','E0210267','speech-sound discrimination'),('E0203044','SSD','acronym','E0210268','succinate semialdehyde dehydrogenase'),('E0203044','SSD','acronym','','sudden sniffing death'),('E0203044','SSD','acronym','','sum of square deviations'),('E0203044','SSD','acronym','','syndrome of sudden death'),('E0203045','STE','acronym','E0210271','subperiosteal tissue expander'),('E0203046','sep.','abbreviation','E0055273','separation'),('E0203047','sep.','abbreviation','E0055269','separate'),('E0203048','sep.','abbreviation','E0055271','separately'),('E0203049','SEP','acronym','E0210229','sensory evoked potential'),('E0203049','SEP','acronym','E0210230','somatosensory evoked potential'),('E0203049','SEP','acronym','E0210233','sperm entry point'),('E0203049','SEP','acronym','','spinal evoked potential'),('E0203049','SEP','acronym','E0210232','systolic ejection period'),('E0203049','SEP','abbreviation','E0055308','septum'),('E0203049','SEP','abbreviation','E0210231','surface epithelium'),('E0203050','SEP','abbreviation','','sepultus'),('E0203051','TAD','acronym','E0210282','Test of Auditory Discrimination'),('E0203051','TAD','acronym','','6-thioguanine, ara-C, and daunorubicin'),('E0203051','TAD','acronym','','thoracic asphyxiant dystrophy'),('E0203051','TAD','acronym','E0212778','transient acantholytic dermatosis'),('E0203052','TBG','acronym','','testosterone-binding globulin'),('E0203052','TBG','acronym','E0060941','thyroglobulin'),('E0203052','TBG','acronym','E0210284','thyroid-binding globulin'),('E0203052','TBG','acronym','E0210285','thyroxin-binding globulin'),('E0203052','TBG','acronym','E0210286','tracheobroncheogram'),('E0203052','TBG','acronym','E0210290','tris-buffered Gey\'s solution'),('E0203053','TDA','acronym','E0210291','thyrotropin displacing activity'),('E0203053','TDA','acronym','E0210292','TSH-displacing antibody'),('E0203053','TDA','acronym','E0210293','thyroid-stimulating hormone-displacing antibody'),('E0203054','TDI','acronym','','temperature difference integrator'),('E0203054','TDI','acronym','','total dose infusion'),('E0203054','TDI','acronym','','total dose insulin'),('E0203054','TDI','acronym','','triacetyldiphenolisatin'),('E0203054','TDI','acronym','','toluene 2,4-diisocyanate'),('E0203054','TDI','acronym','E0061294','toluene diisocyanate'),('E0203055','TDI','acronym','','three-dimensional interlocking'),('E0203056','TED','acronym','E0210294','thromboembolytic disease'),('E0203056','TED','acronym','E0210297','tracheoesophageal dysraphism'),('E0203057','T.E.D.','acronym','','Tasks of Emotional Development'),('E0203057','T.E.D.','acronym','','threshold erythema dose'),('E0203057','T.E.D.','acronym','E0210311','thromboembolic disease'),('E0203058','TGF','acronym','E0210300','T-cell growth factor'),('E0203058','TGF','acronym','E0210299','transforming growth factor'),('E0203058','TGF','acronym','E0210301','tuboglomular feedback'),('E0203058','TGF','acronym','E0210298','tumor growth factor'),('E0203059','TLC','acronym','','tender loving care'),('E0203059','TLC','acronym','','total L-chain concentration'),('E0203059','TLC','acronym','E0061492','total lung capacity'),('E0203059','TLC','acronym','','total lung compliance'),('E0203059','TLC','acronym','E0210302','total lymphocyte count'),('E0203059','TLC','acronym','E0060657','thin layer chromatography'),('E0203060','TMI','acronym','E0210303','Test of Motor Impairment'),('E0203060','TMI','acronym','E0210304','transmural myocardial infarction'),('E0203060','TMI','acronym','E0210305','transmandibular implant'),('E0203061','TMV','acronym','E0061231','tobacco mosaic virus'),('E0203061','TMV','acronym','E0210306','tracheal mucus velocity'),('E0203062','TRF','acronym','E0210307','T-cell replacing factor'),('E0203062','TRF','acronym','E0210309','tubular rejection fraction'),('E0203062','TRF','acronym','E0214105','thyrotropin releasing factor'),('E0203063','T&T','abbreviation','','time and temperature'),('E0203063','T&T','abbreviation','','touch and tone'),('E0203064','TT','acronym','','tablet triturate'),('E0203064','TT','acronym','','tactile tension'),('E0203064','TT','acronym','','talking task'),('E0203064','TT','acronym','E0200442','tendon transfer'),('E0203064','TT','acronym','','terminal transferase'),('E0203064','TT','acronym','E0200472','test tube'),('E0203064','TT','acronym','E0060382','tetanus toxoid'),('E0203064','TT','acronym','','tetrathionate'),('E0203064','TT','acronym','','tetrazol'),('E0203064','TT','acronym','E0060779','thrombin time'),('E0203064','TT','acronym','','thymol turbidity'),('E0203064','TT','acronym','','tibial tubercule'),('E0203064','TT','acronym','E0209402','tibial tuberosity'),('E0203064','TT','acronym','','tilt table'),('E0203064','TT','acronym','E0200501','tine test'),('E0203064','TT','acronym','','token test'),('E0203064','TT','acronym','E0200451','tolerance test'),('E0203064','TT','acronym','','treatment of tooth'),('E0203064','TT','acronym','','total thyroxin'),('E0203064','TT','acronym','','total thyroxine'),('E0203064','TT','acronym','','total time'),('E0203064','TT','acronym','E0061788','transit time'),('E0203064','TT','acronym','E0200535','tube thoracostomy'),('E0203064','TT','acronym','','tumor thrombus'),('E0203064','TT','acronym','','turnover time'),('E0203064','TT','acronym','E0060381','tetanus toxin'),('E0203064','TT','acronym','','transient tachypnea'),('E0203065','TT','acronym','E0061875','transthoracic'),('E0203065','TT','acronym','E0061876','transtracheal'),('E0203065','TT','acronym','E0314916','tuberculin tested'),('E0203066','TURP','acronym','','transurethral resection, prostate'),('E0203067','va','acronym','E0315105','volt-ampere'),('E0203068','Va','acronym','E0064754','visual acuity'),('E0203068','Va','acronym','','ventilation, alveolar'),('E0203068','Va','acronym','','volume of alveolar gas'),('E0203069','VA','acronym','','alveolar volume'),('E0203069','VA','acronym','','anatomical volume'),('E0203069','VA','acronym','E0063872','vacuum aspiration'),('E0203069','VA','acronym','E0063977','vancomycin'),('E0203069','VA','acronym','E0064112','vasodilator agent'),('E0203069','VA','acronym','','ventralis anterior'),('E0203069','VA','acronym','E0064291','ventricular aneurysm'),('E0203069','VA','acronym','E0210313','ventricular arrhythmia'),('E0203069','VA','acronym','E0064398','vertebral artery'),('E0203069','VA','acronym','E0210312','viral antigen'),('E0203069','VA','acronym','','visual activity'),('E0203069','VA','acronym','E0210314','visual aid'),('E0203069','VA','acronym','E0210315','visual axis'),('E0203069','VA','acronym','E0210316','volcanic ash'),('E0203069','VA','acronym','E0063949','valproic acid'),('E0203069','VA','acronym','','Veterans Affairs'),('E0203069','VA','acronym','','volume-average'),('E0203070','VA','acronym','E0210317','ventriculoatrial'),('E0203070','VA','acronym','E0210318','ventroanterior'),('E0203071','vac','abbreviation','E0063870','vacuum'),('E0203072','vac.','abbreviation','E0063847','vaccine'),('E0203073','VAC','acronym','','ventriculoatrial conduction'),('E0203073','VAC','acronym','','vincristine, actinomycin D, and cyclophosphamide'),('E0203073','VAC','acronym','','vincristine, Adriamycin, and cyclophosphamide'),('E0203073','VAC','acronym','E0314726','virus capsid antigen'),('E0203074','VEP','acronym','','visual evoked potential'),('E0203074','VEP','acronym','E0314748','visually evoked potential'),('E0203075','VMA','acronym','E0063986','vanillylmandelic acid'),('E0203076','Vr','acronym','','volume of relaxation'),('E0203077','v.r.','acronym','E0314758','ventral root'),('E0203078','V.R.','acronym','E0210338','vocal resonance'),('E0203079','VR','acronym','E0210325','valve replacement'),('E0203079','VR','acronym','E0210326','variable ratio'),('E0203079','VR','acronym','E0064079','vascular resistance'),('E0203079','VR','acronym','','venous rate'),('E0203079','VR','acronym','E0210331','venous return'),('E0203079','VR','acronym','E0210332','ventilation rate'),('E0203079','VR','acronym','E0210333','ventilation ratio'),('E0203079','VR','acronym','','vision, right'),('E0203079','VR','acronym','','visual reproduction'),('E0203079','VR','acronym','E0210334','vital records'),('E0203079','VR','acronym','E0209500','vocational rehabilitation'),('E0203079','VR','acronym','E0210335','venous reflux'),('E0203079','VR','acronym','E0200608','ventricular rhythm'),('E0203079','VR','acronym','','vesicular rosette'),('E0203079','VR','acronym','E0210140','right arm'),('E0203080','VSG','acronym','E0202846','variable surface glycoprotein'),('E0203080','VSG','acronym','E0210336','variant surface glycoprotein'),('E0203081','Xe','abbreviation','E0065751','xenon'),('E0203081','Xe','abbreviation','E0210341','electric susceptibility'),('E0203082','y','abbreviation','E0065872','yield'),('E0203083','Y','abbreviation','','male sex chromosome'),('E0203083','Y','abbreviation','E0062781','tyrosine'),('E0203083','Y','abbreviation','E0065859','yersinia'),('E0203083','Y','abbreviation','E0065909','yttrium'),('E0203084','Yb','abbreviation','E0065908','ytterbium'),('E0203085','yd','abbreviation','E0065827','yard'),('E0203086','Zr','abbreviation','E0069786','zirconium'),('E0203087','ZR','acronym','E0200651','zona reticularis'),('E0203088','Zn','abbreviation','E0065944','zinc'),('E0203089','ZN','acronym','','Ziehl-Neelsen'),('E0203090','AGS','acronym','E0209696','adrenal gland sympathogonioma'),('E0203090','AGS','acronym','E0007505','adrenogenital syndrome'),('E0203090','AGS','acronym','E0209700','audiogenic seizure'),('E0203090','AGS','acronym','E0223674','Alagille syndrome'),('E0203091','AROA','acronym','E0209701','autosomal recessive ocular albinism'),('E0203092','B-I','acronym','E0209777','body injury'),('E0203093','B-I','acronym','E0209776','bi-ischial'),('E0203094','BI','acronym','E0209705','background interval'),('E0203094','BI','acronym','E0209707','bacterial index'),('E0203094','BI','acronym','E0209708','bacteriological index'),('E0203094','BI','acronym','E0209710','biological indicator'),('E0203094','BI','acronym','E0209712','bodily injury'),('E0203094','BI','acronym','E0209711','bone injury'),('E0203094','BI','acronym','E0209755','bowel impaction'),('E0203094','BI','acronym','E0209757','burn index'),('E0203094','BI','acronym','E0012067','basilar impression'),('E0203094','BI','acronym','E0209759','Billroth I'),('E0203095','BI','acronym','','brain injured'),('E0203096','BMI','acronym','E0013625','body mass index'),('E0203097','cpd.','abbreviation','E0018203','compound'),('E0203098','cpd','acronym','','cycles per degree'),('E0203099','cRNA','acronym','E0210351','chromosomal ribonucleic acid'),('E0203100','CRNA','acronym','E0001485','Certified Registered Nurse Anesthetist'),('E0203101','CSAA','acronym','E0001520','Child Study Association of America'),('E0203102','cyc','abbreviation','E0020280','cyclazocine'),('E0203102','cyc','abbreviation','E0020281','cycle'),('E0203102','cyc','abbreviation','E0020366','cyclotron'),('E0203103','CYC','abbreviation','E0020341','cyclophosphamide'),('E0203103','CYC','abbreviation','E0001756','Cytoxan'),('E0203104','cyl','abbreviation','E0020368','cylinder'),('E0203104','cyl','abbreviation','E0210352','cylindrical lens'),('E0203105','CYL','acronym','E0209791','casein yeast lactate'),('E0203106','d.c.','acronym','E0023113','direct current'),('E0203107','D.C.','acronym','E0023665','doctor of chiropractic'),('E0203108','DC','acronym','E0209800','daily census'),('E0203108','DC','acronym','E0209801','data conversion'),('E0203108','DC','acronym','E0209802','decimal classification'),('E0203108','DC','acronym','E0209803','deep compartment'),('E0203108','DC','acronym','E0209804','degenerating cell'),('E0203108','DC','acronym','E0021765','deoxycholate'),('E0203108','DC','acronym','E0200929','descending colon'),('E0203108','DC','acronym','E0209805','design change'),('E0203108','DC','acronym','','detail condition'),('E0203108','DC','acronym','E0209807','dextran charcoal'),('E0203108','DC','acronym','E0022281','diagnostic center'),('E0203108','DC','acronym','','diagnostic code'),('E0203108','DC','acronym','E0209808','differentiated cell'),('E0203108','DC','acronym','E0209809','digital computer'),('E0203108','DC','acronym','','digit copying'),('E0203108','DC','acronym','E0209810','dilation catheter'),('E0203108','DC','acronym','','direct Coombs\''),('E0203108','DC','acronym','E0209811','direct cycle'),('E0203108','DC','acronym','E0209812','direction cycle'),('E0203108','DC','acronym','E0209813','display console'),('E0203108','DC','acronym','E0209816','distal colon'),('E0203108','DC','acronym','E0209814','donor\'s cell'),('E0203108','DC','acronym','','dressing change'),('E0203108','DC','acronym','E0215821','duodenal cap'),('E0203108','DC','acronym','E0215885','dyskeratosis congenita'),('E0203108','DC','acronym','E0209817','data communication'),('E0203108','DC','acronym','E0209819','diagonal conjugate'),('E0203108','DC','acronym','','diphenylcyanoarsine'),('E0203108','DC','acronym','E0209820','Dental Corps'),('E0203108','DC','acronym','','Dupuytren contracture'),('E0203109','DC','acronym','','diffuse cortical'),('E0203109','DC','acronym','','direct-coupled'),('E0203109','DC','acronym','E0023534','distocervical'),('E0203110','D & C','abbreviation','','dilation and curettage'),('E0203110','D & C','abbreviation','E0022848','dilatation and curettage'),('E0203110','D & C','abbreviation','','drug and cosmetic dye'),('E0203111','dCTP','acronym','E0200996','deoxycytidine triphosphate'),('E0203113','DET','acronym','E0066873','diethyltryptamine'),('E0203113','DET','acronym','E0209821','dipyrimidole echocardiagraphy test'),('E0203114','dGDP','acronym','E0210353','deoxyguanosine diphosphate'),('E0203115','dGMP','acronym','E0210354','deoxyguanosine monophosphate'),('E0203116','dGTP','acronym','E0200998','deoxyguanosine triphosphate'),('E0203117','dTDP','acronym','E0201001','deoxythymidine diphosphate'),('E0203118','dTMP','acronym','E0201002','deoxythymidine monophosphate'),('E0203119','dTTP','acronym','E0201003','deoxythymidine triphosphate'),('E0203120','du','acronym','E0315010','dual unit'),('E0203121','Du','acronym','','dialysance of urea'),('E0203122','dUTP','acronym','E0210355','deoxyuridine triphosphate'),('E0203123','DU','acronym','E0021112','decubitus ulcer'),('E0203123','DU','acronym','E0209822','dermal ulcer'),('E0203123','DU','acronym','E0209825','diazouracil'),('E0203123','DU','acronym','','dog unit'),('E0203123','DU','acronym','','dose unit'),('E0203123','DU','acronym','E0024103','duodenal ulcer'),('E0203123','DU','acronym','','duroxide uptake'),('E0203123','DU','acronym','','dobson unit'),('E0203123','DU','abbreviation','E0002190','Dutch'),('E0203124','MSG','acronym','E0040887','monosodium glutamate'),('E0203124','MSG','acronym','E0314578','monosodium L-glutamate'),('E0203128','ou','acronym','','oculo utro'),('E0203129','ou','acronym','','oculus uterque'),('E0203129','ou','acronym','','oculi unitas'),('E0203130','OU','acronym','E0210051','observation unit'),('E0203130','OU','acronym','','Oppenheim-Urbach'),('E0203131','PAI','acronym','E0210076','plasmogen activator inhibitor'),('E0203131','PAI','acronym','E0314988','Pair Attraction Inventory'),('E0203133','PGD2','abbreviation','','prostaglandin D2'),('E0203134','PGE2','abbreviation','','prostaglandin E2'),('E0203135','PGF2','abbreviation','','prostaglandin F2'),('E0203136','PGG2','abbreviation','','prostaglandin G2'),('E0203137','PGH2','abbreviation','','prostaglandin H2'),('E0203138','p.p.d.','acronym','','packs per day'),('E0203139','P&PD','abbreviation','','percussion and postural drainage'),('E0203140','PPD','acronym','E0067855','paraphenylenediamine'),('E0203140','PPD','acronym','E0210108','permanent partial disability'),('E0203140','PPD','acronym','','postpartum day'),('E0203140','PPD','acronym','','primary physical dependence'),('E0203140','PPD','acronym','E0210107','phenyldiphenyloxadiazole'),('E0203141','ppg','acronym','E0314922','picopicogram'),('E0203142','PPG','acronym','E0218498','photoplethysmography'),('E0203142','PPG','acronym','','polymorphonuclear cells per glomerulus'),('E0203142','PPG','acronym','E0210110','polyurethane-polyvinyl graphite'),('E0203142','PPG','acronym','E0210111','pretragal parotid gland'),('E0203146','RMP','acronym','','rapidly miscible pool'),('E0203146','RMP','acronym','E0210174','regional medical program'),('E0203146','RMP','acronym','','resting membrane potential'),('E0203146','RMP','acronym','E0210173','ribulose monophosphate pathway'),('E0203146','RMP','abbreviation','E0053595','rifampin'),('E0203148','R.O.P.','acronym','E0314896','right occipitoposterior'),('E0203149','ROP','acronym','','retinopathy of prematurity'),('E0203150','scr.','abbreviation','E0054805','scruple'),('E0203151','SCr','abbreviation','E0210208','serum creatinine'),('E0203152','SCR','acronym','E0210206','Schick Conversion Rate'),('E0203152','SCR','acronym','E0210204','silicon-controlled rectifier'),('E0203152','SCR','acronym','E0210205','skin conductance response'),('E0203152','SCR','acronym','E0210207','spondylitic caudal radiculopathy'),('E0203152','SCR','acronym','E0210203','slow-cycling rhodopsin'),('E0203154','tens.','abbreviation','E0060241','tension'),('E0203155','TENS','acronym','E0210295','transcutaneous electrical nerve stimulation'),('E0203155','TENS','acronym','E0210296','transcutaneous electrical nerve stimulator'),('E0203158','V.D.','acronym','E0064229','venereal disease'),('E0203159','VD','acronym','E0210319','vapor density'),('E0203159','VD','acronym','E0064107','vasodilation'),('E0203159','VD','acronym','E0064109','vasodilator'),('E0203159','VD','acronym','E0210320','venous dilatation'),('E0203159','VD','acronym','','ventricular dilator'),('E0203159','VD','acronym','E0210322','vessel disease'),('E0203159','VD','acronym','E0064705','virus diarrhea'),('E0203159','VD','acronym','','volume of distribution'),('E0203159','VD','acronym','E0210321','vertical deviation'),('E0203159','VD','acronym','E0210323','vertical divergence'),('E0203159','VD','acronym','E0210324','video disk'),('E0203160','VD','acronym','E0064314','ventrodorsal'),('E0203161','VD','acronym','','ventriculo dextro'),('E0203162','vd','acronym','','vibrations, double'),('E0203163','Vd','acronym','','volume of dead space'),('E0203164','vd.','abbreviation','E0064847','void'),('E0203168','w.','abbreviation','E0319954','watt'),('E0203168','w.','abbreviation','E0065198','week'),('E0203168','w.','abbreviation','E0065433','wife'),('E0203169','w','abbreviation','E0065105','water'),('E0203169','w','abbreviation','E0065428','widow'),('E0203169','w','abbreviation','E0065429','widower'),('E0203169','w','abbreviation','E0065431','width'),('E0203169','w','abbreviation','E0065648','wound'),('E0203169','w','abbreviation','','m/s velocity'),('E0203170','w','abbreviation','E0065159','weak'),('E0203170','w','abbreviation','E0065359','white'),('E0203170','w','abbreviation','E0065419','wide'),('E0203171','w','abbreviation','E0065516','with'),('E0203172','w','abbreviation','E0065323','while'),('E0203173','W.','abbreviation','','wehnelt'),('E0203174','W','abbreviation','E0062431','tryptophan'),('E0203174','W','abbreviation','E0062586','tungsten'),('E0203174','W','abbreviation','E0065046','ward'),('E0203174','W','abbreviation','E0065161','weakness'),('E0203174','W','abbreviation','E0210339','Weber\'s test'),('E0203174','W','abbreviation','E0065208','weight'),('E0203174','W','abbreviation','E0065250','west'),('E0203174','W','abbreviation','E0200632','white cell'),('E0203174','W','abbreviation','E0344765','Wohlfahrtia'),('E0203174','W','abbreviation','','wolframium'),('E0203174','W','abbreviation','','word fluency'),('E0203174','W','abbreviation','E0065604','work'),('E0203174','W','abbreviation','','Wucheria'),('E0203174','W','abbreviation','E0025378','energy'),('E0203174','W','abbreviation','E0220661','section modulus'),('E0203174','W','abbreviation','E0006264','Wistar'),('E0203174','W','abbreviation','','Wilcoxson rank sum statistic'),('E0203175','W','abbreviation','E0065385','whole'),('E0203175','W','abbreviation','E0220635','west'),('E0203175','W','abbreviation','E0065253','western'),('E0203175','W','abbreviation','E0205471','widowed'),('E0203178','Cel.','abbreviation','E0001475','Celsius'),('E0203179','Cel.','abbreviation','E0207291','Celsius'),('E0203182','CRP','acronym','E0016936','chronic relapsing pancreatitis'),('E0203182','CRP','acronym','E0209786','corneoretinal potential'),('E0203182','CRP','acronym','E0209787','coronary rehabilitation program'),('E0203182','CRP','acronym','E0200482','C reactive protein'),('E0203182','CRP','acronym','E0209790','cross-reacting protein'),('E0203182','CRP','acronym','E0020288','cyclic AMP receptor protein'),('E0203182','CRP','acronym','E0214499','confluent and reticulate papillomatosis'),('E0203206','FSH','acronym','E0314662','fascioscapulohumeral'),('E0203222','H&E','abbreviation','','hematoxylin and eosin'),('E0203222','H&E','abbreviation','','hemorrhage and exudate'),('E0203222','H&E','abbreviation','','heredity and environment'),('E0203223','He','abbreviation','E0030957','heart'),('E0203223','He','abbreviation','E0031050','helium'),('E0203223','He','abbreviation','E0209877','Hedstrom number'),('E0203224','HE','acronym','','hard exudate'),('E0203224','HE','acronym','E0209861','hemagglutinating encephalomyelitis'),('E0203224','HE','acronym','E0209862','hemaglobin electrophoresis'),('E0203224','HE','acronym','E0209863','hepatic encephalopathy'),('E0203224','HE','acronym','E0209864','hereditary elliptocytosis'),('E0203224','HE','acronym','','high explosive'),('E0203224','HE','acronym','','hollow enzyme'),('E0203224','HE','acronym','E0209865','hypogonadotrophic eunochoidism'),('E0203224','HE','acronym','E0033037','hypophysectomy'),('E0203224','HE','acronym','','high exposure'),('E0203224','HE','acronym','E0209866','hydroxyethyl'),('E0203224','HE','acronym','E0070553','hyperextension'),('E0203225','HE','acronym','','hektoen enteric'),('E0203225','HE','acronym','','human enteric'),('E0203252','MCD','acronym','','magnetic circular dichroism'),('E0203252','MCD','acronym','','margin crease distance'),('E0203252','MCD','acronym','E0209921','mean cell diameter'),('E0203252','MCD','acronym','E0209922','mean corpuscular diameter'),('E0203252','MCD','acronym','','mean of consecutive differences'),('E0203252','MCD','acronym','','median control death'),('E0203252','MCD','acronym','E0209925','medullary collecting duct'),('E0203252','MCD','acronym','E0039307','medullary cystic disease'),('E0203252','MCD','acronym','','metabolic coronary dilation'),('E0203252','MCD','acronym','','metacarpal cortical density'),('E0203252','MCD','acronym','','minimal cerebral dysfunction'),('E0203252','MCD','acronym','','minimal changes disease'),('E0203252','MCD','acronym','E0201616','multiple carboxylase deficiency'),('E0203252','MCD','acronym','E0209924','muscle carnitine deficiency'),('E0203253','MCD','acronym','','mast-cell degranulating'),('E0203265','MBP','acronym','','major basic protein'),('E0203265','MBP','acronym','E0209920','maltose-binding protein'),('E0203265','MBP','acronym','E0209919','mean blood pressure'),('E0203265','MBP','acronym','E0201624','myelin basic protein'),('E0203266','MBP','acronym','','melitensis, bovine, porcine'),('E0203266','MBP','acronym','E0039688','mesiobuccopulpal'),('E0203281','doc.','abbreviation','E0023663','doctor'),('E0203281','doc.','abbreviation','E0023672','document'),('E0203281','doc.','abbreviation','E0023675','documentation'),('E0203282','DOC','acronym','E0208552','dead of other causes'),('E0203282','DOC','acronym','E0208550','deoxycholic'),('E0203283','dp','acronym','','degree of polymerization'),('E0203284','dp.','acronym','E0314792','deltopectoral'),('E0203285','dP','acronym','','difference in pressure'),('E0203286','Dp','acronym','E0024246','dyspnea'),('E0203287','d.p.','acronym','','directione propria'),('E0203288','D-P','acronym','E0070879','Depo-Provera'),('E0203294','E&M','abbreviation','','endocrine and metabolism'),('E0203295','E&M','abbreviation','','endocrine and metabolic'),('E0203296','E/M','acronym','E0209843','electron microscope'),('E0203296','E/M','acronym','E0024753','electron microscopy'),('E0203297','EM','acronym','E0209826','early memory'),('E0203297','EM','acronym','E0209827','ejection murmur'),('E0203297','EM','acronym','E0024767','electrophoretic mobility'),('E0203297','EM','acronym','','end of medium character'),('E0203297','EM','acronym','E0026054','erythema multiforme'),('E0203297','EM','acronym','E0209829','erythrocyte mass'),('E0203297','EM','acronym','E0026088','erythromycin'),('E0203297','EM','acronym','E0209830','esophageal manometry'),('E0203297','EM','acronym','E0209831','esophageal motility'),('E0203297','EM','acronym','','excreted mass'),('E0203297','EM','acronym','','Embden-Meyerhof'),('E0203297','EM','acronym','E0024939','emergency medicine'),('E0203297','EM','acronym','E0351507','ergonovine maleate'),('E0203297','EM','acronym','E0430770','erythema migrans'),('E0203297','EM','acronym','E0026933','extracellular matrix'),('E0203297','EM','acronym','E0508030','electronmicrograph'),('E0203297','EM','abbreviation','E0024992','emphysema'),('E0203297','EM','abbreviation','E0201060','emotional disorder'),('E0203298','EM','abbreviation','E0504164','emotionally disturbed'),('E0203298','EM','abbreviation','E0024974','emotional'),('E0203299','EM','abbreviation','E0024976','emotionally'),('E0203305','er','acronym','E0025298','endoplasmic reticulum'),('E0203306','er.','abbreviation','E0026074','erythrocyte'),('E0203317','FLT','acronym','','fronto-laeva transversa'),('E0203322','GE','acronym','','Gansslen-Erb'),('E0203322','GE','acronym','E0029354','gastric emptying'),('E0203322','GE','acronym','E0029391','gastroenteritis'),('E0203322','GE','acronym','E0029395','gastroenterology'),('E0203322','GE','acronym','E0029397','gastroenterostomy'),('E0203322','GE','acronym','E0209853','gastrointestinal endoscopy'),('E0203322','GE','acronym','E0029500','gel electrophoresis'),('E0203322','GE','acronym','E0029528','generalized epilepsy'),('E0203322','GE','acronym','E0209857','glandular epithelium'),('E0203322','GE','acronym','','Gsell-Erdheim'),('E0203322','GE','acronym','','generator of excitation'),('E0203322','GE','abbreviation','E0029611','gentamicin'),('E0203323','GE','acronym','E0209854','gastroemotional'),('E0203323','GE','acronym','E0029400','gastroesophageal'),('E0203323','GE','acronym','E0209855','gainfully employed'),('E0203325','cor','abbreviation','E0019113','corpus'),('E0203325','cor','abbreviation','E0019134','correction'),('E0203326','cor','abbreviation','E0019061','coronary'),('E0203327','cor.','abbreviation','E0019131','correct'),('E0203327','cor.','abbreviation','E0019136','corrective'),('E0203328','CoR','abbreviation','E0212177','Congo red'),('E0203329','COR','acronym','E0209778','cardiac output recorder'),('E0203329','COR','acronym','E0209780','conditioned orientation reflex'),('E0203329','COR','acronym','','custodian of records'),('E0203329','COR','acronym','','comprehensive outpatient rehabilitation'),('E0203329','COR','acronym','E0209782','consensual ophthalmotonic reaction'),('E0203329','COR','abbreviation','E0019167','corrosion'),('E0203329','COR','abbreviation','E0019230','cortisone'),('E0203329','COR','abbreviation','E0019181','cortex'),('E0203330','COR','abbreviation','E0019168','corrosive'),('E0203332','DTP','acronym','E0022592','diethylenetriamine pentaacetic acid'),('E0203332','DTP','acronym','','diphtheria, tetanus, pertussis'),('E0203333','D.T.P.','acronym','','distal tingling on percussion'),('E0203335','EGD','acronym','E0202341','esophagogastroduodenoscopy'),('E0203336','ERCP','acronym','','endoscopic retrograde cannulation of the pancreatic duct'),('E0203336','ERCP','acronym','E0201063','endoscopic retrograde cholangiopancreatography'),('E0203336','ERCP','acronym','E0314946','endoscopic retrograde choledochopancreatography'),('E0203337','ERP','acronym','','early receptor potential'),('E0203337','ERP','acronym','E0209841','effective refractory period'),('E0203337','ERP','acronym','E0209836','endoscopic retrograde pancreatography'),('E0203337','ERP','acronym','E0209833','equine rhinopneumonitis'),('E0203337','ERP','acronym','E0209837','estrogen receptor protein'),('E0203337','ERP','acronym','','event-related potential'),('E0203337','ERP','acronym','E0209839','elodoisin-related peptide'),('E0203337','ERP','acronym','E0209838','enzyme-releasing peptide'),('E0203341','fe','abbreviation','E0027553','female'),('E0203342','fe','abbreviation','E0027552','female'),('E0203343','Fe','abbreviation','E0069767','ferrum'),('E0203343','Fe','abbreviation','E0027617','ferret'),('E0203344','FE','acronym','E0209844','fatty ester'),('E0203344','FE','acronym','E0209846','fecal emesis'),('E0203344','FE','acronym','E0209848','fetal erythroblastosis'),('E0203344','FE','acronym','E0209849','fetal erythrocyte'),('E0203344','FE','acronym','E0209850','fluid extract'),('E0203344','FE','acronym','E0209851','fluorescing erythrocyte'),('E0203344','FE','acronym','','formalin and ethanol'),('E0203344','FE','acronym','','format effector'),('E0203344','FE','acronym','','forced expiration'),('E0203344','FE','acronym','','formaldehyde-ethanol'),('E0203345','FE','acronym','','forced expiratory'),('E0203348','inv','abbreviation','E0035700','inversion'),('E0203349','inv.','abbreviation','E0035672','invalid'),('E0203349','inv.','abbreviation','E0035698','inverse'),('E0203349','inv.','abbreviation','E0035707','investigation'),('E0203350','inv.','abbreviation','E0035671','invalid'),('E0203350','inv.','abbreviation','E0035697','inverse'),('E0203350','inv.','abbreviation','','inverted'),('E0203351','inv','abbreviation','E0035739','involuntary'),('E0203353','muc','abbreviation','E0041173','mucilage'),('E0203353','muc','abbreviation','E0041240','mucus'),('E0203354','muc','abbreviation','E0041228','mucous'),('E0203354','muc','abbreviation','E0041200','mucoid'),('E0203355','MUC','acronym','E0209972','maximum urinary concentration'),('E0203355','MUC','acronym','E0209973','mucosal ulcerative colitis'),('E0203363','GRH','acronym','E0030122','gonadotropin-releasing hormone'),('E0203363','GRH','acronym','E0201513','growth hormone releasing hormone'),('E0203371','h.p.f.','acronym','E0314616','high-power field'),('E0203372','HPF','acronym','E0209873','heparin-precipitable fraction'),('E0203372','HPF','acronym','E0209874','hepatic plasma flow'),('E0203372','HPF','acronym','E0209875','high pass filter'),('E0203372','HPF','acronym','E0209876','hypocaloric protein feeding'),('E0203376','IEP','acronym','E0033605','immunoelectrophoresis'),('E0203376','IEP','acronym','E0209880','individualized education program'),('E0203376','IEP','acronym','E0209879','individual education plan'),('E0203376','IEP','acronym','E0036004','isoelectric point'),('E0203379','IOTA','acronym','E0209889','information overload testing aid'),('E0203388','Lic','abbreviation','E0208773','licentiate'),('E0203389','LIC','acronym','E0209905','left internal carotid'),('E0203389','LIC','acronym','E0209906','limiting isorrheic concentration'),('E0203389','LIC','acronym','E0209907','local intravascular coagulation'),('E0203399','MOCA','acronym','','methotrexate, Oncovin, cyclophosphamide, and Adriamycin'),('E0203400','MSL','acronym','E0220651','midsternal line'),('E0203400','MSL','acronym','E0209971','multiple symmetric lipomatosis'),('E0203406','nU','acronym','E0315063','nanounit'),('E0203407','Nu','abbreviation','E0043183','nucleolus'),('E0203407','Nu','abbreviation','E0222333','nucleus'),('E0203407','Nu','abbreviation','E0314633','Nusselt number'),('E0203413','PAHA','acronym','E0314987','para-aminohippuric acid'),('E0203413','PAHA','acronym','E0314961','procainamide-hydroxylamine'),('E0203421','PHD','acronym','','packaged hospital disaster'),('E0203421','PHD','acronym','','photoelectron diffraction'),('E0203421','PHD','acronym','','pinhole disk'),('E0203421','PHD','acronym','','potentially harmful drug'),('E0203421','PHD','acronym','E0051094','pulmonary heart disease'),('E0203425','PME','acronym','E0210093','progressive myoclonus epilepsy'),('E0203426','P.M.E.','acronym','E0210142','polymorphonuclear eosinophil'),('E0203436','propionyl-CoA carboxylase','abbreviation','E0314849','propionyl-coenzyme A carboxylase'),('E0203440','reg','abbreviation','E0052510','region'),('E0203441','reg.','abbreviation','E0052539','regular'),('E0203442','reg.','abbreviation','E0052496','regarding'),('E0203443','Reg','abbreviation','E0220636','registered'),('E0203444','REG','acronym','','Radiation Exposure Guide'),('E0203444','REG','acronym','E0210169','radioencephalogram'),('E0203444','REG','acronym','E0210170','radioencephalograph'),('E0203444','REG','acronym','E0210171','radioencephalography'),('E0203445','RFA','acronym','E0210172','right femoral artery'),('E0203446','R.F.A.','acronym','E0314847','right frontoanterior'),('E0203447','RFP','acronym','','recurrent facial paralysis'),('E0203447','RFP','acronym','','request for payment'),('E0203447','RFP','acronym','','request for proposal'),('E0203448','R.F.P.','acronym','E0314931','right frontoposterior'),('E0203449','RLF','acronym','E0053260','retrolental fibroplasia'),('E0203449','RLF','acronym','','right lateral flexion'),('E0203450','RLF','acronym','','right lateral femoral'),('E0203451','RSP','acronym','','recirculating single pass'),('E0203451','RSP','acronym','E0210180','removable silicone plug'),('E0203452','R.S.P.','acronym','E0314965','right sacroposterior'),('E0203453','RST','acronym','E0210181','radiosensitivity test'),('E0203453','RST','acronym','','radiosensitivity testing'),('E0203453','RST','acronym','E0210182','rubrospinal tract'),('E0203453','RST','acronym','E0210183','reagin screen test'),('E0203454','R.S.T.','acronym','E0314983','right sacrotransverse'),('E0203459','Slp','acronym','E0315097','sex-limited protein'),('E0203460','S.L.P.','acronym','','sacrolaeva posterior'),('E0203461','SLP','acronym','','segmental limb systolic pressure'),('E0203461','SLP','acronym','','short luteal phase'),('E0203461','SLP','acronym','','subluxation of the patella'),('E0203461','SLP','acronym','E0500127','speech language pathologist'),('E0203461','SLP','acronym','E0501037','scanning laser polarimetry'),('E0203461','SLP','acronym','E0501038','single-locus probe'),('E0203461','SLP','acronym','E0501039','spontaneous lymphocyte proliferation'),('E0203461','SLP','acronym','E0501040','surface layer protein'),('E0203461','SLP','abbreviation','E0058948','sulpiride'),('E0203516','vd.','abbreviation','E0064846','void'),('E0204004','electro','abbreviation','E0210357','electrotype'),('E0204257','AGA','acronym','','appropriate for gestational age'),('E0204260','AEP','acronym','E0208432','auditory evoked potential'),('E0204260','AEP','acronym','E0208433','acute edematous pancreatitis'),('E0204260','AEP','acronym','E0010598','artificial endocrine pancreas'),('E0204260','AEP','acronym','E0315021','average evoked potential'),('E0204277','APUD','acronym','','amine precursor uptake and decarboxylation'),('E0204280','Aq.','abbreviation','E0010196','aqueous'),('E0204304','CMF','acronym','','calcium and magnesium free'),('E0204304','CMF','acronym','E0314755','craniomandibulofacial'),('E0204318','Cx','abbreviation','E0018894','convex'),('E0204335','DOA','acronym','E0208549','dead on arrival'),('E0204337','DV','acronym','E0222332','divorced'),('E0204337','DV','acronym','','dorsoventralis'),('E0204337','DV','acronym','E0419683','dorso-ventral'),('E0204359','GA','acronym','E0208616','gut-associated'),('E0204359','GA','acronym','E0029764','gingivoaxial'),('E0204360','GU','acronym','E0029596','genitourinary'),('E0204361','HA','acronym','E0031077','hemadsorbent'),('E0204361','HA','acronym','E0208676','hepatitis-associated'),('E0204361','HA','acronym','E0208677','hospital-acquired'),('E0204363','ICP','acronym','E0035429','intracytoplasmic'),('E0204384','LM','acronym','E0037647','linguomesial'),('E0204384','LM','acronym','E0208766','left main'),('E0204384','LM','acronym','E0208767','left median'),('E0204384','LM','acronym','E0208768','lipid mobilizing'),('E0204388','LMP','acronym','E0208771','left mentoposterior'),('E0204391','LSA','acronym','E0208778','left sacroanterior'),('E0204394','MDA','acronym','','mento-dextra anterior'),('E0204396','MDP','acronym','','mento-dextra posterior'),('E0206594','In','abbreviation','E0069804','indium'),('E0206594','In','abbreviation','E0034155','index'),('E0206594','In','abbreviation','E0034884','insulin'),('E0206594','In','abbreviation','E0035663','inulin'),('E0206597','ANOVA','acronym','','analysis of variance'),('E0206638','DOPAC','acronym','','3,4-dihydroxyphenylacetic acid'),('E0206664','FANFT','acronym','','formamidonitrofurylthiazole'),('E0206674','GPIIb','acronym','','glycoprotein IIb'),('E0206675','GTPase','abbreviation','E0208648','guanosinetriphosphatase'),('E0206675','GTPase','abbreviation','E0208651','guanosine triphosphate phosphohydrolase'),('E0206719','Me-IQX','acronym','','2-amino-3,8-di-methylimidazo[4,5-f]quinoxaline'),('E0206742','NIDDM','acronym','E0208830','noninsulin-dependent diabetes mellitus'),('E0206794','RadLV','abbreviation','E0208852','radiation leukemia virus'),('E0206809','SAIDS','acronym','E0208862','simian acquired immune deficiency syndrome'),('E0206924','Lyso-PC','abbreviation','E0206708','lysophosphatidylcholine'),('E0206985','tRNALys','abbreviation','','transfer ribonucleic acid, lysine'),('E0206985','tRNALys','abbreviation','E0208916','lysine-specific transfer ribonucleic acid'),('E0206986','tRNAPhe','abbreviation','','transfer ribonucleic acid, phenylalanine'),('E0206986','tRNAPhe','abbreviation','E0314826','phenylalanine-specific transfer ribonucleic acid'),('E0207009','AAM','acronym','E0208415','amino acid mixture'),('E0207010','ABA','acronym','E0207011','abscissic acid'),('E0207010','ABA','acronym','E0008116','allergic bronchopulmonary aspergillosis'),('E0207010','ABA','acronym','E0208416','antibacterial activity'),('E0207010','ABA','acronym','E0355255','American Bar Association'),('E0207013','ABO','acronym','','absent bed occupancy'),('E0207013','ABO','acronym','','absent bed occupant'),('E0207013','ABO','acronym','E0009430','antibody'),('E0207013','ABO','abbreviation','E0006540','abortion'),('E0207014','ABU','acronym','E0207015','asymptomatic bacteriuria'),('E0207046','AE','acronym','E0208430','aeronautical engineer'),('E0207046','AE','acronym','E0208431','agricultural engineer'),('E0207046','AE','acronym','E0011422','avian encephalomyelitis'),('E0207046','AE','acronym','E0007005','acrodermatitis enteropathica'),('E0207046','AE','acronym','E0221100','activation energy'),('E0207052','AK','acronym','E0006805','acetate kinase'),('E0207052','AK','acronym','E0007335','adenylate kinase'),('E0207052','AK','acronym','E0010607','artificial kidney'),('E0207062','AME','acronym','E0207063','amphotericin methyl ester'),('E0207094','ara','abbreviation','E0010216','arabinose'),('E0207120','BAC','acronym','','bacterial adherent colonies'),('E0207120','BAC','acronym','','bacterial complex'),('E0207120','BAC','acronym','E0429509','blood alcohol concentration'),('E0207120','BAC','acronym','E0429510','blood alcohol content'),('E0207120','BAC','acronym','','bronchoalveolar cells'),('E0207120','BAC','acronym','E0423977','bronchioloalveolar carcinoma'),('E0207121','BAC','acronym','E0014266','buccoaxiocervical'),('E0207157','BIM','acronym','','best in match'),('E0207157','BIM','acronym','','beginning of information marker'),('E0207168','BOA','acronym','E0001119','British Orthopaedic Association'),('E0207205','ber','abbreviation','E0205795','berbamine'),('E0207205','ber','abbreviation','E0012473','berberine'),('E0207214','BRA','acronym','E0207215','beta-resorcylic acid'),('E0207214','BRA','abbreviation','E0013935','brain'),('E0207431','FAM','acronym','E0207432','foreign air mail'),('E0207469','gaz','abbreviation','E0029475','gazette'),('E0207469','gaz','abbreviation','E0207470','gazetteer'),('E0207469','gaz','abbreviation','','gazetted'),('E0207506','Grad.','abbreviation','E0220649','gradatim'),('E0207536','resp','abbreviation','E0053022','respiration'),('E0207536','resp','abbreviation','E0053046','respondent'),('E0207537','resp','abbreviation','E0053017','respective'),('E0207538','resp','abbreviation','E0053018','respectively'),('E0207567','jato','acronym','E0210360','jet-assisted takeoff'),('E0207577','rit','abbreviation','E0314585','ritardando'),('E0207596','SAA','acronym','E0208859','serum amyloid-A'),('E0207596','SAA','acronym','E0208858','Stokes-Adams attack'),('E0207616','SAR','acronym','','search and rescue'),('E0207616','SAR','acronym','E0207618','semiautomatic rifle'),('E0207647','lam','abbreviation','E0036805','laminated'),('E0207664','spec','abbreviation','E0056950','specificity'),('E0207664','spec','abbreviation','E0056960','specimen'),('E0207664','spec','abbreviation','E0056937','specialist'),('E0207664','spec','abbreviation','E0056967','spectacle'),('E0207664','spec','abbreviation','E0056982','spectrum'),('E0207664','spec','abbreviation','E0056986','speculation'),('E0207726','TCH','acronym','E0207727','tanned cell hemagglutination'),('E0207726','TCH','acronym','E0216096','total circulating hemoglobin'),('E0207726','TCH','acronym','','turn, cough, hyperventilate'),('E0207737','t.i.d.','acronym','','ter in die'),('E0207778','TST','acronym','E0208871','thromboplastic screening test'),('E0207778','TST','acronym','E0207780','total sleep time'),('E0207778','TST','acronym','E0207781','transition state theory'),('E0207778','TST','acronym','E0207782','treadmill stress test'),('E0207778','TST','acronym','E0207783','treadmill stress testing'),('E0207778','TST','acronym','E0207784','tumor skin test'),('E0207786','UD','acronym','E0207787','ulcerative dermatosis'),('E0207786','UD','acronym','E0200571','ulnar deviation'),('E0207786','UD','acronym','E0207789','undesirable discharge'),('E0207786','UD','acronym','E0207790','unit dose'),('E0207786','UD','acronym','E0207791','urethral discharge'),('E0207786','UD','acronym','E0207792','urethral drainage'),('E0207786','UD','acronym','E0063629','uridine diphosphate'),('E0207786','UD','acronym','E0207793','urinary drainage'),('E0207786','UD','acronym','E0207795','uroporphyrinogen decarboxylase'),('E0207786','UD','acronym','E0207797','uterine delivery'),('E0207860','WA','acronym','','Widal-Abrami'),('E0207860','WA','acronym','','Wiskcott-Aldrich'),('E0207860','WA','abbreviation','E0006156','Washington'),('E0207861','WA','acronym','E0208872','wide awake'),('E0207862','WA','acronym','','when awake'),('E0207872','WI','acronym','E0207874','water ingestion'),('E0207872','WI','acronym','E0207873','waviness index'),('E0207872','WI','acronym','E0207875','walk-in'),('E0207872','WI','abbreviation','E0006260','Wisconsin'),('E0207896','YE','acronym','E0207898','yeast extract'),('E0207896','YE','acronym','E0207899','yellow enzyme'),('E0207900','ym','acronym','','yellow mutant'),('E0208101','Hex A','acronym','E0208703','hexosaminidase A'),('E0208117','lim','abbreviation','E0037577','limit'),('E0208117','lim','abbreviation','E0037579','limitation'),('E0208125','LIPA','acronym','E0208760','lysosomal acid lipase A'),('E0208160','Mi','abbreviation','E0040572','mitomycin'),('E0208165','min','abbreviation','E0040383','minimum'),('E0208165','min','abbreviation','E0208168','minim'),('E0208165','min','abbreviation','E0040406','minute'),('E0208165','min','abbreviation','E0040353','mineral'),('E0208165','min','abbreviation','E0040394','minor'),('E0208176','prep','abbreviation','E0049763','preparation'),('E0208176','prep','abbreviation','E0049782','preposition'),('E0208177','prep','abbreviation','E0049767','prepare'),('E0208178','OH','acronym','E0032473','hydroxide'),('E0208178','OH','acronym','E0032501','hydroxycorticosteroid'),('E0208178','OH','acronym','E0208182','hydroxyl group'),('E0208178','OH','acronym','E0208183','hydroxyl radical'),('E0208178','OH','acronym','E0208184','obstructive hypopnea'),('E0208178','OH','acronym','E0208835','occipital horn'),('E0208178','OH','acronym','E0208187','occupational health'),('E0208178','OH','acronym','E0208188','occupational history'),('E0208178','OH','acronym','E0208189','open heart'),('E0208178','OH','acronym','E0208836','outpatient hospital'),('E0208178','OH','abbreviation','E0004566','Ohio'),('E0208226','rect.','abbreviation','E0222327','rectified'),('E0208238','perm','abbreviation','','permanent wave'),('E0208240','perm','abbreviation','E0046848','permanent'),('E0208241','tal','abbreviation','','talis'),('E0208245','pho','abbreviation','E0210361','photographer'),('E0208249','phono','abbreviation','E0047364','phonograph'),('E0208275','WAC','acronym','E0208276','Women\'s Army Corps'),('E0208298','HIA','acronym','E0209867','Hearing Industries Association'),('E0208298','HIA','acronym','E0209868','heat infusion agar'),('E0208298','HIA','acronym','E0209869','hemagglutination inhibition antibody'),('E0208298','HIA','acronym','E0209870','hemagglutination inhibition assay'),('E0208298','HIA','acronym','E0209871','hemagglutination inhibitory antibody'),('E0208299','HIC','acronym','','handling-induced convulsions'),('E0208299','HIC','acronym','E0209872','Heart Information Center'),('E0208302','hyp.','abbreviation','E0032606','hypalgesia'),('E0208303','Hyp','abbreviation','E0202487','hyperresonance'),('E0208303','Hyp','abbreviation','E0032859','hypertrophy'),('E0208303','Hyp','abbreviation','E0033105','hypothalamus'),('E0208304','HYP','abbreviation','E0032548','hydroxyproline'),('E0208304','HYP','abbreviation','E0032895','hypnosis'),('E0208305','hyp','abbreviation','E0033041','hypophysis'),('E0208305','hyp','abbreviation','E0033037','hypophysectomy'),('E0208307','IDA','acronym','','image display and analysis'),('E0208307','IDA','acronym','E0208308','iminodiacetic acid'),('E0208307','IDA','acronym','E0208309','insulin-degrading activity'),('E0208307','IDA','acronym','E0035878','iron deficiency anemia'),('E0208310','IE','acronym','E0033605','immunoelectrophoresis'),('E0208310','IE','acronym','E0034399','infective endocarditis'),('E0208310','IE','acronym','E0034693','inner ear'),('E0208310','IE','acronym','E0209878','intake energy'),('E0208310','IE','acronym','E0421092','internal ear'),('E0208310','IE','acronym','','internal elastica'),('E0208310','IE','acronym','','Introversion-Extroversion'),('E0208311','IE','acronym','E0035441','intraepithelial'),('E0208312','I.E.','acronym','','immunitaets Einheit'),('E0208313','I/E','acronym','','inspiratory/expiratory ratio'),('E0208314','I/E','acronym','','inspiratory/expiratory'),('E0208314','I/E','acronym','','internal/external'),('E0208315','I & E','abbreviation','','internal and external'),('E0208316','IFE','acronym','E0209881','intrafollicular epidermis'),('E0208317','IKE','acronym','E0209882','ion kinetic energy'),('E0208318','IRA','acronym','E0208319','immunoradioassay'),('E0208318','IRA','acronym','E0209890','immunoregulatory alpha-globulin'),('E0208318','IRA','acronym','E0209891','inactive renin activity'),('E0208321','IRMA','acronym','E0209892','immunoradiometric assay'),('E0208321','IRMA','acronym','E0209893','intraretinal microvascular abnormality'),('E0208322','IMI','acronym','E0209883','immunologically measurable insulin'),('E0208322','IMI','acronym','','impending myocardial infarction'),('E0208322','IMI','acronym','E0209884','indirect membrane immunofluorescence'),('E0208322','IMI','acronym','E0034428','inferior myocardial infarction'),('E0208322','IMI','acronym','','intermeal interval'),('E0208322','IMI','acronym','E0209885','intramuscular injection'),('E0208322','IMI','acronym','E0209886','Imperial Mycological Institute'),('E0208323','Imi','abbreviation','E0033478','imipramine'),('E0208324','INO','acronym','E0209887','internuclear ophthalmoplegia'),('E0208324','INO','abbreviation','','infantile nephrotic syndrome, other type'),('E0208325','Ino','abbreviation','E0034734','inosine'),('E0208325','Ino','abbreviation','','inosyl'),('E0208326','Io','abbreviation','E0208327','ionium'),('E0208330','IO','acronym','E0209888','incisal opening'),('E0208330','IO','acronym','E0208328','inferior oblique'),('E0208330','IO','acronym','E0201615','inferior olive'),('E0208330','IO','acronym','E0209299','internal os'),('E0208330','IO','acronym','E0035347','intestinal obstruction'),('E0208331','IO','acronym','E0035511','intraocular'),('E0208331','IO','acronym','E0035196','interorbital'),('E0208331','IO','acronym','E0035514','intraoperative'),('E0208332','IO','acronym','E0034790','inside-out'),('E0208334','KO','acronym','','killed organism'),('E0208334','KO','acronym','E0209894','knee orthosis'),('E0208335','K/O','acronym','','knocked out'),('E0208336','K/O','acronym','','keep out'),('E0208336','K/O','acronym','','knock out'),('E0208337','LAK','acronym','E0314947','lymphokine-activated killer'),('E0208338','LAN','acronym','E0209896','local area network'),('E0208338','LAN','acronym','E0209897','long-acting neuroleptic'),('E0208339','LAO','acronym','','left anterior oblique'),('E0208340','LAO','acronym','','left atrial overloading'),('E0208340','LAO','acronym','','left atrial overload'),('E0208340','LAO','acronym','E0209899','Licentiate of the Art of Obstetrics'),('E0208341','lim','abbreviation','E0220623','limited'),('E0208342','liv','abbreviation','E0037845','live'),('E0208342','liv','abbreviation','E0220624','living'),('E0208343','LIV','acronym','E0209908','law of initial value'),('E0208343','LIV','acronym','E0209909','left innominate vein'),('E0208343','LIV','abbreviation','E0209910','liver battery test'),('E0208344','lo','abbreviation','E0038104','low'),('E0208345','lo','abbreviation','E0038105','low'),('E0208346','lo','abbreviation','E0038107','low'),('E0208347','LO','abbreviation','E0037650','linguo-occlusal'),('E0208348','LO','acronym','','love object'),('E0208350','LOD','acronym','E0209911','line of duty'),('E0208351','ly','abbreviation','','langley'),('E0208352','LY','acronym','','lactoalbumin and yeastolate'),('E0208352','LY','abbreviation','E0038354','lymphocyte'),('E0208352','LY','abbreviation','E0400072','lyophilization'),('E0208353','lin.','abbreviation','','linament'),('E0208354','lin.','abbreviation','E0037603','linear'),('E0208355','MAE','acronym','','medical air evacuation'),('E0208355','MAE','acronym','E0209913','Multilingual Aphasia Examination'),('E0208356','MAM','acronym','','methylazomethanol'),('E0208357','mi.','abbreviation','E0040266','mile'),('E0208357','mi.','abbreviation','E0040304','mill'),('E0208357','mi.','abbreviation','E0040406','minute'),('E0208358','mi.','abbreviation','E0040393','minor'),('E0208359','M.I.','acronym','E0041655','myocardial infarction'),('E0208360','MI','acronym','E0216485','massa intermedia'),('E0208360','MI','acronym','E0209940','maturation index'),('E0208360','MI','acronym','E0209942','medical inspection'),('E0208360','MI','acronym','E0209941','melanophore index'),('E0208360','MI','acronym','','menstrual induction'),('E0208360','MI','acronym','E0039559','mental illness'),('E0208360','MI','acronym','E0209944','metabolic index'),('E0208360','MI','acronym','','migration index'),('E0208360','MI','acronym','','migration inhibition'),('E0208360','MI','acronym','','mild irritant'),('E0208360','MI','acronym','E0040578','mitotic index'),('E0208360','MI','acronym','E0209949','mitral incompetence'),('E0208360','MI','acronym','E0040583','mitral insufficiency'),('E0208360','MI','acronym','E0208363','mononucleosis infectiosa'),('E0208360','MI','acronym','E0209946','morphology index'),('E0208360','MI','acronym','E0209945','motility index'),('E0208360','MI','acronym','E0041657','myocardial ischemia'),('E0208360','MI','acronym','E0070703','myo-inositol'),('E0208360','MI','acronym','','mental institution'),('E0208360','MI','acronym','E0209947','mercaptoimidazole'),('E0208361','MI','acronym','E0208362','mesioincisal'),('E0208364','MIAN','acronym','','medicine intern admit note'),('E0208365','mil.','abbreviation','','mililiter'),('E0208366','mil.','abbreviation','E0040284','military'),('E0208367','MIL','acronym','E0041069','mother-in-law'),('E0208370','MOT','acronym','E0209964','mouse ovarian tumor'),('E0208370','MOT','acronym','E0209965','mini-object test'),('E0208371','Mot','abbreviation','E0041093','motor'),('E0208372','pol','abbreviation','E0048646','politician'),('E0208372','pol','abbreviation','E0048650','politics'),('E0208372','pol','abbreviation','E0048638','polish'),('E0208373','pol','abbreviation','E0048600','polar'),('E0208373','pol','abbreviation','E0220625','polished'),('E0208373','pol','abbreviation','E0048644','political'),('E0208374','POL','acronym','','petroleum, oil, and lubricants'),('E0208375','MEO','acronym','E0209933','malignant external otitis'),('E0208376','Mes','abbreviation','E0421393','mesencephalon'),('E0208377','Mes','abbreviation','E0039662','mesencephalic'),('E0208378','MES','acronym','','maintenance electrolyte solution'),('E0208378','MES','acronym','','maximal electroshock'),('E0208378','MES','acronym','','maximal electroshock seizure'),('E0208378','MES','acronym','','muscles in elongated state'),('E0208378','MES','acronym','','myoelectric signal'),('E0208378','MES','acronym','E0209934','multiple endocrine syndrome'),('E0208379','MESA','acronym','E0209937','myoepithelial sialadenitis'),('E0208380','MIG','acronym','','measles immune globulin'),('E0208380','MIG','acronym','','Medicare Insured Group'),('E0208380','MIG','acronym','','Medicare Insured Groups'),('E0208381','MIg','acronym','E0208383','malaria immunoglobulin'),('E0208381','MIg','acronym','E0208382','measles immunoglobulin'),('E0208381','MIg','acronym','E0208384','membrane immunoglobulin'),('E0208385','NAM','acronym','','natural actomyosin'),('E0208385','NAM','acronym','','natural actomyosins'),('E0208385','NAM','acronym','','Negro adult male'),('E0208386','NAR','acronym','E0209974','National Association for Retarded Citizens'),('E0208386','NAR','acronym','E0209975','National Association for Retarded Children'),('E0208386','NAR','acronym','E0505255','Nagase analbuminemic rat'),('E0208386','NAR','acronym','E0505258','nasal airway resistance'),('E0208386','NAR','acronym','E0505257','net assimilation rate'),('E0208386','NAR','acronym','','normal apical ridge'),('E0208386','NAR','acronym','','new antigen receptor'),('E0208386','NAR','acronym','E0505256','nonallergic rhinitis'),('E0208386','NAR','acronym','E0201839','nitrate reductase'),('E0208387','Nat','abbreviation','E0041963','national'),('E0208387','Nat','abbreviation','E0041975','native'),('E0208387','Nat','abbreviation','E0041986','natural'),('E0208388','Nat','abbreviation','E0041998','nature'),('E0208389','NAT','acronym','','N-acetyltransferase'),('E0208389','NAT','acronym','','nonaccidental trauma'),('E0208389','NAT','acronym','E0209976','neonatal alloimmune thrombocytopenia'),('E0208390','NAT','abbreviation','E0041958','natal'),('E0208393','NEA','acronym','E0209977','neoplasm embryonic antigen'),('E0208393','NEA','acronym','','no evidence of abnormality'),('E0208394','NEF','abbreviation','E0208395','nephritic factor'),('E0208397','neo.','abbreviation','E0042184','neonatal'),('E0208398','Neo','abbreviation','E0042181','neomycin'),('E0208399','NOA','acronym','E0209979','National Optometric Association'),('E0208401','OCH','acronym','E0210025','oral contraceptive hormone'),('E0208402','OG','acronym','','obstetrics and gynecology'),('E0208402','OG','acronym','E0069879','oligodendrocyte'),('E0208402','OG','acronym','E0210039','optic ganglion'),('E0208402','OG','acronym','','orange green'),('E0208403','OG','acronym','E0210041','occlusogingival'),('E0208403','OG','acronym','','orange green'),('E0208403','OG','acronym','E0210040','orogastric'),('E0208404','OG','acronym','E0210043','orogastrically'),('E0208405','o.h.','acronym','','omni hora'),('E0208406','o.m.','acronym','','omni mane'),('E0208407','OM','acronym','E0210044','occupational medicine'),('E0208407','OM','acronym','E0210045','Osborne-Mendel rat'),('E0208407','OM','acronym','E0044389','osteomalacia'),('E0208407','OM','acronym','E0044393','osteomyelitis'),('E0208407','OM','acronym','E0210047','osteopathic manipulation'),('E0208407','OM','acronym','E0044455','otitis media'),('E0208407','OM','acronym','E0210048','outer membrane'),('E0208407','OM','acronym','','ovulation method'),('E0208408','OM','abbreviation','E0043482','occipitomental'),('E0208408','OM','abbreviation','E0043571','oculomotor'),('E0208409','oto.','abbreviation','E0044468','otology'),('E0208409','oto.','abbreviation','E0044464','otolaryngology'),('E0208409','oto.','abbreviation','E0044476','otorhinolaryngology'),('E0208411','PAC','acronym','','papular acrodermatitis of childhood'),('E0208411','PAC','acronym','','parent-adult-child'),('E0208411','PAC','acronym','','phenacetin, aspirin and caffeine'),('E0208411','PAC','acronym','E0210078','plasma aldosterone concentration'),('E0208411','PAC','acronym','','platelet-associated complement'),('E0208411','PAC','acronym','','Policy Advisory Committee'),('E0208411','PAC','acronym','E0210073','premature atrial contraction'),('E0208411','PAC','acronym','','Platinol, Adriamycin and cyclophosphamide'),('E0208411','PAC','acronym','E0210075','premature atrial contracture'),('E0208411','PAC','acronym','E0210074','premature auricular contraction'),('E0208411','PAC','acronym','','Progress Assessment Chart of Social and Personal Development'),('E0208418','PIR','acronym','E0210082','postinhibitory rebound'),('E0208418','PIR','acronym','E0208424','postinhibition rebound'),('E0208419','PIR','abbreviation','E0315039','piriform'),('E0208445','peri.','abbreviation','E0046620','perineum'),('E0208446','peri.','abbreviation','E0046605','perineal'),('E0208447','PERI','acronym','E0210079','Psychiatric Epidemiology Research Interview'),('E0208448','PON','acronym','','particulate organic nitrogen'),('E0208448','PON','acronym','E0210104','paraoxonase'),('E0208448','PON','abbreviation','','pontis'),('E0208453','pur','abbreviation','E0051277','purulent'),('E0208454','Pur','abbreviation','E0051251','purple'),('E0208455','Pur','abbreviation','E0051252','purple'),('E0208456','PUR','abbreviation','E0208457','polyurethane'),('E0208463','REA','acronym','','radiation emergency area'),('E0208463','REA','acronym','E0210162','radioenzymatic assay'),('E0208463','REA','acronym','E0210164','renal anastomosis'),('E0208463','REA','acronym','E0314711','right ear advantage'),('E0208498','jour','abbreviation','E0036248','journal'),('E0208501','hun','abbreviation','E0314867','hundred'),('E0208502','CB','acronym','E0220987','color-blind'),('E0208528','LAR','acronym','E0209900','late asthmatic response'),('E0208528','LAR','abbreviation','E0314951','late reaction'),('E0208531','l.a.r.','acronym','','left arm, reclining'),('E0208531','l.a.r.','acronym','','left arm, recumbent'),('E0208534','lar.','abbreviation','E0314647','laryngology'),('E0208535','lar','abbreviation','E0036919','larynx'),('E0208536','LEEP','acronym','E0209903','left end-expiratory pressure'),('E0208537','LEW','abbreviation','E0314969','Lewis rat'),('E0208551','LIM','acronym','','line isolation monitor'),('E0208551','LIM','abbreviation','','limes'),('E0208573','LAM','acronym','','late ambulatory monitoring'),('E0208573','LAM','acronym','','Latin American male'),('E0208573','LAM','acronym','','left anterior measurement'),('E0208573','LAM','acronym','','left atrial myxoma'),('E0208573','LAM','acronym','E0314949','lymphangioleiomyomatosis'),('E0208575','EMS','acronym','E0002341','Emergency Medical Service'),('E0208575','EMS','acronym','E0208568','early morning specimen'),('E0208575','EMS','acronym','E0208569','early morning stiffness'),('E0208575','EMS','acronym','E0208570','electrical muscle stimulation'),('E0208575','EMS','acronym','E0208571','emergency medical system'),('E0208575','EMS','acronym','E0337676','ethylmethane sulfonate'),('E0208575','EMS','acronym','E0208574','extramedullary site'),('E0208575','EMS','acronym','E0339986','eosinophilia-myalgia syndrome'),('E0208575','EMS','abbreviation','E0025266','endometriosis'),('E0208576','lam.','abbreviation','E0036808','laminectomy'),('E0208577','Lam','abbreviation','E0220650','laminagram'),('E0208756','LFA','acronym','E0208759','left frontoanterior'),('E0208842','OH','acronym','E0208843','on hand'),('E0208842','OH','acronym','E0208844','out of hospital'),('E0208928','AICD','acronym','E0314618','automatic implantable cardioverter/defibrillator'),('E0209300','MDM','acronym','','medical decision making'),('E0209300','MDM','acronym','','mid-diastolic murmur'),('E0209300','MDM','acronym','E0313765','minor determinant mix'),('E0209519','BAL procedure','acronym','E0208929','bronchoalveolar lavage procedure'),('E0209529','KTP','acronym','','potassium-titanyl-phosphate'),('E0209530','YAG','acronym','','yttrium aluminum garnet'),('E0209534','PET','acronym','E0049051','positron emission tomography'),('E0209554','SPECT','acronym','E0315070','single photon emission computer tomography'),('E0209554','SPECT','acronym','E0228271','single photon emission computed tomography'),('E0209573','LOR','acronym','E0315025','long open reading'),('E0209573','LOR','abbreviation','E0405192','loratadine'),('E0209580','VIF','acronym','E0314771','virion infectivity factor'),('E0209585','SOR','acronym','E0314934','short open reading'),('E0209588','VPU','acronym','E0314802','viral protein U'),('E0209601','SMI','acronym','E0314923','supplementary medical insurance'),('E0209605','NEC','acronym','','not elsewhere classified'),('E0209607','TAR','acronym','E0315037','trans-activation responsive'),('E0209609','CHO cell','acronym','E0451513','Chinese hamster ovary cell'),('E0209618','FTA','acronym','','fluorescent treponemal antibody'),('E0209618','FTA','acronym','E0314668','fluorescein treponema antibody'),('E0209619','FTA-ABS','acronym','E0314660','fluorescent treponemal antibody absorption'),('E0209620','FTA-ABS test','acronym','E0215416','fluorescent treponemal antibody absorption test'),('E0209621','SCIDS','acronym','E0315081','severe combined immunodeficiency syndrome'),('E0209627','CEO','acronym','E0314719','chief executive officer'),('E0209630','NOD','acronym','','nonobese diabetic'),('E0209630','NOD','abbreviation','E0042755','nodular'),('E0209633','POEMS','acronym','','polyneuropathy, organomegaly, endocrinopathy, M protein, and skin changes'),('E0209633','POEMS','acronym','','polyneuropathy, organomegaly, endocrinopathy, monoclonal gammopathy, and skin changes'),('E0209643','MPS','acronym','E0041209','mucopolysaccharidosis'),('E0209646','MR','acronym','E0038576','magnetic resonance'),('E0209646','MR','acronym','E0505678','Maddox rod'),('E0209646','MR','acronym','E0505680','magnetic resistance'),('E0209646','MR','acronym','E0505681','mandibular reflex'),('E0209646','MR','acronym','E0505682','medial raphe'),('E0209646','MR','acronym','','measles and rubella'),('E0209646','MR','acronym','E0505683','medical record'),('E0209646','MR','acronym','E0505684','megaroentgen'),('E0209646','MR','acronym','E0039560','mental retardation'),('E0209646','MR','acronym','E0505685','metabolic rate'),('E0209646','MR','acronym','E0351501','methemoglobin reductase'),('E0209646','MR','acronym','E0505687','mineralocorticoid receptor'),('E0209646','MR','acronym','E0505688','mitral reflux'),('E0209646','MR','acronym','E0040584','mitral regurgitation'),('E0209646','MR','acronym','E0505689','modulation rate'),('E0209646','MR','acronym','E0041034','mortality rate'),('E0209646','MR','acronym','E0505690','mortality ratio'),('E0209646','MR','acronym','E0212509','multicentric reticulohistiocytosis'),('E0209646','MR','acronym','E0505691','muscle receptor'),('E0209646','MR','acronym','E0041425','muscle relaxant'),('E0209646','MR','acronym','E0041659','myocardial revascularization'),('E0209646','MR','acronym','E0505686','methyl red'),('E0209649','PACS','acronym','E0314940','picture archiving and communication system'),('E0209651','WDHA','acronym','E0065119','watery diarrhea with hypokalemic alkalosis'),('E0209665','ANA','acronym','E0009636','antinuclear antibody'),('E0209665','ANA','acronym','E0000311','American Nurses Association'),('E0209667','ABG','acronym','E0209668','arterial blood gas'),('E0209669','NCV','acronym','E0314664','nerve conduction velocity'),('E0209670','FANA','acronym','E0210159','fluorescent antinuclear antibody'),('E0209675','MCP','acronym','E0039799','metacarpophalangeal'),('E0209678','DIP','acronym','E0314908','distal interphalangeal'),('E0210149','DNA antibody','abbreviation','E0210150','deoxyribonucleic acid antibody'),('E0210227','SS-A antibody','abbreviation','E0210228','sickle cell type A antibody'),('E0210241','ASO titer','abbreviation','E0210243','anti-streptolysin O titer'),('E0210246','DNase B','abbreviation','E0210247','deoxyribonuclease B'),('E0210254','JRA','acronym','E0036343','juvenile rheumatoid arthritis'),('E0210257','juvenile RA','abbreviation','E0036343','juvenile rheumatoid arthritis'),('E0210273','CPPD','acronym','E0014721','calcium pyrophosphate dihydrate'),('E0210275','RFLP analysis','abbreviation','E0210277','restriction fragment length polymorphism analysis'),('E0210283','PCR analysis','abbreviation','E0210281','polymerase chain reaction analysis'),('E0210288','KOH stain','abbreviation','E0210289','potassium hydroxide stain'),('E0210328','BACTEC','abbreviation','E0210327','bactenecin'),('E0210329','NAP','acronym','','nerve action potential'),('E0210329','NAP','acronym','','neutrophil alkaline phosphatase'),('E0210329','NAP','acronym','','2-nitro-4-azidophenyl'),('E0210329','NAP','acronym','','nucleic acid phosphate'),('E0210329','NAP','acronym','','nodular adrenocortical pathology'),('E0210329','NAP','acronym','','nasion point A pogonian'),('E0210330','BACTEC NAP test','abbreviation','E0314842','bactenecin 2-nitro-4-azidophenyl test'),('E0210345','SPS','acronym','','sound production sample'),('E0210345','SPS','acronym','','special Pap smear'),('E0210345','SPS','acronym','','shoulder pain and stiffness'),('E0210345','SPS','acronym','E0314937','Suicide Probability Scale'),('E0210345','SPS','acronym','E0515564','sodium polyanetholesulfonate'),('E0210345','SPS','acronym','E0515565','sodium polyethylene sulfonate'),('E0210345','SPS','acronym','E0515566','stimulated protein synthesis'),('E0210345','SPS','acronym','E0515567','sulfite polymyxin sulfadiazine'),('E0210345','SPS','acronym','E0515568','systemic progressive sclerosis'),('E0210345','SPS','acronym','E0515569','scapuloperoneal syndrome'),('E0210345','SPS','acronym','E0515570','simple partial seizure'),('E0210345','SPS','acronym','E0515571','slow progressive schizophrenia'),('E0210345','SPS','acronym','E0515573','Society of Pelvic Surgeons'),('E0210345','SPS','acronym','E0515574','sucrose-phosphate synthase'),('E0210345','SPS','acronym','E0515575','semi-permeable surface'),('E0210345','SPS','acronym','E0342496','stiff person syndrome'),('E0210345','SPS','acronym','E0314937','Suicide Probability Scale'),('E0210345','SPS','acronym','E0429496','sodium polystyrene sulfonate'),('E0210345','SPS','acronym','E0515577','Social Phobia Scale'),('E0210347','SPS disk test','abbreviation','E0315084','sodium polyanethol sulfonate disk test'),('E0210348','THZ','abbreviation','E0060622','thiacetazone'),('E0210349','THZ test','abbreviation','E0210350','thiacetazone test'),('E0210367','pac','acronym','E0421211','puromycin acetyltransferase'),('E0210367','pac','acronym','','pale cress'),('E0210367','pac','acronym','','phenoxyacetyl'),('E0210367','pac','acronym','E0421207','penicillin acylase'),('E0210367','pac','acronym','E0421206','penicillin G acylase'),('E0210367','pac','abbreviation','E0210366','pachytene'),('E0210367','pac','abbreviation','E0421212','DNA packaging'),('E0210367','pac','abbreviation','E0421213','DNA packaging site'),('E0210373','BI','acronym','','base-in'),('E0210384','A-K amputation','abbreviation','E0201172','above-knee amputation'),('E0210581','amp.','abbreviation','E0008679','ampule'),('E0210581','amp.','abbreviation','E0008687','amputation'),('E0210582','AMP','acronym','','accelerated mental processes'),('E0210582','AMP','acronym','E0218584','acid mucopolysaccharide'),('E0210582','AMP','acronym','E0218585','adenosine monophasphate'),('E0210582','AMP','acronym','','average mean pressure'),('E0210582','AMP','acronym','','2-amino-2-methyl-1-propanol'),('E0210582','AMP','abbreviation','E0008666','ampicillin'),('E0210582','AMP','abbreviation','E0008687','amputation'),('E0210582','AMP','abbreviation','E0008679','ampule'),('E0210582','AMP','abbreviation','E0300287','amfetamine'),('E0211240','B-K amputation','acronym','E0210818','below-knee amputation'),('E0211605','bull.','abbreviation','E0014364','bulletin'),('E0211606','bull.','abbreviation','','bulliant'),('E0211606','bull.','abbreviation','','bulliat'),('E0211606','bull.','abbreviation','','bulliens'),('E0211620','C3 convertase','abbreviation','E0429569','complement 3 convertase'),('E0211628','CRST syndrome','acronym','','calcinosis cutis, Raynaud\'s phenomenon, scleroderma, telangiectasis syndrome'),('E0211628','CRST syndrome','acronym','','calcinosis, Raynaud\'s phenomenon, sclerodactyly, telangiectasia syndrome'),('E0211632','CRST','acronym','','corrected sinus recovery time'),('E0211632','CRST','acronym','','calcinosis cutis, Raynaud\'s syndrome, scleroderma, telangiectasis'),('E0211632','CRST','acronym','','calcinosis, Raynaud\'s phenomenon, sclerodactyly, telangiectasia'),('E0212573','EEC syndrome','acronym','E0212972','ectrodactyly-ectodermal dysplasia-clefting syndrome'),('E0212628','SMON','acronym','E0212629','subacute myelo-opticoneuropathy'),('E0212628','SMON','acronym','E0436066','subacute myelo-optic neuropathy'),('E0212673','ectopic ACTH syndrome','acronym','E0314639','ectopic adrenocorticotropic hormone syndrome'),('E0213195','ACCl','acronym','E0213192','anodal closure clonus'),('E0213197','AOCl','acronym','E0213194','anodal opening clonus'),('E0213199','CCCl','acronym','E0213198','cathodal closure clonus'),('E0213353','IRV','acronym','E0213352','inspiratory reserve volume'),('E0213354','ERV','acronym','E0026780','expiratory reserve volume'),('E0213505','SAA protein','acronym','E0213504','serum amyloid A protein'),('E0213521','GFAP','acronym','E0213522','glial fibrillary acidic protein'),('E0213578','isovaleryl-CoA dehydrogenase','abbreviation','E0314807','isovaleryl-coenzyme A dehydrogenase'),('E0213635','acyl-CoA desaturase','abbreviation','','acyl coenzyme A desaturase'),('E0213667','RNA-directed DNA polymerase','acronym','E0314691','ribonucleic acid directed deoxyribonucleic acid polymerase'),('E0213676','DNA-directed DNA polymerase','acronym','','deoxyribonucleic acid directed deoxyribonucleic acid polymerase'),('E0213687','UDPglucose pyrophosphorylase','acronym','E0314591','uridine diphosphate glucose pyrophosphorylase'),('E0213699','DNA nucleotidylexotransferase','acronym','E0314929','deoxyribonucleic acid nucleotidylexotransferase'),('E0213711','RNA-directed RNA polymerase','acronym','E0314966','ribonucleic acid directed ribonucleic acid polymerase'),('E0213792','AMP deaminase','acronym','E0429709','adenosine monophosphate deaminase'),('E0213804','hydroxymethylglutaryl-CoA lyase','abbreviation','E0464559','hydroxymethylglutaryl coenzyme A lyase'),('E0213822','methylmalonyl-CoA racemase','abbreviation','E0315079','methylmalonyl-coenzyme A racemase'),('E0213835','methylmalonyl-CoA mutase','abbreviation','E0314890','methylmalonyl-coenzyme A mutase'),('E0213840','DNA ligase','acronym','E0314794','deoxyribonucleic acid ligase'),('E0213938','ESP','acronym','E0027015','extrasensory perception'),('E0214035','NREM sleep','acronym','E0214034','non-rapid eye movement sleep'),('E0214042','nonREM sleep','acronym','E0214034','non-rapid eye movement sleep'),('E0214103','LH-RF','acronym','E0038284','luteinizing hormone releasing factor'),('E0214104','FRF','acronym','E0515588','functional renal failure'),('E0214104','FRF','acronym','E0214102','follicle stimulating hormone releasing factor'),('E0214108','PIF','acronym','','peak inspiratory flow'),('E0214108','PIF','acronym','','pigment-inducing factor'),('E0214108','PIF','acronym','','point of identical flow'),('E0214108','PIF','acronym','','premorbid inferiority feeling'),('E0214108','PIF','acronym','E0214107','prolactin inhibiting factor'),('E0214108','PIF','acronym','','proliferation inhibiting factor'),('E0214108','PIF','acronym','E0366884','proliferation inhibitory factor'),('E0214108','PIF','acronym','','prostatic interstitial fluid'),('E0214110','TSI','acronym','','thyroid stimulating immunoglobulin'),('E0214110','TSI','acronym','E0421849','thromboxane synthetase inhibitor'),('E0214110','TSI','acronym','E0421850','transferrin saturation index'),('E0214151','SD antigen','acronym','E0214152','serologically defined antigen'),('E0214151','SD antigen','acronym','E0214153','sero-defined antigen'),('E0214155','TL antigen','acronym','E0216079','thymus leukemia antigen'),('E0214190','C3b INA','abbreviation','E0200518','C3b inactivator'),('E0214195','MAC INH','acronym','E0214194','membrane attack complex inhibitor'),('E0214201','OAF','acronym','E0214200','osteoclast activating factor'),('E0214202','ECF-A','acronym','','eosinophil chemotactic factor of anaphylaxis'),('E0214217','TSF','acronym','E0214218','triceps skinfold'),('E0214224','BCGF','acronym','E0214220','B cell growth factor'),('E0214225','HSF','acronym','E0214228','hydrazine-sensitive factor'),('E0214281','SPCA','acronym','E0214283','serum prothrombin conversion accelerator'),('E0214281','SPCA','acronym','E0214297','Society for the Prevention of Cruelty to Animals'),('E0214294','scu-PA','acronym','E0214296','single chain urokinase-type plasminogen activator'),('E0214304','CFU-S','acronym','','colony-forming unit-spleen'),('E0214319','Is gene','acronym','E0214317','immune suppressor gene'),('E0214327','lod score','acronym','','logarithm of the odds score'),('E0214331','F factor','acronym','E0027633','fertility factor'),('E0214334','R factor','acronym','E0314746','resistance factor'),('E0214337','R plasmid','acronym','E0314982','resistance plasmid'),('E0214392','DNOC','acronym','','dinitro-ortho-cresol'),('E0214674','CREST syndrome','acronym','','calcinosis cutus, Raynaud\'s phenomenon, esophageal dysfunction, sclerodactyly, and telangiectasia syndrome'),('E0214859','ribosomal RNA','acronym','E0053546','ribosomal ribonucleic acid'),('E0214886','A-V','acronym','E0010523','arteriovenous'),('E0214886','A-V','acronym','E0332681','atrio-ventricular'),('E0214886','A-V','acronym','E0011173','audiovisual'),('E0214887','AV','acronym','','Adriamycin and vincristine'),('E0214887','AV','acronym','E0210747','alveolar duct'),('E0214887','AV','acronym','','antivirin'),('E0214887','AV','acronym','E0009874','aortic valve'),('E0214887','AV','acronym','','assisted ventilation'),('E0214887','AV','acronym','','augmented vector'),('E0214888','AV','acronym','','anterior ventral'),('E0214888','AV','acronym','','arteriolar-venular'),('E0214888','AV','acronym','E0314816','auriculoventricular'),('E0214927','LCAT','acronym','E0213646','lecithin-cholesterol acyltransferase'),('E0214927','LCAT','acronym','E0314577','lecithin-cholesterol acetyltransferase'),('E0214941','NADPH oxidase','acronym','','nicotinamide adenine dinucleotide phosphate oxidase'),('E0214989','OPRT','acronym','E0213653','orotate phosphoribosyltransferase'),('E0215004','PIF','acronym','E0315036','pro-insulin free'),('E0215403','CAMP test','acronym','E0314558','Christie, Atkins, and Munch-Petersen test'),('E0215419','RPR test','acronym','E0215417','rapid plasma reagin test'),('E0215431','CML assay','acronym','E0215430','cell-mediated lympholysis assay'),('E0215434','EMIT','acronym','E0215433','Enzyme-Multiplied Immunoassay Technique'),('E0215436','A-G ratio','acronym','E0215435','albumin-globulin ratio'),('E0215983','S.T.S.','acronym','','serologic test for syphilis'),('E0215983','S.T.S.','acronym','','standard test for syphilis'),('E0215983','S.T.S.','acronym','E0314559','Society of Thoracic Surgeons'),('E0215984','STS','acronym','','sexual tubal sterilization'),('E0215984','STS','acronym','','short-term storage'),('E0215984','STS','acronym','E0056581','sodium tetradecyl sulfate'),('E0215984','STS','acronym','E0056583','sodium thiosulfate'),('E0215984','STS','acronym','E0314958','steroid sulfatase'),('E0216091','Got','acronym','E0201200','glutamic oxaloacetic transaminase'),('E0216091','Got','acronym','E0314978','glutamine oxaloacetic transaminase'),('E0216270','cap.','abbreviation','E0015001','capacity'),('E0216270','cap.','abbreviation','E0015090','caput'),('E0216676','ATD','acronym','E0438528','Alzheimer-type dementia'),('E0216676','ATD','acronym','E0438529','androstatrienedione'),('E0216676','ATD','acronym','E0438530','anthropomorphic test dummy'),('E0216676','ATD','acronym','E0438531','antithyroid drug'),('E0216676','ATD','acronym','E0438532','aqueous tear deficiency'),('E0216676','ATD','acronym','E0211189','asphyxiating thoracic dystrophy'),('E0216676','ATD','acronym','','1,4,6-androstatriene-3,17-dione'),('E0216676','ATD','acronym','E0438533','articulotrochanteric distance'),('E0216710','KID syndrome','acronym','E0216711','keratitis-ichthyosis-deafness syndrome'),('E0217029','LDA','acronym','','laser Doppler anemometry'),('E0217029','LDA','acronym','','linear displacement analysis'),('E0217029','LDA','acronym','','lithiodiisopropylamine'),('E0217029','LDA','acronym','','lymphocyte-dependent antibody'),('E0217029','LDA','acronym','E0314959','linear discriminant analysis'),('E0217030','L.D.A.','acronym','E0314989','left dorso-anterior'),('E0217107','SDA','acronym','','specific dynamic action'),('E0217108','SDA','acronym','','sacrodextra anterior'),('E0217110','CPPD disease','acronym','E0217102','calcium pyrophosphate deposition disease'),('E0217110','CPPD disease','acronym','E0314670','calcium pyrophosphate dihydrate disease'),('E0217122','CPDD','acronym','E0217102','calcium pyrophosphate deposition disease'),('E0217122','CPDD','acronym','','cis-platinum diamminedichloride'),('E0217175','PDHC deficiency','acronym','E0217171','pyruvate dehydrogenase complex deficiency'),('E0217177','ANUG','acronym','E0217176','acute necrotizing ulcerative gingivitis'),('E0217178','PC deficiency','acronym','E0217172','pyruvate carboxylase deficiency'),('E0217180','PC','acronym','E0049348','post cibos'),('E0217184','PDHC','acronym','E0314831','pyruvate dehydrogenase complex'),('E0217199','familial HDL deficiency','acronym','E0217196','familial high-density lipoprotein deficiency'),('E0217205','LDL-receptor disorder','acronym','E0315005','low-density lipoprotein receptor disorder'),('E0217206','LDL receptor','acronym','E0439906','low-density lipoprotein receptor'),('E0217253','TSD','acronym','E0005673','Tay-Sachs disease'),('E0217253','TSD','acronym','','target skin distance'),('E0217253','TSD','acronym','','theory of signal detectability'),('E0217253','TSD','acronym','','theory of signal detection'),('E0217319','ty-pos oculocutaneous albinism','abbreviation','E0217317','tyrosinase-positive oculocutaneous albinism'),('E0217321','ty-neg oculocutaneous albinism','abbreviation','E0208495','tyrosinase-negative oculocutaneous albinism'),('E0217331','ty-pos OCA','acronym','E0217319','ty-pos oculocutaneous albinism'),('E0217331','ty-pos OCA','abbreviation','E0217317','tyrosinase-positive oculocutaneous albinism'),('E0217341','ym oculocutaneous albinism','acronym','E0217336','yellow mutant oculocutaneous albinism'),('E0217351','BADS syndrome','acronym','','black locks, albinism, deafness of sensorineural type syndrome'),('E0217356','BADS','acronym','','black locks, albinism, deafness of sensorineural type'),('E0217356','BADS','acronym','','black locks, albinism, deafness syndrome'),('E0217391','ASAL deficiency','acronym','E0217386','argininosuccinate lyase deficiency'),('E0217394','ASAL','acronym','E0010368','argininosuccinate lyase'),('E0217396','ASL deficiency','acronym','E0217386','argininosuccinate lyase deficiency'),('E0217399','ASL','acronym','','American Sign Language'),('E0217399','ASL','acronym','','ankylosing sponylitis, lung'),('E0217399','ASL','acronym','E0009736','antistreptolysin'),('E0217399','ASL','acronym','E0010368','argininosuccinate lyase'),('E0217399','ASL','acronym','E0315101','average speech level'),('E0217409','MSUD','acronym','E0217418','maple sugar urine disease'),('E0217413','isovaleric acid CoA dehydrogenase deficiency','acronym','E0314977','isovaleric acid coenzyme A dehydrogenase deficiency'),('E0217585','Nm.','acronym','E0220652','nux moschata'),('E0217586','nm.','acronym','E0041856','nanometer'),('E0217678','SIADH','acronym','','syndrome of inappropriate antidiuretic hormone'),('E0217688','MODY','acronym','','maturity-onset diabetes of youth'),('E0217760','IgA deficiency','acronym','E0314834','immunoglobulin A deficiency'),('E0218278','Mr.','abbreviation','','Mister'),('E0219403','LOX','acronym','E0037747','lipoxygenase'),('E0219405','C band','abbreviation','E0314636','centromeric band'),('E0220561','NCD','acronym','E0220562','noncommunicable disease'),('E0220591','Br','abbreviation','E0001115','British'),('E0220592','C','abbreviation','E0015839','centigrade'),('E0220592','C','abbreviation','E0207291','Celsius'),('E0220593','CP','abbreviation','E0016311','chemically pure'),('E0220594','CP','abbreviation','E0018099','compare'),('E0220595','D','abbreviation','E0022201','dexter'),('E0220596','EC','acronym','E0026944','extracranial'),('E0220597','FF','acronym','E0027425','fat free'),('E0220598','HF','abbreviation','E0031624','high fat'),('E0220599','IC','acronym','E0035419','intracranial'),('E0220599','IC','acronym','E0035403','intracerebral'),('E0220599','IC','acronym','E0035410','intracisternal'),('E0220599','IC','acronym','E0035415','intracoronary'),('E0220599','IC','acronym','E0035398','intracellular'),('E0220599','IC','acronym','E0035427','intracutaneous'),('E0220599','IC','acronym','E0234576','intracameral'),('E0220599','IC','acronym','E0418724','intracavernous'),('E0220599','IC','acronym','E0035019','intercostal'),('E0220599','IC','acronym','','inferior cardiac'),('E0220599','IC','acronym','','inferior collicular'),('E0220599','IC','abbreviation','E0033238','icteric'),('E0220601','IM','acronym','E0035495','intramuscular'),('E0220602','IR','acronym','E0033669','immunoreactive'),('E0220602','IR','acronym','E0034548','infrared'),('E0220603','I.V.','abbreviation','E0035589','intravenous'),('E0220604','K','abbreviation','E0220605','kelvin'),('E0220606','L','abbreviation','E0037123','left'),('E0220606','L','abbreviation','E0038184','lumbar'),('E0220606','L','abbreviation','E0037410','levorotatory'),('E0220607','LD','acronym','E0037093','learning-disabled'),('E0220609','NB','acronym','E0042363','neurobehavioral'),('E0220610','OP','acronym','E0043483','occipitoparietal'),('E0220611','PP','acronym','E0046176','pellagra preventive'),('E0220612','R','abbreviation','E0052139','Reaumur'),('E0220612','R','abbreviation','E0053845','rough'),('E0220613','RS','acronym','E0052393','reed-sternberg'),('E0220614','ab','abbreviation','E0006537','abort'),('E0220615','ab','abbreviation','E0006547','about'),('E0220616','anal','abbreviation','E0008794','analytic'),('E0220617','anal','abbreviation','E0008797','analyze'),('E0220618','b','abbreviation','E0011966','barometric'),('E0220618','b','abbreviation','E0013787','born'),('E0220619','biol','abbreviation','E0013026','biological'),('E0220620','co-ed','abbreviation','E0424788','coeducational'),('E0220621','exp','abbreviation','E0026763','experimental'),('E0220621','exp','abbreviation','','expired'),('E0220626','LC','abbreviation','E0037642','linguocervical'),('E0220626','LC','abbreviation','E0319077','low calorie'),('E0220627','tr','abbreviation','E0062239','triradial'),('E0220669','MUGA','acronym','','multi-gated acquisition'),('E0220670','NEI','acronym','E0220671','National Eye Institute'),('E0220698','detox','abbreviation','E0022135','detoxification'),('E0220715','pegylation','abbreviation','','polyethylene glycol modification'),('E0220979','USDA','acronym','','United States Department of Agriculture'),('E0222380','sync','abbreviation','E0059568','synchronization'),('E0222381','sync','abbreviation','E0059569','synchronize'),('E0222391','telecom','abbreviation','E0205126','telecommunication'),('E0222443','cESS','acronym','','circumferential end-systolic wall stress'),('E0222444','mESS','acronym','','circumferential end-systolic wall stress'),('E0222448','CHIA','acronym','','Consumer Health Information for Asians'),('E0222449','ChiA','abbreviation','E0222450','chitinase A'),('E0222451','ChiB','abbreviation','E0424556','chitinase B'),('E0222452','ChiC','abbreviation','E0222453','chitinase C'),('E0222463','DIVA','acronym','','differentiating infected from vaccinated individuals'),('E0222464','DIVAS','acronym','','digital intravenous angiography system'),('E0222472','FRAP','acronym','','fluorescence recovery after photobleaching'),('E0222472','FRAP','acronym','','ferric reducing ability of plasma'),('E0222476','HBSS','acronym','E0222475','Hank\'s balanced salt solution'),('E0222483','KAPP','acronym','','kinase-associated protein phosphatase'),('E0222490','MIRD','acronym','','medical internal radiation dose'),('E0222524','prob.','abbreviation','E0050090','probate'),('E0222524','prob.','abbreviation','E0050098','problem'),('E0222524','prob.','abbreviation','E0050084','probability'),('E0222525','prob.','abbreviation','E0050086','probable'),('E0222526','prob.','abbreviation','E0050087','probably'),('E0222527','prof.','abbreviation','E0050199','professor'),('E0222528','prof','abbreviation','E0050193','professional'),('E0222532','TEER','acronym','E0420479','transepithelial electrical resistance'),('E0222556','PRM','acronym','E0222555','photoreflexometry'),('E0222566','UPSIT','acronym','E0222567','University of Pennsylvania Smell Identification Test'),('E0222989','EEO','acronym','E0222988','electroendosmosis'),('E0223258','listserv','abbreviation','E0223259','list server'),('E0223327','PBE','acronym','E0223326','polybutester'),('E0223338','PDDR','acronym','E0510552','pseudovitamin D deficiency rickets'),('E0223570','SBS','acronym','E0223567','sick building syndrome'),('E0223570','SBS','acronym','E0223569','serum blood sugar'),('E0223570','SBS','acronym','E0223568','shaken baby syndrome'),('E0223575','FISH','acronym','E0223573','fluorescence in situ hybridization'),('E0223575','FISH','acronym','E0223574','fluorescent in situ hybridization'),('E0223577','DGS','acronym','E0071013','DiGeorge\'s syndrome'),('E0223624','EMT','acronym','E0223623','emergency medical technician'),('E0223634','GERD','acronym','E0217014','gastroesophageal reflux disease'),('E0223646','APAS','acronym','E0223645','antiphospholipid antibody syndrome'),('E0223649','CFS','acronym','E0223648','chronic fatigue syndrome'),('E0223728','ETS','acronym','E0223727','environmental tobacco smoke'),('E0223752','IORT','acronym','E0223751','intraoperative radiation therapy'),('E0223759','CT colography','acronym','E0223758','computed tomographic colography'),('E0224318','CADISIL','acronym','','cerebral autosomal dominant arteriopathy subcortical infarcts and leukoencephalopathy'),('E0224320','preop','abbreviation','E0049753','preoperative'),('E0224321','preop','abbreviation','E0049754','preoperatively'),('E0224322','postop','abbreviation','E0049265','postoperative'),('E0224323','postop','abbreviation','E0049266','postoperatively'),('E0224324','CHAMPUS','acronym','','civilian health and medical program of the uniformed services'),('E0224325','LASIK','acronym','E0224326','laser in situ keratomileusis'),('E0224327','LASEK','acronym','E0224328','laser epithelial keratomileusis'),('E0225675','CADASIL','acronym','','cerebral autosomal dominant arteriopathy with subcortical infarcts and leucoencephalopathy'),('E0225780','MALToma','acronym','E0470244','mucosa-associated lymphoid tissue lymphoma'),('E0225809','UFO','acronym','','unidentified flying object'),('E0225809','UFO','acronym','','unusual floral organs'),('E0225833','PORP','acronym','E0225835','partial ossicular replacement prosthesis'),('E0226250','microkat','abbreviation','E0226248','microkatal'),('E0226251','kat','abbreviation','E0036402','katal'),('E0226270','microEq','abbreviation','E0226269','microequivalent'),('E0226286','COSTART','abbreviation','','coding symbols for thesaurus of adverse reaction terms'),('E0226287','AUDADIS','abbreviation','','alcohol use disorder and associated disabilities interview schedule'),('E0226299','postMI','acronym','E0226302','postmyocardial infarction'),('E0226300','postMI','acronym','E0226301','postmyocardial infarction'),('E0227291','prob','abbreviation','E0050098','problem'),('E0227291','prob','abbreviation','E0050090','probate'),('E0228206','SAD','acronym','E0228205','seasonal affective disorder'),('E0228206','SAD','acronym','E0483344','Scale of Anxiety and Depression'),('E0228206','SAD','acronym','E0483345','single-wavelength anomalous dispersion'),('E0228206','SAD','acronym','E0483347','sino-aortic deafferentation'),('E0228206','SAD','acronym','E0483348','sino-aortic denervation'),('E0228206','SAD','acronym','E0342379','small airways disease'),('E0228206','SAD','acronym','E0483346','social anxiety disorder'),('E0228206','SAD','acronym','E0483349','source-to-axis distance'),('E0228206','SAD','acronym','E0483352','subacute dialysis'),('E0228206','SAD','acronym','E0483351','subacromial decompression'),('E0228206','SAD','acronym','','sugar, acetone and diacetic acid'),('E0228206','SAD','acronym','E0483350','suppressor-activating determinant'),('E0229108','HOD','acronym','E0229109','hypertrophic osteodystrophy'),('E0233031','TIFF','acronym','','tagged image file format'),('E0233921','Rh-positive','abbreviation','E0367256','rhesus-positive'),('E0233922','Rh-negative','abbreviation','E0367255','rhesus-negative'),('E0234687','ISC','acronym','E0234686','intersystem crossing'),('E0234687','ISC','acronym','','ileo-caecal sphincter'),('E0234687','ISC','acronym','E0213259','immotile-cilia syndrome'),('E0236745','NONMEM','acronym','','nonlinear mixed-effects model'),('E0236902','ILK','acronym','E0236903','integrin-linked kinase'),('E0236906','NIST','acronym','','National Institute of Standards and Technology'),('E0236926','Sept','abbreviation','E0300033','September'),('E0236938','BLAD','acronym','E0236939','bioartificial liver-assisted device'),('E0236938','BLAD','acronym','E0236940','bovine leukocyte adhesion deficiency'),('E0236943','HAH','acronym','E0236944','high-altitude headache'),('E0236946','NEMA','acronym','E0236947','National Electrical Manufacturers Association'),('E0236966','HPSI','acronym','E0236965','Holden Psychological Screening Inventory'),('E0236971','SHAB','acronym','','sexual harassment and abuse'),('E0237520','NIDDY','acronym','','non-insulin-dependent diabetes mellitus of the young'),('E0237521','sponastrime','abbreviation','','spondylar changes-nasal anomaly-striated-metaphyses'),('E0237784','MAMA','acronym','E0237785','minimum audible movement angle'),('E0237826','EPQ','acronym','E0237825','Eysenck personality questionaire'),('E0237891','DRPLA','acronym','E0237890','dentatorubral-pallidoluysian atrophy'),('E0237981','A-bomb','abbreviation','E0237982','atom bomb'),('E0238032','ACEI','acronym','','angiotensin-converting enzyme inhibitor'),('E0238057','ROTC','acronym','','Reserve Officer Training Corps'),('E0238058','rOTC','abbreviation','','rat ornithine transcarbamylase'),('E0238059','GIF','acronym','','graphics interchange format'),('E0238059','GIF','acronym','','growth inhibitory factor'),('E0238060','TATE','acronym','','tumour associated tissue eosinophilia'),('E0238072','TECK','acronym','','thymus-expressed chemokine'),('E0238080','MUN','acronym','','milk urea nitrogen'),('E0238081','rect','abbreviation','E0052312','rectum'),('E0238084','LAIR','acronym','','leukocyte-associated immunoglobulin-like receptor'),('E0238088','MARCKS','acronym','','myristoylated alanine-rich C kinase substrate'),('E0238139','THEO','abbreviation','E0060527','theophylline'),('E0238281','AADP','acronym','E0000253','American Academy of Denture Prosthetics'),('E0238320','NOM','acronym','','natural organic matter'),('E0238320','NOM','acronym','E0238321','nonsupperative otitis media'),('E0238495','HOMA','acronym','E0238496','homeostasis model assessment'),('E0238502','AcomA','acronym','E0477483','anterior communicating artery'),('E0238635','BOR syndrome','acronym','E0238636','branchio-oto-renal syndrome'),('E0238687','HHH syndrome','acronym','E0238686','hyperornithinemia-hyperammonemia-homocitrullinuria syndrome'),('E0238785','WPW syndrome','acronym','E0006281','Wolf Parkinson White syndrome'),('E0238792','DFA-TP test','acronym','E0238793','direct fluorescent antibody-Treponema pallidum test'),('E0238866','AV block','acronym','E0356352','atrioventricular block'),('E0239013','anti-GBM antibody disease','acronym','E0239014','anti-glomerular basement membrane antibody disease'),('E0239084','REM sleep behavior disorder','acronym','E0239081','rapid eye movement sleep behavior disorder'),('E0300034','Sept.','abbreviation','E0300033','September'),('E0300400','ApoA','abbreviation','E0009997','apolipoprotein A'),('E0300401','ApoB','abbreviation','E0010003','apolipoprotein B'),('E0300401','ApoB','abbreviation','','apolipoproteins B'),('E0300402','ApoC','abbreviation','E0010006','apolipoprotein C'),('E0300403','ApoE','abbreviation','E0010009','apolipoprotein E'),('E0300403','ApoE','abbreviation','','apolipoproteins E'),('E0300414','ADPase','abbreviation','E0315006','adenosine diphosphatase'),('E0300602','BLV','acronym','','bovine leukemia virus'),('E0300602','BLV','abbreviation','E0013524','blood volume'),('E0300628','BrdU','abbreviation','E0300626','bromodeoxyuridine'),('E0301249','DRB','acronym','E0001959','daunorubicin'),('E0301649','ESWL','acronym','E0314582','extracorporeal shockwave lithotripsy'),('E0301961','POMC','acronym','E0314809','propiomelanocortin'),('E0302223','RPR','acronym','E0314768','rapid plasmin reagin'),('E0302268','PSS','abbreviation','','Psychiatric Status Schedule'),('E0302268','PSS','abbreviation','','painful shoulder syndrome'),('E0302268','PSS','abbreviation','','physiologic saline solution'),('E0302268','PSS','abbreviation','E0238747','porcine stress syndrome'),('E0302268','PSS','abbreviation','','primary Sjogren syndrome'),('E0302268','PSS','abbreviation','','progressive systemic scleroderma'),('E0302268','PSS','abbreviation','E0050277','progressive systemic sclerosis'),('E0302268','PSS','abbreviation','','psoriasis severity scale'),('E0302268','PSS','abbreviation','E0315092','pure sensory stroke'),('E0302624','TPPase','acronym','E0484856','thiamine pyrophosphatase'),('E0303238','AMPA','acronym','E0314739','American Medical Publishers Association'),('E0303238','AMPA','acronym','E0502014','aminomethylphosphonic acid'),('E0303238','AMPA','acronym','','alpha-amino-3-hydroxy-5-methylisoxazole propionic acid'),('E0303238','AMPA','acronym','','alpha-amino-3-hydroxy-5-methyl-4-isoxazoleproprionic acid'),('E0305776','SRP','acronym','E0305777','Society for Radiological Protection'),('E0305776','SRP','acronym','E0305778','State Registered Physiotherapist'),('E0305776','SRP','acronym','E0305779','sh
[truncated: 64,180,777 more chars]
