# Supplementary material for: A UMLS-based spell checker for natural language processing in vaccine safety
Source: BMC Med Inform Decis Mak. 2007 Feb 12;7:3. doi: 10.1186/1472-6947-7-3 (PMC1805499; doi:10.1186/1472-6947-7-3)
Supplement: Additional file 18 — Database tables – UMLS Lexicon Part 2. Database tables have been subdivided into smaller files for uploading to BMC [file 1472-6947-7-3-S18.gz › LEXICON2b.sql]

--
-- Table structure for table `LRTYP`
--

DROP TABLE IF EXISTS `LRTYP`;
CREATE TABLE `LRTYP` (
  `EUI` varchar(10) default NULL,
  `BAS` varchar(255) default NULL,
  `SCA` varchar(30) default NULL,
  `TYP` varchar(20) default NULL
) ENGINE=MyISAM DEFAULT CHARSET=latin1;

--
-- Dumping data for table `LRTYP`
--


/*!40000 ALTER TABLE `LRTYP` DISABLE KEYS */;
LOCK TABLES `LRTYP` WRITE;
INSERT INTO `LRTYP` VALUES ('E0000001','\"cotton-roll\" gingivitis','noun','glreg'),('E0000001','\"cotton-roll\" gingivitis','noun','uncount'),('E0000010','2060 virus','noun','reg'),('E0000022','3\'-noncoding region','noun','reg'),('E0000045','987P fimbria','noun','glreg'),('E0000046','A1','noun','uncount'),('E0000048','AA','noun','metareg'),('E0000049','AAA','noun','metareg'),('E0000049','AAA','noun','uncount'),('E0000050','AAMD','noun','groupuncount'),('E0000051','AAT','noun','metareg'),('E0000051','AAT','noun','uncount'),('E0000052','AB','noun','metareg'),('E0000053','ABC','noun','metareg'),('E0000055','ACA','noun','metareg'),('E0000056','ACE','noun','metareg'),('E0000057','ACEP','noun','sing'),('E0000058','ACH index','noun','glreg'),('E0000058','ACH index','noun','reg'),('E0000059','ACS','noun','sing'),('E0000060','ACTH','noun','uncount'),('E0000061','ACh','noun','uncount'),('E0000062','AChE','noun','metareg'),('E0000063','ACh-esterase','noun','uncount'),('E0000064','AC globulin','noun','uncount'),('E0000065','AD','noun','metareg'),('E0000066','ADA','noun','metareg'),('E0000067','ADCC','noun','metareg'),('E0000068','ADR','noun','metareg'),('E0000069','ADS','noun','metareg'),('E0000070','AEA','noun','metareg'),('E0000071','AFB1','noun','uncount'),('E0000072','AFDC','noun','uncount'),('E0000073','AGCT','noun','metareg'),('E0000074','AGMK','noun','metareg'),('E0000075','AI','noun','metareg'),('E0000075','AI','noun','uncount'),('E0000076','AIDS','noun','uncount'),('E0000078','AIDS encephalopathy','noun','uncount'),('E0000079','AIDS-KS','noun','uncount'),('E0000080','AIDS-related','adj','inv'),('E0000081','AIDS-related complex','noun','uncount'),('E0000082','AIDS-related lymphoma','noun','reg'),('E0000082','AIDS-related lymphoma','noun','uncount'),('E0000083','AIDS-spectrum','adj','inv'),('E0000084','ALA','noun','metareg'),('E0000084','ALA','noun','uncount'),('E0000085','ALG','noun','metareg'),('E0000085','ALG','noun','uncount'),('E0000086','ALL','noun','uncount'),('E0000087','ALM','noun','metareg'),('E0000088','ALP','noun','uncount'),('E0000088','ALP','noun','metareg'),('E0000089','ALS','noun','uncount'),('E0000090','AM','noun','metareg'),('E0000091','AMAL','noun','metareg'),('E0000092','AMEL','noun','metareg'),('E0000092','AMEL','noun','uncount'),('E0000092','AMEL','noun','sing'),('E0000093','AMI','noun','metareg'),('E0000094','AMIT','noun','metareg'),('E0000095','AML','noun','metareg'),('E0000097','ANG','noun','metareg'),('E0000098','ANL','noun','metareg'),('E0000099','ANTU','noun','metareg'),('E0000100','AO','noun','metareg'),('E0000101','AOTA','noun','metareg'),('E0000102','AP','noun','metareg'),('E0000102','AP','noun','uncount'),('E0000103','APC','noun','metareg'),('E0000104','APPNHP','noun','metareg'),('E0000105','APRT','noun','metareg'),('E0000106','APRTase','noun','uncount'),('E0000107','APT','noun','metareg'),('E0000108','APUD cell','noun','metareg'),('E0000109','ARD','noun','metareg'),('E0000110','ARF','noun','metareg'),('E0000111','ARL','noun','metareg'),('E0000112','ASA','noun','metareg'),('E0000113','ASCII','noun','metareg'),('E0000114','ASCVD','noun','metareg'),('E0000115','ASGPH','noun','metareg'),('E0000116','ASO','noun','metareg'),('E0000117','ASPA Cement','noun','reg'),('E0000117','ASPA Cement','noun','uncount'),('E0000118','ASR','noun','metareg'),('E0000119','AST','noun','metareg'),('E0000119','AST','noun','uncount'),('E0000120','ATA','noun','metareg'),('E0000121','ATCC','noun','metareg'),('E0000122','ATG','noun','metareg'),('E0000123','ATL','noun','metareg'),('E0000123','ATL','noun','uncount'),('E0000124','ATLL','noun','metareg'),('E0000124','ATLL','noun','uncount'),('E0000125','ATP','noun','uncount'),('E0000126','ATPase','noun','uncount'),('E0000126','ATPase','noun','reg'),('E0000127','ATP phosphotransferase','noun','reg'),('E0000127','ATP phosphotransferase','noun','uncount'),('E0000128','AU','noun','metareg'),('E0000128','AU','noun','inv'),('E0000128','AU','noun','uncount'),('E0000129','AUC','noun','metareg'),('E0000131','AVC','noun','metareg'),('E0000132','AVP','noun','metareg'),('E0000133','AZQ','noun','metareg'),('E0000134','AZT','noun','metareg'),('E0000135','Abbe\'s string method','noun','reg'),('E0000136','Abbe-Zeiss apparatus','noun','inv'),('E0000136','Abbe-Zeiss apparatus','noun','reg'),('E0000137','Abbott','noun','inv'),('E0000138','Aberdeen','noun','uncount'),('E0000139','Abernethy\'s fascia','noun','glreg'),('E0000139','Abernethy\'s fascia','noun','reg'),('E0000140','Abernethy\'s sarcoma','noun','glreg'),('E0000140','Abernethy\'s sarcoma','noun','uncount'),('E0000140','Abernethy\'s sarcoma','noun','reg'),('E0000141','Abrami\'s disease','noun','uncount'),('E0000141','Abrami\'s disease','noun','reg'),('E0000143','AcG','noun','metareg'),('E0000144','Academy of Physical Medicine','noun','groupuncount'),('E0000145','Academy of Psychosomatic Medicine','noun','groupuncount'),('E0000146','Academy of Religion and Mental Health','noun','groupuncount'),('E0000147','Accredited Record Technician','noun','reg'),('E0000149','Achilles bursa','noun','glreg'),('E0000149','Achilles bursa','noun','reg'),('E0000150','Achilles bursitis','noun','glreg'),('E0000150','Achilles bursitis','noun','uncount'),('E0000152','Acosta\'s disease','noun','uncount'),('E0000152','Acosta\'s disease','noun','reg'),('E0000153','Acropolis','noun','sing'),('E0000154','Act','noun','reg'),('E0000156','Adams','noun','sing'),('E0000157','Adams\' disease','noun','uncount'),('E0000157','Adams\' disease','noun','reg'),('E0000158','Adams-Stokes disease','noun','uncount'),('E0000159','Addison\'s anemia','noun','uncount'),('E0000160','Addison\'s disease','noun','uncount'),('E0000160','Addison\'s disease','noun','reg'),('E0000161','Addison-Biermer anemia','noun','uncount'),('E0000162','Adie\'s pupil','noun','uncount'),('E0000163','Adriamycin','noun','uncount'),('E0000164','Adriamycinol','noun','uncount'),('E0000166','Aerospace Medical Association','noun','groupuncount'),('E0000167','Aerospace Medical Research Laboratories','noun','plur'),('E0000168','Aero-Medical Acceleration Laboratory','noun','reg'),('E0000169','Aero-Medical Equipment Laboratory','noun','reg'),('E0000170','Afghan','noun','reg'),('E0000171','Afghan','adj','inv'),('E0000172','Africa','noun','uncount'),('E0000173','African','noun','reg'),('E0000174','African','adj','inv'),('E0000175','African endomyocardial fibrosis','noun','glreg'),('E0000175','African endomyocardial fibrosis','noun','uncount'),('E0000176','African green monkey kidney','noun','reg'),('E0000177','African lymphoma','noun','glreg'),('E0000177','African lymphoma','noun','uncount'),('E0000177','African lymphoma','noun','reg'),('E0000178','African meningitis','noun','glreg'),('E0000178','African meningitis','noun','uncount'),('E0000179','African tick fever','noun','uncount'),('E0000180','Afro-Caribbean','adj','inv'),('E0000181','Agkistrodon','noun','inv'),('E0000181','Agkistrodon','noun','uncount'),('E0000182','Agrobacterium tumefaciens','noun','uncount'),('E0000182','Agrobacterium tumefaciens','noun','inv'),('E0000183','Aid to Families with Dependent Children','noun','uncount'),('E0000184','Akureyri disease','noun','uncount'),('E0000184','Akureyri disease','noun','reg'),('E0000185','Al','noun','uncount'),('E0000186','Ala','noun','metareg'),('E0000187','Alabama','noun','uncount'),('E0000188','Alamo','noun','sing'),('E0000189','Alaska','noun','uncount'),('E0000190','Alaskan','noun','reg'),('E0000191','Alaskan','adj','inv'),('E0000192','Albanian','adj','inv'),('E0000193','Albany','noun','uncount'),('E0000194','Albarran\'s disease','noun','uncount'),('E0000194','Albarran\'s disease','noun','reg'),('E0000195','Albers-Schonberg disease','noun','uncount'),('E0000195','Albers-Schonberg disease','noun','reg'),('E0000196','Albert','noun','reg'),('E0000196','Albert','noun','uncount'),('E0000197','Albert\'s diphtheria strain','noun','sing'),('E0000198','Albert\'s operation','noun','sing'),('E0000198','Albert\'s operation','noun','reg'),('E0000199','Albert\'s suture','noun','reg'),('E0000199','Albert\'s suture','noun','uncount'),('E0000200','Albright\'s syndrome','noun','uncount'),('E0000201','Alcaligenes','noun','inv'),('E0000201','Alcaligenes','noun','uncount'),('E0000202','Alcian blue','noun','uncount'),('E0000203','Alcock\'s canal','noun','uncount'),('E0000204','Alcoholics Anonymous','noun','groupuncount'),('E0000205','Aldrichina','noun','uncount'),('E0000206','Aldrichina grahami','noun','uncount'),('E0000206','Aldrichina grahami','noun','inv'),('E0000207','Aldrich mixture','noun','reg'),('E0000207','Aldrich mixture','noun','uncount'),('E0000208','Aldrich syndrome','noun','sing'),('E0000209','Aldrich-Mees lines','noun','plur'),('E0000210','Aletris farinosa','noun','uncount'),('E0000210','Aletris farinosa','noun','inv'),('E0000211','Aleutian mink disease','noun','uncount'),('E0000211','Aleutian mink disease','noun','reg'),('E0000212','Alexander of Tralles','noun','uncount'),('E0000213','Alexander\'s disease','noun','uncount'),('E0000214','Alexander\'s operation','noun','reg'),('E0000214','Alexander\'s operation','noun','uncount'),('E0000216','Alexandria','noun','reg'),('E0000216','Alexandria','noun','uncount'),('E0000217','Alexandrian','noun','reg'),('E0000218','Algeria','noun','uncount'),('E0000219','Algerian','noun','reg'),('E0000220','Algerian','adj','inv'),('E0000221','Alibert\'s disease','noun','uncount'),('E0000221','Alibert\'s disease','noun','reg'),('E0000222','Alice','noun','sing'),('E0000223','Alkalescens-Dispar','noun','uncount'),('E0000224','Alken','noun','reg'),('E0000225','Alk. phos.','noun','uncount'),('E0000226','Allen\'s fossa','noun','glreg'),('E0000227','Almeida\'s disease','noun','uncount'),('E0000227','Almeida\'s disease','noun','reg'),('E0000228','Alper\'s disease','noun','uncount'),('E0000228','Alper\'s disease','noun','reg'),('E0000229','Alps','noun','plur'),('E0000230','Alsatian','noun','reg'),('E0000231','Alternaria','noun','inv'),('E0000231','Alternaria','noun','uncount'),('E0000232','Alto','noun','sing'),('E0000233','Alu','noun','uncount'),('E0000233','Alu','noun','inv'),('E0000234','Alu I','noun','uncount'),('E0000235','Alzheimer','noun','sing'),('E0000236','Alzheimer\'s','noun','uncount'),('E0000237','Alzheimer\'s disease','noun','uncount'),('E0000238','Alzheimer\'s sclerosis','noun','glreg'),('E0000238','Alzheimer\'s sclerosis','noun','uncount'),('E0000239','Alzheimer-type','adj','inv'),('E0000240','Am','noun','metareg'),('E0000241','Amapari virus','noun','reg'),('E0000242','Amazon','noun','reg'),('E0000242','Amazon','noun','sing'),('E0000243','Ambard\'s constant','noun','uncount'),('E0000243','Ambard\'s constant','noun','sing'),('E0000244','Ambard\'s formula','noun','glreg'),('E0000244','Ambard\'s formula','noun','reg'),('E0000245','Ambrosia','noun','inv'),('E0000245','Ambrosia','noun','uncount'),('E0000247','America','noun','reg'),('E0000247','America','noun','uncount'),('E0000248','American','noun','reg'),('E0000249','American','adj','inv'),('E0000250','American Academy of Allergy','noun','groupuncount'),('E0000251','American Academy of Cerebral Palsy','noun','groupuncount'),('E0000252','American Academy of Dental Radiology','noun','groupuncount'),('E0000253','American Academy of Denture Prosthetics','noun','groupuncount'),('E0000254','American Academy of Family Physicians','noun','groupuncount'),('E0000255','American Academy of General Practice','noun','groupuncount'),('E0000256','American Academy of Implant Dentures','noun','groupuncount'),('E0000257','American Academy of Oral Pathology','noun','groupuncount'),('E0000258','American Academy of Otolaryngology','noun','groupuncount'),('E0000259','American Academy of Pediatrics','noun','groupuncount'),('E0000260','American Academy of Pedodontics','noun','groupuncount'),('E0000261','American Academy of Periodontology','noun','groupuncount'),('E0000262','American Academy of Physical Medicine and Rehabilitation','noun','groupuncount'),('E0000263','American Academy of Physician Assistants','noun','groupuncount'),('E0000264','American Association for the Advancement of Science','noun','groupuncount'),('E0000265','American Association of Anatomists','noun','groupuncount'),('E0000266','American Association of Blood Banks','noun','groupuncount'),('E0000267','American Association of Dental Schools','noun','groupuncount'),('E0000268','American Association of Endodontists','noun','groupuncount'),('E0000269','American Association of Immunologists','noun','groupuncount'),('E0000270','American Association of Industrial Nurses','noun','groupuncount'),('E0000271','American Association of Medical Assistants','noun','groupuncount'),('E0000272','American Association of Medical Colleges','noun','groupuncount'),('E0000273','American Association of Medical Record Librarians','noun','groupuncount'),('E0000274','American Association of Orthodontists','noun','groupuncount'),('E0000275','American Association of Pathologists and Bacteriologists','noun','groupuncount'),('E0000276','American Association of Plastic Surgeons','noun','groupuncount'),('E0000277','American Association on Mental Deficiency','noun','groupuncount'),('E0000278','American Board of Examiners in Professional Psychology','noun','groupuncount'),('E0000279','American Cancer Society','noun','sing'),('E0000280','American Chemical Society','noun','groupuncount'),('E0000281','American College of Angiology','noun','groupuncount'),('E0000282','American College of Apothecaries','noun','groupuncount'),('E0000283','American College of Emergency Physicians','noun','groupuncount'),('E0000284','American College of Gastroenterology','noun','groupuncount'),('E0000285','American College of Hospital Administrators','noun','groupuncount'),('E0000286','American College of Nurse-Midwives','noun','groupuncount'),('E0000287','American College of Obstetricians and Gynecologists','noun','groupuncount'),('E0000288','American College of Osteopathic Hospital Administrators','noun','groupuncount'),('E0000289','American College of Osteopathic Obstetricians and Gynecologists','noun','groupuncount'),('E0000290','American College of Osteopathic Surgeons','noun','groupuncount'),('E0000291','American College of Pathologists','noun','groupuncount'),('E0000292','American College of Radiology','noun','groupuncount'),('E0000293','American College of Sports Medicine','noun','groupuncount'),('E0000294','American Dental Association','noun','groupuncount'),('E0000295','American Diabetic Association','noun','groupuncount'),('E0000296','American Dietetic Association','noun','groupuncount'),('E0000297','American Epidermological Society','noun','groupuncount'),('E0000298','American Geriatrics Association','noun','groupuncount'),('E0000299','American Geriatrics Society','noun','groupuncount'),('E0000300','American Heart Association','noun','groupuncount'),('E0000301','American Hospital Association','noun','groupuncount'),('E0000302','American Industrial Hygiene Association','noun','groupuncount'),('E0000303','American Institute of Homeopathy','noun','groupuncount'),('E0000304','American Laryngological Association','noun','groupuncount'),('E0000305','American Laryngological, Rhinological, and Otological Society','noun','groupuncount'),('E0000306','American Medical Association','noun','groupuncount'),('E0000307','American Medical Women\'s Association','noun','groupuncount'),('E0000308','American Medical Writers\' Association','noun','groupuncount'),('E0000309','American Meteorological Society','noun','groupuncount'),('E0000310','American Neurological Association','noun','groupuncount'),('E0000311','American Nurses Association','noun','groupuncount'),('E0000313','American Occupational Therapy Association','noun','groupuncount'),('E0000314','American Optometric Association','noun','groupuncount'),('E0000315','American Orthopaedic Association','noun','groupuncount'),('E0000316','American Orthopsychiatric Association','noun','groupuncount'),('E0000317','American Orthotics and Prosthetics Association','noun','groupuncount'),('E0000318','American Osteopathic Association','noun','groupuncount'),('E0000319','American Otological Society','noun','groupuncount'),('E0000320','American Pediatric Society','noun','groupuncount'),('E0000321','American Pharmaceutical Association','noun','groupuncount'),('E0000322','American Physical Therapy Association','noun','groupuncount'),('E0000323','American Physiological Society','noun','groupuncount'),('E0000324','American Podiatric Association','noun','groupuncount'),('E0000325','American Proctologic Society','noun','groupuncount'),('E0000326','American Protestant Hospital Association','noun','groupuncount'),('E0000327','American Psychiatric Association','noun','groupuncount'),('E0000328','American Psychoanalytic Association','noun','groupuncount'),('E0000329','American Psychological Association','noun','groupuncount'),('E0000330','American Psychological Society','noun','groupuncount'),('E0000331','American Psychopathological Association','noun','groupuncount'),('E0000332','American Psychosomatic Society','noun','groupuncount'),('E0000333','American Public Health Association','noun','groupuncount'),('E0000334','American Radium Society','noun','groupuncount'),('E0000335','American Red Cross','noun','groupuncount'),('E0000336','American Roentgen Ray Society','noun','groupuncount'),('E0000337','American School Health Association','noun','groupuncount'),('E0000338','American Science Information Institute','noun','groupuncount'),('E0000339','American Society for Artificial Internal Organs','noun','groupuncount'),('E0000340','American Society for Clinical Investigation','noun','groupuncount'),('E0000341','American Society for Genetics','noun','groupuncount'),('E0000342','American Society for Hematology','noun','groupuncount'),('E0000343','American Society of Bacteriologists','noun','groupuncount'),('E0000344','American Society of Clinical Hypnosis','noun','groupuncount'),('E0000345','American Society of Clinical Laboratory Technicians','noun','groupuncount'),('E0000346','American Society of Clinical Pathologists','noun','groupuncount'),('E0000347','American Society of Hospital Pharmacists','noun','groupuncount'),('E0000348','American Society of Internal Medicine','noun','groupuncount'),('E0000349','American Society of Parasitologists','noun','groupuncount'),('E0000350','American Society of Radiologic Technologists','noun','groupuncount'),('E0000351','American Society of Tropical Medicine and Hygiene','noun','groupuncount'),('E0000352','American Speech and Hearing Association','noun','groupuncount'),('E0000353','American type culture collection','noun','reg'),('E0000353','American type culture collection','noun','uncount'),('E0000354','Ames','noun','sing'),('E0000355','Ames test','noun','sing'),('E0000356','Amoeba','noun','inv'),('E0000356','Amoeba','noun','uncount'),('E0000357','Amphicarpaea','noun','uncount'),('E0000357','Amphicarpaea','noun','inv'),('E0000358','Amsterdam','noun','sing'),('E0000359','Amytal','noun','uncount'),('E0000360','Anabena','noun','inv'),('E0000360','Anabena','noun','uncount'),('E0000361','Anda','noun','groupuncount'),('E0000362','Andersen\'s disease','noun','uncount'),('E0000363','Andersen\'s syndrome','noun','sing'),('E0000364','Anderson splint','noun','reg'),('E0000365','Anders\' disease','noun','uncount'),('E0000365','Anders\' disease','noun','reg'),('E0000366','Andes','noun','inv'),('E0000367','Andes disease','noun','uncount'),('E0000367','Andes disease','noun','reg'),('E0000368','Andrews\' disease','noun','uncount'),('E0000368','Andrews\' disease','noun','reg'),('E0000369','Angelchik','noun','reg'),('E0000370','Angelchik antireflux prosthesis','noun','glreg'),('E0000371','Angelchik prosthesis','noun','glreg'),('E0000372','Angelica','noun','uncount'),('E0000372','Angelica','noun','inv'),('E0000373','Anglia','noun','sing'),('E0000374','Anglican','adj','inv'),('E0000375','Anglican','noun','reg'),('E0000376','Anglo-American','noun','reg'),('E0000377','Anglo-American','adj','inv'),('E0000378','Angong Niuhuang Wan','noun','uncount'),('E0000379','Angora','noun','reg'),('E0000379','Angora','noun','uncount'),('E0000380','Angus','noun','sing'),('E0000381','Antarctic','noun','sing'),('E0000382','Antarctic','adj','inv'),('E0000383','Antarctica','noun','uncount'),('E0000384','Antietam','noun','sing'),('E0000385','Anton','noun','uncount'),('E0000385','Anton','noun','reg'),('E0000387','Apache','noun','reg'),('E0000387','Apache','noun','inv'),('E0000387','Apache','noun','uncount'),('E0000388','Apache','adj','inv'),('E0000389','Apartheid','noun','uncount'),('E0000390','Apert','noun','inv'),('E0000391','Apert\'s disease','noun','uncount'),('E0000391','Apert\'s disease','noun','reg'),('E0000392','Apert-Crouzon disease','noun','uncount'),('E0000392','Apert-Crouzon disease','noun','reg'),('E0000393','Apgar','noun','inv'),('E0000394','Apgar score','noun','reg'),('E0000395','Apirachol','noun','inv'),('E0000395','Apirachol','noun','uncount'),('E0000396','Aplysia californica','noun','uncount'),('E0000396','Aplysia californica','noun','inv'),('E0000397','Apocillin','noun','inv'),('E0000397','Apocillin','noun','uncount'),('E0000398','Appalachia','noun','uncount'),('E0000399','Appalachian','adj','inv'),('E0000400','Appalachian region','noun','uncount'),('E0000401','Apresoline','noun','inv'),('E0000401','Apresoline','noun','uncount'),('E0000402','Apressin','noun','inv'),('E0000402','Apressin','noun','uncount'),('E0000403','April','noun','reg'),('E0000403','April','noun','uncount'),('E0000404','Aprocarb','noun','inv'),('E0000404','Aprocarb','noun','uncount'),('E0000405','Aqualin','noun','inv'),('E0000405','Aqualin','noun','uncount'),('E0000406','Aquaphor','noun','inv'),('E0000406','Aquaphor','noun','uncount'),('E0000407','Aquaplast','noun','inv'),('E0000407','Aquaplast','noun','uncount'),('E0000408','Ar','noun','uncount'),('E0000409','AraC regulator locus','noun','glreg'),('E0000410','Arab','noun','reg'),('E0000411','Arab','adj','inv'),('E0000412','Arabia','noun','uncount'),('E0000413','Arabian','noun','reg'),('E0000414','Arabian','adj','inv'),('E0000415','Arabic','noun','uncount'),('E0000416','Aracytidine','noun','inv'),('E0000416','Aracytidine','noun','uncount'),('E0000417','Aracytine','noun','inv'),('E0000417','Aracytine','noun','uncount'),('E0000418','Aradex BW','noun','inv'),('E0000418','Aradex BW','noun','uncount'),('E0000419','Aralen','noun','inv'),('E0000419','Aralen','noun','uncount'),('E0000420','Aramine','noun','inv'),('E0000420','Aramine','noun','uncount'),('E0000421','Araminol','noun','inv'),('E0000421','Araminol','noun','uncount'),('E0000422','Aran-Duchenne disease','noun','uncount'),('E0000422','Aran-Duchenne disease','noun','reg'),('E0000423','Ara A','noun','uncount'),('E0000425','Ara CTP','noun','uncount'),('E0000426','Ara U','noun','metareg'),('E0000426','Ara U','noun','uncount'),('E0000427','Arbacet','noun','inv'),('E0000427','Arbacet','noun','uncount'),('E0000428','Archbishop','noun','reg'),('E0000429','Arctic','noun','sing'),('E0000430','Arctic region','noun','reg'),('E0000431','Ardinex','noun','inv'),('E0000431','Ardinex','noun','uncount'),('E0000432','Arechine','noun','uncount'),('E0000433','Argentina','noun','inv'),('E0000434','Argentinian','adj','inv'),('E0000435','Argentinian','noun','reg'),('E0000436','Argentinian hemorrhagic fever virus','noun','reg'),('E0000437','Argyll Robertson pupil','noun','reg'),('E0000437','Argyll Robertson pupil','noun','uncount'),('E0000438','Aristocort','noun','inv'),('E0000438','Aristocort','noun','uncount'),('E0000439','Arizona','noun','uncount'),('E0000440','Arizona bacterium','noun','glreg'),('E0000441','Arkansas','noun','uncount'),('E0000442','Arlidin','noun','inv'),('E0000442','Arlidin','noun','uncount'),('E0000443','Arlt\'s sinus','noun','reg'),('E0000443','Arlt\'s sinus','noun','inv'),('E0000444','Armenia','noun','uncount'),('E0000445','Armenian','noun','reg'),('E0000445','Armenian','noun','uncount'),('E0000446','Armenian Soviet Socialist Republic','noun','uncount'),('E0000447','Armenian S.S.R.','noun','metareg'),('E0000448','Armophylline','noun','inv'),('E0000448','Armophylline','noun','uncount'),('E0000449','Armour','noun','sing'),('E0000450','Armstrong\'s disease','noun','uncount'),('E0000450','Armstrong\'s disease','noun','reg'),('E0000451','Army General Classification Test','noun','groupuncount'),('E0000452','Arneth index','noun','glreg'),('E0000452','Arneth index','noun','reg'),('E0000453','Arneth\'s formula','noun','glreg'),('E0000453','Arneth\'s formula','noun','reg'),('E0000454','Aronson\'s method','noun','reg'),('E0000455','Arrhenius\' formula','noun','glreg'),('E0000455','Arrhenius\' formula','noun','reg'),('E0000456','Arsevan','noun','inv'),('E0000456','Arsevan','noun','uncount'),('E0000457','Arsobal','noun','inv'),('E0000457','Arsobal','noun','uncount'),('E0000458','Artane','noun','inv'),('E0000458','Artane','noun','uncount'),('E0000459','Arterenol','noun','inv'),('E0000459','Arterenol','noun','uncount'),('E0000460','Arteriovinca','noun','inv'),('E0000460','Arteriovinca','noun','uncount'),('E0000461','Arthrobacter','noun','inv'),('E0000461','Arthrobacter','noun','uncount'),('E0000462','Arthrobid','noun','inv'),('E0000462','Arthrobid','noun','uncount'),('E0000463','Arthrocine','noun','inv'),('E0000463','Arthrocine','noun','uncount'),('E0000464','Arthroderma','noun','inv'),('E0000464','Arthroderma','noun','uncount'),('E0000465','Arthroderma henhamiae','noun','inv'),('E0000465','Arthroderma henhamiae','noun','uncount'),('E0000466','Artificial Tears','noun','uncount'),('E0000468','Arunlakshana-Schild','adj','inv'),('E0000469','Arvin','noun','inv'),('E0000469','Arvin','noun','uncount'),('E0000470','Arwin','noun','uncount'),('E0000471','Aryan','adj','inv'),('E0000472','Asberg','noun','inv'),('E0000473','Ascaris','noun','inv'),('E0000473','Ascaris','noun','uncount'),('E0000474','Ascaris lumbricoides','noun','uncount'),('E0000474','Ascaris lumbricoides','noun','inv'),('E0000475','Asceptichrome','noun','inv'),('E0000475','Asceptichrome','noun','uncount'),('E0000476','Aschelminthes','noun','inv'),('E0000476','Aschelminthes','noun','uncount'),('E0000477','Aschheim-Zondek hormone','noun','uncount'),('E0000478','Aschner\'s phenomenon','noun','glreg'),('E0000478','Aschner\'s phenomenon','noun','uncount'),('E0000479','Aschoff body','noun','reg'),('E0000480','Aschoff nodule','noun','reg'),('E0000481','Ascomycetes','noun','inv'),('E0000481','Ascomycetes','noun','uncount'),('E0000482','Asendin','noun','inv'),('E0000482','Asendin','noun','uncount'),('E0000483','Asepsol','noun','inv'),('E0000483','Asepsol','noun','uncount'),('E0000484','Asia','noun','uncount'),('E0000485','Asian','noun','reg'),('E0000486','Asian','adj','inv'),('E0000487','Asian american','noun','reg'),('E0000488','Asiatic','adj','inv'),('E0000489','Asiatic','noun','reg'),('E0000490','Asia 1 virus','noun','reg'),('E0000490','Asia 1 virus','noun','uncount'),('E0000491','Assistant House Physician','noun','reg'),('E0000492','Association des Infirmieres Canadiennes','noun','groupuncount'),('E0000493','Association for Research in Nervous and Mental Disease','noun','groupuncount'),('E0000494','Association for Research in Ophthalmology','noun','groupuncount'),('E0000495','Association for the Study of Human Infertility','noun','groupuncount'),('E0000496','Ast','noun','metareg'),('E0000497','At','noun','metareg'),('E0000498','Atabrine','noun','uncount'),('E0000499','Athens','noun','uncount'),('E0000500','Atlanta','noun','uncount'),('E0000501','Atlantic','adj','inv'),('E0000502','Atlantic','noun','sing'),('E0000503','Attenuvac','noun','uncount'),('E0000504','Au','noun','metareg'),('E0000505','Aub-Dubois table','noun','reg'),('E0000506','Auckland','noun','sing'),('E0000507','Auerbach\'s plexus','noun','inv'),('E0000507','Auerbach\'s plexus','noun','reg'),('E0000508','Aufrecht\'s disease','noun','uncount'),('E0000508','Aufrecht\'s disease','noun','reg'),('E0000509','Augmentin','noun','uncount'),('E0000510','August','noun','reg'),('E0000510','August','noun','uncount'),('E0000511','Aug.','noun','metareg'),('E0000511','Aug.','noun','uncount'),('E0000512','Aujeszky\'s disease','noun','uncount'),('E0000512','Aujeszky\'s disease','noun','reg'),('E0000513','Aureobasidium','noun','uncount'),('E0000513','Aureobasidium','noun','inv'),('E0000514','Aureobasidium pullulans','noun','uncount'),('E0000514','Aureobasidium pullulans','noun','inv'),('E0000515','Australia','noun','uncount'),('E0000516','Australian','noun','reg'),('E0000517','Australian','adj','inv'),('E0000518','Australian Medical Association','noun','groupuncount'),('E0000519','Australian X disease','noun','uncount'),('E0000519','Australian X disease','noun','reg'),('E0000520','Australian X disease virus','noun','reg'),('E0000521','Australian X encephalitis','noun','glreg'),('E0000521','Australian X encephalitis','noun','uncount'),('E0000522','Australian tick typhus','noun','uncount'),('E0000523','Austria','noun','uncount'),('E0000524','Austrian','adj','inv'),('E0000525','Austrian','noun','reg'),('E0000526','Avellis\'s paralysis','noun','uncount'),('E0000526','Avellis\'s paralysis','noun','glreg'),('E0000527','Avogadro\'s constant','noun','reg'),('E0000527','Avogadro\'s constant','noun','uncount'),('E0000528','Ayala index','noun','glreg'),('E0000528','Ayala index','noun','reg'),('E0000529','Ayerza\'s disease','noun','uncount'),('E0000529','Ayerza\'s disease','noun','reg'),('E0000530','Aza','noun','metareg'),('E0000531','Azaron','noun','inv'),('E0000531','Azaron','noun','uncount'),('E0000532','Azerbaijan Soviet Socialist Republic','noun','uncount'),('E0000533','Azerbaijan S.S.R.','noun','metareg'),('E0000534','Azlin','noun','inv'),('E0000534','Azlin','noun','uncount'),('E0000535','Azmacort','noun','inv'),('E0000535','Azmacort','noun','uncount'),('E0000536','Azodrin','noun','inv'),('E0000536','Azodrin','noun','uncount'),('E0000537','Azores','noun','plur'),('E0000537','Azores','noun','uncount'),('E0000538','Azulfidine','noun','reg'),('E0000538','Azulfidine','noun','uncount'),('E0000542','A-TDA','noun','uncount'),('E0000543','A-chain','noun','reg'),('E0000544','A-strain','noun','reg'),('E0000545','A-wave','noun','reg'),('E0000546','A.A.A.','noun','sing'),('E0000546','A.A.A.','noun','groupuncount'),('E0000547','A.A.A.S.','noun','sing'),('E0000548','A.A.B.B.','noun','group(sing)'),('E0000549','A.A.C.P.','noun','sing'),('E0000550','A.A.D.P.','noun','sing'),('E0000552','A.A.D.S.','noun','sing'),('E0000553','A.A.E.','noun','sing'),('E0000554','A.A.F.P.','noun','sing'),('E0000555','A.A.G.P.','noun','sing'),('E0000556','A.A.I.','noun','sing'),('E0000557','A.A.I.D.','noun','sing'),('E0000558','A.A.I.N.','noun','sing'),('E0000559','A.A.M.A.','noun','sing'),('E0000560','A.A.M.C.','noun','sing'),('E0000561','A.A.M.R.L.','noun','sing'),('E0000562','A.A.O.','noun','sing'),('E0000563','A.A.O.P.','noun','sing'),('E0000564','A.A.P.','noun','sing'),('E0000565','A.A.P.A.','noun','sing'),('E0000566','A.A.P.B.','noun','sing'),('E0000567','A.A.P.M.R.','noun','sing'),('E0000568','A.A.P.S.','noun','sing'),('E0000569','A.B.E.P.P.','noun','sing'),('E0000570','A.C.','noun','metareg'),('E0000571','A.C.A.','noun','sing'),('E0000572','A.C.G.','noun','sing'),('E0000574','A.C.N.M.','noun','sing'),('E0000575','A.C.O.G.','noun','sing'),('E0000576','A.C.O.H.A.','noun','sing'),('E0000577','A.C.O.O.G.','noun','sing'),('E0000578','A.C.O.S.','noun','sing'),('E0000579','A.C.P.','noun','sing'),('E0000580','A.C.R.','noun','sing'),('E0000581','A.C.S.','noun','sing'),('E0000581','A.C.S.','noun','uncount'),('E0000582','A.C.S.M.','noun','sing'),('E0000583','A.D.','noun','metareg'),('E0000584','A.D.A.','noun','sing'),('E0000585','A.E.','noun','metareg'),('E0000586','A.E.S.','noun','sing'),('E0000588','A.G.S.','noun','sing'),('E0000590','A.H.P.','noun','metareg'),('E0000591','A.H.S.','noun','metareg'),('E0000592','A.I.','noun','metareg'),('E0000592','A.I.','noun','uncount'),('E0000594','A.I.H.','noun','sing'),('E0000595','A.I.H.A.','noun','sing'),('E0000596','A.L.A.','noun','sing'),('E0000597','A.L.R.O.S.','noun','sing'),('E0000598','A.M.A.','noun','metareg'),('E0000599','A.M.R.L.','noun','sing'),('E0000600','A.M.S.','noun','sing'),('E0000601','A.M.W.A.','noun','sing'),('E0000602','A.N.A.','noun','sing'),('E0000603','A.O.A.','noun','sing'),('E0000604','A.O.P.A.','noun','sing'),('E0000605','A.O.S.','noun','sing'),('E0000606','A.O.T.A.','noun','sing'),('E0000607','A.Ph.A.','noun','sing'),('E0000609','A.P.H.A.','noun','sing'),('E0000610','A.P.M.','noun','sing'),('E0000611','A.P.S.','noun','sing'),('E0000613','A.R.C.','noun','sing'),('E0000613','A.R.C.','noun','metareg'),('E0000614','A.R.M.H.','noun','sing'),('E0000615','A.R.N.M.D.','noun','sing'),('E0000616','A.R.O.','noun','sing'),('E0000617','A.R.R.S.','noun','sing'),('E0000618','A.R.S.','noun','sing'),('E0000619','A.R.T.','noun','metareg'),('E0000620','A.S.A.I.O.','noun','sing'),('E0000621','A.S.B.','noun','sing'),('E0000622','A.S.C.H.','noun','sing'),('E0000623','A.S.C.I.','noun','sing'),('E0000624','A.S.C.L.T.','noun','sing'),('E0000625','A.S.C.P.','noun','sing'),('E0000626','A.S.G.','noun','sing'),('E0000627','A.S.H.','noun','sing'),('E0000628','A.S.H.A.','noun','sing'),('E0000629','A.S.H.I.','noun','sing'),('E0000630','A.S.H.P.','noun','sing'),('E0000631','A.S.I.I.','noun','sing'),('E0000632','A.S.I.M.','noun','sing'),('E0000633','A.S.P.','noun','sing'),('E0000634','A.S.R.T.','noun','sing'),('E0000635','A.S.T.M.H.','noun','sing'),('E0000636','A.U.','noun','metareg'),('E0000637','A/C','noun','metareg'),('E0000638','B12','noun','uncount'),('E0000639','B16','noun','uncount'),('E0000640','B16 melanoma','noun','reg'),('E0000640','B16 melanoma','noun','glreg'),('E0000640','B16 melanoma','noun','uncount'),('E0000642','B5','noun','uncount'),('E0000643','BA','noun','metareg'),('E0000643','BA','noun','uncount'),('E0000644','BAL','noun','metareg'),('E0000645','BANA','noun','metareg'),('E0000646','BAPA','noun','uncount'),('E0000648','BBB','noun','metareg'),('E0000649','BBE','noun','metareg'),('E0000650','BB Wistar rat','noun','reg'),('E0000651','BB form creatine kinase','noun','reg'),('E0000651','BB form creatine kinase','noun','uncount'),('E0000652','BC','noun','metareg'),('E0000652','BC','noun','uncount'),('E0000653','BCC','noun','metareg'),('E0000654','BCDE','noun','sing'),('E0000655','BCG','noun','metareg'),('E0000655','BCG','noun','uncount'),('E0000656','BCG vaccine','noun','metareg'),('E0000657','BCM','noun','metareg'),('E0000657','BCM','noun','uncount'),('E0000661','BDGF','noun','uncount'),('E0000662','BDGF-0','noun','uncount'),('E0000663','BDGF-1','noun','uncount'),('E0000664','BDGF-2','noun','uncount'),('E0000665','BDI','noun','metareg'),('E0000666','BDZ','noun','uncount'),('E0000668','BE 1293','noun','sing'),('E0000668','BE 1293','noun','uncount'),('E0000669','BE 419','noun','sing'),('E0000669','BE 419','noun','uncount'),('E0000670','BGP','noun','metareg'),('E0000671','BHA','noun','metareg'),('E0000671','BHA','noun','uncount'),('E0000672','BHC insecticide','noun','reg'),('E0000673','BHM virus','noun','reg'),('E0000674','BHT','noun','metareg'),('E0000674','BHT','noun','uncount'),('E0000676','BK virus','noun','metareg'),('E0000679','BM','noun','metareg'),('E0000680','BMT','noun','metareg'),('E0000682','BM 40 protein','noun','reg'),('E0000682','BM 40 protein','noun','uncount'),('E0000683','BN','noun','metareg'),('E0000685','BP','noun','metareg'),('E0000685','BP','noun','uncount'),('E0000686','BR','noun','metareg'),('E0000687','BRM','noun','metareg'),('E0000688','BS','noun','metareg'),('E0000689','BSA','noun','metareg'),('E0000689','BSA','noun','uncount'),('E0000689','BSA','noun','groupuncount'),('E0000690','BSE','noun','metareg'),('E0000691','BUS','noun','uncount'),('E0000691','BUS','noun','plur'),('E0000692','BVD disease','noun','uncount'),('E0000693','BW','noun','metareg'),('E0000697','BXSB mouse','noun','irreg(BXSB mouse,BXS'),('E0000698','BZ','noun','uncount'),('E0000699','BZD','noun','metareg'),('E0000701','BaP','noun','metareg'),('E0000702','Baastrup\'s disease','noun','uncount'),('E0000702','Baastrup\'s disease','noun','reg'),('E0000703','Baastrup\'s syndrome','noun','uncount'),('E0000704','Babylonia','noun','uncount'),('E0000705','Bachelor of Dental Science','noun','irreg(Bachelor of De'),('E0000706','Bachelor of Dental Surgery','noun','irreg(Bachelor of De'),('E0000707','Bachelor of Medical Science','noun','irreg(Bachelor of Me'),('E0000707','Bachelor of Medical Science','noun','uncount'),('E0000708','Bachelor of Medicine','noun','irreg(Bachelor of Me'),('E0000708','Bachelor of Medicine','noun','uncount'),('E0000709','Bachelor of Science','noun','irreg(Bachelor of Sc'),('E0000709','Bachelor of Science','noun','uncount'),('E0000710','Bachelor of Surgery','noun','irreg(Bachelor of Su'),('E0000710','Bachelor of Surgery','noun','uncount'),('E0000711','Bacillus','noun','inv'),('E0000711','Bacillus','noun','uncount'),('E0000713','Bacillus cereus','noun','uncount'),('E0000713','Bacillus cereus','noun','inv'),('E0000714','Bacillus licheniformis','noun','uncount'),('E0000714','Bacillus licheniformis','noun','inv'),('E0000715','Bacillus subtilis','noun','uncount'),('E0000715','Bacillus subtilis','noun','inv'),('E0000716','Bactifor','noun','inv'),('E0000716','Bactifor','noun','uncount'),('E0000717','Bactratycin','noun','inv'),('E0000717','Bactratycin','noun','uncount'),('E0000718','Bactrim','noun','uncount'),('E0000719','Baelz\'s disease','noun','uncount'),('E0000719','Baelz\'s disease','noun','reg'),('E0000720','Bagdad Spring anemia','noun','uncount'),('E0000721','Bahamas','noun','plur'),('E0000722','Bahama Islands','noun','plur'),('E0000723','Bahrain','noun','uncount'),('E0000724','Bahraini','adj','inv'),('E0000725','Bahraini','noun','reg'),('E0000726','Bakelite','noun','inv'),('E0000726','Bakelite','noun','uncount'),('E0000728','Balbiani\'s nucleus','noun','glreg'),('E0000728','Balbiani\'s nucleus','noun','reg'),('E0000729','Bali','noun','uncount'),('E0000730','Balint psychoanalytic therapy','noun','reg'),('E0000730','Balint psychoanalytic therapy','noun','uncount'),('E0000731','Balkan nephritis','noun','glreg'),('E0000731','Balkan nephritis','noun','uncount'),('E0000732','Balkan nephropathy','noun','reg'),('E0000732','Balkan nephropathy','noun','uncount'),('E0000733','Ballingall\'s disease','noun','uncount'),('E0000733','Ballingall\'s disease','noun','reg'),('E0000734','Balo\'s concentric sclerosis','noun','glreg'),('E0000734','Balo\'s concentric sclerosis','noun','uncount'),('E0000735','Balo\'s disease','noun','uncount'),('E0000736','Balser\'s fatty necrosis','noun','glreg'),('E0000736','Balser\'s fatty necrosis','noun','uncount'),('E0000737','Baltic states','noun','plur'),('E0000738','Baltimore','noun','uncount'),('E0000739','BamHI endonuclease','noun','uncount'),('E0000740','BamI endonuclease','noun','uncount'),('E0000741','Bamberg','noun','sing'),('E0000742','Bamberger\'s disease','noun','uncount'),('E0000742','Bamberger\'s disease','noun','reg'),('E0000743','Bamberger-Marie disease','noun','uncount'),('E0000743','Bamberger-Marie disease','noun','reg'),('E0000744','Bamle disease','noun','uncount'),('E0000744','Bamle disease','noun','reg'),('E0000745','Bangladesh','noun','uncount'),('E0000746','Bangladeshi','adj','inv'),('E0000747','Bangladeshi','noun','reg'),('E0000749','Bang\'s bacillus','noun','glreg'),('E0000750','Banminth','noun','uncount'),('E0000751','Bannister\'s disease','noun','uncount'),('E0000751','Bannister\'s disease','noun','reg'),('E0000752','Bannwarth','noun','reg'),('E0000753','Bannwarth\'s syndrome','noun','uncount'),('E0000754','Banting','noun','uncount'),('E0000755','Banti\'s disease','noun','uncount'),('E0000755','Banti\'s disease','noun','reg'),('E0000756','Bantu','adj','inv'),('E0000757','Bantu','noun','reg'),('E0000757','Bantu','noun','inv'),('E0000757','Bantu','noun','uncount'),('E0000758','Baoshen Wan','noun','uncount'),('E0000759','Baptist','adj','inv'),('E0000760','Baptist','noun','reg'),('E0000761','Bar','noun','uncount'),('E0000761','Bar','noun','reg'),('E0000762','Barach\'s index','noun','glreg'),('E0000762','Barach\'s index','noun','reg'),('E0000763','Barbadian','adj','inv'),('E0000764','Barbadian','noun','reg'),('E0000765','Barbados','noun','uncount'),('E0000766','Barbary ape','noun','reg'),('E0000767','Barcelona','noun','uncount'),('E0000768','Barcoo disease','noun','uncount'),('E0000768','Barcoo disease','noun','reg'),('E0000769','Barcoo vomit','noun','uncount'),('E0000770','Barcroft\'s apparatus','noun','inv'),('E0000770','Barcroft\'s apparatus','noun','reg'),('E0000771','Barite','noun','inv'),('E0000771','Barite','noun','uncount'),('E0000772','Barlow\'s disease','noun','uncount'),('E0000772','Barlow\'s disease','noun','reg'),('E0000773','Barlow\'s syndrome','noun','uncount'),('E0000774','Barnes','noun','reg'),('E0000775','Barr','noun','reg'),('E0000775','Barr','noun','uncount'),('E0000776','Barraquer','noun','reg'),('E0000777','Barraquer\'s disease','noun','uncount'),('E0000777','Barraquer\'s disease','noun','reg'),('E0000779','Barthel','noun','reg'),('E0000779','Barthel','noun','uncount'),('E0000780','Barthelemy\'s disease','noun','uncount'),('E0000780','Barthelemy\'s disease','noun','reg'),('E0000781','Bartholin\'s foramen','noun','glreg'),('E0000781','Bartholin\'s foramen','noun','reg'),('E0000782','Bartholin\'s gland','noun','reg'),('E0000782','Bartholin\'s gland','noun','uncount'),('E0000783','Barth\'s hernia','noun','glreg'),('E0000783','Barth\'s hernia','noun','reg'),('E0000784','Bartonella','noun','inv'),('E0000784','Bartonella','noun','uncount'),('E0000785','Bartonellaceae','noun','inv'),('E0000785','Bartonellaceae','noun','uncount'),('E0000786','Bartonellaceae infection','noun','reg'),('E0000786','Bartonellaceae infection','noun','uncount'),('E0000787','Bartonella anemia','noun','uncount'),('E0000788','Bartonella infection','noun','reg'),('E0000788','Bartonella infection','noun','uncount'),('E0000789','Bartter\'s disease','noun','uncount'),('E0000790','Basedow\'s disease','noun','uncount'),('E0000791','Basel disease','noun','uncount'),('E0000791','Basel disease','noun','reg'),('E0000792','Bashkiria','noun','uncount'),('E0000793','Basidiomycetes','noun','inv'),('E0000793','Basidiomycetes','noun','uncount'),('E0000794','Basodexan','noun','inv'),('E0000794','Basodexan','noun','uncount'),('E0000795','Bateman','noun','reg'),('E0000795','Bateman','noun','uncount'),('E0000796','Bateman\'s disease','noun','uncount'),('E0000796','Bateman\'s disease','noun','reg'),('E0000797','Batten\'s disease','noun','uncount'),('E0000797','Batten\'s disease','noun','reg'),('E0000798','Batten-Mayou disease','noun','uncount'),('E0000798','Batten-Mayou disease','noun','reg'),('E0000799','Battey bacillus','noun','glreg'),('E0000800','Battey disease','noun','reg'),('E0000800','Battey disease','noun','uncount'),('E0000801','Baume scale','noun','reg'),('E0000802','Baumgartner','noun','reg'),('E0000803','Bavaria','noun','uncount'),('E0000804','Baxarytmon','noun','inv'),('E0000804','Baxarytmon','noun','uncount'),('E0000805','Baycaron','noun','inv'),('E0000805','Baycaron','noun','uncount'),('E0000806','Baycovin','noun','inv'),('E0000806','Baycovin','noun','uncount'),('E0000814','Bayesian analysis','noun','uncount'),('E0000814','Bayesian analysis','noun','glreg'),('E0000815','Bayesian forecast','noun','uncount'),('E0000815','Bayesian forecast','noun','reg'),('E0000816','Bayesian method','noun','uncount'),('E0000816','Bayesian method','noun','reg'),('E0000817','Bayesian prediction','noun','uncount'),('E0000817','Bayesian prediction','noun','reg'),('E0000818','Bayes theorem','noun','uncount'),('E0000819','Baygon','noun','uncount'),('E0000820','Bayle\'s disease','noun','uncount'),('E0000820','Bayle\'s disease','noun','reg'),('E0000821','Baypen','noun','inv'),('E0000821','Baypen','noun','uncount'),('E0000822','Bayrena','noun','inv'),('E0000822','Bayrena','noun','uncount'),('E0000823','Baytech','noun','sing'),('E0000824','Baytex','noun','uncount'),('E0000829','Bay a 1040','noun','sing'),('E0000829','Bay a 1040','noun','uncount'),('E0000833','Bazin\'s disease','noun','uncount'),('E0000834','Bazudine','noun','uncount'),('E0000840','Bdellovibrio','noun','inv'),('E0000840','Bdellovibrio','noun','uncount'),('E0000840','Bdellovibrio','noun','reg'),('E0000841','Beard\'s disease','noun','uncount'),('E0000841','Beard\'s disease','noun','reg'),('E0000842','Beauvais\' disease','noun','uncount'),('E0000842','Beauvais\' disease','noun','reg'),('E0000843','Beau\'s disease','noun','uncount'),('E0000843','Beau\'s disease','noun','reg'),('E0000844','Becaptan','noun','inv'),('E0000844','Becaptan','noun','uncount'),('E0000845','Bechterew\'s disease','noun','uncount'),('E0000846','Beck','noun','reg'),('E0000846','Beck','noun','uncount'),('E0000847','Becker\'s nevus','noun','glreg'),('E0000848','Becker-Lennhoff index','noun','glreg'),('E0000848','Becker-Lennhoff index','noun','reg'),('E0000849','Beckmann\'s apparatus','noun','inv'),('E0000849','Beckmann\'s apparatus','noun','reg'),('E0000850','Beckmann\'s formula','noun','glreg'),('E0000850','Beckmann\'s formula','noun','reg'),('E0000851','Beck Depression Inventory','noun','uncount'),('E0000852','Beck\'s disease','noun','uncount'),('E0000852','Beck\'s disease','noun','reg'),('E0000853','Beclamet','noun','inv'),('E0000853','Beclamet','noun','uncount'),('E0000854','Beclard\'s hernia','noun','glreg'),('E0000854','Beclard\'s hernia','noun','reg'),('E0000855','Beclard\'s nucleus','noun','glreg'),('E0000855','Beclard\'s nucleus','noun','reg'),('E0000856','Becotide','noun','inv'),('E0000856','Becotide','noun','uncount'),('E0000857','Bedouin','noun','inv'),('E0000857','Bedouin','noun','reg'),('E0000858','Begbie\'s disease','noun','uncount'),('E0000858','Begbie\'s disease','noun','reg'),('E0000859','Beggiatoaceae','noun','inv'),('E0000859','Beggiatoaceae','noun','uncount'),('E0000860','Beguez Cesar disease','noun','uncount'),('E0000860','Beguez Cesar disease','noun','reg'),('E0000861','Behcet','noun','reg'),('E0000861','Behcet','noun','uncount'),('E0000862','Behcet\'s disease','noun','uncount'),('E0000862','Behcet\'s disease','noun','reg'),('E0000864','Behr\'s disease','noun','uncount'),('E0000864','Behr\'s disease','noun','reg'),('E0000865','Beigel\'s disease','noun','uncount'),('E0000865','Beigel\'s disease','noun','reg'),('E0000866','Bekhterev\'s arthritis','noun','glreg'),('E0000866','Bekhterev\'s arthritis','noun','uncount'),('E0000868','Bekhterev\'s nucleus','noun','glreg'),('E0000868','Bekhterev\'s nucleus','noun','reg'),('E0000869','Bekhterev\'s reflex','noun','uncount'),('E0000869','Bekhterev\'s reflex','noun','reg'),('E0000870','Bekhterev\'s spondylitis','noun','glreg'),('E0000870','Bekhterev\'s spondylitis','noun','uncount'),('E0000871','Belgian','adj','inv'),('E0000872','Belgian','noun','reg'),('E0000873','Belgian Congo','noun','uncount'),('E0000874','Belgian hare','noun','reg'),('E0000875','Belgium','noun','uncount'),('E0000876','Belize','noun','uncount'),('E0000877','Bells palsy','noun','uncount'),('E0000878','Bell\'s disease','noun','uncount'),('E0000878','Bell\'s disease','noun','reg'),('E0000879','Bell\'s paralysis','noun','uncount'),('E0000879','Bell\'s paralysis','noun','glreg'),('E0000881','Belustine','noun','inv'),('E0000881','Belustine','noun','uncount'),('E0000882','Benadryl','noun','inv'),('E0000882','Benadryl','noun','uncount'),('E0000883','Benafryl','noun','inv'),('E0000883','Benafryl','noun','uncount'),('E0000884','Bence','noun','reg'),('E0000884','Bence','noun','uncount'),('E0000885','Bence Jones protein','noun','uncount'),('E0000885','Bence Jones protein','noun','reg'),('E0000886','Bence Jones protein SUT','noun','uncount'),('E0000887','Bence Jones protein den','noun','uncount'),('E0000888','Bender visual motor gestalt test','noun','reg'),('E0000889','Bendopa','noun','uncount'),('E0000890','Beneckea','noun','inv'),('E0000890','Beneckea','noun','uncount'),('E0000891','Benemid','noun','inv'),('E0000892','Benemycin','noun','uncount'),('E0000893','Bengal','noun','uncount'),('E0000894','Bengali','adj','inv'),('E0000895','Benin','noun','uncount'),('E0000896','Beninese','noun','inv'),('E0000897','Benlate','noun','uncount'),('E0000898','Bennett\'s disease','noun','uncount'),('E0000898','Bennett\'s disease','noun','reg'),('E0000899','Benodain','noun','inv'),('E0000899','Benodain','noun','uncount'),('E0000900','Benodaine','noun','inv'),('E0000900','Benodaine','noun','uncount'),('E0000901','Benoral','noun','inv'),('E0000901','Benoral','noun','uncount'),('E0000902','Benoxyl','noun','inv'),('E0000902','Benoxyl','noun','uncount'),('E0000903','Bensokain','noun','inv'),('E0000903','Bensokain','noun','uncount'),('E0000904','Benson\'s disease','noun','uncount'),('E0000904','Benson\'s disease','noun','reg'),('E0000905','Bentyl','noun','uncount'),('E0000906','Benylin','noun','inv'),('E0000906','Benylin','noun','uncount'),('E0000908','Benzalolin','noun','inv'),('E0000908','Benzalolin','noun','uncount'),('E0000909','Benzocaine','noun','inv'),('E0000909','Benzocaine','noun','uncount'),('E0000910','Beospir','noun','reg'),('E0000911','Bepadin','noun','inv'),('E0000911','Bepadin','noun','uncount'),('E0000912','Bergeron\'s disease','noun','uncount'),('E0000912','Bergeron\'s disease','noun','reg'),('E0000913','Berger\'s disease','noun','uncount'),('E0000914','Beriplast','noun','inv'),('E0000914','Beriplast','noun','uncount'),('E0000915','Berlin','noun','uncount'),('E0000916','Berlin\'s disease','noun','uncount'),('E0000916','Berlin\'s disease','noun','reg'),('E0000917','Berlin\'s edema','noun','uncount'),('E0000918','Bermuda','noun','uncount'),('E0000919','Bernard\'s syndrome','noun','uncount'),('E0000920','Bernard-Soulier syndrome','noun','uncount'),('E0000921','Bernhardt\'s disease','noun','uncount'),('E0000921','Bernhardt\'s disease','noun','reg'),('E0000922','Bernhardt\'s formula','noun','glreg'),('E0000922','Bernhardt\'s formula','noun','reg'),('E0000923','Bernhardt-Roth disease','noun','uncount'),('E0000923','Bernhardt-Roth disease','noun','reg'),('E0000924','Bernhardt-Rot disease','noun','uncount'),('E0000924','Bernhardt-Rot disease','noun','reg'),('E0000925','Bernoulli','noun','sing'),('E0000926','Bernoulli distribution','noun','reg'),('E0000926','Bernoulli distribution','noun','uncount'),('E0000927','Bernoulli\'s effect','noun','sing'),('E0000928','Bernoulli\'s law','noun','sing'),('E0000929','Bernoulli\'s principle','noun','sing'),('E0000930','Berocillin','noun','inv'),('E0000930','Berocillin','noun','uncount'),('E0000931','Berolase','noun','inv'),('E0000931','Berolase','noun','uncount'),('E0000932','Berotec','noun','inv'),('E0000932','Berotec','noun','uncount'),('E0000933','Berzin','noun','sing'),('E0000934','Besnier-Boeck disease','noun','uncount'),('E0000935','Besnier-Boeck-Schaumann syndrome','noun','uncount'),('E0000936','Best','noun','reg'),('E0000937','Best\'s disease','noun','uncount'),('E0000937','Best\'s disease','noun','reg'),('E0000939','Betadine','noun','uncount'),('E0000940','Betadran','noun','inv'),('E0000940','Betadran','noun','uncount'),('E0000941','Betadren','noun','inv'),('E0000941','Betadren','noun','uncount'),('E0000942','Betadrenol','noun','inv'),('E0000942','Betadrenol','noun','uncount'),('E0000943','Betaisodona','noun','inv'),('E0000943','Betaisodona','noun','uncount'),('E0000944','Betaloc-Astra','noun','uncount'),('E0000945','Betalok','noun','uncount'),('E0000946','Betapen','noun','uncount'),('E0000947','Betapressin','noun','uncount'),('E0000948','Betaprone','noun','inv'),('E0000948','Betaprone','noun','uncount'),('E0000953','Bethesda','noun','reg'),('E0000953','Bethesda','noun','inv'),('E0000954','Betnesol-V','noun','uncount'),('E0000955','Betneval','noun','inv'),('E0000955','Betneval','noun','uncount'),('E0000956','Betnovate','noun','uncount'),('E0000957','Bettlach May disease','noun','uncount'),('E0000957','Bettlach May disease','noun','reg'),('E0000958','Bezalip','noun','inv'),('E0000958','Bezalip','noun','uncount'),('E0000959','Bezold\'s mastoiditis','noun','glreg'),('E0000959','Bezold\'s mastoiditis','noun','uncount'),('E0000960','Bhutan','noun','uncount'),('E0000961','Bible','noun','uncount'),('E0000961','Bible','noun','reg'),('E0000962','Bicarnesine','noun','inv'),('E0000962','Bicarnesine','noun','uncount'),('E0000963','Bichat\'s foramen','noun','glreg'),('E0000963','Bichat\'s foramen','noun','reg'),('E0000965','Bidocef','noun','inv'),('E0000965','Bidocef','noun','uncount'),('E0000966','Biedl\'s disease','noun','uncount'),('E0000966','Biedl\'s disease','noun','reg'),('E0000967','Bielschowsky-Jansky disease','noun','uncount'),('E0000967','Bielschowsky-Jansky disease','noun','reg'),('E0000968','Biermer\'s anemia','noun','uncount'),('E0000969','Biermer\'s disease','noun','uncount'),('E0000969','Biermer\'s disease','noun','reg'),('E0000970','Biermer-Ehrlich anemia','noun','uncount'),('E0000971','Biesiadecki\'s fossa','noun','glreg'),('E0000972','Biett\'s disease','noun','uncount'),('E0000972','Biett\'s disease','noun','reg'),('E0000973','Bigumal','noun','inv'),('E0000973','Bigumal','noun','uncount'),('E0000974','Bilarcil','noun','inv'),('E0000974','Bilarcil','noun','uncount'),('E0000975','Bilco Jelly','noun','uncount'),('E0000976','Bilderbeck\'s disease','noun','uncount'),('E0000976','Bilderbeck\'s disease','noun','reg'),('E0000977','Bilevon M','noun','uncount'),('E0000978','Bilevon R','noun','uncount'),('E0000979','Bilidren','noun','inv'),('E0000979','Bilidren','noun','uncount'),('E0000980','Biligrafine','noun','inv'),('E0000980','Biligrafine','noun','uncount'),('E0000981','Biligram','noun','inv'),('E0000981','Biligram','noun','uncount'),('E0000983','Bilipolinum','noun','inv'),('E0000983','Bilipolinum','noun','uncount'),('E0000985','Bilivistan','noun','inv'),('E0000985','Bilivistan','noun','uncount'),('E0000986','Billroth\'s disease','noun','uncount'),('E0000986','Billroth\'s disease','noun','reg'),('E0000987','Bilopaque','noun','inv'),('E0000987','Bilopaque','noun','uncount'),('E0000988','Biloptin','noun','inv'),('E0000988','Biloptin','noun','uncount'),('E0000989','Biltricide','noun','inv'),('E0000989','Biltricide','noun','uncount'),('E0000992','Binodrenal','noun','inv'),('E0000992','Binodrenal','noun','uncount'),('E0000993','Binswanger\'s disease','noun','uncount'),('E0000993','Binswanger\'s disease','noun','reg'),('E0000994','Binswanger\'s encephalitis','noun','glreg'),('E0000994','Binswanger\'s encephalitis','noun','uncount'),('E0000995','BioDex 1','noun','uncount'),('E0000997','Biocisplatinum','noun','inv'),('E0000997','Biocisplatinum','noun','uncount'),('E0000998','Biodopa','noun','inv'),('E0000998','Biodopa','noun','uncount'),('E0000999','Biogastrone','noun','reg'),('E0000999','Biogastrone','noun','inv'),('E0001000','Biogel','noun','reg'),('E0001000','Biogel','noun','inv'),('E0001001','Biogonadil','noun','reg'),('E0001001','Biogonadil','noun','uncount'),('E0001002','Biomet','noun','reg'),('E0001002','Biomet','noun','inv'),('E0001004','Biopyrin','noun','reg'),('E0001004','Biopyrin','noun','inv'),('E0001006','Biosept','noun','reg'),('E0001006','Biosept','noun','inv'),('E0001008','Biosone','noun','reg'),('E0001008','Biosone','noun','inv'),('E0001009','Biot\'s respiration','noun','uncount'),('E0001010','Biphenabid','noun','reg'),('E0001010','Biphenabid','noun','inv'),('E0001011','Bird\'s disease','noun','uncount'),('E0001011','Bird\'s disease','noun','reg'),('E0001012','Bird\'s formula','noun','glreg'),('E0001012','Bird\'s formula','noun','reg'),('E0001013','Birkett\'s hernia','noun','glreg'),('E0001013','Birkett\'s hernia','noun','reg'),('E0001015','Birmingham','noun','uncount'),('E0001015','Birmingham','noun','reg'),('E0001016','Birnberg Bow','noun','reg'),('E0001016','Birnberg Bow','noun','inv'),('E0001018','Bisolvomycin','noun','reg'),('E0001018','Bisolvomycin','noun','inv'),('E0001019','Bisolvon','noun','uncount'),('E0001020','Bispan','noun','uncount'),('E0001021','Bitin','noun','uncount'),('E0001022','Bitis','noun','uncount'),('E0001022','Bitis','noun','inv'),('E0001023','Bittner virus','noun','reg'),('E0001025','Bjerrum\'s scotoma','noun','glreg'),('E0001025','Bjerrum\'s scotoma','noun','reg'),('E0001026','Blackfoot','noun','inv'),('E0001026','Blackfoot','noun','uncount'),('E0001026','Blackfoot','noun','irreg(Blackfoot,Blac'),('E0001027','Black\'s formula','noun','glreg'),('E0001027','Black\'s formula','noun','reg'),('E0001028','Blastomycetes','noun','inv'),('E0001028','Blastomycetes','noun','uncount'),('E0001029','Blastomycoides immitis','noun','uncount'),('E0001030','Blenoxane','noun','reg'),('E0001030','Blenoxane','noun','inv'),('E0001031','Bloat Guard','noun','reg'),('E0001031','Bloat Guard','noun','uncount'),('E0001032','Blocadren','noun','uncount'),('E0001033','Blocq\'s disease','noun','uncount'),('E0001033','Blocq\'s disease','noun','reg'),('E0001034','Bloodgood\'s disease','noun','uncount'),('E0001034','Bloodgood\'s disease','noun','reg'),('E0001035','Bloomington','noun','reg'),('E0001035','Bloomington','noun','inv'),('E0001036','Bloom syndrome','noun','uncount'),('E0001037','Blount\'s disease','noun','uncount'),('E0001037','Blount\'s disease','noun','reg'),('E0001038','Blue Cross','noun','uncount'),('E0001039','Blue Shield','noun','uncount'),('E0001040','Blumenau\'s nucleus','noun','glreg'),('E0001040','Blumenau\'s nucleus','noun','reg'),('E0001041','Blumenthal\'s disease','noun','uncount'),('E0001041','Blumenthal\'s disease','noun','reg'),('E0001042','Boas-Oppler bacillus','noun','glreg'),('E0001043','Bochdalek\'s foramen','noun','glreg'),('E0001043','Bochdalek\'s foramen','noun','reg'),('E0001044','Bochdalek\'s hernia','noun','glreg'),('E0001044','Bochdalek\'s hernia','noun','reg'),('E0001044','Bochdalek\'s hernia','noun','uncount'),('E0001045','Boeck\'s disease','noun','uncount'),('E0001045','Boeck\'s disease','noun','reg'),('E0001046','Boeck\'s sarcoid','noun','uncount'),('E0001047','Boer','adj','inv'),('E0001048','Boer','noun','reg'),('E0001049','Bogalusa','noun','inv'),('E0001050','Bogomolets serum','noun','glreg'),('E0001050','Bogomolets serum','noun','uncount'),('E0001051','Bohr','noun','inv'),('E0001052','Bohr','adj','inv'),('E0001053','Bolinan 40','noun','sing'),('E0001053','Bolinan 40','noun','uncount'),('E0001054','Bolivia','noun','uncount'),('E0001055','Bolivian','adj','inv'),('E0001056','Bolivian','noun','reg'),('E0001057','Bolivian hemorrhagic fever virus','noun','reg'),('E0001058','Boltzmann','noun','reg'),('E0001058','Boltzmann','noun','uncount'),('E0001060','Boltzmann\'s constant','noun','uncount'),('E0001061','Bonifen','noun','reg'),('E0001061','Bonifen','noun','inv'),('E0001062','Bonine','noun','reg'),('E0001062','Bonine','noun','inv'),('E0001063','Bonin Islands','noun','plur'),('E0001064','Boone','noun','reg'),('E0001064','Boone','noun','uncount'),('E0001065','Bordetella','noun','inv'),('E0001065','Bordetella','noun','uncount'),('E0001066','Bordet-Gengou bacillus','noun','glreg'),('E0001067','Borna disease','noun','uncount'),('E0001067','Borna disease','noun','reg'),('E0001068','Bornholm disease','noun','uncount'),('E0001068','Bornholm disease','noun','reg'),('E0001069','Borrelia hermsii','noun','inv'),('E0001069','Borrelia hermsii','noun','uncount'),('E0001070','Bostock\'s disease','noun','uncount'),('E0001070','Bostock\'s disease','noun','reg'),('E0001071','Boston','noun','uncount'),('E0001072','Bosworth','noun','sing'),('E0001073','Botallo\'s foramen','noun','glreg'),('E0001073','Botallo\'s foramen','noun','reg'),('E0001074','Bouchard\'s disease','noun','uncount'),('E0001074','Bouchard\'s disease','noun','reg'),('E0001075','Bouchard\'s index','noun','glreg'),('E0001075','Bouchard\'s index','noun','reg'),('E0001076','Bouchet-Gsell disease','noun','uncount'),('E0001076','Bouchet-Gsell disease','noun','reg'),('E0001077','Bouillaud\'s disease','noun','uncount'),('E0001077','Bouillaud\'s disease','noun','reg'),('E0001078','Bourneville\'s disease','noun','uncount'),('E0001078','Bourneville\'s disease','noun','reg'),('E0001079','Bouveret\'s disease','noun','uncount'),('E0001079','Bouveret\'s disease','noun','reg'),('E0001080','Bowen\'s disease','noun','uncount'),('E0001080','Bowen\'s disease','noun','reg'),('E0001081','Bowen\'s precancerous dermatosis','noun','glreg'),('E0001081','Bowen\'s precancerous dermatosis','noun','uncount'),('E0001082','Bowman','noun','reg'),('E0001082','Bowman','noun','uncount'),('E0001083','Boyden meal','noun','reg'),('E0001084','Boyden test meal','noun','reg'),('E0001085','Boyer\'s bursa','noun','glreg'),('E0001085','Boyer\'s bursa','noun','reg'),('E0001086','Bozzi\'s foramen','noun','glreg'),('E0001086','Bozzi\'s foramen','noun','reg'),('E0001087','Br','noun','metareg'),('E0001088','Bradley','noun','reg'),('E0001088','Bradley','noun','uncount'),('E0001089','Bradley\'s disease','noun','uncount'),('E0001089','Bradley\'s disease','noun','reg'),('E0001090','Braille','noun','uncount'),('E0001091','Branhamella','noun','inv'),('E0001091','Branhamella','noun','uncount'),('E0001092','Branhamella catarrhalis','noun','uncount'),('E0001092','Branhamella catarrhalis','noun','inv'),('E0001093','Braune\'s canal','noun','reg'),('E0001093','Braune\'s canal','noun','uncount'),('E0001094','Braun\'s anastomosis','noun','glreg'),('E0001094','Braun\'s anastomosis','noun','uncount'),('E0001095','Braun\'s canal','noun','reg'),('E0001096','Brazil','noun','uncount'),('E0001097','Brazilian','adj','inv'),('E0001098','Brazilian','noun','reg'),('E0001099','Breda\'s disease','noun','uncount'),('E0001099','Breda\'s disease','noun','reg'),('E0001100','Breisky\'s disease','noun','uncount'),('E0001100','Breisky\'s disease','noun','reg'),('E0001101','Brenner','noun','inv'),('E0001102','Brenner\'s formula','noun','glreg'),('E0001102','Brenner\'s formula','noun','reg'),('E0001103','Breschet\'s sinus','noun','reg'),('E0001103','Breschet\'s sinus','noun','inv'),('E0001104','Breslau\'s method','noun','reg'),('E0001105','Bretonneau\'s disease','noun','uncount'),('E0001105','Bretonneau\'s disease','noun','reg'),('E0001106','Brevital','noun','uncount'),('E0001107','Bright\'s disease','noun','uncount'),('E0001107','Bright\'s disease','noun','reg'),('E0001108','Brill\'s disease','noun','uncount'),('E0001108','Brill\'s disease','noun','reg'),('E0001109','Brill-Symmers disease','noun','uncount'),('E0001109','Brill-Symmers disease','noun','reg'),('E0001110','Brill-Zinsser disease','noun','uncount'),('E0001110','Brill-Zinsser disease','noun','reg'),('E0001111','Brinton\'s disease','noun','uncount'),('E0001111','Brinton\'s disease','noun','reg'),('E0001112','Brion-Kayser disease','noun','uncount'),('E0001112','Brion-Kayser disease','noun','reg'),('E0001113','Brissaud\'s scoliosis','noun','glreg'),('E0001113','Brissaud\'s scoliosis','noun','uncount'),('E0001114','Britain','noun','sing'),('E0001115','British','adj','inv;periph'),('E0001116','British Dental Association','noun','groupuncount'),('E0001117','British Laryngological, Rhinological, and Otological Association','noun','groupuncount'),('E0001118','British Medical Association','noun','groupuncount'),('E0001119','British Orthopaedic Association','noun','groupuncount'),('E0001120','British Paediatric Association','noun','groupuncount'),('E0001121','British Rail','noun','uncount'),('E0001122','British Roentgen Society','noun','groupuncount'),('E0001124','British thermal unit','noun','reg'),('E0001125','Briton','adj','inv'),('E0001126','Briton','noun','reg'),('E0001127','Brittany','noun','uncount'),('E0001128','Brittany spaniel','noun','reg'),('E0001129','Broads','noun','plur'),('E0001130','Broca aphasia','noun','uncount'),('E0001131','Broca\'s formula','noun','glreg'),('E0001131','Broca\'s formula','noun','reg'),('E0001132','Broca\'s gyrus','noun','glreg'),('E0001133','Broders\' index','noun','glreg'),('E0001133','Broders\' index','noun','reg'),('E0001134','Brodie\'s bursa','noun','glreg'),('E0001134','Brodie\'s bursa','noun','reg'),('E0001135','Brodie\'s disease','noun','uncount'),('E0001135','Brodie\'s disease','noun','reg'),('E0001136','Broesike\'s fossa','noun','glreg'),('E0001137','Bromage','noun','inv'),('E0001138','Bromural','noun','uncount'),('E0001139','Brook','noun','uncount'),('E0001140','Brooke\'s disease','noun','uncount'),('E0001140','Brooke\'s disease','noun','reg'),('E0001141','Brooklyn','noun','sing'),('E0001142','Brooklyn Manhattan Transit','noun','uncount'),('E0001142','Brooklyn Manhattan Transit','noun','groupuncount'),('E0001143','Brown Norway','noun','reg'),('E0001143','Brown Norway','noun','uncount'),('E0001144','Brown-Sequard disease','noun','uncount'),('E0001144','Brown-Sequard disease','noun','reg'),('E0001145','Brown-Sequard\'s paralysis','noun','uncount'),('E0001145','Brown-Sequard\'s paralysis','noun','glreg'),('E0001146','Brown-Symmers disease','noun','uncount'),('E0001146','Brown-Symmers disease','noun','reg'),('E0001147','Bruce','noun','reg'),('E0001147','Bruce','noun','uncount'),('E0001148','Bruch\'s glands','noun','plur'),('E0001149','Bruckner','noun','inv'),('E0001150','Bruck\'s disease','noun','uncount'),('E0001150','Bruck\'s disease','noun','reg'),('E0001151','Brugia','noun','uncount'),('E0001151','Brugia','noun','inv'),('E0001153','Brugia pahangi','noun','inv'),('E0001153','Brugia pahangi','noun','uncount'),('E0001154','Brugsch index','noun','glreg'),('E0001154','Brugsch index','noun','reg'),('E0001155','Brunhilde virus','noun','reg'),('E0001156','Bruns\' disease','noun','uncount'),('E0001156','Bruns\' disease','noun','reg'),('E0001157','Brushfield-Wyatt disease','noun','uncount'),('E0001157','Brushfield-Wyatt disease','noun','reg'),('E0001158','Bryant\'s sign','noun','uncount'),('E0001158','Bryant\'s sign','noun','reg'),('E0001159','Buck\'s fascia','noun','glreg'),('E0001159','Buck\'s fascia','noun','reg'),('E0001160','Buddhism','noun','uncount'),('E0001161','Buddhist','noun','reg'),('E0001162','Buddhist','adj','inv'),('E0001163','Budd\'s cirrhosis','noun','glreg'),('E0001163','Budd\'s cirrhosis','noun','uncount'),('E0001164','Budd\'s disease','noun','uncount'),('E0001164','Budd\'s disease','noun','reg'),('E0001165','Budd-Chiari syndrome','noun','uncount'),('E0001166','Buerger\'s disease','noun','uncount'),('E0001166','Buerger\'s disease','noun','reg'),('E0001167','Buerger-Grutz disease','noun','uncount'),('E0001167','Buerger-Grutz disease','noun','reg'),('E0001168','Buffalo','noun','uncount'),('E0001169','Buffy','noun','sing'),('E0001170','Buhl\'s desquamative pneumonia','noun','uncount'),('E0001171','Buhl\'s disease','noun','uncount'),('E0001171','Buhl\'s disease','noun','reg'),('E0001172','Bujadoux','noun','inv'),('E0001173','Bulgarian','noun','reg'),('E0001173','Bulgarian','noun','uncount'),('E0001174','Bulgarian','adj','inv'),('E0001175','Bunyamwera virus','noun','reg'),('E0001176','Bureau of Communicable Disease Epidemiology','noun','sing'),('E0001177','Burkitt','noun','reg'),('E0001178','Burkitt\'s lymphoma','noun','glreg'),('E0001178','Burkitt\'s lymphoma','noun','uncount'),('E0001178','Burkitt\'s lymphoma','noun','reg'),('E0001179','Burlington','noun','uncount'),('E0001180','Burmese','adj','inv'),('E0001181','Burmese','noun','reg'),('E0001181','Burmese','noun','uncount'),('E0001182','Burns\' amaurosis','noun','glreg'),('E0001182','Burns\' amaurosis','noun','uncount'),('E0001183','Bury\'s disease','noun','uncount'),('E0001183','Bury\'s disease','noun','reg'),('E0001184','Buschke\'s disease','noun','uncount'),('E0001184','Buschke\'s disease','noun','reg'),('E0001185','Buschke\'s scleredema','noun','uncount'),('E0001186','Busquet\'s disease','noun','uncount'),('E0001186','Busquet\'s disease','noun','reg'),('E0001187','Busse-Buschke disease','noun','uncount'),('E0001187','Busse-Buschke disease','noun','reg'),('E0001188','Buss disease','noun','uncount'),('E0001188','Buss disease','noun','reg'),('E0001189','Butymidin','noun','sing'),('E0001189','Butymidin','noun','uncount'),('E0001190','Butyrivibrio','noun','inv'),('E0001190','Butyrivibrio','noun','uncount'),('E0001191','Butyrivibrio fibrisolvens','noun','uncount'),('E0001191','Butyrivibrio fibrisolvens','noun','inv'),('E0001192','Bwamba fever virus','noun','reg'),('E0001192','Bwamba fever virus','noun','uncount'),('E0001194','Byelorussian Soviet Socialist Republic','noun','sing'),('E0001195','Byelorussian S.S.R.','noun','sing'),('E0001196','Byers','noun','inv'),('E0001196','Byers','noun','reg'),('E0001196','Byers','noun','uncount'),('E0001197','Bywaters\' syndrome','noun','uncount'),('E0001204','B cell','noun','reg'),('E0001205','B cell heavy chain gene rearrangement','noun','reg'),('E0001205','B cell heavy chain gene rearrangement','noun','uncount'),('E0001206','B fiber','noun','reg'),('E0001207','B lymphocyte','noun','reg'),('E0001208','B virus','noun','reg'),('E0001208','B virus','noun','uncount'),('E0001211','B-chain','noun','reg'),('E0001211','B-chain','noun','uncount'),('E0001212','B. Ph.','noun','sing'),('E0001212','B. Ph.','noun','uncount'),('E0001214','B.D.Sc.','noun','metareg'),('E0001216','B.L.R.O.A.','noun','sing'),('E0001217','B.M.A.','noun','sing'),('E0001218','B.M.S.','noun','metareg'),('E0001220','B.P.','noun','metareg'),('E0001220','B.P.','noun','uncount'),('E0001221','B.P.A.','noun','sing'),('E0001222','B.R.S.','noun','sing'),('E0001223','B.T.U.','noun','metareg'),('E0001223','B.T.U.','noun','inv'),('E0001224','C','noun','metareg'),('E0001225','C1','noun','uncount'),('E0001226','C1q','noun','uncount'),('E0001227','C1 INH complement inhibitor','noun','reg'),('E0001228','C3','noun','uncount'),('E0001229','C3H','noun','uncount'),('E0001230','C3H mouse','noun','irreg(C3H mouse,C3H'),('E0001231','C3PAse','noun','sing'),('E0001231','C3PAse','noun','uncount'),('E0001232','C3PA convertase','noun','sing'),('E0001232','C3PA convertase','noun','uncount'),('E0001233','C3bi','noun','sing'),('E0001233','C3bi','noun','uncount'),('E0001234','C3 activator','noun','reg'),('E0001234','C3 activator','noun','uncount'),('E0001235','C3/C5 convertase','noun','uncount'),('E0001236','C4 component complement protein','noun','reg'),('E0001236','C4 component complement protein','noun','uncount'),('E0001237','C57','noun','uncount'),('E0001238','C57 BL/Ka mouse','noun','irreg(C57 BL/Ka mous'),('E0001239','CA','noun','plur'),('E0001239','CA','noun','metareg'),('E0001239','CA','noun','uncount'),('E0001241','CAB','noun','metareg'),('E0001242','CABG','noun','metareg'),('E0001244','CAD','noun','uncount'),('E0001245','CAE','noun','metareg'),('E0001246','CAER','noun','metareg'),('E0001247','CAH','noun','metareg'),('E0001248','CALLA','noun','metareg'),('E0001249','CAM','noun','sing'),('E0001250','CAMP','noun','metareg'),('E0001250','CAMP','noun','uncount'),('E0001251','CAMP phosphodiesterase','noun','reg'),('E0001251','CAMP phosphodiesterase','noun','uncount'),('E0001252','CAP','noun','metareg'),('E0001252','CAP','noun','uncount'),('E0001253','CAPD','noun','metareg'),('E0001254','CAPE','noun','uncount'),('E0001255','CATI','noun','metareg'),('E0001256','CAT scan','noun','reg'),('E0001256','CAT scan','noun','uncount'),('E0001257','CAVH','noun','metareg'),('E0001258','CAVU','noun','metareg'),('E0001259','CA ATPASE','noun','metareg'),('E0001259','CA ATPASE','noun','uncount'),('E0001260','CA virus','noun','reg'),('E0001261','CBDCA','noun','metareg'),('E0001262','CBF','noun','metareg'),('E0001263','CBG','noun','metareg'),('E0001263','CBG','noun','uncount'),('E0001264','CBL','noun','metareg'),('E0001265','CBM','noun','metareg'),('E0001267','CBV','noun','metareg'),('E0001268','CC','noun','plur'),('E0001268','CC','noun','metareg'),('E0001268','CC','noun','uncount'),('E0001269','CCA virus','noun','reg'),('E0001270','CCD','noun','metareg'),('E0001271','CCEI','noun','metareg'),('E0001273','CCS','noun','metareg'),('E0001274','CCT','noun','metareg'),('E0001275','CCl4','noun','metareg'),('E0001275','CCl4','noun','uncount'),('E0001276','CD','noun','metareg'),('E0001276','CD','noun','uncount'),('E0001278','CDC','noun','metareg'),('E0001279','CDDP','noun','uncount'),('E0001280','CDNB','noun','metareg'),('E0001281','CDPP','noun','metareg'),('E0001282','CEA','noun','metareg'),('E0001282','CEA','noun','uncount'),('E0001283','CELO virus','noun','reg'),('E0001284','CEM','noun','metareg'),('E0001285','CF','noun','metareg'),('E0001286','CF1-mouse','noun','irreg(CF1-mouse,CF1-'),('E0001287','CFA','noun','uncount'),('E0001287','CFA','noun','metareg'),('E0001288','CFA2','noun','uncount'),('E0001289','CFUGM','noun','metareg'),('E0001290','CFU-E','noun','metareg'),('E0001291','CF-ICA','noun','metareg'),('E0001292','CG','noun','metareg'),('E0001293','CGD','noun','metareg'),('E0001295','CH50','noun','uncount'),('E0001296','CHD','noun','metareg'),('E0001297','CHF','noun','metareg'),('E0001298','CHIP','noun','metareg'),('E0001299','CHOP','noun','metareg'),('E0001300','CI','noun','metareg'),('E0001301','CIC','noun','metareg'),('E0001302','CICU','noun','metareg'),('E0001303','CIE','noun','metareg'),('E0001303','CIE','noun','uncount'),('E0001304','CIF','noun','metareg'),('E0001305','CIF-A','noun','metareg'),('E0001307','CIN','noun','metareg'),('E0001307','CIN','noun','uncount'),('E0001308','CIP','noun','metareg'),('E0001309','CIg','noun','metareg'),('E0001310','CL','noun','metareg'),('E0001311','CM','noun','metareg'),('E0001311','CM','noun','uncount'),('E0001312','CMA','noun','uncount'),('E0001312','CMA','noun','groupuncount'),('E0001312','CMA','noun','plur'),('E0001312','CMA','noun','metareg'),('E0001313','CMC','noun','uncount'),('E0001314','CMHC','noun','metareg'),('E0001315','CMRGL','noun','metareg'),('E0001316','CMRO','noun','uncount'),('E0001317','CMV','noun','metareg'),('E0001318','CNBR','noun','uncount'),('E0001319','CNC','noun','metareg'),('E0001320','CNS','noun','metareg'),('E0001321','CO','noun','metareg'),('E0001323','COEPS','noun','metareg'),('E0001324','COP','noun','metareg'),('E0001326','COSY','noun','uncount'),('E0001326','COSY','noun','metareg'),('E0001327','CP','noun','metareg'),('E0001327','CP','noun','uncount'),('E0001328','CPHA','noun','metareg'),('E0001329','CPM Therapy','noun','reg'),('E0001330','CPR','noun','metareg'),('E0001331','CR','noun','metareg'),('E0001331','CR','noun','uncount'),('E0001332','CRAO','noun','metareg'),('E0001333','CREAE','noun','metareg'),('E0001334','CRF','noun','metareg'),('E0001334','CRF','noun','uncount'),('E0001335','CRH','noun','metareg'),('E0001335','CRH','noun','uncount'),('E0001336','CRI','noun','metareg'),('E0001338','CRS','noun','metareg'),('E0001338','CRS','noun','uncount'),('E0001339','CRYGN','noun','metareg'),('E0001340','CSS','noun','uncount'),('E0001341','CSA','noun','metareg'),('E0001341','CSA','noun','uncount'),('E0001341','CSA','noun','groupuncount'),('E0001342','CSBD','noun','uncount'),('E0001342','CSBD','noun','metareg'),('E0001343','CSF','noun','metareg'),('E0001343','CSF','noun','uncount'),('E0001344','CSF protein','noun','metareg'),('E0001345','CSI','noun','metareg'),('E0001346','CSN','noun','metareg'),('E0001347','CS tear gas','noun','uncount'),('E0001348','CT','noun','metareg'),('E0001349','CTL','noun','plur'),('E0001349','CTL','noun','metareg'),('E0001350','CTP','noun','metareg'),('E0001350','CTP','noun','uncount'),('E0001350','CTP','noun','sing'),('E0001351','CTS','noun','metareg'),('E0001353','CU','noun','metareg'),('E0001354','CV','noun','metareg'),('E0001355','CVA','noun','metareg'),('E0001356','CVF','noun','metareg'),('E0001356','CVF','noun','uncount'),('E0001357','CVP','noun','metareg'),('E0001358','CVVH','noun','metareg'),('E0001359','CW','noun','metareg'),('E0001359','CW','noun','uncount'),('E0001360','CY','noun','metareg'),('E0001361','CYP','noun','metareg'),('E0001362','CYS','noun','metareg'),('E0001365','Ca','noun','uncount'),('E0001369','Cacchi-Ricci disease','noun','uncount'),('E0001369','Cacchi-Ricci disease','noun','reg'),('E0001370','Cache Valley virus','noun','reg'),('E0001371','Cadillac','noun','reg'),('E0001373','Caesarean','adj','inv'),('E0001374','Caffey','noun','inv'),('E0001375','Caffey\'s disease','noun','uncount'),('E0001375','Caffey\'s disease','noun','reg'),('E0001376','Cage','noun','uncount'),('E0001377','Cahill','noun','inv'),('E0001378','Cain\'s acridine','noun','uncount'),('E0001379','Cairo','noun','uncount'),('E0001380','Calabar','noun','uncount'),('E0001381','Calabar edema','noun','uncount'),('E0001382','Calan','noun','sing'),('E0001382','Calan','noun','uncount'),('E0001383','Calcamine','noun','uncount'),('E0001384','Calciofon','noun','sing'),('E0001384','Calciofon','noun','uncount'),('E0001385','Calcitrin','noun','sing'),('E0001385','Calcitrin','noun','uncount'),('E0001386','Calderol','noun','sing'),('E0001386','Calderol','noun','uncount'),('E0001387','Calgam','noun','sing'),('E0001387','Calgam','noun','uncount'),('E0001388','Calglucon','noun','sing'),('E0001388','Calglucon','noun','uncount'),('E0001389','California','noun','uncount'),('E0001390','California disease','noun','uncount'),('E0001390','California disease','noun','reg'),('E0001391','California encephalitis','noun','uncount'),('E0001391','California encephalitis','noun','glreg'),('E0001392','California encephalitis virus','noun','reg'),('E0001393','California group virus','noun','reg'),('E0001394','California virus','noun','reg'),('E0001396','Calmette\'s test','noun','reg'),('E0001397','Calmette\'s vaccine','noun','uncount'),('E0001398','Calmette-Guerin bacillus','noun','glreg'),('E0001399','Calmipan','noun','sing'),('E0001399','Calmipan','noun','uncount'),('E0001400','Calori\'s bursa','noun','glreg'),('E0001400','Calori\'s bursa','noun','reg'),('E0001401','Calsyn','noun','sing'),('E0001401','Calsyn','noun','uncount'),('E0001402','Calve-Perthes disease','noun','uncount'),('E0001402','Calve-Perthes disease','noun','reg'),('E0001403','Calypso','noun','sing'),('E0001403','Calypso','noun','uncount'),('E0001404','Camberwell','noun','inv'),('E0001405','Cambodia','noun','uncount'),('E0001406','Cambodian','adj','inv'),('E0001407','Cambodian','noun','reg'),('E0001407','Cambodian','noun','uncount'),('E0001408','Cameroon','noun','uncount'),('E0001409','Cameroonian','adj','inv'),('E0001410','Cameroon fever','noun','uncount'),('E0001411','Camilan','noun','sing'),('E0001411','Camilan','noun','uncount'),('E0001412','Camoquin','noun','uncount'),('E0001413','Camurati-Engelmann disease','noun','uncount'),('E0001413','Camurati-Engelmann disease','noun','reg'),('E0001414','Canada','noun','uncount'),('E0001415','Canadian','adj','inv'),('E0001416','Canadian','noun','reg'),('E0001417','Canadian Medical Association','noun','groupuncount'),('E0001418','Canadian Nurses\' Association','noun','groupuncount'),('E0001419','Canadian Ophthalmological Society','noun','groupuncount'),('E0001420','Canadian Orthopaedic Association','noun','groupuncount'),('E0001421','Canadian Tuberculosis Association','noun','groupuncount'),('E0001422','Canavan\'s disease','noun','uncount'),('E0001422','Canavan\'s disease','noun','reg'),('E0001423','Candeptin','noun','sing'),('E0001423','Candeptin','noun','uncount'),('E0001424','Candida','noun','inv'),('E0001424','Candida','noun','uncount'),('E0001425','Candida albicans','noun','uncount'),('E0001425','Candida albicans','noun','inv'),('E0001426','Candimon','noun','sing'),('E0001426','Candimon','noun','uncount'),('E0001427','Canesten','noun','uncount'),('E0001428','Canrenone K','noun','sing'),('E0001428','Canrenone K','noun','uncount'),('E0001429','Canton Island','noun','uncount'),('E0001430','Canton and Enderbury Islands','noun','groupuncount'),('E0001431','Caparside','noun','sing'),('E0001431','Caparside','noun','uncount'),('E0001432','Caparsolate','noun','sing'),('E0001432','Caparsolate','noun','uncount'),('E0001433','Cape','noun','reg'),('E0001434','Cape Verde','noun','uncount'),('E0001435','Cape Verde Islands','noun','plur'),('E0001436','Capgras syndrome','noun','uncount'),('E0001437','Caplan\'s syndrome','noun','uncount'),('E0001438','Capoten','noun','sing'),('E0001438','Capoten','noun','uncount'),('E0001439','Caprocid','noun','sing'),('E0001439','Caprocid','noun','uncount'),('E0001440','Caradrin','noun','sing'),('E0001440','Caradrin','noun','uncount'),('E0001441','Carafate','noun','sing'),('E0001441','Carafate','noun','uncount'),('E0001442','Carbazepin','noun','sing'),('E0001442','Carbazepin','noun','uncount'),('E0001443','Carbidopa','noun','uncount'),('E0001444','Carbocaine','noun','sing'),('E0001444','Carbocaine','noun','uncount'),('E0001445','Carbowax','noun','uncount'),('E0001446','Cardiac Society of Great Britain and Ireland','noun','groupuncount'),('E0001447','Caribbean','noun','sing'),('E0001447','Caribbean','noun','reg'),('E0001448','Caribbean','adj','inv'),('E0001449','Carmelite','noun','reg'),('E0001450','Carmelite','adj','inv'),('E0001451','Carolina','noun','reg'),('E0001451','Carolina','noun','uncount'),('E0001452','Carpentier-Edwards','adj','inv'),('E0001453','Carrion\'s disease','noun','uncount'),('E0001453','Carrion\'s disease','noun','reg'),('E0001454','Cartesian','adj','inv'),('E0001455','Castellani\'s bronchitis','noun','glreg'),('E0001455','Castellani\'s bronchitis','noun','uncount'),('E0001456','Castellani\'s disease','noun','uncount'),('E0001456','Castellani\'s disease','noun','reg'),('E0001457','Casualty','noun','reg'),('E0001458','Catalan','adj','inv'),('E0001459','Catholic','adj','inv'),('E0001460','Catholicity','noun','uncount'),('E0001461','Catholic Hospital Association','noun','groupuncount'),('E0001462','Catu virus','noun','reg'),('E0001463','Caucasian','adj','inv'),('E0001464','Caucasian','noun','reg'),('E0001465','Caucasian normal controls','noun','plur'),('E0001466','Caucasoid','adj','inv'),('E0001467','Caucasoid','noun','reg'),('E0001468','Cavare\'s disease','noun','uncount'),('E0001468','Cavare\'s disease','noun','reg'),('E0001469','Cave','noun','reg'),('E0001469','Cave','noun','uncount'),('E0001470','Cazenave\'s disease','noun','uncount'),('E0001470','Cazenave\'s disease','noun','reg'),('E0001471','Ca antigen','noun','reg'),('E0001473','Cd','noun','uncount'),('E0001474','Cdyn','noun','metareg'),('E0001475','Celsius','noun','uncount'),('E0001476','Celsus\' quadrilateral','noun','reg'),('E0001476','Celsus\' quadrilateral','noun','uncount'),('E0001477','Celtic','adj','inv'),('E0001478','Central Asia','noun','uncount'),('E0001479','Central European encephalitis','noun','glreg'),('E0001479','Central European encephalitis','noun','uncount'),('E0001480','Centrum','noun','reg'),('E0001480','Centrum','noun','inv'),('E0001480','Centrum','noun','uncount'),('E0001481','Cercocebus','noun','inv'),('E0001481','Cercocebus','noun','uncount'),('E0001482','Cercocebus atys','noun','inv'),('E0001482','Cercocebus atys','noun','uncount'),('E0001483','Certificate in Industrial Health','noun','irreg(Certificate in'),('E0001484','Certificate in Public Health','noun','irreg(Certificate in'),('E0001484','Certificate in Public Health','noun','uncount'),('E0001485','Certified Registered Nurse Anesthetist','noun','reg'),('E0001486','ChAT','noun','uncount'),('E0001487','Chabert\'s disease','noun','uncount'),('E0001487','Chabert\'s disease','noun','reg'),('E0001488','Chadian','adj','inv'),('E0001489','Chagas\' disease','noun','uncount'),('E0001489','Chagas\' disease','noun','reg'),('E0001490','Chagas-Cruz disease','noun','uncount'),('E0001490','Chagas-Cruz disease','noun','reg'),('E0001491','Chagres virus','noun','reg'),('E0001492','Charcot','noun','reg'),('E0001492','Charcot','noun','uncount'),('E0001493','Charcot\'s arthritis','noun','glreg'),('E0001493','Charcot\'s arthritis','noun','uncount'),('E0001494','Charcot\'s cirrhosis','noun','glreg'),('E0001494','Charcot\'s cirrhosis','noun','uncount'),('E0001495','Charcot\'s disease','noun','uncount'),('E0001495','Charcot\'s disease','noun','reg'),('E0001496','Charcot-Marie-Tooth atrophy','noun','uncount'),('E0001497','Charcot-Marie-Tooth disease','noun','uncount'),('E0001498','Charlotte','noun','sing'),('E0001499','Charlouis\' disease','noun','uncount'),('E0001499','Charlouis\' disease','noun','reg'),('E0001500','Charlouis\'s disease','noun','uncount'),('E0001500','Charlouis\'s disease','noun','reg'),('E0001501','Charrin\'s disease','noun','uncount'),('E0001501','Charrin\'s disease','noun','reg'),('E0001502','Chastek paralysis','noun','uncount'),('E0001502','Chastek paralysis','noun','glreg'),('E0001503','Chauliac','noun','reg'),('E0001504','Chauveau\'s bacillus','noun','glreg'),('E0001505','Cheadle\'s disease','noun','uncount'),('E0001505','Cheadle\'s disease','noun','reg'),('E0001506','Chediak-Higashi disease','noun','uncount'),('E0001506','Chediak-Higashi disease','noun','reg'),('E0001507','Chenuda virus','noun','reg'),('E0001508','Cherchevski\'s disease','noun','uncount'),('E0001508','Cherchevski\'s disease','noun','reg'),('E0001509','Cherchewski\'s disease','noun','uncount'),('E0001509','Cherchewski\'s disease','noun','reg'),('E0001510','Chessick','noun','reg'),('E0001511','Chester\'s disease','noun','uncount'),('E0001511','Chester\'s disease','noun','reg'),('E0001512','Cheyne-Stokes asthma','noun','uncount'),('E0001513','Cheyne-Stokes psychosis','noun','glreg'),('E0001513','Cheyne-Stokes psychosis','noun','uncount'),('E0001514','Cheyne-Stokes respiration','noun','uncount'),('E0001515','Chiari syndrome','noun','uncount'),('E0001515','Chiari syndrome','noun','reg'),('E0001516','Chiari\'s disease','noun','uncount'),('E0001516','Chiari\'s disease','noun','reg'),('E0001517','Chicago disease','noun','uncount'),('E0001517','Chicago disease','noun','reg'),('E0001518','Chick-Martin method','noun','reg'),('E0001519','Chief','noun','reg'),('E0001520','Child Study Association of America','noun','groupuncount'),('E0001521','Chile','noun','uncount'),('E0001522','Chilean','noun','reg'),('E0001523','Chilean','adj','inv'),('E0001524','China','noun','uncount'),('E0001524','China','noun','reg'),('E0001525','Chinese','adj','inv'),('E0001526','Chinese','noun','plur'),('E0001526','Chinese','noun','uncount'),('E0001527','Chinese wax','noun','uncount'),('E0001528','Chlamydiazyme','noun','uncount'),('E0001529','Chlamydia trachomatis','noun','uncount'),('E0001529','Chlamydia trachomatis','noun','inv'),('E0001530','Chorimac','noun','reg'),('E0001531','Chorimac 12','noun','metareg'),('E0001531','Chorimac 12','noun','uncount'),('E0001532','Christian','adj','inv;periph'),('E0001533','Christian','noun','reg'),('E0001534','Christianity','noun','uncount'),('E0001535','Christian\'s disease','noun','uncount'),('E0001535','Christian\'s disease','noun','reg'),('E0001536','Christian-Weber disease','noun','uncount'),('E0001536','Christian-Weber disease','noun','reg'),('E0001537','Christison\'s formula','noun','glreg'),('E0001537','Christison\'s formula','noun','reg'),('E0001538','Christmas','noun','reg'),('E0001538','Christmas','noun','uncount'),('E0001539','Chu','noun','reg'),('E0001539','Chu','noun','uncount'),('E0001540','Chvostek\'s anemia','noun','uncount'),('E0001541','Ciarrocchi\'s disease','noun','uncount'),('E0001541','Ciarrocchi\'s disease','noun','reg'),('E0001542','Cichowicz','noun','reg'),('E0001543','Civinini\'s canal','noun','reg'),('E0001544','Clado\'s anastomosis','noun','glreg'),('E0001544','Clado\'s anastomosis','noun','uncount'),('E0001545','Clara','noun','reg'),('E0001545','Clara','noun','uncount'),('E0001546','Clara cell','noun','reg'),('E0001547','Clark','noun','reg'),('E0001547','Clark','noun','uncount'),('E0001548','Clarke\'s nucleus','noun','glreg'),('E0001548','Clarke\'s nucleus','noun','reg'),('E0001549','Cleeman\'s sign','noun','uncount'),('E0001549','Cleeman\'s sign','noun','reg'),('E0001550','Cleveland','noun','reg'),('E0001550','Cleveland','noun','uncount'),('E0001551','Clifton','noun','reg'),('E0001551','Clifton','noun','uncount'),('E0001552','Clinical Orthopaedic Society','noun','groupuncount'),('E0001553','Clinton','noun','reg'),('E0001553','Clinton','noun','uncount'),('E0001554','Cloquet\'s canal','noun','reg'),('E0001554','Cloquet\'s canal','noun','uncount'),('E0001555','Cloquet\'s fascia','noun','glreg'),('E0001555','Cloquet\'s fascia','noun','reg'),('E0001556','Cloquet\'s hernia','noun','glreg'),('E0001556','Cloquet\'s hernia','noun','reg'),('E0001557','Clore','noun','reg'),('E0001557','Clore','noun','uncount'),('E0001558','Clostridium difficile','noun','inv'),('E0001558','Clostridium difficile','noun','uncount'),('E0001559','Clq-binding enzyme','noun','reg'),('E0001559','Clq-binding enzyme','noun','uncount'),('E0001560','Cm','noun','uncount'),('E0001561','Co','noun','metareg'),('E0001562','CoQ','noun','metareg'),('E0001563','Coast','noun','reg'),('E0001564','Coats\' disease','noun','uncount'),('E0001564','Coats\' disease','noun','reg'),('E0001565','Coats\' retinitis','noun','glreg'),('E0001565','Coats\' retinitis','noun','uncount'),('E0001567','Cochin-China diarrhea','noun','uncount'),('E0001568','Coddington','noun','inv'),('E0001569','Codman\'s tumor','noun','reg'),('E0001569','Codman\'s tumor','noun','uncount'),('E0001570','Coe virus','noun','reg'),('E0001571','Cogan\'s disease','noun','uncount'),('E0001571','Cogan\'s disease','noun','reg'),('E0001572','Cohen','noun','reg'),('E0001572','Cohen','noun','uncount'),('E0001573','Cohn','noun','reg'),('E0001573','Cohn','noun','uncount'),('E0001574','College of American Pathologists','noun','groupuncount'),('E0001575','Colles','noun','reg'),('E0001576','Colles\' fascia','noun','glreg'),('E0001576','Colles\' fascia','noun','reg'),('E0001577','Colles\' fracture','noun','reg'),('E0001578','Collins','noun','reg'),('E0001580','Colombian','noun','reg'),('E0001581','Colorado','noun','uncount'),('E0001582','Colorado tick fever virus','noun','reg'),('E0001583','Columbia','noun','uncount'),('E0001584','Columbia SK virus','noun','reg'),('E0001585','Columbus','noun','inv'),('E0001586','Comas-Diaz','noun','uncount'),('E0001587','Commission on Professional and Hospital Activities','noun','groupuncount'),('E0001588','Communism','noun','uncount'),('E0001589','Communist Party','noun','group(reg)'),('E0001590','Community Competence Scale','noun','uncount'),('E0001591','Compton','noun','reg'),('E0001592','Con','noun','metareg'),('E0001592','Con','noun','uncount'),('E0001593','Concato\'s disease','noun','uncount'),('E0001593','Concato\'s disease','noun','reg'),('E0001594','Concern/Information Need/Participation Willingness','noun','sing'),('E0001595','Congo','noun','sing'),('E0001596','Congolese','adj','inv'),('E0001597','Congolese','noun','reg'),('E0001597','Congolese','noun','uncount'),('E0001598','Congress','noun','uncount'),('E0001598','Congress','noun','sing'),('E0001599','Congressional','adj','inv'),('E0001600','Congressman','noun','irreg(Congressman,co'),('E0001600','Congressman','noun','irreg(Congressman,Co'),('E0001601','Congresswoman','noun','irreg(Congresswoman,'),('E0001601','Congresswoman','noun','irreg(Congresswoman,'),('E0001602','Connecticut','noun','uncount'),('E0001603','Conn.','noun','uncount'),('E0001604','Conor and Bruch\'s disease','noun','uncount'),('E0001604','Conor and Bruch\'s disease','noun','reg'),('E0001605','Conradi\'s disease','noun','uncount'),('E0001605','Conradi\'s disease','noun','reg'),('E0001608','Con-A','noun','uncount'),('E0001609','Cooke\'s formula','noun','glreg'),('E0001609','Cooke\'s formula','noun','reg'),('E0001609','Cooke\'s formula','noun','uncount'),('E0001610','Cooley\'s anemia','noun','uncount'),('E0001611','Cooley\'s disease','noun','uncount'),('E0001611','Cooley\'s disease','noun','reg'),('E0001612','Coombs','noun','inv'),('E0001612','Coombs','noun','reg'),('E0001612','Coombs','noun','uncount'),('E0001612','Coombs','noun','irreg(Coombs,Coombs\''),('E0001612','Coombs','noun','irreg(Coombs,Coombs\''),('E0001615','Cooper\'s disease','noun','uncount'),('E0001615','Cooper\'s disease','noun','reg'),('E0001616','Cooper\'s fascia','noun','glreg'),('E0001616','Cooper\'s fascia','noun','reg'),('E0001617','Cooper\'s hernia','noun','glreg'),('E0001617','Cooper\'s hernia','noun','reg'),('E0001618','Copenhagen','noun','uncount'),('E0001619','Copt','noun','reg'),('E0001620','Corbus\' disease','noun','uncount'),('E0001620','Corbus\' disease','noun','reg'),('E0001621','Cordis Corporation','noun','groupuncount'),('E0001622','Coriolis','noun','reg'),('E0001622','Coriolis','noun','uncount'),('E0001623','Cori\'s disease','noun','uncount'),('E0001623','Cori\'s disease','noun','reg'),('E0001624','Cornell Medical Index','noun','reg'),('E0001624','Cornell Medical Index','noun','glreg'),('E0001625','Corontin','noun','inv'),('E0001626','Corrigan\'s disease','noun','uncount'),('E0001626','Corrigan\'s disease','noun','reg'),('E0001627','Corrigan\'s pneumonia','noun','uncount'),('E0001628','Cortancyl','noun','inv'),('E0001629','Cortenema','noun','reg'),('E0001629','Cortenema','noun','uncount'),('E0001630','Corti','noun','inv'),('E0001631','Cortifair','noun','inv'),('E0001632','Corti\'s ganglion','noun','glreg'),('E0001633','Cortosyn','noun','inv'),('E0001633','Cortosyn','noun','uncount'),('E0001634','Cortrosyn','noun','inv'),('E0001634','Cortrosyn','noun','uncount'),('E0001635','Corvaton','noun','inv'),('E0001635','Corvaton','noun','uncount'),('E0001636','Corvisart\'s disease','noun','uncount'),('E0001636','Corvisart\'s disease','noun','reg'),('E0001637','Corynanthine','noun','inv'),('E0001637','Corynanthine','noun','uncount'),('E0001639','Corynebacterium parvum','noun','uncount'),('E0001639','Corynebacterium parvum','noun','inv'),('E0001640','Cosmegen','noun','inv'),('E0001641','Cosmoline','noun','uncount'),('E0001642','Costa Rica','noun','uncount'),('E0001643','Costen syndrome','noun','reg'),('E0001644','Cosulfa','noun','inv'),('E0001645','Cotril','noun','inv'),('E0001646','Cotugno\'s disease','noun','uncount'),('E0001646','Cotugno\'s disease','noun','reg'),('E0001647','Coumadin','noun','uncount'),('E0001648','Council for International Organizations of Medical Sciences','noun','groupuncount'),('E0001649','Count','noun','reg'),('E0001650','County','noun','reg'),('E0001650','County','noun','group(reg)'),('E0001651','Couvelaire placenta','noun','reg'),('E0001652','Coversan','noun','inv'),('E0001654','Cowdry','noun','inv'),('E0001655','Cowper gland','noun','reg'),('E0001656','Cox','noun','reg'),('E0001657','Coxiella','noun','uncount'),('E0001657','Coxiella','noun','inv'),('E0001658','Coxsackie virus','noun','reg'),('E0001658','Coxsackie virus','noun','uncount'),('E0001659','Cox model','noun','reg'),('E0001660','Cox proportional hazards model','noun','reg'),('E0001661','Coyden','noun','inv'),('E0001662','Cr','noun','metareg'),('E0001663','CrP','noun','uncount'),('E0001664','CrPP','noun','metareg'),('E0001665','CrPPP','noun','metareg'),('E0001666','Craig-Scott','noun','inv'),('E0001667','Creation','noun','uncount'),('E0001668','Creek','noun','inv'),('E0001668','Creek','noun','reg'),('E0001669','Creemoz Creme','noun','inv'),('E0001670','Creighton','noun','reg'),('E0001671','Creighton\'s method','noun','reg'),('E0001672','Crete','noun','uncount'),('E0001675','Creutzfeldt-Jakob','noun','inv'),('E0001676','Crigler-Najjar disease','noun','uncount'),('E0001676','Crigler-Najjar disease','noun','reg'),('E0001677','Crimean hemorrhagic fever virus','noun','reg'),('E0001678','Crisoner','noun','inv'),('E0001679','Croatia','noun','uncount'),('E0001680','Crocq\'s disease','noun','uncount'),('E0001680','Crocq\'s disease','noun','reg'),('E0001681','Crohn','noun','reg'),('E0001681','Crohn','noun','uncount'),('E0001683','Crohn disease','noun','uncount'),('E0001683','Crohn disease','noun','reg'),('E0001684','Cronolone','noun','uncount'),('E0001685','Crospovidone','noun','inv'),('E0001686','Crotalus','noun','uncount'),('E0001686','Crotalus','noun','inv'),('E0001687','Crotalus viridus viridis','noun','inv'),('E0001687','Crotalus viridus viridis','noun','uncount'),('E0001688','Crouzon','noun','uncount'),('E0001689','Crouzon\'s disease','noun','uncount'),('E0001690','Crouzon, Apert and Pfeiffer syndromes','noun','plur'),('E0001691','Crouzon, Apert, and Pfeiffer syndromes','noun','uncount'),('E0001691','Crouzon, Apert, and Pfeiffer syndromes','noun','sing'),('E0001692','Crow','noun','reg'),('E0001692','Crow','noun','inv'),('E0001693','Crown-Crisp Experiential Index','noun','uncount'),('E0001694','Cruveilhier\'s disease','noun','uncount'),('E0001694','Cruveilhier\'s disease','noun','reg'),('E0001695','Cruveilhier\'s fascia','noun','glreg'),('E0001695','Cruveilhier\'s fascia','noun','reg'),('E0001696','Cruveilhier\'s paralysis','noun','uncount'),('E0001696','Cruveilhier\'s paralysis','noun','glreg'),('E0001697','Cruveilhier\'s plexus','noun','inv'),('E0001697','Cruveilhier\'s plexus','noun','reg'),('E0001698','Cruveilhier-Baumgarten cirrhosis','noun','glreg'),('E0001698','Cruveilhier-Baumgarten cirrhosis','noun','uncount'),('E0001699','Cruz-Chagas disease','noun','uncount'),('E0001699','Cruz-Chagas disease','noun','reg'),('E0001700','Cryptococcus','noun','inv'),('E0001700','Cryptococcus','noun','uncount'),('E0001701','Cryptococcus neoformans','noun','uncount'),('E0001701','Cryptococcus neoformans','noun','inv'),('E0001702','Cs','noun','uncount'),('E0001704','Csillag\'s disease','noun','uncount'),('E0001704','Csillag\'s disease','noun','reg'),('E0001705','Cu','noun','metareg'),('E0001706','Cuba','noun','uncount'),('E0001707','Cuban','noun','reg'),('E0001708','Cuban','adj','inv'),('E0001709','Cuban American','noun','reg'),('E0001710','Cubism','noun','uncount'),('E0001711','Cuemid','noun','inv'),('E0001713','Culicidae','noun','inv'),('E0001713','Culicidae','noun','uncount'),('E0001714','Culicoides','noun','inv'),('E0001714','Culicoides','noun','uncount'),('E0001715','Cultural','adj','inv'),('E0001716','Cuprenil','noun','inv'),('E0001717','Cuprimine','noun','inv'),('E0001718','Curantyl','noun','inv'),('E0001720','Curschmann\'s disease','noun','uncount'),('E0001720','Curschmann\'s disease','noun','reg'),('E0001721','Curtis','noun','uncount'),('E0001723','Curtis-Fitz-Hugh syndrome','noun','uncount'),('E0001725','Cushing\'s disease','noun','uncount'),('E0001725','Cushing\'s disease','noun','reg'),('E0001726','Cuvier\'s canal','noun','reg'),('E0001726','Cuvier\'s canal','noun','sing'),('E0001726','Cuvier\'s canal','noun','uncount'),('E0001728','Cy','noun','metareg'),('E0001729','CyA','noun','metareg'),('E0001734','Cyclodol','noun','inv'),('E0001734','Cyclodol','noun','uncount'),('E0001735','Cyclogyl','noun','inv'),('E0001735','Cyclogyl','noun','uncount'),('E0001736','Cyclospasmol','noun','inv'),('E0001736','Cyclospasmol','noun','uncount'),('E0001737','Cycocel','noun','inv'),('E0001737','Cycocel','noun','uncount'),('E0001738','Cygnoline','noun','inv'),('E0001738','Cygnoline','noun','uncount'),('E0001739','Cyklodorm','noun','inv'),('E0001739','Cyklodorm','noun','uncount'),('E0001740','Cyklokapron','noun','inv'),('E0001740','Cyklokapron','noun','uncount'),('E0001741','Cylert','noun','inv'),('E0001741','Cylert','noun','uncount'),('E0001742','Cynkotox','noun','inv'),('E0001742','Cynkotox','noun','uncount'),('E0001743','Cypriot','adj','inv'),('E0001744','Cyprodin','noun','inv'),('E0001744','Cyprodin','noun','uncount'),('E0001745','Cyprus','noun','uncount'),('E0001746','Cysteinyldopa','noun','uncount'),('E0001747','Cystografin','noun','inv'),('E0001747','Cystografin','noun','uncount'),('E0001748','Cysto-Conray','noun','inv'),('E0001748','Cysto-Conray','noun','uncount'),('E0001749','Cythion','noun','inv'),('E0001749','Cythion','noun','uncount'),('E0001750','Cytomel','noun','inv'),('E0001750','Cytomel','noun','uncount'),('E0001751','Cytosar','noun','inv'),('E0001751','Cytosar','noun','uncount'),('E0001752','Cytosar-U','noun','inv'),('E0001752','Cytosar-U','noun','uncount'),('E0001753','Cytospaz','noun','inv'),('E0001753','Cytospaz','noun','uncount'),('E0001754','Cytostat','noun','inv'),('E0001754','Cytostat','noun','uncount'),('E0001755','Cytovene','noun','inv'),('E0001755','Cytovene','noun','uncount'),('E0001756','Cytoxan','noun','inv'),('E0001756','Cytoxan','noun','uncount'),('E0001757','Czech','adj','inv'),('E0001758','Czech','noun','irreg(Czech,Czechs)'),('E0001758','Czech','noun','uncount'),('E0001759','Czechoslovak','adj','inv'),('E0001760','Czechoslovak','noun','reg'),('E0001761','Czechoslovakia','noun','sing'),('E0001762','Czerny\'s anemia','noun','uncount'),('E0001763','Czerny\'s disease','noun','uncount'),('E0001763','Czerny\'s disease','noun','reg'),('E0001764','C 1 esterase','noun','uncount'),('E0001766','C Onc Protein','noun','metareg'),('E0001767','C terminal','noun','uncount'),('E0001767','C terminal','noun','reg'),('E0001768','C virus','noun','reg'),('E0001770','C. Ped.','noun','metareg'),('E0001771','C.A.P.','noun','sing'),('E0001772','C.D.','noun','metareg'),('E0001773','C.H.A.','noun','sing'),('E0001797','C.I. basic orange 14','noun','sing'),('E0001797','C.I. basic orange 14','noun','uncount'),('E0001798','C.I. basic red 5','noun','uncount'),('E0001799','C.I. direct blue 53','noun','sing'),('E0001799','C.I. direct blue 53','noun','uncount'),('E0001800','C.I. food blue 1','noun','sing'),('E0001800','C.I. food blue 1','noun','uncount'),('E0001801','C.I. ingrain blue 1','noun','sing'),('E0001801','C.I. ingrain blue 1','noun','uncount'),('E0001802','C.I. natural red 4','noun','sing'),('E0001802','C.I. natural red 4','noun','uncount'),('E0001803','C.I. solvent yellow 1','noun','sing'),('E0001803','C.I. solvent yellow 1','noun','uncount'),('E0001804','C.I. solvent yellow 3','noun','uncount'),('E0001805','C.I.H.','noun','metareg'),('E0001806','C.I.O.M.S.','noun','sing'),('E0001807','C.M.A.','noun','sing'),('E0001808','C.N.A.','noun','sing'),('E0001809','C.N.M.','noun','metareg'),('E0001810','C.O.A.','noun','sing'),('E0001811','C.O.S.','noun','sing'),('E0001812','C.P.H.','noun','metareg'),('E0001813','C.R.N.A.','noun','metareg'),('E0001815','C.S.G.B.I.','noun','sing'),('E0001816','C.T.A.','noun','sing'),('E0001818','DA','noun','metareg'),('E0001818','DA','noun','uncount'),('E0001819','DAB','noun','metareg'),('E0001820','DADDS','noun','metareg'),('E0001821','DADL','noun','uncount'),('E0001822','DADLE','noun','uncount'),('E0001823','DAG','noun','metareg'),('E0001824','DAHP synthase','noun','reg'),('E0001824','DAHP synthase','noun','uncount'),('E0001825','DAPI','noun','metareg'),('E0001826','DAT','noun','metareg'),('E0001827','DBMS','noun','metareg'),('E0001828','DBP','noun','metareg'),('E0001830','DCI','noun','metareg'),('E0001830','DCI','noun','uncount'),('E0001831','DCM','noun','metareg'),('E0001832','DCMP','noun','metareg'),('E0001833','DCMP deaminase','noun','metareg'),('E0001834','DCMU','noun','metareg'),('E0001835','DCS','noun','metareg'),('E0001837','DCTC-Yellow','noun','uncount'),('E0001838','DDAVP','noun','metareg'),('E0001839','DDD','noun','metareg'),('E0001840','DDE','noun','metareg'),('E0001841','DDP','noun','metareg'),('E0001842','DDS','noun','metareg'),('E0001842','DDS','noun','uncount'),('E0001843','DDT','noun','metareg'),('E0001844','DDVP','noun','metareg'),('E0001845','DDX','noun','metareg'),('E0001846','DEAE Sephadex','noun','inv'),('E0001846','DEAE Sephadex','noun','uncount'),('E0001847','DEAE-Cellulose','noun','inv'),('E0001847','DEAE-Cellulose','noun','uncount'),('E0001848','DEAE-Dextran','noun','inv'),('E0001848','DEAE-Dextran','noun','uncount'),('E0001849','DEJ','noun','metareg'),('E0001850','DEP','noun','plur'),('E0001850','DEP','noun','metareg'),('E0001850','DEP','noun','uncount'),('E0001851','DE-4160','noun','sing'),('E0001853','DFA','noun','metareg'),('E0001854','DFMO','noun','metareg'),('E0001855','DFPP','noun','metareg'),('E0001856','DHA','noun','metareg'),('E0001856','DHA','noun','uncount'),('E0001857','DHAAA','noun','metareg'),('E0001858','DHBV','noun','metareg'),('E0001859','DHE','noun','metareg'),('E0001860','DHT','noun','metareg'),('E0001860','DHT','noun','uncount'),('E0001861','DIC','noun','metareg'),('E0001861','DIC','noun','uncount'),('E0001862','DIDMOAD','noun','uncount'),('E0001864','DIF','noun','metareg'),('E0001865','DIG','noun','metareg'),('E0001867','DL','noun','metareg'),('E0001867','DL','noun','uncount'),('E0001868','DLF','noun','metareg'),('E0001869','DLPI','noun','metareg'),('E0001870','DM','noun','metareg'),('E0001870','DM','noun','uncount'),('E0001871','DMAB','noun','uncount'),('E0001872','DMH','noun','metareg'),('E0001873','DMI','noun','metareg'),('E0001874','DMPH-OOH','noun','uncount'),('E0001875','DMPO','noun','metareg'),('E0001876','DMPO-OH','noun','uncount'),('E0001877','DMT','noun','metareg'),('E0001878','DNA','noun','reg'),('E0001878','DNA','noun','uncount'),('E0001879','DNA damage','noun','uncount'),('E0001880','DNA fingerprint','noun','reg'),('E0001881','DNA polymerase','noun','uncount'),('E0001881','DNA polymerase','noun','reg'),('E0001882','DNA polymerase I','noun','uncount'),('E0001883','DNA polymerase III','noun','uncount'),('E0001884','DNA polymerase alpha','noun','uncount'),('E0001885','DNA repair','noun','uncount'),('E0001886','DNA repair enzyme','noun','reg'),('E0001887','DNA replication','noun','uncount'),('E0001888','DNICs','noun','metareg'),('E0001889','DNR','noun','metareg'),('E0001890','DNSMR','noun','metareg'),('E0001891','DNase I','noun','uncount'),('E0001892','DOB','noun','metareg'),('E0001893','DOCA-salt','noun','uncount'),('E0001894','DPA','noun','metareg'),('E0001894','DPA','noun','uncount'),('E0001894','DPA','noun','plur'),('E0001896','DRG','noun','metareg'),('E0001897','DS','noun','metareg'),('E0001898','DSC','noun','metareg'),('E0001899','DSPC','noun','metareg'),('E0001900','DST','noun','metareg'),('E0001901','DTH','noun','metareg'),('E0001902','DTIC','noun','metareg'),('E0001903','DTPA','noun','uncount'),('E0001904','DVT','noun','metareg'),('E0001905','DaCosta\'s disease','noun','uncount'),('E0001905','DaCosta\'s disease','noun','reg'),('E0001906','Daae\'s disease','noun','uncount'),('E0001906','Daae\'s disease','noun','reg'),('E0001907','Daae-Finsen disease','noun','uncount'),('E0001907','Daae-Finsen disease','noun','reg'),('E0001908','Dacarin','noun','inv'),('E0001908','Dacarin','noun','uncount'),('E0001909','Dacron','noun','inv'),('E0001909','Dacron','noun','uncount'),('E0001910','Dadp','noun','metareg'),('E0001911','Daflon','noun','inv'),('E0001911','Daflon','noun','uncount'),('E0001912','Dagenan','noun','inv'),('E0001912','Dagenan','noun','uncount'),('E0001913','Dagestan','noun','reg'),('E0001914','Dahomey','noun','uncount'),('E0001915','Dahuang Zhechong Wan','noun','uncount'),('E0001916','Daimeton','noun','inv'),('E0001916','Daimeton','noun','uncount'),('E0001917','Dairena','noun','inv'),('E0001917','Dairena','noun','uncount'),('E0001918','Dalcaine','noun','inv'),('E0001918','Dalcaine','noun','uncount'),('E0001919','Dalf','noun','inv'),('E0001919','Dalf','noun','uncount'),('E0001920','Dalkon Shield','noun','reg'),('E0001921','Dallas','noun','uncount'),('E0001922','Dalmane','noun','inv'),('E0001922','Dalmane','noun','uncount'),('E0001923','Dalmatian','noun','reg'),('E0001924','Dalmodorm','noun','inv'),('E0001924','Dalmodorm','noun','uncount'),('E0001925','Dalpac','noun','inv'),('E0001925','Dalpac','noun','uncount'),('E0001926','Dalrymple\'s disease','noun','uncount'),('E0001926','Dalrymple\'s disease','noun','reg'),('E0001927','Dalton','noun','reg'),('E0001928','Dalzic','noun','inv'),('E0001928','Dalzic','noun','uncount'),('E0001929','Dametin','noun','inv'),('E0001929','Dametin','noun','uncount'),('E0001930','Dana Super','noun','reg'),('E0001930','Dana Super','noun','uncount'),('E0001931','Danderyd','noun','inv'),('E0001932','Dandy-Walker syndrome','noun','uncount'),('E0001933','Dane','noun','uncount'),('E0001933','Dane','noun','reg'),('E0001934','Daneral','noun','inv'),('E0001934','Daneral','noun','uncount'),('E0001935','Dane particle','noun','reg'),('E0001936','Danish','noun','inv'),('E0001936','Danish','noun','uncount'),('E0001937','Danish','adj','inv'),('E0001938','Danish National Service for the Mentally Retarded','noun','sing'),('E0001939','Danizol','noun','inv'),('E0001939','Danizol','noun','uncount'),('E0001940','Danlos\' disease','noun','uncount'),('E0001940','Danlos\' disease','noun','reg'),('E0001941','Danocrine','noun','inv'),('E0001941','Danocrine','noun','uncount'),('E0001942','Dansit','noun','inv'),('E0001942','Dansit','noun','uncount'),('E0001943','Dantrium','noun','inv'),('E0001943','Dantrium','noun','uncount'),('E0001944','Daonil','noun','inv'),('E0001944','Daonil','noun','uncount'),('E0001945','Daranide','noun','inv'),('E0001945','Daranide','noun','uncount'),('E0001946','Daraprim','noun','inv'),('E0001946','Daraprim','noun','uncount'),('E0001947','Darenthin','noun','inv'),('E0001947','Darenthin','noun','uncount'),('E0001948','Darier disease','noun','uncount'),('E0001949','Darier\'s disease','noun','uncount'),('E0001949','Darier\'s disease','noun','reg'),('E0001950','Darkshevich\'s nucleus','noun','glreg'),('E0001950','Darkshevich\'s nucleus','noun','reg'),('E0001951','Darling\'s disease','noun','uncount'),('E0001951','Darling\'s disease','noun','reg'),('E0001952','Darmonal','noun','inv'),('E0001952','Darmonal','noun','uncount'),('E0001953','Dartal','noun','uncount'),('E0001954','Darvon','noun','inv'),('E0001954','Darvon','noun','uncount'),('E0001956','Datril','noun','reg'),('E0001956','Datril','noun','uncount'),('E0001957','Daunoblastin','noun','inv'),('E0001957','Daunoblastin','noun','uncount'),('E0001959','daunorubicin','noun','uncount'),('E0001961','David','noun','inv'),('E0001962','Davidson','noun','uncount'),('E0001962','Davidson','noun','reg'),('E0001963','David\'s disease','noun','uncount'),('E0001963','David\'s disease','noun','reg'),('E0001964','Davies','noun','inv'),('E0001964','Davies','noun','reg'),('E0001964','Davies','noun','uncount'),('E0001965','Dawson\'s encephalitis','noun','glreg'),('E0001965','Dawson\'s encephalitis','noun','uncount'),('E0001966','Dayhoff','noun','inv'),('E0001967','Dayto Anase','noun','inv'),('E0001967','Dayto Anase','noun','uncount'),('E0001968','Da Costa\'s syndrome','noun','uncount'),('E0001969','DeBakey','noun','inv'),('E0001970','Deaconess','noun','uncount'),('E0001971','Deaner','noun','inv'),('E0001971','Deaner','noun','uncount'),('E0001972','Debecillin','noun','inv'),('E0001972','Debecillin','noun','uncount'),('E0001973','Debove\'s disease','noun','uncount'),('E0001973','Debove\'s disease','noun','reg'),('E0001974','Debridat','noun','inv'),('E0001974','Debridat','noun','uncount'),('E0001975','Dec','noun','metareg'),('E0001975','Dec','noun','uncount'),('E0001976','Decadron','noun','inv'),('E0001976','Decadron','noun','uncount'),('E0001977','Decapryn','noun','inv'),('E0001977','Decapryn','noun','uncount'),('E0001978','Decaris','noun','inv'),('E0001978','Decaris','noun','uncount'),('E0001979','Deccox','noun','inv'),('E0001979','Deccox','noun','uncount'),('E0001980','December','noun','reg'),('E0001980','December','noun','uncount'),('E0001981','Decholin','noun','inv'),('E0001981','Decholin','noun','uncount'),('E0001982','Decholine','noun','inv'),('E0001982','Decholine','noun','uncount'),('E0001983','Declomycin','noun','inv'),('E0001983','Declomycin','noun','uncount'),('E0001984','Decortin','noun','inv'),('E0001984','Decortin','noun','uncount'),('E0001985','Dedrogyl','noun','inv'),('E0001985','Dedrogyl','noun','uncount'),('E0001986','Defibrase','noun','inv'),('E0001986','Defibrase','noun','uncount'),('E0001987','Defibrol','noun','inv'),('E0001987','Defibrol','noun','uncount'),('E0001988','Deg','noun','metareg'),('E0001989','Degos\' disease','noun','uncount'),('E0001989','Degos\' disease','noun','reg'),('E0001990','Degranol','noun','inv'),('E0001990','Degranol','noun','uncount'),('E0001991','Dehistin','noun','inv'),('E0001991','Dehistin','noun','uncount'),('E0001992','Deism','noun','uncount'),('E0001994','Deiters\' nucleus','noun','glreg'),('E0001994','Deiters\' nucleus','noun','reg'),('E0001995','Dejerine\'s disease','noun','uncount'),('E0001995','Dejerine\'s disease','noun','reg'),('E0001996','Dejerine-Klumpke paralysis','noun','uncount'),('E0001996','Dejerine-Klumpke paralysis','noun','glreg'),('E0001998','Dekadin','noun','inv'),('E0001998','Dekadin','noun','uncount'),('E0001999','Delaware','noun','uncount'),('E0002000','Delfen Cream','noun','uncount'),('E0002001','Deliton','noun','inv'),('E0002001','Deliton','noun','uncount'),('E0002002','Delpregnin','noun','inv'),('E0002002','Delpregnin','noun','uncount'),('E0002003','Delsym','noun','inv'),('E0002003','Delsym','noun','uncount'),('E0002004','Deltamine','noun','inv'),('E0002004','Deltamine','noun','uncount'),('E0002005','Deltasone','noun','inv'),('E0002005','Deltasone','noun','uncount'),('E0002006','Delvinal','noun','uncount'),('E0002007','Delysid','noun','inv'),('E0002007','Delysid','noun','uncount'),('E0002008','Del Mar','noun','uncount'),('E0002009','Demasorb','noun','inv'),('E0002009','Demasorb','noun','uncount'),('E0002010','Demerol','noun','uncount'),('E0002011','Demeso','noun','inv'),('E0002011','Demeso','noun','uncount'),('E0002012','Democratic','adj','inv'),('E0002013','Democratic Republic of Germany','noun','uncount'),('E0002014','Democratic Yemen','noun','uncount'),('E0002015','Demoivre\'s formula','noun','glreg'),('E0002015','Demoivre\'s formula','noun','reg'),('E0002016','Demulen 28','noun','inv'),('E0002016','Demulen 28','noun','uncount'),('E0002017','Denmark','noun','uncount'),('E0002018','Denonvilliers\' aponeurosis','noun','glreg'),('E0002019','Denonvilliers\' fascia','noun','glreg'),('E0002019','Denonvilliers\' fascia','noun','reg'),('E0002020','Denver','noun','reg'),('E0002020','Denver','noun','uncount'),('E0002021','Department of Health and Human Services','noun','groupuncount'),('E0002022','Dercum\'s disease','noun','uncount'),('E0002022','Dercum\'s disease','noun','reg'),('E0002023','Desault\'s apparatus','noun','inv'),('E0002023','Desault\'s apparatus','noun','reg'),('E0002024','Desferal','noun','uncount'),('E0002025','Destiny','noun','reg'),('E0002025','Destiny','noun','uncount'),('E0002026','Detroit','noun','uncount'),('E0002027','Deutscher','noun','sing'),('E0002028','Deutschlander\'s disease','noun','uncount'),('E0002028','Deutschlander\'s disease','noun','reg'),('E0002029','Devergie\'s disease','noun','uncount'),('E0002029','Devergie\'s disease','noun','reg'),('E0002030','Devic\'s disease','noun','uncount'),('E0002030','Devic\'s disease','noun','reg'),('E0002031','Devil\'s Tower','noun','sing'),('E0002032','Dexoval','noun','uncount'),('E0002033','De Gier','noun','reg'),('E0002033','De Gier','noun','uncount'),('E0002034','De Kruijff','noun','reg'),('E0002035','De Lange\'s Syndrome','noun','uncount'),('E0002036','De Quervain thyroiditis','noun','glreg'),('E0002036','De Quervain thyroiditis','noun','uncount'),('E0002037','De Toni-Debre-Fanconi syndrome','noun','uncount'),('E0002038','Diagnostic Related Group','noun','reg'),('E0002039','Diamox','noun','uncount'),('E0002040','Diazemuls','noun','inv'),('E0002040','Diazemuls','noun','uncount'),('E0002041','Diazinon','noun','inv'),('E0002041','Diazinon','noun','uncount'),('E0002042','Dibenamine','noun','inv'),('E0002042','Dibenamine','noun','uncount'),('E0002043','Dibenyline','noun','inv'),('E0002043','Dibenyline','noun','uncount'),('E0002044','Dibenzyline','noun','inv'),('E0002044','Dibenzyline','noun','uncount'),('E0002045','Dibondrin','noun','inv'),('E0002045','Dibondrin','noun','uncount'),('E0002046','Dibrom','noun','inv'),('E0002046','Dibrom','noun','uncount'),('E0002047','Dibunol','noun','inv'),('E0002047','Dibunol','noun','uncount'),('E0002048','Dicaine','noun','inv'),('E0002048','Dicaine','noun','uncount'),('E0002049','Dicaptol','noun','inv'),('E0002049','Dicaptol','noun','uncount'),('E0002050','Dichloren','noun','inv'),('E0002050','Dichloren','noun','uncount'),('E0002051','Dicodid','noun','inv'),('E0002051','Dicodid','noun','uncount'),('E0002052','Dicodrine','noun','inv'),('E0002052','Dicodrine','noun','uncount'),('E0002053','Dicoumarin','noun','inv'),('E0002053','Dicoumarin','noun','uncount'),('E0002055','Dictyostelium discoideum','noun','uncount'),('E0002055','Dictyostelium discoideum','noun','inv'),('E0002056','Dicupral','noun','inv'),('E0002056','Dicupral','noun','uncount'),('E0002057','Dicynene','noun','inv'),('E0002057','Dicynene','noun','uncount'),('E0002058','Dicynone','noun','inv'),('E0002058','Dicynone','noun','uncount'),('E0002059','Didakene','noun','inv'),('E0002059','Didakene','noun','uncount'),('E0002060','Didrex','noun','inv'),('E0002060','Didrex','noun','uncount'),('E0002061','Diemal','noun','inv'),('E0002061','Diemal','noun','uncount'),('E0002062','Diepin','noun','inv'),('E0002062','Diepin','noun','uncount'),('E0002063','Difacil','noun','inv'),('E0002063','Difacil','noun','uncount'),('E0002064','Difenin','noun','inv'),('E0002064','Difenin','noun','uncount'),('E0002065','Diflucan','noun','inv'),('E0002065','Diflucan','noun','uncount'),('E0002066','Diforene','noun','inv'),('E0002066','Diforene','noun','uncount'),('E0002067','Difos','noun','inv'),('E0002067','Difos','noun','uncount'),('E0002068','Digacin','noun','inv'),('E0002068','Digacin','noun','uncount'),('E0002069','Digenin','noun','inv'),('E0002069','Digenin','noun','uncount'),('E0002070','Digicetyl','noun','inv'),('E0002070','Digicetyl','noun','uncount'),('E0002071','Digitalis','noun','inv'),('E0002071','Digitalis','noun','uncount'),('E0002072','Dihexazin','noun','inv'),('E0002072','Dihexazin','noun','uncount'),('E0002073','Dihydan','noun','inv'),('E0002073','Dihydan','noun','uncount'),('E0002074','Dihydergot','noun','inv'),('E0002074','Dihydergot','noun','uncount'),('E0002075','Dihydrone','noun','inv'),('E0002075','Dihydrone','noun','uncount'),('E0002076','Dilabron','noun','inv'),('E0002076','Dilabron','noun','uncount'),('E0002077','Dilanacin','noun','inv'),('E0002077','Dilanacin','noun','uncount'),('E0002078','Dilantin','noun','inv'),('E0002078','Dilantin','noun','uncount'),('E0002079','Dilatol','noun','inv'),('E0002079','Dilatol','noun','uncount'),('E0002080','Dilaudid','noun','inv'),('E0002080','Dilaudid','noun','uncount'),('E0002081','Dilevalol','noun','inv'),('E0002081','Dilevalol','noun','uncount'),('E0002082','Dilminal','noun','inv'),('E0002082','Dilminal','noun','uncount'),('E0002083','Dilmintal','noun','inv'),('E0002083','Dilmintal','noun','uncount'),('E0002084','Dilor','noun','inv'),('E0002084','Dilor','noun','uncount'),('E0002085','Dilyn','noun','inv'),('E0002085','Dilyn','noun','uncount'),('E0002086','Dilzem','noun','inv'),('E0002086','Dilzem','noun','uncount'),('E0002087','Dimaval','noun','inv'),('E0002087','Dimaval','noun','uncount'),('E0002088','Dimecron','noun','inv'),('E0002088','Dimecron','noun','uncount'),('E0002089','Dimedrol','noun','inv'),('E0002089','Dimedrol','noun','uncount'),('E0002090','Dimegan','noun','inv'),('E0002090','Dimegan','noun','uncount'),('E0002091','Dimepheptanol','noun','inv'),('E0002091','Dimepheptanol','noun','uncount'),('E0002092','Dimetane','noun','inv'),('E0002092','Dimetane','noun','uncount'),('E0002093','Dimexide','noun','inv'),('E0002093','Dimexide','noun','uncount'),('E0002094','Dimilin','noun','inv'),('E0002094','Dimilin','noun','uncount'),('E0002096','Dimitri\'s disease','noun','uncount'),('E0002096','Dimitri\'s disease','noun','reg'),('E0002097','Dimitronal','noun','inv'),('E0002097','Dimitronal','noun','uncount'),('E0002098','Dimmer\'s keratitis','noun','glreg'),('E0002098','Dimmer\'s keratitis','noun','uncount'),('E0002099','Dimorphone','noun','inv'),('E0002099','Dimorphone','noun','uncount'),('E0002100','Dimotane','noun','inv'),('E0002100','Dimotane','noun','uncount'),('E0002101','Dimotapp','noun','inv'),('E0002101','Dimotapp','noun','uncount'),('E0002102','Dinarkon','noun','inv'),('E0002102','Dinarkon','noun','uncount'),('E0002103','Diocyl','noun','inv'),('E0002103','Diocyl','noun','uncount'),('E0002104','Diodoquin','noun','inv'),('E0002104','Diodoquin','noun','uncount'),('E0002105','Diodrast','noun','inv'),('E0002105','Diodrast','noun','uncount'),('E0002106','Diolan','noun','inv'),('E0002106','Diolan','noun','uncount'),('E0002107','Dionin','noun','inv'),('E0002107','Dionin','noun','uncount'),('E0002108','Dionine','noun','inv'),('E0002108','Dionine','noun','uncount'),('E0002109','Dionosil','noun','inv'),('E0002109','Dionosil','noun','uncount'),('E0002110','Diosuccin','noun','inv'),('E0002110','Diosuccin','noun','uncount'),('E0002111','Diploma in Child Health','noun','irreg(Diploma in Chi'),('E0002112','Diploma in Medical Radio-Diagnosis','noun','irreg(Diploma in Med'),('E0002113','Diploma in Medical Radio-Therapy','noun','irreg(Diploma in Med'),('E0002114','Diploma in Psychological Medicine','noun','irreg(Diploma in Psy'),('E0002115','Diploma in Public Health','noun','irreg(Diploma in Pub'),('E0002116','Diploma of the College of Obstetricians and Gynaecologists','noun','irreg(Diploma of the'),('E0002117','Dirofilaria','noun','inv'),('E0002117','Dirofilaria','noun','uncount'),('E0002118','Dirofilaria immitis','noun','uncount'),('E0002118','Dirofilaria immitis','noun','inv'),('E0002119','Disipal','noun','uncount'),('E0002120','Dixon','noun','reg'),('E0002120','Dixon','noun','uncount'),('E0002121','Di Guglielmo disease','noun','uncount'),('E0002121','Di Guglielmo disease','noun','reg'),('E0002122','Doctor of Dental Medicine','noun','irreg(Doctor of Dent'),('E0002123','Doctor of Hygiene','noun','irreg(Doctor of Hygi'),('E0002124','Doctor of Osteopathy','noun','irreg(Doctor of Oste'),('E0002125','Doctor of Philosophy','noun','irreg(Doctor of Phil'),('E0002126','Doctor of Podiatric Medicine','noun','irreg(Doctor of Podi'),('E0002127','Doctor of Public Health','noun','irreg(Doctor of Publ'),('E0002128','Doctor of Surgical Chiropody','noun','irreg(Doctor of Surg'),('E0002129','Doctor of Veterinary Medicine','noun','irreg(Doctor of Vete'),('E0002130','Doderlein\'s bacillus','noun','glreg'),('E0002131','Dodrill','noun','reg'),('E0002131','Dodrill','noun','uncount'),('E0002132','Doheny','noun','uncount'),('E0002133','Dohle disease','noun','uncount'),('E0002133','Dohle disease','noun','reg'),('E0002134','Dohle\'s disease','noun','uncount'),('E0002134','Dohle\'s disease','noun','reg'),('E0002135','Dohle-Heller aortitis','noun','glreg'),('E0002135','Dohle-Heller aortitis','noun','uncount'),('E0002136','Dolichos biflorus','noun','uncount'),('E0002136','Dolichos biflorus','noun','inv'),('E0002137','Dombes region','noun','uncount'),('E0002138','Dominican','noun','reg'),('E0002139','Dominican','adj','inv'),('E0002140','Dominion','noun','reg'),('E0002140','Dominion','noun','uncount'),('E0002141','Donders\' glaucoma','noun','uncount'),('E0002142','Donovania','noun','inv'),('E0002142','Donovania','noun','uncount'),('E0002143','Donovania granulomatis','noun','inv'),('E0002143','Donovania granulomatis','noun','uncount'),('E0002144','Doppler','noun','reg'),('E0002145','Doppler ultrasonography','noun','reg'),('E0002145','Doppler ultrasonography','noun','uncount'),('E0002146','Dorello\'s canal','noun','reg'),('E0002146','Dorello\'s canal','noun','uncount'),('E0002147','Dorex','noun','uncount'),('E0002148','Douglas\' cul-de-sac','noun','reg'),('E0002148','Douglas\' cul-de-sac','noun','uncount'),('E0002149','Down\'s disease','noun','uncount'),('E0002149','Down\'s disease','noun','reg'),('E0002150','Down\'s syndrome','noun','uncount'),('E0002151','Doyne\'s familial honeycombed choroiditis','noun','glreg'),('E0002151','Doyne\'s familial honeycombed choroiditis','noun','uncount'),('E0002152','Dresbach\'s anemia','noun','uncount'),('E0002153','Dreser\'s formula','noun','glreg'),('E0002153','Dreser\'s formula','noun','reg'),('E0002154','Dressler\'s disease','noun','uncount'),('E0002154','Dressler\'s disease','noun','reg'),('E0002155','Drosophila','noun','inv'),('E0002155','Drosophila','noun','uncount'),('E0002156','Drosophila melanogaster','noun','uncount'),('E0002156','Drosophila melanogaster','noun','inv'),('E0002157','Dr.','noun','metareg'),('E0002158','Dr.P.H.','noun','metareg'),('E0002159','DuPont','noun','uncount'),('E0002159','DuPont','noun','reg'),('E0002160','Dubini\'s disease','noun','uncount'),('E0002160','Dubini\'s disease','noun','reg'),('E0002161','Dubin-Sprinz disease','noun','uncount'),('E0002161','Dubin-Sprinz disease','noun','reg'),('E0002162','Dubois\' disease','noun','uncount'),('E0002162','Dubois\' disease','noun','reg'),('E0002163','Duchenne\'s disease','noun','uncount'),('E0002163','Duchenne\'s disease','noun','reg'),('E0002164','Duchenne\'s muscular dystrophy','noun','uncount'),('E0002165','Duchenne\'s paralysis','noun','uncount'),('E0002165','Duchenne\'s paralysis','noun','glreg'),('E0002166','Duchenne-Aran disease','noun','uncount'),('E0002166','Duchenne-Aran disease','noun','reg'),('E0002167','Duchenne-Erb paralysis','noun','uncount'),('E0002167','Duchenne-Erb paralysis','noun','glreg'),('E0002168','Ducrey\'s bacillus','noun','glreg'),('E0002169','Duhring\'s disease','noun','uncount'),('E0002169','Duhring\'s disease','noun','reg'),('E0002170','Duke','noun','sing'),('E0002171','Dukes','noun','sing'),('E0002172','Dukes\' disease','noun','uncount'),('E0002172','Dukes\' disease','noun','reg'),('E0002173','Duncan','noun','reg'),('E0002174','Duncan placenta','noun','glreg'),('E0002174','Duncan placenta','noun','reg'),('E0002175','Dunning','noun','reg'),('E0002176','Duphalac','noun','uncount'),('E0002177','Duplay\'s bursitis','noun','glreg'),('E0002177','Duplay\'s bursitis','noun','uncount'),('E0002178','Duplay\'s disease','noun','uncount'),('E0002178','Duplay\'s disease','noun','reg'),('E0002179','Dupre\'s disease','noun','uncount'),('E0002179','Dupre\'s disease','noun','reg'),('E0002180','Duran','noun','reg'),('E0002180','Duran','noun','uncount'),('E0002181','Durand\'s disease','noun','uncount'),('E0002181','Durand\'s disease','noun','reg'),('E0002182','Durand-Nicolas-Favre disease','noun','uncount'),('E0002182','Durand-Nicolas-Favre disease','noun','reg'),('E0002183','Durante\'s disease','noun','uncount'),('E0002183','Durante\'s disease','noun','reg'),('E0002184','Durban','noun','sing'),('E0002185','Durck\'s granuloma','noun','glreg'),('E0002185','Durck\'s granuloma','noun','uncount'),('E0002185','Durck\'s granuloma','noun','reg'),('E0002186','Durham','noun','sing'),('E0002187','Durie','noun','reg'),('E0002187','Durie','noun','uncount'),('E0002188','Duroziez\' disease','noun','uncount'),('E0002188','Duroziez\' disease','noun','reg'),('E0002189','Duroziez\'s disease','noun','uncount'),('E0002189','Duroziez\'s disease','noun','reg'),('E0002190','Dutch','noun','uncount'),('E0002190','Dutch','noun','plur'),('E0002191','Dutch','adj','inv'),('E0002192','Dutton\'s disease','noun','uncount'),('E0002192','Dutton\'s disease','noun','reg'),('E0002193','Duval\'s nucleus','noun','glreg'),('E0002193','Duval\'s nucleus','noun','reg'),('E0002194','Duverney\'s foramen','noun','glreg'),('E0002194','Duverney\'s foramen','noun','reg'),('E0002195','Du Bois\' formula','noun','glreg'),('E0002195','Du Bois\' formula','noun','reg'),('E0002196','Dy','noun','metareg'),('E0002197','Dyazide','noun','uncount'),('E0002198','Dyematrex','noun','uncount'),('E0002199','Dynorphin','noun','reg'),('E0002199','Dynorphin','noun','uncount'),('E0002202','D-Dromoran','noun','inv'),('E0002202','D-Dromoran','noun','uncount'),('E0002209','D.','noun','metareg'),('E0002209','D.','noun','uncount'),('E0002210','D.A.','noun','metareg'),('E0002211','D.A.H.','noun','metareg'),('E0002211','D.A.H.','noun','uncount'),('E0002213','D.C.O.G.','noun','metareg'),('E0002214','D.D.Sc.','noun','metareg'),('E0002215','D.D.S.','noun','metareg'),('E0002216','D.Hg.','noun','metareg'),('E0002218','D.M.R.D.','noun','metareg'),('E0002219','D.M.R.T.','noun','metareg'),('E0002220','D.O.','noun','metareg'),('E0002220','D.O.','noun','uncount'),('E0002223','D.S.C.','noun','metareg'),('E0002224','D.V.M','noun','metareg'),('E0002225','E','noun','metareg'),('E0002227','E1A','noun','metareg'),('E0002228','E1B','noun','metareg'),('E0002230','EA','noun','metareg'),('E0002231','EAC','noun','metareg'),('E0002232','EAE','noun','metareg'),('E0002232','EAE','noun','uncount'),('E0002233','EAN','noun','metareg'),('E0002233','EAN','noun','uncount'),('E0002234','EB','noun','metareg'),('E0002235','EBNA','noun','metareg'),('E0002236','EBNA1','noun','uncount'),('E0002237','EBV','noun','metareg'),('E0002238','EB virus','noun','reg'),('E0002239','EC','noun','metareg'),('E0002239','EC','noun','uncount'),('E0002240','ECDO virus','noun','reg'),('E0002240','ECDO virus','noun','uncount'),('E0002241','ECG','noun','metareg'),('E0002242','ECHO 28 virus','noun','reg'),('E0002244','ECM','noun','metareg'),('E0002245','ECMO virus','noun','reg'),('E0002245','ECMO virus','noun','uncount'),('E0002246','ECOG','noun','metareg'),('E0002248','ECT','noun','metareg'),('E0002248','ECT','noun','uncount'),('E0002249','EC-IC','adj','inv'),('E0002250','ED','noun','metareg'),('E0002250','ED','noun','uncount'),('E0002251','ED50','noun','metareg'),('E0002253','EDI','noun','metareg'),('E0002254','EDKC','noun','metareg'),('E0002255','EDL','noun','metareg'),('E0002256','EDM','noun','metareg'),('E0002257','EDV','noun','metareg'),('E0002258','EE','noun','metareg'),('E0002259','EEC','noun','metareg'),('E0002260','EEE virus','noun','reg'),('E0002261','EEG','noun','metareg'),('E0002262','EF','noun','metareg'),('E0002262','EF','noun','uncount'),('E0002263','EGE','noun','metareg'),('E0002264','EGF','noun','metareg'),('E0002265','EGF receptor','noun','reg'),('E0002266','EH','noun','metareg'),('E0002267','EIA','noun','metareg'),('E0002268','EIAB','noun','metareg'),('E0002269','ELISA','noun','metareg'),('E0002270','EMA','noun','metareg'),('E0002271','EMB','noun','metareg'),('E0002272','EMC','noun','metareg'),('E0002273','EMC virus','noun','reg'),('E0002274','EMG','noun','metareg'),('E0002275','EMM','noun','metareg'),('E0002276','ENA','noun','metareg'),('E0002277','ENT','noun','metareg'),('E0002278','ENU','noun','metareg'),('E0002280','EPIF','noun','metareg'),('E0002281','EPR','noun','metareg'),('E0002282','EPSP','noun','metareg'),('E0002283','ERPF','noun','metareg'),('E0002284','ERT','noun','metareg'),('E0002284','ERT','noun','uncount'),('E0002285','ESN','noun','metareg'),('E0002286','ESR','noun','metareg'),('E0002287','ESRD','noun','metareg'),('E0002288','EST','noun','metareg'),('E0002288','EST','noun','uncount'),('E0002289','ESV','noun','metareg'),('E0002290','ETH','noun','metareg'),('E0002291','ETS','noun','uncount'),('E0002292','ETV','noun','metareg'),('E0002293','EU','noun','metareg'),('E0002294','EV','noun','metareg'),('E0002295','Eales\' disease','noun','uncount'),('E0002295','Eales\' disease','noun','reg'),('E0002297','Earl','noun','reg'),('E0002298','Earnest','noun','reg'),('E0002299','Earth','noun','sing'),('E0002300','East','noun','sing'),('E0002301','East','adv','inv'),('E0002302','Easter','noun','uncount'),('E0002302','Easter','noun','reg'),('E0002303','Eastern Cooperative Oncology Group','noun','sing'),('E0002304','Eating Disorder Instrument','noun','sing'),('E0002305','Eating Disorder Inventory','noun','sing'),('E0002306','Eaton agent pneumonia','noun','uncount'),('E0002307','Ebola virus','noun','reg'),('E0002308','Ebstein\'s disease','noun','uncount'),('E0002308','Ebstein\'s disease','noun','reg'),('E0002310','Economo\'s disease','noun','uncount'),('E0002310','Economo\'s disease','noun','reg'),('E0002311','Economo\'s encephalitis','noun','glreg'),('E0002311','Economo\'s encephalitis','noun','uncount'),('E0002312','Ecuadorian','adj','inv'),('E0002313','Ecuadorian','noun','reg'),('E0002314','Eddowes\' disease','noun','uncount'),('E0002314','Eddowes\' disease','noun','reg'),('E0002315','Edelman','noun','inv'),('E0002316','Edelmann\'s anemia','noun','uncount'),('E0002317','Edelson','noun','inv'),('E0002318','Edinger\'s nucleus','noun','glreg'),('E0002318','Edinger\'s nucleus','noun','reg'),('E0002319','Edinger-Westphal nucleus','noun','glreg'),('E0002319','Edinger-Westphal nucleus','noun','reg'),('E0002320','Edison','noun','inv'),('E0002321','Edman','noun','inv'),('E0002322','Edsall\'s disease','noun','uncount'),('E0002322','Edsall\'s disease','noun','reg'),('E0002323','Egypt','noun','uncount'),('E0002324','Egyptian','noun','reg'),('E0002325','Egyptian','adj','inv'),('E0002326','Egyptian conjunctivitis','noun','glreg'),('E0002326','Egyptian conjunctivitis','noun','uncount'),('E0002328','Ehlers-Danlos disease','noun','uncount'),('E0002328','Ehlers-Danlos disease','noun','reg'),('E0002330','Ehrich','noun','inv'),('E0002331','Ehrlich','noun','uncount'),('E0002331','Ehrlich','noun','reg'),('E0002332','Eichstedt\'s disease','noun','uncount'),('E0002332','Eichstedt\'s disease','noun','reg'),('E0002333','Einstein','noun','reg'),('E0002333','Einstein','noun','uncount'),('E0002334','Einthoven\'s formula','noun','glreg'),('E0002334','Einthoven\'s formula','noun','reg'),('E0002334','Einthoven\'s formula','noun','uncount'),('E0002335','Eisenmenger syndrome','noun','uncount'),('E0002335','Eisenmenger syndrome','noun','reg'),('E0002336','Ektachrome','adj','inv'),('E0002337','Elbe','noun','inv'),('E0002338','Electroshock Research Assocation','noun','groupuncount'),('E0002339','Elizabethan','adj','inv'),('E0002340','Elsner\'s asthma','noun','uncount'),('E0002341','Emergency Medical Service','noun','groupuncount'),('E0002341','Emergency Medical Service','noun','reg'),('E0002342','Eminence','noun','uncount'),('E0002343','Emory','noun','inv'),('E0002344','Empire','noun','reg'),('E0002344','Empire','noun','uncount'),('E0002345','Enalapril','noun','uncount'),('E0002346','Enderbury Island','noun','uncount'),('E0002347','Engelmann\'s disease','noun','uncount'),('E0002347','Engelmann\'s disease','noun','reg'),('E0002348','Engel-Recklinghausen disease','noun','uncount'),('E0002348','Engel-Recklinghausen disease','noun','reg'),('E0002349','England','noun','uncount'),('E0002352','Englishman','noun','irreg(Englishman,Eng'),('E0002353','English disease','noun','uncount'),('E0002353','English disease','noun','reg'),('E0002354','Engman\'s disease','noun','uncount'),('E0002354','Engman\'s disease','noun','reg'),('E0002355','Enlightenment','noun','sing'),('E0002356','Entamoeba histolytica','noun','uncount'),('E0002356','Entamoeba histolytica','noun','inv'),('E0002357','Enteral','adj','inv'),('E0002358','Enterobacteriaceae','noun','inv'),('E0002358','Enterobacteriaceae','noun','uncount'),('E0002359','Enterotest','noun','reg'),('E0002361','Enzyme Commission','noun','sing'),('E0002362','Ephemera','noun','inv'),('E0002362','Ephemera','noun','uncount'),('E0002363','Ephynal','noun','uncount'),('E0002364','Epinal','noun','uncount'),('E0002365','Episcopal','adj','inv'),('E0002366','Episcopal','noun','reg'),('E0002367','Episcopalianism','noun','uncount'),('E0002368','Epstein','noun','reg'),('E0002368','Epstein','noun','uncount'),('E0002369','Epstein\'s disease','noun','uncount'),('E0002369','Epstein\'s disease','noun','reg'),('E0002370','Epstein\'s nephrosis','noun','glreg'),('E0002370','Epstein\'s nephrosis','noun','uncount'),('E0002371','Epstein-Barr nuclear antigen','noun','reg'),('E0002371','Epstein-Barr nuclear antigen','noun','uncount'),('E0002372','Epstein-Barr virus','noun','uncount'),('E0002372','Epstein-Barr virus','noun','reg'),('E0002373','Epstein-Barr virus nuclear antigen 1','noun','irreg(Epstein-Barr v'),('E0002373','Epstein-Barr virus nuclear antigen 1','noun','uncount'),('E0002374','Erben\'s reflex','noun','uncount'),('E0002374','Erben\'s reflex','noun','reg'),('E0002375','Erb\'s disease','noun','uncount'),('E0002375','Erb\'s disease','noun','reg'),('E0002376','Erb\'s paralysis','noun','uncount'),('E0002376','Erb\'s paralysis','noun','glreg'),('E0002377','Erb\'s sclerosis','noun','glreg'),('E0002377','Erb\'s sclerosis','noun','uncount'),('E0002378','Erb-Charcot disease','noun','uncount'),('E0002378','Erb-Charcot disease','noun','reg'),('E0002379','Erb-Duchenne paralysis','noun','uncount'),('E0002379','Erb-Duchenne paralysis','noun','glreg'),('E0002380','Erb-Goldflam disease','noun','uncount'),('E0002380','Erb-Goldflam disease','noun','reg'),('E0002381','Erb-Landouzy disease','noun','uncount'),('E0002381','Erb-Landouzy disease','noun','reg'),('E0002382','Erdheim\'s cystic medial necrosis','noun','glreg'),('E0002382','Erdheim\'s cystic medial necrosis','noun','uncount'),('E0002383','Erie','noun','uncount'),('E0002384','Eritrean','adj','inv'),('E0002385','Eryr','adj','inv'),('E0002386','Erythrobacillus','noun','glreg'),('E0002387','Es','noun','metareg'),('E0002388','Escherichia coli','noun','uncount'),('E0002388','Escherichia coli','noun','inv'),('E0002389','Escherichia coli xthA mutant','noun','reg'),('E0002390','Escherich\'s bacillus','noun','glreg'),('E0002391','Eskimo','noun','reg'),('E0002391','Eskimo','noun','uncount'),('E0002391','Eskimo','noun','inv'),('E0002392','Eskimo','adj','inv'),('E0002393','Esmarch','noun','uncount'),('E0002394','Esmarch bandage','noun','reg'),('E0002395','Esquimau','noun','irreg(Esquimau,Esqui'),('E0002395','Esquimau','noun','inv'),('E0002396','Estelle','noun','sing'),('E0002397','Estraval','noun','uncount'),('E0002398','Et','noun','metareg'),('E0002399','Eternod\'s sinus','noun','reg'),('E0002399','Eternod\'s sinus','noun','inv'),('E0002400','Ethiopia','noun','uncount'),('E0002401','Ethiopian','noun','reg'),('E0002402','Ethiopian','adj','inv'),('E0002403','Euclidean','adj','inv;periph'),('E0002404','Euglena gracilis','noun','uncount'),('E0002404','Euglena gracilis','noun','inv'),('E0002405','Eulenburg\'s disease','noun','uncount'),('E0002405','Eulenburg\'s disease','noun','reg'),('E0002406','Eurasian','adj','inv'),('E0002407','Eurasian','noun','reg'),('E0002408','Europe','noun','uncount'),('E0002409','European','noun','reg'),('E0002410','European','adj','inv'),('E0002411','European Economic Community','noun','sing'),('E0002412','European typhus','noun','uncount'),('E0002413','Eurotransplant','noun','uncount'),('E0002414','Euro-collins','noun','sing'),('E0002415','Eur.','noun','metareg'),('E0002416','Eustachian','adj','inv'),('E0002417','Evangelical','adj','inv'),('E0002418','Evans','noun','sing'),('E0002419','Evans blue','noun','uncount'),('E0002420','Evipal','noun','uncount'),('E0002421','Ewing','noun','reg'),('E0002421','Ewing','noun','uncount'),('E0002422','Ewing\'s sarcoma','noun','uncount'),('E0002422','Ewing\'s sarcoma','noun','reg'),('E0002422','Ewing\'s sarcoma','noun','glreg'),('E0002423','Exner\'s plexus','noun','inv'),('E0002423','Exner\'s plexus','noun','reg'),('E0002424','Expressionism','noun','uncount'),('E0002425','Extrusion-in-Air','noun','uncount'),('E0002427','E.M.S.','noun','sing'),('E0002428','E.R.A.','noun','sing'),('E0002429','F','noun','metareg'),('E0002430','F0','noun','metareg'),('E0002431','F1','noun','metareg'),('E0002432','F11','noun','metareg'),('E0002433','F12','noun','metareg'),('E0002434','F13','noun','metareg'),('E0002435','F1c','noun','metareg'),('E0002436','F2','noun','metareg'),('E0002437','F344 rat','noun','reg'),('E0002438','F7','noun','metareg'),('E0002439','F8','noun','metareg'),('E0002440','F9','noun','metareg'),('E0002441','FA','noun','metareg'),('E0002442','FACS','noun','metareg'),('E0002443','FAME','noun','metareg'),('E0002444','FA virus','noun','reg'),('E0002445','FCA','noun','metareg'),('E0002446','FCM','noun','metareg'),('E0002447','FD','noun','metareg'),('E0002448','FDA','noun','metareg'),('E0002448','FDA','noun','uncount'),('E0002448','FDA','noun','sing'),('E0002449','FDCO','noun','metareg'),('E0002450','FDG','noun','metareg'),('E0002451','FDHL','noun','metareg'),('E0002452','FEV','noun','metareg'),('E0002453','FEV1','noun','uncount'),('E0002454','FF','noun','metareg'),('E0002455','FFM','noun','metareg'),('E0002455','FFM','noun','uncount'),('E0002456','FH','noun','metareg'),('E0002456','FH','noun','uncount'),('E0002457','FHF','noun','metareg'),('E0002458','FH-EC','noun','plur'),('E0002459','FI','noun','metareg'),('E0002460','FIF','noun','metareg'),('E0002461','FITC','noun','metareg'),('E0002462','FITC-RSA','noun','uncount'),('E0002463','FL','noun','metareg'),('E0002464','FLC','noun','metareg'),('E0002465','FLK','noun','metareg'),('E0002466','FMC','noun','metareg'),('E0002467','FMD','noun','metareg'),('E0002468','FMLP','noun','metareg'),('E0002469','FMP','noun','metareg'),('E0002470','FNAB','noun','metareg'),('E0002471','FNAC','noun','metareg'),('E0002472','FR','noun','metareg'),('E0002473','FRC','noun','metareg'),('E0002474','FSE','noun','metareg'),('E0002475','FSS','noun','metareg'),('E0002476','FT','adj','inv'),('E0002477','FVC','noun','metareg'),('E0002478','FVIIIRA','noun','uncount'),('E0002479','Faber\'s anemia','noun','uncount'),('E0002480','Fabian','adj','inv'),('E0002481','Fabian','noun','reg'),('E0002482','Fabry\'s disease','noun','uncount'),('E0002482','Fabry\'s disease','noun','reg'),('E0002483','Factor VIII','noun','uncount'),('E0002484','Factor VIII deficiency','noun','uncount'),('E0002485','Fahrenheit','noun','uncount'),('E0002486','Fahr-Volhard disease','noun','uncount'),('E0002486','Fahr-Volhard disease','noun','reg'),('E0002487','Fallopian','adj','inv'),('E0002488','Fallot\'s disease','noun','uncount'),('E0002488','Fallot\'s disease','noun','reg'),('E0002489','Fanconi\'s anemia','noun','uncount'),('E0002490','Fanconi\'s disease','noun','uncount'),('E0002490','Fanconi\'s disease','noun','reg'),('E0002491','Faraday\'s constant','noun','reg'),('E0002491','Faraday\'s constant','noun','uncount'),('E0002492','Farber\'s disease','noun','uncount'),('E0002492','Farber\'s disease','noun','reg'),('E0002493','Fascism','noun','uncount'),('E0002494','Fascist','noun','reg'),('E0002495','Father','noun','reg'),('E0002496','Fauchard\'s disease','noun','uncount'),('E0002496','Fauchard\'s disease','noun','reg'),('E0002497','Favre-Durand-Nicholas disease','noun','uncount'),('E0002497','Favre-Durand-Nicholas disease','noun','reg'),('E0002498','Fc','noun','metareg'),('E0002499','FeLV','noun','metareg'),('E0002500','Feb','noun','metareg'),('E0002500','Feb','noun','uncount'),('E0002501','February','noun','reg'),('E0002501','February','noun','uncount'),('E0002502','Federalism','noun','uncount'),('E0002503','Federalist','noun','reg'),('E0002504','Fede\'s disease','noun','uncount'),('E0002504','Fede\'s disease','noun','reg'),('E0002505','Feer\'s disease','noun','uncount'),('E0002505','Feer\'s disease','noun','reg'),('E0002506','Fellow of the American College of Dentists','noun','irreg(Fellow of the'),('E0002507','Fellow of the American College of Obstetricians and Gynecologists','noun','irreg(Fellow of the'),('E0002508','Fellow of the American College of Physicians','noun','irreg(Fellow of the'),('E0002509','Fellow of the American College of Sports Medicine','noun','irreg(Fellow of the'),('E0002510','Fellow of the American College of Surgeons','noun','irreg(Fellow of the'),('E0002511','Fellow of the American Medical Association','noun','irreg(Fellow of the'),('E0002512','Fellow of the American Public Health Association','noun','irreg(Fellow of the'),('E0002513','Fellow of the International College of Dentists','noun','irreg(Fellow of the'),('E0002514','Fellow of the International College of Surgeons','noun','irreg(Fellow of the'),('E0002515','Fellow of the Royal College of Physicians in Ireland','noun','irreg(Fellow of the'),('E0002516','Fellow of the Royal College of Physicians of Canada','noun','irreg(Fellow of the'),('E0002517','Fellow of the Royal College of Physicians of Edinburgh','noun','irreg(Fellow of the'),('E0002518','Fellow of the Royal College of Surgeons in Ireland','noun','irreg(Fellow of the'),('E0002519','Fellow of the Royal College of Surgeons of Canada','noun','irreg(Fellow of the'),('E0002520','Fellow of the Royal College of Surgeons of Edinburgh','noun','irreg(Fellow of the'),('E0002521','Fellow of the Royal College of Veterinary Surgeons','noun','irreg(Fellow of the'),('E0002522','Fellow of the Royal Faculty of Physicians and Surgeons of Glasgow','noun','irreg(Fellow of the'),('E0002523','Fell-O\'Dwyer apparatus','noun','inv'),('E0002523','Fell-O\'Dwyer apparatus','noun','reg'),('E0002524','Felton\'s paralysis','noun','uncount'),('E0002524','Felton\'s paralysis','noun','glreg'),('E0002525','Fenton','noun','sing'),('E0002526','Fenton\'s reagent','noun','uncount'),('E0002527','Fenwick\'s disease','noun','uncount'),('E0002527','Fenwick\'s disease','noun','reg'),('E0002528','Fereol-Graux paralysis','noun','uncount'),('E0002528','Fereol-Graux paralysis','noun','glreg'),('E0002529','Fermo','noun','uncount'),('E0002530','Ferrari','noun','reg'),('E0002530','Ferrari','noun','sing'),('E0002531','Ferrein\'s canal','noun','reg'),('E0002531','Ferrein\'s canal','noun','uncount'),('E0002532','Ferrein\'s foramen','noun','glreg'),('E0002532','Ferrein\'s foramen','noun','reg'),('E0002533','Ferreti','noun','sing'),('E0002534','Ferretti','noun','reg'),('E0002535','Ferrobacillus','noun','inv'),('E0002535','Ferrobacillus','noun','uncount'),('E0002536','Fick formula','noun','glreg'),('E0002536','Fick formula','noun','reg'),('E0002537','Fick\'s bacillus','noun','glreg'),('E0002538','Ficoll','noun','uncount'),('E0002539','Ficoll-Hypaque gradient','noun','reg'),('E0002540','Fiedler\'s disease','noun','uncount'),('E0002540','Fiedler\'s disease','noun','reg'),('E0002541','Fiedler\'s myocarditis','noun','glreg'),('E0002541','Fiedler\'s myocarditis','noun','uncount'),('E0002542','Fijian','adj','inv'),('E0002543','Filaria immitis','noun','uncount'),('E0002544','Filatov\'s disease','noun','uncount'),('E0002544','Filatov\'s disease','noun','reg'),('E0002545','Filatov-Dukes disease','noun','uncount'),('E0002545','Filatov-Dukes disease','noun','reg'),('E0002546','Filatow\'s disease','noun','uncount'),('E0002546','Filatow\'s disease','noun','reg'),('E0002547','Filipino','noun','reg'),('E0002548','Filobasidiella neoformans','noun','uncount'),('E0002548','Filobasidiella neoformans','noun','inv'),('E0002549','Finkelstein\'s feeding','noun','uncount'),('E0002550','Finlay','noun','reg'),('E0002550','Finlay','noun','uncount'),('E0002551','Finnish','adj','inv'),('E0002552','Finnish','noun','uncount'),('E0002552','Finnish','noun','plur'),('E0002553','Finnish bath','noun','reg'),('E0002554','Finsen\'s apparatus','noun','inv'),('E0002554','Finsen\'s apparatus','noun','reg'),('E0002555','Fischer','noun','reg'),('E0002555','Fischer','noun','uncount'),('E0002556','Fisher','noun','reg'),('E0002556','Fisher','noun','uncount'),('E0002557','Fitz-Hugh-Curtis syndrome','noun','uncount'),('E0002558','Flajani\'s disease','noun','uncount'),('E0002558','Flajani\'s disease','noun','reg'),('E0002559','Flatau-Schilder disease','noun','uncount'),('E0002559','Flatau-Schilder disease','noun','reg'),('E0002560','Fleet enema','noun','reg'),('E0002561','Fleischmann\'s bursa','noun','glreg'),('E0002561','Fleischmann\'s bursa','noun','reg'),('E0002562','Fleischner\'s disease','noun','uncount'),('E0002562','Fleischner\'s disease','noun','reg'),('E0002563','Flemish','adj','inv'),('E0002564','Flemish','noun','uncount'),('E0002564','Flemish','noun','inv'),('E0002565','Flexner\'s bacillus','noun','glreg'),('E0002565','Flexner\'s bacillus','noun','uncount'),('E0002566','Florence','noun','uncount'),('E0002567','Florida','noun','uncount'),('E0002568','Florschutz formula','noun','glreg'),('E0002568','Florschutz formula','noun','reg'),('E0002569','Florschutz\'s formula','noun','glreg'),('E0002569','Florschutz\'s formula','noun','reg'),('E0002570','Flower\'s index','noun','glreg'),('E0002570','Flower\'s index','noun','reg'),('E0002571','Fn','noun','metareg'),('E0002572','Fo','noun','metareg'),('E0002573','Foley','noun','inv'),('E0002574','Folling\'s disease','noun','uncount'),('E0002574','Folling\'s disease','noun','reg'),('E0002575','Follmann\'s balanitis','noun','glreg'),('E0002575','Follmann\'s balanitis','noun','uncount'),('E0002576','Folstein','noun','reg'),('E0002576','Folstein','noun','uncount'),('E0002577','Food and Drug Administration','noun','groupuncount'),('E0002578','Forbes\' disease','noun','uncount'),('E0002578','Forbes\' disease','noun','reg'),('E0002580','Forhistal','noun','uncount'),('E0002581','Formalin','noun','uncount'),('E0002582','Forssell\'s sinus','noun','reg'),('E0002582','Forssell\'s sinus','noun','inv'),('E0002583','Forster\'s choroiditis','noun','glreg'),('E0002583','Forster\'s choroiditis','noun','uncount'),('E0002584','Forster\'s disease','noun','uncount'),('E0002584','Forster\'s disease','noun','reg'),('E0002585','Forster\'s uveitis','noun','glreg'),('E0002585','Forster\'s uveitis','noun','uncount'),('E0002586','Fothergill\'s disease','noun','uncount'),('E0002586','Fothergill\'s disease','noun','reg'),('E0002587','Fothergill\'s neuralgia','noun','uncount'),('E0002588','Fourcin','noun','inv'),('E0002589','Fourier','noun','inv'),('E0002590','Fourmentin\'s thoracic index','noun','glreg'),('E0002590','Fourmentin\'s thoracic index','noun','reg'),('E0002591','Fournier\'s disease','noun','uncount'),('E0002591','Fournier\'s disease','noun','reg'),('E0002592','Fox\'s disease','noun','uncount'),('E0002592','Fox\'s disease','noun','reg'),('E0002593','Fox-Fordyce disease','noun','uncount'),('E0002593','Fox-Fordyce disease','noun','reg'),('E0002594','Fr','noun','metareg'),('E0002595','Framingham','noun','inv'),('E0002596','France','noun','uncount'),('E0002597','Franciscan','noun','reg'),('E0002598','Franciscan','adj','inv'),('E0002599','Francis\' disease','noun','uncount'),('E0002599','Francis\' disease','noun','reg'),('E0002600','Frank','noun','reg'),('E0002601','Frankl-Hochwart\'s disease','noun','uncount'),('E0002601','Frankl-Hochwart\'s disease','noun','reg'),('E0002603','Frederick','noun','reg'),('E0002603','Frederick','noun','uncount'),('E0002604','Frederickson','noun','reg'),('E0002605','Frederickson type III hyperlipoproteinemia','noun','uncount'),('E0002606','Frederickson type V hyperlipoproteinemia','noun','uncount'),('E0002607','Fredrickson','noun','inv'),('E0002608','Freiberg\'s disease','noun','uncount'),('E0002608','Freiberg\'s disease','noun','reg'),('E0002609','Frei\'s disease','noun','uncount'),('E0002609','Frei\'s disease','noun','reg'),('E0002610','French','noun','uncount'),('E0002610','French','noun','plur'),('E0002611','French','adj','inv'),('E0002612','Frenchman','noun','irreg(Frenchman,Fren'),('E0002613','Frenchwoman','noun','irreg(Frenchwoman,Fr'),('E0002614','French flap','noun','reg'),('E0002615','Fresenius','noun','inv'),('E0002616','Freudian','adj','inv'),('E0002617','Freund','noun','reg'),('E0002617','Freund','noun','uncount'),('E0002618','Freund adjuvant','noun','reg'),('E0002619','Freund\'s adjuvant','noun','uncount'),('E0002620','Freund\'s complete adjuvant','noun','uncount'),('E0002621','Fricke\'s bandage','noun','reg'),('E0002622','Friday','noun','reg'),('E0002622','Friday','noun','uncount'),('E0002623','Friedlander\'s bacillus','noun','glreg'),('E0002623','Friedlander\'s bacillus','noun','uncount'),('E0002624','Friedlander\'s bacillus pneumonia','noun','uncount'),('E0002625','Friedlander\'s disease','noun','uncount'),('E0002625','Friedlander\'s disease','noun','reg'),('E0002626','Friedlander\'s pneumobacillus','noun','glreg'),('E0002626','Friedlander\'s pneumobacillus','noun','uncount'),('E0002627','Friedlander\'s pneumonia','noun','uncount'),('E0002628','Friedreich','noun','irreg(Friedreich,Fri'),('E0002628','Friedreich','noun','uncount'),('E0002629','Friedreich\'s ataxia','noun','uncount'),('E0002630','Friedreich\'s disease','noun','uncount'),('E0002630','Friedreich\'s disease','noun','reg'),('E0002631','Friedreich\'s sign','noun','uncount'),('E0002631','Friedreich\'s sign','noun','reg'),('E0002632','Frieldel-Crafts','noun','uncount'),('E0002632','Frieldel-Crafts','noun','metareg'),('E0002633','Friend virus','noun','reg'),('E0002634','Frommel\'s disease','noun','uncount'),('E0002634','Frommel\'s disease','noun','reg'),('E0002635','Fuchs','noun','reg'),('E0002636','Fujita','noun','reg'),('E0002636','Fujita','noun','uncount'),('E0002637','Furstner\'s disease','noun','uncount'),('E0002637','Furstner\'s disease','noun','reg'),('E0002638','F.','noun','metareg'),('E0002639','F.A.C.D.','noun','metareg'),('E0002640','F.A.C.O.G.','noun','metareg'),('E0002641','F.A.C.P.','noun','metareg'),('E0002642','F.A.C.S.','noun','metareg'),('E0002643','F.A.C.S.M.','noun','metareg'),('E0002644','F.A.M.A.','noun','metareg'),('E0002645','F.A.P.H.A.','noun','metareg'),('E0002647','F.I.C.D.','noun','metareg'),('E0002648','F.I.C.S.','noun','metareg'),('E0002649','F.R.C.P.','noun','metareg'),('E0002650','F.R.C.P.C.','noun','metareg'),('E0002651','F.R.C.P.E.','noun','metareg'),('E0002652','F.R.C.P.I.','noun','metareg'),('E0002653','F.R.C.S.','noun','metareg'),('E0002654','F.R.C.S.(C.)','noun','metareg'),('E0002655','F.R.C.S.E.','noun','metareg'),('E0002656','F.R.C.S.I.','noun','metareg'),('E0002657','F.R.C.V.S.','noun','metareg'),('E0002658','F.R.F.P.S.G.','noun','metareg'),('E0002659','F.h.','noun','metareg'),('E0002660','G','noun','metareg'),('E0002662','GABAergic','adj','inv'),('E0002663','GACA','noun','uncount'),('E0002664','GATA','noun','uncount'),('E0002665','GAWSSA','noun','metareg'),('E0002666','GC','noun','metareg'),('E0002666','GC','noun','uncount'),('E0002667','GDM','noun','metareg'),('E0002668','GFR','noun','metareg'),('E0002669','GGT','noun','metareg'),('E0002669','GGT','noun','uncount'),('E0002670','GH','noun','metareg'),('E0002671','GHC','noun','metareg'),('E0002673','GI','adj','inv'),('E0002674','GI','noun','reg'),('E0002674','GI','noun','metareg'),('E0002675','GLDH','noun','metareg'),('E0002676','GM','noun','metareg'),('E0002676','GM','noun','uncount'),('E0002677','GMT','noun','metareg'),('E0002677','GMT','noun','uncount'),('E0002678','GOD','noun','metareg'),('E0002679','GP','noun','metareg'),('E0002680','GP110','noun','metareg'),('E0002681','GP30','noun','metareg'),('E0002682','GP32','noun','metareg'),('E0002683','GP41','noun','metareg'),('E0002684','GP64','noun','metareg'),('E0002685','GPA','noun','metareg'),('E0002686','GPB','noun','metareg'),('E0002687','GRF','noun','metareg'),('E0002688','GSA','noun','metareg'),('E0002689','GSA-II','noun','uncount'),('E0002690','GSL','noun','metareg'),('E0002691','GST','noun','metareg'),('E0002692','GTF','noun','uncount'),('E0002693','GTP','noun','metareg'),('E0002693','GTP','noun','uncount'),('E0002694','GVHR','noun','metareg'),('E0002695','Gabonese','adj','inv'),('E0002696','Gabonese','noun','sing'),('E0002697','Gaelic','adj','inv'),('E0002698','Gaelic','noun','uncount'),('E0002699','Gaffky table','noun','reg'),('E0002700','Gage','noun','reg'),('E0002700','Gage','noun','uncount'),('E0002701','Gaisbock\'s disease','noun','uncount'),('E0002701','Gaisbock\'s disease','noun','reg'),('E0002702','Galen\'s anastomosis','noun','glreg'),('E0002702','Galen\'s anastomosis','noun','uncount'),('E0002703','Galen\'s foramen','noun','glreg'),('E0002703','Galen\'s foramen','noun','reg'),('E0002704','Gale\'s formula','noun','glreg'),('E0002704','Gale\'s formula','noun','reg'),('E0002705','Gallic','adj','inv'),('E0002706','Gallie transplant','noun','reg'),('E0002707','Gallo','noun','reg'),('E0002707','Gallo','noun','uncount'),('E0002708','Galv.','adj','inv'),('E0002709','Gambian','noun','reg'),('E0002710','Gambian','adj','inv'),('E0002711','Gambian horse disease','noun','uncount'),('E0002711','Gambian horse disease','noun','reg'),('E0002712','Gamna\'s disease','noun','uncount'),('E0002712','Gamna\'s disease','noun','reg'),('E0002713','Gamstorp\'s disease','noun','uncount'),('E0002713','Gamstorp\'s disease','noun','reg'),('E0002714','Gandy-Nanta disease','noun','uncount'),('E0002714','Gandy-Nanta disease','noun','reg'),('E0002715','Gardnerella','noun','uncount'),('E0002715','Gardnerella','noun','inv'),('E0002716','Gardnerella vaginalis','noun','uncount'),('E0002716','Gardnerella vaginalis','noun','inv'),('E0002717','Garfinkel','noun','reg'),('E0002718','Garin','noun','reg'),('E0002719','Garner','noun','inv'),('E0002720','Garre\'s disease','noun','uncount'),('E0002720','Garre\'s disease','noun','reg'),('E0002721','Garre\'s osteitis','noun','glreg'),('E0002721','Garre\'s osteitis','noun','uncount'),('E0002722','Garre\'s osteomyelitis','noun','glreg'),('E0002722','Garre\'s osteomyelitis','noun','uncount'),('E0002723','Gartner','noun','reg'),('E0002723','Gartner','noun','uncount'),('E0002724','Gartner\'s bacillus','noun','glreg'),('E0002725','Gartner\'s canal','noun','reg'),('E0002725','Gartner\'s canal','noun','uncount'),('E0002726','Gary','noun','uncount'),('E0002727','Gates','noun','inv'),('E0002728','Gattinoni','noun','reg'),('E0002729','Gaucher\'s disease','noun','uncount'),('E0002729','Gaucher\'s disease','noun','reg'),('E0002730','Gaussian','adj','inv'),('E0002731','Gd','noun','metareg'),('E0002732','Gee\'s disease','noun','uncount'),('E0002732','Gee\'s disease','noun','reg'),('E0002733','Gee-Herter disease','noun','uncount'),('E0002733','Gee-Herter disease','noun','reg'),('E0002734','Gee-Herter-Heubner disease','noun','uncount'),('E0002734','Gee-Herter-Heubner disease','noun','reg'),('E0002735','Gee-Thaysen disease','noun','uncount'),('E0002735','Gee-Thaysen disease','noun','reg'),('E0002736','Gehan','noun','reg'),('E0002737','Gelinas','noun','reg'),('E0002738','GenBank','noun','sing'),('E0002739','General Medical Council','noun','groupuncount'),('E0002740','Genet','noun','reg'),('E0002740','Genet','noun','uncount'),('E0002741','Geneva','noun','uncount'),('E0002742','Gennari\'s line','noun','uncount'),('E0002743','Genolier','noun','reg'),('E0002744','Gensoul\'s disease','noun','uncount'),('E0002744','Gensoul\'s disease','noun','reg'),('E0002745','Gentile','noun','reg'),('E0002746','Gentile','adj','inv'),('E0002747','Georgia','noun','uncount'),('E0002747','Georgia','noun','reg'),('E0002748','Georgian','adj','inv'),('E0002749','Georgian','noun','reg'),('E0002750','Geotrichum','noun','inv'),('E0002750','Geotrichum','noun','uncount'),('E0002751','Gerdy\'s hyoid fossa','noun','glreg'),('E0002752','Gerhardt\'s disease','noun','uncount'),('E0002752','Gerhardt\'s disease','noun','reg'),('E0002753','Gerlach','noun','irreg(Gerlach,Gerlac'),('E0002753','Gerlach','noun','uncount'),('E0002754','Gerlier\'s disease','noun','uncount'),('E0002754','Gerlier\'s disease','noun','reg'),('E0002755','German','noun','uncount'),('E0002755','German','noun','reg'),('E0002756','German','adj','inv'),('E0002757','Germanic','adj','inv'),('E0002758','Germany','noun','uncount'),('E0002759','Germistan virus','noun','reg'),('E0002760','Gerota','noun','reg'),('E0002760','Gerota','noun','uncount'),('E0002761','Gerota\'s fascia','noun','glreg'),('E0002761','Gerota\'s fascia','noun','reg'),('E0002762','Gerstmann\'s syndrome','noun','uncount'),('E0002763','Geser','noun','reg'),('E0002764','Getsowa\'s adenoma','noun','glreg'),('E0002764','Getsowa\'s adenoma','noun','reg'),('E0002765','Ghanian','adj','inv'),('E0002766','Ghanian','noun','reg'),('E0002767','Ghent','noun','reg'),('E0002768','Ghon-Sachs bacillus','noun','glreg'),('E0002769','Giardia','noun','inv'),('E0002769','Giardia','noun','uncount'),('E0002770','Giardia lamblia','noun','inv'),('E0002770','Giardia lamblia','noun','uncount'),('E0002771','Giardia lamblia-specific antigen','noun','uncount'),('E0002772','Gibbon\'s hernia','noun','glreg'),('E0002772','Gibbon\'s hernia','noun','reg'),('E0002773','Gibbs','noun','reg'),('E0002774','Gibbs free energy','noun','uncount'),('E0002775','Gibert\'s disease','noun','uncount'),('E0002775','Gibert\'s disease','noun','reg'),('E0002776','Gibney\'s disease','noun','uncount'),('E0002776','Gibney\'s disease','noun','reg'),('E0002777','Gibney\'s perispondylitis','noun','glreg'),('E0002777','Gibney\'s perispondylitis','noun','uncount'),('E0002778','Giemsa','noun','reg'),('E0002778','Giemsa','noun','uncount'),('E0002779','Giemsa','adj','inv'),('E0002780','Giemsa stain','noun','reg'),('E0002781','Gierke\'s disease','noun','uncount'),('E0002781','Gierke\'s disease','noun','reg'),('E0002782','Gifford\'s operation','noun','uncount'),('E0002783','Gilbert\'s disease','noun','uncount'),('E0002783','Gilbert\'s disease','noun','reg'),('E0002784','Gilchrist\'s disease','noun','uncount'),('E0002784','Gilchrist\'s disease','noun','reg'),('E0002785','Gilles de la Tourette\'s disease','noun','uncount'),('E0002785','Gilles de la Tourette\'s disease','noun','reg'),('E0002786','Gimenez','noun','reg'),('E0002787','Gitzelmann','noun','reg'),('E0002787','Gitzelmann','noun','uncount'),('E0002788','Glanzmann\'s disease','noun','uncount'),('E0002788','Glanzmann\'s disease','noun','reg'),('E0002789','Glanzmann\'s thrombasthenia','noun','reg'),('E0002789','Glanzmann\'s thrombasthenia','noun','uncount'),('E0002790','GlareTester','noun','reg'),('E0002791','Glasgow','noun','inv'),('E0002792','Glasser\'s disease','noun','uncount'),('E0002792','Glasser\'s disease','noun','reg'),('E0002793','Glc','noun','metareg'),('E0002794','Glenard\'s disease','noun','uncount'),('E0002794','Glenard\'s disease','noun','reg'),('E0002795','Glisson\'s disease','noun','uncount'),('E0002795','Glisson\'s disease','noun','reg'),('E0002796','Gloxtest','noun','reg'),('E0002797','God','noun','inv'),('E0002798','Goldberg\'s General Health Questionnaire','noun','uncount'),('E0002799','Goldberg-Hogness box','noun','reg'),('E0002800','Goldflam\'s disease','noun','uncount'),('E0002800','Goldflam\'s disease','noun','reg'),('E0002801','Goldflam-Erb disease','noun','uncount'),('E0002801','Goldflam-Erb disease','noun','reg'),('E0002802','Goldstein\'s disease','noun','uncount'),('E0002802','Goldstein\'s disease','noun','reg'),('E0002803','Golgi','adj','inv'),('E0002804','Golgi','noun','reg'),('E0002805','Golgi apparatus','noun','inv'),('E0002805','Golgi apparatus','noun','reg'),('E0002806','Golgi-Rezzonico spiral','noun','reg'),('E0002807','Golytely','noun','uncount'),('E0002808','Gombault\'s neuritis','noun','glreg'),('E0002808','Gombault\'s neuritis','noun','uncount'),('E0002809','Goormaghtigh\'s apparatus','noun','inv'),('E0002809','Goormaghtigh\'s apparatus','noun','reg'),('E0002810','Gordian','adj','inv'),('E0002811','Gothic','adj','inv'),('E0002812','Gothicness','noun','uncount'),('E0002813','Gouy-Chapman equation','noun','reg'),('E0002814','government','noun','uncount'),('E0002814','government','noun','group(reg)'),('E0002815','Gowda','noun','reg'),('E0002815','Gowda','noun','uncount'),('E0002816','Goyrand\'s hernia','noun','glreg'),('E0002816','Goyrand\'s hernia','noun','reg'),('E0002817','GppNHp','noun','metareg'),('E0002818','Grace','noun','inv'),('E0002819','Graefe\'s disease','noun','uncount'),('E0002819','Graefe\'s disease','noun','reg'),('E0002820','Graffi virus','noun','reg'),('E0002821','Grashey\'s aphasia','noun','uncount'),('E0002822','Graves\' disease','noun','uncount'),('E0002824','Great Britain','noun','uncount'),('E0002825','Greece','noun','uncount'),('E0002826','Greek','noun','reg'),('E0002826','Greek','noun','uncount'),('E0002827','Greek','adj','inv'),('E0002828','Greenfield\'s disease','noun','uncount'),('E0002828','Greenfield\'s disease','noun','reg'),('E0002829','Greenhow\'s disease','noun','uncount'),('E0002829','Greenhow\'s disease','noun','reg'),('E0002830','Greenspan','noun','reg'),('E0002831','Greenwich Mean Time','noun','uncount'),('E0002832','Grey','noun','reg'),('E0002832','Grey','noun','uncount'),('E0002833','Griesinger\'s disease','noun','uncount'),('E0002833','Griesinger\'s disease','noun','reg'),('E0002834','Griffith','noun','reg'),('E0002835','Griffiths Mental Development Scale','noun','reg'),('E0002835','Griffiths Mental Development Scale','noun','uncount'),('E0002836','Griffonia simplicifolia','noun','uncount'),('E0002836','Griffonia simplicifolia','noun','inv'),('E0002839','Gronenborn','noun','reg'),('E0002840','Gross Alcohol Withdrawal Selective Severity Assessment Scale','noun','uncount'),('E0002841','Gross virus','noun','reg'),('E0002842','Gross\'s disease','noun','uncount'),('E0002842','Gross\'s disease','noun','reg'),('E0002843','Group Health Cooperative','noun','uncount'),('E0002844','Gruber\'s fossa','noun','glreg'),('E0002845','Gruber\'s hernia','noun','glreg'),('E0002845','Gruber\'s hernia','noun','reg'),('E0002846','Gruber-Landzert fossa','noun','glreg'),('E0002847','Grumet','noun','reg'),('E0002848','Gruntzig balloon catheter','noun','reg'),('E0002849','Grynfelt hernia','noun','glreg'),('E0002849','Grynfelt hernia','noun','reg'),('E0002850','Grynfelt\'s hernia','noun','glreg'),('E0002850','Grynfelt\'s hernia','noun','reg'),('E0002851','Guama virus','noun','reg'),('E0002852','Guaroa virus','noun','reg'),('E0002853','Guatemalan','adj','inv'),('E0002854','Guatemalan','noun','reg'),('E0002855','Gubler\'s paralysis','noun','uncount'),('E0002855','Gubler\'s paralysis','noun','glreg'),('E0002856','Gubler-Robin typhus','noun','uncount'),('E0002857','Guerin\'s sinus','noun','reg'),('E0002857','Guerin\'s sinus','noun','inv'),('E0002858','Guidi\'s canal','noun','reg'),('E0002858','Guidi\'s canal','noun','uncount'),('E0002859','Guillain-Barre polyneuritis','noun','glreg'),('E0002859','Guillain-Barre polyneuritis','noun','uncount'),('E0002860','Guillain-Barre syndrome','noun','uncount'),('E0002861','Guinean','adj','inv'),('E0002862','Guinean','noun','reg'),('E0002863','Guinon\'s disease','noun','uncount'),('E0002863','Guinon\'s disease','noun','reg'),('E0002864','Guiteras\' disease','noun','uncount'),('E0002864','Guiteras\' disease','noun','reg'),('E0002865','Gull\'s disease','noun','uncount'),('E0002865','Gull\'s disease','noun','reg'),('E0002866','Gunn\'s pupillary phenomenon','noun','glreg'),('E0002866','Gunn\'s pupillary phenomenon','noun','uncount'),('E0002867','Gunn\'s pupillary sign','noun','uncount'),('E0002867','Gunn\'s pupillary sign','noun','reg'),('E0002868','Gunther\'s disease','noun','uncount'),('E0002868','Gunther\'s disease','noun','reg'),('E0002869','Guthrie\'s formula','noun','glreg'),('E0002869','Guthrie\'s formula','noun','reg'),('E0002870','Guyanese','adj','inv'),('E0002871','Guy de Chauliac','noun','uncount'),('E0002872','Gy','noun','inv'),('E0002874','Gypsy','noun','reg'),('E0002875','Gyroscan','noun','reg'),('E0002876','G.M.C.','noun','sing'),('E0002877','H','noun','metareg'),('E0002878','HAN','noun','metareg'),('E0002880','HAV','noun','metareg'),('E0002881','HB','noun','metareg'),('E0002882','HBV','noun','metareg'),('E0002883','HBsAg','noun','metareg'),('E0002883','HBsAg','noun','uncount'),('E0002884','HC','noun','uncount'),('E0002884','HC','noun','plur'),('E0002884','HC','noun','metareg'),('E0002884','HC','noun','groupuncount'),('E0002885','HCC','noun','metareg'),('E0002886','HCl','noun','metareg'),('E0002887','HD','noun','metareg'),('E0002888','HDF','noun','metareg'),('E0002889','HDL','noun','metareg'),('E0002889','HDL','noun','uncount'),('E0002890','HEL','noun','metareg'),('E0002891','HEMP','noun','metareg'),('E0002892','HEP','noun','metareg'),('E0002894','HEY','noun','metareg'),('E0002895','HF','noun','metareg'),('E0002896','HFCL','noun','metareg'),('E0002897','HFQR','noun','metareg'),('E0002898','HF-R','noun','metareg'),('E0002899','HGH','noun','metareg'),('E0002900','HGPRT','noun','metareg'),('E0002900','HGPRT','noun','uncount'),('E0002901','HGT-1','noun','uncount'),('E0002902','HHS','noun','metareg'),('E0002902','HHS','noun','uncount'),('E0002903','HI','noun','metareg'),('E0002904','HIAA','noun','metareg'),('E0002905','HID','noun','metareg'),('E0002906','HIT','noun','metareg'),('E0002907','HIV','noun','metareg'),('E0002908','HIV-Ag','noun','metareg'),('E0002910','HL-60','noun','uncount'),('E0002911','HL-A','noun','metareg'),('E0002911','HL-A','noun','uncount'),('E0002912','HMD','noun','metareg'),('E0002913','HMG-CoA','noun','uncount'),('E0002914','HMO','noun','metareg'),('E0002916','HNSCC','noun','metareg'),('E0002917','HP','noun','metareg'),('E0002918','HPA','adj','inv'),('E0002919','HPB-ALL','adj','inv'),('E0002920','HPB-ALL','noun','uncount'),('E0002921','HPC','noun','metareg'),('E0002922','HPLC','noun','metareg'),('E0002923','HPV','noun','metareg'),('E0002924','HPV1','noun','uncount'),('E0002925','HPV16','noun','uncount'),('E0002926','HPV2','noun','uncount'),('E0002927','HPV3','noun','uncount'),('E0002928','HPV4','noun','uncount'),('E0002929','HPV5','noun','uncount'),('E0002930','HPV probe','noun','metareg'),('E0002931','HPr','noun','metareg'),('E0002934','HRA','noun','metareg'),('E0002935','HRCT','noun','metareg'),('E0002935','HRCT','noun','uncount'),('E0002936','HRP','noun','metareg'),('E0002937','HRSA','noun','metareg'),('E0002938','HS','noun','metareg'),('E0002939','HSAN','noun','metareg'),('E0002940','HSAN type I','noun','metareg'),('E0002941','HSAN type II','noun','metareg'),('E0002942','HSAN type III','noun','metareg'),('E0002943','HSAN type IV','noun','metareg'),('E0002944','HSAN type V','noun','metareg'),('E0002945','HSG','noun','metareg'),('E0002946','HSLC','noun','metareg'),('E0002947','HSN type I','noun','metareg'),('E0002948','HSN type II','noun','metareg'),('E0002949','HSV','noun','metareg'),('E0002950','HSV-1','noun','metareg'),('E0002950','HSV-1','noun','uncount'),('E0002951','HT','noun','metareg'),('E0002952','HT29','adj','inv'),('E0002953','HT29','noun','uncount'),('E0002954','HTCA','noun','metareg'),('E0002955','HTLV','noun','uncount'),('E0002955','HTLV','noun','metareg'),('E0002956','HTLV III LAV antibody','noun','reg'),('E0002957','HTLV III LAV antigen','noun','metareg'),('E0002958','HTLV III antibody','noun','reg'),('E0002959','HTLV III antigen','noun','metareg'),('E0002964','HTLV I associated myelopathy','noun','reg'),('E0002965','HTLV antibody','noun','reg'),('E0002966','HTLV antigen','noun','metareg'),('E0002967','HTLV infection','noun','metareg'),('E0002967','HTLV infection','noun','uncount'),('E0002968','HTLV virus','noun','reg'),('E0002968','HTLV virus','noun','uncount'),('E0002969','HTLV-1','noun','metareg'),('E0002969','HTLV-1','noun','uncount'),('E0002970','HTLV-II','noun','metareg'),('E0002970','HTLV-II','noun','uncount'),('E0002971','HTLV-III','noun','metareg'),('E0002971','HTLV-III','noun','uncount'),('E0002972','HTLV-IV','noun','metareg'),('E0002972','HTLV-IV','noun','uncount'),('E0002973','HU','noun','inv'),('E0002973','HU','noun','metareg'),('E0002973','HU','noun','uncount'),('E0002974','HV','adj','inv'),('E0002975','HVA','noun','metareg'),('E0002976','HVOD','noun','metareg'),('E0002977','HVR','noun','metareg'),('E0002978','HX','noun','metareg'),('E0002979','Habermann\'s disease','noun','uncount'),('E0002979','Habermann\'s disease','noun','reg'),('E0002980','Haber-Weiss reaction','noun','reg'),('E0002981','Haemosporidium','noun','glreg'),('E0002982','Haff disease','noun','uncount'),('E0002982','Haff disease','noun','reg'),('E0002983','Hagemann factor','noun','uncount'),('E0002984','Haglund\'s disease','noun','uncount'),('E0002984','Haglund\'s disease','noun','reg'),('E0002985','Hagner\'s disease','noun','uncount'),('E0002985','Hagner\'s disease','noun','reg'),('E0002986','Hahn','noun','reg'),('E0002987','Hailey-Hailey disease','noun','uncount'),('E0002987','Hailey-Hailey disease','noun','reg'),('E0002988','Haines','noun','reg'),('E0002988','Haines','noun','uncount'),('E0002989','Haines\' formula','noun','glreg'),('E0002989','Haines\' formula','noun','reg'),('E0002990','Hairy','adj','inv'),('E0002991','Haitian','adj','inv'),('E0002992','Haitian','noun','reg'),('E0002993','Haldane apparatus','noun','inv'),('E0002993','Haldane apparatus','noun','reg'),('E0002994','Haley','noun','reg'),('E0002994','Haley','noun','uncount'),('E0002995','Hall','noun','reg'),('E0002995','Hall','noun','uncount'),('E0002996','Hallervorden-Spatz disease','noun','uncount'),('E0002996','Hallervorden-Spatz disease','noun','reg'),('E0002997','Hallopeau\'s acrodermatitis','noun','glreg'),('E0002997','Hallopeau\'s acrodermatitis','noun','uncount'),('E0002998','Halloween','noun','uncount'),('E0002999','Hall\'s disease','noun','uncount'),('E0002999','Hall\'s disease','noun','reg'),('E0003000','Hamburger','noun','reg'),('E0003001','Hamilton','noun','reg'),('E0003001','Hamilton','noun','uncount'),('E0003002','Hamilton-Stewart formula','noun','glreg'),('E0003002','Hamilton-Stewart formula','noun','reg'),('E0003003','Hamman\'s disease','noun','uncount'),('E0003003','Hamman\'s disease','noun','reg'),('E0003004','Hammond\'s disease','noun','uncount'),('E0003004','Hammond\'s disease','noun','reg'),('E0003005','Hancock','noun','reg'),('E0003005','Hancock','noun','uncount'),('E0003006','Hand\'s disease','noun','uncount'),('E0003006','Hand\'s disease','noun','reg'),('E0003007','Hand-Schuller-Christian disease','noun','uncount'),('E0003007','Hand-Schuller-Christian disease','noun','reg'),('E0003009','Hanganatziu-Deicher reaction','noun','reg'),('E0003009','Hanganatziu-Deicher reaction','noun','uncount'),('E0003010','Hanker','noun','reg'),('E0003011','Hanks','noun','reg'),('E0003012','Hanly','noun','irreg(Hanly,Hanlys)'),('E0003012','Hanly','noun','uncount'),('E0003013','Hannover\'s canal','noun','reg'),('E0003014','Hanot\'s cirrhosis','noun','glreg'),('E0003014','Hanot\'s cirrhosis','noun','uncount'),('E0003015','Hanot\'s disease','noun','uncount'),('E0003015','Hanot\'s disease','noun','reg'),('E0003016','Hansenula capsulata','noun','uncount'),('E0003016','Hansenula capsulata','noun','inv'),('E0003017','Hansen\'s bacillus','noun','glreg'),('E0003017','Hansen\'s bacillus','noun','uncount'),('E0003018','Hansen\'s disease','noun','uncount'),('E0003019','Harada\'s disease','noun','uncount'),('E0003019','Harada\'s disease','noun','reg'),('E0003020','Hardy','noun','uncount'),('E0003020','Hardy','noun','irreg(Hardy,Hardys)'),('E0003021','Harlem','noun','uncount'),('E0003022','Harley\'s disease','noun','uncount'),('E0003022','Harley\'s disease','noun','reg'),('E0003023','Harow','noun','reg'),('E0003024','Harris','noun','uncount'),('E0003024','Harris','noun','reg'),('E0003025','Harrison\'s sulcus','noun','glreg'),('E0003026','Harris\' migrainous neuralgia','noun','uncount'),('E0003027','Hartigan\'s foramen','noun','glreg'),('E0003027','Hartigan\'s foramen','noun','reg'),('E0003028','Hartmann','noun','uncount'),('E0003029','Hartmann\'s colostomy','noun','sing'),('E0003030','Hartmann\'s operation','noun','uncount'),('E0003031','Hartmann\'s point','noun','sing'),('E0003032','Hartmann\'s pouch','noun','sing'),('E0003033','Hartmann\'s procedure','noun','sing'),('E0003034','Hartnup disease','noun','uncount'),('E0003034','Hartnup disease','noun','reg'),('E0003035','Harvey','noun','uncount'),('E0003035','Harvey','noun','reg'),('E0003036','Haser\'s formula','noun','glreg'),('E0003036','Haser\'s formula','noun','reg'),('E0003037','Hashimoto','noun','uncount'),('E0003038','Hashimoto thyroiditis','noun','glreg'),('E0003038','Hashimoto thyroiditis','noun','uncount'),('E0003039','Hashimoto\'s disease','noun','uncount'),('E0003040','Hashimoto\'s struma','noun','sing'),('E0003041','Hasselbach','noun','uncount'),('E0003041','Hasselbach','noun','irreg(Hasselbach,Has'),('E0003042','Hastings','noun','sing'),('E0003043','Hawaii','noun','uncount'),('E0003044','Hawaiian','noun','reg'),('E0003045','Hawaiian','adj','inv'),('E0003046','Hayem\'s encephalitis','noun','glreg'),('E0003046','Hayem\'s encephalitis','noun','uncount'),('E0003047','Hb','noun','metareg'),('E0003047','Hb','noun','uncount'),('E0003048','Health Risk Appraisal','noun','reg'),('E0003049','Heberden\'s asthma','noun','uncount'),('E0003050','Heberden\'s disease','noun','uncount'),('E0003050','Heberden\'s disease','noun','reg'),('E0003051','Hebra\'s disease','noun','uncount'),('E0003051','Hebra\'s disease','noun','reg'),('E0003052','Hebrew','adj','inv'),('E0003053','Hebrew','noun','reg'),('E0003053','Hebrew','noun','uncount'),('E0003054','Hecht\'s pneumonia','noun','uncount'),('E0003055','Heerfordt\'s disease','noun','uncount'),('E0003055','Heerfordt\'s disease','noun','reg'),('E0003056','Hegar\'s sign','noun','uncount'),('E0003056','Hegar\'s sign','noun','reg'),('E0003057','Heilbronner\'s thigh','noun','uncount'),('E0003058','Heine-Medin disease','noun','uncount'),('E0003058','Heine-Medin disease','noun','reg'),('E0003059','Heinz','noun','uncount'),('E0003059','Heinz','noun','metareg'),('E0003060','Hellenic','adj','inv'),('E0003061','Heller\'s plexus','noun','inv'),('E0003061','Heller\'s plexus','noun','reg'),('E0003062','Heller-Dohle disease','noun','uncount'),('E0003062','Heller-Dohle disease','noun','reg'),('E0003063','Helsinki','noun','uncount'),('E0003064','Hemophilus','noun','inv'),('E0003064','Hemophilus','noun','uncount'),('E0003065','Hench-Aldrich index','noun','glreg'),('E0003065','Hench-Aldrich index','noun','reg'),('E0003066','Henderson','noun','uncount'),('E0003066','Henderson','noun','reg'),('E0003067','Henderson-Hasselbach','noun','inv'),('E0003068','Henderson-Hasselbach equation','noun','sing'),('E0003069','Henderson-Hasselbalch equation','noun','uncount'),('E0003070','Henderson-Jones disease','noun','uncount'),('E0003070','Henderson-Jones disease','noun','reg'),('E0003071','Henle','noun','inv'),('E0003072','Henle\'s loop','noun','reg'),('E0003075','Hensen\'s canal','noun','reg'),('E0003076','Hep','noun','metareg'),('E0003077','Herbert','noun','reg'),('E0003078','Herculean','adj','inv'),('E0003079','Herrick\'s anemia','noun','uncount'),('E0003080','Herrlich','noun','inv'),('E0003081','Hers\' disease','noun','uncount'),('E0003081','Hers\' disease','noun','reg'),('E0003082','Herter\'s disease','noun','uncount'),('E0003082','Herter\'s disease','noun','reg'),('E0003083','Herter-Heubner disease','noun','uncount'),('E0003083','Herter-Heubner disease','noun','reg'),('E0003084','Heschl\'s gyrus','noun','glreg'),('E0003084','Heschl\'s gyrus','noun','uncount'),('E0003085','Hesselbach\'s hernia','noun','glreg'),('E0003085','Hesselbach\'s hernia','noun','reg'),('E0003086','Heublein method','noun','reg'),('E0003087','Heubner','noun','inv'),('E0003088','Heubner\'s disease','noun','uncount'),('E0003088','Heubner\'s disease','noun','reg'),('E0003089','Heubner\'s specific endarteritis','noun','glreg'),('E0003089','Heubner\'s specific endarteritis','noun','uncount'),('E0003090','Heubner-Herter disease','noun','uncount'),('E0003090','Heubner-Herter disease','noun','reg'),('E0003091','Hewlett-Packard','noun','groupuncount'),('E0003092','Heymann','noun','reg'),('E0003092','Heymann','noun','uncount'),('E0003093','Hey\'s hernia','noun','glreg'),('E0003093','Hey\'s hernia','noun','reg'),('E0003094','Hf','noun','uncount'),('E0003095','Hfr','noun','metareg'),('E0003097','Hildenbrand\'s disease','noun','uncount'),('E0003097','Hildenbrand\'s disease','noun','reg'),('E0003098','Hill','noun','reg'),('E0003099','Hilton\'s sac','noun','reg'),('E0003099','Hilton\'s sac','noun','uncount'),('E0003100','Hindi','noun','uncount'),('E0003101','Hindi','adj','inv'),('E0003102','Hindu','adj','inv'),('E0003103','Hindu','noun','reg'),('E0003103','Hindu','noun','uncount'),('E0003104','Hindustani','noun','uncount'),('E0003105','Hindustani','adj','inv'),('E0003106','Hippel\'s disease','noun','uncount'),('E0003106','Hippel\'s disease','noun','reg'),('E0003109','Hippocratic','adj','inv'),('E0003110','Hippocratic oath','noun','reg'),('E0003111','Hippuran','noun','inv'),('E0003112','Hirschberg\'s reflex','noun','uncount'),('E0003112','Hirschberg\'s reflex','noun','reg'),('E0003113','Hirschfeld\'s disease','noun','uncount'),('E0003113','Hirschfeld\'s disease','noun','reg'),('E0003114','Hirschsprung\'s disease','noun','uncount'),('E0003114','Hirschsprung\'s disease','noun','reg'),('E0003115','Hirudo','noun','inv'),('E0003115','Hirudo','noun','uncount'),('E0003116','Hispanic','noun','reg'),('E0003117','His bursa','noun','glreg'),('E0003117','His bursa','noun','reg'),('E0003118','His\'s bursa','noun','glreg'),('E0003118','His\'s bursa','noun','reg'),('E0003119','His\'s canal','noun','reg'),('E0003119','His\'s canal','noun','uncount'),('E0003120','His\'s disease','noun','uncount'),('E0003120','His\'s disease','noun','reg'),('E0003121','His-Werner disease','noun','uncount'),('E0003121','His-Werner disease','noun','reg'),('E0003122','Hl','noun','metareg'),('E0003122','Hl','noun','uncount'),('E0003123','Hochmair','noun','reg'),('E0003123','Hochmair','noun','uncount'),('E0003124','Hochmair-Desoyer','noun','uncount'),('E0003125','Hodara\'s disease','noun','uncount'),('E0003125','Hodara\'s disease','noun','reg'),('E0003126','Hodgen\'s apparatus','noun','inv'),('E0003126','Hodgen\'s apparatus','noun','reg'),('E0003127','Hodge maneuver','noun','reg'),('E0003128','Hodgkin','noun','reg'),('E0003128','Hodgkin','noun','uncount'),('E0003129','Hodgkin\'s disease','noun','uncount'),('E0003130','Hodgkin\'s granuloma','noun','glreg'),('E0003130','Hodgkin\'s granuloma','noun','uncount'),('E0003130','Hodgkin\'s granuloma','noun','reg'),('E0003131','Hodgkin\'s sarcoma','noun','glreg'),('E0003131','Hodgkin\'s sarcoma','noun','uncount'),('E0003131','Hodgkin\'s sarcoma','noun','reg'),('E0003132','Hodgson\'s disease','noun','uncount'),('E0003132','Hodgson\'s disease','noun','reg'),('E0003133','Hoffa\'s disease','noun','uncount'),('E0003133','Hoffa\'s disease','noun','reg'),('E0003134','Hoffmann-La Roche','noun','uncount'),('E0003135','Hofmann\'s bacillus','noun','glreg'),('E0003136','Hoguet\'s maneuver','noun','reg'),('E0003136','Hoguet\'s maneuver','noun','uncount'),('E0003137','Holland','noun','uncount'),('E0003138','Hollingshead','noun','uncount'),('E0003138','Hollingshead','noun','reg'),('E0003139','Holstein','noun','inv'),('E0003139','Holstein','noun','reg'),('E0003140','Holter','noun','reg'),('E0003140','Holter','noun','uncount'),('E0003141','Holter monitoring','noun','uncount'),('E0003142','Holthouse\'s hernia','noun','glreg'),('E0003142','Holthouse\'s hernia','noun','reg'),('E0003143','Homeric','adj','inv'),('E0003144','Homo','noun','inv'),('E0003144','Homo','noun','uncount'),('E0003145','Homo sapiens','noun','inv'),('E0003145','Homo sapiens','noun','uncount'),('E0003146','Honduran','noun','reg'),('E0003147','Honduran','adj','inv'),('E0003149','Hoover','noun','reg'),('E0003149','Hoover','noun','uncount'),('E0003150','Hoover\'s sign','noun','sing'),('E0003151','Horner\'s ptosis','noun','glreg'),('E0003151','Horner\'s ptosis','noun','uncount'),('E0003152','Horner\'s syndrome','noun','uncount'),('E0003153','Horner-Bernard syndrome','noun','uncount'),('E0003154','Horsley\'s wax','noun','uncount'),('E0003155','Horton\'s arteritis','noun','glreg'),('E0003155','Horton\'s arteritis','noun','uncount'),('E0003156','Horton\'s disease','noun','uncount'),('E0003156','Horton\'s disease','noun','reg'),('E0003157','Hostacyclin','noun','uncount'),('E0003158','Hostalen','noun','uncount'),('E0003159','Hounsfield unit','noun','reg'),('E0003160','Houssay animal','noun','reg'),('E0003161','Houston','noun','uncount'),('E0003162','Houston\'s valve','noun','reg'),('E0003163','Hovius\' canal','noun','reg'),('E0003163','Hovius\' canal','noun','uncount'),('E0003164','Hovius\' circle','noun','reg'),('E0003164','Hovius\' circle','noun','uncount'),('E0003165','Hovius\' membrane','noun','reg'),('E0003165','Hovius\' membrane','noun','uncount'),('E0003166','Hovius\' plexus','noun','reg'),('E0003166','Hovius\' plexus','noun','uncount'),('E0003167','HpD','noun','metareg'),('E0003168','HpD-PT','noun','uncount'),('E0003169','HsaI endonuclease','noun','reg'),('E0003169','HsaI endonuclease','noun','uncount'),('E0003170','Hsu','noun','reg'),('E0003171','Ht','noun','metareg'),('E0003172','Hubert','noun','reg'),('E0003172','Hubert','noun','uncount'),('E0003173','Huchard\'s disease','noun','uncount'),('E0003173','Huchard\'s disease','noun','reg'),('E0003174','Huguenin\'s edema','noun','uncount'),('E0003175','Huguier\'s canal','noun','reg'),('E0003175','Huguier\'s canal','noun','uncount'),('E0003176','Huguier\'s sinus','noun','reg'),('E0003176','Huguier\'s sinus','noun','inv'),('E0003176','Huguier\'s sinus','noun','uncount'),('E0003177','Humatin','noun','uncount'),('E0003178','Humegon','noun','uncount'),('E0003179','Humibid','noun','uncount'),('E0003180','Humulin','noun','uncount'),('E0003181','Humulin S','noun','uncount'),('E0003182','Hunermann\'s disease','noun','uncount'),('E0003182','Hunermann\'s disease','noun','reg'),('E0003183','Hungarian','noun','uncount'),('E0003183','Hungarian','noun','reg'),('E0003184','Hungary','noun','uncount'),('E0003185','Hunter Corrective Factor','noun','reg'),('E0003186','Hunter corrective factor','noun','reg'),('E0003186','Hunter corrective factor','noun','uncount'),('E0003187','Hunter\'s syndrome','noun','uncount'),('E0003188','Hunter\'s canal','noun','uncount'),('E0003188','Hunter\'s canal','noun','reg'),('E0003189','Hunter\'s glossitis','noun','glreg'),('E0003189','Hunter\'s glossitis','noun','uncount'),('E0003190','Huntington','noun','reg'),('E0003190','Huntington','noun','uncount'),('E0003192','Huntington\'s disease','noun','uncount'),('E0003193','Hunt\'s disease','noun','uncount'),('E0003193','Hunt\'s disease','noun','reg'),('E0003194','Hunt\'s neuralgia','noun','uncount'),('E0003195','Hurler\'s disease','noun','uncount'),('E0003196','Hurler\'s syndrome','noun','uncount'),('E0003197','Hurricaine','noun','uncount'),('E0003198','Hurthle cell adenoma','noun','glreg'),('E0003198','Hurthle cell adenoma','noun','reg'),('E0003198','Hurthle cell adenoma','noun','uncount'),('E0003199','Hurthle cell carcinoma','noun','glreg'),('E0003199','Hurthle cell carcinoma','noun','uncount'),('E0003199','Hurthle cell carcinoma','noun','reg'),('E0003200','Huschke\'s canal','noun','uncount'),('E0003201','Huschke\'s foramen','noun','glreg'),('E0003201','Huschke\'s foramen','noun','reg'),('E0003201','Huschke\'s foramen','noun','uncount'),('E0003203','Hutchinson\'s disease','noun','uncount'),('E0003203','Hutchinson\'s disease','noun','reg'),('E0003205','Hutchinson-Boeck disease','noun','uncount'),('E0003205','Hutchinson-Boeck disease','noun','reg'),('E0003206','Hutchinson-Gilford disease','noun','uncount'),('E0003206','Hutchinson-Gilford disease','noun','reg'),('E0003207','Hutinel\'s disease','noun','uncount'),('E0003207','Hutinel\'s disease','noun','reg'),('E0003208','Hyadur','noun','uncount'),('E0003209','hyaluronan','noun','uncount'),('E0003210','Hybrin','noun','uncount'),('E0003211','Hydantol','noun','uncount'),('E0003212','Hydergine','noun','uncount'),('E0003213','Hydrea','noun','uncount'),('E0003214','Hydrocal','noun','uncount'),('E0003215','Hydrocon','noun','uncount'),('E0003216','Hydrolose','noun','uncount'),('E0003217','Hydromedin','noun','uncount'),('E0003218','Hydrotricine','noun','uncount'),('E0003219','Hydroxyhempa','noun','uncount'),('E0003220','Hygroton','noun','uncount'),('E0003221','Hygroton K','noun','uncount'),('E0003222','Hyocyamus','noun','inv'),('E0003222','Hyocyamus','noun','uncount'),('E0003223','Hypaque','noun','uncount'),('E0003224','Hypaque 50','noun','uncount'),('E0003225','Hypaque Meglumine','noun','uncount'),('E0003226','Hyperstat','noun','uncount'),('E0003227','Hypertensin','noun','inv'),('E0003227','Hypertensin','noun','uncount'),('E0003228','Hypnodil','noun','inv'),('E0003228','Hypnodil','noun','uncount'),('E0003229','Hypnomidate','noun','inv'),('E0003229','Hypnomidate','noun','uncount'),('E0003230','Hypocholate','noun','inv'),('E0003230','Hypocholate','noun','uncount'),('E0003231','Hypothiazide','noun','inv'),('E0003231','Hypothiazide','noun','uncount'),('E0003232','Hyrtl\'s anastomosis','noun','glreg'),('E0003232','Hyrtl\'s anastomosis','noun','uncount'),('E0003233','Hyskon','noun','inv'),('E0003233','Hyskon','noun','uncount'),('E0003234','Hysteps','noun','inv'),('E0003234','Hysteps','noun','uncount'),('E0003235','Hyton','noun','inv'),('E0003235','Hyton','noun','uncount'),('E0003236','Hytuss','noun','inv'),('E0003236','Hytuss','noun','uncount'),('E0003237','Hyvisc','noun','inv'),('E0003237','Hyvisc','noun','uncount'),('E0003238','Hz','noun','metareg'),('E0003238','Hz','noun','inv'),('E0003239','H disease','noun','uncount'),('E0003239','H disease','noun','reg'),('E0003240','H.C.','noun','metareg'),('E0003241','H.d.','noun','metareg'),('E0003242','I','pron','fst_sing'),('E0003243','IAEA','noun','sing'),('E0003244','IAN','noun','metareg'),('E0003245','IAP pertussis toxin','noun','reg'),('E0003247','IBA','noun','metareg'),('E0003248','IBC','noun','metareg'),('E0003249','IBDV','noun','metareg'),('E0003250','IBMX','noun','metareg'),('E0003251','IBP','noun','metareg'),('E0003251','IBP','noun','uncount'),('E0003251','IBP','noun','sing'),('E0003252','IBRV','noun','metareg'),('E0003253','IBR IPV Virus','noun','reg'),('E0003254','IC','noun','metareg'),('E0003254','IC','noun','uncount'),('E0003255','ICA','noun','metareg'),('E0003256','ICD','noun','metareg'),('E0003257','ICH','noun','metareg'),('E0003275','ICSA','noun','metareg'),('E0003276','ICSH','noun','metareg'),('E0003277','ICSH receptor','noun','reg'),('E0003278','ICTV','noun','metareg'),('E0003279','ICU','noun','metareg'),('E0003279','ICU','noun','uncount'),('E0003280','ID50','noun','metareg'),('E0003281','IDARAC','noun','inv'),('E0003281','IDARAC','noun','uncount'),('E0003282','IDD','noun','uncount'),('E0003283','IDDM','noun','metareg'),('E0003284','IDP','noun','metareg'),('E0003285','IECA','noun','metareg'),('E0003286','IEL','noun','metareg'),('E0003287','IEOP','noun','metareg'),('E0003288','IFI','noun','metareg'),('E0003288','IFI','noun','uncount'),('E0003289','IFN','noun','metareg'),('E0003290','IF-1','noun','metareg'),('E0003291','IF-2','noun','metareg'),('E0003292','IGF-1','noun','metareg'),('E0003293','IGF-2','noun','metareg'),('E0003294','IHA','noun','metareg'),('E0003295','IHF','noun','metareg'),('E0003296','III-para','adj','inv'),('E0003297','II antigen','noun','reg'),('E0003298','IL','noun','metareg'),('E0003300','ILD','noun','metareg'),('E0003301','ILo','noun','uncount'),('E0003301','ILo','noun','metareg'),('E0003302','IL 2','noun','uncount'),('E0003304','IL-2 receptor','noun','reg'),('E0003305','IL-4','noun','sing'),('E0003305','IL-4','noun','uncount'),('E0003306','IL-5','noun','sing'),('E0003306','IL-5','noun','uncount'),('E0003307','IL-6','noun','sing'),('E0003307','IL-6','noun','uncount'),('E0003308','IL-7','noun','sing'),('E0003308','IL-7','noun','uncount'),('E0003309','IM','adv','inv'),('E0003310','IMIP','noun','metareg'),('E0003313','INH','noun','metareg'),('E0003314','INSAAb','noun','metareg'),('E0003315','IP','adj','inv'),('E0003316','IPA','noun','metareg'),('E0003317','IPG','noun','metareg'),('E0003318','IPSP','noun','metareg'),('E0003319','IQ','noun','metareg'),('E0003320','IR','noun','metareg'),('E0003321','IRBP','noun','metareg'),('E0003322','IR-ACTH','noun','metareg'),('E0003323','ISS','noun','metareg'),('E0003324','IU','noun','metareg'),('E0003328','Ian','noun','reg'),('E0003328','Ian','noun','uncount'),('E0003329','Ia like antigen','noun','reg'),('E0003330','Ibadan','noun','uncount'),('E0003331','Ibaril','noun','inv'),('E0003331','Ibaril','noun','uncount'),('E0003332','Iceland','noun','uncount'),('E0003333','Icelandic','noun','uncount'),('E0003333','Icelandic','noun','plur'),('E0003334','Icelandic','adj','inv'),('E0003335','Icelandic disease','noun','uncount'),('E0003335','Icelandic disease','noun','reg'),('E0003336','Iceland disease','noun','uncount'),('E0003336','Iceland disease','noun','reg'),('E0003337','Ichthyol','noun','inv'),('E0003337','Ichthyol','noun','uncount'),('E0003338','Ichthyol Sodium','noun','inv'),('E0003338','Ichthyol Sodium','noun','uncount'),('E0003339','Icoral B','noun','sing'),('E0003339','Icoral B','noun','uncount'),('E0003340','Idaho','noun','uncount'),('E0003341','Ifni','noun','uncount'),('E0003342','Ig','noun','metareg'),('E0003343','IgA','noun','metareg'),('E0003344','IgA1','noun','metareg'),('E0003345','IgA2','noun','metareg'),('E0003346','IgA glomerulonephritis','noun','uncount'),('E0003346','IgA glomerulonephritis','noun','glreg'),('E0003347','IgA nephropathy','noun','reg'),('E0003347','IgA nephropathy','noun','uncount'),('E0003348','IgC alpha','noun','metareg'),('E0003349','IgD','noun','sing'),('E0003350','IgD1','noun','metareg'),('E0003351','IgD2','noun','metareg'),('E0003352','IgE','noun','uncount'),('E0003353','IgF-1','noun','sing'),('E0003354','IgF-2','noun','sing'),('E0003355','IgF-I-SmC','noun','sing'),('E0003356','IgG','noun','metareg'),('E0003356','IgG','noun','uncount'),('E0003357','IgG1','noun','uncount'),('E0003358','IgG2','noun','uncount'),('E0003359','IgG2A','noun','sing'),('E0003360','IgG2B','noun','sing'),('E0003361','IgG3','noun','sing'),('E0003362','IgG4','noun','sing'),('E0003363','IgG D1.3','noun','metareg'),('E0003364','IgG(T)','noun','sing'),('E0003365','IgH','noun','metareg'),('E0003366','IgM','noun','metareg'),('E0003366','IgM','noun','uncount'),('E0003367','IgM1','noun','sing'),('E0003368','IgM2','noun','sing'),('E0003369','Ig J chain','noun','reg'),('E0003370','Ig allotype','noun','reg'),('E0003371','Ig alpha chain','noun','reg'),('E0003372','Ig delta chain','noun','uncount'),('E0003373','Ig epsilon chain','noun','reg'),('E0003374','Ig fragment','noun','reg'),('E0003375','Ig kappa chain','noun','reg'),('E0003376','Ig lambda chain','noun','reg'),('E0003377','Ig mu chain','noun','reg'),('E0003378','Ig switch sequence','noun','reg'),('E0003379','Ildamen','noun','inv'),('E0003379','Ildamen','noun','uncount'),('E0003380','Iletin','noun','inv'),('E0003380','Iletin','noun','uncount'),('E0003381','Ilheus encephalitis','noun','glreg'),('E0003381','Ilheus encephalitis','noun','uncount'),('E0003382','Ilheus virus','noun','reg'),('E0003383','Illinois','noun','uncount'),('E0003384','Ilosone','noun','inv'),('E0003384','Ilosone','noun','uncount'),('E0003385','Ilotycin','noun','inv'),('E0003385','Ilotycin','noun','uncount'),('E0003386','Ilozyme','noun','inv'),('E0003386','Ilozyme','noun','uncount'),('E0003387','Ilvin','noun','inv'),('E0003387','Ilvin','noun','uncount'),('E0003388','Imferon','noun','inv'),('E0003388','Imferon','noun','uncount'),('E0003389','Imidan','noun','inv'),('E0003389','Imidan','noun','uncount'),('E0003390','Immolin Cream-Jel','noun','inv'),('E0003390','Immolin Cream-Jel','noun','uncount'),('E0003391','Imperial','adj','inv'),('E0003392','Impressionism','noun','uncount'),('E0003393','Impressionist','noun','reg'),('E0003394','Inc','adj','inv'),('E0003395','Inca','noun','reg'),('E0003395','Inca','noun','inv'),('E0003396','Inderal','noun','uncount'),('E0003397','Indian','noun','reg'),('E0003398','Indian','adj','inv'),('E0003399','Indiana','noun','uncount'),('E0003400','Indian bow paralysis','noun','uncount'),('E0003400','Indian bow paralysis','noun','glreg'),('E0003401','Indian childhood cirrhosis','noun','glreg'),('E0003401','Indian childhood cirrhosis','noun','uncount'),('E0003402','Indian tick typhus','noun','uncount'),('E0003403','Indonesia','noun','uncount'),('E0003404','Indonesian','noun','reg'),('E0003404','Indonesian','noun','uncount'),('E0003405','Indonesian','adj','inv'),('E0003406','Industrial Medical Association','noun','groupuncount'),('E0003407','Infusaid','noun','uncount'),('E0003407','Infusaid','noun','inv'),('E0003408','Ingbritt','noun','inv'),('E0003409','Inquisition','noun','sing'),('E0003410','Instrument Society of America','noun','groupuncount'),('E0003411','Intal','noun','uncount'),('E0003412','International Association for Prevention of Blindness','noun','groupuncount'),('E0003413','International Association for Preventive Pediatrics','noun','groupuncount'),('E0003414','International Association of Genito-Urinary Surgeons','noun','groupuncount'),('E0003415','International Association of Geographic Pathology','noun','groupuncount'),('E0003416','International Association of Medical Museums','noun','groupuncount'),('E0003417','International Atomic Energy Agency','noun','groupuncount'),('E0003418','International Classification of Diseases','noun','uncount'),('E0003419','International College of Surgeons','noun','groupuncount'),('E0003420','International Commission on Radiological Protection','noun','groupuncount'),('E0003421','International Commission on Radiological Units and Measurements','noun','groupuncount'),('E0003422','International Committee on Taxonomy of Viruses','noun','uncount'),('E0003423','International Council of Nurses','noun','groupuncount'),('E0003424','International Leprosy Association','noun','groupuncount'),('E0003425','International Neurological Association','noun','groupuncount'),('E0003426','International Phonetic Alphabet','noun','sing'),('E0003427','International Psychoanalytical Association','noun','groupuncount'),('E0003428','International Research Information Service','noun','groupuncount'),('E0003429','International Society of Comparative Pathology','noun','groupuncount'),('E0003430','International Society of Gastro-Enterology','noun','groupuncount'),('E0003431','International Society of Hematology','noun','groupuncount'),('E0003432','International Society of Microbiologists','noun','groupuncount'),('E0003433','International Society of Urology','noun','groupuncount'),('E0003434','International Standards Organization','noun','groupuncount'),('E0003435','International Tuberculosis Association','noun','groupuncount'),('E0003436','Iowa','noun','uncount'),('E0003437','Ipral','noun','uncount'),('E0003438','Ir','noun','metareg'),('E0003439','Iranian','adj','inv'),('E0003440','Iranian','noun','reg'),('E0003441','Iraq','noun','uncount'),('E0003442','Iraqi','adj','inv'),('E0003443','Iraqi','noun','reg'),('E0003444','Ireland','noun','uncount'),('E0003445','Irish','noun','uncount'),('E0003445','Irish','noun','plur'),('E0003446','Irish','adj','inv'),('E0003447','Isambert\'s disease','noun','uncount'),('E0003447','Isambert\'s disease','noun','reg'),('E0003448','Isc','noun','metareg'),('E0003449','Ishihara','adj','inv'),('E0003450','Ishijima','noun','inv'),('E0003451','Ishikawa','noun','inv'),('E0003452','Islamic','adj','inv'),('E0003453','Israel','noun','uncount'),('E0003454','Israeli','adj','inv'),('E0003455','Israeli','noun','reg'),('E0003456','Italian','noun','reg'),('E0003456','Italian','noun','uncount'),('E0003457','Italian','adj','inv'),('E0003458','Italy','noun','uncount'),('E0003459','Ivemark\'s syndrome','noun','uncount'),('E0003460','Ivy loop wiring','noun','uncount'),('E0003461','I blood-group system','noun','reg'),('E0003470','I-cell disease','noun','uncount'),('E0003472','I.A.G.P.','noun','sing'),('E0003473','I.A.G.U.S.','noun','sing'),('E0003474','I.A.M.M.','noun','sing'),('E0003475','I.A.P.B.','noun','sing'),('E0003476','I.A.P.P.','noun','sing'),('E0003477','I.C.N.','noun','sing'),('E0003478','I.C.R.P.','noun','sing'),('E0003479','I.C.R.U.','noun','sing'),('E0003480','I.C.S.','noun','sing'),('E0003481','I.L.A.','noun','sing'),('E0003482','I.M.','adv','inv'),('E0003483','I.M.A.','noun','sing'),('E0003484','I.N.A.','noun','sing'),('E0003485','I.P.A.A.','noun','sing'),('E0003486','I.R.I.S.','noun','sing'),('E0003487','I.S.A.','noun','sing'),('E0003488','I.S.C.P.','noun','sing'),('E0003489','I.S.G.E.','noun','groupuncount'),('E0003490','I.S.H.','noun','sing'),('E0003491','I.S.M.','noun','sing'),('E0003493','I.S.U.','noun','sing'),('E0003494','I.T.A.','noun','sing'),('E0003495','I.U.','noun','metareg'),('E0003496','I.V.','adv','inv'),('E0003497','J','noun','metareg'),('E0003498','JH virus','noun','reg'),('E0003499','JP','noun','metareg'),('E0003499','JP','noun','uncount'),('E0003500','JPI','noun','metareg'),('E0003500','JPI','noun','uncount'),('E0003501','Jackson','noun','reg'),('E0003501','Jackson','noun','uncount'),('E0003502','Jackson personality disorder','noun','reg'),('E0003502','Jackson personality disorder','noun','uncount'),('E0003502','Jackson personality disorder','noun','sing'),('E0003503','Jacobs','noun','inv'),('E0003503','Jacobs','noun','reg'),('E0003503','Jacobs','noun','uncount'),('E0003504','Jacobson\'s anastomosis','noun','glreg'),('E0003504','Jacobson\'s anastomosis','noun','uncount'),('E0003505','Jacobson\'s canal','noun','uncount'),('E0003506','Jacobson\'s plexus','noun','inv'),('E0003506','Jacobson\'s plexus','noun','reg'),('E0003507','Jacobson\'s retinitis','noun','glreg'),('E0003507','Jacobson\'s retinitis','noun','uncount'),('E0003508','Jacobson\'s sulcus','noun','glreg'),('E0003509','Jacquet\'s dermatitis','noun','glreg'),('E0003509','Jacquet\'s dermatitis','noun','uncount'),('E0003510','Jadassohn-Tieche nevus','noun','glreg'),('E0003511','Jaffe','noun','inv'),('E0003512','Jaffe-Lichtenstein disease','noun','uncount'),('E0003512','Jaffe-Lichtenstein disease','noun','reg'),('E0003513','Jakob\'s disease','noun','uncount'),('E0003513','Jakob\'s disease','noun','reg'),('E0003514','Jakob-Creutzfeldt disease','noun','uncount'),('E0003514','Jakob-Creutzfeldt disease','noun','reg'),('E0003515','Jaksch\'s anemia','noun','uncount'),('E0003516','Jaksch\'s disease','noun','uncount'),('E0003516','Jaksch\'s disease','noun','reg'),('E0003517','Jamaica','noun','uncount'),('E0003518','Jamaican','adj','inv'),('E0003519','Jamaican','noun','reg'),('E0003520','Jamaica ginger paralysis','noun','uncount'),('E0003520','Jamaica ginger paralysis','noun','glreg'),('E0003521','Jamaica ginger polyneuritis','noun','glreg'),('E0003521','Jamaica ginger polyneuritis','noun','uncount'),('E0003522','Jamestown','noun','sing'),('E0003523','Janet\'s disease','noun','uncount'),('E0003523','Janet\'s disease','noun','reg'),('E0003524','Jansen\'s disease','noun','uncount'),('E0003524','Jansen\'s disease','noun','reg'),('E0003525','January','noun','reg'),('E0003525','January','noun','uncount'),('E0003526','Japan','noun','inv'),('E0003527','Japanese','adj','inv'),('E0003528','Japanese','noun','uncount'),('E0003528','Japanese','noun','plur'),('E0003529','Japanese B encephalitis','noun','uncount'),('E0003529','Japanese B encephalitis','noun','glreg'),('E0003530','Japan wax','noun','uncount'),('E0003531','Jaquet\'s apparatus','noun','inv'),('E0003531','Jaquet\'s apparatus','noun','reg'),('E0003532','Javanese','adj','inv'),('E0003533','Jeddah','noun','inv'),('E0003534','Jensen\'s disease','noun','uncount'),('E0003534','Jensen\'s disease','noun','reg'),('E0003535','Jensen\'s retinitis','noun','glreg'),('E0003535','Jensen\'s retinitis','noun','uncount'),('E0003536','Jensen\'s sarcoma','noun','glreg'),('E0003536','Jensen\'s sarcoma','noun','uncount'),('E0003536','Jensen\'s sarcoma','noun','reg'),('E0003537','Jerne','noun','inv'),('E0003538','Jerusalem','noun','uncount'),('E0003539','Jeune\'s syndrome','noun','uncount'),('E0003540','Jew','noun','reg'),('E0003541','Jewish','adj','inv'),('E0003542','Jobert\'s fossa','noun','glreg'),('E0003543','Joffroy\'s reflex','noun','uncount'),('E0003544','John','noun','reg'),('E0003545','Johne\'s bacillus','noun','glreg'),('E0003545','Johne\'s bacillus','noun','uncount'),('E0003546','Johne\'s disease','noun','uncount'),('E0003546','Johne\'s disease','noun','reg'),('E0003547','Johnson','noun','reg'),('E0003547','Johnson','noun','uncount'),('E0003548','Johnson-Stevens disease','noun','uncount'),('E0003548','Johnson-Stevens disease','noun','reg'),('E0003549','Jones','noun','reg'),('E0003549','Jones','noun','uncount'),('E0003550','Jordanian','adj','inv'),('E0003551','Jordanian','noun','reg'),('E0003552','Joule','noun','reg'),('E0003553','Jourdain\'s disease','noun','uncount'),('E0003553','Jourdain\'s disease','noun','reg'),('E0003554','Jr','noun','metareg'),('E0003555','Julian','adj','inv'),('E0003556','July','noun','reg'),('E0003556','July','noun','uncount'),('E0003557','June','noun','reg'),('E0003557','June','noun','uncount'),('E0003558','Jungling\'s disease','noun','uncount'),('E0003558','Jungling\'s disease','noun','reg'),('E0003559','Junin virus','noun','reg'),('E0003559','Junin virus','noun','uncount'),('E0003560','Junker apparatus','noun','inv'),('E0003560','Junker apparatus','noun','reg'),('E0003561','Jurkat','noun','inv'),('E0003562','K','noun','metareg'),('E0003562','K','noun','uncount'),('E0003562','K','noun','inv'),('E0003564','KL','noun','metareg'),('E0003565','KPS','noun','metareg'),('E0003566','Ka','noun','metareg'),('E0003567','Kahlbaum\'s disease','noun','uncount'),('E0003567','Kahlbaum\'s disease','noun','reg'),('E0003568','Kahler\'s disease','noun','uncount'),('E0003568','Kahler\'s disease','noun','reg'),('E0003569','Kaiserstuhl disease','noun','uncount'),('E0003569','Kaiserstuhl disease','noun','reg'),('E0003570','Kal','noun','inv'),('E0003571','Kalischer\'s disease','noun','uncount'),('E0003571','Kalischer\'s disease','noun','reg'),('E0003572','Kalucy','noun','uncount'),('E0003573','Kampuchean','adj','inv'),('E0003574','Kansas','noun','uncount'),('E0003575','Kaposi','noun','reg'),('E0003575','Kaposi','noun','uncount'),('E0003576','Kaposi\'s sarcoma','noun','uncount'),('E0003576','Kaposi\'s sarcoma','noun','reg'),('E0003576','Kaposi\'s sarcoma','noun','glreg'),('E0003577','Karabeneck','noun','inv'),('E0003578','Karnofsky','noun','inv'),('E0003579','Kartagener\'s syndrome','noun','uncount'),('E0003580','Karvonen','noun','inv'),('E0003582','Kashin-Beck disease','noun','uncount'),('E0003582','Kashin-Beck disease','noun','reg'),('E0003583','Kashmiri','adj','inv'),('E0003584','Katayama disease','noun','uncount'),('E0003584','Katayama disease','noun','reg'),('E0003585','Katsuki','noun','uncount'),('E0003586','Katz formula','noun','glreg'),('E0003586','Katz formula','noun','reg'),('E0003587','Kaufman\'s pneumonia','noun','uncount'),('E0003588','Kaup index','noun','glreg'),('E0003588','Kaup index','noun','reg'),('E0003589','Kawasaki disease','noun','uncount'),('E0003589','Kawasaki disease','noun','reg'),('E0003590','Kayser\'s disease','noun','uncount'),('E0003590','Kayser\'s disease','noun','reg'),('E0003591','Kazal Pancreatic Secretory Trypsin Inhibitor','noun','reg'),('E0003592','Kazanjian forceps','noun','plur'),('E0003593','Kd','noun','inv'),('E0003594','Kdal','noun','metareg'),('E0003595','Ke','noun','uncount'),('E0003595','Ke','noun','metareg'),('E0003596','Kedani disease','noun','uncount'),('E0003596','Kedani disease','noun','reg'),('E0003597','Kelvin','noun','inv'),('E0003598','Kelvin scale','noun','reg'),('E0003599','Kemerova virus','noun','reg'),('E0003600','Kempf\'s disease','noun','uncount'),('E0003600','Kempf\'s disease','noun','reg'),('E0003601','Kentucky','noun','uncount'),('E0003602','Kenyan','noun','reg'),('E0003603','Kenyan','adj','inv'),('E0003604','Kenya typhus','noun','uncount'),('E0003605','Kern','noun','reg'),('E0003605','Kern','noun','uncount'),('E0003606','Kida','noun','uncount'),('E0003606','Kida','noun','reg'),('E0003607','Kiel','noun','inv'),('E0003608','Kienbock\'s disease','noun','uncount'),('E0003608','Kienbock\'s disease','noun','reg'),('E0003609','Kienbock\'s unit','noun','reg'),('E0003609','Kienbock\'s unit','noun','sing'),('E0003610','Killian','noun','reg'),('E0003610','Killian','noun','uncount'),('E0003611','Kimberley horse disease','noun','uncount'),('E0003611','Kimberley horse disease','noun','reg'),('E0003612','Kimura\'s disease','noun','uncount'),('E0003612','Kimura\'s disease','noun','reg'),('E0003613','Kinetron','noun','reg'),('E0003614','Kinnier Wilson disease','noun','uncount'),('E0003614','Kinnier Wilson disease','noun','reg'),('E0003615','Kirkland\'s disease','noun','uncount'),('E0003615','Kirkland\'s disease','noun','reg'),('E0003616','Kirschner\'s apparatus','noun','inv'),('E0003616','Kirschner\'s apparatus','noun','reg'),('E0003617','Klebsiella','noun','inv'),('E0003617','Klebsiella','noun','uncount'),('E0003618','Klebs\' disease','noun','uncount'),('E0003618','Klebs\' disease','noun','reg'),('E0003619','Klebs-Loffler bacillus','noun','glreg'),('E0003620','Kleenex','noun','reg'),('E0003620','Kleenex','noun','inv'),('E0003620','Kleenex','noun','uncount'),('E0003621','Klein','noun','reg'),('E0003621','Klein','noun','uncount'),('E0003622','Klemperer\'s disease','noun','uncount'),('E0003622','Klemperer\'s disease','noun','reg'),('E0003623','Klenow','noun','inv'),('E0003624','Klippel\'s disease','noun','uncount'),('E0003624','Klippel\'s disease','noun','reg'),('E0003625','Klumpke\'s paralysis','noun','uncount'),('E0003625','Klumpke\'s paralysis','noun','glreg'),('E0003626','Klumpke-Dejerine paralysis','noun','uncount'),('E0003626','Klumpke-Dejerine paralysis','noun','glreg'),('E0003627','Knapp','noun','inv'),('E0003628','Knoepfelmacher\'s butter meal','noun','uncount'),('E0003629','Koch\'s bacillus','noun','glreg'),('E0003629','Koch\'s bacillus','noun','uncount'),('E0003630','Koch-Weeks bacillus','noun','glreg'),('E0003631','Kodak','noun','uncount'),('E0003631','Kodak','noun','reg'),('E0003632','Koenig-Wichman disease','noun','uncount'),('E0003632','Koenig-Wichman disease','noun','reg'),('E0003633','Kohler','noun','inv'),('E0003634','Kohler\'s bone disease','noun','uncount'),('E0003634','Kohler\'s bone disease','noun','reg'),('E0003635','Kohler\'s second disease','noun','uncount'),('E0003635','Kohler\'s second disease','noun','reg'),('E0003636','Kohler-Pellegrini-Stieda disease','noun','uncount'),('E0003636','Kohler-Pellegrini-Stieda disease','noun','reg'),('E0003637','Kokka disease','noun','uncount'),('E0003637','Kokka disease','noun','reg'),('E0003638','Kolliker\'s nucleus','noun','glreg'),('E0003638','Kolliker\'s nucleus','noun','reg'),('E0003639','Kopp\'s asthma','noun','uncount'),('E0003640','Korean','noun','uncount'),('E0003640','Korean','noun','reg'),('E0003641','Korean','adj','inv'),('E0003642','Korean hemorrhagic nephrosonephritis','noun','glreg'),('E0003642','Korean hemorrhagic nephrosonephritis','noun','uncount'),('E0003643','Korsakoff','noun','reg'),('E0003643','Korsakoff','noun','uncount'),('E0003644','Korsakoff\'s disease','noun','uncount'),('E0003644','Korsakoff\'s disease','noun','reg'),('E0003645','Korsakoff\'s psychosis','noun','uncount'),('E0003645','Korsakoff\'s psychosis','noun','glreg'),('E0003646','Korsakov\'s psychosis','noun','glreg'),('E0003646','Korsakov\'s psychosis','noun','uncount'),('E0003647','Koschewnikow\'s disease','noun','uncount'),('E0003647','Koschewnikow\'s disease','noun','reg'),('E0003648','Koshevnikoff\'s disease','noun','uncount'),('E0003648','Koshevnikoff\'s disease','noun','reg'),('E0003649','Kotyk','noun','reg'),('E0003649','Kotyk','noun','uncount'),('E0003650','Kovalevsky\'s canal','noun','uncount'),('E0003651','Kozhevnikov\'s disease','noun','uncount'),('E0003651','Kozhevnikov\'s disease','noun','reg'),('E0003653','Krabbe\'s disease','noun','uncount'),('E0003653','Krabbe\'s disease','noun','reg'),('E0003654','Krauss','noun','inv'),('E0003655','Krebs','noun','inv'),('E0003656','Krebs\' leukocyte index','noun','glreg'),('E0003656','Krebs\' leukocyte index','noun','reg'),('E0003657','Krishaber\'s disease','noun','uncount'),('E0003657','Krishaber\'s disease','noun','reg'),('E0003658','Krompecher\'s carcinoma','noun','glreg'),('E0003658','Krompecher\'s carcinoma','noun','uncount'),('E0003658','Krompecher\'s carcinoma','noun','reg'),('E0003659','Kronlein\'s hernia','noun','glreg'),('E0003659','Kronlein\'s hernia','noun','reg'),('E0003660','Kruijff','noun','reg'),('E0003660','Kruijff','noun','uncount'),('E0003661','Kufs\' disease','noun','uncount'),('E0003661','Kufs\' disease','noun','reg'),('E0003662','Kugelberg-Welander disease','noun','uncount'),('E0003662','Kugelberg-Welander disease','noun','reg'),('E0003663','Kuhnt-Junius disease','noun','uncount'),('E0003663','Kuhnt-Junius disease','noun','reg'),('E0003664','Kulchitzky-cell carcinoma','noun','glreg'),('E0003664','Kulchitzky-cell carcinoma','noun','uncount'),('E0003664','Kulchitzky-cell carcinoma','noun','reg'),('E0003665','Kummell\'s disease','noun','uncount'),('E0003665','Kummell\'s disease','noun','reg'),('E0003666','Kummell\'s spondylitis','noun','glreg'),('E0003666','Kummell\'s spondylitis','noun','uncount'),('E0003667','Kummell-Verneuil disease','noun','uncount'),('E0003667','Kummell-Verneuil disease','noun','reg'),('E0003668','Kupffer','noun','inv'),('E0003669','Kupffer cell sarcoma','noun','glreg'),('E0003669','Kupffer cell sarcoma','noun','uncount'),('E0003669','Kupffer cell sarcoma','noun','reg'),('E0003670','Kurstaki','noun','inv'),('E0003671','Kurtzke scale','noun','reg'),('E0003672','Kussmaul\'s aphasia','noun','uncount'),('E0003673','Kussmaul\'s disease','noun','uncount'),('E0003673','Kussmaul\'s disease','noun','reg'),('E0003674','Kussmaul\'s paralysis','noun','uncount'),('E0003674','Kussmaul\'s paralysis','noun','glreg'),('E0003675','Kussmaul-Landry paralysis','noun','uncount'),('E0003675','Kussmaul-Landry paralysis','noun','glreg'),('E0003676','Kussmaul-Maier disease','noun','uncount'),('E0003676','Kussmaul-Maier disease','noun','reg'),('E0003677','Kuster\'s hernia','noun','glreg'),('E0003677','Kuster\'s hernia','noun','reg'),('E0003678','Kuwaiti','adj','inv'),('E0003679','Kuwaiti','noun','reg'),('E0003680','Kyasanur Forest disease','noun','uncount'),('E0003680','Kyasanur Forest disease','noun','reg'),('E0003681','Kyasanur Forest disease virus','noun','reg'),('E0003681','Kyasanur Forest disease virus','noun','uncount'),('E0003682','Kyle','noun','inv'),('E0003683','Kyrle\'s disease','noun','uncount'),('E0003683','Kyrle\'s disease','noun','reg'),('E0003684','Kyushu','noun','inv'),('E0003685','K T typhus','noun','uncount'),('E0003686','K virus','noun','reg'),('E0003687','L','noun','metareg'),('E0003688','L1','noun','metareg'),('E0003689','L2','noun','metareg'),('E0003690','L3','noun','metareg'),('E0003691','L3T4 antigen','noun','reg'),('E0003692','L6','noun','metareg'),('E0003693','LA','noun','metareg'),('E0003694','LAD','noun','metareg'),('E0003695','LAEVR','noun','metareg'),('E0003696','LAF','noun','metareg'),('E0003697','LAI','noun','metareg'),('E0003698','LAS','noun','metareg'),('E0003699','LAV antibody','noun','reg'),('E0003700','LBM','noun','metareg'),('E0003701','LCA','noun','metareg'),('E0003702','LCL','noun','metareg'),('E0003703','LCM','noun','plur'),('E0003703','LCM','noun','metareg'),('E0003703','LCM','noun','uncount'),('E0003704','LCMRglu','noun','metareg'),('E0003705','LCMV','noun','metareg'),('E0003706','LCM virus','noun','reg'),('E0003707','LCT','noun','metareg'),('E0003708','LD','noun','metareg'),('E0003709','LDCC','noun','metareg'),('E0003710','LDH','noun','metareg'),('E0003711','LDHD','noun','metareg'),('E0003712','LDH-4','noun','metareg'),('E0003713','LDL','noun','metareg'),('E0003713','LDL','noun','uncount'),('E0003714','LE','noun','metareg'),('E0003715','LEYTAS','noun','metareg'),('E0003716','LEYTAS-1','noun','metareg'),('E0003717','LEYTAS-2','noun','metareg'),('E0003718','LE panniculitis','noun','glreg'),('E0003718','LE panniculitis','noun','uncount'),('E0003719','LF','noun','metareg'),('E0003720','LFA-1','noun','metareg'),('E0003721','LFA-3','noun','metareg'),('E0003722','LG','noun','metareg'),('E0003723','LG1','noun','metareg'),('E0003724','LG2','noun','metareg'),('E0003725','LGL','noun','metareg'),('E0003726','LGV','noun','metareg'),('E0003727','LG 3','noun','metareg'),('E0003728','LH','noun','metareg'),('E0003730','LINE-1','noun','uncount'),('E0003731','LK','noun','metareg'),('E0003732','LL','noun','metareg'),('E0003733','LLCSG','noun','metareg'),('E0003734','LMA','noun','metareg'),('E0003735','LN','noun','metareg'),('E0003736','LNF-III','noun','metareg'),('E0003737','LN-1','noun','metareg'),('E0003738','LN-2','noun','metareg'),('E0003739','LP','noun','metareg'),('E0003740','LPL','noun','metareg'),('E0003741','LPL','adj','inv'),('E0003742','LPS','noun','metareg'),('E0003743','LP-NF','noun','metareg'),('E0003744','LRF','noun','uncount'),('E0003744','LRF','noun','metareg'),('E0003745','LSG','noun','metareg'),('E0003746','LTA','noun','metareg'),('E0003747','LTR','noun','metareg'),('E0003748','LVEDP','noun','metareg'),('E0003749','LVEDV','noun','uncount'),('E0003750','LVESV','noun','uncount'),('E0003751','LVOT','noun','metareg'),('E0003752','Labrador','noun','reg'),('E0003752','Labrador','noun','uncount'),('E0003753','Laburnum alpinum','noun','uncount'),('E0003753','Laburnum alpinum','noun','inv'),('E0003754','Lactobacillus','noun','inv'),('E0003754','Lactobacillus','noun','uncount'),('E0003755','Lactobacillus casei','noun','uncount'),('E0003755','Lactobacillus casei','noun','inv'),('E0003756','Lactobacillus fermentum','noun','inv'),('E0003756','Lactobacillus fermentum','noun','uncount'),('E0003757','Laennec\'s cirrhosis','noun','uncount'),('E0003758','Laennec\'s disease','noun','uncount'),('E0003758','Laennec\'s disease','noun','reg'),('E0003759','Lafora\'s disease','noun','uncount'),('E0003759','Lafora\'s disease','noun','reg'),('E0003760','Lafora\'s sign','noun','uncount'),('E0003760','Lafora\'s sign','noun','reg'),('E0003761','Lagos','noun','uncount'),('E0003762','Lancereaux\'s nephritis','noun','glreg'),('E0003762','Lancereaux\'s nephritis','noun','uncount'),('E0003763','Lancereaux-Mathieu disease','noun','uncount'),('E0003763','Lancereaux-Mathieu disease','noun','reg'),('E0003764','Landouzys disease','noun','uncount'),('E0003764','Landouzys disease','noun','reg'),('E0003765','Landouzy\'s disease','noun','uncount'),('E0003765','Landouzy\'s disease','noun','reg'),('E0003766','Landry\'s disease','noun','uncount'),('E0003766','Landry\'s disease','noun','reg'),('E0003767','Landry\'s paralysis','noun','uncount'),('E0003767','Landry\'s paralysis','noun','glreg'),('E0003768','Landzert\'s fossa','noun','glreg'),('E0003769','Lane\'s disease','noun','uncount'),('E0003769','Lane\'s disease','noun','reg'),('E0003770','Lang','noun','reg'),('E0003771','Langat virus','noun','reg'),('E0003772','Langdon Down\'s disease','noun','uncount'),('E0003772','Langdon Down\'s disease','noun','reg'),('E0003774','Langendorff','noun','reg'),('E0003775','Langerhans islet','noun','reg'),('E0003776','Langer\'s lines','noun','plur'),('E0003777','Langmuir-Blodgett technique','noun','reg'),('E0003778','Langton','noun','reg'),('E0003779','Lanoxin','noun','uncount'),('E0003780','Lansing virus','noun','reg'),('E0003781','Laotian','adj','inv'),('E0003782','Laotian','noun','reg'),('E0003783','Lapique\'s constant','noun','uncount'),('E0003783','Lapique\'s constant','noun','sing'),('E0003784','Laron','noun','reg'),('E0003785','Larrey-Weil disease','noun','uncount'),('E0003785','Larrey-Weil disease','noun','reg'),('E0003786','Larsen\'s disease','noun','uncount'),('E0003786','Larsen\'s disease','noun','reg'),('E0003787','Larsen-Johansson disease','noun','uncount'),('E0003787','Larsen-Johansson disease','noun','reg'),('E0003788','Lasegue\'s disease','noun','uncount'),('E0003788','Lasegue\'s disease','noun','reg'),('E0003789','Lasix','noun','uncount'),('E0003790','Lassa fever virus','noun','reg'),('E0003791','Latin','noun','uncount'),('E0003791','Latin','noun','reg'),('E0003791','Latin','noun','sing'),('E0003792','Latin','adj','inv'),('E0003793','Latino','noun','reg'),('E0003794','Latino','adj','inv'),('E0003795','Latino virus','noun','reg'),('E0003796','Lauber\'s disease','noun','uncount'),('E0003796','Lauber\'s disease','noun','reg'),('E0003797','Laugier\'s hernia','noun','glreg'),('E0003797','Laugier\'s hernia','noun','reg'),('E0003798','Laurer\'s canal','noun','uncount'),('E0003799','Lauth\'s canal','noun','uncount'),('E0003800','LeFort','noun','reg'),('E0003800','LeFort','noun','uncount'),('E0003801','Leavell','noun','reg'),('E0003801','Leavell','noun','uncount'),('E0003802','Lebanese','adj','inv'),('E0003803','Lebanese','noun','inv'),('E0003804','Leber\'s congenital amaurosis','noun','glreg'),('E0003804','Leber\'s congenital amaurosis','noun','uncount'),('E0003805','Leber\'s disease','noun','uncount'),('E0003805','Leber\'s disease','noun','reg'),('E0003806','Leber\'s plexus','noun','inv'),('E0003806','Leber\'s plexus','noun','reg'),('E0003807','Lederer\'s anemia','noun','uncount'),('E0003808','Leff','noun','reg'),('E0003809','Legal\'s disease','noun','uncount'),('E0003809','Legal\'s disease','noun','reg'),('E0003810','Legg\'s disease','noun','uncount'),('E0003810','Legg\'s disease','noun','reg'),('E0003811','Legg-Calve disease','noun','uncount'),('E0003811','Legg-Calve disease','noun','reg'),('E0003812','Legg-Calve-Perthes disease','noun','uncount'),('E0003812','Legg-Calve-Perthes disease','noun','reg'),('E0003813','Legg-Calve-Waldenstrom disease','noun','uncount'),('E0003813','Legg-Calve-Waldenstrom disease','noun','reg'),('E0003815','Leichtenstern\'s encephalitis','noun','glreg'),('E0003815','Leichtenstern\'s encephalitis','noun','uncount'),('E0003816','Leiner\'s disease','noun','uncount'),('E0003816','Leiner\'s disease','noun','reg'),('E0003817','Leishmania braziliensis','noun','inv'),('E0003817','Leishmania braziliensis','noun','uncount'),('E0003818','Leishmania braziliensis braziliensis','noun','inv'),('E0003818','Leishmania braziliensis braziliensis','noun','uncount'),('E0003819','Leishman\'s anemia','noun','uncount'),('E0003820','Leitz','noun','reg'),('E0003820','Leitz','noun','uncount'),('E0003821','Lei Wan','noun','uncount'),('E0003822','Leloir\'s disease','noun','uncount'),('E0003822','Leloir\'s disease','noun','reg'),('E0003823','Lenegre\'s disease','noun','uncount'),('E0003823','Lenegre\'s disease','noun','reg'),('E0003824','Lennert','noun','reg'),('E0003825','Lennert\'s lymphoma','noun','uncount'),('E0003825','Lennert\'s lymphoma','noun','reg'),('E0003826','Lennhoff\'s index','noun','glreg'),('E0003826','Lennhoff\'s index','noun','reg'),('E0003827','Lens culinaris','noun','uncount'),('E0003828','Leon virus','noun','reg'),('E0003829','Leriche\'s disease','noun','uncount'),('E0003829','Leriche\'s disease','noun','reg'),('E0003830','Lerner','noun','reg'),('E0003833','Leunissen-Bijvelt','noun','reg'),('E0003834','Lev\'s disease','noun','uncount'),('E0003834','Lev\'s disease','noun','reg'),('E0003835','Lewandowsky-Lutz disease','noun','uncount'),('E0003835','Lewandowsky-Lutz disease','noun','reg'),('E0003836','Lewis','noun','reg'),('E0003836','Lewis','noun','uncount'),('E0003837','Lewisa','noun','uncount'),('E0003839','Lex','noun','uncount'),('E0003840','Leyden','noun','reg'),('E0003841','Leyden television analysis system','noun','reg'),('E0003841','Leyden television analysis system','noun','sing'),('E0003842','Leyden\'s disease','noun','uncount'),('E0003842','Leyden\'s disease','noun','reg'),('E0003843','Leydig','noun','uncount'),('E0003843','Leydig','noun','reg'),('E0003844','Leydig cell','noun','reg'),('E0003845','Le Fort','noun','reg'),('E0003845','Le Fort','noun','uncount'),('E0003846','Le Fort I osteotomy','noun','uncount'),('E0003846','Le Fort I osteotomy','noun','reg'),('E0003847','Li','noun','uncount'),('E0003848','LiCl','noun','metareg'),('E0003849','Liberalism','noun','uncount'),('E0003850','Liberian','adj','inv'),('E0003851','Liberian','noun','reg'),('E0003853','Libman-Sacks endocarditis','noun','glreg'),('E0003853','Libman-Sacks endocarditis','noun','uncount'),('E0003854','Libyan','adj','inv'),('E0003855','Libyan','noun','reg'),('E0003856','Licentiate in Dental Surgery','noun','irreg(Licentiate in'),('E0003857','Licentiate in Medicine and Surgery of the Society of Apothecaries','noun','irreg(Licentiate in'),('E0003858','Licentiate in Midwifery of the Royal College of Physicians','noun','irreg(Licentiate in'),('E0003859','Licentiate in Obstetric Science','noun','irreg(Licentiate in'),('E0003860','Licentiate in Surgery','noun','irreg(Licentiate in'),('E0003861','Licentiate of the King and Queen\'s College of Physicians of Ireland','noun','irreg(Licentiate of'),('E0003862','Licentiate of the Royal College of Physicians and Surgeons, Ireland','noun','irreg(Licentiate of'),('E0003863','Licentiate of the Royal College of Surgeons, Edinburgh','noun','irreg(Licentiate of'),('E0003864','Lichtheim\'s aphasia','noun','uncount'),('E0003865','Lichtheim\'s disease','noun','uncount'),('E0003865','Lichtheim\'s disease','noun','reg'),('E0003866','Lignac\'s disease','noun','uncount'),('E0003866','Lignac\'s disease','noun','reg'),('E0003867','Lignac-Fanconi disease','noun','uncount'),('E0003867','Lignac-Fanconi disease','noun','reg'),('E0003868','Lima','noun','uncount'),('E0003869','Limbo','noun','reg'),('E0003869','Limbo','noun','uncount'),('E0003870','Lincoln','noun','reg'),('E0003870','Lincoln','noun','uncount'),('E0003871','Lindau\'s disease','noun','uncount'),('E0003871','Lindau\'s disease','noun','reg'),('E0003872','Lindau-von Hippel disease','noun','uncount'),('E0003872','Lindau-von Hippel disease','noun','reg'),('E0003873','Lioresal','noun','uncount'),('E0003874','Lipomyces','noun','uncount'),('E0003874','Lipomyces','noun','inv'),('E0003875','Lipomyces starkeyi','noun','uncount'),('E0003875','Lipomyces starkeyi','noun','inv'),('E0003876','Liponyssus bursa','noun','inv'),('E0003876','Liponyssus bursa','noun','uncount'),('E0003877','Lipschutz\'s disease','noun','uncount'),('E0003877','Lipschutz\'s disease','noun','reg'),('E0003878','Lissauer\'s paralysis','noun','uncount'),('E0003878','Lissauer\'s paralysis','noun','glreg'),('E0003879','Listeria','noun','uncount'),('E0003879','Listeria','noun','inv'),('E0003881','Little','noun','reg'),('E0003882','Little\'s disease','noun','uncount'),('E0003882','Little\'s disease','noun','reg'),('E0003883','Littre\'s hernia','noun','glreg'),('E0003883','Littre\'s hernia','noun','reg'),('E0003884','Livi\'s index','noun','glreg'),('E0003884','Livi\'s index','noun','reg'),('E0003885','Llobregat River','noun','uncount'),('E0003886','Lobo\'s disease','noun','uncount'),('E0003886','Lobo\'s disease','noun','reg'),('E0003887','Lobstein\'s disease','noun','uncount'),('E0003887','Lobstein\'s disease','noun','reg'),('E0003888','Locusta migratoria','noun','inv'),('E0003888','Locusta migratoria','noun','uncount'),('E0003889','Loebisch\'s formula','noun','glreg'),('E0003889','Loebisch\'s formula','noun','reg'),('E0003890','Loffler\'s endocarditis','noun','glreg'),('E0003890','Loffler\'s endocarditis','noun','uncount'),('E0003891','Loffler\'s parietal fibroplastic endocarditis','noun','glreg'),('E0003891','Loffler\'s parietal fibroplastic endocarditis','noun','uncount'),('E0003892','Loffler\'s pneumonia','noun','uncount'),('E0003893','London','noun','uncount'),('E0003894','Long Interspersed Sequence One','noun','uncount'),('E0003895','Long Interspersed Sequence Six','noun','uncount'),('E0003896','Long Interspersed Sequence Three','noun','uncount'),('E0003897','Long Interspersed Sequence Two','noun','uncount'),('E0003898','Long\'s formula','noun','glreg'),('E0003898','Long\'s formula','noun','reg'),('E0003899','Long-Lukens animal','noun','reg'),('E0003900','Lorain\'s disease','noun','uncount'),('E0003900','Lorain\'s disease','noun','reg'),('E0003901','Lord','noun','reg'),('E0003901','Lord','noun','sing'),('E0003903','Los Angeles','noun','uncount'),('E0003904','Louis','noun','uncount'),('E0003905','Louisiana','noun','uncount'),('E0003906','Louisiana pneumonia','noun','uncount'),('E0003907','Louis-Bar syndrome','noun','uncount'),('E0003907','Louis-Bar syndrome','noun','reg'),('E0003908','Lowenberg\'s canal','noun','uncount'),('E0003909','Lowe\'s disease','noun','uncount'),('E0003909','Lowe\'s disease','noun','reg'),('E0003910','Ludloff\'s sign','noun','uncount'),('E0003911','Ludwig','noun','reg'),('E0003911','Ludwig','noun','uncount'),('E0003912','Ludwig lung cancer study group','noun','group(reg)'),('E0003913','Luft\'s disease','noun','uncount'),('E0003913','Luft\'s disease','noun','reg'),('E0003915','Lunyo virus','noun','reg'),('E0003916','Luschka\'s bursa','noun','glreg'),('E0003916','Luschka\'s bursa','noun','reg'),('E0003917','Luschka\'s fossa','noun','glreg'),('E0003919','Lutembacher\'s disease','noun','uncount'),('E0003919','Lutembacher\'s disease','noun','reg'),('E0003920','Lutembacher\'s syndrome','noun','uncount'),('E0003920','Lutembacher\'s syndrome','noun','reg'),('E0003921','Lutheran','adj','inv'),('E0003922','Lutheran','noun','reg'),('E0003923','Lutz-Splendore-Almeida disease','noun','uncount'),('E0003923','Lutz-Splendore-Almeida disease','noun','reg'),('E0003924','LyP','noun','metareg'),('E0003925','Lyell\'s disease','noun','uncount'),('E0003925','Lyell\'s disease','noun','reg'),('E0003926','Lyme arthritis','noun','glreg'),('E0003926','Lyme arthritis','noun','uncount'),('E0003927','Lyme disease','noun','uncount'),('E0003928','Lynoral','noun','uncount'),('E0003929','L cell','noun','reg'),('E0003930','L-PAM','noun','uncount'),('E0003931','L-form','noun','reg'),('E0003932','L-phase variant','noun','reg'),('E0003933','L. talis','noun','uncount'),('E0003934','L.A.O.','noun','metareg'),('E0003935','L.Ch.','noun','metareg'),('E0003936','L.D.S.','noun','metareg'),('E0003937','L.K.Q.C.P.I.','noun','metareg'),('E0003938','L.M.','noun','metareg'),('E0003939','L.M.','adj','inv'),('E0003940','L.M.R.C.P.','noun','metareg'),('E0003941','L.M.S.','noun','metareg'),('E0003942','L.M.S.S.A.','noun','metareg'),('E0003943','L.P.N.','noun','metareg'),('E0003944','L.R.C.P.','noun','metareg'),('E0003946','L.R.C.S.','noun','metareg'),('E0003947','L.R.C.S.E.','noun','metareg'),('E0003948','L.V.N.','noun','metareg'),('E0003949','M','noun','uncount'),('E0003950','MAD','noun','metareg'),('E0003951','MAG','noun','metareg'),('E0003952','MAO','noun','metareg'),('E0003952','MAO','noun','uncount'),('E0003953','MAb','noun','metareg'),('E0003954','MAb DF3','noun','metareg'),('E0003955','MB Form Creatine Kinase','noun','reg'),('E0003956','MB form creatine kinase','noun','reg'),('E0003956','MB form creatine kinase','noun','uncount'),('E0003957','MCPP','noun','uncount'),('E0003958','MGBG','noun','metareg'),('E0003959','MHC','noun','metareg'),('E0003960','MHPG','noun','metareg'),('E0003961','MHz','noun','metareg'),('E0003962','MIC','noun','metareg'),('E0003963','MK','noun','metareg'),('E0003964','MLC','noun','metareg'),('E0003965','MLR','noun','metareg'),('E0003965','MLR','noun','uncount'),('E0003966','MMPI','noun','sing'),('E0003967','MMR','noun','metareg'),('E0003968','MM Form Creatine Kinase','noun','reg'),('E0003969','MM form creatine kinase','noun','reg'),('E0003969','MM form creatine kinase','noun','uncount'),('E0003970','MM virus','noun','reg'),('E0003971','MN','noun','metareg'),('E0003972','MO','noun','metareg'),('E0003973','MP','noun','plur'),('E0003973','MP','noun','metareg'),('E0003973','MP','noun','uncount'),('E0003974','MRC','noun','metareg'),('E0003975','MRI','noun','metareg'),('E0003976','MRL','noun','metareg'),('E0003977','MS','noun','metareg'),('E0003978','MSA','noun','uncount'),('E0003978','MSA','noun','metareg'),('E0003979','MSKCC','noun','metareg'),('E0003980','MSP','noun','metareg'),('E0003981','MSS','noun','metareg'),('E0003981','MSS','noun','uncount'),('E0003982','MST','noun','metareg'),('E0003983','MSUM','noun','metareg'),('E0003984','MS-1 hepatitis','noun','glreg'),('E0003984','MS-1 hepatitis','noun','uncount'),('E0003985','MS-2 hepatitis','noun','glreg'),('E0003985','MS-2 hepatitis','noun','uncount'),('E0003986','MT','noun','metareg'),('E0003987','MTX','noun','metareg'),('E0003988','MUD','noun','metareg'),('E0003989','MUVH','noun','metareg'),('E0003990','MV','noun','metareg'),('E0003990','MV','noun','uncount'),('E0003991','MVP','noun','metareg'),('E0003992','MVR','noun','metareg'),('E0003993','MW','noun','metareg'),('E0003994','Maastricht','noun','sing'),('E0003995','MacAndrew','noun','reg'),('E0003996','MacCir','noun','metareg'),('E0003996','MacCir','noun','uncount'),('E0003997','MacLean-Maxwell disease','noun','uncount'),('E0003997','MacLean-Maxwell disease','noun','reg'),('E0003998','Macaca fascicularis','noun','uncount'),('E0003998','Macaca fascicularis','noun','inv'),('E0003999','Macaca mulatta','noun','inv'),('E0003999','Macaca mulatta','noun','uncount'),('E0004001','Macdonald index','noun','glreg'),('E0004001','Macdonald index','noun','reg'),('E0004002','Mace','noun','uncount'),('E0004003','Mache unit','noun','reg'),('E0004004','Machupo virus','noun','reg'),('E0004005','Mackenzie\'s disease','noun','uncount'),('E0004005','Mackenzie\'s disease','noun','reg'),('E0004006','Madame','noun','irreg(Madame,Mesdame'),('E0004007','Madelung\'s disease','noun','uncount'),('E0004007','Madelung\'s disease','noun','reg'),('E0004008','Madison','noun','reg'),('E0004008','Madison','noun','uncount'),('E0004009','Maduro','noun','reg'),('E0004010','Magendie\'s foramen','noun','glreg'),('E0004010','Magendie\'s foramen','noun','reg'),('E0004011','Magitot\'s disease','noun','uncount'),('E0004011','Magitot\'s disease','noun','reg'),('E0004012','Maher\'s disease','noun','uncount'),('E0004012','Maher\'s disease','noun','reg'),('E0004013','Maier\'s sinus','noun','reg'),('E0004013','Maier\'s sinus','noun','inv'),('E0004014','Maine','noun','uncount'),('E0004015','Majocchi\'s disease','noun','uncount'),('E0004015','Majocchi\'s disease','noun','reg'),('E0004016','Majocchi\'s granuloma','noun','glreg'),('E0004016','Majocchi\'s granuloma','noun','uncount'),('E0004016','Majocchi\'s granuloma','noun','reg'),('E0004017','Makonde virus','noun','reg'),('E0004018','Malassez\'s disease','noun','uncount'),('E0004018','Malassez\'s disease','noun','reg'),('E0004019','Malawian','adj','inv'),('E0004020','Malawian','noun','reg'),('E0004021','Malay','noun','uncount'),('E0004021','Malay','noun','reg'),('E0004021','Malay','noun','inv'),('E0004022','Malaysian','adj','inv'),('E0004023','Malgaigne\'s fossa','noun','glreg'),('E0004024','Malian','adj','inv'),('E0004025','Malibu disease','noun','uncount'),('E0004025','Malibu disease','noun','reg'),('E0004026','Mallick','noun','reg'),('E0004027','Mall\'s formula','noun','glreg'),('E0004027','Mall\'s formula','noun','reg'),('E0004027','Mall\'s formula','noun','uncount'),('E0004028','Malpighian','adj','inv'),('E0004029','Maltese','adj','inv'),('E0004030','Maltese','noun','inv'),('E0004030','Maltese','noun','uncount'),('E0004031','Malthusian','noun','reg'),('E0004032','Malthusian','adj','inv'),('E0004033','Mammalia','noun','inv'),('E0004033','Mammalia','noun','uncount'),('E0004034','Manchurian typhus','noun','uncount'),('E0004035','Manhattan','noun','uncount'),('E0004036','Mann-Bollman fistula','noun','glreg'),('E0004036','Mann-Bollman fistula','noun','reg'),('E0004037','Manson\'s disease','noun','uncount'),('E0004037','Manson\'s disease','noun','reg'),('E0004038','Manx','adj','inv'),('E0004039','Maori','noun','reg'),('E0004040','Maori','adj','inv'),('E0004041','Marburg disease','noun','uncount'),('E0004041','Marburg disease','noun','reg'),('E0004042','Marburg virus','noun','reg'),('E0004043','Marburg virus disease','noun','uncount'),('E0004043','Marburg virus disease','noun','reg'),('E0004044','March','noun','reg'),('E0004044','March','noun','uncount'),('E0004045','Marchiafava-Bignami disease','noun','uncount'),('E0004045','Marchiafava-Bignami disease','noun','reg'),('E0004046','Marchiafava-Micheli disease','noun','uncount'),('E0004046','Marchiafava-Micheli disease','noun','reg'),('E0004047','March\'s disease','noun','uncount'),('E0004047','March\'s disease','noun','reg'),('E0004048','Marcus Gunn pupil','noun','reg'),('E0004048','Marcus Gunn pupil','noun','uncount'),('E0004049','Marcus Gunn pupillary phenomenon','noun','glreg'),('E0004049','Marcus Gunn pupillary phenomenon','noun','uncount'),('E0004050','Mardi Gras','noun','inv'),('E0004051','Marek\'s disease','noun','uncount'),('E0004051','Marek\'s disease','noun','reg'),('E0004052','Marie\'s disease','noun','uncount'),('E0004052','Marie\'s disease','noun','reg'),('E0004053','Marie\'s sclerosis','noun','glreg'),('E0004053','Marie\'s sclerosis','noun','uncount'),('E0004054','Marie\'s syndrome','noun','uncount'),('E0004055','Marie-Bamberger disease','noun','uncount'),('E0004055','Marie-Bamberger disease','noun','reg'),('E0004056','Marie-Strumpell disease','noun','uncount'),('E0004056','Marie-Strumpell disease','noun','reg'),('E0004057','Marie-Strumpell spondylitis','noun','glreg'),('E0004057','Marie-Strumpell spondylitis','noun','uncount'),('E0004058','Marie-Tooth disease','noun','uncount'),('E0004058','Marie-Tooth disease','noun','reg'),('E0004059','Marion\'s disease','noun','uncount'),('E0004059','Marion\'s disease','noun','reg'),('E0004060','Marsh\'s disease','noun','uncount'),('E0004060','Marsh\'s disease','noun','reg'),('E0004061','Martin\'s disease','noun','uncount'),('E0004061','Martin\'s disease','noun','reg'),('E0004062','Maryland','noun','uncount'),('E0004063','Masonic','adj','inv'),('E0004064','Massachusetts','noun','uncount'),('E0004065','Master of Nursing','noun','sing'),('E0004066','Master of Public Health','noun','irreg(Master of Publ'),('E0004067','Master of Surgery','noun','sing'),('E0004068','Masugi nephritis','noun','glreg'),('E0004068','Masugi nephritis','noun','uncount'),('E0004069','Mathieu\'s disease','noun','uncount'),('E0004069','Mathieu\'s disease','noun','reg'),('E0004070','Maunier-Kuhn disease','noun','uncount'),('E0004070','Maunier-Kuhn disease','noun','reg'),('E0004071','Mauritanian','adj','inv'),('E0004072','Mauritian','noun','reg'),('E0004072','Mauritian','noun','uncount'),('E0004073','Mauritian','adj','inv'),('E0004074','Maxcy\'s disease','noun','uncount'),('E0004074','Maxcy\'s disease','noun','reg'),('E0004075','May','noun','reg'),('E0004075','May','noun','uncount'),('E0004076','Mayaro virus','noun','reg'),('E0004076','Mayaro virus','noun','uncount'),('E0004077','McArdle\'s disease','noun','uncount'),('E0004077','McArdle\'s disease','noun','reg'),('E0004078','McCormac\'s reflex','noun','uncount'),('E0004078','McCormac\'s reflex','noun','reg'),('E0004079','McLean\'s formula','noun','glreg'),('E0004079','McLean\'s formula','noun','reg'),('E0004080','McLean\'s index','noun','glreg'),('E0004080','McLean\'s index','noun','reg'),('E0004081','Mebaral','noun','uncount'),('E0004082','Medicaid','noun','uncount'),('E0004083','Medical Doctor','noun','reg'),('E0004084','Medical Officer','noun','reg'),('E0004085','Medical Officers Reserve Corps','noun','groupuncount'),('E0004086','Medical Officer of Health','noun','irreg(Medical Office'),('E0004087','Medical Practitioners Union','noun','groupuncount'),('E0004088','Medical Record Administrator','noun','reg'),('E0004089','Medical Reserve Corps','noun','plur'),('E0004090','Medicare','noun','uncount'),('E0004091','Medin\'s disease','noun','uncount'),('E0004091','Medin\'s disease','noun','reg'),('E0004092','Mediterranean','noun','reg'),('E0004093','Mediterranean','adj','inv'),('E0004094','Mediterranean disease','noun','uncount'),('E0004094','Mediterranean disease','noun','reg'),('E0004095','Mediterranean fever','noun','reg'),('E0004095','Mediterranean fever','noun','uncount'),('E0004096','Mediterranean phthisis','noun','glreg'),('E0004096','Mediterranean phthisis','noun','uncount'),('E0004097','Meeh\'s formula','noun','glreg'),('E0004097','Meeh\'s formula','noun','reg'),('E0004098','Meige\'s disease','noun','uncount'),('E0004098','Meige\'s disease','noun','reg'),('E0004099','Meinicke test','noun','reg'),('E0004100','Meirowsky phenomenon','noun','glreg'),('E0004101','Meissner\'s plexus','noun','inv'),('E0004101','Meissner\'s plexus','noun','reg'),('E0004102','Melbourne','noun','uncount'),('E0004103','Meleda disease','noun','uncount'),('E0004103','Meleda disease','noun','reg'),('E0004104','Melotte\'s metal','noun','uncount'),('E0004105','Member of Parliament','noun','irreg(Member of Parl'),('E0004106','Member of Royal Australasian College of Physicians','noun','irreg(Member of Roya'),('E0004107','Member of the Chartered Society of Physiotherapists','noun','irreg(Member of the'),('E0004108','Member of the Physiotherapists\' Association','noun','irreg(Member of the'),('E0004109','Member of the Royal College of Physicians of Edinburgh','noun','irreg(Member of the'),('E0004110','Member of the Royal College of Physicians of Ireland','noun','irreg(Member of the'),('E0004111','Member of the Royal College of Surgeons of Edinburgh','noun','irreg(Member of the'),('E0004112','Member of the Royal College of Surgeons of Ireland','noun','irreg(Member of the'),('E0004113','Member of the Royal College of Veterinary Surgeons','noun','irreg(Member of the'),('E0004114','Memorial','noun','sing'),('E0004115','Memorial Sloan Kettering Cancer Center','noun','uncount'),('E0004115','Memorial Sloan Kettering Cancer Center','noun','sing'),('E0004116','Memphis','noun','uncount'),('E0004117','Mendeleev\'s table','noun','uncount'),('E0004118','Mendelian','adj','inv'),('E0004119','Menetrier\'s disease','noun','uncount'),('E0004119','Menetrier\'s disease','noun','reg'),('E0004120','Mengo encephalomyelitis','noun','glreg'),('E0004120','Mengo encephalomyelitis','noun','uncount'),('E0004121','Mengo virus','noun','reg'),('E0004121','Mengo virus','noun','uncount'),('E0004122','Meniere\'s disease','noun','uncount'),('E0004122','Meniere\'s disease','noun','reg'),('E0004123','Menkes\' disease','noun','uncount'),('E0004123','Menkes\' disease','noun','reg'),('E0004124','Merzbacher-Pelizaeus disease','noun','uncount'),('E0004124','Merzbacher-Pelizaeus disease','noun','reg'),('E0004125','Methodist','adj','inv'),('E0004126','Methodist','noun','reg'),('E0004127','Metropolitan Asylums Board','noun','groupuncount'),('E0004128','Mexican','noun','reg'),('E0004129','Mexican','adj','inv'),('E0004130','Mexican typhus','noun','uncount'),('E0004131','Mexico','noun','sing'),('E0004132','Meyer\'s disease','noun','uncount'),('E0004132','Meyer\'s disease','noun','reg'),('E0004133','Meyer\'s sinus','noun','reg'),('E0004133','Meyer\'s sinus','noun','inv'),('E0004134','Meyer-Betz disease','noun','uncount'),('E0004134','Meyer-Betz disease','noun','reg'),('E0004135','Mg','noun','metareg'),('E0004136','Michaelis constant','noun','reg'),('E0004137','Michaelis-Menten equation','noun','sing'),('E0004138','Michigan','noun','uncount'),('E0004139','MicroTrak','noun','uncount'),('E0004140','Microciona prolifera','noun','inv'),('E0004140','Microciona prolifera','noun','uncount'),('E0004141','Micronesian','noun','reg'),('E0004142','Micronesian','adj','inv'),('E0004143','Midlands','noun','plur'),('E0004144','Midwest','noun','sing'),('E0004146','Midwestern','adj','inv'),('E0004147','Miescher\'s disease','noun','uncount'),('E0004147','Miescher\'s disease','noun','reg'),('E0004148','Mignon\'s eosinophilic granuloma','noun','glreg'),('E0004148','Mignon\'s eosinophilic granuloma','noun','uncount'),('E0004148','Mignon\'s eosinophilic granuloma','noun','reg'),('E0004149','Mikulicz\'s disease','noun','uncount'),('E0004149','Mikulicz\'s disease','noun','reg'),('E0004150','Mikulicz\'s syndrome','noun','uncount'),('E0004151','Military Police','noun','plur'),('E0004152','Millard-Gubler paralysis','noun','uncount'),('E0004152','Millard-Gubler paralysis','noun','glreg'),('E0004153','Millar\'s asthma','noun','uncount'),('E0004154','Miller\'s disease','noun','uncount'),('E0004154','Miller\'s disease','noun','reg'),('E0004155','Mills\' disease','noun','uncount'),('E0004155','Mills\' disease','noun','reg'),('E0004156','Milroy\'s disease','noun','uncount'),('E0004156','Milroy\'s disease','noun','reg'),('E0004157','Milroy\'s edema','noun','uncount'),('E0004158','Milton\'s edema','noun','uncount'),('E0004159','Minamata disease','noun','uncount'),('E0004159','Minamata disease','noun','reg'),('E0004160','Minneapolis','noun','uncount'),('E0004161','Minnesota','noun','uncount'),('E0004162','Minnesota Multiphasic Personality Disorder','noun','reg'),('E0004162','Minnesota Multiphasic Personality Disorder','noun','uncount'),('E0004162','Minnesota Multiphasic Personality Disorder','noun','sing'),('E0004163','Minor\'s disease','noun','uncount'),('E0004163','Minor\'s disease','noun','reg'),('E0004164','Mississippi','noun','uncount'),('E0004165','Missouri','noun','uncount'),('E0004166','Mitchell\'s disease','noun','uncount'),('E0004166','Mitchell\'s disease','noun','reg'),('E0004167','Mn','noun','metareg'),('E0004168','Mo','noun','metareg'),('E0004169','Moab','noun','uncount'),('E0004170','Mobius\' disease','noun','uncount'),('E0004170','Mobius\' disease','noun','reg'),('E0004171','Mocha','noun','uncount'),('E0004172','Mod','noun','reg'),('E0004173','Moderil','noun','uncount'),('E0004174','Moeller\'s glossitis','noun','glreg'),('E0004174','Moeller\'s glossitis','noun','uncount'),('E0004175','Moeller-Barlow disease','noun','uncount'),('E0004175','Moeller-Barlow disease','noun','reg'),('E0004176','Mohrenheim\'s fossa','noun','glreg'),('E0004177','Mollaret\'s meningitis','noun','glreg'),('E0004177','Mollaret\'s meningitis','noun','uncount'),('E0004178','Moloney','noun','reg'),('E0004178','Moloney','noun','uncount'),('E0004179','Moloney reaction','noun','reg'),('E0004180','Moloney test','noun','reg'),('E0004181','Moloney virus','noun','reg'),('E0004182','Molten\'s disease','noun','uncount'),('E0004182','Molten\'s disease','noun','reg'),('E0004183','Mom','noun','uncount'),('E0004184','Monakow\'s nucleus','noun','glreg'),('E0004184','Monakow\'s nucleus','noun','reg'),('E0004185','Monckeberg\'s arteriosclerosis','noun','glreg'),('E0004185','Monckeberg\'s arteriosclerosis','noun','uncount'),('E0004186','Monckeberg\'s sclerosis','noun','glreg'),('E0004186','Monckeberg\'s sclerosis','noun','uncount'),('E0004187','Monck-eberg\'s mesarteritis','noun','glreg'),('E0004187','Monck-eberg\'s mesarteritis','noun','uncount'),('E0004188','Monday','noun','reg'),('E0004188','Monday','noun','uncount'),('E0004189','Mondini inner ear malformation','noun','uncount'),('E0004190','Mondini\'s dysplasia','noun','uncount'),('E0004191','Mondor\'s disease','noun','uncount'),('E0004191','Mondor\'s disease','noun','reg'),('E0004192','Monge\'s disease','noun','uncount'),('E0004192','Monge\'s disease','noun','reg'),('E0004193','Mongol','noun','reg'),('E0004194','Mongol','adj','inv'),('E0004195','Mongolian','noun','uncount'),('E0004195','Mongolian','noun','reg'),('E0004196','Mongolian','adj','inv'),('E0004197','Monod','noun','inv'),('E0004198','Monro\'s bursa','noun','glreg'),('E0004198','Monro\'s bursa','noun','reg'),('E0004199','Montana','noun','uncount'),('E0004200','Montgomery','noun','inv'),('E0004201','Montgomery\'s gland','noun','reg'),('E0004201','Montgomery\'s gland','noun','uncount'),('E0004202','Montreal','noun','inv'),('E0004203','Moon','noun','uncount'),('E0004203','Moon','noun','reg'),('E0004204','Moorish','adj','inv'),('E0004205','Moos','noun','inv'),('E0004206','Morand\'s foramen','noun','glreg'),('E0004206','Morand\'s foramen','noun','reg'),('E0004207','Morax\'s diplobacillus','noun','glreg'),('E0004208','Morax-Axenfeld bacillus','noun','glreg'),('E0004209','Morax-Axenfeld conjunctivitis','noun','glreg'),('E0004209','Morax-Axenfeld conjunctivitis','noun','uncount'),('E0004210','Morax-Axenfeld\'s conjunctivitis','noun','glreg'),('E0004210','Morax-Axenfeld\'s conjunctivitis','noun','uncount'),('E0004211','Morel-Kraepelin disease','noun','uncount'),('E0004211','Morel-Kraepelin disease','noun','reg'),('E0004212','Morgagni\'s disease','noun','uncount'),('E0004212','Morgagni\'s disease','noun','reg'),('E0004213','Morgagni\'s foramen','noun','glreg'),('E0004213','Morgagni\'s foramen','noun','reg'),('E0004214','Morgan\'s bacillus','noun','glreg'),('E0004215','Morin','noun','uncount'),('E0004216','Mormon','adj','inv'),('E0004217','Moroccan','adj','inv'),('E0004218','Moroccan','noun','reg'),('E0004219','Morquio\'s disease','noun','uncount'),('E0004219','Morquio\'s disease','noun','reg'),('E0004220','Morquio-Ullrich disease','noun','uncount'),('E0004220','Morquio-Ullrich disease','noun','reg'),('E0004221','Morris','noun','inv'),('E0004222','Morrison','noun','uncount'),('E0004222','Morrison','noun','reg'),('E0004223','Morris chair','noun','reg'),('E0004224','Morris hepatoma','noun','reg'),('E0004224','Morris hepatoma','noun','glreg'),('E0004225','Morton\'s disease','noun','uncount'),('E0004225','Morton\'s disease','noun','reg'),('E0004226','Morton\'s neuralgia','noun','uncount'),('E0004227','Morvan\'s disease','noun','uncount'),('E0004227','Morvan\'s disease','noun','reg'),('E0004228','Mosaic','adj','inv'),('E0004229','Moschcowitz\'s disease','noun','uncount'),('E0004229','Moschcowitz\'s disease','noun','reg'),('E0004230','Moscow typhus','noun','uncount'),('E0004231','Moselle','noun','reg'),('E0004231','Moselle','noun','uncount'),('E0004232','Mosetig-Moorhof bone wax','noun','uncount'),('E0004233','Moslem','adj','inv'),('E0004234','Moslem','noun','reg'),('E0004235','Mosque','noun','inv'),('E0004236','Mossuril virus','noun','reg'),('E0004237','Moya Moya','adj','inv'),('E0004238','Mozambican','adj','inv'),('E0004239','Mozer\'s disease','noun','uncount'),('E0004239','Mozer\'s disease','noun','reg'),('E0004241','Ms','noun','metareg'),('E0004243','Mt','noun','metareg'),('E0004244','Mucha\'s disease','noun','uncount'),('E0004244','Mucha\'s disease','noun','reg'),('E0004245','Mucha-Habermann disease','noun','uncount'),('E0004245','Mucha-Habermann disease','noun','reg'),('E0004246','Muller\'s canal','noun','reg'),('E0004246','Muller\'s canal','noun','uncount'),('E0004247','Munchmeyer\'s disease','noun','uncount'),('E0004247','Munchmeyer\'s disease','noun','reg'),('E0004248','Munk\'s disease','noun','uncount'),('E0004248','Munk\'s disease','noun','reg'),('E0004249','Munson','noun','inv'),('E0004250','Murdoch','noun','inv'),('E0004251','Murdoch University Veterinary Hospital','noun','uncount'),('E0004252','Murray','noun','inv'),('E0004253','Murray Valley disease','noun','uncount'),('E0004253','Murray Valley disease','noun','reg'),('E0004254','Murray Valley encephalitis','noun','glreg'),('E0004254','Murray Valley encephalitis','noun','uncount'),('E0004255','Murray Valley encephalitis virus','noun','reg'),('E0004256','Murri\'s disease','noun','uncount'),('E0004256','Murri\'s disease','noun','reg'),('E0004257','Muscovite','noun','reg'),('E0004258','Muscovite','adj','inv'),('E0004259','Mv','noun','metareg'),('E0004260','Mw','noun','metareg'),('E0004261','Mya\'s disease','noun','uncount'),('E0004261','Mya\'s disease','noun','reg'),('E0004262','Mycobacterium avium-intracellulare','noun','inv'),('E0004262','Mycobacterium avium-intracellulare','noun','uncount'),('E0004263','Mycobacterium paratuberculosis','noun','glreg'),('E0004263','Mycobacterium paratuberculosis','noun','uncount'),('E0004263','Mycobacterium paratuberculosis','noun','inv'),('E0004264','Mycobacterium tuberculosis','noun','uncount'),('E0004264','Mycobacterium tuberculosis','noun','glreg'),('E0004264','Mycobacterium tuberculosis','noun','inv'),('E0004265','M band','noun','sing'),('E0004266','M component disease','noun','uncount'),('E0004266','M component disease','noun','reg'),('E0004267','M-25 virus','noun','reg'),('E0004268','M. Phys. A.','noun','metareg'),('E0004269','M.A.B.','noun','sing'),('E0004270','M.A.C.','noun','metareg'),('E0004271','M.C.S.P.','noun','metareg'),('E0004272','M.D.','noun','metareg'),('E0004273','M.L.','noun','metareg'),('E0004274','M.O.','noun','metareg'),('E0004275','M.O.H.','noun','metareg'),('E0004276','M.O.R.C.','noun','sing'),('E0004277','M.P.H.','noun','metareg'),('E0004278','M.P.U.','noun','sing'),('E0004279','M.R.A.','noun','metareg'),('E0004280','M.R.A.C.P.','noun','metareg'),('E0004281','M.R.C.','noun','sing'),('E0004282','M.R.C.P.','noun','metareg'),('E0004283','M.R.C.P.E.','noun','metareg'),('E0004284','M.R.C.P.I.','noun','metareg'),('E0004285','M.R.C.S.','noun','metareg'),('E0004286','M.R.C.S.E.','noun','metareg'),('E0004287','M.R.C.S.I.','noun','metareg'),('E0004288','M.R.C.V.S.','noun','metareg'),('E0004289','M.R.L.','noun','metareg'),('E0004290','M.S.','noun','metareg'),('E0004291','M.T.','noun','metareg'),('E0004292','M.u.','noun','metareg'),('E0004293','N','noun','metareg'),('E0004294','NA','noun','metareg'),('E0004294','NA','noun','uncount'),('E0004294','NA','noun','groupuncount'),('E0004295','NADH','noun','uncount'),('E0004298','NAL','noun','uncount'),('E0004299','NANB hepatitis','noun','glreg'),('E0004299','NANB hepatitis','noun','metareg'),('E0004300','NAS-NRC','noun','sing'),('E0004301','NB','noun','metareg'),('E0004302','NBT','noun','metareg'),('E0004303','NC','noun','metareg'),('E0004304','NCA','noun','metareg'),('E0004305','NCI','noun','sing'),('E0004306','NCPAP','noun','uncount'),('E0004307','NCRP','noun','sing'),('E0004308','NDGA','noun','metareg'),('E0004309','NDHS','noun','metareg'),('E0004310','NDS','noun','metareg'),('E0004311','NE','noun','metareg'),('E0004312','NEFA','noun','metareg'),('E0004313','NF','noun','metareg'),('E0004314','NG','adj','inv'),('E0004315','NGF','noun','metareg'),('E0004316','NGN','noun','metareg'),('E0004317','NH4Cl','noun','metareg'),('E0004318','NHL','noun','metareg'),('E0004319','NIAID','noun','sing'),('E0004320','NIAMD','noun','sing'),('E0004321','NICHHD','noun','sing'),('E0004322','NIDR','noun','sing'),('E0004323','NIGMS','noun','sing'),('E0004324','NIH','noun','sing'),('E0004325','NIMH','noun','metareg'),('E0004326','NINDB','noun','sing'),('E0004327','NIOSH','noun','sing'),('E0004328','NIPSOM','noun','metareg'),('E0004329','NJ','noun','metareg'),('E0004330','NK','noun','metareg'),('E0004331','NK cell','noun','reg'),('E0004332','NL','noun','metareg'),('E0004333','NLPHD','noun','metareg'),('E0004334','NMDA','noun','uncount'),('E0004335','NMR','noun','metareg'),('E0004335','NMR','noun','uncount'),('E0004336','NMRI','noun','metareg'),('E0004337','NMR imaging','noun','uncount'),('E0004338','NMU','noun','metareg'),('E0004339','NP','noun','metareg'),('E0004340','NPC','noun','metareg'),('E0004341','NPH','noun','uncount'),('E0004342','NPY','noun','metareg'),('E0004343','NREM','noun','metareg'),('E0004344','NRM','noun','metareg'),('E0004345','NRPG','noun','metareg'),('E0004346','NSAID','noun','metareg'),('E0004347','NSAP','noun','metareg'),('E0004348','NSCCL','noun','metareg'),('E0004349','NSCL','noun','metareg'),('E0004350','NSCLC','noun','metareg'),('E0004350','NSCLC','noun','uncount'),('E0004351','NSE','noun','metareg'),('E0004352','NTS','noun','metareg'),('E0004352','NTS','noun','uncount'),('E0004353','NYHA','noun','groupuncount'),('E0004354','NZB','noun','metareg'),('E0004355','NZW','noun','metareg'),('E0004356','Na','noun','metareg'),('E0004356','Na','noun','uncount'),('E0004357','NaCl','noun','metareg'),('E0004357','NaCl','noun','uncount'),('E0004358','NaF','noun','metareg'),('E0004361','Nadia disease','noun','uncount'),('E0004361','Nadia disease','noun','reg'),('E0004362','Nadji','adj','inv'),('E0004363','Naegleria','noun','inv'),('E0004363','Naegleria','noun','uncount'),('E0004364','Nagasaki','noun','uncount'),('E0004365','Nairobi disease','noun','uncount'),('E0004365','Nairobi disease','noun','reg'),('E0004366','Nakai','noun','uncount'),('E0004367','Nakayama','noun','uncount'),('E0004368','Nakiwogo virus','noun','reg'),('E0004369','Namibian','noun','reg'),('E0004370','Namibian','adj','inv'),('E0004371','Napoleonic','adj','inv'),('E0004372','Narath\'s operation','noun','reg'),('E0004372','Narath\'s operation','noun','uncount'),('E0004373','National Academy of Sciences-National Research Council','noun','groupuncount'),('E0004374','National Association for Practical Nurse Education and Services','noun','groupuncount'),('E0004375','National Association for the Study of Epilepsy','noun','groupuncount'),('E0004376','National Bureau of Standards','noun','groupuncount'),('E0004377','National Cancer Institute','noun','sing'),('E0004378','National Committee for Mental Hygiene','noun','groupuncount'),('E0004379','National Committee on Radiation Protection and Measurements','noun','groupuncount'),('E0004380','National Council of Nurses','noun','groupuncount'),('E0004381','National Dental Association','noun','groupuncount'),('E0004382','National Diet Heart Study','noun','sing'),('E0004383','National Eclectic Medical Association','noun','groupuncount'),('E0004384','National Federation for Licensed Practical Nurses','noun','groupuncount'),('E0004385','National Formulary','noun','reg'),('E0004385','National Formulary','noun','sing'),('E0004386','National Health Council','noun','groupuncount'),('E0004387','National Health Insurance','noun','uncount'),('E0004388','National Health Service','noun','groupuncount'),('E0004389','National Health and Medical Research Council','noun','groupuncount'),('E0004390','National Heart Institute','noun','groupuncount'),('E0004391','National Heart and Lung Institute','noun','groupuncount'),('E0004392','National Institutes of Health','noun','groupuncount'),('E0004393','National Institute for Preventive and Social Medicine','noun','sing'),('E0004394','National Institute of Allergy and Infectious Diseases','noun','groupuncount'),('E0004395','National Institute of Arthritis and Metabolic Diseases','noun','groupuncount'),('E0004396','National Institute of Child Health and Human Development','noun','groupuncount'),('E0004397','National Institute of Dental Research','noun','groupuncount'),('E0004398','National Institute of General Medical Sciences','noun','groupuncount'),('E0004399','National Institute of Mental Health','noun','sing'),('E0004400','National Institute of Neurological Diseases and Blindness','noun','groupuncount'),('E0004401','National Institute of Occupational Safety and Health','noun','groupuncount'),('E0004402','National League for Nursing','noun','groupuncount'),('E0004403','National Malaria Association','noun','groupuncount'),('E0004404','National Medical Association','noun','groupuncount'),('E0004405','National Multiple Sclerosis Society','noun','groupuncount'),('E0004406','National Ophthalmic Treatment Board','noun','groupuncount'),('E0004407','National Organization for Public Health Nursing','noun','groupuncount'),('E0004408','National Society for Crippled Children','noun','groupuncount'),('E0004409','National Society for the Prevention of Blindness','noun','groupuncount'),('E0004410','National Student Nurse Association','noun','groupuncount'),('E0004411','National Tuberculosis Association','noun','groupuncount'),('E0004412','National wheatmeal','noun','uncount'),('E0004413','Natl','noun','metareg'),('E0004414','Navajo','noun','reg'),('E0004414','Navajo','noun','irreg(Navajo,Navajoe'),('E0004414','Navajo','noun','irreg(Navajo,Navahoe'),('E0004414','Navajo','noun','inv'),('E0004414','Navajo','noun','uncount'),('E0004415','Naval Medical Research Institute','noun','sing'),('E0004416','Nazi','noun','reg'),('E0004417','Nazi','adj','inv'),('E0004418','Nd','noun','metareg'),('E0004419','Nd-YAG laser','noun','reg'),('E0004420','Neanderthal','adj','inv'),('E0004421','Neapolitan','adj','inv'),('E0004422','Nebraska','noun','uncount'),('E0004423','Negro','noun','irreg(Negro,Negroes)'),('E0004423','Negro','noun','reg'),('E0004424','Negroid','adj','inv'),('E0004425','Negroid','noun','reg'),('E0004426','Neisseria','noun','inv'),('E0004426','Neisseria','noun','uncount'),('E0004427','Neisseria gonorrhoeae','noun','uncount'),('E0004427','Neisseria gonorrhoeae','noun','inv'),('E0004429','Nembutal','noun','uncount'),('E0004429','Nembutal','noun','reg'),('E0004430','Neobiotic','noun','uncount'),('E0004431','Nepalese','adj','inv'),('E0004432','Nepalese','noun','inv'),('E0004432','Nepalese','noun','uncount'),('E0004433','Nepali','adj','inv'),('E0004434','Nessler\'s reagent','noun','uncount'),('E0004435','Nessler\'s solution','noun','uncount'),('E0004436','Neurosurgical Society of America','noun','groupuncount'),('E0004437','Nevada','noun','uncount'),('E0004438','Newcastle disease','noun','uncount'),('E0004439','Newcastle disease virus','noun','reg'),('E0004440','Newcastle-Manchester bacillus','noun','glreg'),('E0004441','Newfoundland','noun','uncount'),('E0004442','Newton','noun','reg'),('E0004442','Newton','noun','uncount'),('E0004442','Newton','noun','sing'),('E0004443','Newtonian','adj','inv'),('E0004444','New Hampshire','noun','uncount'),('E0004445','New Jersey','noun','uncount'),('E0004446','New London','noun','uncount'),('E0004447','New Mexico','noun','uncount'),('E0004448','New Orleans','noun','sing'),('E0004449','New World','adj','inv'),('E0004450','New World camelid','noun','reg'),('E0004451','New World monkey','noun','reg'),('E0004452','New York','noun','uncount'),('E0004453','New York City','noun','uncount'),('E0004454','New York Heart Association','noun','groupuncount'),('E0004455','New Zealand','noun','uncount'),('E0004456','New Zealand black','noun','reg'),('E0004457','New Zealand white','noun','reg'),('E0004458','Ng','noun','metareg'),('E0004459','Ng-CAM','noun','metareg'),('E0004460','Ni','noun','metareg'),('E0004461','Nicaraguan','adj','inv'),('E0004462','Nicaraguan','noun','reg'),('E0004463','Nicolas-Favre disease','noun','uncount'),('E0004463','Nicolas-Favre disease','noun','reg'),('E0004464','Nicolau\'s septineuritis','noun','glreg'),('E0004464','Nicolau\'s septineuritis','noun','uncount'),('E0004465','Nidoko disease','noun','uncount'),('E0004465','Nidoko disease','noun','reg'),('E0004466','Niemann\'s disease','noun','uncount'),('E0004466','Niemann\'s disease','noun','reg'),('E0004468','Nigeria','noun','uncount'),('E0004469','Nigerian','adj','inv'),('E0004470','Nigerian','noun','reg'),('E0004470','Nigerian','noun','uncount'),('E0004471','Nile','noun','sing'),('E0004472','Nilotic','adj','inv'),('E0004473','Nisr','noun','metareg'),('E0004474','Nixon','noun','inv'),('E0004475','Nobel prize','noun','reg'),('E0004476','Nocard\'s bacillus','noun','glreg'),('E0004477','Nomenklatur Kommission','noun','uncount'),('E0004477','Nomenklatur Kommission','noun','sing'),('E0004478','Nomina Anatomica','noun','uncount'),('E0004479','Nomina Anitomica','noun','uncount'),('E0004480','Nonconformist','noun','reg'),('E0004481','Nonconformist','adj','inv'),('E0004482','Nordau\'s disease','noun','uncount'),('E0004482','Nordau\'s disease','noun','reg'),('E0004483','Nordic','adj','inv'),('E0004484','Norman','adj','inv'),('E0004485','Norrie\'s disease','noun','uncount'),('E0004485','Norrie\'s disease','noun','reg'),('E0004486','Norse','noun','uncount'),('E0004486','Norse','noun','plur'),('E0004487','Norse','adj','inv'),('E0004488','North','adv','inv'),('E0004489','North','noun','uncount'),('E0004489','North','noun','sing'),('E0004490','Northeastern','adj','inv'),('E0004491','Northern','adj','inv;periph'),('E0004492','Northern blotting','noun','uncount'),('E0004493','Northwest','adv','inv'),('E0004494','Northwest','noun','uncount'),('E0004494','Northwest','noun','sing'),('E0004495','Northwestern','adj','inv;periph'),('E0004496','North American blastomycosis','noun','uncount'),('E0004496','North American blastomycosis','noun','glreg'),('E0004497','North Asian tick typhus','noun','uncount'),('E0004498','North Carolina','noun','uncount'),('E0004499','North Queensland tick typhus','noun','uncount'),('E0004500','North Vietnam','noun','sing'),('E0004501','Norway','noun','uncount'),('E0004502','Norwegian','adj','inv'),('E0004503','Norwegian','noun','reg'),('E0004503','Norwegian','noun','uncount'),('E0004504','Nov','noun','metareg'),('E0004504','Nov','noun','uncount'),('E0004505','November','noun','reg'),('E0004505','November','noun','uncount'),('E0004506','Novy\'s rat disease','noun','uncount'),('E0004506','Novy\'s rat disease','noun','reg'),('E0004507','Ntaya virus','noun','reg'),('E0004508','NuLYTELY','noun','uncount'),('E0004509','Nuck\'s canal','noun','reg'),('E0004509','Nuck\'s canal','noun','uncount'),('E0004510','Nupercainal','noun','uncount'),('E0004511','Nutley','noun','reg'),('E0004511','Nutley','noun','uncount'),('E0004513','N-myc','noun','uncount'),('E0004515','N-ras','noun','uncount'),('E0004517','N.A.P.N.E.S.','noun','sing'),('E0004518','N.A.S.E.','noun','sing'),('E0004519','N.B.S.','noun','sing'),('E0004520','N.C.M.H.','noun','sing'),('E0004521','N.C.N.','noun','sing'),('E0004523','N.E.M.A.','noun','sing'),('E0004524','N.F.L.P.N.','noun','sing'),('E0004525','N.H.C.','noun','sing'),('E0004526','N.H.I.','noun','sing'),('E0004526','N.H.I.','noun','uncount'),('E0004527','N.H.L.I.','noun','sing'),('E0004528','N.H.M.R.C.','noun','sing'),('E0004530','N.L.N.','noun','sing'),('E0004531','N.M.A.','noun','sing'),('E0004532','N.M.S.S.','noun','sing'),('E0004533','N.O.P.H.N.','noun','sing'),('E0004534','N.O.T.B.','noun','sing'),('E0004535','N.S.A.','noun','sing'),('E0004536','N.S.C.C.','noun','sing'),('E0004537','N.S.N.A.','noun','sing'),('E0004538','N.S.P.B.','noun','sing'),('E0004539','N.T.A.','noun','sing'),('E0004540','N.Y.','noun','uncount'),('E0004541','N.Y.D.','adj','inv'),('E0004542','O','noun','metareg'),('E0004544','ODC','noun','uncount'),('E0004544','ODC','noun','metareg'),('E0004545','ODFR','noun','metareg'),('E0004546','OER','noun','metareg'),('E0004547','OFRS','noun','metareg'),('E0004548','OI','noun','metareg'),('E0004549','OMPA','noun','metareg'),('E0004551','OP','noun','metareg'),('E0004552','OPD','noun','metareg'),('E0004553','OPV','noun','metareg'),('E0004554','OR','noun','metareg'),('E0004555','ORF','noun','metareg'),('E0004556','OSA','noun','metareg'),('E0004557','OT','noun','metareg'),('E0004558','Oakwood','noun','reg'),('E0004558','Oakwood','noun','uncount'),('E0004559','Ober\'s operation','noun','reg'),('E0004559','Ober\'s operation','noun','uncount'),('E0004560','October','noun','uncount'),('E0004560','October','noun','reg'),('E0004561','Oddi','noun','uncount'),('E0004562','Ogilvie\'s syndrome','noun','reg'),('E0004562','Ogilvie\'s syndrome','noun','uncount'),('E0004563','Ogren','noun','reg'),('E0004564','Oguchi\'s disease','noun','uncount'),('E0004564','Oguchi\'s disease','noun','reg'),('E0004565','Ohara\'s disease','noun','uncount'),('E0004565','Ohara\'s disease','noun','reg'),('E0004566','Ohio','noun','uncount'),('E0004567','Oklahoma','noun','uncount'),('E0004568','Ol','noun','metareg'),('E0004569','Olbert','noun','sing'),('E0004570','Old World monkey','noun','reg'),('E0004571','Ollier\'s disease','noun','uncount'),('E0004571','Ollier\'s disease','noun','reg'),('E0004572','Olmer\'s disease','noun','uncount'),('E0004572','Olmer\'s disease','noun','reg'),('E0004573','Olmstead','noun','reg'),('E0004573','Olmstead','noun','uncount'),('E0004574','Olympic','adj','inv'),('E0004575','Omani','adj','inv'),('E0004576','Omani','noun','inv'),('E0004577','Omniscient','noun','sing'),('E0004578','Onchocerca','noun','inv'),('E0004578','Onchocerca','noun','uncount'),('E0004579','Ondiri disease','noun','uncount'),('E0004579','Ondiri disease','noun','reg'),('E0004580','Op','noun','uncount'),('E0004581','Ophthalmological Society of the United Kingdom','noun','groupuncount'),('E0004582','Opie paradox','noun','reg'),('E0004583','Opitz\'s disease','noun','uncount'),('E0004583','Opitz\'s disease','noun','reg'),('E0004584','Oppenheim\'s disease','noun','uncount'),('E0004584','Oppenheim\'s disease','noun','reg'),('E0004585','Optical Society of America','noun','groupuncount'),('E0004586','Oregon','noun','uncount'),('E0004587','Orem','noun','sing'),('E0004588','Oriental','adj','inv'),('E0004589','Oriental','noun','reg'),('E0004590','Oriental lung fluke disease','noun','uncount'),('E0004590','Oriental lung fluke disease','noun','reg'),('E0004591','Orleans','noun','sing'),('E0004592','Orlos','noun','sing'),('E0004593','Ormond\'s disease','noun','uncount'),('E0004593','Ormond\'s disease','noun','reg'),('E0004594','Ornithonyssus bursa','noun','glreg'),('E0004594','Ornithonyssus bursa','noun','reg'),('E0004595','Oropouche virus','noun','reg'),('E0004596','Orthopedic Research & Education Foundation','noun','groupuncount'),('E0004597','Orthopedic Research Society','noun','groupuncount'),('E0004598','Osgood-Schlatter disease','noun','uncount'),('E0004598','Osgood-Schlatter disease','noun','reg'),('E0004599','Osler Rendu disease','noun','uncount'),('E0004599','Osler Rendu disease','noun','reg'),('E0004600','Osler\'s disease','noun','uncount'),('E0004600','Osler\'s disease','noun','reg'),('E0004601','Osler-Vaquez disease','noun','uncount'),('E0004601','Osler-Vaquez disease','noun','reg'),('E0004602','Oslo meal','noun','reg'),('E0004603','osteogenesis imperfecta','noun','uncount'),('E0004604','Ota\'s nevus','noun','glreg'),('E0004605','Otto disease','noun','uncount'),('E0004605','Otto disease','noun','reg'),('E0004606','Otto\'s disease','noun','uncount'),('E0004606','Otto\'s disease','noun','reg'),('E0004607','Ouchterlony','noun','sing'),('E0004608','Owren\'s disease','noun','uncount'),('E0004608','Owren\'s disease','noun','reg'),('E0004609','Oxedrine','noun','inv'),('E0004609','Oxedrine','noun','uncount'),('E0004610','Oxoacyl Synthase','noun','reg'),('E0004610','Oxoacyl Synthase','noun','uncount'),('E0004611','Oxsoralen','noun','inv'),('E0004611','Oxsoralen','noun','uncount'),('E0004612','Oxycel','noun','inv'),('E0004612','Oxycel','noun','uncount'),('E0004613','Oxycone','noun','inv'),('E0004613','Oxycone','noun','uncount'),('E0004614','Oxyphenon','noun','inv'),('E0004614','Oxyphenon','noun','uncount'),('E0004615','Oxyterracine','noun','uncount'),('E0004616','Oxytetracid','noun','inv'),('E0004616','Oxytetracid','noun','uncount'),('E0004617','O antigen','noun','reg'),('E0004618','O\'Beirne\'s experiment','noun','reg'),('E0004619','O\'nyong-nyong virus','noun','reg'),('E0004620','O.R.','noun','metareg'),('E0004621','O.R.E.F.','noun','sing'),('E0004622','O.R.S.','noun','sing'),('E0004623','O.S.A.','noun','sing'),('E0004624','O.S.U.K.','noun','sing'),('E0004625','P','noun','metareg'),('E0004626','P2','noun','metareg'),('E0004627','PABA','noun','uncount'),('E0004628','PAHO','noun','metareg'),('E0004629','PAM','noun','metareg'),('E0004630','PAM/NET','noun','metareg'),('E0004631','PAS-positive','adj','inv'),('E0004632','PAS-stained','adj','inv'),('E0004633','PB','noun','metareg'),('E0004634','PBGF-B','noun','uncount'),('E0004635','PBL','noun','metareg'),('E0004636','PBL-T','noun','metareg'),('E0004637','PBMC','noun','metareg'),('E0004638','PBML','noun','metareg'),('E0004639','PBP001','noun','inv'),('E0004640','PBR322','noun','inv'),('E0004641','PBR322-based','adj','inv'),('E0004642','PBR-322-derived','adj','inv'),('E0004644','PBS1','noun','uncount'),('E0004645','PB-induced','adj','inv'),('E0004646','PB-treated','adj','inv'),('E0004647','PC','noun','metareg'),('E0004647','PC','noun','uncount'),('E0004648','PC20','noun','metareg'),('E0004649','PC5','noun','uncount'),('E0004650','PC6','noun','uncount'),('E0004651','PCAP','noun','metareg'),('E0004652','PCA-pretreated','adj','inv'),('E0004653','PCB','noun','metareg'),('E0004654','PCB-degradative','adj','inv'),('E0004655','PCB-degrative','adj','inv'),('E0004656','PCIM','noun','metareg'),('E0004657','PCL','noun','metareg'),('E0004658','PCLSA','noun','metareg'),('E0004659','PCP','noun','metareg'),('E0004659','PCP','noun','uncount'),('E0004660','PCPA','noun','uncount'),('E0004661','PCPA-pretreated','adj','inv'),('E0004662','PCP-adapted','adj','inv'),('E0004663','PCP-contaminated','adj','inv'),('E0004664','PCP-induced','adj','inv'),('E0004665','PCS','noun','metareg'),('E0004666','PCT','noun','metareg'),('E0004667','PCV','noun','uncount'),('E0004667','PCV','noun','metareg'),('E0004668','PC-12','noun','uncount'),('E0004669','PC-13','noun','uncount'),('E0004670','PC-14','noun','uncount'),('E0004671','PC-3','noun','uncount'),('E0004672','PC-9','noun','uncount'),('E0004673','PC-alpha','noun','uncount'),('E0004674','PD','noun','metareg'),('E0004675','PD7','noun','uncount'),('E0004676','PDA','noun','metareg'),('E0004677','PDGF','noun','metareg'),('E0004677','PDGF','noun','uncount'),('E0004678','PDHB','noun','metareg'),('E0004679','PDMS','noun','metareg'),('E0004679','PDMS','noun','uncount'),('E0004680','PDOB','noun','metareg'),('E0004681','PDP 11/23','noun','metareg'),('E0004682','PDS','noun','metareg'),('E0004682','PDS','noun','uncount'),('E0004682','PDS','noun','plur'),('E0004684','PDT-resistant','adj','inv'),('E0004685','PE','noun','metareg'),('E0004685','PE','noun','uncount'),('E0004685','PE','noun','sing'),('E0004686','PE10','noun','uncount'),('E0004687','PE12','noun','uncount'),('E0004688','PEC','noun','metareg'),('E0004689','PEG-aldehyde','noun','uncount'),('E0004690','PEG-carboxylate','noun','uncount'),('E0004691','PEG-purified','adj','inv'),('E0004692','PENG','noun','metareg'),('E0004694','PEP-dependent','adj','inv'),('E0004695','PERG','noun','metareg'),('E0004696','PE-treated','adj','inv'),('E0004697','PF','adj','inv'),('E0004698','PFC','noun','metareg'),('E0004699','PFP','noun','metareg'),('E0004700','PG','noun','metareg'),('E0004701','PGE1','noun','metareg'),('E0004702','PGF2 alpha','noun','metareg'),('E0004704','PGU','noun','metareg'),('E0004705','PG-PS','noun','uncount'),('E0004706','PHA','noun','metareg'),('E0004706','PHA','noun','uncount'),('E0004707','PHM neuropeptide','noun','reg'),('E0004708','PHP','noun','metareg'),('E0004709','PHS','noun','metareg'),('E0004710','PHY','noun','metareg'),('E0004711','PI','noun','metareg'),('E0004712','PID','noun','metareg'),('E0004712','PID','noun','uncount'),('E0004713','PIP','adj','inv'),('E0004714','PKC','noun','metareg'),('E0004715','PL','noun','metareg'),('E0004716','PLASMAPUR','noun','uncount'),('E0004717','PLL','noun','metareg'),('E0004718','PLP','noun','metareg'),('E0004719','PM','noun','metareg'),('E0004720','PMMA','noun','uncount'),('E0004721','PMN','noun','metareg'),('E0004722','PMNL','noun','metareg'),('E0004723','PNA','noun','metareg'),('E0004724','PNS','noun','metareg'),('E0004725','PO2','noun','metareg'),('E0004726','PP','noun','metareg'),('E0004727','PPO','noun','metareg'),('E0004728','PRL','noun','metareg'),('E0004729','PRP','noun','metareg'),('E0004730','PRR','noun','metareg'),('E0004731','PRT','noun','metareg'),('E0004732','PSA','noun','metareg'),('E0004732','PSA','noun','uncount'),('E0004733','PSRO','noun','metareg'),('E0004734','PSV','noun','metareg'),('E0004735','PT','noun','metareg'),('E0004736','PTA','noun','metareg'),('E0004737','PTGC','noun','metareg'),('E0004738','PTH','noun','metareg'),('E0004739','PTO','noun','metareg'),('E0004740','PTP','noun','metareg'),('E0004740','PTP','noun','uncount'),('E0004741','PTT','noun','metareg'),('E0004741','PTT','noun','uncount'),('E0004742','PUFA','noun','metareg'),('E0004743','PUVA','noun','uncount'),('E0004744','PUVA therapy','noun','reg'),('E0004744','PUVA therapy','noun','uncount'),('E0004745','PVC','noun','metareg'),('E0004745','PVC','noun','uncount'),('E0004746','PVG','noun','metareg'),('E0004747','PVI','noun','metareg'),('E0004748','PVS','noun','metareg'),('E0004749','PWA','noun','metareg'),('E0004750','PWE','noun','metareg'),('E0004751','Paas\' disease','noun','uncount'),('E0004751','Paas\' disease','noun','reg'),('E0004752','Paas\'s disease','noun','uncount'),('E0004752','Paas\'s disease','noun','reg'),('E0004753','Pacatal','noun','uncount'),('E0004754','Pachon\'s test','noun','uncount'),('E0004754','Pachon\'s test','noun','reg'),('E0004755','Pacific','noun','sing'),('E0004756','Pacific','adj','inv'),('E0004757','Pacific Northwest','noun','uncount'),('E0004758','Pacific Ocean','noun','uncount'),('E0004759','Padisal','noun','inv'),('E0004760','Padrin','noun','inv'),('E0004761','Padutin','noun','inv'),('E0004762','Paget\'s cell','noun','reg'),('E0004764','Paget\'s quiet necrosis','noun','glreg'),('E0004764','Paget\'s quiet necrosis','noun','uncount'),('E0004765','Pakistan','noun','uncount'),('E0004766','Pakistani','noun','reg'),('E0004767','Pakistani','adj','inv'),('E0004768','Palestine','noun','uncount'),('E0004769','Palestinian','adj','inv'),('E0004770','Palin','noun','inv'),('E0004771','Palitrex','noun','inv'),('E0004774','Paludrin','noun','inv'),('E0004775','Pam','noun','reg'),('E0004775','Pam','noun','uncount'),('E0004776','Pamelor','noun','inv'),('E0004777','Pamisyl','noun','inv'),('E0004777','Pamisyl','noun','uncount'),('E0004778','Panacid','noun','inv'),('E0004779','Panacrine','noun','inv'),('E0004780','Panacur','noun','inv'),('E0004781','Panama','noun','uncount'),('E0004782','Panamanian','adj','inv'),('E0004783','Panama Canal Zone','noun','uncount'),('E0004784','Panangin','noun','inv'),('E0004786','Pancoast\'s syndrome','noun','uncount'),('E0004787','Pancoxin','noun','inv'),('E0004788','Pancrease','noun','inv'),('E0004789','Pander\'s nucleus','noun','glreg'),('E0004789','Pander\'s nucleus','noun','reg'),('E0004790','Pangen','noun','inv'),('E0004791','Panizza\'s plexus','noun','inv'),('E0004791','Panizza\'s plexus','noun','reg'),('E0004792','Pankrotanon','noun','inv'),('E0004793','Panner\'s disease','noun','uncount'),('E0004793','Panner\'s disease','noun','reg'),('E0004794','Panoxyl','noun','inv'),('E0004795','Panteric','noun','inv'),('E0004795','Panteric','noun','uncount'),('E0004796','Pantocaine','noun','inv'),('E0004797','Pantopaque','noun','inv'),('E0004797','Pantopaque','noun','uncount'),('E0004798','Pantopon','noun','uncount'),('E0004799','Panzytrat','noun','inv'),('E0004800','Pan American Health Organization','noun','groupuncount'),('E0004801','Papaveretum','noun','inv'),('E0004801','Papaveretum','noun','uncount'),('E0004802','Papio','noun','inv'),('E0004802','Papio','noun','uncount'),('E0004803','Papuan','adj','inv'),('E0004804','Papua New Guinea','noun','uncount'),('E0004805','Pap smear','noun','reg'),('E0004806','Paracoccus denitrificans','noun','inv'),('E0004806','Paracoccus denitrificans','noun','uncount'),('E0004807','Paradise','noun','reg'),('E0004807','Paradise','noun','uncount'),('E0004808','Parafilm','noun','inv'),('E0004809','Paraflex','noun','uncount'),('E0004810','Paragreen A','noun','inv'),('E0004811','Paraguay','noun','uncount'),('E0004812','Paraguayan','adj','inv'),('E0004813','Paraguayan','noun','reg'),('E0004814','Paral','noun','uncount'),('E0004815','Paramenyl','noun','inv'),('E0004816','Paramidine','noun','inv'),('E0004817','Paraminol','noun','inv'),('E0004818','Parana virus','noun','reg'),('E0004819','Paranchych','noun','inv'),('E0004820','Parasal','noun','uncount'),('E0004821','Parinaud\'s conjunctivitis','noun','glreg'),('E0004821','Parinaud\'s conjunctivitis','noun','uncount'),('E0004822','Paris','noun','uncount'),('E0004823','Parisian','adj','inv'),('E0004824','Parisian','noun','reg'),('E0004825','Parkinson','noun','uncount'),('E0004825','Parkinson','noun','reg'),('E0004826','Parkinson\'s disease','noun','uncount'),('E0004826','Parkinson\'s disease','noun','reg'),('E0004827','Parliament','noun','sing'),('E0004828','Parrot\'s disease','noun','uncount'),('E0004828','Parrot\'s disease','noun','reg'),('E0004829','Parrot\'s pseudoparalysis','noun','uncount'),('E0004829','Parrot\'s pseudoparalysis','noun','glreg'),('E0004830','Parry\'s disease','noun','uncount'),('E0004830','Parry\'s disease','noun','reg'),('E0004831','Parsons\' disease','noun','uncount'),('E0004831','Parsons\' disease','noun','reg'),('E0004832','Paschal','adj','inv'),('E0004833','Pascheff\'s conjunctivitis','noun','glreg'),('E0004833','Pascheff\'s conjunctivitis','noun','uncount'),('E0004834','Pasloska','noun','inv'),('E0004835','Pasteurella mastitis','noun','glreg'),('E0004835','Pasteurella mastitis','noun','uncount'),('E0004836','Pasteurella pseudotuberculosis','noun','glreg'),('E0004836','Pasteurella pseudotuberculosis','noun','uncount'),('E0004836','Pasteurella pseudotuberculosis','noun','inv'),('E0004837','Patella','noun','uncount'),('E0004837','Patella','noun','inv'),('E0004838','Patella\'s disease','noun','uncount'),('E0004838','Patella\'s disease','noun','reg'),('E0004839','Pavy\'s disease','noun','uncount'),('E0004839','Pavy\'s disease','noun','reg'),('E0004840','Payr\'s disease','noun','uncount'),('E0004840','Payr\'s disease','noun','reg'),('E0004841','Pb','noun','uncount'),('E0004842','Pcs','adj','inv'),('E0004843','Pd','noun','metareg'),('E0004844','Pdi','noun','metareg'),('E0004845','Pearson','noun','inv'),('E0004846','Pediculus','noun','inv'),('E0004846','Pediculus','noun','uncount'),('E0004847','Pediococcus cerevisiae','noun','uncount'),('E0004849','Pelizaeus-Merzbacher disease','noun','uncount'),('E0004849','Pelizaeus-Merzbacher disease','noun','reg'),('E0004850','Pelizaeus-Merzbacher sclerosis','noun','glreg'),('E0004850','Pelizaeus-Merzbacher sclerosis','noun','uncount'),('E0004851','Pellegrini\'s disease','noun','uncount'),('E0004851','Pellegrini\'s disease','noun','reg'),('E0004852','Pellegrini-Stieda disease','noun','uncount'),('E0004852','Pellegrini-Stieda disease','noun','reg'),('E0004853','Pel-Ebstein disease','noun','uncount'),('E0004853','Pel-Ebstein disease','noun','reg'),('E0004854','Penhale','noun','uncount'),('E0004855','Pennsylvania','noun','uncount'),('E0004856','Pentothal','noun','uncount'),('E0004857','People\'s Democratic Republic of Yemen','noun','uncount'),('E0004858','Peper','noun','reg'),('E0004858','Peper','noun','uncount'),('E0004859','Percoll','noun','uncount'),('E0004860','Peritrate','noun','uncount'),('E0004862','Perls','noun','sing'),('E0004863','Perlsucht Tuberculin Original','noun','uncount'),('E0004864','Perrin-Ferraton disease','noun','uncount'),('E0004864','Perrin-Ferraton disease','noun','reg'),('E0004865','Perroncito\'s apparatus','noun','inv'),('E0004865','Perroncito\'s apparatus','noun','reg'),('E0004866','Persian','adj','inv'),('E0004867','Persian','noun','reg'),('E0004868','Perthes','noun','irreg(Perthes,Perthe'),('E0004868','Perthes','noun','reg'),('E0004868','Perthes','noun','uncount'),('E0004870','Peru','noun','inv'),('E0004871','Peruvian','noun','reg'),('E0004872','Peruvian','adj','inv'),('E0004873','Petit\'s canal','noun','uncount'),('E0004874','Petit\'s hernia','noun','glreg'),('E0004874','Petit\'s hernia','noun','reg'),('E0004875','Petit\'s sinus','noun','uncount'),('E0004876','Petri','noun','uncount'),('E0004877','Petruschky\'s spinalgia','noun','uncount'),('E0004878','Pette-Doring panencephalitis','noun','glreg'),('E0004878','Pette-Doring panencephalitis','noun','uncount'),('E0004879','Petunia hybrida','noun','uncount'),('E0004879','Petunia hybrida','noun','inv'),('E0004880','Peyer','noun','uncount'),('E0004880','Peyer','noun','reg'),('E0004881','Peyer\'s patch','noun','uncount'),('E0004881','Peyer\'s patch','noun','reg'),('E0004882','Peyronie\'s disease','noun','uncount'),('E0004882','Peyronie\'s disease','noun','reg'),('E0004883','Peyrot\'s thorax','noun','uncount'),('E0004883','Peyrot\'s thorax','noun','glreg'),('E0004883','Peyrot\'s thorax','noun','reg'),('E0004884','Pfeiffer','noun','uncount'),('E0004884','Pfeiffer','noun','reg'),('E0004885','Pfeiffer\'s bacillus','noun','glreg'),('E0004886','Pfeiffer\'s disease','noun','uncount'),('E0004886','Pfeiffer\'s disease','noun','reg'),('E0004887','Ph','noun','metareg'),('E0004887','Ph','noun','uncount'),('E0004888','Ph1 chromosome','noun','reg'),('E0004889','Pharmacol','noun','uncount'),('E0004890','Pharmacopoeia germanica','noun','sing'),('E0004890','Pharmacopoeia germanica','noun','uncount'),('E0004891','Phar. C.','noun','metareg'),('E0004892','Phar. G.','noun','metareg'),('E0004893','Phe','noun','metareg'),('E0004894','Philadelphia','noun','uncount'),('E0004895','Philadelphia chromosome','noun','reg'),('E0004896','Philippines','noun','sing'),('E0004897','Philips','noun','reg'),('E0004897','Philips','noun','uncount'),('E0004898','Phillipine','adj','inv'),('E0004899','Phocas\' disease','noun','uncount'),('E0004899','Phocas\' disease','noun','reg'),('E0004900','Phosdrin','noun','inv'),('E0004900','Phosdrin','noun','uncount'),('E0004901','Phosphaden','noun','inv'),('E0004901','Phosphaden','noun','uncount'),('E0004902','Phosvel','noun','inv'),('E0004902','Phosvel','noun','uncount'),('E0004903','Photofrin','noun','uncount'),('E0004904','Photostat','noun','reg'),('E0004905','Phyllindon','noun','inv'),('E0004905','Phyllindon','noun','uncount'),('E0004906','Phyllotemp','noun','inv'),('E0004906','Phyllotemp','noun','uncount'),('E0004907','Physeptone','noun','inv'),('E0004907','Physeptone','noun','uncount'),('E0004908','Physiomycine','noun','inv'),('E0004908','Physiomycine','noun','uncount'),('E0004909','Ph.','noun','metareg'),('E0004910','Ph.B.','noun','sing'),('E0004911','Ph.D.','noun','metareg'),('E0004912','Ph.G.','noun','metareg'),('E0004912','Ph.G.','noun','sing'),('E0004913','Pichinde virus','noun','reg'),('E0004914','Pick','noun','uncount'),('E0004914','Pick','noun','reg'),('E0004915','Pickwickian','adj','inv'),('E0004916','Pickwickian syndrome','noun','uncount'),('E0004917','Pick\'s disease','noun','uncount'),('E0004917','Pick\'s disease','noun','reg'),('E0004918','Pick\'s disease of brain','noun','uncount'),('E0004919','Pick\'s disease of heart','noun','uncount'),('E0004920','Pick\'s tubular adenoma','noun','reg'),('E0004920','Pick\'s tubular adenoma','noun','glreg'),('E0004920','Pick\'s tubular adenoma','noun','uncount'),('E0004921','Pictou disease','noun','uncount'),('E0004921','Pictou disease','noun','reg'),('E0004922','Pierre Robin syndrome','noun','uncount'),('E0004923','Pignet index','noun','glreg'),('E0004923','Pignet index','noun','reg'),('E0004924','Pignet\'s formula','noun','glreg'),('E0004924','Pignet\'s formula','noun','reg'),('E0004925','Piloval','noun','inv'),('E0004925','Piloval','noun','uncount'),('E0004926','Pimafucin','noun','inv'),('E0004926','Pimafucin','noun','uncount'),('E0004927','Pinkerton-Moorer reaction','adj','inv'),('E0004928','Pinkus\' disease','noun','uncount'),('E0004928','Pinkus\' disease','noun','reg'),('E0004929','Pipolphen','noun','inv'),('E0004929','Pipolphen','noun','uncount'),('E0004930','Piportil','noun','inv'),('E0004930','Piportil','noun','uncount'),('E0004931','Pipotiazin Retard','noun','inv'),('E0004931','Pipotiazin Retard','noun','uncount'),('E0004932','Pipracil','noun','inv'),('E0004932','Pipracil','noun','uncount'),('E0004933','Pipradol','noun','inv'),('E0004933','Pipradol','noun','uncount'),('E0004934','Piprazine','noun','inv'),('E0004934','Piprazine','noun','uncount'),('E0004935','Pipril','noun','inv'),('E0004935','Pipril','noun','uncount'),('E0004936','Piptal','noun','uncount'),('E0004937','Piriditol','noun','inv'),('E0004937','Piriditol','noun','uncount'),('E0004938','Piridolan','noun','inv'),('E0004938','Piridolan','noun','uncount'),('E0004939','Piriton','noun','inv'),('E0004939','Piriton','noun','uncount'),('E0004940','Piritoxina','noun','inv'),('E0004940','Piritoxina','noun','uncount'),('E0004941','Pirogoff\'s edema','noun','uncount'),('E0004942','Pirquet\'s index','noun','glreg'),('E0004942','Pirquet\'s index','noun','reg'),('E0004943','Pirvikain','noun','inv'),('E0004943','Pirvikain','noun','uncount'),('E0004944','Piry virus','noun','reg'),('E0004945','Pitcairn Island','noun','uncount'),('E0004946','Pitocin','noun','inv'),('E0004946','Pitocin','noun','uncount'),('E0004947','Pitressin','noun','inv'),('E0004947','Pitressin','noun','uncount'),('E0004948','Pitter','noun','uncount'),('E0004949','Pittsburgh','noun','inv'),('E0004950','Planck\'s constant','noun','sing'),('E0004951','Plasmodium','noun','uncount'),('E0004951','Plasmodium','noun','inv'),('E0004952','Plasmodium berghei','noun','uncount'),('E0004952','Plasmodium berghei','noun','inv'),('E0004953','Plasmodium cynomolgi','noun','uncount'),('E0004953','Plasmodium cynomolgi','noun','inv'),('E0004954','Plasmodium falciparum','noun','inv'),('E0004954','Plasmodium falciparum','noun','uncount'),('E0004955','Plasmodium yoelli','noun','uncount'),('E0004955','Plasmodium yoelli','noun','inv'),('E0004956','Plaut\'s angina','noun','uncount'),('E0004957','Plaut\'s ulcer','noun','uncount'),('E0004957','Plaut\'s ulcer','noun','reg'),('E0004958','Plummer\'s disease','noun','uncount'),('E0004958','Plummer\'s disease','noun','reg'),('E0004959','Pluto','noun','uncount'),('E0004960','Plymouth','noun','inv'),('E0004961','Pneumocystis','noun','uncount'),('E0004961','Pneumocystis','noun','inv'),('E0004962','Pneumocystis carinii','noun','uncount'),('E0004962','Pneumocystis carinii','noun','inv'),('E0004963','Pneumocystis carinii pneumonia','noun','reg'),('E0004963','Pneumocystis carinii pneumonia','noun','uncount'),('E0004964','Po2','noun','metareg'),('E0004965','Poisson-Pearson formula','noun','glreg'),('E0004965','Poisson-Pearson formula','noun','reg'),('E0004966','Poland','noun','uncount'),('E0004967','Polaroid','noun','reg'),('E0004967','Polaroid','noun','uncount'),('E0004968','Pole','noun','reg'),('E0004969','Poliklinik','noun','uncount'),('E0004970','Polish','adj','inv'),('E0004971','Polish','noun','uncount'),('E0004972','Polivy','noun','uncount'),('E0004973','Polynesian','noun','reg'),('E0004974','Polynesian','adj','inv'),('E0004975','Polysphondylium','noun','uncount'),('E0004976','Pompe\'s disease','noun','uncount'),('E0004976','Pompe\'s disease','noun','reg'),('E0004977','Poncet\'s disease','noun','uncount'),('E0004977','Poncet\'s disease','noun','reg'),('E0004978','Pongola virus','noun','reg'),('E0004979','Pongo pygmaeus','noun','uncount'),('E0004979','Pongo pygmaeus','noun','inv'),('E0004980','Ponta','noun','uncount'),('E0004981','Populist','noun','reg'),('E0004982','Portela','noun','uncount'),('E0004983','Portland','noun','reg'),('E0004983','Portland','noun','inv'),('E0004984','Portugal','noun','uncount'),('E0004985','Portuguese','adj','inv'),('E0004986','Portuguese','noun','uncount'),('E0004986','Portuguese','noun','plur'),('E0004987','Posada-Wernicke disease','noun','uncount'),('E0004987','Posada-Wernicke disease','noun','reg'),('E0004988','Post sing. sed. liq.','adv','inv'),('E0004989','Potain\'s apparatus','noun','inv'),('E0004989','Potain\'s apparatus','noun','reg'),('E0004990','Potomac','noun','inv'),('E0004991','Pott\'s disease','noun','uncount'),('E0004991','Pott\'s disease','noun','reg'),('E0004992','Pott\'s paralysis','noun','uncount'),('E0004992','Pott\'s paralysis','noun','glreg'),('E0004993','Powassan virus','noun','reg'),('E0004993','Powassan virus','noun','uncount'),('E0004994','Pr','noun','metareg'),('E0004996','Prantal','noun','uncount'),('E0004997','Preiser\'s disease','noun','uncount'),('E0004997','Preiser\'s disease','noun','reg'),('E0004998','Preisz-Nocard bacillus','noun','glreg'),('E0004999','Presbyterian','adj','inv'),('E0005000','Presbyterian','noun','reg'),('E0005001','Principal Colonial Medical Officer','noun','reg'),('E0005002','Pringle\'s disease','noun','uncount'),('E0005002','Pringle\'s disease','noun','reg'),('E0005003','Prinzmetal','noun','uncount'),('E0005004','Procardia','noun','uncount'),('E0005005','Professional Standards Review Organization','noun','reg'),('E0005006','Profichet\'s disease','noun','uncount'),('E0005006','Profichet\'s disease','noun','reg'),('E0005007','Protestant','adj','inv'),('E0005008','Protestant','noun','reg'),('E0005009','Prussian','noun','reg'),('E0005010','Prussian','adj','inv'),('E0005011','Pseodomonas syringae pv','noun','uncount'),('E0005012','Pseudomonas aeruginosa','noun','inv'),('E0005012','Pseudomonas aeruginosa','noun','uncount'),('E0005013','Pseudomonas diminuta','noun','inv'),('E0005013','Pseudomonas diminuta','noun','uncount'),('E0005014','Pseudomonas fluorescens','noun','inv'),('E0005014','Pseudomonas fluorescens','noun','uncount'),('E0005015','Public Health Laboratory Service','noun','groupuncount'),('E0005016','Puerto Rican','adj','inv'),('E0005017','Puerto Rico','noun','uncount'),('E0005018','Purtscher\'s disease','noun','uncount'),('E0005018','Purtscher\'s disease','noun','reg'),('E0005019','Puusepp\'s operation','noun','reg'),('E0005019','Puusepp\'s operation','noun','uncount'),('E0005020','Pv','noun','metareg'),('E0005020','Pv','noun','inv'),('E0005020','Pv','noun','uncount'),('E0005021','Pyle\'s disease','noun','uncount'),('E0005021','Pyle\'s disease','noun','reg'),('E0005022','Pyrrhic victory','noun','reg'),('E0005023','Pythium ultimum','noun','uncount'),('E0005023','Pythium ultimum','noun','inv'),('E0005024','P 113','noun','inv'),('E0005024','P 113','noun','uncount'),('E0005025','P-R interval','noun','reg'),('E0005026','P.C.M.O.','noun','metareg'),('E0005027','P.H.L.S.','noun','sing'),('E0005028','P.P.D.','noun','metareg'),('E0005028','P.P.D.','noun','uncount'),('E0005029','QCT','noun','metareg'),('E0005030','QF','noun','metareg'),('E0005031','QR','noun','metareg'),('E0005032','QRST interval','noun','reg'),('E0005033','Quaranfil virus','noun','reg'),('E0005034','Queen','noun','reg'),('E0005034','Queen','noun','sing'),('E0005035','Queen','verb','reg'),('E0005036','Queensland','noun','uncount'),('E0005037','Queensland tick typhus','noun','uncount'),('E0005038','Quervain\'s disease','noun','uncount'),('E0005038','Quervain\'s disease','noun','reg'),('E0005039','Quincke\'s disease','noun','uncount'),('E0005039','Quincke\'s disease','noun','reg'),('E0005040','Quincke\'s edema','noun','uncount'),('E0005041','Quincke\'s meningitis','noun','glreg'),('E0005041','Quincke\'s meningitis','noun','uncount'),('E0005042','Quinquaud\'s sign','noun','uncount'),('E0005042','Quinquaud\'s sign','noun','reg'),('E0005043','Q wave','noun','reg'),('E0005044','Q-T interval','noun','reg'),('E0005045','Q-switch','noun','reg'),('E0005046','R','noun','metareg'),('E0005046','R','noun','uncount'),('E0005047','RAH','noun','metareg'),('E0005048','RAS','noun','metareg'),('E0005049','RA-s','noun','metareg'),('E0005050','RCS','noun','metareg'),('E0005051','RF','noun','metareg'),('E0005052','RFLP','noun','metareg'),('E0005053','RIA','noun','metareg'),('E0005054','RID','noun','metareg'),('E0005055','RK','noun','metareg'),('E0005056','RNA','noun','metareg'),('E0005057','RNA bacteriophage','noun','reg'),('E0005057','RNA bacteriophage','noun','uncount'),('E0005058','RNA polymerase','noun','reg'),('E0005058','RNA polymerase','noun','uncount'),('E0005059','RNA polymerase II','noun','uncount'),('E0005060','RNase','noun','uncount'),('E0005060','RNase','noun','reg'),('E0005061','RO','noun','metareg'),('E0005062','ROA','noun','metareg'),('E0005063','RPF','noun','uncount'),('E0005064','RR','noun','metareg'),('E0005065','RS','noun','metareg'),('E0005066','RSV','noun','metareg'),('E0005067','RS virus','noun','reg'),('E0005068','RT','adj','inv'),('E0005069','RTOG','noun','metareg'),('E0005070','RTSH','noun','metareg'),('E0005071','RT-6','adj','inv'),('E0005072','RV','noun','metareg'),('E0005073','Radiation Therapy Oncology Group','noun','groupuncount'),('E0005074','Radiological Society of North America','noun','groupuncount'),('E0005075','Ramon y Cajal','noun','reg'),('E0005076','Ramsay Hunt disease','noun','uncount'),('E0005076','Ramsay Hunt disease','noun','reg'),('E0005077','Ramsay Hunt paralysis','noun','uncount'),('E0005077','Ramsay Hunt paralysis','noun','glreg'),('E0005078','Ranke\'s formula','noun','glreg'),('E0005078','Ranke\'s formula','noun','reg'),('E0005079','Ras.','noun','metareg'),('E0005080','Rauscher leukemia virus','noun','reg'),('E0005081','Raynaud\'s disease','noun','uncount'),('E0005081','Raynaud\'s disease','noun','reg'),('E0005082','Rb','noun','metareg'),('E0005083','Re','noun','metareg'),('E0005084','Read\'s formula','noun','glreg'),('E0005084','Read\'s formula','noun','reg'),('E0005086','Receiving Operating Characteristics','noun','plur'),('E0005087','Recinus communis agglutinin I','noun','uncount'),('E0005089','Recklinghausen\'s disease','noun','uncount'),('E0005089','Recklinghausen\'s disease','noun','reg'),('E0005090','Recklinghausen\'s disease of nerve','noun','uncount'),('E0005091','Recklinghausen-Applebaum disease','noun','uncount'),('E0005091','Recklinghausen-Applebaum disease','noun','reg'),('E0005092','Reclus\' disease','noun','uncount'),('E0005092','Reclus\' disease','noun','reg'),('E0005093','Recovery Training and Self-Help','noun','uncount'),('E0005094','Reed-Hodgkin disease','noun','uncount'),('E0005094','Reed-Hodgkin disease','noun','reg'),('E0005095','Reed-Sternberg cell','noun','reg'),('E0005096','Refsum\'s disease','noun','uncount'),('E0005096','Refsum\'s disease','noun','reg'),('E0005097','Regent','noun','reg'),('E0005098','Regent','adj','inv'),('E0005099','Reggae','noun','uncount'),('E0005100','Regimental Stretcher Bearer','noun','reg'),('E0005101','Regional Medical Officer','noun','reg'),('E0005102','Registered General Nurse','noun','reg'),('E0005103','Registered Mental Nurse','noun','reg'),('E0005104','Registered Nurse for the Mentally Sub-Normal','noun','irreg(Registered Nur'),('E0005105','Registered Record Librarian','noun','reg'),('E0005106','Registered Sick Children\'s Nurse','noun','reg'),('E0005107','Reichert\'s canal','noun','reg'),('E0005107','Reichert\'s canal','noun','uncount'),('E0005108','Reichmann\'s disease','noun','uncount'),('E0005108','Reichmann\'s disease','noun','reg'),('E0005109','Reil\'s sulcus','noun','glreg'),('E0005110','Reiter','noun','uncount'),('E0005110','Reiter','noun','reg'),('E0005111','Reiter\'s disease','noun','uncount'),('E0005111','Reiter\'s disease','noun','reg'),('E0005112','Remak\'s paralysis','noun','uncount'),('E0005112','Remak\'s paralysis','noun','glreg'),('E0005113','Remak\'s plexus','noun','inv'),('E0005113','Remak\'s plexus','noun','reg'),('E0005114','Rendu-Osler-Weber disease','noun','uncount'),('E0005114','Rendu-Osler-Weber disease','noun','reg'),('E0005115','Renikhet disease','noun','uncount'),('E0005115','Renikhet disease','noun','reg'),('E0005116','Renshaw cell','noun','reg'),('E0005117','Republican','adj','inv'),('E0005118','Republican','noun','reg'),('E0005119','Republicanism','noun','uncount'),('E0005120','Rett syndrome','noun','uncount'),('E0005121','Retzius\' foramen','noun','glreg'),('E0005121','Retzius\' foramen','noun','reg'),('E0005122','Reuss\' formula','noun','glreg'),('E0005122','Reuss\' formula','noun','reg'),('E0005123','Reynolds','noun','uncount'),('E0005123','Reynolds','noun','reg'),('E0005124','Rf','noun','metareg'),('E0005125','Rh','noun','metareg'),('E0005126','RhT3','noun','uncount'),('E0005127','Rhenish','noun','uncount'),('E0005128','Rhesus monkey','noun','reg'),('E0005129','Rhipicephalus bursa','noun','inv'),('E0005129','Rhipicephalus bursa','noun','uncount'),('E0005130','Rhizobium','noun','uncount'),('E0005130','Rhizobium','noun','inv'),('E0005131','Rhodotorula','noun','inv'),('E0005131','Rhodotorula','noun','uncount'),('E0005132','Rh antiserum','noun','uncount'),('E0005133','Ribas-Torres disease','noun','uncount'),('E0005133','Ribas-Torres disease','noun','reg'),('E0005134','Ribbert\'s thrombosis','noun','glreg'),('E0005134','Ribbert\'s thrombosis','noun','uncount'),('E0005135','Richard','noun','reg'),('E0005135','Richard','noun','uncount'),('E0005136','Richardson','noun','uncount'),('E0005136','Richardson','noun','reg'),('E0005137','Richet\'s fascia','noun','glreg'),('E0005137','Richet\'s fascia','noun','reg'),('E0005138','Richter\'s hernia','noun','glreg'),('E0005138','Richter\'s hernia','noun','reg'),('E0005139','Ricinus communis agglutinin I','noun','uncount'),('E0005140','Rickettsia','noun','inv'),('E0005140','Rickettsia','noun','uncount'),('E0005141','Ridley\'s sinus','noun','reg'),('E0005141','Ridley\'s sinus','noun','inv'),('E0005142','Riedel\'s disease','noun','uncount'),('E0005142','Riedel\'s disease','noun','reg'),('E0005143','Riedel\'s thyroiditis','noun','glreg'),('E0005143','Riedel\'s thyroiditis','noun','uncount'),('E0005144','Rieger','noun','reg'),('E0005144','Rieger','noun','uncount'),('E0005145','Riesman\'s pneumonia','noun','uncount'),('E0005146','Riesman\'s sign','noun','uncount'),('E0005146','Riesman\'s sign','noun','reg'),('E0005147','Rieux\'s hernia','noun','glreg'),('E0005147','Rieux\'s hernia','noun','reg'),('E0005148','Rift Valley fever virus','noun','reg'),('E0005149','Riga-Fede disease','noun','uncount'),('E0005149','Riga-Fede disease','noun','reg'),('E0005150','Riggs\' disease','noun','uncount'),('E0005150','Riggs\' disease','noun','reg'),('E0005151','Riolan\'s anastomosis','noun','glreg'),('E0005151','Riolan\'s anastomosis','noun','uncount'),('E0005152','Ritter\'s disease','noun','uncount'),('E0005152','Ritter\'s disease','noun','reg'),('E0005153','Rivinus\' foramen','noun','glreg'),('E0005153','Rivinus\' foramen','noun','reg'),('E0005153','Rivinus\' foramen','noun','uncount'),('E0005154','Roberts','noun','reg'),('E0005154','Roberts','noun','uncount'),('E0005155','Robertson','noun','uncount'),('E0005155','Robertson','noun','reg'),('E0005156','Robles\' disease','noun','uncount'),('E0005156','Robles\' disease','noun','reg'),('E0005157','Roche','noun','uncount'),('E0005158','Roger\'s disease','noun','uncount'),('E0005158','Roger\'s disease','noun','reg'),('E0005159','Rohrer\'s index','noun','glreg'),('E0005159','Rohrer\'s index','noun','reg'),('E0005159','Rohrer\'s index','noun','uncount'),('E0005160','Rokitansky\'s disease','noun','uncount'),('E0005160','Rokitansky\'s disease','noun','reg'),('E0005161','Rokitansky\'s hernia','noun','glreg'),('E0005161','Rokitansky\'s hernia','noun','reg'),('E0005162','Roller\'s nucleus','noun','glreg'),('E0005162','Roller\'s nucleus','noun','reg'),('E0005163','Rollier\'s formula','noun','glreg'),('E0005163','Rollier\'s formula','noun','reg'),('E0005164','Roman','noun','reg'),('E0005165','Roman','adj','inv'),('E0005166','Romance','adj','inv'),('E0005167','Romanian','adj','inv'),('E0005168','Romanian','noun','reg'),('E0005168','Romanian','noun','uncount'),('E0005169','Romberg\'s disease','noun','uncount'),('E0005169','Romberg\'s disease','noun','reg'),('E0005170','Romberg\'s sign','noun','reg'),('E0005170','Romberg\'s sign','noun','uncount'),('E0005171','Rome','noun','uncount'),('E0005172','Rosenmuller\'s fossa','noun','glreg'),('E0005172','Rosenmuller\'s fossa','noun','reg'),('E0005172','Rosenmuller\'s fossa','noun','uncount'),('E0005173','Rosenthal\'s canal','noun','reg'),('E0005173','Rosenthal\'s canal','noun','uncount'),('E0005174','Rosenthal\'s degeneration','noun','uncount'),('E0005175','Rose Bengal','noun','uncount'),('E0005176','Rose disease','noun','uncount'),('E0005176','Rose disease','noun','reg'),('E0005177','Ross','noun','reg'),('E0005177','Ross','noun','uncount'),('E0005178','Rossbach\'s disease','noun','uncount'),('E0005178','Rossbach\'s disease','noun','reg'),('E0005179','Rostan\'s asthma','noun','uncount'),('E0005180','Rothman-Thomson syndrome','noun','uncount'),('E0005180','Rothman-Thomson syndrome','noun','sing'),('E0005181','Rothmund','noun','uncount'),('E0005181','Rothmund','noun','reg'),('E0005182','Rothmund-Thomson syndrome','noun','uncount'),('E0005183','Roth\'s disease','noun','uncount'),('E0005183','Roth\'s disease','noun','reg'),('E0005184','Roth-Bernhardt disease','noun','uncount'),('E0005184','Roth-Bernhardt disease','noun','reg'),('E0005185','Rot\'s disease','noun','uncount'),('E0005185','Rot\'s disease','noun','reg'),('E0005186','Rot-Bernhardt disease','noun','uncount'),('E0005186','Rot-Bernhardt disease','noun','reg'),('E0005187','Rougnon-Heberden disease','noun','uncount'),('E0005187','Rougnon-Heberden disease','noun','reg'),('E0005188','Rous','noun','sing'),('E0005189','Roussy-Levy disease','noun','uncount'),('E0005189','Roussy-Levy disease','noun','reg'),('E0005190','Roussy-Levy\'s disease','noun','uncount'),('E0005190','Roussy-Levy\'s disease','noun','reg'),('E0005191','Rous sarcoma','noun','glreg'),('E0005191','Rous sarcoma','noun','uncount'),('E0005191','Rous sarcoma','noun','reg'),('E0005192','Rous sarcoma virus','noun','reg'),('E0005192','Rous sarcoma virus','noun','uncount'),('E0005193','Rous-associated virus','noun','reg'),('E0005193','Rous-associated virus','noun','uncount'),('E0005194','Roux\'s anastomosis','noun','glreg'),('E0005194','Roux\'s anastomosis','noun','uncount'),('E0005195','Roux-en-Y anastomosis','noun','uncount'),('E0005195','Roux-en-Y anastomosis','noun','glreg'),('E0005196','Royal Army Medical Corps','noun','groupuncount'),('E0005197','Royal College of Midwives','noun','groupuncount'),('E0005198','Royal College of Nursing','noun','groupuncount'),('E0005199','Royal College of Obstetricians and Gynaecologists','noun','groupuncount'),('E0005200','Royal College of Physicians','noun','groupuncount'),('E0005201','Royal College of Surgeons','noun','groupuncount'),('E0005202','Royal College of Veterinary Surgeons','noun','groupuncount'),('E0005203','Royal Society of Medicine','noun','groupuncount'),('E0005204','Royal Society of Tropical Medicine and Hygiene','noun','groupuncount'),('E0005205','Ru','noun','metareg'),('E0005206','Rubarth\'s disease','noun','uncount'),('E0005206','Rubarth\'s disease','noun','reg'),('E0005207','Rugby','noun','uncount'),('E0005208','Ruiz','noun','sing'),('E0005209','Rummo\'s disease','noun','uncount'),('E0005209','Rummo\'s disease','noun','reg'),('E0005210','Rumpf\'s sign','noun','reg'),('E0005210','Rumpf\'s sign','noun','uncount'),('E0005211','Runeberg\'s anemia','noun','uncount'),('E0005212','Runeberg\'s anemia formula','noun','glreg'),('E0005212','Runeberg\'s anemia formula','noun','reg'),('E0005213','Runeberg\'s formula','noun','glreg'),('E0005213','Runeberg\'s formula','noun','reg'),('E0005214','Russia','noun','uncount'),('E0005215','Russian','noun','reg'),('E0005215','Russian','noun','uncount'),('E0005216','Russian','adj','inv'),('E0005217','Russian autumnal encephalitis','noun','glreg'),('E0005217','Russian autumnal encephalitis','noun','uncount'),('E0005218','Russian endemic encephalitis','noun','glreg'),('E0005218','Russian endemic encephalitis','noun','uncount'),('E0005219','Russian forest-spring encephalitis','noun','glreg'),('E0005219','Russian forest-spring encephalitis','noun','uncount'),('E0005220','Russian spring-summer encephalitis','noun','glreg'),('E0005220','Russian spring-summer encephalitis','noun','uncount'),('E0005221','Russian spring-summer encephalitis virus','noun','reg'),('E0005222','Russian tick-borne encephalitis','noun','glreg'),('E0005222','Russian tick-borne encephalitis','noun','uncount'),('E0005223','Russian vernal encephalitis','noun','glreg'),('E0005223','Russian vernal encephalitis','noun','uncount'),('E0005224','Rust\'s disease','noun','uncount'),('E0005224','Rust\'s disease','noun','reg'),('E0005225','Ruth','noun','reg'),('E0005225','Ruth','noun','uncount'),('E0005226','Ruysch\'s disease','noun','uncount'),('E0005226','Ruysch\'s disease','noun','reg'),('E0005227','Rwandan','noun','reg'),('E0005228','Rwandan','adj','inv'),('E0005230','R-loop','noun','reg'),('E0005231','R.A.M.C.','noun','sing'),('E0005233','R.C.M.','noun','sing'),('E0005234','R.C.N.','noun','sing'),('E0005235','R.C.O.G.','noun','sing'),('E0005236','R.C.P.','noun','sing'),('E0005237','R.C.S.','noun','sing'),('E0005238','R.C.V.S.','noun','sing'),('E0005239','R.G.N.','noun','metareg'),('E0005240','R.I.F.','noun','metareg'),('E0005241','R.M.N.','noun','metareg'),('E0005242','R.M.O.','noun','metareg'),('E0005243','R.M.P.','adj','inv'),('E0005244','R.N.','noun','metareg'),('E0005245','R.N.M.S.','noun','metareg'),('E0005246','R.O.A.','adj','inv'),('E0005247','R.R.L.','noun','metareg'),('E0005248','R.S.A.','noun','sing'),('E0005249','R.S.B.','noun','metareg'),('E0005250','R.S.C.N.','noun','metareg'),('E0005251','R.S.M.','noun','sing'),('E0005252','R.S.N.A.','noun','sing'),('E0005253','R.S.T.M.H.','noun','sing'),('E0005254','R.T.','noun','metareg'),('E0005255','R.U.','noun','metareg'),('E0005257','SA virus','noun','reg'),('E0005258','SC','noun','metareg'),('E0005259','SDAT','noun','uncount'),('E0005260','SE','noun','metareg'),('E0005261','SGOT','noun','metareg'),('E0005262','SGPT','noun','metareg'),('E0005263','SH','noun','metareg'),('E0005264','SH1','noun','metareg'),('E0005265','SI','noun','sing'),('E0005266','SIS','noun','metareg'),('E0005266','SIS','noun','uncount'),('E0005267','SK','noun','metareg'),('E0005268','SLE','noun','uncount'),('E0005269','SLP1','noun','metareg'),('E0005270','SN','adv','inv'),('E0005271','SOS','noun','irreg(SOS,SOS)'),('E0005271','SOS','noun','irreg(SOS,SOSes)'),('E0005272','SP','noun','metareg'),('E0005273','SPi','noun','uncount'),('E0005274','SR','noun','metareg'),('E0005275','SRIF','noun','metareg'),('E0005276','SRIH','noun','uncount'),('E0005277','SS','noun','uncount'),('E0005277','SS','noun','metareg'),('E0005278','STD','noun','metareg'),('E0005279','ST depression','noun','uncount'),('E0005280','ST elevation','noun','uncount'),('E0005281','ST-segment','noun','reg'),('E0005282','ST-segment change','noun','reg'),('E0005283','ST-segment depression','noun','uncount'),('E0005284','SUL','noun','metareg'),('E0005285','SUV','noun','metareg'),('E0005286','SV','noun','metareg'),('E0005287','SV40','noun','uncount'),('E0005288','Sabin','noun','uncount'),('E0005288','Sabin','noun','reg'),('E0005289','Sabine vaccine','noun','uncount'),('E0005290','Saccharomyces','noun','inv'),('E0005290','Saccharomyces','noun','uncount'),('E0005291','Saccharomyces cerevisiae','noun','inv'),('E0005291','Saccharomyces cerevisiae','noun','uncount'),('E0005292','Saccharomycopsis','noun','inv'),('E0005292','Saccharomycopsis','noun','uncount'),('E0005294','Sachs-Georgi test','noun','reg'),('E0005295','Sacramento','noun','uncount'),('E0005296','Sahara','noun','sing'),('E0005297','Saipan','noun','sing'),('E0005298','Salk','noun','sing'),('E0005299','Salk vaccine','noun','uncount'),('E0005300','Salmon','noun','sing'),('E0005301','Salmonella enteritidis','noun','uncount'),('E0005301','Salmonella enteritidis','noun','inv'),('E0005302','Sam','noun','reg'),('E0005302','Sam','noun','uncount'),('E0005303','Samoan','noun','reg'),('E0005303','Samoan','noun','uncount'),('E0005304','Samoan','adj','inv'),('E0005305','Sanders\' disease','noun','uncount'),('E0005305','Sanders\' disease','noun','reg'),('E0005306','Sander\'s disease','noun','uncount'),('E0005306','Sander\'s disease','noun','reg'),('E0005307','Sandhoff\'s disease','noun','uncount'),('E0005307','Sandhoff\'s disease','noun','reg'),('E0005308','Santorini\'s canal','noun','reg'),('E0005308','Santorini\'s canal','noun','uncount'),('E0005309','Santorini\'s plexus','noun','inv'),('E0005309','Santorini\'s plexus','noun','reg'),('E0005310','San Antonio','noun','uncount'),('E0005311','San Francisco','noun','uncount'),('E0005312','San Joaquin Valley disease','noun','uncount'),('E0005312','San Joaquin Valley disease','noun','reg'),('E0005313','San Marinese','noun','inv'),('E0005314','San Zhuang Wan','noun','uncount'),('E0005315','Sao Paulo typhus','noun','uncount'),('E0005316','Sappey\'s subareolar plexus','noun','inv'),('E0005316','Sappey\'s subareolar plexus','noun','reg'),('E0005317','Sapporo','noun','uncount'),('E0005318','Sarcina','noun','inv'),('E0005318','Sarcina','noun','uncount'),('E0005319','Sarcocystis','noun','inv'),('E0005319','Sarcocystis','noun','uncount'),('E0005320','Sarcosporidia','noun','inv'),('E0005320','Sarcosporidia','noun','uncount'),('E0005321','Sartre','noun','sing'),('E0005322','Saturday','noun','reg'),('E0005322','Saturday','noun','sing'),('E0005323','Saturday night paralysis','noun','uncount'),('E0005323','Saturday night paralysis','noun','glreg'),('E0005324','Saturn','noun','uncount'),('E0005326','Saudi','noun','reg'),('E0005327','Saudi','adj','inv'),('E0005328','Saudi Arabia','noun','uncount'),('E0005329','Saudi Arabian','adj','inv'),('E0005330','Saudi Arabian','noun','reg'),('E0005331','Saunders\' disease','noun','uncount'),('E0005331','Saunders\' disease','noun','reg'),('E0005332','Saxon','adj','inv'),('E0005333','Saxon','noun','reg'),('E0005334','Sayre\'s apparatus','noun','inv'),('E0005334','Sayre\'s apparatus','noun','reg'),('E0005335','Sb','noun','metareg'),('E0005336','Sc','noun','metareg'),('E0005337','Scandinavian','noun','reg'),('E0005337','Scandinavian','noun','uncount'),('E0005338','Scandinavian','adj','inv'),('E0005339','Scarpa\'s fascia','noun','glreg'),('E0005339','Scarpa\'s fascia','noun','reg'),('E0005340','Scarpa\'s foramen','noun','glreg'),('E0005340','Scarpa\'s foramen','noun','reg'),('E0005341','Schamberg\'s dermatosis','noun','glreg'),('E0005341','Schamberg\'s dermatosis','noun','uncount'),('E0005342','Schamberg\'s disease','noun','uncount'),('E0005342','Schamberg\'s disease','noun','reg'),('E0005343','Schanz\'s disease','noun','uncount'),('E0005343','Schanz\'s disease','noun','reg'),('E0005344','Schaumann\'s benign lymphogranuloma','noun','glreg'),('E0005344','Schaumann\'s benign lymphogranuloma','noun','uncount'),('E0005344','Schaumann\'s benign lymphogranuloma','noun','reg'),('E0005345','Schaumann\'s disease','noun','uncount'),('E0005345','Schaumann\'s disease','noun','reg'),('E0005346','Scheuermann\'s disease','noun','uncount'),('E0005346','Scheuermann\'s disease','noun','reg'),('E0005347','Schilder\'s disease','noun','uncount'),('E0005347','Schilder\'s disease','noun','reg'),('E0005348','Schilder\'s encephalitis','noun','glreg'),('E0005348','Schilder\'s encephalitis','noun','uncount'),('E0005349','Schimmelbusch\'s disease','noun','uncount'),('E0005349','Schimmelbusch\'s disease','noun','reg'),('E0005350','Schirmer','noun','uncount'),('E0005350','Schirmer','noun','reg'),('E0005351','Schlatter\'s disease','noun','uncount'),('E0005351','Schlatter\'s disease','noun','reg'),('E0005352','Schlatter-Osgood disease','noun','uncount'),('E0005352','Schlatter-Osgood disease','noun','reg'),('E0005353','Schlemm\'s canal','noun','reg'),('E0005353','Schlemm\'s canal','noun','uncount'),('E0005354','Schmidel\'s anastomosis','noun','glreg'),('E0005354','Schmidel\'s anastomosis','noun','uncount'),('E0005355','Schmitz bacillus','noun','glreg'),('E0005356','Schmitz\'s bacillus','noun','glreg'),('E0005357','Schmorl\'s bacillus','noun','glreg'),('E0005358','Schmorl\'s disease','noun','uncount'),('E0005358','Schmorl\'s disease','noun','reg'),('E0005359','Scholz\'s disease','noun','uncount'),('E0005359','Scholz\'s disease','noun','reg'),('E0005360','Schonlein\'s disease','noun','uncount'),('E0005360','Schonlein\'s disease','noun','reg'),('E0005361','Schonlein-Henoch disease','noun','uncount'),('E0005361','Schonlein-Henoch disease','noun','reg'),('E0005362','Schottmuller\'s disease','noun','uncount'),('E0005362','Schottmuller\'s disease','noun','reg'),('E0005363','Schreiber\'s maneuver','noun','reg'),('E0005364','Schridde\'s disease','noun','uncount'),('E0005364','Schridde\'s disease','noun','reg'),('E0005365','Schroeder\'s disease','noun','uncount'),('E0005365','Schroeder\'s disease','noun','reg'),('E0005366','Schuller\'s disease','noun','uncount'),('E0005366','Schuller\'s disease','noun','reg'),('E0005367','Schuller-Christian disease','noun','uncount'),('E0005367','Schuller-Christian disease','noun','reg'),('E0005368','Schultze\'s placenta','noun','glreg'),('E0005368','Schultze\'s placenta','noun','reg'),('E0005369','Schultz\'s disease','noun','uncount'),('E0005369','Schultz\'s disease','noun','reg'),('E0005370','Schwalbe\'s foramen','noun','glreg'),('E0005370','Schwalbe\'s foramen','noun','reg'),('E0005371','Schwalbe\'s nucleus','noun','glreg'),('E0005371','Schwalbe\'s nucleus','noun','reg'),('E0005371','Schwalbe\'s nucleus','noun','uncount'),('E0005372','Schwann\'s nucleus','noun','glreg'),('E0005372','Schwann\'s nucleus','noun','reg'),('E0005372','Schwann\'s nucleus','noun','uncount'),('E0005373','Schwartz leukemia virus','noun','reg'),('E0005374','Schwediauer\'s disease','noun','uncount'),('E0005374','Schwediauer\'s disease','noun','reg'),('E0005375','Scotland','noun','uncount'),('E0005376','Scottish','adj','inv'),('E0005377','Scrabble','noun','uncount'),('E0005378','Scrooge','noun','reg'),('E0005379','Seattle','noun','uncount'),('E0005380','Seconal','noun','uncount'),('E0005381','Seidel\'s scotoma','noun','glreg'),('E0005381','Seidel\'s scotoma','noun','reg'),('E0005382','Seitelberger\'s disease','noun','uncount'),('E0005382','Seitelberger\'s disease','noun','reg'),('E0005383','Selter\'s disease','noun','uncount'),('E0005383','Selter\'s disease','noun','reg'),('E0005384','Semitic','noun','uncount'),('E0005385','Semitic','adj','inv'),('E0005386','Semliki Forest encephalitis','noun','glreg'),('E0005386','Semliki Forest encephalitis','noun','uncount'),('E0005387','Semliki Forest virus','noun','reg'),('E0005388','Semunya virus','noun','reg'),('E0005389','Senator','noun','reg'),('E0005390','Sendai virus','noun','reg'),('E0005390','Sendai virus','noun','uncount'),('E0005391','Senegalese','noun','reg'),('E0005391','Senegalese','noun','uncount'),('E0005392','Senegalese','adj','inv'),('E0005393','Senior Medical Officer','noun','reg'),('E0005394','Ser','noun','metareg'),('E0005396','Sever\'s disease','noun','uncount'),('E0005396','Sever\'s disease','noun','reg'),('E0005397','Seychellois','noun','inv'),('E0005398','Shaver\'s disease','noun','uncount'),('E0005398','Shaver\'s disease','noun','reg'),('E0005399','Shichito disease','noun','uncount'),('E0005399','Shichito disease','noun','reg'),('E0005400','Shiga bacillus','noun','glreg'),('E0005401','Shiga\'s bacillus','noun','glreg'),('E0005402','Shigella','noun','inv'),('E0005402','Shigella','noun','uncount'),('E0005403','Shigella dysenteriae','noun','inv'),('E0005403','Shigella dysenteriae','noun','uncount'),('E0005404','Shigella sonnei','noun','uncount'),('E0005404','Shigella sonnei','noun','inv'),('E0005405','Shope Papilloma','noun','uncount'),('E0005406','Shope fibroma','noun','glreg'),('E0005406','Shope fibroma','noun','reg'),('E0005407','Shy Drager syndrome','noun','uncount'),('E0005407','Shy Drager syndrome','noun','reg'),('E0005408','Siamese','noun','inv'),('E0005409','Siamese','adj','inv'),('E0005410','Siberia','noun','uncount'),('E0005411','Siberian','noun','reg'),('E0005412','Siberian','adj','inv'),('E0005413','Siberian tick typhus','noun','uncount'),('E0005414','Sibson\'s aponeurosis','noun','glreg'),('E0005415','Sibson\'s fascia','noun','glreg'),('E0005415','Sibson\'s fascia','noun','reg'),('E0005416','Sicily','noun','uncount'),('E0005417','Siemerling\'s nucleus','noun','glreg'),('E0005417','Siemerling\'s nucleus','noun','reg'),('E0005417','Siemerling\'s nucleus','noun','uncount'),('E0005418','Simbu virus','noun','reg'),('E0005419','Simmonds\' disease','noun','uncount'),('E0005419','Simmonds\' disease','noun','reg'),('E0005420','Simons\' disease','noun','uncount'),('E0005420','Simons\' disease','noun','reg'),('E0005421','Sindbis virus','noun','reg'),('E0005424','Sioux','noun','inv'),('E0005424','Sioux','noun','uncount'),('E0005425','Sir','noun','reg'),('E0005426','Sjogren\'s disease','noun','uncount'),('E0005426','Sjogren\'s disease','noun','reg'),('E0005427','Sjogren\'s syndrome','noun','uncount'),('E0005428','Skevas-Zerfus disease','noun','uncount'),('E0005428','Skevas-Zerfus disease','noun','reg'),('E0005429','Sluder\'s neuralgia','noun','uncount'),('E0005430','Sm','noun','inv'),('E0005430','Sm','noun','uncount'),('E0005431','Smilax','noun','uncount'),('E0005431','Smilax','noun','inv'),('E0005432','Smith\'s disease','noun','uncount'),('E0005432','Smith\'s disease','noun','reg'),('E0005433','Smith-Strang disease','noun','uncount'),('E0005433','Smith-Strang disease','noun','reg'),('E0005434','Sn','noun','metareg'),('E0005435','Sneddon-Wilkinson disease','noun','uncount'),('E0005435','Sneddon-Wilkinson disease','noun','reg'),('E0005436','Snell','noun','reg'),('E0005437','Snellen','noun','reg'),('E0005437','Snellen','noun','uncount'),('E0005438','Society for Investigative Dermatology','noun','groupuncount'),('E0005439','Soemmering\'s foramen','noun','glreg'),('E0005439','Soemmering\'s foramen','noun','reg'),('E0005440','Sol','noun','uncount'),('E0005441','Solanum','noun','uncount'),('E0005441','Solanum','noun','inv'),('E0005442','Solganal','noun','uncount'),('E0005443','Somagyi\'s reflex','noun','uncount'),('E0005443','Somagyi\'s reflex','noun','reg'),('E0005444','Somali','noun','uncount'),('E0005444','Somali','noun','reg'),('E0005445','Somali','adj','inv'),('E0005446','Sonne-Duval bacillus','noun','glreg'),('E0005447','Sorenson Cannula','noun','reg'),('E0005447','Sorenson Cannula','noun','glreg'),('E0005448','Sottas disease','noun','uncount'),('E0005448','Sottas disease','noun','reg'),('E0005449','South','noun','uncount'),('E0005450','Southeastern Asia','noun','uncount'),('E0005451','Southern blotting','noun','uncount'),('E0005452','Southwest','noun','uncount'),('E0005453','South American blastomycosis','noun','uncount'),('E0005453','South American blastomycosis','noun','glreg'),('E0005454','South Carolina','noun','uncount'),('E0005455','South Verona','noun','uncount'),('E0005456','Soviet','adj','inv'),('E0005457','Soviet','noun','reg'),('E0005458','Soxhlet\'s apparatus','noun','inv'),('E0005458','Soxhlet\'s apparatus','noun','reg'),('E0005459','Spain','noun','uncount'),('E0005460','Spaniard','noun','reg'),('E0005461','Spanish','adj','inv'),('E0005462','Spanish','noun','uncount'),('E0005462','Spanish','noun','plur'),('E0005463','Spencer\'s disease','noun','uncount'),('E0005463','Spencer\'s disease','noun','reg'),('E0005464','Speransky-Richen-Siegmund syndrome','noun','uncount'),('E0005465','Sphaeroides maculatus','noun','inv'),('E0005465','Sphaeroides maculatus','noun','uncount'),('E0005466','Spielmeyer-Vogt disease','noun','uncount'),('E0005466','Spielmeyer-Vogt disease','noun','reg'),('E0005467','Spirillum','noun','inv'),('E0005467','Spirillum','noun','uncount'),('E0005468','Spitzka\'s nucleus','noun','glreg'),('E0005468','Spitzka\'s nucleus','noun','reg'),('E0005469','Spitz nevus','noun','glreg'),('E0005470','Spondel\'s foramen','noun','glreg'),('E0005470','Spondel\'s foramen','noun','reg'),('E0005471','Spondweni virus','noun','reg'),('E0005473','Sprague','noun','reg'),('E0005475','Staderini\'s nucleus','noun','glreg'),('E0005475','Staderini\'s nucleus','noun','reg'),('E0005476','Stanley bacillus','noun','glreg'),('E0005477','Stanton\'s disease','noun','uncount'),('E0005477','Stanton\'s disease','noun','reg'),('E0005479','Staphylococcus aureus','noun','uncount'),('E0005479','Staphylococcus aureus','noun','inv'),('E0005480','Stargardt\'s disease','noun','uncount'),('E0005480','Stargardt\'s disease','noun','reg'),('E0005481','Steinert\'s disease','noun','uncount'),('E0005481','Steinert\'s disease','noun','reg'),('E0005482','Steinmann','noun','reg'),('E0005482','Steinmann','noun','uncount'),('E0005483','Stensen\'s canal','noun','reg'),('E0005483','Stensen\'s canal','noun','uncount'),('E0005484','Stensons plexus','noun','inv'),('E0005484','Stensons plexus','noun','reg'),('E0005485','Sterbe disease','noun','uncount'),('E0005485','Sterbe disease','noun','reg'),('E0005486','Sternberg','noun','reg'),('E0005487','Sternberg\'s disease','noun','uncount'),('E0005487','Sternberg\'s disease','noun','reg'),('E0005488','Sticker\'s disease','noun','uncount'),('E0005488','Sticker\'s disease','noun','reg'),('E0005489','Stieda\'s disease','noun','uncount'),('E0005489','Stieda\'s disease','noun','reg'),('E0005490','Stierlin\'s symptom','noun','uncount'),('E0005491','Stilling\'s canal','noun','reg'),('E0005491','Stilling\'s canal','noun','uncount'),('E0005492','Stilling\'s nucleus','noun','glreg'),('E0005492','Stilling\'s nucleus','noun','reg'),('E0005493','Stilling\'s sacral nucleus','noun','glreg'),('E0005493','Stilling\'s sacral nucleus','noun','reg'),('E0005494','Still\'s disease','noun','uncount'),('E0005494','Still\'s disease','noun','reg'),('E0005495','Stokes Adams Syndrome','noun','uncount'),('E0005495','Stokes Adams Syndrome','noun','reg'),('E0005496','Stokes\' disease','noun','uncount'),('E0005496','Stokes\' disease','noun','reg'),('E0005497','Stokes-Adams disease','noun','uncount'),('E0005497','Stokes-Adams disease','noun','reg'),('E0005498','Stoke\'s expectorant','noun','uncount'),('E0005498','Stoke\'s expectorant','noun','sing'),('E0005499','Stokvis\' disease','noun','uncount'),('E0005499','Stokvis\' disease','noun','reg'),('E0005500','Storz','noun','uncount'),('E0005501','Storz Instrument Company','noun','sing'),('E0005502','Storz device','noun','reg'),('E0005504','Streptobacillus','noun','inv'),('E0005504','Streptobacillus','noun','uncount'),('E0005506','Streptococcus bovis','noun','uncount'),('E0005506','Streptococcus bovis','noun','inv'),('E0005507','Streptococcus faecalis','noun','uncount'),('E0005507','Streptococcus faecalis','noun','inv'),('E0005508','Streptococcus faecium','noun','inv'),('E0005508','Streptococcus faecium','noun','uncount'),('E0005509','Streptococcus lactis','noun','inv'),('E0005509','Streptococcus lactis','noun','uncount'),('E0005510','Streptococcus mutans','noun','uncount'),('E0005510','Streptococcus mutans','noun','inv'),('E0005511','Streptococcus mutans Ingbritt','noun','uncount'),('E0005512','Streptococcus pneumoniae','noun','uncount'),('E0005512','Streptococcus pneumoniae','noun','inv'),('E0005513','Streptococcus salivarius','noun','uncount'),('E0005513','Streptococcus salivarius','noun','inv'),('E0005514','Streptococcus uberis','noun','uncount'),('E0005514','Streptococcus uberis','noun','inv'),('E0005515','Streptomyces avidinii','noun','inv'),('E0005515','Streptomyces avidinii','noun','uncount'),('E0005516','Streptomyces griseofuscus','noun','uncount'),('E0005516','Streptomyces griseofuscus','noun','inv'),('E0005517','Streptomycus lividans plasmid 1','noun','irreg(Streptomycus l'),('E0005517','Streptomycus lividans plasmid 1','noun','uncount'),('E0005518','Strongylus','noun','inv'),('E0005518','Strongylus','noun','uncount'),('E0005519','Strong\'s bacillus','noun','glreg'),('E0005520','Strumpell\'s disease','noun','uncount'),('E0005520','Strumpell\'s disease','noun','reg'),('E0005521','Strumpell-Leichtenstern disease','noun','uncount'),('E0005521','Strumpell-Leichtenstern disease','noun','reg'),('E0005522','Strumpell-Marie disease','noun','uncount'),('E0005522','Strumpell-Marie disease','noun','reg'),('E0005523','Strumpell-Westphal pseudosclerosis','noun','glreg'),('E0005523','Strumpell-Westphal pseudosclerosis','noun','uncount'),('E0005524','Stuhmer\'s disease','noun','uncount'),('E0005524','Stuhmer\'s disease','noun','reg'),('E0005525','Sturge\'s disease','noun','uncount'),('E0005525','Sturge\'s disease','noun','reg'),('E0005526','Sturge-Weber-Dimitri disease','noun','uncount'),('E0005526','Sturge-Weber-Dimitri disease','noun','reg'),('E0005527','Sturm\'s interval','noun','reg'),('E0005527','Sturm\'s interval','noun','uncount'),('E0005528','Stuttgart disease','noun','uncount'),('E0005528','Stuttgart disease','noun','reg'),('E0005529','Stylonychia','noun','uncount'),('E0005529','Stylonychia','noun','inv'),('E0005530','St.','noun','metareg'),('E0005531','St. Agatha\'s disease','noun','uncount'),('E0005531','St. Agatha\'s disease','noun','reg'),('E0005532','St. Aignon\'s disease','noun','uncount'),('E0005532','St. Aignon\'s disease','noun','reg'),('E0005533','St. Anthony\'s disease','noun','uncount'),('E0005533','St. Anthony\'s disease','noun','reg'),('E0005534','St. Appolonia\'s disease','noun','uncount'),('E0005534','St. Appolonia\'s disease','noun','reg'),('E0005535','St. Avertin\'s disease','noun','uncount'),('E0005535','St. Avertin\'s disease','noun','reg'),('E0005536','St. Avidus\' disease','noun','uncount'),('E0005536','St. Avidus\' disease','noun','reg'),('E0005537','St. Blasius\' disease','noun','uncount'),('E0005537','St. Blasius\' disease','noun','reg'),('E0005538','St. Dymphna\'s disease','noun','uncount'),('E0005538','St. Dymphna\'s disease','noun','reg'),('E0005539','St. Erasmus\' disease','noun','uncount'),('E0005539','St. Erasmus\' disease','noun','reg'),('E0005540','St. Fiacre\'s disease','noun','uncount'),('E0005540','St. Fiacre\'s disease','noun','reg'),('E0005541','St. Gervasius\' disease','noun','uncount'),('E0005541','St. Gervasius\' disease','noun','reg'),('E0005542','St. Gotthard\'s tunnel disease','noun','uncount'),('E0005542','St. Gotthard\'s tunnel disease','noun','reg'),('E0005543','St. Hubert\'s disease','noun','uncount'),('E0005543','St. Hubert\'s disease','noun','reg'),('E0005544','St. Job\'s disease','noun','uncount'),('E0005544','St. Job\'s disease','noun','reg'),('E0005545','St. Jude','noun','uncount'),('E0005546','St. Louis encephalitis','noun','uncount'),('E0005546','St. Louis encephalitis','noun','glreg'),('E0005547','St. Louis encephalitis virus','noun','reg'),('E0005548','St. Mathurin\'s disease','noun','uncount'),('E0005548','St. Mathurin\'s disease','noun','reg'),('E0005549','St. Modestus\' disease','noun','uncount'),('E0005549','St. Modestus\' disease','noun','reg'),('E0005550','St. Roch\'s disease','noun','uncount'),('E0005550','St. Roch\'s disease','noun','reg'),('E0005551','St. Sement\'s disease','noun','uncount'),('E0005551','St. Sement\'s disease','noun','reg'),('E0005552','St. Valentine\'s disease','noun','uncount'),('E0005552','St. Valentine\'s disease','noun','reg'),('E0005553','St. Zachary\'s disease','noun','uncount'),('E0005553','St. Zachary\'s disease','noun','reg'),('E0005554','Sucquet-Hoyer anastomosis','noun','glreg'),('E0005554','Sucquet-Hoyer anastomosis','noun','uncount'),('E0005555','Sucquet-Hoyer canal','noun','reg'),('E0005556','Sudan','noun','uncount'),('E0005556','Sudan','noun','sing'),('E0005557','Sudanese','noun','inv'),('E0005558','Sudanese','adj','inv'),('E0005559','Sudeck\'s atrophy','noun','uncount'),('E0005560','Sudeck\'s disease','noun','uncount'),('E0005560','Sudeck\'s disease','noun','reg'),('E0005561','Sullivan','noun','reg'),('E0005561','Sullivan','noun','uncount'),('E0005562','Sunday','noun','uncount'),('E0005562','Sunday','noun','reg'),('E0005563','Surgeon-General\'s Office','noun','sing'),('E0005564','Surital','noun','uncount'),('E0005565','Sutton and Gull\'s disease','noun','uncount'),('E0005565','Sutton and Gull\'s disease','noun','reg'),('E0005566','Sutton\'s disease','noun','uncount'),('E0005566','Sutton\'s disease','noun','reg'),('E0005567','Sutton\'s nevus','noun','glreg'),('E0005568','Sv','noun','metareg'),('E0005569','Sweden','noun','uncount'),('E0005570','Swediaur\'s disease','noun','uncount'),('E0005570','Swediaur\'s disease','noun','reg'),('E0005571','Swedish','noun','uncount'),('E0005571','Swedish','noun','plur'),('E0005572','Swedish','adj','inv'),('E0005573','Sweet\'s syndrome','noun','uncount'),('E0005574','Swift\'s disease','noun','uncount'),('E0005574','Swift\'s disease','noun','reg'),('E0005575','Swift-Feer disease','noun','uncount'),('E0005575','Swift-Feer disease','noun','reg'),('E0005576','Swiss','adj','inv'),('E0005577','Switzerland','noun','uncount'),('E0005578','Sylvest\'s disease','noun','uncount'),('E0005578','Sylvest\'s disease','noun','reg'),('E0005579','Sylvian','adj','inv'),('E0005580','Symmers\' disease','noun','uncount'),('E0005580','Symmers\' disease','noun','reg'),('E0005581','Syria','noun','uncount'),('E0005582','Syrian','adj','inv'),('E0005583','Syrian','noun','reg'),('E0005584','Systeme International d\'Unites','noun','sing'),('E0005585','Syva','noun','inv'),('E0005586','S B2-m','noun','uncount'),('E0005587','S antigen','noun','uncount'),('E0005588','S cell','noun','reg'),('E0005589','S.-G.','noun','metareg'),('E0005590','S.A.','adv','inv'),('E0005591','S.A.L.','noun','metareg'),('E0005592','S.C.','noun','metareg'),('E0005593','S.G.O.','noun','sing'),('E0005594','S.I.D.','noun','sing'),('E0005595','S.M.O.','noun','metareg'),('E0005596','T','noun','metareg'),('E0005597','T1','noun','uncount'),('E0005597','T1','noun','metareg'),('E0005599','T3','noun','uncount'),('E0005600','TA','noun','metareg'),('E0005600','TA','noun','uncount'),('E0005601','TAA','noun','metareg'),('E0005602','TAPS','noun','metareg'),('E0005603','TAS','noun','metareg'),('E0005604','TAT','noun','metareg'),('E0005604','TAT','noun','uncount'),('E0005605','TATA box','noun','reg'),('E0005606','TB','noun','metareg'),('E0005607','TBEV','noun','metareg'),('E0005608','TBI','noun','metareg'),('E0005609','TBK','noun','metareg'),('E0005610','TBL','noun','metareg'),('E0005611','TBN','noun','metareg'),('E0005612','TBS','noun','metareg'),('E0005613','TC','noun','metareg'),('E0005614','TCA','noun','metareg'),('E0005614','TCA','noun','uncount'),('E0005615','TCDD','noun','uncount'),('E0005616','TCE','noun','metareg'),('E0005617','TCP','noun','metareg'),('E0005617','TCP','noun','uncount'),('E0005618','TE','noun','metareg'),('E0005619','TEAC','noun','metareg'),('E0005620','TEB','noun','metareg'),('E0005621','TEM','noun','metareg'),('E0005622','TF','noun','metareg'),('E0005623','TIA','noun','metareg'),('E0005624','TI-2 antigen','noun','reg'),('E0005625','TK','noun','metareg'),('E0005626','TLCK','noun','metareg'),('E0005627','TLD','noun','metareg'),('E0005628','TLV','noun','metareg'),('E0005629','TM','noun','metareg'),('E0005629','TM','noun','uncount'),('E0005630','TMB-4','noun','uncount'),('E0005631','TMJ','noun','metareg'),('E0005632','TMJ disease','noun','reg'),('E0005632','TMJ disease','noun','uncount'),('E0005633','TMJ syndrome','noun','uncount'),('E0005634','TMP','noun','uncount'),('E0005634','TMP','noun','metareg'),('E0005636','TNC','noun','metareg'),('E0005637','TNF','noun','metareg'),('E0005637','TNF','noun','uncount'),('E0005638','TNF alpha','noun','uncount'),('E0005639','TNF beta','noun','uncount'),('E0005640','TNM staging','noun','uncount'),('E0005641','TNP','noun','metareg'),('E0005642','TNT','noun','metareg'),('E0005643','TN 762','noun','sing'),('E0005643','TN 762','noun','uncount'),('E0005644','TORP','noun','metareg'),('E0005645','TPA','noun','uncount'),('E0005645','TPA','noun','metareg'),('E0005646','TRD','noun','metareg'),('E0005647','TRH','noun','metareg'),('E0005648','TSA','noun','metareg'),('E0005649','TSH','noun','metareg'),('E0005649','TSH','noun','uncount'),('E0005650','TSS','noun','metareg'),('E0005650','TSS','noun','uncount'),('E0005651','TU','noun','metareg'),('E0005652','TV','noun','reg'),('E0005652','TV','noun','uncount'),('E0005653','Tacaribe virus','noun','reg'),('E0005654','Taenia','noun','uncount'),('E0005654','Taenia','noun','inv'),('E0005655','Tahyna virus','noun','reg'),('E0005656','Taiwanese','noun','plur'),('E0005656','Taiwanese','noun','uncount'),('E0005657','Taiwanese','adj','inv'),('E0005658','Takahara\'s disease','noun','uncount'),('E0005658','Takahara\'s disease','noun','reg'),('E0005659','Takayasu','noun','reg'),('E0005659','Takayasu','noun','uncount'),('E0005660','Takayasu\'s arteritis','noun','glreg'),('E0005660','Takayasu\'s arteritis','noun','uncount'),('E0005661','Takayasu\'s disease','noun','uncount'),('E0005662','Takayasu\'s syndrome','noun','uncount'),('E0005662','Takayasu\'s syndrome','noun','reg'),('E0005663','Talfan disease','noun','uncount'),('E0005663','Talfan disease','noun','reg'),('E0005664','Talma\'s disease','noun','uncount'),('E0005664','Talma\'s disease','noun','reg'),('E0005666','Tamiami virus','noun','reg'),('E0005666','Tamiami virus','noun','uncount'),('E0005667','Tangier disease','noun','uncount'),('E0005667','Tangier disease','noun','reg'),('E0005668','Tanner','noun','reg'),('E0005668','Tanner','noun','uncount'),('E0005669','Tarin\'s fossa','noun','glreg'),('E0005670','Taylor\'s apparatus','noun','inv'),('E0005670','Taylor\'s apparatus','noun','reg'),('E0005671','Tay\'s choroiditis','noun','glreg'),('E0005671','Tay\'s choroiditis','noun','uncount'),('E0005672','Tay\'s disease','noun','uncount'),('E0005672','Tay\'s disease','noun','reg'),('E0005673','Tay-Sachs disease','noun','uncount'),('E0005673','Tay-Sachs disease','noun','reg'),('E0005674','Tb','noun','metareg'),('E0005675','Tc','noun','metareg'),('E0005675','Tc','noun','uncount'),('E0005676','TcR','noun','metareg'),('E0005677','Te','noun','metareg'),('E0005678','Tennessee','noun','uncount'),('E0005679','Terylene','noun','uncount'),('E0005680','Teschen disease','noun','uncount'),('E0005680','Teschen disease','noun','reg'),('E0005681','Teschen virus','noun','reg'),('E0005682','Tesla','noun','reg'),('E0005682','Tesla','noun','uncount'),('E0005683','Teslac','noun','uncount'),('E0005684','Texas','noun','uncount'),('E0005685','Th','noun','metareg'),('E0005686','Thai','noun','reg'),('E0005686','Thai','noun','uncount'),('E0005687','Thai','adj','inv'),('E0005688','Thames','noun','sing'),('E0005689','Thanksgiving','noun','uncount'),('E0005689','Thanksgiving','noun','reg'),('E0005690','Thanksgiving Day','noun','reg'),('E0005690','Thanksgiving Day','noun','uncount'),('E0005691','Thaysen\'s disease','noun','uncount'),('E0005691','Thaysen\'s disease','noun','reg'),('E0005692','Theiler\'s disease','noun','uncount'),('E0005692','Theiler\'s disease','noun','reg'),('E0005693','Theiler\'s mouse encephalomyelitis','noun','glreg'),('E0005693','Theiler\'s mouse encephalomyelitis','noun','uncount'),('E0005694','Theiler\'s virus','noun','reg'),('E0005694','Theiler\'s virus','noun','uncount'),('E0005695','Theile\'s canal','noun','uncount'),('E0005696','Thermus flavus','noun','uncount'),('E0005696','Thermus flavus','noun','inv'),('E0005697','The Philippines','noun','sing'),('E0005698','Thiemann\'s disease','noun','uncount'),('E0005698','Thiemann\'s disease','noun','reg'),('E0005699','Thiry\'s fistula','noun','glreg'),('E0005699','Thiry\'s fistula','noun','reg'),('E0005700','Thiry-Vella fistula','noun','glreg'),('E0005700','Thiry-Vella fistula','noun','reg'),('E0005701','Thomas','noun','reg'),('E0005701','Thomas','noun','uncount'),('E0005702','Thomsen\'s disease','noun','uncount'),('E0005702','Thomsen\'s disease','noun','reg'),('E0005703','Thomson\'s disease','noun','uncount'),('E0005703','Thomson\'s disease','noun','reg'),('E0005704','Thornwaldt\'s bursa','noun','glreg'),('E0005704','Thornwaldt\'s bursa','noun','reg'),('E0005705','Thornwaldt\'s bursitis','noun','glreg'),('E0005705','Thornwaldt\'s bursitis','noun','uncount'),('E0005706','Thornwaldt\'s disease','noun','uncount'),('E0005706','Thornwaldt\'s disease','noun','reg'),('E0005707','Thost-Unna syndrome','noun','uncount'),('E0005708','Thr','noun','metareg'),('E0005709','Thrombinar','noun','inv'),('E0005709','Thrombinar','noun','uncount'),('E0005710','Thrombolysin','noun','inv'),('E0005710','Thrombolysin','noun','uncount'),('E0005711','Thrombostat','noun','inv'),('E0005711','Thrombostat','noun','uncount'),('E0005712','Thursday','noun','reg'),('E0005712','Thursday','noun','uncount'),('E0005713','Thypinone','noun','inv'),('E0005713','Thypinone','noun','uncount'),('E0005714','Thyramine','noun','inv'),('E0005714','Thyramine','noun','uncount'),('E0005715','Thyreoliberin','noun','inv'),('E0005715','Thyreoliberin','noun','uncount'),('E0005717','Thyroliberin','noun','inv'),('E0005717','Thyroliberin','noun','uncount'),('E0005718','Ti','noun','metareg'),('E0005719','Tiberal','noun','inv'),('E0005719','Tiberal','noun','uncount'),('E0005720','Tibet','noun','uncount'),('E0005721','Ticar','noun','inv'),('E0005721','Ticar','noun','uncount'),('E0005722','Ticlid','noun','inv'),('E0005722','Ticlid','noun','uncount'),('E0005723','Ticlodix','noun','inv'),('E0005723','Ticlodix','noun','uncount'),('E0005724','Ticlodone','noun','inv'),('E0005724','Ticlodone','noun','uncount'),('E0005725','Tietze\'s syndrome','noun','uncount'),('E0005726','Tietze\'s disease','noun','uncount'),('E0005727','Tifosyl','noun','inv'),('E0005727','Tifosyl','noun','uncount'),('E0005728','Tigason','noun','inv'),('E0005728','Tigason','noun','uncount'),('E0005729','Tillaux\'s disease','noun','uncount'),('E0005729','Tillaux\'s disease','noun','reg'),('E0005730','Tillmans reagent','noun','uncount'),('E0005731','Timacar','noun','inv'),('E0005731','Timacar','noun','uncount'),('E0005732','Timoptic','noun','inv'),('E0005732','Timoptic','noun','uncount'),('E0005733','Timoptol','noun','inv'),('E0005733','Timoptol','noun','uncount'),('E0005734','Timor','noun','uncount'),('E0005735','Timothy','noun','uncount'),('E0005736','Tindal','noun','uncount'),('E0005736','Tindal','noun','reg'),('E0005737','Tindurine','noun','inv'),('E0005737','Tindurine','noun','uncount'),('E0005738','Tionidel','noun','inv'),('E0005738','Tionidel','noun','uncount'),('E0005739','Tiopronin','noun','inv'),('E0005739','Tiopronin','noun','uncount'),('E0005740','Tiotrifar','noun','inv'),('E0005740','Tiotrifar','noun','uncount'),('E0005741','Tiron','noun','inv'),('E0005741','Tiron','noun','uncount'),('E0005742','Tiselius apparatus','noun','inv'),('E0005742','Tiselius apparatus','noun','reg'),('E0005743','Tisercin','noun','uncount'),('E0005744','Tisseel','noun','inv'),('E0005744','Tisseel','noun','uncount'),('E0005745','Tissel','noun','inv'),('E0005745','Tissel','noun','uncount'),('E0005746','Tissucol','noun','inv'),('E0005746','Tissucol','noun','uncount'),('E0005747','Tixantone','noun','inv'),('E0005747','Tixantone','noun','uncount'),('E0005748','Tl','noun','metareg'),('E0005749','Tobago','noun','uncount'),('E0005750','Tobracin','noun','inv'),('E0005750','Tobracin','noun','uncount'),('E0005751','Todd\'s cirrhosis','noun','glreg'),('E0005751','Todd\'s cirrhosis','noun','uncount'),('E0005752','Todd\'s paralysis','noun','uncount'),('E0005752','Todd\'s paralysis','noun','glreg'),('E0005753','Tofranil','noun','inv'),('E0005753','Tofranil','noun','uncount'),('E0005754','Tofuron','noun','inv'),('E0005754','Tofuron','noun','uncount'),('E0005755','Togo','noun','uncount'),('E0005756','Togolese','noun','inv'),('E0005757','Togolese','adj','inv'),('E0005758','Tokelau Islands','noun','plur'),('E0005759','Tokyo','noun','inv'),('E0005760','Tolectin','noun','inv'),('E0005760','Tolectin','noun','uncount'),('E0005761','Tolosa-Hunt syndrome','noun','uncount'),('E0005762','Tolvon','noun','inv'),('E0005762','Tolvon','noun','uncount'),('E0005763','Tomes\' fiber','noun','reg'),('E0005764','Tommaselli\'s disease','noun','uncount'),('E0005764','Tommaselli\'s disease','noun','reg'),('E0005765','Tonaril','noun','inv'),('E0005765','Tonaril','noun','uncount'),('E0005766','Tonga','noun','uncount'),('E0005767','Tonibral','noun','inv'),('E0005767','Tonibral','noun','uncount'),('E0005768','Topicort','noun','inv'),('E0005768','Topicort','noun','uncount'),('E0005769','Topicycline','noun','inv'),('E0005769','Topicycline','noun','uncount'),('E0005770','Topisolon','noun','inv'),('E0005770','Topisolon','noun','uncount'),('E0005771','Topsin','noun','inv'),('E0005771','Topsin','noun','uncount'),('E0005772','Topsym','noun','inv'),('E0005772','Topsym','noun','uncount'),('E0005773','Topsyn','noun','inv'),('E0005773','Topsyn','noun','uncount'),('E0005774','Topsyne','noun','inv'),('E0005774','Topsyne','noun','uncount'),('E0005775','Torental','noun','inv'),('E0005775','Torental','noun','uncount'),('E0005776','Tornwaldt\'s bursa','noun','glreg'),('E0005776','Tornwaldt\'s bursa','noun','reg'),('E0005777','Tornwaldt\'s bursitis','noun','glreg'),('E0005777','Tornwaldt\'s bursitis','noun','uncount'),('E0005778','Tornwaldt\'s disease','noun','uncount'),('E0005778','Tornwaldt\'s disease','noun','reg'),('E0005779','Totacef','noun','inv'),('E0005779','Totacef','noun','uncount'),('E0005780','Toulon typhus','noun','uncount'),('E0005781','Tourette\'s disease','noun','uncount'),('E0005781','Tourette\'s disease','noun','reg'),('E0005782','Tourtual\'s canal','noun','uncount'),('E0005783','Toxoplasma gondii','noun','inv'),('E0005783','Toxoplasma gondii','noun','uncount'),('E0005784','Toynbee maneuver','noun','reg'),('E0005785','Tral','noun','uncount'),('E0005786','Trancopal','noun','uncount'),('E0005787','Trapp\'s formula','noun','glreg'),('E0005787','Trapp\'s formula','noun','uncount'),('E0005787','Trapp\'s formula','noun','reg'),('E0005788','Traum\'s disease','noun','uncount'),('E0005788','Traum\'s disease','noun','reg'),('E0005789','Treitz\'s hernia','noun','glreg'),('E0005789','Treitz\'s hernia','noun','reg'),('E0005790','Treponema hyodysenteriae','noun','uncount'),('E0005790','Treponema hyodysenteriae','noun','inv'),('E0005791','Trevor\'s disease','noun','uncount'),('E0005791','Trevor\'s disease','noun','reg'),('E0005792','Trichosporon cutaneum','noun','uncount'),('E0005792','Trichosporon cutaneum','noun','inv'),('E0005793','Trinidad','noun','uncount'),('E0005794','Trinidad donkey','noun','reg'),('E0005794','Trinidad donkey','noun','uncount'),('E0005795','Trinidad donkey strain','noun','reg'),('E0005795','Trinidad donkey strain','noun','uncount'),('E0005796','Tripneustes gratilla','noun','uncount'),('E0005796','Tripneustes gratilla','noun','inv'),('E0005797','Tris','noun','uncount'),('E0005798','Triton','noun','uncount'),('E0005799','Triton X-100','noun','uncount'),('E0005800','Trolard\'s plexus','noun','inv'),('E0005800','Trolard\'s plexus','noun','reg'),('E0005801','Troms','noun','uncount'),('E0005802','Troy','noun','reg'),('E0005802','Troy','noun','uncount'),('E0005803','Trp','noun','metareg'),('E0005803','Trp','noun','uncount'),('E0005804','Trypanosoma cruzi','noun','uncount'),('E0005804','Trypanosoma cruzi','noun','inv'),('E0005805','Tuesday','noun','reg'),('E0005805','Tuesday','noun','uncount'),('E0005806','Tufts','noun','sing'),('E0005807','Turk','noun','reg'),('E0005808','Turkey','noun','uncount'),('E0005809','Turkish','noun','uncount'),('E0005810','Turkish','adj','inv'),('E0005811','Turlock','noun','sing'),('E0005812','Turlock virus','noun','reg'),('E0005813','Turner\'s sulcus','noun','glreg'),('E0005814','Tuskegee','noun','uncount'),('E0005815','Type A','noun','metareg'),('E0005816','Type A1','noun','uncount'),('E0005817','Tyr','noun','metareg'),('E0005818','Tyrrell\'s fascia','noun','glreg'),('E0005818','Tyrrell\'s fascia','noun','reg'),('E0005819','Tyzzer\'s disease','noun','uncount'),('E0005819','Tyzzer\'s disease','noun','reg'),('E0005820','Tzanck preparation','noun','reg'),('E0005821','Tzanck smear','noun','reg'),('E0005823','T wave','noun','reg'),('E0005824','T-CLL','noun','uncount'),('E0005825','T-cell','noun','reg'),('E0005826','T-group','noun','reg'),('E0005827','T-lymphocyte','noun','reg'),('E0005828','T.A.T.','noun','metareg'),('E0005828','T.A.T.','noun','uncount'),('E0005829','U','noun','uncount'),('E0005833','UA','noun','uncount'),('E0005833','UA','noun','plur'),('E0005833','UA','noun','metareg'),('E0005836','UCLA','noun','uncount'),('E0005837','UCSF','noun','uncount'),('E0005839','UDP','noun','uncount'),('E0005841','UDPGA','noun','uncount'),('E0005842','UDPGNAc','noun','metareg'),('E0005843','UDPG dehydrogenase','noun','uncount'),('E0005844','UDP acetylgalactosamine','noun','uncount'),('E0005845','UDP acetylglucosamine','noun','uncount'),('E0005846','UDP acetylmuramic acid','noun','reg'),('E0005846','UDP acetylmuramic acid','noun','uncount'),('E0005847','UDP galactose','noun','uncount'),('E0005848','UDP galactose acetylglucosamine galactosyltransferase','noun','uncount'),('E0005849','UDP galactose epimerase','noun','uncount'),('E0005850','UDP galactose pyrophosphorylase','noun','uncount'),('E0005852','UDP glucose','noun','uncount'),('E0005853','UDP glucose dehydrogenase','noun','uncount'),('E0005854','UDP glucose epimerase','noun','uncount'),('E0005856','UDP glucuronic acid','noun','reg'),('E0005856','UDP glucuronic acid','noun','uncount'),('E0005857','UDP glucuronosyltransferase','noun','uncount'),('E0005857','UDP glucuronosyltransferase','noun','reg'),('E0005858','UDP glucuronyl transferase','noun','uncount'),('E0005859','UDP reductase','noun','uncount'),('E0005860','UDP sugar','noun','reg'),('E0005860','UDP sugar','noun','uncount'),('E0005861','UDP xylose','noun','uncount'),('E0005865','UFA','noun','metareg'),('E0005866','UHC','noun','metareg'),('E0005867','UIP','noun','metareg'),('E0005868','UK','noun','sing'),('E0005873','UMP','noun','metareg'),('E0005875','UNA','noun','metareg'),('E0005876','UNESCO','noun','metareg'),('E0005877','UNICEF','noun','group(sing)'),('E0005878','US','noun','groupuncount'),('E0005879','USA','noun','sing'),('E0005881','USP','noun','metareg'),('E0005882','USSR','noun','metareg'),('E0005883','UTBB','noun','metareg'),('E0005884','UTI','noun','metareg'),('E0005885','UV','noun','metareg'),('E0005886','UVA','noun','metareg'),('E0005886','UVA','noun','uncount'),('E0005887','UVB','noun','metareg'),('E0005888','Ubretid','noun','inv'),('E0005888','Ubretid','noun','uncount'),('E0005889','Uchida method','noun','reg'),('E0005890','Udayana','noun','uncount'),('E0005891','Udkoff','noun','uncount'),('E0005892','Ue 5908','noun','sing'),('E0005892','Ue 5908','noun','uncount'),('E0005893','Uganda','noun','uncount'),('E0005894','Ugandan','noun','reg'),('E0005895','Ugandan','adj','inv'),('E0005896','Uganda S virus','noun','reg'),('E0005897','Ugurol','noun','inv'),('E0005897','Ugurol','noun','uncount'),('E0005898','Ukapen','noun','inv'),('E0005898','Ukapen','noun','uncount'),('E0005899','Ukraine','noun','uncount'),('E0005900','Ukrainian','noun','uncount'),('E0005900','Ukrainian','noun','reg'),('E0005901','Ulcerban','noun','inv'),('E0005901','Ulcerban','noun','uncount'),('E0005902','Ulco','noun','inv'),('E0005902','Ulco','noun','uncount'),('E0005903','Ulcogant','noun','inv'),('E0005903','Ulcogant','noun','uncount'),('E0005904','Ulex europaeus','noun','uncount'),('E0005904','Ulex europaeus','noun','inv'),('E0005905','Ulsanax','noun','inv'),('E0005905','Ulsanax','noun','uncount'),('E0005906','Ulsanic','noun','inv'),('E0005906','Ulsanic','noun','uncount'),('E0005907','Ultracain','noun','inv'),('E0005907','Ultracain','noun','uncount'),('E0005908','Ultracaine','noun','inv'),('E0005908','Ultracaine','noun','uncount'),('E0005909','Ultracef','noun','inv'),('E0005909','Ultracef','noun','uncount'),('E0005910','Ultracorten','noun','inv'),('E0005910','Ultracorten','noun','uncount'),('E0005911','Ultralan','noun','inv'),('E0005911','Ultralan','noun','uncount'),('E0005912','Ultralanum','noun','inv'),('E0005912','Ultralanum','noun','uncount'),('E0005913','Ultralan oral','noun','inv'),('E0005913','Ultralan oral','noun','uncount'),('E0005914','Ultralente insulin','noun','inv'),('E0005914','Ultralente insulin','noun','uncount'),('E0005915','Ultramid','noun','inv'),('E0005915','Ultramid','noun','uncount'),('E0005916','Ultrax','noun','inv'),('E0005916','Ultrax','noun','uncount'),('E0005917','Ultron','noun','inv'),('E0005917','Ultron','noun','uncount'),('E0005918','Ulysses','noun','inv'),('E0005919','Unden','noun','inv'),('E0005919','Unden','noun','uncount'),('E0005920','Underwood\'s disease','noun','uncount'),('E0005920','Underwood\'s disease','noun','reg'),('E0005921','Union of Soviet Socialist Republics','noun','sing'),('E0005922','Uniphyl','noun','inv'),('E0005922','Uniphyl','noun','uncount'),('E0005923','Uniphylline','noun','inv'),('E0005923','Uniphylline','noun','uncount'),('E0005924','United Arab Emirates','noun','groupuncount'),('E0005925','United Arab Republic','noun','uncount'),('E0005926','United Healthcare','noun','uncount'),('E0005927','United Kingdom','noun','sing'),('E0005928','United Nations','noun','sing'),('E0005929','United Nations organization','noun','uncount'),('E0005930','United States','noun','groupuncount'),('E0005931','United States Centers for Disease Control','noun','uncount'),('E0005932','United States Department of Health','noun','uncount'),('E0005933','United States Department of Health and Human Services','noun','uncount'),('E0005934','United States Department of Health, Education and Welfare','noun','uncount'),('E0005935','United States Department of Human Services','noun','uncount'),('E0005936','United States Environmental Protection Agency','noun','uncount'),('E0005937','United States Federal Trade Commission','noun','uncount'),('E0005938','United States Health Care Financing Administration','noun','uncount'),('E0005939','United States Health Resources Administration','noun','uncount'),('E0005940','United States Health Resources and Services Administration','noun','uncount'),('E0005941','United States Health Services and Mental Health Administration','noun','uncount'),('E0005942','United States Marine Hospital','noun','sing'),('E0005943','United States National Academy of Sciences','noun','uncount'),('E0005944','United States National Center for Health Care Technology','noun','uncount'),('E0005945','United States National Center for Health Statistics','noun','uncount'),('E0005946','United States National Health Planning Information Center','noun','groupuncount'),('E0005947','United States National Institutes of Health','noun','uncount'),('E0005948','United States National Institute of Mental Health','noun','uncount'),('E0005949','United States National Library of Medicine','noun','uncount'),('E0005950','United States Occupational Health Administration','noun','uncount'),('E0005951','United States Occupational Safety Administration','noun','uncount'),('E0005952','United States Occupational Safety and Health Administration','noun','uncount'),('E0005953','United States Office of Economic Opportunity','noun','uncount'),('E0005954','United States Office of Technology Assessment','noun','uncount'),('E0005955','United States Public Health Service','noun','uncount'),('E0005956','United States Veterans Administration','noun','groupuncount'),('E0005957','United States Virgin Islands','noun','groupuncount'),('E0005958','Unitensin','noun','inv'),('E0005958','Unitensin','noun','uncount'),('E0005959','Unna\'s dermatosis','noun','glreg'),('E0005959','Unna\'s dermatosis','noun','uncount'),('E0005960','Unna\'s disease','noun','uncount'),('E0005960','Unna\'s disease','noun','reg'),('E0005961','Unna\'s nevus','noun','glreg'),('E0005962','Unverricht\'s disease','noun','uncount'),('E0005962','Unverricht\'s disease','noun','reg'),('E0005963','Unverricht-Lafora disease','noun','uncount'),('E0005964','Unverricht-Lundborg disease','noun','uncount'),('E0005965','Upper Volta','noun','uncount'),('E0005966','Uracovac','noun','inv'),('E0005966','Uracovac','noun','uncount'),('E0005967','Urbach-Oppenheim disease','noun','uncount'),('E0005967','Urbach-Oppenheim disease','noun','reg'),('E0005968','Urbach-Wiethe disease','noun','uncount'),('E0005968','Urbach-Wiethe disease','noun','reg'),('E0005969','Urbason','noun','inv'),('E0005969','Urbason','noun','uncount'),('E0005970','Urbason-Soluble','noun','inv'),('E0005970','Urbason-Soluble','noun','uncount'),('E0005971','Urdu','noun','uncount'),('E0005972','Urecholine','noun','inv'),('E0005972','Urecholine','noun','uncount'),('E0005973','Uruma virus','noun','reg'),('E0005974','Usher\'s syndrome','noun','uncount'),('E0005975','Utah','noun','uncount'),('E0005976','Uval','noun','uncount'),('E0005987','U virus','noun','reg'),('E0005987','U virus','noun','uncount'),('E0005991','U-26,597 A','noun','sing'),('E0005991','U-26,597 A','noun','uncount'),('E0005998','U.N. publication','noun','reg'),('E0005999','U.S.M.H.','noun','metareg'),('E0006000','U.S.P.H.S.','noun','sing'),('E0006001','V','noun','metareg'),('E0006002','VATER','noun','uncount'),('E0006003','VB','adj','inv'),('E0006004','VBR','noun','metareg'),('E0006005','VC','noun','metareg'),('E0006005','VC','noun','uncount'),('E0006006','VCA','noun','metareg'),('E0006007','VCV','noun','metareg'),('E0006008','VDEL','noun','sing'),('E0006009','VDRL','noun','metareg'),('E0006010','VEE','noun','metareg'),('E0006011','VEE virus','noun','reg'),('E0006012','VF','noun','metareg'),('E0006013','VGE','noun','metareg'),('E0006014','VI','noun','metareg'),('E0006015','VLDL','noun','metareg'),('E0006016','VLF','noun','metareg'),('E0006017','VLH','adj','inv'),('E0006018','VLS','noun','metareg'),('E0006020','VP','noun','metareg'),('E0006020','VP','noun','uncount'),('E0006021','VP16','noun','uncount'),('E0006022','VPC','noun','metareg'),('E0006023','VT','noun','metareg'),('E0006024','VTR','noun','metareg'),('E0006025','VVA','noun','metareg'),('E0006026','VVSC','noun','metareg'),('E0006027','VWF','noun','metareg'),('E0006028','VZV','noun','metareg'),('E0006029','Vainio','noun','reg'),('E0006030','Val','noun','uncount'),('E0006031','Valsalva\'s maneuver','noun','uncount'),('E0006031','Valsalva\'s maneuver','noun','reg'),('E0006032','Valsuani\'s disease','noun','uncount'),('E0006032','Valsuani\'s disease','noun','reg'),('E0006033','Vanderbilt','noun','sing'),('E0006034','Vanilla','noun','inv'),('E0006034','Vanilla','noun','uncount'),('E0006035','Van Echteld','noun','inv'),('E0006036','Van Hoorne\'s canal','noun','reg'),('E0006036','Van Hoorne\'s canal','noun','uncount'),('E0006036','Van Hoorne\'s canal','noun','sing'),('E0006037','Van Slyke\'s formula','noun','glreg'),('E0006037','Van Slyke\'s formula','noun','reg'),('E0006038','Vaquez\' disease','noun','uncount'),('E0006038','Vaquez\' disease','noun','reg'),('E0006039','Vaquez\'s disease','noun','uncount'),('E0006039','Vaquez\'s disease','noun','reg'),('E0006040','Vaquez-Osler disease','noun','uncount'),('E0006040','Vaquez-Osler disease','noun','reg'),('E0006041','Vaseline','noun','uncount'),('E0006042','Vater','noun','reg'),('E0006042','Vater','noun','uncount'),('E0006043','Vela','noun','uncount'),('E0006044','Vella\'s fistula','noun','glreg'),('E0006044','Vella\'s fistula','noun','reg'),('E0006045','Velpeau\'s hernia','noun','glreg'),('E0006045','Velpeau\'s hernia','noun','reg'),('E0006046','Venereal Disease Experimental Laboratory','noun','reg'),('E0006047','Veneto','noun','sing'),('E0006048','Venezuelan','noun','reg'),('E0006049','Venezuelan','adj','inv'),('E0006050','Venezuelan equine encephalomyelitis','noun','uncount'),('E0006050','Venezuelan equine encephalomyelitis','noun','glreg'),('E0006051','Venice','noun','uncount'),('E0006052','Venitt','noun','sing'),('E0006053','Verkleij','noun','sing'),('E0006054','Vermont','noun','uncount'),('E0006055','Verneuil\'s disease','noun','uncount'),('E0006055','Verneuil\'s disease','noun','reg'),('E0006056','Verneuil\'s neuroma','noun','glreg'),('E0006056','Verneuil\'s neuroma','noun','uncount'),('E0006056','Verneuil\'s neuroma','noun','reg'),('E0006057','Verona','noun','uncount'),('E0006058','Verse\'s disease','noun','uncount'),('E0006058','Verse\'s disease','noun','reg'),('E0006059','Veterans Administration','noun','groupuncount'),('E0006060','Vi','adj','inv;periph'),('E0006061','Vibrio','noun','inv'),('E0006061','Vibrio','noun','uncount'),('E0006062','Vibrio cholerae','noun','uncount'),('E0006062','Vibrio cholerae','noun','inv'),('E0006063','Vicia','noun','inv'),('E0006063','Vicia','noun','uncount'),('E0006064','Vicia villosa','noun','inv'),('E0006064','Vicia villosa','noun','uncount'),('E0006065','Vidal\'s disease','noun','uncount'),('E0006065','Vidal\'s disease','noun','reg'),('E0006066','Vienna','noun','sing'),('E0006067','Vienna encephalitis','noun','glreg'),('E0006067','Vienna encephalitis','noun','uncount'),('E0006068','Vierordt-Mesh formula','noun','glreg'),('E0006068','Vierordt-Mesh formula','noun','reg'),('E0006069','Vietnam','noun','uncount'),('E0006070','Vietnamese','noun','inv'),('E0006070','Vietnamese','noun','uncount'),('E0006071','Vietnamese','adj','inv'),('E0006072','Villareal','noun','sing'),('E0006073','Vinca','noun','sing'),('E0006074','Vincent\'s disease','noun','uncount'),('E0006074','Vincent\'s disease','noun','reg'),('E0006075','Vincent\'s gingivitis','noun','glreg'),('E0006075','Vincent\'s gingivitis','noun','uncount'),('E0006076','Vincent\'s infection','noun','uncount'),('E0006077','Vincent\'s stomatitis','noun','glreg'),('E0006077','Vincent\'s stomatitis','noun','uncount'),('E0006078','Vincent\'s tonsillitis','noun','glreg'),('E0006078','Vincent\'s tonsillitis','noun','uncount'),('E0006079','Virginia','noun','uncount'),('E0006080','Vistakon','noun','sing'),('E0006081','Vistamarc','noun','sing'),('E0006082','Vit','noun','metareg'),('E0006083','Vitalmetrics','noun','sing'),('E0006084','Vitis','noun','uncount'),('E0006084','Vitis','noun','inv'),('E0006085','Vit A','noun','metareg'),('E0006086','Vit C','noun','metareg'),('E0006087','Vit E','noun','uncount'),('E0006088','Vit G','noun','metareg'),('E0006089','Vit K','noun','metareg'),('E0006090','Vit L','noun','uncount'),('E0006091','Vit M','noun','metareg'),('E0006092','Vogel','noun','reg'),('E0006092','Vogel','noun','uncount'),('E0006093','Vogt\'s disease','noun','uncount'),('E0006093','Vogt\'s disease','noun','reg'),('E0006094','Vogt-Spielmeyer disease','noun','uncount'),('E0006094','Vogt-Spielmeyer disease','noun','reg'),('E0006095','Voit\'s nucleus','noun','glreg'),('E0006095','Voit\'s nucleus','noun','reg'),('E0006096','Volkmann\'s canal','noun','reg'),('E0006096','Volkmann\'s canal','noun','uncount'),('E0006097','Volkmann\'s disease','noun','uncount'),('E0006097','Volkmann\'s disease','noun','reg'),('E0006098','Volkmann\'s ischemic paralysis','noun','uncount'),('E0006098','Volkmann\'s ischemic paralysis','noun','glreg'),('E0006099','Voltolini\'s disease','noun','uncount'),('E0006099','Voltolini\'s disease','noun','reg'),('E0006100','Von Bergmann\'s hernia','noun','glreg'),('E0006100','Von Bergmann\'s hernia','noun','reg'),('E0006101','Von Jaksch\'s anemia','noun','uncount'),('E0006102','Vrolik\'s disease','noun','uncount'),('E0006102','Vrolik\'s disease','noun','reg'),('E0006103','V.A.','noun','sing'),('E0006104','V.M.D.','noun','metareg'),('E0006105','W27 antigen','noun','reg'),('E0006105','W27 antigen','noun','uncount'),('E0006106','WAIS','noun','metareg'),('E0006108','WBC','noun','metareg'),('E0006109','WDHA syndrome','noun','reg'),('E0006109','WDHA syndrome','noun','uncount'),('E0006110','WDHH','noun','metareg'),('E0006111','WEE virus','noun','reg'),('E0006112','WGA','noun','metareg'),('E0006113','WGL','noun','metareg'),('E0006119','WN','noun','metareg'),('E0006126','WW','noun','metareg'),('E0006132','Waardenburg\'s syndrome','noun','uncount'),('E0006133','Wagner\'s disease','noun','uncount'),('E0006133','Wagner\'s disease','noun','reg'),('E0006134','Wake Island','noun','uncount'),('E0006135','Waldenberg\'s apparatus','noun','inv'),('E0006135','Waldenberg\'s apparatus','noun','reg'),('E0006136','Waldenburg\'s apparatus','noun','inv'),('E0006136','Waldenburg\'s apparatus','noun','reg'),('E0006138','Waldenstrom\'s disease','noun','uncount'),('E0006139','Waldenstrom\'s macroglobulinemia','noun','uncount'),('E0006140','Waldeyer','noun','reg'),('E0006140','Waldeyer','noun','uncount'),('E0006141','Waldeyer\'s fossa','noun','glreg'),('E0006142','Waldeyer\'s sulcus','noun','glreg'),('E0006143','Wales','noun','uncount'),('E0006144','Walker','noun','reg'),('E0006144','Walker','noun','uncount'),('E0006145','Wallenberg\'s syndrome','noun','uncount'),('E0006145','Wallenberg\'s syndrome','noun','reg'),('E0006146','Wallerian degeneration','noun','uncount'),('E0006147','Wallis and Futuna islands','noun','plur'),('E0006148','Walter','noun','reg'),('E0006148','Walter','noun','uncount'),('E0006149','Wampocap','noun','inv'),('E0006149','Wampocap','noun','uncount'),('E0006150','Wangensteen\'s apparatus','noun','inv'),('E0006150','Wangensteen\'s apparatus','noun','reg'),('E0006150','Wangensteen\'s apparatus','noun','uncount'),('E0006151','Warburg apparatus','noun','inv'),('E0006151','Warburg apparatus','noun','reg'),('E0006152','Warfarin','noun','uncount'),('E0006153','Wartenberg\'s disease','noun','uncount'),('E0006153','Wartenberg\'s disease','noun','reg'),('E0006154','Wartenberg\'s symptom','noun','uncount'),('E0006155','Warthin tumor','noun','reg'),('E0006156','Washington','noun','uncount'),('E0006156','Washington','noun','reg'),('E0006157','Washington, D.C.','noun','uncount'),('E0006158','Wassermann reaction','noun','reg'),('E0006159','Wassermann-fast','adj','inv'),('E0006160','Wassilieff\'s disease','noun','uncount'),('E0006160','Wassilieff\'s disease','noun','reg'),('E0006161','Waterhouse-Friderichsen syndrome','noun','uncount'),('E0006162','Waxol','noun','inv'),('E0006162','Waxol','noun','uncount'),('E0006163','Wb','noun','metareg'),('E0006164','Weaver mouse','noun','irreg(Weaver mouse,W'),('E0006165','Weber\'s disease','noun','uncount'),('E0006165','Weber\'s disease','noun','reg'),('E0006166','Weber\'s paralysis','noun','uncount'),('E0006166','Weber\'s paralysis','noun','glreg'),('E0006167','Weber-Christian disease','noun','uncount'),('E0006168','Weber-Christian panniculitis','noun','glreg'),('E0006168','Weber-Christian panniculitis','noun','uncount'),('E0006169','Weber-Dimitri disease','noun','uncount'),('E0006169','Weber-Dimitri disease','noun','reg'),('E0006170','Weber-Fechner law','noun','sing'),('E0006171','Webster','noun','reg'),('E0006171','Webster','noun','uncount'),('E0006172','Wechsler','noun','reg'),('E0006173','Wechsler Adult Intelligence Scale','noun','uncount'),('E0006174','Wechsler scale','noun','reg'),('E0006175','Wedensky inhibition','noun','uncount'),('E0006176','Wednesday','noun','reg'),('E0006176','Wednesday','noun','uncount'),('E0006177','Weeks\' bacillus','noun','glreg'),('E0006177','Weeks\' bacillus','noun','uncount'),('E0006178','Wegener\'s granulomatosis','noun','uncount'),('E0006178','Wegener\'s granulomatosis','noun','glreg'),('E0006179','Wegener\'s syndrome','noun','uncount'),('E0006180','Wegner','noun','reg'),('E0006181','Wegner\'s disease','noun','uncount'),('E0006181','Wegner\'s disease','noun','reg'),('E0006182','Weibel-Palade body','noun','reg'),('E0006183','Weil\'s disease','noun','uncount'),('E0006184','Weingarten\'s syndrome','noun','uncount'),('E0006185','Weir Mitchell\'s disease','noun','uncount'),('E0006185','Weir Mitchell\'s disease','noun','reg'),('E0006186','Weir-Mitchell disease','noun','uncount'),('E0006187','Weiss device','noun','reg'),('E0006188','Weitbrecht\'s foramen','noun','glreg'),('E0006188','Weitbrecht\'s foramen','noun','reg'),('E0006189','Welch\'s bacillus','noun','glreg'),('E0006189','Welch\'s bacillus','noun','uncount'),('E0006190','Weldopa','noun','inv'),('E0006190','Weldopa','noun','uncount'),('E0006191','Wellcome 248U','noun','sing'),('E0006191','Wellcome 248U','noun','uncount'),('E0006192','Wellcome Foundation','noun','uncount'),('E0006193','Wellcovorin','noun','inv'),('E0006193','Wellcovorin','noun','uncount'),('E0006194','Wellferon','noun','inv'),('E0006194','Wellferon','noun','uncount'),('E0006195','Wellington','noun','inv'),('E0006196','Welsh','noun','uncount'),('E0006196','Welsh','noun','plur'),('E0006197','Welsh','adj','inv'),('E0006198','Wenckebach\'s disease','noun','uncount'),('E0006198','Wenckebach\'s disease','noun','reg'),('E0006199','Wengler','noun','reg'),('E0006199','Wengler','noun','uncount'),('E0006200','Werdnig-Hoffmann disease','noun','uncount'),('E0006201','Werdnig-Hoffmann paralysis','noun','uncount'),('E0006201','Werdnig-Hoffmann paralysis','noun','glreg'),('E0006202','Werlhof\'s disease','noun','uncount'),('E0006203','Wermer syndrome','noun','uncount'),('E0006204','Werner\'s syndrome','noun','uncount'),('E0006205','Werner-His disease','noun','uncount'),('E0006205','Werner-His disease','noun','reg'),('E0006206','Werner-Schultz disease','noun','uncount'),('E0006206','Werner-Schultz disease','noun','reg'),('E0006207','Wernicke','noun','reg'),('E0006207','Wernicke','noun','uncount'),('E0006208','Wernicke aphasia','noun','uncount'),('E0006209','Wernicke area','noun','uncount'),('E0006209','Wernicke area','noun','reg'),('E0006210','Wernicke\'s disease','noun','uncount'),('E0006210','Wernicke\'s disease','noun','reg'),('E0006211','Wernicke\'s encephalopathy','noun','reg'),('E0006211','Wernicke\'s encephalopathy','noun','uncount'),('E0006212','Wesselsbron disease','noun','uncount'),('E0006212','Wesselsbron disease','noun','reg'),('E0006213','Wesselsbron virus','noun','reg'),('E0006214','Wessex','noun','sing'),('E0006215','West','noun','sing'),('E0006216','Western Asia','noun','uncount'),('E0006217','Western Australia','noun','uncount'),('E0006218','Western Europe','noun','uncount'),('E0006219','Western Samoa','noun','uncount'),('E0006220','Western blotting','noun','uncount'),('E0006221','Westphal\'s nucleus','noun','glreg'),('E0006221','Westphal\'s nucleus','noun','reg'),('E0006222','Westphal-Strumpell disease','noun','uncount'),('E0006222','Westphal-Strumpell disease','noun','reg'),('E0006223','West Indies','noun','groupuncount'),('E0006224','West Irian','noun','uncount'),('E0006225','West Nile Fever','noun','uncount'),('E0006226','West Nile encephalitis','noun','glreg'),('E0006226','West Nile encephalitis','noun','uncount'),('E0006227','West Nile virus','noun','reg'),('E0006228','West Virginia','noun','uncount'),('E0006229','West syndrome','noun','uncount'),('E0006230','Whipple','noun','reg'),('E0006231','Whipple\'s disease','noun','uncount'),('E0006232','Whitmore\'s bacillus','noun','glreg'),('E0006232','Whitmore\'s bacillus','noun','uncount'),('E0006233','Whitmore\'s disease','noun','uncount'),('E0006233','Whitmore\'s disease','noun','reg'),('E0006234','Whytt\'s disease','noun','uncount'),('E0006234','Whytt\'s disease','noun','reg'),('E0006235','Wichmann\'s asthma','noun','uncount'),('E0006236','Widal-Abrami disease','noun','uncount'),('E0006236','Widal-Abrami disease','noun','reg'),('E0006237','Widmark\'s conjunctivitis','noun','glreg'),('E0006237','Widmark\'s conjunctivitis','noun','uncount'),('E0006238','Wilcoxon','noun','reg'),('E0006238','Wilcoxon','noun','uncount'),('E0006239','Willebrand','noun','reg'),('E0006239','Willebrand','noun','uncount'),('E0006240','Williams','noun','irreg(Williams,Willi'),('E0006241','Williamsburg','noun','uncount'),('E0006242','Willis','noun','reg'),('E0006243','Willis\' disease','noun','uncount'),('E0006243','Willis\' disease','noun','reg'),('E0006244','Wilms','noun','reg'),('E0006244','Wilms','noun','uncount'),('E0006245','Wilms\' tumor','noun','uncount'),('E0006245','Wilms\' tumor','noun','reg'),('E0006246','Wilprafen','noun','inv'),('E0006246','Wilprafen','noun','uncount'),('E0006247','Wilson','noun','reg'),('E0006247','Wilson','noun','uncount'),('E0006248','Wilson\'s disease','noun','uncount'),('E0006249','Wilson-Mikity syndrome','noun','uncount'),('E0006250','Winckel\'s disease','noun','uncount'),('E0006250','Winckel\'s disease','noun','reg'),('E0006251','Winkler\'s disease','noun','uncount'),('E0006251','Winkler\'s disease','noun','reg'),('E0006252','Winslow\'s foramen','noun','glreg'),('E0006252','Winslow\'s foramen','noun','reg'),('E0006253','Winton disease','noun','uncount'),('E0006253','Winton disease','noun','reg'),('E0006257','Wiregyt','noun','inv'),('E0006257','Wiregyt','noun','uncount'),('E0006258','Wirsung duct','noun','reg'),('E0006259','Wirsung\'s canal','noun','reg'),('E0006259','Wirsung\'s canal','noun','uncount'),('E0006260','Wisconsin','noun','uncount'),('E0006262','Wissler\'s syndrome','noun','uncount'),('E0006263','Wissler-Fanconi syndrome','noun','uncount'),('E0006264','Wistar','noun','sing'),('E0006265','Wistar Furth rat','noun','reg'),('E0006266','Wistar rat','noun','reg'),('E0006267','Wistar-Furth','adj','inv'),('E0006269','Witkop\'s disease','noun','uncount'),('E0006269','Witkop\'s disease','noun','reg'),('E0006270','Witkop-Von Sallmann disease','noun','uncount'),('E0006270','Witkop-Von Sallmann disease','noun','reg'),('E0006271','Wittenborn scale','noun','reg'),('E0006272','Witzel','noun','reg'),('E0006272','Witzel','noun','uncount'),('E0006273','Wj-negative','adj','inv'),('E0006274','Wj-positive','adj','inv'),('E0006275','Wolffian body','noun','reg'),('E0006276','Wolffian duct','noun','reg'),('E0006277','Wolffian duct carcinoma','noun','glreg'),('E0006277','Wolffian duct carcinoma','noun','uncount'),('E0006278','Wolff Parkinson White syndrome','noun','uncount'),('E0006278','Wolff Parkinson White syndrome','noun','reg'),('E0006280','Wolfram syndrome','noun','uncount'),('E0006281','Wolf Parkinson White syndrome','noun','uncount'),('E0006281','Wolf Parkinson White syndrome','noun','reg'),('E0006282','Wolman disease','noun','uncount'),('E0006283','Wolman xanthomatosis','noun','glreg'),('E0006283','Wolman xanthomatosis','noun','uncount'),('E0006284','Wolman\'s disease','noun','uncount'),('E0006284','Wolman\'s disease','noun','reg'),('E0006285','Woodward','noun','reg'),('E0006286','Worcester','noun','inv'),('E0006287','World Bank','noun','uncount'),('E0006288','World Fertility Survey','noun','reg'),('E0006289','World Health','noun','uncount'),('E0006290','World Health Organization','noun','uncount'),('E0006291','World Population Conference','noun','uncount'),('E0006291','World Population Conference','noun','reg'),('E0006292','Wratten','noun','reg'),('E0006293','Wurster Blue','noun','uncount'),('E0006294','Wurster\'s reagent','noun','uncount'),('E0006295','Wydase','noun','inv'),('E0006295','Wydase','noun','uncount'),('E0006296','Wyeomyia virus','noun','reg'),('E0006297','Wymox','noun','inv'),('E0006297','Wymox','noun','uncount'),('E0006298','Wyoming','noun','uncount'),('E0006299','Wyovin','noun','inv'),('E0006299','Wyovin','noun','uncount'),('E0006300','Wytensin','noun','inv'),('E0006300','Wytensin','noun','uncount'),('E0006301','Wy 21901','noun','sing'),('E0006301','Wy 21901','noun','uncount'),('E0006302','Wy 3478','noun','sing'),('E0006302','Wy 3478','noun','uncount'),('E0006303','Wy 4508','noun','sing'),('E0006303','Wy 4508','noun','uncount'),('E0006307','W 5759 A','noun','sing'),('E0006307','W 5759 A','noun','uncount'),('E0006309','W.R.','noun','metareg'),('E0006310','X','noun','metareg'),('E0006311','XCT','noun','uncount'),('E0006311','XCT','noun','metareg'),('E0006312','XO','noun','metareg'),('E0006313','XO syndrome','noun','uncount'),('E0006314','XRF','noun','uncount'),('E0006315','XXY syndrome','noun','uncount'),('E0006316','XYY karyotype','noun','reg'),('E0006317','Xanax','noun','inv'),('E0006317','Xanax','noun','uncount'),('E0006318','Xavin','noun','inv'),('E0006318','Xavin','noun','uncount'),('E0006320','Xerox','noun','reg'),('E0006320','Xerox','noun','uncount'),('E0006321','Xerox','verb','reg'),('E0006323','Xylocaine','noun','uncount'),('E0006325','Xylocitin','noun','inv'),('E0006325','Xylocitin','noun','uncount'),('E0006326','Xyloneural','noun','uncount'),('E0006328','X bearing sperm','noun','inv'),('E0006328','X bearing sperm','noun','reg'),('E0006328','X bearing sperm','noun','uncount'),('E0006329','X chromosome','noun','reg'),('E0006331','X-inactivation','noun','uncount'),('E0006331','X-inactivation','noun','reg'),('E0006332','X-linked','adj','inv'),('E0006333','X-ray','noun','reg'),('E0006334','X-ray','verb','reg'),('E0006335','X-trol','noun','inv'),('E0006335','X-trol','noun','uncount'),('E0006336','YAG laser','noun','reg'),('E0006337','YGG-forming enzyme','noun','reg'),('E0006341','Yaba virus','noun','reg'),('E0006341','Yaba virus','noun','uncount'),('E0006342','Yale SK virus','noun','reg'),('E0006343','Yamamoto','noun','reg'),('E0006343','Yamamoto','noun','uncount'),('E0006344','Yanagawa','noun','reg'),('E0006344','Yanagawa','noun','uncount'),('E0006345','Yank','noun','reg'),('E0006346','Yankee','noun','reg'),('E0006348','Yemen','noun','uncount'),('E0006349','Yemen Arab Republic','noun','uncount'),('E0006350','Yerkes Regional Primate Center','noun','uncount'),('E0006352','Yiddish','noun','uncount'),('E0006353','Yocon','noun','inv'),('E0006353','Yocon','noun','uncount'),('E0006354','Yodoxin','noun','inv'),('E0006354','Yodoxin','noun','uncount'),('E0006355','Yohimex','noun','inv'),('E0006355','Yohimex','noun','uncount'),('E0006356','Yokogawa\'s fluke','noun','reg'),('E0006356','Yokogawa\'s fluke','noun','uncount'),('E0006357','Yomesan','noun','inv'),('E0006357','Yomesan','noun','uncount'),('E0006358','York','noun','inv'),('E0006359','YuB 25','noun','sing'),('E0006359','YuB 25','noun','uncount'),('E0006360','Yugoslavia','noun','uncount'),('E0006361','Yukon','noun','uncount'),('E0006361','Yukon','noun','sing'),('E0006362','Yukon Territory','noun','uncount'),('E0006363','Yusei Ring','noun','reg'),('E0006363','Yusei Ring','noun','uncount'),('E0006364','Yutopar','noun','inv'),('E0006364','Yutopar','noun','uncount'),('E0006365','Y bearing sperm','noun','inv'),('E0006365','Y bearing sperm','noun','uncount'),('E0006366','Y chromosome','noun','reg'),('E0006369','Z','noun','metareg'),('E0006370','ZAS','noun','metareg'),('E0006371','Zaditen','noun','inv'),('E0006371','Zaditen','noun','uncount'),('E0006372','Zahorsky\'s disease','noun','uncount'),('E0006372','Zahorsky\'s disease','noun','reg'),('E0006373','Zaire','noun','uncount'),('E0006374','Zambia','noun','uncount'),('E0006375','Zander apparatus','noun','inv'),('E0006375','Zander apparatus','noun','reg'),('E0006376','Zanil','noun','inv'),('E0006376','Zanil','noun','uncount'),('E0006377','Zanilox','noun','inv'),('E0006377','Zanilox','noun','uncount'),('E0006379','Zantic','noun','inv'),('E0006379','Zantic','noun','uncount'),('E0006380','Zarontin','noun','uncount'),('E0006381','Zaroxolyn','noun','inv'),('E0006381','Zaroxolyn','noun','uncount'),('E0006382','Zellweger syndrome','noun','uncount'),('E0006383','Zelmid','noun','inv'),('E0006383','Zelmid','noun','uncount'),('E0006384','Zenker','noun','reg'),('E0006384','Zenker','noun','uncount'),('E0006385','Zenker\'s necrosis','noun','glreg'),('E0006385','Zenker\'s necrosis','noun','uncount'),('E0006386','Zepelin','noun','inv'),('E0006386','Zepelin','noun','uncount'),('E0006387','Zephiran','noun','inv'),('E0006387','Zephiran','noun','uncount'),('E0006388','Zephirol','noun','inv'),('E0006388','Zephirol','noun','uncount'),('E0006389','Zeptab','noun','reg'),('E0006389','Zeptab','noun','uncount'),('E0006390','Zerlate','noun','inv'),('E0006390','Zerlate','noun','uncount'),('E0006391','Zest','noun','inv'),('E0006391','Zest','noun','uncount'),('E0006392','Zeus','noun','inv'),('E0006392','Zeus','noun','uncount'),('E0006393','Ziehen-Oppenheim disease','noun','uncount'),('E0006393','Ziehen-Oppenheim disease','noun','reg'),('E0006394','Zika virus','noun','reg'),('E0006395','Zimaloy','noun','inv'),('E0006395','Zimaloy','noun','uncount'),('E0006396','Zimbabwe','noun','uncount'),('E0006397','Zimbabwe Rhodesia','noun','uncount'),('E0006398','Zimmermann virus','noun','reg'),('E0006399','Zinacef','noun','inv'),('E0006399','Zinacef','noun','uncount'),('E0006400','Zung Self-Rating Depression Scale','noun','uncount'),('E0006401','Zwittergent','noun','uncount'),('E0006404','[11C]3-O-methyl-D-glucose','noun','uncount'),('E0006405','[11C]BCNU','noun','uncount'),('E0006406','[11C]MeG','noun','metareg'),('E0006408','[18F]-N-methylspiroperidol','noun','uncount'),('E0006409','[3H] proline','noun','uncount'),('E0006410','[3H]-PC','noun','metareg'),('E0006411','[3H]-phosphatidycholine','noun','uncount'),('E0006412','[3H]-thymidine','noun','uncount'),('E0006413','[3H]arachidonate','noun','uncount'),('E0006414','[3H]cholestanyl ether','noun','uncount'),('E0006415','[3H]dopamine','noun','uncount'),('E0006416','[3H]galactose','noun','uncount'),('E0006417','[3H]glucosamine','noun','uncount'),('E0006418','[3H]tyrosine','noun','uncount'),('E0006419','a','det','sing'),('E0006420','aa','noun','plur'),('E0006421','aardwolf','noun','irreg(aardwolf,aardw'),('E0006422','ab','noun','metareg'),('E0006423','aback','adv','inv'),('E0006424','abacterial','adj','inv'),('E0006425','abacus','noun','reg'),('E0006425','abacus','noun','glreg'),('E0006426','abaissement','noun','uncount'),('E0006427','abalienated','adj','inv'),('E0006428','abandon','noun','uncount'),('E0006429','abandon','verb','reg'),('E0006430','abandonment','noun','uncount'),('E0006431','abaptiston','noun','glreg'),('E0006432','abase','verb','reg'),('E0006433','abasement','noun','uncount'),('E0006434','abash','verb','reg'),('E0006435','abasic','adj','inv'),('E0006436','abate','verb','reg'),('E0006437','abatement','noun','reg'),('E0006437','abatement','noun','uncount'),('E0006438','abbot','noun','reg'),('E0006439','abbreviate','verb','reg'),('E0006440','abbreviation','noun','reg'),('E0006440','abbreviation','noun','uncount'),('E0006441','abdicate','verb','reg'),('E0006442','abdication','noun','reg'),('E0006442','abdication','noun','uncount'),('E0006443','abdomen','noun','reg'),('E0006444','abdominal','adj','inv'),('E0006445','abdominal aorta','noun','reg'),('E0006445','abdominal aorta','noun','glreg'),('E0006446','abdominal aortic aneurysm','noun','reg'),('E0006447','abdominal aortic plexus','noun','inv'),('E0006447','abdominal aortic plexus','noun','reg'),('E0006448','abdominal aponeurosis','noun','glreg'),('E0006449','abdominal asthma','noun','uncount'),('E0006450','abdominal canal','noun','reg'),('E0006451','abdominal cavity','noun','reg'),('E0006452','abdominal decompression','noun','uncount'),('E0006453','abdominal delivery','noun','uncount'),('E0006453','abdominal delivery','noun','reg'),('E0006454','abdominal epilepsy','noun','uncount'),('E0006455','abdominal fascia','noun','glreg'),('E0006455','abdominal fascia','noun','reg'),('E0006456','abdominal fistula','noun','glreg'),('E0006456','abdominal fistula','noun','reg'),('E0006457','abdominal hernia','noun','reg'),('E0006457','abdominal hernia','noun','glreg'),('E0006458','abdominal hysterectomy','noun','reg'),('E0006459','abdominal phthisis','noun','glreg'),('E0006459','abdominal phthisis','noun','uncount'),('E0006460','abdominal pregnancy','noun','reg'),('E0006461','abdominal ptosis','noun','glreg'),('E0006461','abdominal ptosis','noun','uncount'),('E0006462','abdominal sac','noun','reg'),('E0006463','abdominocystic','adj','inv'),('E0006464','abdominogenital','adj','inv'),('E0006466','abdominoscrotal','adj','inv'),('E0006468','abdominovaginal','adj','inv'),('E0006469','abdominovesical','adj','inv'),('E0006470','abducens','adj','inv'),('E0006471','abducens nucleus','noun','glreg'),('E0006471','abducens nucleus','noun','reg'),('E0006472','abducens paralysis','noun','uncount'),('E0006472','abducens paralysis','noun','glreg'),('E0006473','abducens-facial paralysis','noun','uncount'),('E0006473','abducens-facial paralysis','noun','glreg'),('E0006474','abducent','adj','inv'),('E0006475','abduct','verb','reg'),('E0006476','abduction','noun','uncount'),('E0006476','abduction','noun','reg'),('E0006477','abed','adj','inv'),('E0006478','aberrant','adj','inv;periph'),('E0006479','aberration','noun','reg'),('E0006479','aberration','noun','uncount'),('E0006480','abet','verb','regd'),('E0006481','abetalipoproteinemia','noun','uncount'),('E0006482','abeyance','noun','uncount'),('E0006483','abeyant','adj','inv'),('E0006484','abhor','verb','regd'),('E0006485','abhorrence','noun','uncount'),('E0006486','abhorrent','adj','inv;periph'),('E0006487','abidance','noun','uncount'),('E0006488','abide','verb','reg'),('E0006488','abide','verb','irreg(abide,abides,a'),('E0006488','abide','verb','irreg(abide,abides,a'),('E0006489','abient','adj','inv'),('E0006490','ability','noun','reg'),('E0006490','ability','noun','uncount'),('E0006491','abiogenetic','adj','inv'),('E0006492','abiological','adj','inv'),('E0006493','abiotic','adj','inv'),('E0006494','abiotrophic','adj','inv'),('E0006495','abirritant','noun','reg'),('E0006496','abirritant','adj','inv'),('E0006497','abirritative','adj','inv'),('E0006498','abiuret','adj','inv'),('E0006499','abiuretic','adj','inv'),('E0006500','abject','adj','inv'),('E0006501','abjection','noun','uncount'),('E0006502','abjuration','noun','reg'),('E0006502','abjuration','noun','uncount'),('E0006503','abjure','verb','reg'),('E0006504','ablastemic','adj','inv'),('E0006505','ablate','verb','reg'),('E0006506','ablation','noun','uncount'),('E0006506','ablation','noun','reg'),('E0006507','ablative','adj','inv'),('E0006508','ablative','noun','uncount'),('E0006508','ablative','noun','reg'),('E0006509','ablaze','adj','inv;periph'),('E0006510','able','adj','reg'),('E0006510','able','adj','inv'),('E0006510','able','adj','inv;periph'),('E0006511','ablepharous','adj','inv'),('E0006512','able-bodied','adj','inv'),('E0006513','abmortal','adj','inv'),('E0006514','abnegate','verb','reg'),('E0006515','abnegation','noun','uncount'),('E0006516','abneural','adj','inv'),('E0006517','abnormal','adj','inv;periph'),('E0006518','abnormality','noun','reg'),('E0006518','abnormality','noun','uncount'),('E0006519','abnormally','adv','inv;periph'),('E0006520','abnormal blood pressure','noun','uncount'),('E0006522','aboard','adv','inv'),('E0006523','abode','noun','reg'),('E0006523','abode','noun','sing'),('E0006524','abolish','verb','reg'),('E0006525','abolishment','noun','uncount'),('E0006526','abolition','noun','uncount'),('E0006527','abomasitis','noun','glreg'),('E0006527','abomasitis','noun','uncount'),('E0006529','abominable','adj','inv;periph'),('E0006530','abominate','verb','reg'),('E0006531','abomination','noun','reg'),('E0006531','abomination','noun','uncount'),('E0006532','aborad','adv','inv'),('E0006533','aborad','adj','inv'),('E0006534','aboral','adj','inv'),('E0006535','aboriginal','adj','inv'),('E0006536','aboriginal','noun','reg'),('E0006537','abort','verb','reg'),('E0006538','abortifacient','adj','inv'),('E0006539','abortifacient','noun','reg'),('E0006540','abortion','noun','reg'),('E0006540','abortion','noun','uncount'),('E0006541','abortionist','noun','reg'),('E0006542','abortive','adj','inv'),('E0006543','abortive pneumonia','noun','uncount'),('E0006544','abortus','noun','reg'),('E0006545','abound','verb','reg'),('E0006546','about','adj','inv'),('E0006547','about','adv','inv'),('E0006549','above','adj','inv'),('E0006550','above','adv','inv'),('E0006551','above','noun','groupuncount'),('E0006552','above board','adj','inv'),('E0006554','above-mentioned','noun','groupuncount'),('E0006555','above-named','adj','inv'),('E0006556','abradant','noun','reg'),('E0006557','abradant','adj','inv'),('E0006558','abrade','verb','reg'),('E0006559','abraded wound','noun','reg'),('E0006560','abrasion','noun','reg'),('E0006560','abrasion','noun','uncount'),('E0006561','abrasive','adj','inv;periph'),('E0006562','abrasive','noun','reg'),('E0006562','abrasive','noun','uncount'),('E0006565','abridge','verb','reg'),('E0006566','abridgeable','adj','inv;periph'),('E0006567','abridgment','noun','reg'),('E0006567','abridgment','noun','uncount'),('E0006568','abrin','noun','reg'),('E0006568','abrin','noun','uncount'),('E0006569','abrism','noun','uncount'),('E0006570','abroad','adv','inv'),('E0006571','abrogate','verb','reg'),('E0006572','abrogation','noun','reg'),('E0006572','abrogation','noun','uncount'),('E0006573','abrupt','adj','inv;periph'),('E0006573','abrupt','adj','reg'),('E0006574','abruptio placentae','noun','uncount'),('E0006575','abruptly','adv','inv;periph'),('E0006576','abruptness','noun','uncount'),('E0006577','abscess','noun','reg'),('E0006577','abscess','noun','uncount'),('E0006578','abscise','verb','reg'),('E0006579','abscissa','noun','glreg'),('E0006579','abscissa','noun','reg'),('E0006580','abscission','noun','uncount'),('E0006581','abscond','verb','reg'),('E0006582','absconsio','noun','irreg(absconsio,absc'),('E0006583','abscopal','adj','inv'),('E0006584','absence','noun','uncount'),('E0006584','absence','noun','reg'),('E0006585','absent','adj','inv'),('E0006586','absent','verb','reg'),('E0006587','absentee','noun','reg'),('E0006588','absenteeism','noun','uncount'),('E0006591','absidia','noun','uncount'),('E0006592','absinthe','noun','uncount'),('E0006592','absinthe','noun','reg'),('E0006593','absolute','adj','inv'),('E0006594','absolute','noun','reg'),('E0006595','absolutely','adv','inv'),('E0006596','absoluteness','noun','uncount'),('E0006597','absolute alcohol','noun','uncount'),('E0006598','absolute glaucoma','noun','uncount'),('E0006599','absolute leukocytosis','noun','glreg'),('E0006599','absolute leukocytosis','noun','uncount'),('E0006600','absolute refractive index','noun','glreg'),('E0006600','absolute refractive index','noun','reg'),('E0006601','absolute scotoma','noun','glreg'),('E0006601','absolute scotoma','noun','reg'),('E0006602','absolute temperature','noun','reg'),('E0006602','absolute temperature','noun','uncount'),('E0006603','absolution','noun','uncount'),('E0006604','absolutism','noun','uncount'),('E0006605','absolve','verb','reg'),('E0006606','absorb','verb','reg'),('E0006607','absorbability','noun','uncount'),('E0006608','absorbable','adj','inv;periph'),('E0006608','absorbable','adj','inv'),('E0006609','absorbable cellulose','noun','uncount'),('E0006610','absorbable gelatin sponge','noun','reg'),('E0006611','absorbance','noun','reg'),('E0006611','absorbance','noun','uncount'),('E0006612','absorbed','adj','inv'),('E0006613','absorbefacient','adj','inv'),('E0006614','absorbefacient','noun','reg'),('E0006615','absorbency','noun','uncount'),('E0006615','absorbency','noun','reg'),('E0006616','absorbent','noun','reg'),('E0006616','absorbent','noun','uncount'),('E0006617','absorbent','adj','inv;periph'),('E0006618','absorptiometry','noun','uncount'),('E0006619','absorption','noun','reg'),('E0006619','absorption','noun','uncount'),('E0006620','absorption apparatus','noun','inv'),('E0006620','absorption apparatus','noun','reg'),('E0006621','absorptive','adj','inv'),('E0006621','absorptive','adj','inv;periph'),('E0006622','absorptivity','noun','uncount'),('E0006622','absorptivity','noun','reg'),('E0006623','abstain','verb','reg'),('E0006624','abstemious','adj','inv'),('E0006625','abstemiousness','noun','uncount'),('E0006626','abstention','noun','reg'),('E0006626','abstention','noun','uncount'),('E0006627','abstergent','adj','inv'),('E0006628','abstergent','noun','reg'),('E0006629','abstinence','noun','uncount'),('E0006630','abstinent','adj','inv'),('E0006631','abstract','adj','inv'),('E0006631','abstract','adj','inv;periph'),('E0006632','abstract','noun','reg'),('E0006633','abstract','verb','reg'),('E0006634','abstracted','adj','inv'),('E0006635','abstraction','noun','reg'),('E0006635','abstraction','noun','uncount'),('E0006636','abstruse','adj','inv;periph'),('E0006637','abstruseness','noun','uncount'),('E0006638','absurd','adj','inv;periph'),('E0006639','absurdity','noun','reg'),('E0006639','absurdity','noun','uncount'),('E0006640','abterminal','adj','inv'),('E0006641','abulic','adj','inv'),('E0006642','abundance','noun','reg'),('E0006642','abundance','noun','uncount'),('E0006642','abundance','noun','sing'),('E0006643','abundancy','noun','uncount'),('E0006643','abundancy','noun','reg'),('E0006644','abundant','adj','inv;periph'),('E0006645','abundantly','adv','inv;periph'),('E0006646','abuse','noun','uncount'),('E0006646','abuse','noun','reg'),('E0006647','abuse','verb','reg'),('E0006648','abuser','noun','reg'),('E0006649','abusive','adj','inv;periph'),('E0006650','abusiveness','noun','uncount'),('E0006651','abut','verb','regd'),('E0006652','abutment','noun','reg'),('E0006653','abysmal','adj','inv;periph'),('E0006654','acacia','noun','uncount'),('E0006654','acacia','noun','reg'),('E0006655','acacia syrup','noun','uncount'),('E0006656','academia','noun','uncount'),('E0006657','academic','noun','reg'),('E0006658','academic','adj','inv'),('E0006658','academic','adj','inv;periph'),('E0006659','academy','noun','reg'),('E0006660','acanthaceous','adj','inv'),('E0006661','acanthamoeba','noun','glreg'),('E0006663','acanthocephalous','adj','inv'),('E0006667','acanthoid','adj','inv'),('E0006668','acantholysis','noun','glreg'),('E0006668','acantholysis','noun','uncount'),('E0006669','acantholysis bullosa','noun','uncount'),('E0006670','acantholytic','adj','inv'),('E0006671','acanthoma','noun','reg'),('E0006671','acanthoma','noun','glreg'),('E0006672','acanthosis','noun','glreg'),('E0006672','acanthosis','noun','uncount'),('E0006673','acanthosis nigricans','noun','uncount'),('E0006674','acanthotic','adj','inv'),('E0006675','acanthus','noun','reg'),('E0006675','acanthus','noun','glreg'),('E0006676','acapnial','adj','inv'),('E0006677','acardiac','adj','inv'),('E0006679','acarian','adj','inv'),('E0006680','acariasis','noun','glreg'),('E0006680','acariasis','noun','uncount'),('E0006681','acarodermatitis','noun','glreg'),('E0006681','acarodermatitis','noun','uncount'),('E0006682','acaroid','adj','inv'),('E0006683','acarotoxic','adj','inv'),('E0006684','acarus','noun','glreg'),('E0006685','acataleptic','adj','inv'),('E0006686','acataphasia','noun','uncount'),('E0006687','acathectic','adj','inv'),('E0006688','acaudal','adj','inv'),('E0006689','acaudate','adj','inv'),('E0006690','accede','verb','reg'),('E0006691','accelerant','noun','reg'),('E0006692','accelerate','verb','reg'),('E0006693','acceleration','noun','uncount'),('E0006693','acceleration','noun','reg'),('E0006694','accelerator globulin','noun','reg'),('E0006694','accelerator globulin','noun','uncount'),('E0006695','accent','noun','reg'),('E0006696','accent','verb','reg'),('E0006697','accentuate','verb','reg'),('E0006698','accentuation','noun','reg'),('E0006698','accentuation','noun','uncount'),('E0006699','accept','verb','reg'),('E0006700','acceptability','noun','uncount'),('E0006701','acceptable','adj','inv;periph'),('E0006701','acceptable','adj','inv'),('E0006702','acceptance','noun','reg'),('E0006702','acceptance','noun','uncount'),('E0006703','accepted','adj','inv'),('E0006704','acceptor','noun','reg'),('E0006705','access','noun','reg'),('E0006705','access','noun','uncount'),('E0006706','accessibility','noun','uncount'),('E0006706','accessibility','noun','reg'),('E0006707','accessible','adj','inv;periph'),('E0006708','accession','noun','uncount'),('E0006708','accession','noun','reg'),('E0006709','accession','verb','reg'),('E0006710','accessory','noun','reg'),('E0006711','accessory','adj','inv'),('E0006712','accessory cuneate nucleus','noun','glreg'),('E0006712','accessory cuneate nucleus','noun','reg'),('E0006713','accessory foramen','noun','glreg'),('E0006713','accessory foramen','noun','reg'),('E0006714','accessory nerve','noun','reg'),('E0006715','accessory nucleus','noun','glreg'),('E0006715','accessory nucleus','noun','reg'),('E0006716','accessory olivary nucleus','noun','glreg'),('E0006716','accessory olivary nucleus','noun','reg'),('E0006717','accessory placenta','noun','glreg'),('E0006717','accessory placenta','noun','reg'),('E0006718','accessory root canal','noun','reg'),('E0006719','accidence','noun','uncount'),('E0006720','accident','noun','reg'),('E0006721','accidental','adj','inv;periph'),('E0006722','accidentally','adv','inv;periph'),('E0006723','accidental proteinuria','noun','uncount'),('E0006724','accident neurosis','noun','glreg'),('E0006724','accident neurosis','noun','uncount'),('E0006725','accident-prone','adj','inv;periph'),('E0006726','acclaim','noun','uncount'),('E0006727','acclaim','verb','reg'),('E0006728','acclamation','noun','uncount'),('E0006729','acclimate','verb','reg'),('E0006730','acclimation','noun','uncount'),('E0006731','acclimatization','noun','uncount'),('E0006732','acclimatize','verb','reg'),('E0006733','accole form','noun','reg'),('E0006734','accommodate','verb','reg'),('E0006735','accommodation','noun','reg'),('E0006735','accommodation','noun','uncount'),('E0006736','accommodations','noun','plur'),('E0006737','accommodative','adj','inv'),('E0006738','accompaniment','noun','reg'),('E0006738','accompaniment','noun','uncount'),('E0006739','accompany','verb','reg'),('E0006740','accomplish','verb','reg'),('E0006741','accomplished','adj','inv;periph'),('E0006742','accomplishment','noun','reg'),('E0006742','accomplishment','noun','uncount'),('E0006743','accord','noun','uncount'),('E0006743','accord','noun','reg'),('E0006744','accord','verb','reg'),('E0006745','accordance','noun','uncount'),('E0006746','accordingly','adv','inv'),('E0006749','accost','verb','reg'),('E0006750','account','noun','reg'),('E0006750','account','noun','uncount'),('E0006751','account','verb','reg'),('E0006752','accountability','noun','uncount'),('E0006752','accountability','noun','reg'),('E0006753','accountable','adj','inv'),('E0006754','accountancy','noun','uncount'),('E0006755','accountant','noun','reg'),('E0006756','accoutre','verb','reg'),('E0006757','accoutrement','noun','reg'),('E0006758','accredit','verb','reg'),('E0006759','accreditation','noun','uncount'),('E0006759','accreditation','noun','reg'),('E0006760','accredited','adj','inv'),('E0006761','accretion','noun','reg'),('E0006761','accretion','noun','uncount'),('E0006762','accrue','verb','reg'),('E0006763','acculturative','adj','inv'),('E0006764','accumulate','verb','reg'),('E0006765','accumulation','noun','uncount'),('E0006765','accumulation','noun','reg'),('E0006766','accumulation disease','noun','uncount'),('E0006766','accumulation disease','noun','reg'),('E0006767','accumulative','adj','inv;periph'),('E0006768','accuracy','noun','uncount'),('E0006768','accuracy','noun','reg'),('E0006769','accurate','adj','inv;periph'),('E0006770','accurately','adv','inv;periph'),('E0006771','accursed','adj','inv'),('E0006772','accusation','noun','reg'),('E0006772','accusation','noun','uncount'),('E0006773','accusative','adj','inv'),('E0006774','accusative','noun','reg'),('E0006775','accuse','verb','reg'),('E0006776','accused','noun','groupuncount'),('E0006777','accustom','verb','reg'),('E0006778','ace','noun','reg'),('E0006779','ace','verb','reg'),('E0006780','acebutolol','noun','uncount'),('E0006781','acedapsone','noun','reg'),('E0006781','acedapsone','noun','uncount'),('E0006782','acellular','adj','inv'),('E0006783','acelomate','adj','inv'),('E0006784','acelous','adj','inv'),('E0006785','acemetacin','noun','uncount'),('E0006786','acenocoumarin','noun','uncount'),('E0006787','acenocoumarol','noun','uncount'),('E0006788','acentric','adj','inv'),('E0006789','acephalus','noun','glreg'),('E0006790','acepromazine maleate','noun','uncount'),('E0006791','acerbic','adj','inv'),('E0006792','acerbity','noun','reg'),('E0006792','acerbity','noun','uncount'),('E0006793','acervuline','adj','inv'),('E0006794','acervulus','noun','glreg'),('E0006795','acetabular','adj','inv'),('E0006797','acetabular fossa','noun','glreg'),('E0006798','acetabulum','noun','reg'),('E0006798','acetabulum','noun','glreg'),('E0006799','acetal','noun','uncount'),('E0006799','acetal','noun','reg'),('E0006800','acetaldehyde','noun','uncount'),('E0006801','acetamide','noun','reg'),('E0006801','acetamide','noun','uncount'),('E0006802','acetaminophen','noun','uncount'),('E0006804','acetate','noun','reg'),('E0006804','acetate','noun','uncount'),('E0006805','acetate kinase','noun','reg'),('E0006805','acetate kinase','noun','uncount'),('E0006806','acetazolamide','noun','reg'),('E0006806','acetazolamide','noun','uncount'),('E0006807','acetic','adj','inv'),('E0006808','acetic acid','noun','uncount'),('E0006808','acetic acid','noun','reg'),('E0006809','acetic anhydride','noun','reg'),('E0006809','acetic anhydride','noun','uncount'),('E0006810','acetification','noun','uncount'),('E0006811','acetify','verb','reg'),('E0006813','acetohexamide','noun','reg'),('E0006813','acetohexamide','noun','uncount'),('E0006814','acetoin','noun','uncount'),('E0006815','acetoin dehydrogenase','noun','reg'),('E0006815','acetoin dehydrogenase','noun','uncount'),('E0006816','acetokinase','noun','reg'),('E0006816','acetokinase','noun','uncount'),('E0006817','acetolysis','noun','glreg'),('E0006817','acetolysis','noun','uncount'),('E0006818','acetonasthma','noun','uncount'),('E0006819','acetone','noun','uncount'),('E0006819','acetone','noun','reg'),('E0006820','acetonemic','adj','inv'),('E0006821','acetone body','noun','reg'),('E0006822','acetonic','adj','inv'),('E0006823','acetonide','noun','uncount'),('E0006824','acetophenetidin','noun','uncount'),('E0006825','acetosal','noun','uncount'),('E0006826','acetous','adj','inv'),('E0006827','acetrizoic acid','noun','reg'),('E0006827','acetrizoic acid','noun','uncount'),('E0006828','acetum','noun','uncount'),('E0006828','acetum','noun','glreg'),('E0006829','aceturate','noun','uncount'),('E0006830','acetyl','noun','uncount'),('E0006830','acetyl','noun','reg'),('E0006831','acetylaminobenzene','noun','reg'),('E0006831','acetylaminobenzene','noun','uncount'),('E0006832','acetylaminofluorene','noun','reg'),('E0006832','acetylaminofluorene','noun','uncount'),('E0006833','acetylaniline','noun','reg'),('E0006833','acetylaniline','noun','uncount'),('E0006834','acetylate','verb','reg'),('E0006835','acetylization','noun','uncount'),('E0006836','acetylator','noun','reg'),('E0006837','acetylcholine','noun','reg'),('E0006837','acetylcholine','noun','uncount'),('E0006838','acetylcholinesterase','noun','uncount'),('E0006838','acetylcholinesterase','noun','reg'),('E0006839','acetylcysteine','noun','uncount'),('E0006840','acetyldigitoxin','noun','reg'),('E0006840','acetyldigitoxin','noun','uncount'),('E0006841','acetylene','noun','uncount'),('E0006841','acetylene','noun','reg'),('E0006842','acetylenic','adj','inv'),('E0006843','acetylisoniazid','noun','uncount'),('E0006844','acetylmethadol','noun','uncount'),('E0006844','acetylmethadol','noun','reg'),('E0006845','acetylphenylhydrazine','noun','uncount'),('E0006846','acetylsalicylate','noun','uncount'),('E0006846','acetylsalicylate','noun','reg'),('E0006847','acetylsalicylic','adj','inv'),('E0006848','acetylsalicylic acid','noun','reg'),('E0006848','acetylsalicylic acid','noun','uncount'),('E0006849','acetylsulfanilamide','noun','reg'),('E0006849','acetylsulfanilamide','noun','uncount'),('E0006850','acetyl hypofluorite','noun','uncount'),('E0006851','achalasia','noun','uncount'),('E0006852','ache','verb','reg'),('E0006853','ache','noun','reg'),('E0006854','acheilous','adj','inv'),('E0006855','achievability','noun','uncount'),('E0006856','achievable','adj','inv;periph'),('E0006857','achieve','verb','reg'),('E0006858','achievement','noun','reg'),('E0006858','achievement','noun','uncount'),('E0006859','achievement age','noun','reg'),('E0006859','achievement age','noun','uncount'),('E0006861','achillobursitis','noun','glreg'),('E0006861','achillobursitis','noun','uncount'),('E0006862','achlorhydria','noun','uncount'),('E0006862','achlorhydria','noun','reg'),('E0006863','achlorhydric','adj','inv'),('E0006864','acholangic biliary cirrhosis','noun','glreg'),('E0006864','acholangic biliary cirrhosis','noun','uncount'),('E0006865','acholuric','adj','inv'),('E0006866','acho
[truncated: 30,340,615 more chars]
